# Supplementary material for: Delineating mouse β-cell identity during lifetime and in diabetes with a single cell atlas
Source: Nat Metab. 2023 Sep 11;5(9):1615–37. doi: 10.1038/s42255-023-00876-x (PMC10513934; doi:10.1038/s42255-023-00876-x)
Supplement: Supplementary file 3 — Collection of Supplementary Tables 1–13, corresponding to legends in the supplementary information file. [file 42255_2023_876_MOESM3_ESM.zip]

Archive with 14 entries (13 files):
- supplementary_tables/
- supplementary_tables/S9.xlsx
- supplementary_tables/S8.xlsx
- supplementary_tables/S7.xlsx
- supplementary_tables/S6.xlsx
- supplementary_tables/S5.xlsx
- supplementary_tables/S4.xlsx
- supplementary_tables/S3.xlsx
- supplementary_tables/S2.xlsx
- supplementary_tables/S13.xlsx
- supplementary_tables/S12.xlsx
- supplementary_tables/S11.xlsx
- supplementary_tables/S10.xlsx
- supplementary_tables/S1.xlsx
