# Supplementary material for: Delineating mouse β-cell identity during lifetime and in diabetes with a single cell atlas
Source: Nat Metab. 2023 Sep 11;5(9):1615–37. doi: 10.1038/s42255-023-00876-x (PMC10513934; doi:10.1038/s42255-023-00876-x)
Supplement: Supplementary file 3 — Collection of Supplementary Tables 1–13, corresponding to legends in the supplementary information file. [file 42255_2023_876_MOESM3_ESM.zip › supplementary_tables/S9.xlsx]

## Sheet: alpha_T1D_DE
EID	logFC	logCPM	LR	PValue	padj	relative_ct_expression	gene_symbol
ENSMUSG00000051951	-0.846904	0.801437	5.18625	0.0227662	0.0446955	0.573295	Xkr4
ENSMUSG00000033845	-0.0593693	4.63768	0.105242	0.745627	0.805996	0.433064	Mrpl15
ENSMUSG00000025903	0.766796	3.96396	25.0904	5.47051e-07	3.35167e-06	0.524342	Lypla1
ENSMUSG00000033813	0.159291	5.43074	0.711212	0.399042	0.495459	0.614443	Tcea1
ENSMUSG00000002459	-3.91986	0.723604	57.1996	3.93757e-14	7.29502e-13	0.494008	Rgs20
ENSMUSG00000033793	-0.358248	5.08296	8.01907	0.00462873	0.0113279	0.940479	Atp6v1h
ENSMUSG00000025907	0.578657	4.94703	11.0819	0.000871759	0.00259462	0.514522	Rb1cc1
ENSMUSG00000090031	-0.274992	2.15509	0.634827	0.42559	0.521562	0.491412	4732440D04Rik
ENSMUSG00000033740	0.78169	5.36673	19.5026	1.00461e-05	4.74127e-05	0.441592	St18
ENSMUSG00000051285	0.761706	5.66852	29.8471	4.67486e-08	3.46846e-07	0.522594	Pcmtd1
ENSMUSG00000025909	4.21401	2.93967	72.6056	1.58328e-17	4.45309e-16	0.0385349	Sntg1
ENSMUSG00000061024	-0.979659	3.22976	13.8654	0.000196385	0.000690805	0.642296	Rrs1
ENSMUSG00000045210	0.460054	3.7971	11.4714	0.000706743	0.00215304	0.581679	Vcpip1
ENSMUSG00000025915	1.33717	2.87961	48.7964	2.83959e-12	4.10263e-11	0.261229	Sgk3
ENSMUSG00000098234	-0.449416	3.57855	6.28122	0.0122024	0.0262838	0.568721	Snhg6
ENSMUSG00000099032	4.12296	2.15971	76.6908	1.99928e-18	6.20531e-17	0.0723695	Tcf24
ENSMUSG00000025916	2.42474	1.05314	29.1689	6.6335e-08	4.77895e-07	0.0646699	Ppp1r42
ENSMUSG00000025917	-0.462095	5.4292	13.3545	0.000257808	0.00088308	0.773184	Cops5
ENSMUSG00000056763	0.831199	5.56996	16.2363	5.59138e-05	0.000223165	0.773436	Cspp1
ENSMUSG00000067851	0.625296	5.46999	15.1937	9.70278e-05	0.000366481	0.553394	Arfgef1
ENSMUSG00000016918	0.365582	-0.717848	0.027756	0.867684	0.901585	0.00205743	Sulf1
ENSMUSG00000025938	1.07738	0.946744	2.85804	0.0909184	0.145617	0.111854	Slco5a1
ENSMUSG00000005886	0.736322	4.15206	11.7294	0.000615201	0.00190317	0.608688	Ncoa2
ENSMUSG00000025935	0.409345	7.40541	8.86113	0.00291306	0.00755381	0.452898	Tram1
ENSMUSG00000025937	-0.463152	3.62853	4.48414	0.0342107	0.0632035	0.348708	Lactb2
ENSMUSG00000025932	1.52266	2.55172	39.2755	3.68028e-10	3.80459e-09	0.330264	Eya1
ENSMUSG00000032769	2.65518	0.707242	3.50736	0.0610967	0.104071	0.0270269	Trpa1
ENSMUSG00000092083	1.80093	2.80283	29.7	5.04361e-08	3.7251e-07	0.188785	Kcnb2
ENSMUSG00000025925	0.189677	3.48454	1.58868	0.207515	0.289114	0.361587	Terf1
ENSMUSG00000043716	-1.25613	9.46683	67.2048	2.44714e-16	6.0004e-15	0.852154	Rpl7
ENSMUSG00000025921	0.369427	1.57397	1.44858	0.228756	0.313737	0.029418	Rdh10
ENSMUSG00000025920	0.296343	4.50774	3.87425	0.0490321	0.0863297	0.750087	Stau2
ENSMUSG00000025939	0.177088	5.44815	1.81121	0.178364	0.255378	0.833346	Ube2w
ENSMUSG00000079658	-0.496538	6.7065	7.25127	0.00708508	0.0163877	0.785256	Eloc
ENSMUSG00000025940	0.12811	4.177	0.391013	0.531767	0.623017	0.640793	Tmem70
ENSMUSG00000025779	-0.469228	3.74213	1.69098	0.193472	0.273242	0.339554	Ly96
ENSMUSG00000025777	0.842036	4.89245	24.7555	6.50844e-07	3.91843e-06	0.582953	Gdap1
ENSMUSG00000043760	0.96864	1.28086	7.91309	0.00490784	0.0119225	0.0652455	Pkhd1
ENSMUSG00000041859	-0.0600882	-0.307675	0.00979135	0.921177	0.942688	0.0168783	Mcm3
ENSMUSG00000025931	0.197594	-0.0194839	0.174764	0.675912	0.747293	0.0305902	Paqr8
ENSMUSG00000041809	-0.44674	0.911345	3.11851	0.0774076	0.127285	1	Efhc1
ENSMUSG00000041779	0.323014	0.461307	0.416564	0.518656	0.611008	0.0265462	Tram2
ENSMUSG00000025933	0.280517	1.90476	0.568187	0.45098	0.54622	0.363532	Tmem14a
ENSMUSG00000025934	-0.468255	-0.409603	0.228403	0.63271	0.711395	0.00354753	Gsta3
ENSMUSG00000041670	-1.28078	-0.50778	2.11676	0.145695	0.215867	0.12993	Rims1
ENSMUSG00000026158	1.00209	3.19893	8.79442	0.00302153	0.00779828	0.0331847	Ogfrl1
ENSMUSG00000026155	-0.403738	5.10667	6.97708	0.008256	0.0186865	0.595725	Smap1
ENSMUSG00000026154	0.325147	5.90376	1.97561	0.159853	0.233049	0.536593	Sdhaf4
ENSMUSG00000026153	0.255106	4.6846	2.03141	0.154077	0.225876	0.414443	Fam135a
ENSMUSG00000073725	-0.0125238	4.66158	0.00875299	0.925461	0.94618	0.351522	Lmbrd1
ENSMUSG00000033569	1.21294	3.24935	13.8142	0.000201804	0.000707603	0.600714	Adgrb3
ENSMUSG00000048874	0.0436943	5.46953	0.0446218	0.832701	0.875023	0.806428	Phf3
ENSMUSG00000026058	-2.33399	2.45915	23.0204	1.60289e-06	8.963e-06	0.0828471	Khdrbs2
ENSMUSG00000026134	-0.00752641	0.820184	0.000416667	0.983714	0.988435	0.115692	Prim2
ENSMUSG00000004768	0.824597	2.34729	15.1328	0.00010021	0.000376815	0.555827	Rab23
ENSMUSG00000042215	0.355011	3.93228	2.71091	0.0996641	0.157316	0.407135	Bag2
ENSMUSG00000042197	0.412394	4.15358	5.90847	0.0150683	0.0314851	0.652423	Zfp451
ENSMUSG00000026131	-0.0480463	6.71456	0.0582724	0.809248	0.856106	0.625861	Dst
ENSMUSG00000042111	-0.307085	4.20475	2.66839	0.102359	0.160721	0.445267	Ccdc115
ENSMUSG00000026127	-0.16375	3.89791	1.31976	0.250634	0.338395	0.425825	Imp4
ENSMUSG00000026126	0.484985	2.00025	1.4339	0.231129	0.316203	0.0270707	Ptpn18
ENSMUSG00000037509	-0.0386626	0.177714	0.00870435	0.925668	0.94618	0.367751	Arhgef4
ENSMUSG00000037503	-0.238649	3.34826	1.86066	0.172549	0.24859	0.306574	Fam168b
ENSMUSG00000026123	0.253886	4.50399	3.90236	0.0482184	0.0851926	0.485526	Plekhb2
ENSMUSG00000045216	-0.0910475	3.50439	0.2228	0.636915	0.715208	0.578237	Hs6st1
ENSMUSG00000037470	1.74614	5.09647	74.8297	5.13107e-18	1.52099e-16	0.250921	Uggt1
ENSMUSG00000047180	-1.51598	1.74632	7.66842	0.00561956	0.013424	0.0412143	Neurl3
ENSMUSG00000037447	-1.52393	3.13762	21.8807	2.90135e-06	1.52355e-05	0.12848	Arid5a
ENSMUSG00000010453	-0.29988	3.78584	3.03919	0.0812764	0.132704	0.823116	Kansl3
ENSMUSG00000001143	0.129683	4.10735	0.266745	0.605524	0.689109	0.622813	Lman2l
ENSMUSG00000037408	0.743643	1.03151	4.35618	0.036875	0.067558	0.114754	Cnnm4
ENSMUSG00000001138	0.846547	2.34257	8.82314	0.00297435	0.00769156	0.647987	Cnnm3
ENSMUSG00000079610	-0.0686139	3.65665	0.280183	0.596581	0.681283	0.401685	Ankrd39
ENSMUSG00000026121	0.487459	0.950457	2.02601	0.154626	0.226505	0.0354064	Sema4c
ENSMUSG00000061518	-0.522027	7.98718	10.7207	0.00105945	0.00308775	0.891344	Cox5b
ENSMUSG00000037351	-0.464862	4.72205	7.24922	0.00709319	0.0164009	0.959218	Actr1b
ENSMUSG00000026116	0.4371	3.68539	3.77575	0.0520005	0.0907206	0.405113	Tmem131
ENSMUSG00000050122	-0.579707	-0.111182	1.10467	0.293244	0.385281	1	Vwa3b
ENSMUSG00000026113	1.06832	4.51291	30.4181	3.4826e-08	2.6539e-07	0.618534	Inpp4a
ENSMUSG00000026112	0.295617	4.3179	4.62399	0.0315278	0.0589237	0.717805	Coa5
ENSMUSG00000026111	-0.0698493	5.61221	0.114271	0.735333	0.798138	0.529406	Unc50
ENSMUSG00000026110	0.592068	1.55666	2.71787	0.0992304	0.156723	0.0257976	Mgat4a
ENSMUSG00000026090	0.927675	2.4739	6.67954	0.00975258	0.0215777	0.212479	Cracdl
ENSMUSG00000060771	2.48149	1.86912	28.2422	1.07044e-07	7.39667e-07	0.322557	Tsga10
ENSMUSG00000037216	0.169226	1.03206	0.278097	0.597951	0.68267	0.616621	Lipt1
ENSMUSG00000026088	0.835243	4.32727	10.4059	0.00125615	0.00360001	0.772386	Mitd1
ENSMUSG00000026087	-0.156586	6.23826	1.01854	0.312865	0.406201	0.768121	Mrpl30
ENSMUSG00000058407	-0.677107	5.70796	12.5832	0.000389231	0.00126962	0.696772	Txndc9
ENSMUSG00000026083	-0.0509124	6.77976	0.111156	0.738831	0.801079	0.660504	Eif5b
ENSMUSG00000026082	-0.189433	3.39075	0.841202	0.359053	0.454711	0.913413	Rev1
ENSMUSG00000048814	-0.628855	2.36081	4.60614	0.0318577	0.059456	1	Lonrf2
ENSMUSG00000026080	-0.0399808	1.45533	0.0175667	0.894558	0.921883	0.219743	Chst10
ENSMUSG00000026078	-1.66116	5.21698	39.2843	3.66374e-10	3.79227e-09	0.521504	Pdcl3
ENSMUSG00000026077	2.09419	-0.0160083	11.2516	0.000795524	0.00239098	0.0613803	Npas2
ENSMUSG00000073702	-0.75988	9.73369	38.6726	5.01187e-10	5.08551e-09	0.987575	Rpl31
ENSMUSG00000003134	1.47414	2.46782	25.1231	5.37851e-07	3.30298e-06	0.0894495	Tbc1d8
ENSMUSG00000003135	0.399336	3.45864	6.764	0.00930148	0.0207075	0.476642	Cnot11
ENSMUSG00000048234	0.0190626	4.02043	0.0161577	0.898851	0.925224	0.135341	Rnf149
ENSMUSG00000050967	-0.0325945	2.27861	0.00331175	0.954109	0.966714	0.0813828	Creg2
ENSMUSG00000026074	-0.369132	4.25552	5.03123	0.0248943	0.0481809	0.158842	Map4k4
ENSMUSG00000026073	1.21391	1.73444	7.5674	0.00594335	0.0140878	0.0636612	Il1r2
ENSMUSG00000097899	0.425254	0.506181	1.0124	0.314329	0.407781	0.465068	Gm16894
ENSMUSG00000026072	1.34094	5.90548	23.6063	1.18197e-06	6.78772e-06	0.433309	Il1r1
ENSMUSG00000060679	0.0399681	4.2023	0.0920802	0.761549	0.819112	0.474113	Mrps9
ENSMUSG00000041907	3.39634	4.00907	158.624	2.26147e-36	3.38989e-34	0.104171	Gpr45
ENSMUSG00000070939	0.455148	3.18715	6.07716	0.0136941	0.0290097	0.508276	Tgfbrap1
ENSMUSG00000041878	-0.181351	0.678582	0.208754	0.647745	0.72441	0.99197	8430432A02Rik
ENSMUSG00000010290	0.294347	2.29605	1.10226	0.293771	0.385778	0.786353	AI597479
ENSMUSG00000008136	-5.22584	4.91502	158.432	2.4908e-36	3.69171e-34	0.22215	Fhl2
ENSMUSG00000066877	1.09602	1.74441	11.3945	0.000736615	0.00223321	0.12972	Nck2
ENSMUSG00000057363	0.230319	3.07675	1.61021	0.204463	0.285918	0.347749	Uxs1
ENSMUSG00000041763	-0.246919	4.47045	1.78422	0.181632	0.258933	0.636527	Tpp2
ENSMUSG00000026049	-0.282948	3.68763	1.29403	0.255306	0.343682	0.235334	Tex30
ENSMUSG00000026047	-0.0465318	1.06607	0.0191398	0.889966	0.918372	0.222554	Poglut2
ENSMUSG00000041684	0.631609	1.5736	5.45235	0.019542	0.0392574	0.575032	Bivm
ENSMUSG00000026048	-0.262101	3.19419	2.1155	0.145814	0.216004	0.98217	Ercc5
ENSMUSG00000026043	-0.212873	3.53985	0.0199322	0.887727	0.916778	0.0275449	Col3a1
ENSMUSG00000026042	-0.296515	-0.265376	0.0919696	0.761688	0.819128	0.00628693	Col5a2
ENSMUSG00000025995	-0.427341	3.38768	5.31574	0.0211336	0.0418831	0.504841	Wdr75
ENSMUSG00000025993	-1.24306	3.21022	30.1877	3.92196e-08	2.95964e-07	0.16698	Slc40a1
ENSMUSG00000041144	-1.33534	-0.635325	3.62686	0.056854	0.0981624	0.560321	Dnah7b
ENSMUSG00000025986	2.23478	2.31099	33.0814	8.83786e-09	7.47309e-08	0.285906	Slc39a10
ENSMUSG00000100213	1.43635	-0.111871	8.6599	0.00325289	0.0083028	0.572717	Gm28151
ENSMUSG00000045954	1.39102	1.08704	2.64908	0.10361	0.162363	0.0100518	Cavin2
ENSMUSG00000026107	2.89481	2.8849	99.4999	1.96178e-23	9.65591e-22	0.00960713	Nabp1
ENSMUSG00000099413	0.153384	2.33356	0.0254178	0.873331	0.906025	0.0181837	Gm17767
ENSMUSG00000018417	-2.20293	4.18439	165.503	7.10419e-38	1.17139e-35	0.422193	Myo1b
ENSMUSG00000109599	-1.37849	0.535063	10.1702	0.00142726	0.00402201	0.857804	Gm31812
ENSMUSG00000026104	2.33174	5.5562	21.8778	2.9057e-06	1.52498e-05	0.418415	Stat1
ENSMUSG00000026103	-0.600116	5.53819	11.3349	0.000760638	0.00229601	0.88476	Gls
ENSMUSG00000002881	-2.18707	4.24995	66.4744	3.54464e-16	8.48361e-15	0.30865	Nab1
ENSMUSG00000043015	-0.880116	0.50938	4.84413	0.0277405	0.0529022	0.198393	Nemp2
ENSMUSG00000041439	-0.115679	3.78081	0.510843	0.474774	0.569444	0.549537	Mfsd6
ENSMUSG00000026102	0.105365	3.34987	0.255572	0.613178	0.695361	0.39587	Inpp1
ENSMUSG00000041426	0.528984	2.89143	11.3167	0.00076814	0.00231654	0.540439	Hibch
ENSMUSG00000043629	1.39733	4.31294	65.7907	5.01454e-16	1.17909e-14	0.524452	1700019D03Rik
ENSMUSG00000026098	1.19332	0.863479	8.7701	0.00306209	0.00788752	0.219314	Pms1
ENSMUSG00000026097	0.520405	2.98586	5.0521	0.0245961	0.0477198	0.433502	Ormdl1
ENSMUSG00000026096	0.164512	2.38517	0.438817	0.507694	0.601166	0.524781	Osgepl1
ENSMUSG00000026095	0.729707	3.56241	19.8294	8.46721e-06	4.05412e-05	0.197817	Asnsd1
ENSMUSG00000096141	-1.48005	-0.449876	6.26548	0.0123113	0.0265096	0.350465	Dnah7a
ENSMUSG00000026094	0.319564	0.608295	0.284187	0.59397	0.679128	0.0118716	Stk17b
ENSMUSG00000041303	0.349841	3.25398	2.72229	0.098956	0.156345	0.838276	Gtf3c3
ENSMUSG00000073678	0.106214	4.22872	0.310467	0.577394	0.66426	0.719658	Pgap1
ENSMUSG00000052331	0.240797	4.24007	1.3045	0.253393	0.341437	0.56685	Ankrd44
ENSMUSG00000025982	-0.761285	6.74222	30.3262	3.65168e-08	2.77154e-07	0.709175	Sf3b1
ENSMUSG00000025981	0.674885	5.43092	14.4882	0.000141043	0.000513806	0.331939	Coq10b
ENSMUSG00000025980	-0.382278	6.65107	7.56964	0.00593598	0.0140754	0.629281	Hspd1
ENSMUSG00000073676	-0.0401441	8.05662	0.0419319	0.83775	0.879207	0.720553	Hspe1
ENSMUSG00000025979	-0.584297	5.6244	13.7537	0.000208413	0.000728259	0.602691	Mob4
ENSMUSG00000046994	-0.108627	0.577685	0.0692905	0.792373	0.843531	0.367965	Mars2
ENSMUSG00000038323	0.348125	0.723495	0.866764	0.351853	0.446664	0.31182	1700066M21Rik
ENSMUSG00000048495	-0.485531	2.9013	7.0706	0.00783589	0.0178551	0.812552	Tyw5
ENSMUSG00000025971	-0.573853	3.88361	10.4043	0.00125723	0.00360212	0.776707	Maip1
ENSMUSG00000038305	-5.16959	1.13904	102.112	5.24632e-24	2.79049e-22	0.123267	Spats2l
ENSMUSG00000054770	-0.485722	2.3932	6.84276	0.0089001	0.0199471	0.747813	Kctd18
ENSMUSG00000063558	0.0725075	1.37227	0.0222731	0.881363	0.912277	0.214349	Aox1
ENSMUSG00000051223	-0.782051	5.20154	23.2694	1.40823e-06	7.96911e-06	0.374736	Bzw1
ENSMUSG00000026034	-0.000748995	6.02135	2.37013e-05	0.996116	0.998177	0.7916	Clk1
ENSMUSG00000026035	0.4225	3.28772	3.00373	0.083073	0.135019	0.454684	Ppil3
ENSMUSG00000026036	0.0570022	2.33872	0.0706288	0.790423	0.842203	0.521806	Nif3l1
ENSMUSG00000026037	0.296596	3.37299	1.13101	0.287559	0.37932	0.446292	Orc2
ENSMUSG00000085054	0.939637	-0.217167	2.7211	0.0990299	0.156444	0.20591	Gm15834
ENSMUSG00000038174	0.823029	4.09213	17.6379	2.67215e-05	0.000114554	0.612299	Fam126b
ENSMUSG00000026032	-0.483854	6.95762	9.37804	0.002196	0.00591413	0.873419	Ndufb3
ENSMUSG00000026031	0.42624	5.37429	11.3659	0.000748061	0.00226427	0.289141	Cflar
ENSMUSG00000026029	0.539814	2.63336	3.44946	0.0632725	0.107265	0.085161	Casp8
ENSMUSG00000026028	0.688338	2.73681	13.8169	0.00020152	0.00070698	0.285514	Trak2
ENSMUSG00000026027	-0.542377	2.44243	4.75969	0.0291338	0.0551685	0.535416	Stradb
ENSMUSG00000038079	-0.528438	3.57017	12.9043	0.00032782	0.00109392	0.437176	Tmem237
ENSMUSG00000097573	0.930375	1.91638	8.94959	0.00277531	0.0072422	0.697723	G730003C15Rik
ENSMUSG00000026024	0.243389	1.79027	0.501077	0.479027	0.573556	1	Als2
ENSMUSG00000026021	-0.577297	7.21012	6.62024	0.0100826	0.0221963	0.74317	Sumo1
ENSMUSG00000026020	-1.44684	5.55915	53.4019	2.71827e-13	4.47091e-12	0.547734	Nop58
ENSMUSG00000067336	0.340474	3.31468	2.03223	0.153995	0.225786	0.07815	Bmpr2
ENSMUSG00000041040	0.301477	3.56023	2.37444	0.123336	0.187931	0.321324	Fam117b
ENSMUSG00000026018	3.35642	2.91594	119.258	9.19752e-28	6.70301e-26	0.0640861	Ica1l
ENSMUSG00000026019	1.1437	3.45327	30.9541	2.64203e-08	2.05853e-07	0.372704	Wdr12
ENSMUSG00000026017	0.46299	2.60418	4.86726	0.027371	0.0522686	0.759762	Carf
ENSMUSG00000073664	0.147012	5.0842	0.886302	0.346481	0.441449	0.505668	Nbeal1
ENSMUSG00000049439	0.53336	4.07247	9.72869	0.00181414	0.00497821	0.286863	Cyp20a1
ENSMUSG00000026782	0.351481	4.06985	5.33765	0.0208695	0.0414531	0.572403	Abi2
ENSMUSG00000026014	0.776644	3.30731	9.42885	0.00213598	0.00576899	0.036582	Raph1
ENSMUSG00000052062	1.44876	2.40771	21.8408	2.96231e-06	1.55063e-05	0.21859	Pard3b
ENSMUSG00000025969	1.20499	2.35896	3.3794	0.0660162	0.111029	0.00885951	Nrp2
ENSMUSG00000040865	0.351059	4.24682	3.35668	0.0669327	0.112358	0.680265	Ino80d
ENSMUSG00000084799	0.219279	1.17861	0.440694	0.506788	0.600417	0.714119	Ino80dos
ENSMUSG00000101599	0.125709	3.04252	0.258762	0.610972	0.693084	0.949136	Gm20342
ENSMUSG00000025968	-0.402801	4.4954	6.70529	0.0096127	0.0213183	0.875616	Ndufs1
ENSMUSG00000025967	-0.946788	8.45934	40.9109	1.59328e-10	1.74705e-09	0.863947	Eef1b2
ENSMUSG00000027520	-0.572771	6.13457	4.62489	0.0315113	0.0589011	1	Zdbf2
ENSMUSG00000025964	-0.950509	1.42119	8.2801	0.00400819	0.00999093	0.0904079	Adam23
ENSMUSG00000025962	-0.524915	2.41322	4.77079	0.0289466	0.0548692	0.627497	Fastkd2
ENSMUSG00000025959	-1.96714	6.07658	69.2648	8.60926e-17	2.20943e-15	0.342297	Klf7
ENSMUSG00000025958	0.471442	3.85121	6.5002	0.0107862	0.0235565	0.616034	Creb1
ENSMUSG00000025956	0.072602	2.4471	0.101597	0.749922	0.80951	0.561759	Mettl21a
ENSMUSG00000070871	-0.170189	0.568292	0.205083	0.650649	0.726486	0.0444363	Ccnyl1
ENSMUSG00000045005	1.36228	0.206495	5.4242	0.0198595	0.0397823	0.0226291	Fzd5
ENSMUSG00000051344	0.51955	2.30386	4.04274	0.0443617	0.0791741	0.348915	Plekhm3
ENSMUSG00000044816	-1.68487	1.20536	16.3489	5.26857e-05	0.000212013	0.361353	D630023F18Rik
ENSMUSG00000025950	-1.09735	4.42506	20.8361	5.00315e-06	2.50826e-05	0.606911	Idh1
ENSMUSG00000025949	0.78081	3.76684	20.1781	7.05564e-06	3.43056e-05	0.419765	Pikfyve
ENSMUSG00000015222	0.58962	5.78256	6.96251	0.0083235	0.0188167	0.63633	Map2
ENSMUSG00000055567	0.631836	5.81047	13.0704	0.000300002	0.00101107	0.690546	Unc80
ENSMUSG00000026005	0.359454	3.0505	3.9311	0.0474008	0.0839731	0.557268	Rpe
ENSMUSG00000026004	-0.436353	3.05007	3.27524	0.0703328	0.117289	0.281201	Kansl1l
ENSMUSG00000026003	-0.39635	4.10768	3.70507	0.0542473	0.0942664	0.266764	Acadl
ENSMUSG00000026000	0.00823733	3.62566	0.00353462	0.952592	0.965879	0.550094	Lancl1
ENSMUSG00000025997	1.89909	3.19586	74.3461	6.55556e-18	1.92593e-16	0.132034	Ikzf2
ENSMUSG00000026192	-0.136397	3.72666	0.557472	0.455281	0.550367	0.387295	Atic
ENSMUSG00000026193	-0.45394	-0.232247	0.32214	0.570325	0.657676	0.00632456	Fn1
ENSMUSG00000039395	3.78819	1.33629	27.6872	1.426e-07	9.65128e-07	0.0250103	Mreg
ENSMUSG00000026189	0.725288	4.00579	20.9978	4.59822e-06	2.32841e-05	0.324409	Pecr
ENSMUSG00000026188	4.22607	-0.229016	30.1385	4.02276e-08	3.03051e-07	0.315641	Tmem169
ENSMUSG00000026187	0.246951	3.72228	2.09858	0.147436	0.218006	0.724637	Xrcc5
ENSMUSG00000039372	1.32827	2.10101	31.8271	1.68528e-08	1.35966e-07	0.296971	Marchf4
ENSMUSG00000039354	0.621808	2.27825	6.46131	0.0110249	0.0240061	0.41889	Smarcal1
ENSMUSG00000046330	-1.03655	10.8372	46.3955	9.66355e-12	1.27984e-10	0.939869	Rpl37a
ENSMUSG00000026185	1.51786	2.48911	9.18353	0.00244202	0.00647492	0.0135812	Igfbp5
ENSMUSG00000055322	0.0443292	0.18448	0.00893694	0.924684	0.945616	0.00876009	Tns1
ENSMUSG00000006304	-0.841471	7.10158	24.9291	5.94777e-07	3.62054e-06	0.501035	Arpc2
ENSMUSG00000006299	-0.360549	6.39808	12.3494	0.000441127	0.00141925	0.927216	Aamp
ENSMUSG00000026179	0.259139	5.57433	1.82441	0.176789	0.253564	0.812994	Pnkd
ENSMUSG00000006301	-2.38332	4.89107	144.846	2.32044e-33	2.66165e-31	0.56603	Tmbim1
ENSMUSG00000026176	0.734157	3.32516	15.41	8.65294e-05	0.000331323	0.385113	Ctdsp1
ENSMUSG00000026175	1.47729	3.9072	17.7298	2.546e-05	0.000109645	0.100496	Vil1
ENSMUSG00000033364	-0.241157	3.77854	1.38638	0.239017	0.325105	0.411271	Usp37
ENSMUSG00000026174	0.145357	2.36257	0.474173	0.491074	0.585586	0.328508	Cnot9
ENSMUSG00000026135	1.01061	2.74419	19.493	1.00971e-05	4.76194e-05	0.523798	Zfp142
ENSMUSG00000026172	0.386925	2.67666	4.72749	0.0296841	0.0560417	0.90532	Bcs1l
ENSMUSG00000026171	0.119109	3.6527	0.821392	0.364773	0.460452	0.623996	Rnf25
ENSMUSG00000033276	0.847391	0.715626	4.70575	0.0300618	0.0565847	0.706846	Stk36
ENSMUSG00000033257	0.613033	1.39861	3.74078	0.0530998	0.0924917	0.203123	Ttll4
ENSMUSG00000026167	0.689625	0.413665	0.263939	0.607427	0.690176	0.112178	Wnt10a
ENSMUSG00000090071	0.727763	3.26536	10.8905	0.000966576	0.00284473	0.730958	Cdk5r2
ENSMUSG00000055197	-3.20309	4.15238	118.908	1.09688e-27	7.90652e-26	1	Fev
ENSMUSG00000006546	-2.2282	6.88845	67.4387	2.17336e-16	5.36869e-15	1	Cryba2
ENSMUSG00000026162	-0.341759	0.692444	0.999925	0.317329	0.411012	0.366207	Nhej1
ENSMUSG00000033159	0.739699	3.18659	17.337	3.13037e-05	0.000132179	0.325828	Cnppd1
ENSMUSG00000049339	0.0264169	5.29343	0.0568915	0.811478	0.857915	0.686517	Retreg2
ENSMUSG00000026197	-0.598217	4.22876	9.75742	0.001786	0.00490918	0.872767	Zfand2b
ENSMUSG00000026198	-1.08388	1.14245	9.53253	0.00201862	0.00548571	0.567992	Abcb6
ENSMUSG00000033124	0.590408	2.69505	9.23085	0.00237971	0.00633518	0.651022	Atg9a
ENSMUSG00000026199	1.3674	1.91995	23.2198	1.44505e-06	8.14957e-06	0.523435	Ankzf1
ENSMUSG00000026200	0.370827	0.422567	0.847892	0.357149	0.452604	0.321947	Glb1l
ENSMUSG00000026201	-0.328702	5.14355	8.24871	0.0040781	0.0101556	0.814204	Stk16
ENSMUSG00000026202	-0.895229	5.7264	22.4759	2.12792e-06	1.15559e-05	0.745085	Tuba4a
ENSMUSG00000026203	0.201758	4.92938	1.17114	0.279167	0.370472	0.61734	Dnajb2
ENSMUSG00000026204	-0.107759	7.17133	0.598052	0.439322	0.535295	0.638794	Ptprn
ENSMUSG00000033061	-1.40239	11.7537	42.3596	7.59407e-11	8.85707e-10	0.956703	Resp18
ENSMUSG00000026209	-1.08159	4.96928	44.7437	2.24594e-11	2.79493e-10	0.98283	Dnpep
ENSMUSG00000026208	-0.47945	0.808286	0.376592	0.539433	0.630206	0.0085529	Des
ENSMUSG00000026207	-1.11614	1.18405	4.44991	0.0349032	0.0644017	0.0913397	Speg
ENSMUSG00000033021	-0.1749	5.2844	1.82929	0.176211	0.252817	0.568542	Gmppa
ENSMUSG00000032997	0.246048	4.8757	3.86779	0.0492213	0.0865705	0.487761	Chpf
ENSMUSG00000026211	-0.0947891	2.51368	0.199839	0.65485	0.729942	0.384834	Obsl1
ENSMUSG00000051703	-0.667819	3.47052	14.9474	0.00011055	0.000409739	0.839359	Tmem198
ENSMUSG00000032968	0.924151	3.00452	17.871	2.36391e-05	0.000102573	0.36405	Inha
ENSMUSG00000026213	0.492111	1.71389	3.14846	0.0759984	0.125341	0.574334	Stk11ip
ENSMUSG00000006576	-0.223553	3.51639	0.941795	0.331817	0.426109	0.617697	Slc4a3
ENSMUSG00000032908	1.52833	3.27178	49.9162	1.60451e-12	2.41887e-11	0.415398	Sgpp2
ENSMUSG00000026245	-0.360634	4.04847	4.41443	0.0356362	0.0656073	0.599628	Farsb
ENSMUSG00000032883	0.380344	2.43194	1.30333	0.253607	0.341673	0.255852	Acsl3
ENSMUSG00000079470	-0.766418	1.75733	4.54959	0.0329266	0.0611394	0.321273	Utp14b
ENSMUSG00000050711	1.3391	10.7507	43.2094	4.91834e-11	5.87379e-10	0.607577	Scg2
ENSMUSG00000054702	-0.0675321	2.38483	0.065318	0.79828	0.847903	0.373127	Ap1s3
ENSMUSG00000073643	-0.410989	4.14205	9.45006	0.00211143	0.00571085	0.499964	Wdfy1
ENSMUSG00000026248	-0.160566	3.92475	1.13133	0.287493	0.379286	0.729894	Mrpl44
ENSMUSG00000026249	-4.54182	3.36446	98.871	2.69495e-23	1.31178e-21	0.151583	Serpine2
ENSMUSG00000004364	-0.0264789	5.21916	0.0266249	0.870383	0.903749	0.579837	Cul3
ENSMUSG00000101483	-3.37915	-0.961152	24.8804	6.09998e-07	3.70123e-06	0.447409	1700016L21Rik
ENSMUSG00000038608	2.65073	1.8125	48.9059	2.68545e-12	3.88844e-11	0.0292696	Dock10
ENSMUSG00000054976	2.1993	0.0929548	4.5671	0.0325917	0.0606126	0.056849	Nyap2
ENSMUSG00000055980	2.59743	0.443306	35.7741	2.21569e-09	2.06553e-08	0.303877	Irs1
ENSMUSG00000026142	0.859775	2.44211	12.8176	0.000343374	0.00114063	0.327743	Rhbdd1
ENSMUSG00000026150	-0.105969	5.86081	0.912706	0.339398	0.433943	0.807529	Mff
ENSMUSG00000026149	-1.41657	0.0785785	0.992215	0.319202	0.412965	0.00714144	Tm4sf20
ENSMUSG00000026159	0.0712354	4.69306	0.110488	0.73959	0.80144	0.59724	Agfg1
ENSMUSG00000026163	1.02438	6.33167	17.5236	2.83763e-05	0.000121019	0.861735	Sphkap
ENSMUSG00000045658	1.84556	3.35666	31.9562	1.5769e-08	1.27927e-07	0.129959	Pid1
ENSMUSG00000036766	0.856713	2.29198	8.90461	0.00284452	0.00740227	0.359889	Dner
ENSMUSG00000026219	0.380185	5.16424	5.05891	0.0244997	0.0475958	0.640409	Trip12
ENSMUSG00000073633	-1.04985	3.57507	22.11	2.5746e-06	1.37274e-05	0.89565	Fbxo36
ENSMUSG00000070034	3.68751	-0.160853	9.14435	0.00249488	0.00659517	0.0139783	Sp110
ENSMUSG00000070031	2.25437	0.114022	4.81765	0.0281698	0.0535969	0.0154711	Sp140
ENSMUSG00000026222	0.190982	0.0251137	0.0270643	0.869328	0.902876	0.0119891	Sp100
ENSMUSG00000036707	0.362037	4.45474	8.60366	0.00335488	0.00853076	0.300724	Cab39
ENSMUSG00000026223	-1.14447	8.26369	69.299	8.46124e-17	2.17568e-15	1	Itm2c
ENSMUSG00000026229	-0.775304	5.25597	32.1962	1.39366e-08	1.13972e-07	0.797838	Psmd1
ENSMUSG00000062590	0.146044	3.18357	0.433216	0.510415	0.603792	0.748216	Armc9
ENSMUSG00000026234	-0.202235	7.15756	0.822362	0.364491	0.460183	0.492643	Ncl
ENSMUSG00000026238	-0.308409	9.57838	9.15054	0.00248644	0.00657419	0.659581	Ptma
ENSMUSG00000026239	0.406608	4.24407	3.73755	0.0532024	0.0926459	0.704254	Pde6d
ENSMUSG00000026240	0.552502	2.32304	5.55645	0.0184128	0.0373493	0.548917	Cops7b
ENSMUSG00000053333	0.283505	2.72257	1.90351	0.167686	0.242858	0.750167	Dis3l2
ENSMUSG00000026254	-0.181832	4.42347	1.84924	0.173872	0.25025	0.285469	Eif4e2
ENSMUSG00000048000	0.291819	4.63168	5.82225	0.0158247	0.0328162	0.617666	Gigyf2
ENSMUSG00000079436	1.19112	-1.03854	1.122	0.289488	0.38152	0.113919	Kcnj13
ENSMUSG00000026259	-2.24945	0.288052	13.0296	0.000306613	0.00103072	0.272504	Ngef
ENSMUSG00000079434	2.17152	0.454147	14.149	0.000168886	0.000605373	0.268421	Neu2
ENSMUSG00000026289	-0.239117	3.40438	1.81893	0.17744	0.254272	0.665701	Atg16l1
ENSMUSG00000056055	-2.24714	2.81151	21.724	3.14833e-06	1.64474e-05	0.337626	Sag
ENSMUSG00000070738	0.537546	3.7918	8.31162	0.00393923	0.00983762	0.412124	Dgkd
ENSMUSG00000005501	-0.341918	3.42945	2.79168	0.0947547	0.150719	1	Usp40
ENSMUSG00000081984	-1.16711	2.13823	17.8008	2.4528e-05	0.000106042	0.88811	Dnajb3
ENSMUSG00000044783	-0.742075	2.94521	11.3509	0.000754097	0.00228044	0.202174	Hjurp
ENSMUSG00000049866	-4.50573	2.97882	317.691	4.6128e-71	8.6925e-68	0.182818	Arl4c
ENSMUSG00000036206	-1.39624	3.56726	30.4744	3.383e-08	2.58397e-07	0.912746	Sh3bp4
ENSMUSG00000055013	0.518289	4.48884	8.18216	0.00423044	0.0104857	0.553798	Agap1
ENSMUSG00000034432	-0.434014	5.2666	14.3504	0.000151751	0.000549628	0.900891	Cops8
ENSMUSG00000048126	4.14721	2.30678	51.6103	6.76845e-13	1.06542e-11	0.00774145	Col6a3
ENSMUSG00000026303	3.32886	0.912891	23.1716	1.48172e-06	8.33845e-06	0.00541329	Mlph
ENSMUSG00000026305	2.99003	2.63955	75.6074	3.46066e-18	1.04461e-16	0.0280875	Lrrfip1
ENSMUSG00000034353	-0.684477	4.68786	6.01413	0.0141918	0.0299163	0.237446	Ramp1
ENSMUSG00000034343	-0.669494	4.5673	18.1999	1.98889e-05	8.80284e-05	0.412242	Ube2f
ENSMUSG00000026307	1.03165	4.89966	49.3368	2.15585e-12	3.18097e-11	0.52544	Scly
ENSMUSG00000026309	-0.28858	5.28486	4.40923	0.035745	0.0657711	0.765107	Ilkap
ENSMUSG00000067071	0.978262	4.58424	24.1087	9.10476e-07	5.33308e-06	0.584088	Hes6
ENSMUSG00000055866	-0.781843	3.19217	5.55814	0.018395	0.0373248	0.438679	Per2
ENSMUSG00000034292	-0.0288382	2.04598	0.0155212	0.900853	0.926633	0.668391	Traf3ip1
ENSMUSG00000026311	0.672792	2.61175	8.37478	0.00380464	0.00954307	0.551054	Asb1
ENSMUSG00000026313	0.24268	3.41823	1.6806	0.194844	0.274769	0.598314	Hdac4
ENSMUSG00000026260	-0.211539	5.6028	3.16385	0.0752854	0.124292	0.593859	Ndufa10
ENSMUSG00000073616	-0.405764	7.53298	9.18469	0.00244048	0.00647214	1	Cops9
ENSMUSG00000034220	-1.11337	1.00848	17.7126	2.56915e-05	0.000110534	0.100967	Gpc1
ENSMUSG00000047067	-0.0758418	3.74526	0.198835	0.655663	0.730571	0.633738	Dusp28
ENSMUSG00000097251	0.294303	1.27879	0.987861	0.320266	0.414016	0.640615	5033417F24Rik
ENSMUSG00000026269	0.565153	4.47623	17.8991	2.32937e-05	0.000101375	0.797162	Rnpepl1
ENSMUSG00000100632	0.647023	0.640817	1.89449	0.168697	0.244	0.633477	9430060I03Rik
ENSMUSG00000026270	-0.0749859	3.3503	0.180433	0.671001	0.742985	0.741892	Capn10
ENSMUSG00000014602	0.359183	5.20248	3.52316	0.0605169	0.103243	0.56496	Kif1a
ENSMUSG00000047793	-2.37787	0.5768	17.9973	2.21218e-05	9.68176e-05	0.147743	Sned1
ENSMUSG00000026273	-0.206274	2.88775	0.944456	0.331134	0.425381	0.783502	Mterf4
ENSMUSG00000101172	-0.609267	0.37873	1.14814	0.283939	0.375582	1	Gm28535
ENSMUSG00000026275	-0.339653	3.80273	5.58299	0.0181357	0.0368725	0.398725	Ppp1r7
ENSMUSG00000034107	-1.63768	0.367547	11.335	0.000760586	0.00229601	0.770971	Ano7
ENSMUSG00000034088	1.33456	6.55508	30.9281	2.67763e-08	2.08013e-07	0.396276	Hdlbp
ENSMUSG00000026276	0.269356	1.49695	0.405373	0.524328	0.616655	0.566938	Septin2
ENSMUSG00000034066	0.672761	1.25012	4.95289	0.0260472	0.0501003	0.345653	Farp2
ENSMUSG00000026277	-0.656848	4.85062	21.0877	4.38738e-06	2.23021e-05	0.53526	Stk25
ENSMUSG00000026278	-0.380791	2.0185	0.7939	0.372924	0.4689	0.0241576	Bok
ENSMUSG00000026279	-0.0309364	3.1619	0.032588	0.856743	0.893454	0.639323	Thap4
ENSMUSG00000026280	0.0500421	3.80917	0.110978	0.739034	0.801183	0.798643	Atg4b
ENSMUSG00000026281	-0.362709	4.31257	3.60189	0.0577138	0.0993479	0.241797	Dtymk
ENSMUSG00000026283	0.132305	3.07062	0.362034	0.547379	0.636782	0.403955	Ing5
ENSMUSG00000073609	0.234773	1.53927	0.495497	0.481485	0.575923	0.71086	D2hgdh
ENSMUSG00000051185	-0.0818791	6.31492	0.236239	0.626936	0.706468	0.755105	Fam174a
ENSMUSG00000097814	-1.04493	-0.472776	3.9643	0.0464749	0.0825212	0.513351	Panct2
ENSMUSG00000044768	1.41791	3.89189	26.9376	2.10133e-07	1.38593e-06	0.189832	Macir
ENSMUSG00000040648	0.657798	3.25102	8.53817	0.00347775	0.00881026	0.322343	Ppip5k2
ENSMUSG00000026333	-0.192858	3.41401	1.26022	0.26161	0.350808	0.846877	Gin1
ENSMUSG00000026335	-0.949475	8.65019	16.821	4.10755e-05	0.000169427	0.822163	Pam
ENSMUSG00000100009	0.256043	2.445	0.406364	0.523821	0.616169	0.3528	Gm7967
ENSMUSG00000067028	-2.8198	-0.293031	6.46791	0.0109839	0.0239367	0.212565	Cntnap5b
ENSMUSG00000047496	0.139574	0.305436	0.100092	0.751719	0.81092	0.111429	Rnf152
ENSMUSG00000056536	-0.019466	2.22988	0.00598004	0.93836	0.956045	0.638872	Pign
ENSMUSG00000026319	-0.23029	4.45394	2.47832	0.115425	0.177808	0.852181	Relch
ENSMUSG00000026321	2.97294	0.932378	39.6112	3.09893e-10	3.26502e-09	0.0236651	Tnfrsf11a
ENSMUSG00000099843	2.42245	2.27535	49.7089	1.78336e-12	2.67322e-11	0.437599	Gm7160
ENSMUSG00000038866	1.42057	3.17354	47.8845	4.52088e-12	6.29725e-11	0.277046	Zcchc2
ENSMUSG00000044340	-0.256262	1.82934	0.729399	0.393078	0.489345	0.178849	Phlpp1
ENSMUSG00000057329	-3.51375	3.39164	205.502	1.31575e-46	4.5674e-44	0.424536	Bcl2
ENSMUSG00000009905	1.09886	2.84153	23.4381	1.28999e-06	7.35363e-06	0.214778	Kdsr
ENSMUSG00000009907	0.638206	5.00394	18.5651	1.64203e-05	7.39755e-05	0.463972	Vps4b
ENSMUSG00000026312	4.43645	0.510319	35.2619	2.88219e-09	2.64388e-08	0.0294635	Cdh7
ENSMUSG00000038702	0.897511	1.56438	8.67639	0.00322359	0.00824076	0.213307	Dsel
ENSMUSG00000026374	-0.335605	6.00466	6.70137	0.00963388	0.021356	0.652969	Tsn
ENSMUSG00000026377	-0.690049	4.06226	19.8956	8.1788e-06	3.92886e-05	0.571373	Nifk
ENSMUSG00000064302	0.676674	3.48896	11.8231	0.00058499	0.00182192	0.551395	Clasp1
ENSMUSG00000107722	1.14353	1.05285	10.3654	0.00128399	0.00366921	0.232177	2900060B14Rik
ENSMUSG00000026380	0.931465	0.247404	4.54619	0.032992	0.0612437	0.036235	Tfcp2l1
ENSMUSG00000004451	-0.141831	3.61274	0.719264	0.396385	0.492718	0.133783	Ralb
ENSMUSG00000098923	-0.505398	2.48127	3.67573	0.0552102	0.0956874	0.298212	Tmem185b
ENSMUSG00000026383	0.551651	4.04302	8.03226	0.00459514	0.0112645	0.394533	Epb41l5
ENSMUSG00000026384	0.782322	3.49397	19.1574	1.2037e-05	5.57709e-05	0.479521	Ptpn4
ENSMUSG00000036975	0.0262718	1.17027	0.0055488	0.94062	0.95746	0.410839	Tmem177
ENSMUSG00000050777	0.208138	2.14044	0.260682	0.609652	0.692016	0.137784	Tmem37
ENSMUSG00000026385	0.227577	6.18465	1.14887	0.283785	0.375429	0.169989	Dbi
ENSMUSG00000026388	-0.00878452	2.18529	0.0007802	0.977716	0.984132	0.614309	3110009E18Rik
ENSMUSG00000003721	1.05626	4.84512	35.7931	2.19423e-09	2.04697e-08	0.451757	Insig2
ENSMUSG00000026339	1.07028	1.60165	11.9193	0.000555559	0.00173906	0.215104	Ccdc93
ENSMUSG00000001674	-0.104566	5.13083	0.345354	0.556755	0.645054	0.597863	Ddx18
ENSMUSG00000036815	-3.68501	3.69249	235.118	4.56367e-53	2.40797e-50	1	Dpp10
ENSMUSG00000026341	-0.982751	6.42862	66.915	2.83473e-16	6.84853e-15	0.426711	Actr3
ENSMUSG00000026342	0.897454	4.359	28.9734	7.33794e-08	5.25203e-07	0.271615	Slc35f5
ENSMUSG00000026343	-0.375678	1.31149	0.883448	0.347259	0.442067	0.219664	Gpr39
ENSMUSG00000026344	-0.137498	-0.680823	0.0703474	0.790832	0.842366	0.0808386	Lypd1
ENSMUSG00000049690	1.81614	0.474105	10.3674	0.00128263	0.00366613	0.0179385	Nckap5
ENSMUSG00000036155	-0.864735	3.16776	23.6427	1.15985e-06	6.67228e-06	0.549979	Mgat5
ENSMUSG00000026347	1.44665	4.32359	32.4741	1.20789e-08	1.00021e-07	0.281747	Tmem163
ENSMUSG00000026349	-0.42248	5.6154	8.81363	0.00298989	0.00772265	1	Ccnt2
ENSMUSG00000036104	0.423663	4.6881	6.28508	0.0121759	0.0262352	0.435264	Rab3gap1
ENSMUSG00000036086	-0.911735	0.694127	7.15263	0.00748543	0.0171872	0.414195	Zranb3
ENSMUSG00000056211	-0.355616	5.5237	7.33916	0.00674684	0.015699	1	R3hdm1
ENSMUSG00000026353	0.1636	7.05914	0.914173	0.33901	0.433597	0.648127	Ubxn4
ENSMUSG00000026355	-2.18765	2.64193	76.3119	2.42218e-18	7.41322e-17	0.099706	Mcm6
ENSMUSG00000026356	-1.25438	4.84284	80.822	2.4699e-19	8.3326e-18	0.707342	Dars
ENSMUSG00000026399	3.93513	0.015004	17.0707	3.60141e-05	0.000150004	0.00846019	Cd55
ENSMUSG00000026405	-0.806427	-0.260665	0.950265	0.329652	0.423824	0.311031	C4bp
ENSMUSG00000026409	2.14083	3.04321	80.7348	2.58139e-19	8.66442e-18	0.222318	Pfkfb2
ENSMUSG00000046404	-0.910447	3.83437	15.5646	7.97351e-05	0.00030808	0.716573	Yod1
ENSMUSG00000026417	6.10311	2.34265	44.8316	2.14725e-11	2.68223e-10	0.00691422	Pigr
ENSMUSG00000042474	0.0280474	0.613535	0.000690091	0.979042	0.985091	0.00893578	Fcmr
ENSMUSG00000016528	-0.534755	3.58201	7.49802	0.00617668	0.0145442	0.151258	Mapkapk2
ENSMUSG00000016526	-0.481428	2.92573	2.74758	0.0974019	0.154241	0.263861	Dyrk3
ENSMUSG00000026427	-0.102679	3.54087	0.409082	0.522436	0.614814	0.750318	Eif2d
ENSMUSG00000026430	0.382735	0.148803	0.761133	0.382974	0.479299	0.0718802	Rassf5
ENSMUSG00000042349	1.62237	1.01381	16.3395	5.29495e-05	0.00021275	0.243571	Ikbke
ENSMUSG00000026425	-1.82939	2.28488	42.7969	6.07273e-11	7.17147e-10	0.391842	Srgap2
ENSMUSG00000055184	-0.957774	0.591288	7.19846	0.00729664	0.0168063	0.454198	Fam72a
ENSMUSG00000026432	-4.81925	2.51466	66.4714	3.55011e-16	8.48361e-15	1	Avpr1b
ENSMUSG00000013275	1.4188	2.28305	28.4186	9.77201e-08	6.80225e-07	0.123496	Slc41a1
ENSMUSG00000026433	0.348407	-0.168333	0.286347	0.592571	0.677701	0.0679613	Rab29
ENSMUSG00000026434	0.0494655	5.98279	0.0822657	0.77425	0.829057	0.4125	Nucks1
ENSMUSG00000026436	0.10068	3.22327	0.204142	0.651398	0.727076	0.286236	Elk4
ENSMUSG00000059149	-0.638423	1.32131	5.11207	0.02376	0.0463842	0.0429315	Mfsd4a
ENSMUSG00000026437	1.94704	1.57391	18.0179	2.18835e-05	9.58384e-05	0.183366	Cdk18
ENSMUSG00000042115	0.185203	1.10615	0.113252	0.736472	0.799046	0.730235	Klhdc8a
ENSMUSG00000009772	0.427644	2.48492	2.8041	0.0940234	0.149691	0.151401	Nuak2
ENSMUSG00000042066	1.57506	2.64693	47.177	6.48562e-12	8.82888e-11	0.457969	Tmcc2
ENSMUSG00000042046	0.481649	2.82628	5.39062	0.0202453	0.040435	0.565197	Dstyk
ENSMUSG00000026439	0.560297	2.24439	4.27824	0.0386032	0.0702463	0.599463	Rbbp5
ENSMUSG00000048174	0.118425	-0.125786	0.0606825	0.80542	0.853152	0.678073	Tmem81
ENSMUSG00000026442	0.158951	4.24844	0.723108	0.395126	0.491338	0.519403	Nfasc
ENSMUSG00000026443	3.90075	1.73558	41.0777	1.46295e-10	1.61487e-09	0.0302147	Lrrn2
ENSMUSG00000054387	-0.0410541	4.56409	0.0890584	0.765378	0.822292	0.655467	Mdm4
ENSMUSG00000046062	-0.624689	4.11846	10.7671	0.00103322	0.00301931	0.396054	Ppp1r15b
ENSMUSG00000041757	1.37802	4.26926	61.7111	3.97726e-15	8.27507e-14	0.374322	Plekha6
ENSMUSG00000101693	3.2167	0.198972	19.1644	1.19932e-05	5.55876e-05	0.0533572	Gm19461
ENSMUSG00000103421	-0.516285	1.25668	2.51309	0.112904	0.174434	0.713687	Golt1a
ENSMUSG00000070644	-1.51686	0.945289	18.4402	1.75319e-05	7.85007e-05	1	Etnk2
ENSMUSG00000070643	1.34699	0.62238	11.2084	0.000814273	0.00244004	0.179409	Sox13
ENSMUSG00000090553	-1.19444	6.57796	38.6508	5.06832e-10	5.13488e-09	0.457868	Snrpe
ENSMUSG00000102976	0.678671	0.699603	4.50766	0.0337434	0.062489	0.347992	Zc3h11a
ENSMUSG00000094410	-0.586064	3.0351	2.83897	0.0920029	0.147015	0.778282	Gm38394
ENSMUSG00000026463	-0.30622	4.20297	3.28696	0.0698321	0.116572	0.47877	Atp2b4
ENSMUSG00000041577	2.2865	0.0751692	5.89373	0.0151949	0.0317146	0.00638839	Prelp
ENSMUSG00000020423	0.700416	8.08216	5.63747	0.0175806	0.0359265	0.957928	Btg2
ENSMUSG00000064246	4.78245	-0.181718	21.9781	2.75777e-06	1.45978e-05	0.0365127	Chil1
ENSMUSG00000042429	2.12808	2.13015	9.23009	0.0023807	0.00633652	0.368398	Adora1
ENSMUSG00000026458	0.134009	-0.0175229	0.0307231	0.86086	0.896825	0.00627345	Ppfia4
ENSMUSG00000042305	-0.189254	4.38175	2.02831	0.154392	0.226215	0.658044	Tmem183a
ENSMUSG00000026456	0.593225	2.88706	12.4302	0.00042245	0.00136554	0.224227	Cyb5r1
ENSMUSG00000026457	-0.139375	5.32232	1.05165	0.305128	0.3982	0.404739	Adipor1
ENSMUSG00000026455	-0.462153	3.43093	6.93192	0.00846709	0.0190955	0.662435	Klhl12
ENSMUSG00000042229	-0.0591948	3.28741	0.0678223	0.794534	0.845169	0.627802	Rabif
ENSMUSG00000042207	-0.125136	4.71551	0.600564	0.438363	0.534372	0.590655	Kdm5b
ENSMUSG00000026452	4.07481	0.957619	60.2133	8.51166e-15	1.67829e-13	0.195485	Syt2
ENSMUSG00000073557	-0.468716	3.17081	3.54422	0.0597532	0.102205	0.259368	Ppp1r12b
ENSMUSG00000026429	-0.535738	0.363136	2.17467	0.1403	0.209071	0.0326816	Ube2t
ENSMUSG00000026426	-0.0643734	4.31459	0.177604	0.67344	0.745174	0.47975	Arl8a
ENSMUSG00000003051	-0.928329	4.50833	9.08062	0.00258332	0.00680172	0.348991	Elf3
ENSMUSG00000041926	-0.018986	4.02175	0.0111831	0.915781	0.938476	0.195198	Rnpep
ENSMUSG00000062580	-0.395907	5.88778	3.2733	0.070416	0.117413	0.710266	Timm17a
ENSMUSG00000041889	-3.13458	1.7543	42.5601	6.85421e-11	8.0511e-10	0.265727	Shisa4
ENSMUSG00000041879	-0.0496882	2.8807	0.108614	0.741727	0.802999	0.453549	Ipo9
ENSMUSG00000009418	0.655431	4.31723	12.0991	0.000504471	0.00159656	0.306772	Nav1
ENSMUSG00000026421	-3.02831	4.25309	148.391	3.8962e-34	4.79814e-32	0.135398	Csrp1
ENSMUSG00000041801	-2.62226	2.86231	41.3418	1.27808e-10	1.43116e-09	0.157451	Phlda3
ENSMUSG00000041782	4.53546	-0.106887	33.7237	6.35234e-09	5.48388e-08	0.00530804	Lad1
ENSMUSG00000026411	0.136267	4.46443	0.590352	0.442283	0.537936	0.654036	Tmem9
ENSMUSG00000041642	-0.453494	-0.373512	0.501433	0.478871	0.573524	0.0374517	Kif21b
ENSMUSG00000041605	1.70257	1.83053	5.07144	0.0243232	0.0473017	0.0141048	Inava
ENSMUSG00000041570	0.686881	3.1802	7.79833	0.00522944	0.0126086	0.377266	Camsap2
ENSMUSG00000026404	-0.586811	0.887411	3.26472	0.0707852	0.11788	0.610087	Ddx59
ENSMUSG00000041483	-0.400549	3.19159	5.65978	0.0173583	0.0355217	0.289863	Zfp281
ENSMUSG00000097113	-0.909199	0.226601	4.07611	0.0434937	0.0778777	0.530587	Gm19705
ENSMUSG00000026398	0.80534	0.0241837	0.778551	0.377585	0.473502	0.0411906	Nr5a2
ENSMUSG00000026395	2.89727	-0.350549	2.53644	0.111246	0.172518	0.00512253	Ptprc
ENSMUSG00000026393	0.771601	4.52334	17.3006	3.19084e-05	0.000134474	0.366082	Nek7
ENSMUSG00000079283	-1.12616	4.51849	45.6673	1.40142e-11	1.81236e-10	0.777738	2310009B15Rik
ENSMUSG00000056268	0.375292	3.68724	4.35733	0.0368501	0.0675219	0.508121	Dennd1b
ENSMUSG00000033964	1.26679	3.01983	30.8028	2.85629e-08	2.21111e-07	0.448636	Zbtb41
ENSMUSG00000026365	-0.315848	0.459807	0.148178	0.700283	0.768666	0.00484002	Cfh
ENSMUSG00000026361	-0.0941535	4.89554	0.228513	0.632629	0.711395	0.760821	Cdc73
ENSMUSG00000033849	2.14139	2.16758	34.0702	5.31586e-09	4.66854e-08	0.503953	B3galt2
ENSMUSG00000018196	-0.180628	4.96685	1.2659	0.260537	0.349654	0.689494	Glrx2
ENSMUSG00000018199	0.685871	4.62221	20.0982	7.35657e-06	3.56112e-05	0.57821	Ro60
ENSMUSG00000018189	0.0539675	3.9239	0.0801807	0.777053	0.831247	0.260484	Uchl5
ENSMUSG00000026360	1.23529	6.54297	19.603	9.5321e-06	4.51645e-05	0.250106	Rgs2
ENSMUSG00000026358	1.11725	0.00271149	0.707569	0.400252	0.496682	0.00462827	Rgs1
ENSMUSG00000032487	0.372871	0.0319033	0.247389	0.61892	0.700366	0.00266558	Ptgs2
ENSMUSG00000006010	1.02181	4.63498	31.5243	1.96959e-08	1.57079e-07	0.334775	Odr4
ENSMUSG00000006005	-0.0809935	6.44447	0.124712	0.723979	0.78854	0.538398	Tpr
ENSMUSG00000100954	0.653109	3.18269	11.9001	0.000561298	0.00175452	0.67145	Gm10138
ENSMUSG00000023150	-0.310897	5.55971	3.03526	0.0814737	0.13296	0.397837	Ivns1abp
ENSMUSG00000052748	0.232484	4.71384	2.27974	0.131074	0.197803	0.591739	Swt1
ENSMUSG00000053286	0.212463	4.23336	1.69556	0.19287	0.272481	0.843087	Trmt1l
ENSMUSG00000026484	-0.0977288	3.53733	0.292678	0.588509	0.674108	0.489377	Rnf2
ENSMUSG00000026483	2.63495	0.870959	17.4404	2.96462e-05	0.000125906	0.00550418	Niban1
ENSMUSG00000100594	2.96879	0.699608	46.4297	9.49643e-12	1.25897e-10	0.321657	2810414N06Rik
ENSMUSG00000043019	2.27211	3.33011	71.0386	3.50295e-17	9.39176e-16	0.201515	Edem3
ENSMUSG00000032666	-2.36367	2.78275	82.7497	9.31294e-20	3.21589e-18	0.182871	1700025G04Rik
ENSMUSG00000014980	-1.29531	4.27684	54.2036	1.80753e-13	3.04121e-12	0.609072	Tsen15
ENSMUSG00000032649	-4.66007	1.12214	101.537	7.01555e-24	3.65779e-22	0.209461	Colgalt2
ENSMUSG00000026482	-1.60965	2.92236	57.7282	3.00965e-14	5.63124e-13	0.152151	Rgl1
ENSMUSG00000008475	-0.805261	6.86172	21.6276	3.31057e-06	1.72403e-05	0.545353	Arpc5
ENSMUSG00000042772	0.288355	4.13841	2.0835	0.148898	0.219823	0.441921	Smg7
ENSMUSG00000026479	-1.75104	2.15481	27.5656	1.51852e-07	1.02302e-06	0.0791564	Lamc2
ENSMUSG00000026478	-1.22226	2.5916	40.53	1.93617e-10	2.10553e-09	0.106672	Lamc1
ENSMUSG00000042699	0.377833	4.81139	1.83338	0.175729	0.25229	0.53848	Dhx9
ENSMUSG00000042684	-2.88558	-0.396252	20.3038	6.60699e-06	3.23868e-05	0.0246155	Npl
ENSMUSG00000026475	2.8813	3.39531	89.3244	3.35099e-21	1.34336e-19	0.140619	Rgs16
ENSMUSG00000066800	0.812349	0.412763	4.19543	0.0405331	0.0733532	0.0318342	Rnasel
ENSMUSG00000045968	-0.736307	0.218351	3.87176	0.0491049	0.0864234	0.866561	Teddm2
ENSMUSG00000026473	0.0768314	6.22245	0.105509	0.745316	0.805792	0.537233	Glul
ENSMUSG00000004110	-3.68693	-0.644988	21.9028	2.86811e-06	1.50971e-05	0.0377086	Cacna1e
ENSMUSG00000056708	-1.96209	5.17865	27.4311	1.62796e-07	1.09118e-06	0.139196	Ier5
ENSMUSG00000026471	-0.317913	1.9205	1.29661	0.254833	0.343151	0.213502	Mr1
ENSMUSG00000026470	-0.522397	4.49343	13.7357	0.000210412	0.000734854	0.734495	Stx6
ENSMUSG00000026469	0.0904154	4.08798	0.227543	0.633351	0.712055	0.865471	Xpr1
ENSMUSG00000033701	-0.0755466	5.29457	0.371592	0.542138	0.632358	0.933136	Acbd6
ENSMUSG00000033684	-0.75912	4.75832	16.1933	5.71962e-05	0.000227869	0.640753	Qsox1
ENSMUSG00000033671	0.634227	3.70536	2.89186	0.0890281	0.143146	0.50913	Cep350
ENSMUSG00000026466	0.54458	4.76436	8.66211	0.00324895	0.00829434	0.28912	Tor1aip1
ENSMUSG00000050565	0.212086	5.27656	2.89021	0.089119	0.143209	0.614016	Tor1aip2
ENSMUSG00000015484	1.02617	1.29335	5.0552	0.0245522	0.0476697	0.645304	Fam163a
ENSMUSG00000078193	-2.27883	4.91153	21.2566	4.01729e-06	2.05795e-05	0.680201	Gm2000
ENSMUSG00000026600	2.19498	2.65324	46.8477	7.67226e-12	1.0306e-10	0.087129	Soat1
ENSMUSG00000026596	0.623789	2.63165	6.1108	0.0134358	0.0285305	0.217317	Abl2
ENSMUSG00000060519	-0.376916	5.17889	2.142	0.143315	0.212819	0.530077	Tor3a
ENSMUSG00000033557	0.361733	4.17446	5.84322	0.0156372	0.0324937	0.392752	Fam20b
ENSMUSG00000026594	0.340564	3.38068	1.97912	0.159483	0.232535	0.178315	Ralgps2
ENSMUSG00000070565	0.943667	2.69282	14.9682	0.000109336	0.000405951	0.121361	Rasal2
ENSMUSG00000033488	0.557787	3.56375	8.87122	0.00289701	0.00752105	0.552611	Cryzl2
ENSMUSG00000026589	2.20028	2.30867	22.694	1.89959e-06	1.04493e-05	0.125403	Sec16b
ENSMUSG00000073530	-2.98312	6.49492	68.9301	1.02014e-16	2.60789e-15	1	Pappa2
ENSMUSG00000040782	0.107918	4.23809	0.386602	0.534091	0.62535	0.582732	Cop1
ENSMUSG00000015829	-0.491188	4.28958	3.16552	0.0752086	0.12418	0.767533	Tnr
ENSMUSG00000090394	1.0463	2.37969	5.75892	0.0164052	0.0338285	0.0169199	4930523C07Rik
ENSMUSG00000058267	0.362679	6.31482	2.40095	0.121261	0.185475	0.489633	Mrps14
ENSMUSG00000014226	-0.265674	6.12117	3.87342	0.0490563	0.0863493	0.618697	Cacybp
ENSMUSG00000026721	-1.22874	4.91164	34.1564	5.08561e-09	4.47527e-08	0.72232	Rabgap1l
ENSMUSG00000040423	-0.313324	4.17144	1.60231	0.205577	0.287141	0.474112	Rc3h1
ENSMUSG00000043467	0.833998	1.84841	8.06985	0.00450079	0.0110682	0.641241	Zbtb37
ENSMUSG00000026709	0.0624317	1.03586	0.0415336	0.838511	0.879867	0.0855853	Dars2
ENSMUSG00000026708	0.624202	-0.213486	1.61062	0.204405	0.285869	0.0424848	Cenpl
ENSMUSG00000026705	0.966943	1.65951	10.6792	0.00108346	0.00315147	0.510802	Klhl20
ENSMUSG00000044835	-0.073187	-0.225156	0.0212734	0.884037	0.914184	0.586028	Ankrd45
ENSMUSG00000026701	0.463424	6.79902	11.5759	0.000668126	0.00204674	0.393827	Prdx6
ENSMUSG00000040297	0.802526	4.91999	13.4097	0.000250322	0.000859671	0.410461	Suco
ENSMUSG00000026698	0.968162	2.90928	18.7364	1.50088e-05	6.81284e-05	0.608785	Pigc
ENSMUSG00000040265	0.0994918	3.69279	0.131903	0.716467	0.782425	0.433984	Dnm3
ENSMUSG00000090260	0.321854	-0.238723	0.220851	0.638392	0.716561	0.204689	2810442N19Rik
ENSMUSG00000026694	-0.10391	1.94479	0.216068	0.642052	0.719567	0.968334	Eef1aknmt
ENSMUSG00000026696	0.290664	5.29127	2.82255	0.0929487	0.148257	0.645866	Vamp4
ENSMUSG00000040225	0.612645	6.34098	8.89326	0.00286226	0.00743815	0.458255	Prrc2c
ENSMUSG00000040181	2.01377	2.7846	28.1059	1.14853e-07	7.87846e-07	0.0176779	Fmo1
ENSMUSG00000040170	3.80418	0.226992	39.5624	3.17747e-10	3.33976e-09	0.0134969	Fmo2
ENSMUSG00000026586	0.360944	-0.255837	0.133587	0.714742	0.780907	0.00898029	Prrx1
ENSMUSG00000040124	-0.31462	3.13926	3.74616	0.0529289	0.0922184	0.652555	Gorab
ENSMUSG00000026585	0.428835	3.82973	5.50714	0.018939	0.0382697	0.606937	Kifap3
ENSMUSG00000026584	0.862356	2.25571	13.6051	0.000225574	0.000783656	0.253702	Scyl3
ENSMUSG00000041396	1.91703	1.54047	30.7657	2.91138e-08	2.25243e-07	0.680886	Mettl18
ENSMUSG00000086593	3.28578	-0.0988231	2.8115	0.0935907	0.149101	0.00601131	Gm16548
ENSMUSG00000026579	1.17193	2.3011	1.86772	0.171736	0.247582	0.00913312	F5
ENSMUSG00000040918	1.04668	0.636533	9.46877	0.00209	0.00566101	0.54087	Slc19a2
ENSMUSG00000026578	-0.238142	3.83115	1.10657	0.29283	0.384981	0.663817	Ccdc181
ENSMUSG00000026577	-0.45555	3.64851	6.87675	0.00873242	0.01962	0.833828	Blzf1
ENSMUSG00000026575	-0.610797	2.38102	5.10791	0.023817	0.046469	0.254641	Nme7
ENSMUSG00000026576	-0.140336	7.18859	0.939748	0.332343	0.42666	0.369682	Atp1b1
ENSMUSG00000026574	-0.0516373	2.22925	0.00427826	0.947849	0.962812	0.0186429	Dpt
ENSMUSG00000040848	-0.373874	2.68332	2.83504	0.0922283	0.14727	0.110942	Sft2d2
ENSMUSG00000040843	-0.650388	5.14941	14.0358	0.000179359	0.000638578	0.659342	Tiprl
ENSMUSG00000040836	-1.30056	1.88638	13.5275	0.000235088	0.000813069	0.538519	Gpr161
ENSMUSG00000026571	0.0508098	3.87457	0.0673531	0.79523	0.845754	0.732383	Dcaf6
ENSMUSG00000026568	-1.01526	6.73031	28.8525	7.81044e-08	5.55704e-07	0.709718	Mpc2
ENSMUSG00000026566	0.530044	4.13604	6.95012	0.00838134	0.0189247	0.346014	Mpzl1
ENSMUSG00000040723	2.1243	-0.552539	5.7983	0.0160417	0.0332087	0.0107717	Rcsd1
ENSMUSG00000040713	1.29291	6.2807	107.193	4.0388e-25	2.39006e-23	0.329301	Creg1
ENSMUSG00000026565	-0.0860715	3.29847	0.157287	0.691666	0.761012	0.589	Pou2f1
ENSMUSG00000000544	0.553157	1.65023	1.34205	0.246672	0.333934	0.231051	Gpa33
ENSMUSG00000040612	-0.52347	0.797244	0.405097	0.524468	0.616766	0.00451834	Ildr2
ENSMUSG00000026563	0.169656	3.1075	0.464806	0.495386	0.589344	0.539781	Tada1
ENSMUSG00000040596	0.906701	2.48525	18.9147	1.36698e-05	6.26107e-05	0.298937	Pogk
ENSMUSG00000026558	0.290199	3.75252	1.67106	0.196117	0.27621	0.416389	Uck2
ENSMUSG00000052428	0.802735	6.08386	39.9054	2.66566e-10	2.83571e-09	0.652672	Tmco1
ENSMUSG00000026687	0.661158	3.89746	11.0064	0.000907956	0.00269143	0.214234	Aldh9a1
ENSMUSG00000026688	-1.16549	5.05074	19.2746	1.13204e-05	5.27658e-05	0.288463	Mgst3
ENSMUSG00000052534	-0.835744	5.93207	26.8541	2.19412e-07	1.44208e-06	0.583536	Pbx1
ENSMUSG00000026678	0.283293	2.2288	0.135226	0.713074	0.779689	0.0236455	Rgs5
ENSMUSG00000038530	-1.31335	6.43817	10.556	0.0011581	0.00334865	0.715234	Rgs4
ENSMUSG00000026675	-1.42516	2.563	16.639	4.52108e-05	0.000185152	0.446463	Hsd17b7
ENSMUSG00000097503	-1.73486	0.86027	23.2635	1.41259e-06	7.99031e-06	0.555458	3110045C21Rik
ENSMUSG00000026674	-1.99793	-0.580412	5.68706	0.0170905	0.0350389	0.00807344	Ddr2
ENSMUSG00000026670	-0.324754	4.32066	3.82157	0.0505969	0.0886118	0.152113	Uap1
ENSMUSG00000026667	0.94304	3.79277	30.5482	3.2568e-08	2.4977e-07	0.449195	Uhmk1
ENSMUSG00000038473	-3.33649	0.587819	62.1668	3.15566e-15	6.62838e-14	0.166741	Nos1ap
ENSMUSG00000038463	-4.65611	1.64469	106.368	6.12271e-25	3.51151e-23	0.115372	Olfml2b
ENSMUSG00000026663	1.22752	4.64544	31.3121	2.19706e-08	1.73958e-07	0.312165	Atf6
ENSMUSG00000026659	-0.527955	3.82497	9.10357	0.00255112	0.00672632	0.896416	Dusp12
ENSMUSG00000096968	1.35122	0.478982	9.01354	0.00267986	0.00702175	0.631724	Gm26620
ENSMUSG00000026649	-0.844727	3.93473	16.1575	5.82865e-05	0.000232003	0.983897	Cfap126
ENSMUSG00000058076	0.576997	5.32422	22.678	1.91549e-06	1.05236e-05	0.489265	Sdhc
ENSMUSG00000056569	1.00385	2.96028	13.1593	0.000286091	0.000968391	0.521475	Mpz
ENSMUSG00000038370	-5.82215	3.36337	83.389	6.73969e-20	2.36445e-18	0.53529	Pcp4l1
ENSMUSG00000005674	0.244057	3.02373	2.67676	0.101823	0.159955	0.688597	Tomm40l
ENSMUSG00000005681	-2.48508	3.4894	106.126	6.91809e-25	3.93347e-23	0.863495	Apoa2
ENSMUSG00000058715	2.21911	2.48538	12.6968	0.000366274	0.00120517	0.00861126	Fcer1g
ENSMUSG00000013593	1.20988	7.326	32.8691	9.85803e-09	8.26683e-08	0.504853	Ndufs2
ENSMUSG00000052423	-0.189797	4.78032	1.85429	0.173285	0.249515	0.914681	B4galt3
ENSMUSG00000062729	-0.130096	3.05285	0.482033	0.487503	0.582117	0.761223	Ppox
ENSMUSG00000053483	-0.186535	2.09704	0.592339	0.441516	0.537273	0.525372	Usp21
ENSMUSG00000062963	0.253051	6.90515	3.11061	0.0777836	0.12784	0.687863	Ufc1
ENSMUSG00000103983	0.615939	1.41247	2.72756	0.0986301	0.155888	0.402479	Gm20045
ENSMUSG00000013973	-0.106184	3.38575	0.331839	0.564578	0.652189	0.776584	Dedd
ENSMUSG00000013997	0.1294	3.94852	0.805284	0.369518	0.465373	0.37661	Nit1
ENSMUSG00000006412	-0.35873	7.05407	3.15535	0.0756783	0.124874	0.868229	Pfdn2
ENSMUSG00000045259	0.708664	1.45706	3.31849	0.0685047	0.114661	0.702577	Klhdc9
ENSMUSG00000006411	1.02315	-0.115675	1.92405	0.165411	0.240116	0.046841	Nectin4
ENSMUSG00000026641	-0.16358	3.90017	0.520122	0.47079	0.565694	0.771434	Usf1
ENSMUSG00000103711	-0.142099	0.665208	0.0892673	0.765111	0.822072	0.00935816	Tstd1
ENSMUSG00000038235	-0.995967	5.16099	22.374	2.24392e-06	1.21061e-05	0.295974	F11r
ENSMUSG00000091993	1.62141	1.56582	12.8722	0.000333508	0.00111133	0.11578	B930036N10Rik
ENSMUSG00000060244	0.279066	3.54278	0.888504	0.345883	0.440953	0.597574	Alyref2
ENSMUSG00000026556	-0.0945097	0.901275	0.0830472	0.77321	0.828681	0.140598	Vangl2
ENSMUSG00000003458	-0.910735	4.80097	53.7182	2.31405e-13	3.84926e-12	0.643689	Ncstn
ENSMUSG00000026553	0.0972617	6.33613	0.642705	0.422733	0.518904	0.658185	Copa
ENSMUSG00000003464	-0.57341	4.13939	17.7851	2.47317e-05	0.000106753	0.899534	Pex19
ENSMUSG00000026554	0.289602	5.33772	4.06985	0.0436551	0.0781138	0.662939	Dcaf8
ENSMUSG00000013698	0.683524	5.36059	24.7436	6.54859e-07	3.9408e-06	0.418819	Pea15a
ENSMUSG00000038034	0.14867	3.9598	0.54204	0.461588	0.556157	0.246731	Igsf8
ENSMUSG00000050229	0.207259	2.17176	0.877397	0.348916	0.443534	0.417475	Pigm
ENSMUSG00000037995	-0.781119	1.2741	2.35396	0.124965	0.18991	0.108654	Igsf9
ENSMUSG00000026547	-1.00643	6.97681	25.5303	4.35482e-07	2.72895e-06	0.477069	Tagln2
ENSMUSG00000049598	1.78929	0.64708	11.1297	0.000849569	0.00253774	0.0943262	Vsig8
ENSMUSG00000026544	3.26614	3.43978	131.306	2.12221e-30	1.94403e-28	0.0801856	Dusp23
ENSMUSG00000037872	1.85338	-0.324977	2.1565	0.141968	0.211175	0.00540915	Ackr1
ENSMUSG00000073489	-2.3549	-0.237742	3.91433	0.047876	0.0846445	0.0121447	Ifi204
ENSMUSG00000090272	1.11058	0.151144	1.37677	0.240652	0.326958	0.0130131	Mndal
ENSMUSG00000026536	-1.54122	-0.644115	1.62356	0.202596	0.28382	0.00638624	Ifi211
ENSMUSG00000039997	0.592091	0.482538	0.372599	0.541591	0.631846	0.0126049	Ifi203
ENSMUSG00000028354	0.631575	4.51484	7.91382	0.00490586	0.0119199	0.586849	Fmn2
ENSMUSG00000050069	2.85711	1.82313	10.4544	0.00122356	0.00351405	0.00793251	Grem2
ENSMUSG00000026527	-0.380313	4.0567	5.68398	0.0171205	0.0350951	0.526511	Rgs7
ENSMUSG00000026526	-0.5356	5.56028	8.68253	0.00321274	0.00821751	0.685562	Fh1
ENSMUSG00000026525	-1.03495	0.442913	7.94367	0.00482558	0.0117546	0.362512	Opn3
ENSMUSG00000078185	-0.281357	0.896171	0.562047	0.453437	0.54859	0.135312	Chml
ENSMUSG00000078184	-1.11705	0.655846	7.73951	0.00540255	0.0129761	0.836486	Rbm8a2
ENSMUSG00000057335	0.544136	4.2098	5.63452	0.0176102	0.0359758	0.640558	Cep170
ENSMUSG00000026504	1.38274	3.74793	37.0051	1.17822e-09	1.14363e-08	0.624051	Sdccag8
ENSMUSG00000019699	1.1978	3.23553	19.3731	1.07512e-05	5.03978e-05	0.387604	Akt3
ENSMUSG00000063659	2.1756	1.83731	64.8085	8.25435e-16	1.89033e-14	0.10702	Zbtb18
ENSMUSG00000015962	1.10937	-0.431829	0.455708	0.499637	0.593597	0.079348	1700016C15Rik
ENSMUSG00000015961	-0.568354	4.42728	15.3256	9.04834e-05	0.000344563	0.286951	Adss
ENSMUSG00000091476	-1.19435	0.347551	6.79146	0.0091595	0.0204438	0.447822	Catspere2
ENSMUSG00000026502	-0.75697	4.99649	22.829	1.77078e-06	9.8434e-06	0.828617	Desi2
ENSMUSG00000086350	0.543683	1.1504	1.87453	0.170957	0.246744	0.69769	B230369F24Rik
ENSMUSG00000026500	-0.574772	6.10297	11.841	0.000579393	0.0018068	0.581139	Cox20
ENSMUSG00000039630	-0.26677	6.86134	4.45983	0.034701	0.0640555	0.568813	Hnrnpu
ENSMUSG00000026495	-0.487397	3.10344	8.61834	0.00332794	0.00847469	0.757108	Efcab2
ENSMUSG00000055067	0.276486	3.43844	2.70384	0.100107	0.157805	0.538386	Smyd3
ENSMUSG00000026492	0.384338	3.12197	3.4462	0.0633975	0.107449	0.423481	Tfb2m
ENSMUSG00000038949	0.735816	3.2261	9.15404	0.0024817	0.00656297	0.727315	Cnst
ENSMUSG00000038936	-0.170324	3.76709	1.43855	0.230374	0.315559	0.740999	Sccpdh
ENSMUSG00000026491	-0.286224	3.61088	2.73808	0.0979823	0.155067	0.251783	Ahctf1
ENSMUSG00000026490	0.320917	4.59171	2.43113	0.118947	0.182425	0.40235	Cdc42bpa
ENSMUSG00000026489	1.61365	2.24425	17.5887	2.7422e-05	0.000117328	0.0766686	Coq8a
ENSMUSG00000010609	0.637589	3.98778	13.5023	0.000238273	0.000822936	0.332181	Psen2
ENSMUSG00000038855	2.75518	4.09706	63.56	1.55553e-15	3.39156e-14	0.0167738	Itpkb
ENSMUSG00000026496	1.02688	4.01737	24.6609	6.83558e-07	4.10228e-06	0.239867	Parp1
ENSMUSG00000058729	0.451839	0.73171	1.12103	0.289696	0.381718	0.141125	Lin9
ENSMUSG00000026499	0.147364	5.37938	0.39615	0.529084	0.62059	0.735057	Acbd3
ENSMUSG00000060743	-0.5699	8.66973	15.2036	9.65169e-05	0.000364905	0.805022	H3f3a
ENSMUSG00000038806	-1.01696	4.62006	39.094	4.0388e-10	4.15568e-09	0.501726	Sde2
ENSMUSG00000026520	0.527283	6.38706	12.1689	0.000485933	0.00154605	0.680777	Pycr2
ENSMUSG00000038793	-0.900684	4.49472	16.6314	4.53945e-05	0.000185731	0.839115	Lefty1
ENSMUSG00000026519	0.184824	3.52168	1.471	0.225189	0.309423	0.395494	Tmem63a
ENSMUSG00000038776	0.466859	1.51784	1.53363	0.215568	0.298756	0.0443406	Ephx1
ENSMUSG00000026516	-0.239902	3.65446	1.15538	0.282427	0.3739	0.649923	Nvl
ENSMUSG00000062169	-0.0815922	3.64165	0.0966639	0.75587	0.814442	0.172638	Cnih4
ENSMUSG00000038733	-0.358906	5.18985	6.24724	0.0124387	0.0267448	0.617005	Wdr26
ENSMUSG00000004880	0.486748	3.13182	5.46748	0.0193735	0.0389864	0.113952	Lbr
ENSMUSG00000022995	0.726848	5.14365	25.2407	5.06025e-07	3.12792e-06	0.553505	Enah
ENSMUSG00000026511	0.0411647	7.88515	0.039556	0.842351	0.882772	0.579439	Srp9
ENSMUSG00000038633	0.469034	6.08386	4.94836	0.0261155	0.0501805	0.429538	Degs1
ENSMUSG00000047539	0.0727159	3.28736	0.20451	0.651105	0.726811	0.47755	Fbxo28
ENSMUSG00000026510	0.900158	3.60081	10.4204	0.0012463	0.00357389	0.162831	Trp53bp2
ENSMUSG00000026509	-1.10244	4.49391	37.6057	8.65925e-10	8.57539e-09	0.538923	Capn2
ENSMUSG00000038576	2.55294	1.79128	33.2229	8.2178e-09	6.9846e-08	0.242705	Susd4
ENSMUSG00000030768	0.418876	0.881157	1.15536	0.282431	0.3739	0.351869	Disp1
ENSMUSG00000046836	0.445993	3.73732	6.95837	0.00834279	0.0188474	0.650654	Brox
ENSMUSG00000042901	0.979071	4.67324	17.0277	3.68389e-05	0.000153246	0.523908	Aida
ENSMUSG00000056050	1.39827	6.25725	59.7733	1.06436e-14	2.07692e-13	0.380359	Mia3
ENSMUSG00000072258	-0.363674	2.09676	2.27219	0.131714	0.198542	0.898408	Taf1a
ENSMUSG00000039384	-1.84268	4.80719	100.058	1.47967e-23	7.44973e-22	0.873521	Dusp10
ENSMUSG00000044854	-0.162605	2.76433	0.371043	0.542436	0.632594	0.900955	1700056E22Rik
ENSMUSG00000073481	-0.0788942	5.44007	0.243986	0.621342	0.702324	0.416535	Mtarc2
ENSMUSG00000026620	0.417468	2.05772	2.62809	0.104988	0.164204	0.310082	Mark1
ENSMUSG00000039318	0.816157	4.25717	19.7801	8.68813e-06	4.15086e-05	0.417172	Rab3gap2
ENSMUSG00000026618	0.262538	3.17732	1.39239	0.238002	0.323859	0.373689	Iars2
ENSMUSG00000026617	1.01448	4.71261	57.2328	3.8717e-14	7.18306e-13	0.207692	Bpnt1
ENSMUSG00000097261	2.44228	0.374912	45.1366	1.83763e-11	2.32855e-10	0.10766	4930532G15Rik
ENSMUSG00000026615	-0.160402	6.49214	0.977687	0.322771	0.416235	0.33143	Eprs
ENSMUSG00000039246	-0.0332	4.50537	0.0300475	0.862383	0.897676	0.822577	Lyplal1
ENSMUSG00000039239	-5.37379	1.68882	117.684	2.03342e-27	1.42675e-25	0.169924	Tgfb2
ENSMUSG00000001305	-0.919672	3.22528	21.3519	3.82234e-06	1.96571e-05	0.586108	Rrp15
ENSMUSG00000097784	0.616976	0.308316	1.95517	0.16203	0.23578	0.625825	A430105J06Rik
ENSMUSG00000039210	0.87955	3.95874	15.1744	9.80245e-05	0.000369546	0.585626	Gpatch2
ENSMUSG00000026610	2.25728	0.732248	27.6381	1.46269e-07	9.88945e-07	0.200506	Esrrg
ENSMUSG00000026609	3.27479	0.686738	26.3633	2.82867e-07	1.83176e-06	0.0622351	Ush2a
ENSMUSG00000026608	-1.22553	3.03124	56.4341	5.81143e-14	1.05012e-12	0.522783	Kctd3
ENSMUSG00000037624	-2.05948	0.713414	9.57397	0.00197356	0.00537099	0.162838	Kcnk2
ENSMUSG00000026605	-2.34903	0.279438	11.1462	0.000842048	0.00251756	0.0108957	Cenpf
ENSMUSG00000026604	-3.14114	0.427026	27.9001	1.27741e-07	8.7082e-07	0.0904234	Ptpn14
ENSMUSG00000026603	-0.204047	4.81479	2.19156	0.138768	0.207234	0.755647	Smyd2
ENSMUSG00000010175	-1.03677	5.55413	32.2064	1.38635e-08	1.13445e-07	0.99483	Prox1
ENSMUSG00000099404	-2.2046	1.69883	43.5516	4.12921e-11	4.9971e-10	0.677036	Gm28172
ENSMUSG00000079045	-3.43582	3.31581	124.944	5.23608e-29	4.21153e-27	1	Prox1os
ENSMUSG00000089872	1.00411	1.77489	16.0819	6.06596e-05	0.000239928	0.63636	Rps6kc1
ENSMUSG00000026634	0.264554	4.47387	3.27756	0.0702334	0.117168	0.728192	Angel2
ENSMUSG00000104487	3.06801	0.931737	27.4201	1.63721e-07	1.09682e-06	0.0717093	Gm31373
ENSMUSG00000066595	-0.852972	2.83683	8.82064	0.00297843	0.00770059	0.437927	Flvcr1
ENSMUSG00000057072	-3.55957	-0.578817	34.3006	4.7224e-09	4.17515e-08	0.519088	Spata45
ENSMUSG00000026632	0.0926085	2.10916	0.160147	0.689022	0.758845	0.805028	Tatdn3
ENSMUSG00000026628	-0.118599	7.54754	0.0671696	0.795503	0.845902	0.933661	Atf3
ENSMUSG00000073478	0.026723	5.03349	0.0309106	0.86044	0.896513	0.6803	D730003I15Rik
ENSMUSG00000037499	-0.94251	8.12122	29.9121	4.52086e-08	3.36919e-07	0.873668	Nenf
ENSMUSG00000026627	2.14484	3.04975	65.1889	6.80534e-16	1.5749e-14	0.343306	Pacc1
ENSMUSG00000026626	0.422184	4.86933	7.59499	0.00585307	0.0139189	0.573807	Ppp2r5a
ENSMUSG00000037461	0.244197	2.16635	1.64898	0.199098	0.279696	0.19732	Ints7
ENSMUSG00000026623	0.815856	4.66953	22.4034	2.20979e-06	1.19415e-05	0.455174	Lpgat1
ENSMUSG00000037434	-0.40083	3.06924	2.30075	0.129311	0.195591	0.359244	Slc30a1
ENSMUSG00000097416	0.39434	2.49203	2.67464	0.101958	0.160149	1	Gm26670
ENSMUSG00000026637	0.679382	2.70538	2.90385	0.0883684	0.142207	0.167184	Traf5
ENSMUSG00000037395	0.573103	3.76917	7.17275	0.00740192	0.0170058	0.661845	Rcor3
ENSMUSG00000097316	0.681018	0.0382133	2.44015	0.118265	0.181525	0.519444	Gm10516
ENSMUSG00000058248	3.48609	1.93491	45.3408	1.65567e-11	2.11014e-10	0.19032	Kcnh1
ENSMUSG00000037375	2.72413	0.975204	28.7503	8.23392e-08	5.82379e-07	0.157606	Hhat
ENSMUSG00000016262	0.51897	1.3662	1.3048	0.253338	0.341437	0.110381	Sertad4
ENSMUSG00000089812	-2.76002	-0.353968	16.2611	5.51845e-05	0.000220454	0.0408953	Gm15867
ENSMUSG00000016200	1.60388	4.11944	49.1829	2.33174e-12	3.41756e-11	0.387827	Syt14
ENSMUSG00000016181	0.283376	1.85443	0.979706	0.322271	0.415916	0.713105	Utp25
ENSMUSG00000026638	-0.391781	4.49851	4.62691	0.0314742	0.0588462	0.356777	Irf6
ENSMUSG00000079144	0.788828	2.65125	7.33458	0.00676406	0.0157363	0.539308	A130010J15Rik
ENSMUSG00000016194	0.14298	0.924176	0.0281195	0.866828	0.900979	0.0098136	Hsd11b1
ENSMUSG00000009633	0.741219	0.858442	0.517972	0.471708	0.566436	0.0144721	G0s2
ENSMUSG00000016179	2.20653	0.285125	18.4481	1.74594e-05	7.8256e-05	0.415857	Camk1g
ENSMUSG00000097850	-1.93041	0.265601	11.6428	0.000644524	0.00198041	0.264874	Mir205hg
ENSMUSG00000026640	0.0278159	3.36773	0.0128207	0.909849	0.933994	0.109772	Plxna2
ENSMUSG00000016494	-0.199455	1.1901	0.0405431	0.840422	0.881381	0.0131807	Cd34
ENSMUSG00000104077	1.49299	0.232731	9.20235	0.00241705	0.0064216	0.902648	Gm37027
ENSMUSG00000016493	0.128989	-0.54955	0.0445482	0.832837	0.875089	0.302947	Cd46
ENSMUSG00000016481	-0.743877	5.07256	21.2752	3.97845e-06	2.04043e-05	0.436976	Cr1l
ENSMUSG00000050530	0.982152	2.78409	22.7437	1.85106e-06	1.02122e-05	0.166859	Fam171a1
ENSMUSG00000026643	-0.227239	5.11394	1.91242	0.166695	0.24169	0.589263	Nmt2
ENSMUSG00000049950	-0.771089	3.67351	9.31076	0.00227812	0.00610166	1	Rpp38
ENSMUSG00000026644	-2.5871	0.624359	34.3901	4.51e-09	4.01076e-08	0.217471	Acbd7
ENSMUSG00000026650	-1.2316	3.80573	30.9349	2.66835e-08	2.07659e-07	0.949082	Meig1
ENSMUSG00000026648	0.253583	1.42038	0.584272	0.444643	0.540081	0.397777	Dclre1c
ENSMUSG00000026646	-1.38897	0.828707	18.0553	2.14585e-05	9.42588e-05	0.198985	Suv39h2
ENSMUSG00000109865	-0.893947	3.98632	30.7406	2.94932e-08	2.27912e-07	0.341992	Hspa14
ENSMUSG00000051396	-0.299517	0.421656	0.590293	0.442306	0.537936	0.60468	Gm45902
ENSMUSG00000026655	-4.06658	3.6254	117.392	2.35543e-27	1.63529e-25	0.172416	Fam107b
ENSMUSG00000026657	2.19095	3.34634	86.5627	1.35374e-20	5.0875e-19	0.103795	Frmd4a
ENSMUSG00000039449	0.487659	3.60659	6.8199	0.00901476	0.0201651	0.66374	Prpf18
ENSMUSG00000048186	-0.619762	4.47369	5.0786	0.0242229	0.0471345	1	Bend7
ENSMUSG00000026662	-0.425466	2.57563	5.8599	0.0154897	0.0322614	0.409253	Sephs1
ENSMUSG00000026664	0.0187619	5.72133	0.0185407	0.891692	0.91972	0.713163	Phyh
ENSMUSG00000026672	0.25735	2.45473	1.29796	0.254586	0.342853	0.422062	Optn
ENSMUSG00000039145	0.543979	1.37652	1.62862	0.201894	0.282956	0.0627817	Camk1d
ENSMUSG00000039128	-0.221645	5.19919	2.56952	0.108941	0.169462	0.691866	Cdc123
ENSMUSG00000025817	0.215232	4.44712	2.04612	0.152595	0.224199	0.414551	Nudt5
ENSMUSG00000025816	-0.405282	3.82095	4.12352	0.0422911	0.0761275	1	Sec61a2
ENSMUSG00000025815	1.77914	-0.0195389	12.7392	0.000358065	0.00118229	0.196486	Dhtkd1
ENSMUSG00000043241	-0.226182	4.91744	1.18729	0.275877	0.366918	1	Upf2
ENSMUSG00000045319	5.39614	0.635546	45.4384	1.57512e-11	2.01722e-10	0.0112419	Proser2
ENSMUSG00000039063	0.207853	2.00969	0.595939	0.440132	0.535951	0.424086	Echdc3
ENSMUSG00000039046	1.3154	2.22829	26.8306	2.2209e-07	1.45678e-06	0.115799	Usp6nl
ENSMUSG00000002107	-0.140776	4.60821	0.735936	0.390966	0.487271	0.114845	Celf2
ENSMUSG00000025782	-0.420853	4.22138	6.24989	0.0124201	0.0267222	0.822181	Taf3
ENSMUSG00000025781	-1.17732	7.53572	38.5253	5.40486e-10	5.46325e-09	0.863778	Atp5c1
ENSMUSG00000037262	-1.18157	4.98142	66.4411	3.6051e-16	8.58391e-15	1	Kin
ENSMUSG00000037254	-4.8364	0.328561	105.164	1.12413e-24	6.28321e-23	0.66102	Itih2
ENSMUSG00000025780	0.156696	0.968141	0.0351198	0.851345	0.889371	0.00970741	Itih5
ENSMUSG00000061186	-3.40089	-0.660002	22.2374	2.40934e-06	1.29036e-05	0.148355	Sfmbt2
ENSMUSG00000026773	-2.07088	1.53573	22.7878	1.80914e-06	1.00342e-05	0.0791822	Pfkfb3
ENSMUSG00000037197	0.306951	4.74992	4.63149	0.0313902	0.0587081	0.432033	Rbm17
ENSMUSG00000023206	0.747228	2.57018	6.70618	0.00960792	0.0213113	0.104788	Il15ra
ENSMUSG00000058594	0.0801059	2.79995	0.204615	0.651021	0.726779	0.688033	Fbh1
ENSMUSG00000047909	0.147971	2.50032	0.459053	0.498067	0.592052	0.784877	Ankrd16
ENSMUSG00000026767	0.223287	3.67622	1.84816	0.173997	0.250381	0.421428	Mindy3
ENSMUSG00000026730	-1.44106	-0.0688705	5.82237	0.0158236	0.0328162	0.105859	Pter
ENSMUSG00000026727	-0.720052	4.26417	15.3544	8.91117e-05	0.000339928	0.258975	Rsu1
ENSMUSG00000026723	-0.592941	0.893938	2.82964	0.0925393	0.147693	0.483552	Trdmt1
ENSMUSG00000026728	-2.19406	3.13443	8.72315	0.00314195	0.00806488	0.0182384	Vim
ENSMUSG00000003418	-4.59244	0.128816	30.3142	3.67421e-08	2.78543e-07	0.0624129	St8sia6
ENSMUSG00000063275	-0.884814	3.13452	12.0791	0.000509912	0.00160953	0.453119	Hacd1
ENSMUSG00000026718	0.99534	2.51463	25.6411	4.11189e-07	2.59273e-06	0.289519	Stam
ENSMUSG00000057914	0.0906761	4.19088	0.155752	0.693098	0.762269	0.669643	Cacnb2
ENSMUSG00000104106	-0.0144375	1.02603	0.0019116	0.965126	0.974708	0.33282	Gm10848
ENSMUSG00000087086	-1.06729	0.11542	3.46551	0.0626612	0.106338	0.37856	Gm13269
ENSMUSG00000026707	0.814259	2.23076	5.62967	0.017659	0.0360476	0.681849	Nsun6
ENSMUSG00000017418	-0.30353	2.98055	1.81186	0.178285	0.255313	0.17632	Arl5b
ENSMUSG00000026748	-5.20884	1.81506	148.375	3.92843e-34	4.79814e-32	0.0483099	Plxdc2
ENSMUSG00000053702	-2.40841	3.79831	39.0704	4.08794e-10	4.19969e-09	0.108255	Nebl
ENSMUSG00000054057	-0.652641	-1.01572	0.854487	0.355286	0.450503	0.136994	A930004D18Rik
ENSMUSG00000054074	2.95901	-0.361941	24.7726	6.45094e-07	3.89092e-06	0.297962	Skida1
ENSMUSG00000026743	-0.105771	4.91765	0.474418	0.490962	0.585558	0.737547	Mllt10
ENSMUSG00000026740	0.53489	5.44224	9.40423	0.00216485	0.00583502	0.456408	Dnajc1
ENSMUSG00000051154	-0.436964	5.43755	3.31625	0.068598	0.114795	0.583754	Commd3
ENSMUSG00000026739	1.50963	3.78913	66.7584	3.06908e-16	7.37418e-15	0.24909	Bmi1
ENSMUSG00000026737	2.27435	2.08542	72.0679	2.07919e-17	5.71387e-16	0.0489167	Pip4k2a
ENSMUSG00000023094	0.138125	3.26513	0.413923	0.519985	0.612203	0.625773	Msrb2
ENSMUSG00000043415	0.190728	1.48374	0.267897	0.604746	0.688402	0.18095	Otud1
ENSMUSG00000036617	-0.00414807	4.31406	0.000336528	0.985364	0.989565	0.438918	Etl4
ENSMUSG00000036591	0.71376	3.69651	9.09	0.00257011	0.00677233	0.430714	Arhgap21
ENSMUSG00000026679	-2.36534	1.44992	28.3272	1.02448e-07	7.10884e-07	0.614866	Enkur
ENSMUSG00000048550	0.511671	2.6312	3.48366	0.0619774	0.105354	0.782486	Thnsl1
ENSMUSG00000045967	5.63474	3.40231	137.293	1.04026e-31	1.04749e-29	0.0229084	Gpr158
ENSMUSG00000026784	-0.913836	1.11074	7.74732	0.00537924	0.0129225	0.371709	Pdss1
ENSMUSG00000058835	0.240366	4.44929	2.1856	0.139307	0.207943	0.362009	Abi1
ENSMUSG00000026781	0.488856	5.03291	9.70958	0.0018331	0.00502711	0.560791	Acbd5
ENSMUSG00000026779	0.494441	0.280577	1.09949	0.294378	0.386383	0.05901	Mastl
ENSMUSG00000026775	0.320207	5.35706	7.43058	0.00641246	0.015019	0.486917	Yme1l1
ENSMUSG00000026771	0.358659	3.36984	5.20069	0.022578	0.0443788	0.786364	Spopl
ENSMUSG00000026986	0.980021	1.54087	4.59501	0.0320651	0.0597838	0.170545	Hnmt
ENSMUSG00000026981	0.832895	-1.02761	0.416701	0.518588	0.610994	0.00456219	Il1rn
ENSMUSG00000026979	5.53524	0.207399	50.9471	9.489e-13	1.47432e-11	0.0162307	Psd4
ENSMUSG00000004113	1.0864	1.79919	17.0525	3.63608e-05	0.0001514	0.680434	Cacna1b
ENSMUSG00000036893	0.438223	3.56081	4.41269	0.0356725	0.0656559	0.706786	Ehmt1
ENSMUSG00000026972	-0.0963142	3.32122	0.251346	0.616129	0.697747	0.307115	Arrdc1
ENSMUSG00000026974	0.0153711	2.18271	0.00343607	0.953256	0.966218	0.470276	Zmynd19
ENSMUSG00000026975	0.0813356	2.76792	0.157022	0.691913	0.76122	0.856465	Dph7
ENSMUSG00000036850	-0.648769	5.65516	17.3063	3.18137e-05	0.000134203	1	Mrpl41
ENSMUSG00000036833	0.807836	1.06371	5.36989	0.0204873	0.0408044	0.141924	Pnpla7
ENSMUSG00000006476	0.303697	2.90761	3.12688	0.0770109	0.126712	0.594805	Nsmf
ENSMUSG00000078202	-1.02802	-0.36952	3.39204	0.065512	0.110341	0.00656208	Nrarp
ENSMUSG00000059555	2.94882	0.925032	56.7114	5.04711e-14	9.25958e-13	0.218855	Tor4a
ENSMUSG00000013465	0.126703	4.04903	0.544044	0.460762	0.555517	0.83891	Nelfb
ENSMUSG00000026969	1.43289	-0.144914	5.89423	0.0151905	0.0317146	0.165256	Fam166a
ENSMUSG00000036752	0.154634	6.37504	0.464253	0.495643	0.589489	0.456824	Tubb4b
ENSMUSG00000044628	0.5388	2.53403	3.36029	0.0667862	0.112155	0.627203	Rnf208
ENSMUSG00000006471	2.08354	-0.134917	15.399	8.70341e-05	0.000332966	0.337471	Ndor1
ENSMUSG00000078201	0.351617	4.03013	3.54881	0.059588	0.101975	0.502477	Tmem203
ENSMUSG00000048707	1.00752	0.749314	7.96213	0.00477661	0.0116488	0.136867	Tprn
ENSMUSG00000026966	-0.413852	5.02214	5.94824	0.014732	0.0308606	0.478629	Ssna1
ENSMUSG00000026965	-0.179306	3.77816	1.80643	0.178937	0.256032	0.566729	Anapc2
ENSMUSG00000026959	3.63537	2.6931	64.9565	7.65711e-16	1.76274e-14	0.0680241	Grin1
ENSMUSG00000036646	-0.0208701	3.32897	0.0159413	0.899527	0.925775	0.22635	Man1b1
ENSMUSG00000026958	-0.132078	4.12514	0.455275	0.499841	0.593679	0.557507	Dpp7
ENSMUSG00000026956	0.296936	4.10409	2.19571	0.138396	0.206771	0.324274	Uap1l1
ENSMUSG00000015085	1.62304	0.870455	8.34258	0.00387265	0.00969788	0.0155835	Entpd2
ENSMUSG00000015094	-0.149005	6.46164	1.50367	0.220107	0.30377	0.78397	Npdc1
ENSMUSG00000026944	0.543652	3.00082	4.3836	0.0362862	0.0665912	0.608115	Abca2
ENSMUSG00000047617	-0.111986	4.90925	0.564474	0.452463	0.547664	0.702545	Paxx
ENSMUSG00000015083	0.933046	1.13402	6.50776	0.0107405	0.0234836	0.335448	C8g
ENSMUSG00000015095	-0.25238	4.20672	2.98642	0.0839655	0.136235	0.753309	Fbxw5
ENSMUSG00000026942	0.185235	2.45624	0.452006	0.501384	0.59519	0.429925	Traf2
ENSMUSG00000015092	-0.0600547	7.53425	0.104427	0.74658	0.806828	0.831636	Edf1
ENSMUSG00000036504	-0.202258	4.98267	0.551209	0.457824	0.552682	0.352071	Phpt1
ENSMUSG00000029419	1.88605	0.333061	9.29353	0.00229964	0.00614808	0.198326	Ajm1
ENSMUSG00000015087	-0.0264291	5.07937	0.0370413	0.847381	0.886072	0.68453	Rabl6
ENSMUSG00000026939	-0.453895	3.89044	4.62933	0.0314299	0.058774	0.307265	Tmem141
ENSMUSG00000049086	0.705979	5.38995	15.9812	6.39739e-05	0.000251379	0.551073	Bmyc
ENSMUSG00000026933	0.59308	3.45501	8.48203	0.00358672	0.00905847	0.473816	Camsap1
ENSMUSG00000036352	0.255135	2.71351	1.85526	0.173173	0.24938	0.404958	Ubac1
ENSMUSG00000026932	1.74806	2.33919	47.8974	4.49122e-12	6.26255e-11	0.172836	Nacc2
ENSMUSG00000087679	-0.23812	4.38642	2.06529	0.150686	0.221825	0.983889	Tmem250-ps
ENSMUSG00000036327	0.570712	4.04711	12.8675	0.000334329	0.00111367	0.440734	Qsox2
ENSMUSG00000026930	1.49578	3.87331	42.6548	6.53036e-11	7.68439e-10	0.33262	Gpsm1
ENSMUSG00000075467	0.188703	5.02226	0.914779	0.33885	0.433495	0.777569	Dnlz
ENSMUSG00000036281	0.56184	1.73959	2.78233	0.0953096	0.151481	0.457785	Snapc4
ENSMUSG00000026927	0.283228	4.27632	3.47689	0.0622316	0.105731	0.624702	Entr1
ENSMUSG00000026926	-0.877448	4.02987	29.2386	6.39931e-08	4.63555e-07	0.745749	Pmpca
ENSMUSG00000026925	0.239754	1.98374	0.955242	0.328389	0.422515	0.810927	Inpp5e
ENSMUSG00000026924	0.865584	4.52958	18.0635	2.13662e-05	9.3916e-05	0.435553	Sec16a
ENSMUSG00000026923	0.834854	2.6513	9.47215	0.00208615	0.00565291	0.0816325	Notch1
ENSMUSG00000026921	-0.397963	3.02521	0.658482	0.417096	0.513766	0.0292374	Egfl7
ENSMUSG00000026922	0.5847	3.29666	9.05786	0.00261568	0.00687319	0.317095	Agpat2
ENSMUSG00000036186	1.47689	3.38659	60.3947	7.76209e-15	1.5397e-13	0.434176	Dipk1b
ENSMUSG00000036160	0.546422	2.22286	4.2015	0.0403883	0.0731588	0.433396	Surf6
ENSMUSG00000015776	-0.26378	3.49759	2.07422	0.149807	0.220867	0.672671	Med22
ENSMUSG00000062647	-1.00266	8.74415	63.3757	1.70814e-15	3.69378e-14	0.864894	Rpl7a
ENSMUSG00000015790	0.0867382	5.13088	0.270762	0.602821	0.686982	0.707348	Surf1
ENSMUSG00000014873	0.155981	3.64455	1.04412	0.306865	0.400183	0.956111	Surf2
ENSMUSG00000014867	0.896072	6.61824	54.4395	1.60305e-13	2.71797e-12	0.424578	Surf4
ENSMUSG00000052406	0.793103	3.25001	14.9777	0.000108792	0.000404359	0.684456	Rexo4
ENSMUSG00000015488	-0.110188	5.1144	0.649194	0.420401	0.516967	0.664564	Cacfd1
ENSMUSG00000036067	1.9973	1.14398	14.2268	0.000162047	0.000583078	0.0353011	Slc2a6
ENSMUSG00000009621	0.498721	0.801634	1.77727	0.182484	0.260092	0.213979	Vav2
ENSMUSG00000109946	-0.232022	2.36925	1.04832	0.305895	0.399076	0.758465	Brd3os
ENSMUSG00000026918	0.644122	4.53937	10.5071	0.0011892	0.00343179	0.570509	Brd3
ENSMUSG00000026917	-0.164452	2.44038	0.882383	0.34755	0.442352	0.50177	Wdr5
ENSMUSG00000015846	-0.555262	2.73073	3.14803	0.0760185	0.125341	1	Rxra
ENSMUSG00000086425	-4.10508	-0.711298	49.1477	2.37402e-12	3.4718e-11	1	F730016J06Rik
ENSMUSG00000026833	-2.16833	4.27113	75.3858	3.87162e-18	1.16249e-16	0.981527	Olfm1
ENSMUSG00000087196	-0.973035	-0.395691	0.570871	0.449913	0.545127	0.1079	Gm13373
ENSMUSG00000035829	0.924503	1.11581	7.81398	0.00518435	0.0125273	0.696895	Ppp1r26
ENSMUSG00000026831	0.663262	1.71552	4.05612	0.0440116	0.0786236	0.424542	1700007K13Rik
ENSMUSG00000035772	0.28342	2.48116	1.79405	0.180434	0.257475	0.638337	Mrps2
ENSMUSG00000026821	-1.32016	4.521	27.4937	1.57605e-07	1.0607e-06	0.828812	Ralgds
ENSMUSG00000026818	3.27457	3.66556	17.1955	3.37235e-05	0.000141221	0.026259	Cel
ENSMUSG00000026816	0.0178889	2.28798	0.00446306	0.946736	0.961859	0.615786	Gtf3c5
ENSMUSG00000026812	-0.282713	4.14549	1.58104	0.208611	0.290304	1	Tsc1
ENSMUSG00000026809	-2.19166	0.36267	16.9109	3.91755e-05	0.000162249	0.0832212	Spaca9
ENSMUSG00000026807	0.607957	-0.085171	1.32389	0.249895	0.337604	0.280484	Ak8
ENSMUSG00000035666	0.534892	2.9474	6.36063	0.011668	0.0252399	0.42888	Gtf3c4
ENSMUSG00000026806	0.849954	2.41169	7.58314	0.00589167	0.013988	0.271163	Ddx31
ENSMUSG00000026805	4.82288	0.162976	18.406	1.78493e-05	7.97595e-05	0.00742038	Barhl1
ENSMUSG00000079502	-0.918267	0.935429	8.31195	0.00393851	0.00983762	0.526357	Cfap77
ENSMUSG00000026803	0.294192	3.58104	1.76559	0.183929	0.261585	0.787654	Ttf1
ENSMUSG00000043535	1.11295	3.28142	14.3336	0.000153109	0.000553787	0.320101	Setx
ENSMUSG00000026799	-0.233528	3.45643	1.50399	0.220058	0.303764	0.909836	Med27
ENSMUSG00000039844	0.0209373	3.30649	0.01165	0.914047	0.937136	0.243838	Rapgef1
ENSMUSG00000079497	-0.589268	0.241715	1.2123	0.270878	0.361452	0.604373	Gm13420
ENSMUSG00000039826	0.464433	2.78894	3.61938	0.0571103	0.0984632	0.734038	Trub2
ENSMUSG00000026798	0.243585	3.08422	1.81315	0.17813	0.255154	0.704936	Coq4
ENSMUSG00000059316	0.485218	2.56328	4.09234	0.043078	0.0773434	0.62642	Slc27a4
ENSMUSG00000069020	-0.292173	4.27154	6.55212	0.0104759	0.0229778	0.623281	Urm1
ENSMUSG00000039798	-1.5924	-0.0505666	6.96563	0.00830904	0.0187904	0.45791	2600006K01Rik
ENSMUSG00000039787	0.148955	-0.177582	0.0299194	0.862673	0.89778	0.0476763	Cercam
ENSMUSG00000026790	-0.475871	4.3779	6.21944	0.0126355	0.0271017	0.863982	Odf2
ENSMUSG00000019715	-0.281384	3.90807	2.85749	0.0909492	0.145649	0.787619	Gle1
ENSMUSG00000057738	0.41492	4.41186	3.89752	0.0483575	0.0853927	0.264446	Sptan1
ENSMUSG00000039715	-0.235875	3.44169	2.35537	0.124852	0.189825	0.818195	Dync2i2
ENSMUSG00000054766	0.188878	6.5513	1.75521	0.185223	0.263191	0.429523	Set
ENSMUSG00000015335	0.859989	2.98435	11.9328	0.000551555	0.00172816	0.477322	Zdhhc12
ENSMUSG00000039686	1.09981	3.69073	16.1961	5.71114e-05	0.0002276	0.78488	Zer1
ENSMUSG00000039678	1.23339	1.54475	19.2099	1.17106e-05	5.4354e-05	0.244515	Tbc1d13
ENSMUSG00000015337	0.58581	4.61213	12.1725	0.000484996	0.00154419	0.50881	Endog
ENSMUSG00000039660	-0.152586	3.43093	0.959375	0.327345	0.421351	0.651258	Spout1
ENSMUSG00000039648	0.888517	1.89441	8.89826	0.00285443	0.00742366	0.481071	Kyat1
ENSMUSG00000100747	0.492073	1.38896	2.11462	0.145898	0.216073	0.712477	1700084E18Rik
ENSMUSG00000007476	-0.375423	2.79491	1.03518	0.308945	0.402062	0.050862	Lrrc8a
ENSMUSG00000075419	-0.29638	2.58276	1.67025	0.196225	0.276328	0.624138	Dolk
ENSMUSG00000052533	0.237617	1.45065	0.567025	0.451444	0.546631	0.309509	Nup188
ENSMUSG00000026860	-0.452056	4.15335	16.0311	6.2312e-05	0.000245654	0.743144	Sh3glb2
ENSMUSG00000026858	0.683029	1.63209	6.28266	0.0121925	0.0262667	0.67399	Miga2
ENSMUSG00000026856	0.627243	1.44217	3.95056	0.0468559	0.0831083	0.316547	Dolpp1
ENSMUSG00000026853	0.078326	1.6877	0.0853439	0.770182	0.826444	0.178714	Crat
ENSMUSG00000039515	-0.0150034	5.02516	0.0173624	0.895169	0.922356	0.650444	Ptpa
ENSMUSG00000089762	-1.19176	0.0968364	8.30379	0.00395624	0.00987638	0.0107139	Ier5l
ENSMUSG00000047363	-0.15912	0.84147	0.103701	0.747433	0.807418	0.382872	Cstad
ENSMUSG00000026857	-0.946888	3.92623	21.9103	2.85691e-06	1.50501e-05	0.850627	Ntmt1
ENSMUSG00000039483	-0.249794	2.61933	1.02156	0.312149	0.40547	1	Asb6
ENSMUSG00000050737	1.45707	1.58133	12.6341	0.000378781	0.00123983	0.023183	Ptges
ENSMUSG00000026848	0.186595	4.86942	1.71508	0.190328	0.269466	0.497091	Tor1b
ENSMUSG00000026849	-0.240657	4.50903	1.65481	0.198305	0.278815	0.64526	Tor1a
ENSMUSG00000026851	-0.511947	5.72689	21.4866	3.56312e-06	1.84535e-05	0.970209	BC005624
ENSMUSG00000026854	0.0845759	3.71223	0.209267	0.647343	0.724082	0.950159	Usp20
ENSMUSG00000075415	-0.22007	2.56761	0.646496	0.421368	0.517723	0.0706299	Fnbp1
ENSMUSG00000000194	-0.125894	4.22771	0.628315	0.427974	0.524033	0.659925	Gpr107
ENSMUSG00000062661	-3.11157	2.11836	97.8048	4.61724e-23	2.21476e-21	0.603938	Ncs1
ENSMUSG00000076441	1.13889	3.10229	8.20496	0.00417761	0.0103838	0.115959	Ass1
ENSMUSG00000026843	0.162739	3.73312	1.0749	0.299842	0.392382	0.598145	Fubp3
ENSMUSG00000039356	-1.16335	2.80652	44.3541	2.74041e-11	3.37838e-10	0.507698	Exosc2
ENSMUSG00000026842	0.831238	2.43307	10.3019	0.00132894	0.00377639	0.324443	Abl1
ENSMUSG00000001855	0.210028	3.50047	1.37445	0.241049	0.327363	0.540703	Nup214
ENSMUSG00000051373	0.175187	2.24694	0.487896	0.484867	0.579495	0.763977	Plpp7
ENSMUSG00000039262	0.787242	5.42256	20.2316	6.86093e-06	3.35443e-05	0.519958	Prrc2b
ENSMUSG00000039254	1.40005	1.2738	18.2711	1.91596e-05	8.50671e-05	0.348917	Pomt1
ENSMUSG00000002550	-1.00969	3.68064	41.1589	1.40344e-10	1.55439e-09	0.954155	Uck1
ENSMUSG00000044627	-0.373519	7.95443	3.94665	0.0469646	0.0832675	0.94587	Swi5
ENSMUSG00000002546	0.247833	4.07813	2.02905	0.154317	0.226152	0.675455	Golga2
ENSMUSG00000026825	1.09967	0.283825	4.8262	0.0280304	0.0533624	0.0918026	Dnm1
ENSMUSG00000039205	0.186671	3.16771	1.04464	0.306745	0.400066	0.834708	Ciz1
ENSMUSG00000039195	0.335134	6.13952	4.34725	0.0370688	0.067866	0.685567	1110008P14Rik
ENSMUSG00000026822	-1.84556	0.218569	5.48738	0.0191542	0.0386159	0.0290943	Lcn2
ENSMUSG00000026820	0.0912688	3.03438	0.187725	0.664817	0.737995	0.637625	Ptges2
ENSMUSG00000026819	0.57349	4.06517	11.007	0.000907676	0.00269143	0.293998	Slc25a25
ENSMUSG00000039164	1.26704	0.214024	12.4193	0.000424922	0.00137246	0.43223	Naif1
ENSMUSG00000039157	0.770878	4.40007	24.3284	8.12346e-07	4.8117e-06	0.532142	Fam102a
ENSMUSG00000026810	-0.259574	5.05878	2.54555	0.110605	0.171747	0.876354	Dpm2
ENSMUSG00000079442	0.175336	3.00621	0.708715	0.399871	0.496302	0.283649	St6galnac4
ENSMUSG00000026811	0.541433	3.19564	6.5094	0.0107306	0.0234699	0.319523	St6galnac6
ENSMUSG00000026817	0.0691951	4.02238	0.122222	0.726637	0.790651	0.264498	Ak1
ENSMUSG00000026814	-0.0976806	1.30693	0.0276236	0.867997	0.901768	0.00951312	Eng
ENSMUSG00000009566	0.354994	2.38701	3.05651	0.0804143	0.131493	0.461583	Fpgs
ENSMUSG00000009555	-0.461066	3.94803	10.3042	0.00132728	0.00377329	0.443225	Cdk9
ENSMUSG00000059013	1.79789	2.2194	34.5659	4.12065e-09	3.68511e-08	0.148365	Sh2d3c
ENSMUSG00000039021	1.85481	-0.0715532	14.1279	0.00017079	0.000611369	0.300425	Ttc16
ENSMUSG00000009563	-0.198953	4.71168	1.44537	0.229273	0.314252	0.488973	Tor2a
ENSMUSG00000053746	0.613693	1.84781	5.42042	0.0199025	0.0398564	0.192008	Ptrh1
ENSMUSG00000026797	0.856742	5.65122	47.1796	6.47717e-12	8.82648e-11	0.495842	Stxbp1
ENSMUSG00000085397	1.75588	0.971636	16.3349	5.30772e-05	0.000213133	0.406069	Gm13524
ENSMUSG00000026796	0.756354	3.07591	11.9122	0.000557667	0.00174441	0.166542	Niban2
ENSMUSG00000026792	1.85226	1.06035	38.3451	5.92767e-10	5.94615e-09	0.467327	Lrsam1
ENSMUSG00000038900	-0.329858	8.92408	3.26636	0.0707142	0.117792	0.742614	Rpl12
ENSMUSG00000026791	0.746658	2.15222	7.31154	0.00685132	0.015914	0.282731	Slc2a8
ENSMUSG00000038860	-1.96771	0.104111	24.7939	6.38e-07	3.85341e-06	0.518829	Garnl3
ENSMUSG00000038831	0.406287	2.83097	3.9841	0.0459315	0.0816554	1	Ralgps1
ENSMUSG00000004105	-1.93676	-0.450129	11.7298	0.000615062	0.00190317	0.00900443	Angptl2
ENSMUSG00000068966	0.308967	0.682391	0.755413	0.384768	0.480926	0.19767	Zbtb34
ENSMUSG00000026788	-0.695275	2.74118	10.3239	0.00131321	0.00373975	0.421285	Zbtb43
ENSMUSG00000038765	3.29057	0.383121	45.6681	1.40084e-11	1.81236e-10	0.380894	Lmx1b
ENSMUSG00000052951	1.55424	-0.316151	7.32101	0.0068153	0.0158359	0.28498	C130021I20Rik
ENSMUSG00000038740	-1.74776	1.09458	19.1438	1.21234e-05	5.61121e-05	0.108007	Mvb12b
ENSMUSG00000038718	2.4144	3.78997	75.066	4.55247e-18	1.35863e-16	0.167488	Pbx3
ENSMUSG00000038696	0.333563	3.11066	1.33303	0.248267	0.335714	0.30113	Mapkap1
ENSMUSG00000026867	0.0983027	4.49063	0.380029	0.537588	0.628551	0.749627	Gapvd1
ENSMUSG00000026864	0.341297	9.75896	7.50208	0.00616276	0.014514	0.627604	Hspa5
ENSMUSG00000070953	0.101407	2.80474	0.260196	0.609986	0.692336	0.432498	Rabepk
ENSMUSG00000035949	-0.230335	5.0942	2.65355	0.103319	0.162016	0.637657	Fbxw2
ENSMUSG00000026869	-0.187714	3.58032	1.13127	0.287505	0.379286	0.625201	Psmd5
ENSMUSG00000026870	0.431373	1.5475	1.13758	0.286163	0.377931	0.30394	Cutal
ENSMUSG00000035875	0.651662	0.736969	1.53776	0.214952	0.298059	0.244608	AI182371
ENSMUSG00000057110	0.326736	2.6524	1.40003	0.236719	0.322412	0.128002	Cntrl
ENSMUSG00000026878	-0.348053	6.85477	10.8729	0.000975826	0.00287004	0.722979	Rab14
ENSMUSG00000026879	-0.596102	5.8767	2.34811	0.125435	0.190557	0.083505	Gsn
ENSMUSG00000026880	-0.302292	-0.202851	0.156651	0.692258	0.761536	0.111173	Stom
ENSMUSG00000026883	-0.711724	3.26329	9.92242	0.00163277	0.00453144	0.257999	Dab2ip
ENSMUSG00000026885	-0.10681	-0.505275	0.0403619	0.840775	0.88161	1	Ttll11
ENSMUSG00000026895	-0.80019	6.54099	23.571	1.20389e-06	6.90455e-06	0.764395	Ndufa8
ENSMUSG00000026889	0.0263903	4.30743	0.0374905	0.84647	0.8854	0.542307	Rbm18
ENSMUSG00000026887	0.947694	3.44257	29.3873	5.92653e-08	4.30964e-07	0.338695	Mrrf
ENSMUSG00000009030	0.850516	3.63658	18.8134	1.44152e-05	6.56146e-05	0.616284	Pdcl
ENSMUSG00000075376	0.0682627	4.96033	0.185818	0.66642	0.738905	0.564785	Rc3h2
ENSMUSG00000066798	0.203671	2.93358	0.651402	0.419612	0.51621	0.786198	Zbtb6
ENSMUSG00000050714	0.31985	2.22394	1.46537	0.226078	0.310418	0.73748	Zbtb26
ENSMUSG00000035437	0.220241	4.45055	1.16196	0.281059	0.372383	0.758467	Rabgap1
ENSMUSG00000026915	0.340174	5.03723	2.21992	0.13624	0.204128	0.649939	Strbp
ENSMUSG00000035392	-1.60679	4.09684	47.0504	6.91832e-12	9.38885e-11	0.871884	Dennd1a
ENSMUSG00000026749	0.379163	0.673492	0.6851	0.407836	0.504618	0.111834	Nek6
ENSMUSG00000026750	-0.681689	6.28982	23.1869	1.46998e-06	8.283e-06	0.76082	Psmb7
ENSMUSG00000063972	0.236793	2.74562	0.995015	0.31852	0.412244	0.553728	Nr6a1
ENSMUSG00000035295	-0.128832	-0.375494	0.044871	0.832241	0.874609	0.395759	Wdr38
ENSMUSG00000062997	-1.06993	9.36042	31.8287	1.68389e-08	1.35938e-07	0.772456	Rpl35
ENSMUSG00000026755	-0.3241	6.66189	3.19278	0.073964	0.122493	0.707879	Arpc5l
ENSMUSG00000026754	1.50989	3.83344	28.0061	1.20932e-07	8.26538e-07	0.479105	Golga1
ENSMUSG00000035236	0.48554	2.83932	4.88009	0.0271682	0.0519535	0.733698	Scai
ENSMUSG00000026753	0.0204469	4.96504	0.014217	0.905089	0.930266	0.645046	Ppp6c
ENSMUSG00000036890	-0.75319	1.74896	6.3412	0.0117965	0.0254928	0.532843	Gtdc1
ENSMUSG00000026872	-1.01508	0.694367	2.59063	0.107497	0.167473	0.00895336	Zeb2
ENSMUSG00000052155	0.697627	2.66943	7.46827	0.00627957	0.014747	0.55258	Acvr2a
ENSMUSG00000026761	-0.164728	4.20162	1.16999	0.279403	0.370748	0.720296	Orc4
ENSMUSG00000036792	-0.040041	3.06707	0.0201877	0.887014	0.916329	0.787973	Mbd5
ENSMUSG00000069495	0.220689	4.06555	0.788016	0.374701	0.470678	0.571706	Epc2
ENSMUSG00000026764	0.574389	4.3922	7.24538	0.00710835	0.0164329	0.499342	Kif5c
ENSMUSG00000026766	-0.307976	4.98175	6.16678	0.0130172	0.0277937	0.64262	Mmadhc
ENSMUSG00000017144	-4.12614	3.62268	128.271	9.79187e-30	8.44213e-28	0.247958	Rnd3
ENSMUSG00000036249	-0.16995	4.04115	0.72665	0.393971	0.490179	0.799792	Rbm43
ENSMUSG00000026946	0.0299179	4.07437	0.00859383	0.92614	0.946298	0.507211	Nmi
ENSMUSG00000053475	-1.71767	0.364982	1.956	0.161942	0.235718	0.00446915	Tnfaip6
ENSMUSG00000036202	0.517504	4.47096	5.92421	0.0149342	0.0312496	0.527262	Rif1
ENSMUSG00000026950	-2.475	0.386803	27.9237	1.26192e-07	8.60705e-07	0.0765433	Neb
ENSMUSG00000036093	0.505075	3.9555	11.7365	0.00061285	0.00189679	0.472693	Arl5a
ENSMUSG00000017412	-1.21931	-0.229891	5.70346	0.0169315	0.0347887	0.287411	Cacnb4
ENSMUSG00000055371	0.601736	4.11727	10.6497	0.00110091	0.00319763	0.491608	Stam2
ENSMUSG00000036053	1.81689	3.42783	49.8142	1.69019e-12	2.53933e-11	0.28736	Fmnl2
ENSMUSG00000061136	-0.109916	5.55768	0.577189	0.447416	0.54285	0.458474	Prpf40a
ENSMUSG00000026960	-0.0467297	3.71879	0.0900898	0.764063	0.821214	0.497386	Arl6ip6
ENSMUSG00000075334	-2.57186	-0.552727	10.3283	0.00131006	0.00373402	0.344411	Rprm
ENSMUSG00000060988	-6.60893	3.24654	253.995	3.49608e-57	2.09622e-54	1	Galnt13
ENSMUSG00000026824	-5.86453	2.00536	172.027	2.66977e-39	4.89124e-37	1	Kcnj3
ENSMUSG00000026826	0.0788216	4.39229	0.0459761	0.830219	0.872901	0.384295	Nr4a2
ENSMUSG00000026827	0.338006	4.47112	2.6446	0.103902	0.162757	0.375772	Gpd2
ENSMUSG00000026832	4.038	-0.559113	9.70255	0.00184012	0.00504323	0.00389928	Cytip
ENSMUSG00000026834	0.759572	1.63526	6.77782	0.00922974	0.0205658	0.212701	Acvr1c
ENSMUSG00000026836	-0.00380666	2.39109	0.000329126	0.985526	0.989652	0.344957	Acvr1
ENSMUSG00000026839	1.18212	3.56305	30.4319	3.45799e-08	2.6382e-07	0.709436	Upp2
ENSMUSG00000036641	-0.398496	3.07497	1.90179	0.167879	0.243083	0.677614	Ccdc148
ENSMUSG00000026991	0.752585	4.70509	20.2214	6.89759e-06	3.36986e-05	0.3688	Pkp4
ENSMUSG00000026989	1.46422	6.4925	10.4516	0.00122541	0.0035186	0.284301	Dapl1
ENSMUSG00000035168	-0.410439	3.37581	2.84114	0.0918788	0.146888	0.34615	Tanc1
ENSMUSG00000026988	0.174048	3.79631	1.06805	0.301387	0.394053	0.574056	Wdsub1
ENSMUSG00000026987	0.110148	5.90505	0.563012	0.453049	0.548222	0.681751	Baz2b
ENSMUSG00000085975	0.124849	-0.333624	0.0619811	0.803392	0.85158	0.29362	Gm13572
ENSMUSG00000086603	0.627608	-0.888303	0.655396	0.41819	0.514969	0.565568	Gm13620
ENSMUSG00000026977	-0.610543	5.44812	22.6495	1.94407e-06	1.06629e-05	0.549884	Marchf7
ENSMUSG00000060703	-0.715167	1.64661	0.777627	0.377868	0.473672	0.0118125	Cd302
ENSMUSG00000026980	0.225343	1.20293	0.160427	0.688764	0.758641	0.105791	Ly75
ENSMUSG00000026971	-4.85389	1.69644	94.2472	2.78484e-22	1.26672e-20	0.0235381	Itgb6
ENSMUSG00000026970	-0.381454	3.82146	3.6322	0.056672	0.0979251	0.0982995	Rbms1
ENSMUSG00000064289	-0.0127075	3.29597	0.0047673	0.944953	0.960377	0.131817	Tank
ENSMUSG00000026914	-0.807377	4.83411	16.5358	4.77401e-05	0.000194005	0.379092	Psmd14
ENSMUSG00000026904	3.4961	1.82762	50.0792	1.47661e-12	2.24401e-11	0.0449235	Slc4a10
ENSMUSG00000035000	0.582947	3.76771	4.13344	0.0420439	0.0757135	0.240025	Dpp4
ENSMUSG00000000394	-7.1596	16.3594	86.3836	1.48206e-20	5.53822e-19	1	Gcg
ENSMUSG00000026896	-0.837646	3.82629	4.41001	0.0357287	0.0657502	0.550845	Ifih1
ENSMUSG00000026893	0.327523	3.34602	3.64856	0.0561177	0.0970437	0.686375	Gca
ENSMUSG00000059742	0.169214	-0.142682	0.0105457	0.918207	0.940743	0.077743	Kcnh7
ENSMUSG00000026888	0.0870046	4.39561	0.174999	0.675707	0.747192	0.65473	Grb14
ENSMUSG00000034903	0.597388	4.14931	9.99312	0.00157126	0.00437638	0.410185	Cobll1
ENSMUSG00000086881	0.0259365	0.778138	0.00481719	0.944666	0.960312	0.684317	Gm13594
ENSMUSG00000061171	-1.10253	0.0470532	3.00017	0.083256	0.13525	0.0416923	Slc38a11
ENSMUSG00000057182	-1.13222	4.78136	17.9132	2.31212e-05	0.000100724	0.654349	Scn3a
ENSMUSG00000075318	-0.504193	0.24718	0.782331	0.376429	0.472479	0.650763	Scn2a
ENSMUSG00000044647	3.23479	-0.340686	2.50757	0.113301	0.174883	0.0303396	Csrnp3
ENSMUSG00000026994	-4.31014	0.229101	32.4915	1.19717e-08	9.91954e-08	0.00965811	Galnt3
ENSMUSG00000034848	0.472761	1.8469	2.3232	0.127457	0.193185	0.905718	Ttc21b
ENSMUSG00000075316	-0.764134	4.97217	10.0635	0.00151234	0.00423455	0.513519	Scn9a
ENSMUSG00000034810	-0.543497	-0.439132	0.289304	0.590667	0.676188	0.00648956	Scn7a
ENSMUSG00000027030	0.520668	3.72274	5.3274	0.0209926	0.0416599	0.206278	Stk39
ENSMUSG00000027035	0.423242	3.45715	4.27829	0.0386023	0.0702463	0.347192	Cers6
ENSMUSG00000034738	-1.97466	4.45342	48.5644	3.19614e-12	4.5628e-11	0.479315	Nostrin
ENSMUSG00000005233	2.56479	5.76994	35.846	2.13541e-09	1.9935e-08	0.25757	Spc25
ENSMUSG00000005232	4.52039	7.40759	110.208	8.82135e-26	5.4888e-24	0.0846036	G6pc2
ENSMUSG00000063145	-0.486281	2.37908	3.55111	0.0595057	0.101879	0.740323	Bbs5
ENSMUSG00000027086	1.48223	1.60402	25.8834	3.62674e-07	2.31224e-06	0.498963	Fastkd1
ENSMUSG00000042133	-0.480909	6.50462	21.4065	3.71518e-06	1.91583e-05	0.86518	Ppig
ENSMUSG00000070883	0.0602849	2.88908	0.0528932	0.818103	0.863259	0.95655	Ccdc173
ENSMUSG00000027088	-0.0591104	3.66003	0.0605144	0.805685	0.85329	0.666367	Phospho2
ENSMUSG00000042155	0.34908	0.445606	0.739955	0.389675	0.486118	0.069573	Klhl23
ENSMUSG00000068882	-0.577047	6.67451	12.706	0.000364477	0.00120105	0.676356	Ssb
ENSMUSG00000051730	-0.450334	3.6388	5.29037	0.0214437	0.0424274	0.934338	Mettl5
ENSMUSG00000085735	1.03927	0.797899	5.8361	0.0157006	0.0326151	0.795352	Mettl5os
ENSMUSG00000044308	0.617356	4.60493	15.171	9.82025e-05	0.000370006	0.469068	Ubr3
ENSMUSG00000070880	3.09635	3.01957	54.9882	1.21256e-13	2.11014e-12	0.0266131	Gad1
ENSMUSG00000097025	-2.61919	0.448673	33.0949	8.77686e-09	7.42627e-08	1	Gm26558
ENSMUSG00000014959	-0.158507	6.13065	1.89754	0.168354	0.243664	0.633702	Gorasp2
ENSMUSG00000041997	0.938763	4.6968	20.876	4.89988e-06	2.46226e-05	0.430298	Tlk1
ENSMUSG00000041975	0.582071	1.92921	3.87917	0.0488886	0.0861576	0.536514	Mettl8
ENSMUSG00000041966	0.915321	3.3043	15.978	6.4084e-05	0.000251662	0.976147	Dcaf17
ENSMUSG00000027012	-0.707259	6.64325	21.3323	3.86178e-06	1.98445e-05	0.797316	Dync1i2
ENSMUSG00000027010	-0.0221765	3.4042	0.0178219	0.893799	0.92139	0.576807	Slc25a12
ENSMUSG00000027018	-1.25519	3.56629	56.6468	5.21562e-14	9.5158e-13	0.215785	Hat1
ENSMUSG00000041921	0.137596	3.51501	0.748374	0.386992	0.483227	0.890747	Metap1d
ENSMUSG00000027111	-0.96926	3.50651	8.62427	0.00331712	0.00844877	0.0709178	Itga6
ENSMUSG00000006494	-0.127255	2.73169	0.246313	0.619683	0.700881	0.417341	Pdk1
ENSMUSG00000049044	0.381118	4.56175	5.57206	0.0182493	0.0370634	0.409959	Rapgef4
ENSMUSG00000004085	-0.383555	1.98681	2.14024	0.14348	0.213015	0.0483945	Map3k20
ENSMUSG00000027109	0.512359	4.11227	9.66079	0.00188243	0.00514848	0.430343	Sp3
ENSMUSG00000063714	-0.439187	4.0898	6.63844	0.00998013	0.022	0.541189	Sp3os
ENSMUSG00000027108	-0.619988	4.99294	23.3949	1.31929e-06	7.50119e-06	0.582253	Ola1
ENSMUSG00000041777	-0.185002	4.97097	1.02171	0.312114	0.40547	0.859691	Cir1
ENSMUSG00000008226	-0.252099	3.59314	3.44349	0.0635012	0.107597	0.811728	Scrn3
ENSMUSG00000041762	1.54281	1.05629	12.9186	0.000325339	0.00108619	0.0900631	Gpr155
ENSMUSG00000075284	-0.116487	1.27873	0.154101	0.694647	0.763519	0.0853334	Wipf1
ENSMUSG00000086382	-0.585533	2.9933	6.16985	0.0129946	0.0277589	0.828276	Chrna1os
ENSMUSG00000086544	1.04796	-0.108094	6.00347	0.0142778	0.0300619	0.588491	Chn1os3
ENSMUSG00000056486	0.519129	2.58476	5.58734	0.0180908	0.0367924	0.209077	Chn1
ENSMUSG00000027104	0.620526	5.0387	13.8935	0.000193464	0.000681802	0.795215	Atf2
ENSMUSG00000018770	-0.519276	7.16694	10.8829	0.000970543	0.00285514	0.823608	Atp5g3
ENSMUSG00000009207	0.0836947	3.60549	0.143811	0.704521	0.772064	0.654362	Lnpk
ENSMUSG00000027099	-0.393112	4.88241	4.0386	0.0444708	0.0793151	0.747507	Mtx2
ENSMUSG00000059005	-0.329011	7.54842	6.40576	0.011375	0.0246952	0.638812	Hnrnpa3
ENSMUSG00000015839	0.581959	4.24248	9.62008	0.00192461	0.00525187	0.143555	Nfe2l2
ENSMUSG00000042410	0.569863	2.78498	7.73097	0.00542816	0.0130234	0.166619	Agps
ENSMUSG00000075273	1.72761	2.69898	32.2893	1.32846e-08	1.09182e-07	0.530868	Ttc30b
ENSMUSG00000075271	0.770811	1.4178	5.91364	0.0150241	0.0314178	0.480392	Ttc30a1
ENSMUSG00000042369	0.518962	0.946647	1.58559	0.207957	0.289603	0.548105	Rbm45
ENSMUSG00000042359	-0.731367	3.23208	21.4493	3.63313e-06	1.87866e-05	0.780071	Osbpl6
ENSMUSG00000002731	-0.58236	3.62663	6.93907	0.00843327	0.019029	0.463414	Prkra
ENSMUSG00000002732	-0.464298	2.50773	2.97448	0.0845875	0.137059	0.0647171	Fkbp7
ENSMUSG00000002733	0.357816	3.6661	3.41765	0.0645028	0.108958	0.404913	Plekha3
ENSMUSG00000044033	-0.903165	1.88108	2.59795	0.107002	0.166879	0.0912899	Ccdc141
ENSMUSG00000042272	-0.596019	1.81532	4.52626	0.0333785	0.0618479	0.130168	Sestd1
ENSMUSG00000027014	0.381264	2.80734	3.11968	0.0773518	0.127209	0.455611	Cwc22
ENSMUSG00000027011	-0.610598	5.85426	18.538	1.66551e-05	7.49821e-05	0.690313	Ube2e3
ENSMUSG00000027009	1.55204	0.678796	8.81916	0.00298084	0.00770382	0.0202633	Itga4
ENSMUSG00000075256	1.104	3.41651	15.9678	6.4428e-05	0.000252937	0.643995	Cerkl
ENSMUSG00000034701	0.772205	6.77246	20.8943	4.85336e-06	2.44447e-05	0.831148	Neurod1
ENSMUSG00000027007	1.70993	3.22773	63.252	1.81886e-15	3.92037e-14	0.108129	Itprid2
ENSMUSG00000059173	-3.58269	-0.281385	33.9283	5.71804e-09	4.99183e-08	0.0680403	Pde1a
ENSMUSG00000027006	1.12297	5.08076	28.3161	1.03036e-07	7.14212e-07	0.31234	Dnajc10
ENSMUSG00000027004	2.94743	5.3175	49.9883	1.54668e-12	2.33704e-11	0.0337387	Frzb
ENSMUSG00000027002	0.507181	5.6509	10.1438	0.00144787	0.00407313	0.532181	Nckap1
ENSMUSG00000027001	0.550486	3.70413	6.89704	0.00863387	0.0194218	0.630806	Dusp19
ENSMUSG00000026999	0.702772	3.34818	14.8638	0.000115561	0.000427114	0.40967	Nup35
ENSMUSG00000027091	-0.0263865	6.33906	0.0374955	0.84646	0.8854	0.545615	Zc3h15
ENSMUSG00000027087	0.887835	4.85484	23.3195	1.37199e-06	7.78069e-06	0.257642	Itgav
ENSMUSG00000048388	1.0564	3.74205	21.8956	2.87895e-06	1.5136e-05	0.317377	Fam171b
ENSMUSG00000027082	-6.05872	3.04421	265.315	1.19137e-59	9.24431e-57	0.377236	Tfpi
ENSMUSG00000034101	-0.282276	4.6529	3.58825	0.0581895	0.0999841	0.242852	Ctnnd1
ENSMUSG00000076437	-0.239568	5.05015	1.80401	0.179229	0.256394	0.267043	Selenoh
ENSMUSG00000050043	-0.113231	4.40451	0.366414	0.544966	0.634983	0.791298	Tmx2
ENSMUSG00000027080	-0.7897	3.84414	22.9509	1.66192e-06	9.27734e-06	0.662975	Med19
ENSMUSG00000034075	0.722393	3.39888	7.41841	0.00645597	0.0151021	0.341896	Zdhhc5
ENSMUSG00000027079	-0.156237	2.24215	0.422635	0.515625	0.608428	0.380051	Clp1
ENSMUSG00000034059	-0.267077	3.88034	1.10638	0.292871	0.384981	0.529785	Ypel4
ENSMUSG00000097187	1.38692	1.036	4.98216	0.0256101	0.0493532	0.194742	Gm19426
ENSMUSG00000023224	-1.03416	7.02909	5.26144	0.021803	0.0430737	0.360654	Serping1
ENSMUSG00000027078	-0.381732	4.61852	0.589074	0.442777	0.538262	0.619777	Ube2l6
ENSMUSG00000027076	-0.812433	4.18205	17.3395	3.12626e-05	0.000132048	0.905098	Timm10
ENSMUSG00000027074	0.309421	0.811059	0.157493	0.691475	0.760865	0.00906231	Slc43a3
ENSMUSG00000027067	-0.415491	5.39995	12.5911	0.000387595	0.0012646	0.384454	Ssrp1
ENSMUSG00000033955	-0.534006	2.34924	4.03766	0.0444955	0.0793484	0.128567	Tnks1bp1
ENSMUSG00000050772	-2.11108	0.36327	7.47368	0.00626073	0.0147112	0.768219	Olfr1124
ENSMUSG00000111517	5.70152	-0.466585	22.4251	2.18501e-06	1.18368e-05	0.0206342	Olfr1238
ENSMUSG00000025314	0.0102426	3.23483	0.00210681	0.96339	0.973575	0.183516	Ptprj
ENSMUSG00000051329	0.560509	1.61363	3.18259	0.0744267	0.12309	0.318035	Nup160
ENSMUSG00000008200	0.479653	3.76544	5.63975	0.0175577	0.0358965	0.600654	Fnbp4
ENSMUSG00000027282	0.00632425	5.94858	0.00189405	0.965286	0.974745	0.734981	Mtch2
ENSMUSG00000040794	-0.621774	6.36676	10.7997	0.00101517	0.00297514	1	C1qtnf4
ENSMUSG00000005510	-0.257399	6.48403	2.00997	0.156269	0.228606	0.81698	Ndufs3
ENSMUSG00000005505	0.650719	2.49135	8.81871	0.00298158	0.00770421	0.640297	Kbtbd4
ENSMUSG00000005506	0.101803	5.63956	0.445992	0.504245	0.59794	0.709925	Celf1
ENSMUSG00000002102	-0.051676	5.48064	0.186731	0.665651	0.738611	0.44337	Psmc3
ENSMUSG00000002105	0.462089	3.4128	6.35082	0.0117327	0.0253632	0.39139	Slc39a13
ENSMUSG00000040687	1.84576	4.93164	89.3298	3.34189e-21	1.34336e-19	0.329234	Madd
ENSMUSG00000002108	4.15759	2.03444	78.2944	8.87733e-19	2.81492e-17	0.0246611	Nr1h3
ENSMUSG00000002103	1.01094	3.31367	25.0134	5.69328e-07	3.48008e-06	0.205194	Acp2
ENSMUSG00000002109	0.810794	0.667164	5.67857	0.0171734	0.0351816	0.215655	Ddb2
ENSMUSG00000027257	1.69695	0.214133	4.04067	0.0444162	0.0792498	0.0211139	Pacsin3
ENSMUSG00000027255	-0.352738	5.06758	5.50865	0.0189226	0.0382424	0.922845	Arfgap2
ENSMUSG00000040591	-0.163431	3.45636	1.16258	0.280931	0.372289	0.957505	1110051M20Rik
ENSMUSG00000040549	0.357783	3.98261	2.07715	0.149519	0.220493	0.397111	Ckap5
ENSMUSG00000027249	-0.492615	0.638372	0.995346	0.318439	0.412181	0.673642	F2
ENSMUSG00000075040	0.291017	1.66019	1.10465	0.293247	0.385281	0.744292	Zfp408
ENSMUSG00000027247	-0.0772915	4.00184	0.352004	0.552981	0.641828	0.409668	Arhgap1
ENSMUSG00000027244	1.2013	4.15591	46.1518	1.09434e-11	1.4421e-10	0.367858	Atg13
ENSMUSG00000027243	1.07978	2.80985	24.8517	6.19159e-07	3.7482e-06	0.451889	Harbi1
ENSMUSG00000040506	0.169194	2.83828	0.74517	0.38801	0.48436	0.768137	Ambra1
ENSMUSG00000027239	-2.25469	1.35082	19.0835	1.2512e-05	5.77485e-05	0.0381068	Mdk
ENSMUSG00000040479	0.351575	3.35202	2.28012	0.131042	0.197777	0.252928	Dgkz
ENSMUSG00000027230	3.49788	3.81136	105.701	8.57432e-25	4.85424e-23	0.0651066	Creb3l1
ENSMUSG00000058318	0.127262	4.4057	0.6577	0.417373	0.514059	0.677876	Phf21a
ENSMUSG00000040434	0.833369	2.44397	10.9126	0.000955141	0.00281611	0.385616	Large2
ENSMUSG00000027222	-0.218539	3.75039	1.25133	0.263298	0.352678	0.686656	Pex16
ENSMUSG00000044916	0.597971	-0.385922	1.19353	0.274619	0.365499	0.55606	1700029I15Rik
ENSMUSG00000027223	-0.430484	5.15128	10.0975	0.00148468	0.00416159	0.944306	Mapk8ip1
ENSMUSG00000068742	0.138062	5.44953	0.453663	0.5006	0.594474	0.806337	Cry2
ENSMUSG00000049922	0.454609	2.62128	3.51759	0.0607208	0.10351	0.198918	Slc35c1
ENSMUSG00000027220	2.02963	6.93135	137.955	7.45361e-32	7.68129e-30	0.44447	Syt13
ENSMUSG00000075028	-0.702633	0.171112	1.70199	0.192028	0.271494	0.133363	Prdm11
ENSMUSG00000068735	-0.285261	3.8741	2.36858	0.123799	0.188485	0.333432	Trp53i11
ENSMUSG00000027215	-0.0331863	5.30047	0.0148214	0.903102	0.928658	0.257984	Cd82
ENSMUSG00000027198	-0.497355	3.74645	11.7179	0.000619026	0.00191276	0.412126	Ext2
ENSMUSG00000040272	0.59127	0.903754	2.13462	0.144006	0.213677	0.230604	Accs
ENSMUSG00000087006	-4.68343	1.74295	50.0292	1.51473e-12	2.29138e-11	0.0304598	Gm13889
ENSMUSG00000040174	-0.575693	3.25614	9.59712	0.00194883	0.00531137	0.822257	Alkbh3
ENSMUSG00000027195	-0.419777	5.72126	7.28482	0.00695397	0.0161241	0.861024	Hsd17b12
ENSMUSG00000075020	0.998671	5.2935	19.5623	9.73724e-06	4.60538e-05	0.397783	Mir670hg
ENSMUSG00000027194	0.820992	2.00071	6.87926	0.00872016	0.0195992	0.257205	Ttc17
ENSMUSG00000027193	0.18611	4.44084	1.33677	0.247604	0.334955	0.540896	Api5
ENSMUSG00000075014	-0.628695	0.774036	0.465712	0.494966	0.589171	0.781173	Gm10800
ENSMUSG00000027165	-0.293166	4.78533	3.18498	0.0743179	0.122925	0.69924	Iftap
ENSMUSG00000027164	0.600005	2.58812	6.72426	0.00951104	0.0211319	0.322858	Traf6
ENSMUSG00000027163	-0.0181752	5.00965	0.0219084	0.882331	0.912922	0.861211	Commd9
ENSMUSG00000048058	-0.6542	1.8942	4.22772	0.0397689	0.0721385	0.287154	Ldlrad3
ENSMUSG00000027189	0.309275	5.09309	2.83409	0.0922829	0.147338	0.718894	Trim44
ENSMUSG00000075012	-2.1461	0.892521	12.0344	0.000522272	0.0016454	0.046105	Fjx1
ENSMUSG00000027188	-0.113608	4.36166	0.242139	0.622666	0.703579	0.292016	Pamr1
ENSMUSG00000005087	2.40754	4.41195	49.0792	2.45828e-12	3.58708e-11	0.014826	Cd44
ENSMUSG00000010914	0.0925332	2.66513	0.207305	0.648888	0.725139	0.653793	Pdhx
ENSMUSG00000010911	0.236969	3.75159	1.26909	0.259938	0.348991	0.349132	Apip
ENSMUSG00000012350	-1.92888	4.75367	39.9654	2.585e-10	2.75879e-09	0.170629	Ehf
ENSMUSG00000027187	2.73315	0.688657	24.2355	8.52481e-07	5.02461e-06	0.0160246	Cat
ENSMUSG00000032724	2.56506	0.0757509	9.65334	0.00189008	0.00516512	0.0153013	Abtb2
ENSMUSG00000027185	0.00659352	2.01393	0.000491801	0.982307	0.987548	0.672886	Nat10
ENSMUSG00000027184	0.306118	5.36044	3.55103	0.0595085	0.101879	0.66331	Caprin1
ENSMUSG00000032698	1.28408	0.817773	4.67171	0.0306634	0.0575528	0.0438139	Lmo2
ENSMUSG00000027180	-0.0364832	5.06212	0.0899667	0.764219	0.821315	0.893122	Fbxo3
ENSMUSG00000068686	-1.23811	2.40673	20.356	6.42898e-06	3.16317e-05	1	Cd59b
ENSMUSG00000032679	-1.22035	5.38316	45.5236	1.50807e-11	1.94078e-10	0.326032	Cd59a
ENSMUSG00000027177	0.435694	4.99255	6.90785	0.00858183	0.0193212	0.623969	Hipk3
ENSMUSG00000027176	-0.528178	5.51515	11.9622	0.000542897	0.00170346	0.871735	Cstf3
ENSMUSG00000027175	0.0103896	3.24524	0.00322134	0.954739	0.96713	0.687949	Tcp11l1
ENSMUSG00000074994	0.501314	3.31291	5.38806	0.020275	0.0404734	0.489312	Qser1
ENSMUSG00000027171	0.00373981	-0.191497	1.34407e-06	0.999075	0.999985	0.0251982	Prrg4
ENSMUSG00000045106	2.70045	1.29004	41.9177	9.51974e-11	1.09291e-09	0.627068	Ccdc73
ENSMUSG00000027170	-0.193764	6.52442	1.46541	0.226072	0.310418	0.620867	Eif3m
ENSMUSG00000005973	-2.10896	4.56708	74.4387	6.25518e-18	1.84591e-16	0.451705	Rcn1
ENSMUSG00000086029	1.05039	2.55498	7.60597	0.00581754	0.0138443	0.252768	Pax6os1
ENSMUSG00000102424	2.16763	2.00477	47.5304	5.41565e-12	7.47258e-11	0.446779	Paupar
ENSMUSG00000027168	0.871732	7.24341	34.5887	4.07262e-09	3.64959e-08	0.789312	Pax6
ENSMUSG00000027167	0.146206	3.43484	0.703643	0.401562	0.497886	0.684666	Elp4
ENSMUSG00000042670	0.123746	6.27786	0.380919	0.537112	0.628218	0.812779	Immp1l
ENSMUSG00000027166	2.22467	5.07809	200.25	1.84155e-45	5.64926e-43	0.260626	Dnajc24
ENSMUSG00000016386	-0.955765	3.79952	31.5002	1.99416e-08	1.58942e-07	0.869865	Mpped2
ENSMUSG00000027122	0.499553	2.79629	5.8592	0.0154958	0.0322614	0.640955	Arl14ep
ENSMUSG00000057234	-0.290159	1.62589	1.26454	0.260793	0.349961	0.897504	Mettl15
ENSMUSG00000027115	-0.863369	-0.0681561	2.56331	0.109369	0.170068	0.0727941	Kif18a
ENSMUSG00000048482	-0.419418	1.3431	0.899894	0.34281	0.437713	0.181942	Bdnf
ENSMUSG00000027162	-0.136792	5.00566	1.28756	0.256499	0.345006	0.787476	Lin7c
ENSMUSG00000050199	-0.110955	2.70911	0.109608	0.740591	0.80213	0.194881	Lgr4
ENSMUSG00000027160	-0.843778	4.42707	21.8598	2.93313e-06	1.53657e-05	0.215323	Ccdc34
ENSMUSG00000027134	-0.665436	1.14446	2.68425	0.101345	0.159423	0.188501	Lpcat4
ENSMUSG00000027133	0.625566	6.89898	11.2955	0.000776936	0.00234039	0.699875	Nop10
ENSMUSG00000027130	-0.00944773	3.24471	0.00192035	0.965046	0.974708	0.589556	Slc12a6
ENSMUSG00000027131	0.460722	4.84878	6.33489	0.0118385	0.0255752	0.477042	Emc4
ENSMUSG00000027132	-0.35433	3.49934	3.48653	0.0618703	0.105187	0.602182	Katnbl1
ENSMUSG00000055943	-0.304336	6.59455	3.88355	0.0487614	0.0859908	0.521086	Emc7
ENSMUSG00000003604	0.824375	2.19179	8.20006	0.00418889	0.010404	0.317365	Aven
ENSMUSG00000023236	-1.21019	10.6219	39.2887	3.65545e-10	3.78783e-09	0.982999	Scg5
ENSMUSG00000068615	2.62276	4.97052	132.467	1.18243e-30	1.12211e-28	0.155032	Gjd2
ENSMUSG00000092397	1.17148	0.471394	8.03889	0.00457835	0.0112338	0.646445	C130080G10Rik
ENSMUSG00000040383	0.82848	3.83507	11.5746	0.000668595	0.0020477	0.505769	Aqr
ENSMUSG00000040321	0.119195	2.02398	0.174388	0.676241	0.747595	0.759054	Zfp770
ENSMUSG00000057147	0.24435	3.74036	1.60038	0.20585	0.287279	0.744054	Dph6
ENSMUSG00000040282	-0.577064	2.01286	5.49793	0.019039	0.0384424	0.585614	Cdin1
ENSMUSG00000027210	-0.169865	7.06585	1.89693	0.168422	0.243683	0.571084	Meis2
ENSMUSG00000086328	-0.118435	2.80422	0.314695	0.574813	0.661926	0.430294	2700033N17Rik
ENSMUSG00000086308	-2.88951	0.203921	32.6879	1.08206e-08	9.01672e-08	0.271084	G630016G05Rik
ENSMUSG00000027351	-1.294	1.72054	14.5674	0.000135231	0.000493727	0.0560687	Spred1
ENSMUSG00000027349	-0.0502173	3.92994	0.0698033	0.791623	0.842937	0.608068	Fam98b
ENSMUSG00000027347	-0.416559	0.666091	0.412073	0.520919	0.613193	0.0240447	Rasgrp1
ENSMUSG00000040152	-3.63443	2.04086	51.0795	8.87002e-13	1.38303e-11	0.0271035	Thbs1
ENSMUSG00000005102	-0.383812	2.25012	2.83972	0.0919604	0.146999	0.426758	Eif2ak4
ENSMUSG00000009549	0.0106875	7.80753	0.00371491	0.951399	0.965158	0.755529	Srp14
ENSMUSG00000040093	1.18335	0.252011	3.86272	0.0493703	0.0867977	0.298892	Bmf
ENSMUSG00000074923	-1.47489	3.52656	36.6137	1.44016e-09	1.37661e-08	1	Pak6
ENSMUSG00000074918	-0.0205265	3.14874	0.0125667	0.910743	0.934475	0.591691	Inafm2
ENSMUSG00000045838	1.92214	1.90661	40.7846	1.69965e-10	1.85751e-09	0.268901	Ccdc9b
ENSMUSG00000040035	1.09749	5.24388	47.2172	6.35412e-12	8.69473e-11	0.479252	Disp2
ENSMUSG00000027331	-0.202551	-0.219742	0.183376	0.668488	0.740575	0.0243879	Knstrn
ENSMUSG00000027332	0.585055	3.96633	12.689	0.000367821	0.00120935	0.282939	Ivd
ENSMUSG00000040007	0.329902	2.31715	2.97629	0.0844925	0.136972	0.795172	Bahd1
ENSMUSG00000074916	0.212878	-0.244041	0.164006	0.685494	0.755481	0.141988	Chst14
ENSMUSG00000039983	0.205187	3.175	1.47929	0.223886	0.308082	0.665242	Ccdc32
ENSMUSG00000070730	-0.106633	4.08863	0.277696	0.598215	0.682827	0.726644	Rmdn3
ENSMUSG00000046814	0.777491	0.837018	2.51839	0.112525	0.174053	0.0511994	Gchfr
ENSMUSG00000034278	-0.502363	2.99999	6.62278	0.0100682	0.022172	0.854656	Dnajc17
ENSMUSG00000068580	0.239827	3.4209	2.53953	0.111028	0.172256	0.619989	Zfyve19
ENSMUSG00000027317	0.971978	0.0292678	2.59828	0.10698	0.166864	0.322843	Ppp1r14d
ENSMUSG00000027315	0.54188	5.94679	13.7653	0.000207127	0.00072415	0.721742	Spint1
ENSMUSG00000034226	0.314682	1.55081	0.446261	0.504116	0.597842	0.146545	Rhov
ENSMUSG00000034216	0.394521	2.62796	4.48142	0.0342653	0.0632955	0.384476	Vps18
ENSMUSG00000027314	3.47191	0.27638	41.4965	1.18083e-10	1.33017e-09	0.00757411	Dll4
ENSMUSG00000027313	-0.0578394	3.53343	0.019853	0.887948	0.916935	0.276477	Chac1
ENSMUSG00000034154	0.40313	3.09425	2.25077	0.133548	0.20087	0.396268	Ino80
ENSMUSG00000014077	-0.468002	4.66408	10.3711	0.00128003	0.00365949	0.272592	Chp1
ENSMUSG00000085438	0.514441	4.0992	7.69696	0.00553139	0.0132398	0.341147	Oip5os1
ENSMUSG00000027305	-0.0400531	2.32059	0.0252013	0.873866	0.906438	0.481468	Ndufaf1
ENSMUSG00000027304	-0.2748	5.5745	3.92198	0.0476588	0.0843395	0.711419	Rtf1
ENSMUSG00000027296	0.373041	0.993512	0.619608	0.431193	0.527338	0.514824	Itpka
ENSMUSG00000027297	0.135052	0.0683736	0.0538517	0.816492	0.861972	0.151828	Ltk
ENSMUSG00000034032	0.285418	2.22986	1.33204	0.248443	0.335917	0.910447	Rpap1
ENSMUSG00000033943	0.115105	5.02696	0.516046	0.472533	0.56723	0.642913	Mga
ENSMUSG00000033902	0.8902	1.93594	8.56919	0.00341899	0.00867973	0.379114	Mapkbp1
ENSMUSG00000098789	-0.765004	1.01085	4.66787	0.030732	0.0576487	0.19024	Jmjd7
ENSMUSG00000027293	-1.08617	3.70961	24.2939	8.27014e-07	4.89639e-06	0.0898548	Ehd4
ENSMUSG00000027291	0.585621	2.743	7.72009	0.00546098	0.0130903	0.458004	Vps39
ENSMUSG00000033808	0.00312865	3.08622	0.000121816	0.991194	0.994514	0.657873	Tmem87a
ENSMUSG00000062646	1.53537	3.2493	49.4068	2.08026e-12	3.08137e-11	0.599878	Ganc
ENSMUSG00000027288	1.07451	5.31642	22.2455	2.39925e-06	1.28548e-05	0.46056	Zfp106
ENSMUSG00000027287	1.14141	3.57144	30.8747	2.75242e-08	2.13572e-07	0.197543	Snap23
ENSMUSG00000027286	0.0157187	2.69351	0.00500041	0.943626	0.959757	0.63171	Lrrc57
ENSMUSG00000027285	0.0661436	2.934	0.111821	0.738081	0.800528	0.723156	Haus2
ENSMUSG00000033705	-0.836651	-0.0974025	2.83914	0.0919936	0.147015	0.0539084	Stard9
ENSMUSG00000027284	-0.311691	1.25926	0.67826	0.410186	0.506639	0.422421	Cdan1
ENSMUSG00000090100	-0.518703	3.5446	2.71089	0.0996654	0.157316	0.277152	Ttbk2
ENSMUSG00000027272	0.296099	3.7891	2.31924	0.127782	0.193611	0.512422	Ubr1
ENSMUSG00000054484	0.659669	2.46088	7.40611	0.00650027	0.0151922	0.399877	Tmem62
ENSMUSG00000023572	0.0908187	4.22015	0.265929	0.606076	0.689381	0.707856	Ccndbp1
ENSMUSG00000074890	0.896079	3.06275	15.6003	7.82428e-05	0.000302492	0.632582	Lcmt2
ENSMUSG00000027259	1.29797	1.69821	13.5745	0.000229278	0.00079527	0.48829	Adal
ENSMUSG00000050619	0.795644	1.90616	5.98669	0.0144142	0.0303057	0.513603	Zscan29
ENSMUSG00000027263	0.599826	2.95877	8.18269	0.0042292	0.0104857	0.496635	Tubgcp4
ENSMUSG00000043909	0.762243	4.28445	13.8301	0.000200104	0.000702762	0.676447	Trp53bp1
ENSMUSG00000027254	0.348133	1.06001	0.603326	0.437312	0.533387	0.0514167	Map1a
ENSMUSG00000033526	-1.17491	3.7981	30.1787	3.94017e-08	2.97169e-07	0.642346	Ppip5k1
ENSMUSG00000000308	0.42948	3.60005	5.19795	0.0226135	0.0444221	0.131459	Ckmt1
ENSMUSG00000033486	0.627245	1.05633	2.93862	0.0864845	0.139618	0.557927	Catsper2
ENSMUSG00000027248	-0.0447931	8.71168	0.0602618	0.806083	0.853511	0.638481	Pdia3
ENSMUSG00000074884	-0.189156	8.89677	1.31	0.252394	0.340461	0.816306	Serf2
ENSMUSG00000027245	0.0712577	5.61504	0.0585484	0.808805	0.855816	0.463604	Hypk
ENSMUSG00000048222	0.226277	4.07223	1.5231	0.21715	0.300412	0.562966	Mfap1b
ENSMUSG00000068479	1.12826	3.68246	20.1991	6.97846e-06	3.40432e-05	0.642339	Mfap1a
ENSMUSG00000027242	1.1536	1.01719	13.9649	0.000186255	0.00065939	0.102243	Wdr76
ENSMUSG00000027238	2.50585	1.8407	22.4257	2.18435e-06	1.18368e-05	0.0733687	Frmd5
ENSMUSG00000060227	1.19667	5.12156	25.4024	4.65339e-07	2.89405e-06	0.297312	Golm2
ENSMUSG00000033411	0.20872	3.94483	0.674424	0.411513	0.507837	0.508712	Ctdspl2
ENSMUSG00000027236	-0.475639	5.68975	4.60232	0.0319288	0.0595549	0.619608	Eif3j1
ENSMUSG00000033396	0.300848	1.9841	1.24483	0.264542	0.354041	0.638496	Spg11
ENSMUSG00000060802	2.80033	10.801	13.9591	0.000186831	0.000661253	0.496742	B2m
ENSMUSG00000027227	0.0229429	2.2599	0.0102203	0.919474	0.941522	0.0824719	Sord
ENSMUSG00000033256	0.310873	-0.323157	0.228497	0.63264	0.711395	0.0567177	Shf
ENSMUSG00000027199	0.335811	3.49605	0.941813	0.331812	0.426109	0.115121	Gatm
ENSMUSG00000005802	0.217699	3.41009	0.949782	0.329775	0.4239	0.520492	Slc30a4
ENSMUSG00000085633	0.667248	0.570811	2.18108	0.139716	0.208413	0.790118	Bloc1s6os
ENSMUSG00000005804	0.817077	3.19479	16.1429	5.87382e-05	0.00023337	0.420228	Bloc1s6
ENSMUSG00000005803	0.575669	3.92727	9.17269	0.00245653	0.00650705	0.352376	Sqor
ENSMUSG00000027200	-0.908002	2.44661	10.3464	0.00129729	0.00370402	0.0661509	Sema6d
ENSMUSG00000035183	-1.90715	4.474	16.0002	6.33356e-05	0.000249391	0.73716	Slc24a5
ENSMUSG00000027201	-0.583428	5.15361	18.3275	1.86002e-05	8.27507e-05	0.621178	Myef2
ENSMUSG00000074872	-4.50709	5.0766	187.164	1.32252e-42	3.06059e-40	1	Ctxn2
ENSMUSG00000027203	-0.707641	5.57538	17.7058	2.57837e-05	0.000110894	0.393993	Dut
ENSMUSG00000027204	0.191444	0.328871	0.0753919	0.783642	0.836745	0.00948317	Fbn1
ENSMUSG00000068394	0.263478	-0.339192	0.259399	0.610534	0.692761	0.110629	Cep152
ENSMUSG00000035109	0.793333	0.375428	2.29357	0.129911	0.19634	0.0578819	Shc4
ENSMUSG00000091337	0.694598	6.52575	13.7992	0.000203418	0.000712124	0.650929	Eid1
ENSMUSG00000035093	0.833567	3.37977	12.6689	0.000371784	0.00122056	0.36654	Secisbp2l
ENSMUSG00000027206	-0.280859	4.78118	5.72299	0.0167442	0.0344359	0.643182	Cops2
ENSMUSG00000027207	0.337294	4.09744	7.18332	0.00735843	0.016928	0.483083	Galk2
ENSMUSG00000023330	0.190912	2.6632	0.439688	0.507273	0.600884	0.678925	Dtwd1
ENSMUSG00000027359	-4.42393	0.237216	64.5228	9.54205e-16	2.16642e-14	1	Slc27a2
ENSMUSG00000027360	0.378412	2.12406	0.82537	0.363615	0.459297	0.466199	Hdc
ENSMUSG00000027361	-0.835203	2.8719	15.1667	9.84254e-05	0.000370713	0.127076	Gabpb1
ENSMUSG00000098024	-0.598244	0.37869	2.08163	0.149081	0.220019	0.869595	Gm27003
ENSMUSG00000027363	0.559799	4.57527	7.07657	0.00780982	0.017813	0.704139	Usp8
ENSMUSG00000027364	0.435264	5.04274	2.70455	0.100062	0.157753	0.582189	Usp50
ENSMUSG00000027365	0.0236306	3.8258	0.0142818	0.904874	0.930117	0.565631	Trpm7
ENSMUSG00000027366	0.929892	4.30801	25.8144	3.75865e-07	2.38826e-06	0.124931	Sppl2a
ENSMUSG00000001998	0.357629	1.50473	1.49251	0.221827	0.305544	0.544146	Ap4e1
ENSMUSG00000001999	-0.254082	2.77601	1.743	0.186759	0.265008	0.111773	Blvra
ENSMUSG00000044145	0.380319	2.77172	2.07391	0.149837	0.220887	0.690341	1810024B03Rik
ENSMUSG00000003660	0.0926593	4.17271	0.201567	0.653459	0.728822	0.661358	Snrnp200
ENSMUSG00000003662	0.958024	3.22837	20.0156	7.68122e-06	3.71011e-05	0.411451	Ciao1
ENSMUSG00000034850	0.992316	3.49638	30.5314	3.28508e-08	2.51646e-07	0.383866	Tmem127
ENSMUSG00000027367	0.912962	4.24584	35.0667	3.18604e-09	2.89642e-08	0.544009	Stard7
ENSMUSG00000027368	-1.02662	-0.510599	1.18279	0.276789	0.36802	0.00546951	Dusp2
ENSMUSG00000027371	-0.0780349	3.63753	0.185546	0.66665	0.739035	0.737083	Fahd2a
ENSMUSG00000079056	-5.81095	2.72969	305.487	2.10054e-68	2.51893e-65	1	Kcnip3
ENSMUSG00000027376	-7.13106	-0.243692	127.096	1.7697e-29	1.47748e-27	0.392441	Prom2
ENSMUSG00000034800	0.948091	-0.0969259	4.24586	0.0393461	0.0714463	0.702456	Zfp661
ENSMUSG00000027374	-0.281028	4.75938	3.82489	0.0504966	0.088463	0.781294	Mrps5
ENSMUSG00000027378	-0.40574	3.62187	5.14813	0.0232714	0.0455449	0.52434	Nphp1
ENSMUSG00000051319	0.363516	5.76816	5.89398	0.0151927	0.0317146	0.728904	Mtln
ENSMUSG00000027381	-0.871012	3.31545	12.5497	0.000396264	0.00128906	0.220518	Bcl2l11
ENSMUSG00000074813	-2.72153	0.384214	14.9594	0.000109852	0.00040761	0.0459381	Morrbid
ENSMUSG00000014355	0.23447	3.78111	2.45917	0.116841	0.17957	0.785024	Anapc1
ENSMUSG00000014353	-0.305883	3.90172	5.68896	0.017072	0.0350119	0.599287	Tmem87b
ENSMUSG00000027387	0.694633	2.1396	7.47545	0.0062546	0.0147014	0.83129	Zc3h8
ENSMUSG00000074807	0.268204	2.24412	1.13947	0.285764	0.377516	0.82583	Gm10762
ENSMUSG00000042851	0.357347	3.51539	2.41772	0.11997	0.183821	0.93631	Zc3h6
ENSMUSG00000027394	0.461915	1.86536	2.61259	0.106019	0.165541	0.422171	Ttl
ENSMUSG00000027395	1.24065	0.892515	13.8845	0.000194398	0.000684912	0.465913	Polr1b
ENSMUSG00000037938	-0.394345	4.06106	2.85092	0.0913216	0.146157	0.77224	Chchd5
ENSMUSG00000027397	0.428608	2.85906	2.24124	0.134373	0.201951	0.154058	Slc20a1
ENSMUSG00000027398	1.38178	0.601731	1.81793	0.17756	0.254393	0.00412126	Il1b
ENSMUSG00000037902	1.81896	3.62236	36.7199	1.36383e-09	1.30839e-08	0.0499002	Sirpa
ENSMUSG00000027400	2.52889	5.56167	15.7043	7.40537e-05	0.00028773	0.0325696	Pdyn
ENSMUSG00000037885	1.1311	3.14765	20.772	5.1735e-06	2.58793e-05	0.21125	Stk35
ENSMUSG00000027404	-0.762348	6.72675	27.2439	1.79338e-07	1.19598e-06	0.618105	Snrpb
ENSMUSG00000027405	-0.53532	5.14145	8.73158	0.00312746	0.00803707	0.46505	Nop56
ENSMUSG00000027406	-0.111116	4.78361	0.7648	0.38183	0.478004	0.480839	Idh3b
ENSMUSG00000027408	-1.20492	2.32344	1.45738	0.227347	0.311967	0.0262861	Cpxm1
ENSMUSG00000037773	1.1528	2.16678	23.0999	1.53797e-06	8.62559e-06	0.38555	Pced1a
ENSMUSG00000027411	0.512849	2.65205	5.80143	0.0160131	0.0331548	0.476222	Vps16
ENSMUSG00000027303	0.535297	4.7463	11.8706	0.000570282	0.0017805	0.389485	Ptpra
ENSMUSG00000037740	0.00224642	5.37053	0.000182953	0.989208	0.992921	0.795581	Mrps26
ENSMUSG00000027300	-0.102457	1.13168	0.125669	0.722965	0.787501	0.702722	Ubox5
ENSMUSG00000079043	-0.57341	0.786348	2.51168	0.113005	0.174549	0.751379	Fastkd5
ENSMUSG00000037703	0.413508	-0.0495838	0.606146	0.436242	0.532329	0.174847	Lzts3
ENSMUSG00000068290	0.193812	6.21511	1.81758	0.177602	0.254425	0.502719	Ddrgk1
ENSMUSG00000074797	0.372195	4.60034	5.10449	0.023864	0.0465529	0.752213	Itpa
ENSMUSG00000027309	1.06808	4.28111	46.7343	8.12938e-12	1.08537e-10	0.499886	4930402H24Rik
ENSMUSG00000027312	0.732865	3.00898	13.7661	0.00020704	0.000724035	0.589719	Atrn
ENSMUSG00000027316	0.12908	0.272815	0.0363539	0.848787	0.88719	0.531547	Gfra4
ENSMUSG00000074793	3.33201	0.209335	24.8721	6.12614e-07	3.71198e-06	0.0200428	Hspa12b
ENSMUSG00000027327	-1.05985	2.82016	40.4246	2.04356e-10	2.21137e-09	0.551232	1700037H04Rik
ENSMUSG00000027329	-0.767687	0.722626	4.10086	0.0428613	0.0770172	0.398804	Spef1
ENSMUSG00000068267	-0.00907954	4.23939	0.00288963	0.95713	0.969105	0.394552	Cenpb
ENSMUSG00000027330	0.85657	0.89019	4.94933	0.0261008	0.0501738	0.145275	Cdc25b
ENSMUSG00000068264	0.537398	2.89531	6.1343	0.0132584	0.0282049	0.698147	Ap5s1
ENSMUSG00000037523	0.661367	1.6728	4.96566	0.0258554	0.0497532	0.273894	Mavs
ENSMUSG00000037514	-0.137951	3.51432	0.691871	0.405529	0.502237	0.398197	Pank2
ENSMUSG00000048911	1.22837	1.18901	14.6195	0.000131544	0.000481109	0.133411	Rnf24
ENSMUSG00000027333	-1.04618	2.07521	10.8123	0.0010083	0.00295763	0.126207	Smox
ENSMUSG00000086822	0.518789	1.81959	2.26325	0.132476	0.199531	1	5330413P13Rik
ENSMUSG00000079037	0.437421	7.62779	14.0912	0.000174153	0.000621888	0.565171	Prnp
ENSMUSG00000027339	2.60994	-0.132089	12.3892	0.000431815	0.001392	0.00947794	Rassf2
ENSMUSG00000027340	1.2601	3.07441	24.2871	8.29919e-07	4.90918e-06	0.0675351	Slc23a2
ENSMUSG00000027341	0.0653416	4.27712	0.114832	0.734709	0.797635	0.791316	Tmem230
ENSMUSG00000027342	-0.367496	4.34337	2.97744	0.0844329	0.136892	0.185589	Pcna
ENSMUSG00000087377	2.0094	0.93135	28.5475	9.143e-08	6.40496e-07	0.885017	AV099323
ENSMUSG00000058793	0.118595	4.9961	0.503863	0.477808	0.572495	0.670389	Cds2
ENSMUSG00000027346	-0.676114	4.18979	15.276	9.28882e-05	0.000352601	0.326298	Gpcpd1
ENSMUSG00000044991	0.837072	3.50638	16.308	5.38364e-05	0.000215787	0.789008	Shld1
ENSMUSG00000084839	2.19145	0.243282	9.64668	0.00189694	0.00518066	0.194627	Gm14097
ENSMUSG00000027350	0.230725	10.13	1.74242	0.186833	0.265058	0.600185	Chgb
ENSMUSG00000037376	0.0476959	4.74153	0.064391	0.799686	0.848918	0.506924	Trmt6
ENSMUSG00000027353	-0.324958	-0.340229	0.553744	0.456792	0.551689	0.0743587	Mcm8
ENSMUSG00000027357	0.55229	3.22153	5.38997	0.0202528	0.0404413	0.32133	Crls1
ENSMUSG00000027356	2.09477	1.74303	4.58816	0.0321936	0.0600065	0.00519634	Fermt1
ENSMUSG00000027358	-5.98696	1.3319	189.264	4.60249e-43	1.12429e-40	0.071343	Bmp2
ENSMUSG00000034723	0.372654	6.11644	4.57438	0.0324535	0.060397	0.901445	Tmx4
ENSMUSG00000051177	-0.0550949	3.77192	0.0922136	0.761382	0.819041	0.203971	Plcb1
ENSMUSG00000039943	-0.106643	3.96213	0.296457	0.586112	0.671828	0.254421	Plcb4
ENSMUSG00000039913	-2.29209	2.78701	31.1714	2.3622e-08	1.85403e-07	0.775374	Pak5
ENSMUSG00000074771	-1.21781	0.203083	7.27446	0.00699418	0.0162031	0.949728	Ankef1
ENSMUSG00000027273	-0.012832	6.76164	0.00988106	0.920818	0.942454	0.65558	Snap25
ENSMUSG00000027274	0.473681	2.13351	3.81369	0.0508353	0.0889702	0.515295	Mkks
ENSMUSG00000027281	0.382198	2.61532	1.82373	0.17687	0.253652	0.772609	Slx4ip
ENSMUSG00000027276	0.517059	0.473677	1.38008	0.240087	0.326379	0.0262361	Jag1
ENSMUSG00000062098	1.27155	3.51399	21.9012	2.87048e-06	1.51035e-05	0.288066	Btbd3
ENSMUSG00000039033	0.35804	2.93874	2.717	0.0992844	0.156789	0.389125	Tasp1
ENSMUSG00000045624	-0.293642	4.85549	3.53399	0.0601231	0.102678	0.693515	Esf1
ENSMUSG00000027384	0.228053	2.74152	1.09629	0.295082	0.387113	0.634984	Ndufaf5
ENSMUSG00000068205	0.354255	3.56274	4.33325	0.0373749	0.0683505	0.616	Macrod2
ENSMUSG00000051379	-1.50383	-0.132336	6.09984	0.0135194	0.0286896	0.0284701	Flrt3
ENSMUSG00000038844	0.679838	2.69056	5.12247	0.023618	0.0461474	0.320031	Kif16b
ENSMUSG00000008333	-0.545073	5.14291	9.47588	0.00208191	0.00564375	0.449195	Snrpb2
ENSMUSG00000086171	-0.985391	5.7941	33.4709	7.23366e-09	6.20411e-08	0.661242	Pcsk2os1
ENSMUSG00000027419	-1.22427	11.2455	37.7488	8.04665e-10	7.98671e-09	1	Pcsk2
ENSMUSG00000015932	-2.10627	8.90427	153.892	2.44547e-35	3.3956e-33	0.670952	Dstn
ENSMUSG00000027422	0.824809	7.69578	16.4946	4.87884e-05	0.000197899	0.665826	Rrbp1
ENSMUSG00000027423	0.916099	4.79695	32.0939	1.46899e-08	1.19836e-07	0.127367	Snx5
ENSMUSG00000027424	0.89058	1.10224	6.72696	0.00949661	0.0211069	0.236817	Mgme1
ENSMUSG00000037279	4.30774	2.17569	25.9998	3.41448e-07	2.18643e-06	0.0226783	Ovol2
ENSMUSG00000027425	1.14504	2.5949	27.3129	1.7305e-07	1.15638e-06	0.358379	Kat14
ENSMUSG00000037259	0.81103	1.85778	5.16636	0.0230284	0.0451095	0.728534	Dzank1
ENSMUSG00000027427	-0.175565	3.23718	0.814473	0.366801	0.462525	1	Polr3f
ENSMUSG00000027428	2.01968	1.75689	43.1682	5.02302e-11	5.98542e-10	0.366021	Rbbp9
ENSMUSG00000027429	0.532027	5.55852	15.6931	7.4496e-05	0.000289278	0.469715	Sec23b
ENSMUSG00000074754	0.441269	5.88257	6.59166	0.0102457	0.022514	0.571266	Smim26
ENSMUSG00000027430	-0.806719	5.02889	34.3795	4.53483e-09	4.0255e-08	1	Dtd1
ENSMUSG00000001768	0.713686	1.88661	5.0444	0.0247056	0.0478954	0.0969616	Rin2
ENSMUSG00000002728	0.156844	5.96405	0.446459	0.504021	0.597841	0.573086	Naa20
ENSMUSG00000001767	0.0360891	3.84841	0.0180621	0.89309	0.920875	0.561174	Crnkl1
ENSMUSG00000037143	1.11566	4.05433	5.21182	0.0224338	0.0441414	0.0215773	Cfap61
ENSMUSG00000068154	0.852318	6.03108	22.5624	2.03426e-06	1.10976e-05	0.467409	Insm1
ENSMUSG00000037110	0.0335676	3.5352	0.0300274	0.862428	0.897676	0.742479	Ralgapa2
ENSMUSG00000085958	0.579839	0.781655	1.86556	0.171984	0.247857	0.325123	A930019D19Rik
ENSMUSG00000074749	-0.493017	4.03261	9.24455	0.00236197	0.00629557	0.92875	Kiz
ENSMUSG00000027433	-0.628778	4.41721	9.19967	0.00242059	0.00642971	0.2929	Xrn2
ENSMUSG00000027434	0.351006	5.77377	6.17719	0.0129408	0.0276529	0.685635	Nkx2-2
ENSMUSG00000053545	0.616507	2.86482	3.44289	0.0635245	0.107623	0.559769	6430503K07Rik
ENSMUSG00000086141	-0.243486	1.17441	0.467762	0.494019	0.588353	1	9030622O22Rik
ENSMUSG00000037025	0.786751	4.95625	21.5581	3.4327e-06	1.78411e-05	0.753755	Foxa2
ENSMUSG00000074743	1.07986	0.600677	4.17498	0.041025	0.0741417	0.0127873	Thbd
ENSMUSG00000027435	1.70097	0.216577	5.85927	0.0154952	0.0322614	0.00304398	Cd93
ENSMUSG00000036992	-0.360326	3.87167	2.46478	0.116424	0.179108	0.258001	Nxt1
ENSMUSG00000027439	1.29581	3.17026	21.8774	2.90637e-06	1.52498e-05	0.600747	Gzf1
ENSMUSG00000027438	-0.707511	2.78014	9.02247	0.00266681	0.00699361	0.540011	Napb
ENSMUSG00000027447	-2.42337	10.7305	188.04	8.51648e-43	2.04256e-40	0.91739	Cst3
ENSMUSG00000068134	0.279451	3.22718	1.70751	0.191308	0.270593	0.561155	Zfp120
ENSMUSG00000060336	-0.602263	2.48017	4.83434	0.0278983	0.0531571	0.526154	Zfp937
ENSMUSG00000074735	0.374847	-0.710511	0.247738	0.618673	0.700147	0.533814	Gm21994
ENSMUSG00000063364	0.448941	-0.48736	0.494266	0.48203	0.576522	0.606482	3300002I08Rik
ENSMUSG00000095315	-0.42218	0.825872	0.788861	0.374445	0.470454	0.744356	Gm10130
ENSMUSG00000068130	-0.546269	2.15165	3.4189	0.064454	0.108904	0.896749	Zfp442
ENSMUSG00000033096	-0.845074	4.00395	26.2381	3.01815e-07	1.94492e-06	0.622075	Apmap
ENSMUSG00000033068	-0.93101	1.90447	17.0474	3.64581e-05	0.000151757	0.455121	Entpd6
ENSMUSG00000033059	-1.908	2.17968	62.0889	3.28301e-15	6.88492e-14	0.311323	Pygb
ENSMUSG00000032046	0.0731646	4.27008	0.357651	0.549814	0.638939	0.1719	Abhd12
ENSMUSG00000027454	0.500612	-0.384266	0.698425	0.403314	0.499728	0.0598109	Gins1
ENSMUSG00000053916	0.247249	2.27919	0.311083	0.577017	0.664062	0.381388	Nanp
ENSMUSG00000027455	-0.00747988	4.99182	0.00352535	0.952654	0.965879	0.706409	Nsfl1c
ENSMUSG00000087433	-0.193813	2.25986	0.320823	0.571113	0.658412	0.420873	Gm14167
ENSMUSG00000032966	-0.384888	7.60375	5.31793	0.0211071	0.0418493	0.721169	Fkbp1a
ENSMUSG00000027456	2.23748	1.45312	31.171	2.36269e-08	1.85403e-07	0.0191323	Sdcbp2
ENSMUSG00000027457	1.91889	2.72116	67.8085	1.80173e-16	4.52696e-15	0.293628	Snph
ENSMUSG00000032869	0.227659	3.9935	2.06088	0.151123	0.222361	0.698938	Psmf1
ENSMUSG00000032852	1.52881	2.95149	24.1826	8.7622e-07	5.14385e-06	0.0600007	Rspo4
ENSMUSG00000027459	0.115152	3.82651	0.207229	0.648948	0.725139	0.15142	Fam110a
ENSMUSG00000032802	-2.80459	5.6309	100.556	1.15125e-23	5.90902e-22	0.558986	Srxn1
ENSMUSG00000074698	-0.205078	5.60146	1.34375	0.246375	0.333615	0.973463	Csnk2a1
ENSMUSG00000027465	0.431009	4.03622	5.85206	0.0155588	0.0323665	0.567269	Tbc1d20
ENSMUSG00000027466	-0.491705	4.16874	9.11658	0.00253303	0.00668399	0.511296	Rbck1
ENSMUSG00000032715	1.57139	2.35183	10.8391	0.000993764	0.00291889	0.116215	Trib3
ENSMUSG00000051817	0.172206	2.56513	1.0001	0.317285	0.41101	0.550583	Sox12
ENSMUSG00000074682	-0.776492	3.67696	15.8465	6.86918e-05	0.00026824	0.918061	Zcchc3
ENSMUSG00000019188	0.474732	6.54763	7.85489	0.00506835	0.0122763	0.242046	H13
ENSMUSG00000042814	-0.773704	2.30257	7.46406	0.00629429	0.014766	0.613113	Mcts2
ENSMUSG00000042745	-7.58779	3.6547	85.9971	1.80201e-20	6.67706e-19	0.185913	Id1
ENSMUSG00000009876	-0.375397	-0.214149	0.123508	0.725261	0.78948	0.00382272	Cox4i2
ENSMUSG00000007659	-0.665415	3.98781	10.6987	0.00107209	0.00312048	0.593767	Bcl2l1
ENSMUSG00000027472	-0.0628938	5.02194	0.164332	0.685199	0.755219	0.905364	Pdrg1
ENSMUSG00000068040	-0.310804	4.83491	5.11841	0.0236734	0.0462356	0.439222	Tm9sf4
ENSMUSG00000074671	0.41998	0.324024	0.839957	0.359409	0.454856	0.352701	Tspyl3
ENSMUSG00000051413	0.541495	2.13639	4.77757	0.0288329	0.0547165	0.288835	Plagl2
ENSMUSG00000046020	0.114124	2.33629	0.240055	0.624167	0.704451	0.81682	Pofut1
ENSMUSG00000027475	0.911089	3.3338	13.821	0.000201081	0.000705747	0.579813	Kif3b
ENSMUSG00000042548	-0.387559	3.13919	1.94635	0.16298	0.237031	0.765441	Asxl1
ENSMUSG00000061411	0.443242	2.24059	2.21193	0.136948	0.205025	0.430506	Nol4l
ENSMUSG00000056941	-0.480438	5.16552	5.51468	0.0188575	0.0381283	0.996645	Commd7
ENSMUSG00000079000	0.88253	0.340855	2.93942	0.0864418	0.139583	0.488904	Dnmt3bos
ENSMUSG00000027478	0.883832	0.677749	5.39875	0.0201511	0.0402687	0.566642	Dnmt3b
ENSMUSG00000027479	-1.14124	5.64544	50.5957	1.13495e-12	1.74897e-11	0.451541	Mapre1
ENSMUSG00000027487	-0.320998	2.30314	1.23293	0.266837	0.356657	0.677741	Cdk5rap1
ENSMUSG00000027488	-0.991434	1.02183	10.6478	0.00110203	0.00319914	0.133598	Snta1
ENSMUSG00000038533	-0.170993	3.32451	1.08856	0.296791	0.388969	0.736886	Cbfa2t2
ENSMUSG00000027490	1.81883	1.79385	22.8048	1.79315e-06	9.95937e-06	0.0953361	E2f1
ENSMUSG00000000876	1.08022	2.65279	17.52	2.84295e-05	0.000121207	0.446416	Pxmp4
ENSMUSG00000059842	0.260256	-0.0245482	0.209461	0.64719	0.724005	0.68972	Zfp341
ENSMUSG00000038467	-0.326028	6.52812	4.53534	0.0332018	0.0615551	0.83848	Chmp4b
ENSMUSG00000027593	-0.670676	5.31131	18.4517	1.74263e-05	7.81607e-05	0.452014	Raly
ENSMUSG00000074656	-0.945662	7.49861	57.3975	3.56053e-14	6.62439e-13	0.695622	Eif2s2
ENSMUSG00000027597	-0.748883	0.651214	2.15784	0.141844	0.211036	0.208472	Ahcy
ENSMUSG00000027598	0.197225	4.52202	1.07465	0.299897	0.392415	0.684407	Itch
ENSMUSG00000047459	-0.630807	7.01429	19.2314	1.15793e-05	5.38015e-05	0.824373	Dynlrb1
ENSMUSG00000027602	-1.48856	6.82328	69.9483	6.08793e-17	1.59337e-15	0.629845	Map1lc3a
ENSMUSG00000038383	-0.000411649	3.19283	3.90577e-06	0.998423	0.999939	0.578168	Pigu
ENSMUSG00000038375	0.444513	5.72215	5.79251	0.0160946	0.0332922	0.35507	Trp53inp2
ENSMUSG00000038369	0.234154	3.41073	1.76563	0.183924	0.261585	0.656618	Ncoa6
ENSMUSG00000027603	3.45398	2.16086	58.8259	1.72262e-14	3.29799e-13	0.0677559	Ggt7
ENSMUSG00000027605	2.17954	2.5641	54.7409	1.37515e-13	2.36193e-12	0.265467	Acss2
ENSMUSG00000027610	-0.794925	2.96634	20.2105	6.93728e-06	3.38548e-05	0.240178	Gss
ENSMUSG00000038324	-0.124533	4.7592	0.576385	0.447733	0.543041	0.782193	Trpc4ap
ENSMUSG00000038312	0.697841	5.98183	12.5603	0.000394024	0.00128272	0.205795	Edem2
ENSMUSG00000027611	0.494623	0.19447	0.372633	0.541572	0.631846	0.00277449	Procr
ENSMUSG00000027612	-0.566502	1.05916	1.9401	0.163658	0.237873	0.716095	Mmp24
ENSMUSG00000074649	0.155422	4.803	1.15936	0.281598	0.373023	0.603585	BC029722
ENSMUSG00000027613	-0.589811	6.48261	7.58507	0.00588537	0.0139763	0.598318	Eif6
ENSMUSG00000086754	-0.0629398	-0.721562	0.0150063	0.902503	0.928186	0.194359	Gm16098
ENSMUSG00000005882	0.241076	3.36249	1.89801	0.168302	0.243642	0.742728	Uqcc1
ENSMUSG00000038241	1.82494	1.18052	25.9953	3.42252e-07	2.19051e-06	0.111294	Cep250
ENSMUSG00000005881	-0.566698	6.5037	16.143	5.87362e-05	0.00023337	0.728679	Ergic3
ENSMUSG00000089824	-0.55177	2.51837	5.33991	0.0208426	0.041412	0.512894	Rbm12
ENSMUSG00000027618	0.367867	3.84651	4.89344	0.0269589	0.0516058	0.58254	Nfs1
ENSMUSG00000067847	-0.15901	7.67413	1.7551	0.185237	0.263191	0.830784	Romo1
ENSMUSG00000027620	-0.596216	8.64203	25.3177	4.86215e-07	3.01394e-06	1	Rbm39
ENSMUSG00000038116	0.047799	4.48692	0.0930417	0.760345	0.818151	0.733638	Phf20
ENSMUSG00000046229	0.0842701	7.21908	0.284181	0.593974	0.679128	0.829245	Scand1
ENSMUSG00000038085	0.630026	0.693011	2.54277	0.1108	0.171989	0.395043	Cnbd2
ENSMUSG00000102869	0.105586	6.32634	0.587549	0.443368	0.538831	0.658362	Norad
ENSMUSG00000027624	0.124959	2.69172	0.270538	0.602971	0.687094	0.341638	Epb41l1
ENSMUSG00000027628	-0.131522	3.27031	0.610033	0.434775	0.531079	0.894173	Aar2
ENSMUSG00000061689	0.360905	4.54624	5.05864	0.0245034	0.047596	0.401066	Dlgap4
ENSMUSG00000067818	-3.35813	2.74676	41.1347	1.42093e-10	1.57244e-09	0.0204242	Myl9
ENSMUSG00000027637	-0.578213	5.1501	10.1361	0.00145391	0.00408576	0.26599	Rab5if
ENSMUSG00000027634	0.464881	4.99647	16.1971	5.70803e-05	0.000227545	0.728527	Ndrg3
ENSMUSG00000055485	-0.0738102	1.44904	0.0595067	0.807277	0.854501	0.457762	Soga1
ENSMUSG00000027639	0.434373	3.43169	3.51206	0.0609238	0.103803	0.100395	Samhd1
ENSMUSG00000027641	0.0932549	1.16079	0.108533	0.74182	0.802999	0.107193	Rbl1
ENSMUSG00000027642	0.184307	7.42875	0.984927	0.320985	0.414703	0.53641	Rpn2
ENSMUSG00000063019	-0.899927	4.89593	25.087	5.48011e-07	3.356e-06	0.821951	Manbal
ENSMUSG00000027646	0.116758	2.27957	0.284656	0.593665	0.678894	0.139491	Src
ENSMUSG00000087445	-0.507657	0.184452	0.694758	0.404551	0.501073	0.155787	Gm14286
ENSMUSG00000067787	0.723365	3.93738	10.3246	0.0013127	0.00373911	0.386767	Blcap
ENSMUSG00000067786	1.76272	5.19973	17.5658	2.77534e-05	0.000118631	0.048212	Nnat
ENSMUSG00000027649	-0.0200768	4.16297	0.0173658	0.895159	0.922356	0.579443	Ctnnbl1
ENSMUSG00000037843	3.30424	4.56038	127.332	1.57148e-29	1.32881e-27	0.0655176	Vstm2l
ENSMUSG00000027650	1.37999	2.08631	31.4482	2.04837e-08	1.63066e-07	0.47274	Tti1
ENSMUSG00000027651	0.578289	4.28596	10.5992	0.00113137	0.00327853	0.184324	Rprd1b
ENSMUSG00000037820	1.30089	0.721958	4.72636	0.0297038	0.0560637	0.00697103	Tgm2
ENSMUSG00000016024	-3.73681	1.69132	78.9662	6.31821e-19	2.04775e-17	0.116432	Lbp
ENSMUSG00000044349	1.43633	5.02993	8.85455	0.00292359	0.00757961	0.540842	Snhg11
ENSMUSG00000027652	0.385137	3.51978	4.95926	0.0259513	0.0499232	0.579706	Ralgapb
ENSMUSG00000037761	0.0267552	2.27511	0.0137029	0.906813	0.931747	0.337343	Actr5
ENSMUSG00000027655	-0.0300543	0.90494	0.00842161	0.926881	0.946763	0.81354	Dhx35
ENSMUSG00000074622	-5.46099	6.7131	117.198	2.59854e-27	1.77603e-25	1	Mafb
ENSMUSG00000070544	-0.569563	6.74148	13.9949	0.000183307	0.0006507	0.609957	Top1
ENSMUSG00000016933	0.786904	2.10524	10.0289	0.00154101	0.00430667	0.250273	Plcg1
ENSMUSG00000035877	0.996426	3.0132	9.0442	0.00263529	0.00691784	0.423014	Zhx3
ENSMUSG00000085303	-0.710164	-0.146183	2.07998	0.149242	0.220182	0.453193	Gm16751
ENSMUSG00000027412	1.34973	0.151023	9.8516	0.00169684	0.00469541	0.158738	Lpin3
ENSMUSG00000057133	0.434483	5.12829	3.87955	0.0488776	0.0861497	0.716656	Chd6
ENSMUSG00000109780	3.08355	0.46602	49.3915	2.09651e-12	3.10035e-11	0.23613	Gm45447
ENSMUSG00000053141	-0.0551639	3.42399	0.0468577	0.828624	0.871502	0.483895	Ptprt
ENSMUSG00000016921	-0.398302	6.21334	7.14935	0.00749911	0.0172126	0.713394	Srsf6
ENSMUSG00000017868	-1.73449	3.43634	51.6993	6.46849e-13	1.0212e-11	0.770078	Sgk2
ENSMUSG00000017858	-0.0324373	3.98043	0.0524466	0.818859	0.863847	0.874571	Ift52
ENSMUSG00000074607	-0.712302	1.80614	1.03616	0.308715	0.401887	0.0196117	Tox2
ENSMUSG00000035399	-0.205921	4.78478	0.778536	0.377589	0.473502	0.588729	Oser1
ENSMUSG00000099632	-0.150075	5.12836	0.886897	0.34632	0.441382	0.98452	2900093K20Rik
ENSMUSG00000017943	0.150729	4.53056	1.29496	0.255135	0.343502	0.778557	Gdap1l1
ENSMUSG00000048486	0.434409	4.10089	6.35956	0.0116751	0.025251	0.317606	Fitm2
ENSMUSG00000017950	-0.813207	2.99755	8.28088	0.00400647	0.00998954	0.280713	Hnf4a
ENSMUSG00000017679	0.345334	2.20514	1.76737	0.183708	0.261384	0.137723	Ttpal
ENSMUSG00000017707	0.122471	4.92768	0.358329	0.549436	0.638612	0.125635	Serinc3
ENSMUSG00000035268	-0.778574	5.61009	13.9875	0.000184033	0.000653101	0.489457	Pkig
ENSMUSG00000017697	3.23341	0.369906	15.1598	9.87818e-05	0.000371764	0.0102097	Ada
ENSMUSG00000018326	-0.00769044	5.83534	0.00326107	0.954461	0.966922	0.453963	Ywhab
ENSMUSG00000054582	-0.795958	3.84396	4.38358	0.0362867	0.0665912	0.264904	Pabpc1l
ENSMUSG00000018322	-0.0101478	4.33904	0.00488874	0.944258	0.960111	0.700312	Tomm34
ENSMUSG00000018209	0.74894	3.0134	11.3136	0.000769427	0.00231936	0.124082	Stk4
ENSMUSG00000018211	-3.85365	0.920384	37.0647	1.14275e-09	1.11247e-08	0.0586075	Wfdc15b
ENSMUSG00000017002	1.91099	0.843999	0.758708	0.383733	0.479976	0.0144491	Slpi
ENSMUSG00000017009	-1.51489	6.20985	23.2197	1.44506e-06	8.14957e-06	0.399301	Sdc4
ENSMUSG00000045503	-0.418227	6.58536	8.59967	0.00336224	0.00854553	0.702948	Sys1
ENSMUSG00000017734	-3.50977	1.36145	118.166	1.59437e-27	1.12467e-25	0.546593	Dbndd2
ENSMUSG00000017721	-0.566517	4.2479	13.6487	0.000220391	0.000767064	0.430159	Pigt
ENSMUSG00000017723	-2.18039	0.175225	9.33091	0.00225321	0.00604845	0.0129101	Wfdc2
ENSMUSG00000070530	-2.42868	2.77048	66.3396	3.79547e-16	9.02092e-15	0.910131	Wfdc16
ENSMUSG00000070529	-3.85649	1.27478	28.7043	8.43158e-08	5.9572e-07	0.20081	Wfdc10
ENSMUSG00000017299	-0.613664	4.05385	11.5319	0.000684103	0.00209131	0.87858	Dnttip1
ENSMUSG00000001403	-0.125387	-0.409906	0.0277652	0.867662	0.901585	0.00595579	Ube2c
ENSMUSG00000050373	-0.754315	4.38091	26.9389	2.09992e-07	1.38569e-06	1	Snx21
ENSMUSG00000017307	0.196878	3.58485	1.32755	0.249242	0.336859	0.814769	Acot8
ENSMUSG00000045822	0.60587	0.0368045	2.10862	0.146471	0.216846	0.748188	Zswim3
ENSMUSG00000017764	0.198141	2.69166	0.80962	0.368233	0.464064	0.415798	Zswim1
ENSMUSG00000039873	0.790217	-0.15115	3.02387	0.0820474	0.133715	0.123145	Neurl2
ENSMUSG00000017760	0.26801	4.32607	2.84923	0.0914178	0.146293	0.164292	Ctsa
ENSMUSG00000017754	-0.174335	0.942391	0.0462913	0.829647	0.872509	0.00930232	Pltp
ENSMUSG00000039849	-0.377755	5.6024	5.2806	0.0215644	0.0426342	0.866528	Pcif1
ENSMUSG00000039834	-0.00832667	2.42187	0.00123135	0.972008	0.979678	0.503063	Zfp335
ENSMUSG00000085436	-0.707468	1.67393	5.38046	0.0203636	0.0406071	0.843931	Zfp335os
ENSMUSG00000017740	0.329089	1.63631	0.60916	0.435104	0.531431	0.52693	Slc12a5
ENSMUSG00000039804	0.24909	3.01039	2.09357	0.14792	0.218598	0.716368	Ncoa5
ENSMUSG00000017652	1.25997	0.64089	2.29608	0.129701	0.196067	0.0227895	Cd40
ENSMUSG00000053166	2.30234	2.44887	45.2221	1.75911e-11	2.23334e-10	0.118613	Cdh22
ENSMUSG00000017664	0.303549	3.24744	4.33212	0.0373997	0.0683864	0.266996	Slc35c2
ENSMUSG00000017670	0.302008	2.0299	1.99934	0.157368	0.229883	0.412942	Elmo2
ENSMUSG00000017667	1.10311	1.50048	13.2082	0.000278729	0.000947117	0.551737	Zfp334
ENSMUSG00000039725	-0.133286	2.88443	0.416311	0.518783	0.611021	1	Trp53rka
ENSMUSG00000027661	-2.65494	-0.240221	19.9083	8.12484e-06	3.90436e-05	0.33767	Slc2a10
ENSMUSG00000039671	0.973509	5.30378	30.0657	4.17647e-08	3.14092e-07	0.534788	Zmynd8
ENSMUSG00000027678	1.57749	3.09516	25.7746	3.83705e-07	2.43339e-06	0.166534	Ncoa3
ENSMUSG00000006800	1.2686	1.62632	3.0683	0.079833	0.130736	0.0316622	Sulf2
ENSMUSG00000039621	-3.55164	1.66453	130.428	3.30341e-30	2.92451e-28	0.22819	Prex1
ENSMUSG00000042854	-1.35785	3.71956	41.9892	9.17805e-11	1.05644e-09	1	Trp53rkb
ENSMUSG00000074582	0.844917	3.35351	16.0157	6.28193e-05	0.000247506	0.353944	Arfgef2
ENSMUSG00000002718	-0.081016	3.59146	0.193098	0.66035	0.734211	0.424369	Cse1l
ENSMUSG00000039536	-0.100303	3.72813	0.200876	0.654015	0.729257	0.560233	Stau1
ENSMUSG00000017999	-0.324618	3.54118	2.7507	0.097212	0.154019	0.308882	Ddx27
ENSMUSG00000039501	0.993677	4.04717	24.133	8.99064e-07	5.26857e-06	0.443626	Znfx1
ENSMUSG00000050556	0.461486	4.44889	3.44698	0.0633675	0.107412	0.543082	Kcnb1
ENSMUSG00000017969	0.532507	-0.579364	0.254153	0.614166	0.696122	0.00386945	Ptgis
ENSMUSG00000017929	0.276169	3.22818	1.47772	0.224131	0.308292	0.16257	B4galt5
ENSMUSG00000039463	-0.186775	3.5993	1.03602	0.308749	0.401887	0.876908	Slc9a8
ENSMUSG00000047030	-0.413331	2.44186	3.64031	0.0563964	0.0974745	0.236232	Spata2
ENSMUSG00000006418	-0.0116037	4.49889	0.00406429	0.949168	0.963929	0.730968	Rnf114
ENSMUSG00000078923	-0.178538	1.53121	0.408888	0.522535	0.614875	0.424167	Ube2v1
ENSMUSG00000090213	1.05831	1.92472	18.9442	1.346e-05	6.17784e-05	0.0643597	Tmem189
ENSMUSG00000056501	1.39308	4.94686	25.0747	5.51528e-07	3.3744e-06	0.166998	Cebpb
ENSMUSG00000027540	-0.472753	5.23818	7.26247	0.00704106	0.0162991	0.621335	Ptpn1
ENSMUSG00000044641	-0.0338297	1.55922	0.0133968	0.907855	0.9326	0.0322002	Pard6b
ENSMUSG00000051149	2.25792	0.186335	7.14749	0.00750691	0.0172245	0.369712	Adnp
ENSMUSG00000078919	-0.629531	5.66527	9.40905	0.00215917	0.00582327	0.748328	Dpm1
ENSMUSG00000074576	-0.443484	2.97851	4.12884	0.0421581	0.0759088	0.81934	Mocs3
ENSMUSG00000027544	0.360832	3.18165	1.82299	0.176958	0.253751	0.587211	Nfatc2
ENSMUSG00000027546	0.389302	4.69652	6.73815	0.00943724	0.0209856	0.554384	Atp9a
ENSMUSG00000027547	1.58274	1.91158	31.3517	2.15271e-08	1.70857e-07	0.747233	Sall4
ENSMUSG00000027551	0.174795	3.22098	0.90478	0.341503	0.436213	0.329182	Zfp64
ENSMUSG00000047907	-0.656975	6.72774	15.666	7.55707e-05	0.000292848	0.421169	Tshz2
ENSMUSG00000052056	0.0894236	2.00093	0.0825185	0.773913	0.828964	0.313573	Zfp217
ENSMUSG00000086970	-3.71858	-0.098873	45.558	1.48188e-11	1.9108e-10	1	Bcas1os1
ENSMUSG00000052033	-0.752758	5.33108	12.9719	0.000316201	0.00105944	0.811428	Pfdn4
ENSMUSG00000027560	-0.0670204	2.27551	0.0129056	0.909553	0.933907	0.733661	Dok5
ENSMUSG00000067578	-1.70868	2.64601	5.21515	0.0223909	0.0440635	0.00788847	Cbln4
ENSMUSG00000027495	0.86722	4.23349	22.6873	1.90625e-06	1.04816e-05	0.303658	Fam210b
ENSMUSG00000027498	0.0565196	2.6469	0.0959595	0.756733	0.814937	0.691947	Cstf1
ENSMUSG00000027502	-0.400432	4.52992	8.84207	0.00294366	0.00762564	0.472983	Rtf2
ENSMUSG00000027509	-0.516691	4.27049	13.3559	0.000257611	0.000882635	0.614029	Rae1
ENSMUSG00000027510	-1.47389	-0.300852	8.39818	0.00375597	0.00943715	0.0305101	Rbm38
ENSMUSG00000027514	0.185242	3.79032	0.00796184	0.9289	0.948237	0.117055	Zbp1
ENSMUSG00000038400	0.51057	2.68083	1.63927	0.200426	0.281227	0.0270137	Pmepa1
ENSMUSG00000027519	0.748697	4.83936	29.5929	5.32988e-08	3.91679e-07	0.401567	Rab22a
ENSMUSG00000054455	1.05178	6.02502	56.4744	5.6935e-14	1.03022e-12	0.424819	Vapb
ENSMUSG00000027522	-1.47547	5.52419	92.5025	6.72394e-22	2.90805e-20	1	Stx16
ENSMUSG00000039263	0.395791	4.70429	3.89659	0.0483841	0.0854283	0.449021	Npepl1
ENSMUSG00000086537	1.80699	1.24527	5.1209	0.0236393	0.046176	0.0389193	Gnasas1
ENSMUSG00000027523	-2.11669	10.5874	332.003	3.52034e-74	1.16092e-70	1	Gnas
ENSMUSG00000090625	-0.69251	2.21353	3.83011	0.0503396	0.0882196	0.947483	Gm20721
ENSMUSG00000016253	-0.550025	3.46373	7.5791	0.00590488	0.0140143	0.660024	Nelfcd
ENSMUSG00000016256	-3.13476	6.79626	108.541	2.04529e-25	1.23194e-23	0.490956	Ctsz
ENSMUSG00000016252	-0.67272	9.22931	29.654	5.16469e-08	3.806e-07	1	Atp5e
ENSMUSG00000016257	-1.39164	5.02236	50.4299	1.23498e-12	1.89868e-11	0.787454	Prelid3b
ENSMUSG00000027524	-5.0893	4.14039	152.759	4.32554e-35	5.76346e-33	1	Edn3
ENSMUSG00000078899	0.855979	1.62882	6.70715	0.0096027	0.0213033	0.508056	Gm4631
ENSMUSG00000078898	1.11074	1.30141	5.04153	0.0247466	0.0479555	0.504689	Zfp968
ENSMUSG00000078887	1.55845	1.79816	24.7291	6.59816e-07	3.96882e-06	0.240689	Gm6710
ENSMUSG00000078879	1.05916	0.522108	3.32346	0.0682981	0.114366	0.487192	Zfp973
ENSMUSG00000078878	-0.16541	2.53918	0.196641	0.657446	0.731845	0.308951	Gm14305
ENSMUSG00000078877	0.632342	1.83238	3.83157	0.0502958	0.0881663	0.384994	Gm14295
ENSMUSG00000074527	0.492534	2.39228	3.85395	0.0496289	0.0872058	0.610793	Gm14296
ENSMUSG00000078875	0.259279	0.114802	0.223301	0.636536	0.714904	0.262684	Gm14419
ENSMUSG00000078870	1.2054	0.607145	5.70152	0.0169502	0.0348108	0.596998	Gm14410
ENSMUSG00000078867	0.503066	1.78987	3.97544	0.0461684	0.0820212	0.592411	Gm14418
ENSMUSG00000094786	0.600842	3.02011	6.09805	0.0135331	0.0287095	0.504086	Gm14403
ENSMUSG00000078864	2.59166	0.35146	27.4864	1.58205e-07	1.06419e-06	0.382778	Gm14322
ENSMUSG00000095362	0.304419	0.924317	0.840111	0.359365	0.454844	0.713201	Gm14325
ENSMUSG00000074521	0.819749	0.825256	2.37098	0.123609	0.188239	0.488011	Gm14327
ENSMUSG00000078862	0.505067	1.35158	2.91444	0.0877901	0.141431	0.559326	Gm14326
ENSMUSG00000074519	1.3064	0.191355	8.18769	0.00421757	0.0104595	0.347636	Zfp971
ENSMUSG00000078861	0.804849	2.68974	17.4122	3.00895e-05	0.000127542	0.597995	Zfp931
ENSMUSG00000027525	1.93202	2.11393	16.5434	4.75482e-05	0.000193404	0.064374	Phactr3
ENSMUSG00000070476	6.58306	0.72984	103.592	2.48574e-24	1.36055e-22	0.0462919	Fam217b
ENSMUSG00000000305	1.50358	2.11161	15.9524	6.49564e-05	0.000254633	0.127795	Cdh4
ENSMUSG00000039117	0.513702	2.15481	4.30813	0.0379307	0.0691751	0.656445	Taf4
ENSMUSG00000039108	0.155173	3.10479	0.493417	0.482407	0.576868	0.544937	Lsm14b
ENSMUSG00000027566	-0.818244	7.78595	23.3174	1.37354e-06	7.78617e-06	0.886227	Psma7
ENSMUSG00000039086	0.13459	1.6276	0.254765	0.61374	0.69585	0.663369	Ss18l1
ENSMUSG00000039069	0.401021	3.4353	4.39581	0.0360274	0.0662352	0.839858	Mtg2
ENSMUSG00000039050	0.615522	4.21829	13.6888	0.000215734	0.000752047	0.582	Osbpl2
ENSMUSG00000039041	-0.386212	5.3183	4.16091	0.0413671	0.0746885	0.746406	Adrm1
ENSMUSG00000015647	-2.09258	0.328262	13.9043	0.00019236	0.000678272	0.0976855	Lama5
ENSMUSG00000039001	-0.521904	10.0381	7.31543	0.00683649	0.0158824	0.825443	Rps21
ENSMUSG00000038990	0.655482	1.92964	10.6586	0.00109563	0.00318477	0.352545	Cables2
ENSMUSG00000038963	-0.766968	-0.421312	1.7898	0.180951	0.258074	0.593752	Slco4a1
ENSMUSG00000027569	-0.218186	2.80348	1.36946	0.241905	0.3284	0.856406	Mrgbp
ENSMUSG00000049401	-0.681497	4.74526	16.1013	6.00421e-05	0.000238057	1	Ogfr
ENSMUSG00000038914	0.559539	3.96826	8.38153	0.00379053	0.00951311	0.69517	Dido1
ENSMUSG00000027573	0.329629	4.11386	4.70911	0.0300031	0.0565065	0.715753	Gid8
ENSMUSG00000023393	1.10899	2.84297	17.3491	3.11038e-05	0.000131461	0.26996	Slc17a9
ENSMUSG00000038848	-0.140271	4.04453	0.895929	0.343876	0.438945	0.666429	Ythdf1
ENSMUSG00000027575	-0.174743	4.83469	1.21729	0.269892	0.360362	0.763427	Arfgap1
ENSMUSG00000016356	0.0923712	-0.0748792	0.0277559	0.867684	0.901585	0.0407904	Col20a1
ENSMUSG00000016346	-2.41257	1.2593	26.8138	2.24037e-07	1.46737e-06	0.637289	Kcnq2
ENSMUSG00000016349	-5.21699	4.7373	214.542	1.40246e-48	5.28568e-46	1	Eef1a2
ENSMUSG00000016344	-0.775505	5.60117	20.8365	5.00197e-06	2.50826e-05	0.761269	Ppdpf
ENSMUSG00000047841	4.83422	-0.477349	26.6217	2.47451e-07	1.61351e-06	0.337781	Fndc11
ENSMUSG00000027580	-0.193977	2.40823	0.530501	0.466396	0.561233	0.224528	Helz2
ENSMUSG00000038705	-0.726645	2.59259	8.46817	0.00361414	0.00911726	0.61752	Gmeb2
ENSMUSG00000027581	-0.274423	5.75753	2.1868	0.139198	0.207804	0.48218	Stmn3
ENSMUSG00000038685	0.144032	0.799268	0.236915	0.626443	0.70619	0.31726	Rtel1
ENSMUSG00000038671	-0.17303	4.68366	0.944386	0.331153	0.425381	0.808111	Arfrp1
ENSMUSG00000027582	1.0795	2.90361	29.8719	4.61559e-08	3.43203e-07	0.747998	Zgpat
ENSMUSG00000000827	0.0204113	5.41435	0.0156661	0.900393	0.926422	0.666479	Tpd52l2
ENSMUSG00000000826	0.364116	5.41387	4.70761	0.0300294	0.056539	0.43986	Dnajc5
ENSMUSG00000089917	0.0236387	3.60702	0.0166417	0.897356	0.923973	0.723074	Uckl1
ENSMUSG00000010492	1.17259	-0.0306059	3.52208	0.0605564	0.103297	0.381584	Uckl1os
ENSMUSG00000000823	0.487981	3.04391	3.87003	0.0491556	0.0865011	0.733543	Zfp512b
ENSMUSG00000002455	0.54126	4.60023	4.53954	0.0331206	0.0614391	0.512991	Prpf6
ENSMUSG00000038605	0.854095	3.33189	26.1185	3.2109e-07	2.06308e-06	0.628348	Samd10
ENSMUSG00000059540	-0.567611	1.30316	5.75116	0.0164778	0.0339517	0.99492	Tcea2
ENSMUSG00000002458	0.640768	1.5447	3.76988	0.0521835	0.0910278	0.0608662	Rgs19
ENSMUSG00000010505	0.748008	3.20358	12.6675	0.000372073	0.0012212	0.684831	Myt1
ENSMUSG00000027589	0.818751	4.09392	15.302	9.16202e-05	0.000348389	0.631424	Pcmtd2
ENSMUSG00000038628	0.544248	4.90813	8.38194	0.00378967	0.00951276	0.601951	Polr3k
ENSMUSG00000073295	-3.95786	4.09312	402.864	1.3107e-89	1.72895e-85	1	Nudt11
ENSMUSG00000073293	-3.16988	3.06334	240.386	3.24018e-54	1.78088e-51	0.987099	Nudt10
ENSMUSG00000004317	-1.29833	3.98333	37.5618	8.85609e-10	8.73099e-09	0.45328	Clcn5
ENSMUSG00000046269	0.276795	1.66726	0.87458	0.34969	0.444347	1	Usp27x
ENSMUSG00000039556	0.580694	1.47392	3.46776	0.062576	0.106234	0.332668	Ppp1r3f
ENSMUSG00000031143	0.450066	2.2005	2.80519	0.0939599	0.149617	0.179631	Ccdc22
ENSMUSG00000031144	0.929492	5.51892	47.8043	4.70964e-12	6.54634e-11	0.255979	Syp
ENSMUSG00000087644	-2.19759	0.900883	18.1949	1.99412e-05	8.81223e-05	0.322288	Gm14703
ENSMUSG00000031145	-0.00700566	1.04006	0.000620607	0.980125	0.985935	0.465086	Prickle3
ENSMUSG00000031146	-1.33662	4.07999	21.127	4.29821e-06	2.18994e-05	0.414726	Plp2
ENSMUSG00000031148	0.842405	2.28573	10.2532	0.00136448	0.00386656	0.409702	Gpkow
ENSMUSG00000039382	0.837748	3.09577	14.0435	0.000178632	0.000636158	0.395257	Wdr45
ENSMUSG00000031149	0.756495	2.4129	8.03932	0.00457728	0.0112333	0.169833	Praf2
ENSMUSG00000031150	-3.12313	1.70592	122.606	1.70065e-28	1.31189e-26	0.163535	Ccdc120
ENSMUSG00000000134	-0.938029	4.53553	32.8813	9.79624e-09	8.22024e-08	0.886877	Tfe3
ENSMUSG00000031153	-0.117237	4.66981	0.587393	0.443429	0.538855	0.680996	Gripap1
ENSMUSG00000009731	0.429425	0.511371	1.08918	0.296653	0.388827	0.473255	Kcnd1
ENSMUSG00000031154	0.346323	4.26815	6.76938	0.00927352	0.0206529	0.58506	Otud5
ENSMUSG00000031155	0.569385	4.63173	5.48708	0.0191575	0.0386165	1	Pim2
ENSMUSG00000031156	0.0914841	4.08758	0.378166	0.538586	0.629608	0.78946	Slc35a2
ENSMUSG00000031157	0.122361	4.54051	0.882058	0.347639	0.442422	0.578496	Pqbp1
ENSMUSG00000031158	-0.058662	5.46982	0.159631	0.689496	0.759131	0.68018	Timm17b
ENSMUSG00000039278	-0.998792	11.2195	42.9831	5.52137e-11	6.54822e-10	1	Pcsk1n
ENSMUSG00000031161	-0.864543	4.61095	12.9594	0.000318313	0.0010657	1	Hdac6
ENSMUSG00000039231	0.126692	1.15584	0.19187	0.661365	0.735119	0.133567	Suv39h1
ENSMUSG00000031166	0.420279	3.69301	5.62146	0.0177419	0.036172	0.748324	Wdr13
ENSMUSG00000031167	-1.46135	7.00104	33.636	6.64525e-09	5.71431e-08	0.561654	Rbm3
ENSMUSG00000039201	-0.869044	0.921507	7.00766	0.00811619	0.0184048	0.522889	Tbc1d25
ENSMUSG00000031168	-0.160543	4.78582	0.704269	0.401353	0.497767	0.43909	Ebp
ENSMUSG00000031169	-0.069321	1.63249	0.0671299	0.795562	0.845902	0.15403	Porcn
ENSMUSG00000031171	0.528505	2.54265	6.26614	0.0123067	0.0265041	0.558802	Ftsj1
ENSMUSG00000031170	-4.9131	5.1936	72.4126	1.74596e-17	4.86913e-16	1	Slc38a5
ENSMUSG00000052364	0.699327	4.55683	8.203	0.00418213	0.0103911	0.691565	B630019K06Rik
ENSMUSG00000047344	3.54713	0.175185	10.3114	0.00132209	0.00376097	0.0173225	Lancl3
ENSMUSG00000015342	2.81407	2.24813	77.4386	1.36914e-18	4.30006e-17	0.159608	Xk
ENSMUSG00000031176	1.01944	5.00999	45.4872	1.53636e-11	1.97526e-10	0.334696	Dynlt3
ENSMUSG00000040456	-1.88895	-0.623696	15.3406	8.97641e-05	0.00034212	0.959268	H2ap
ENSMUSG00000054453	-0.761567	2.94677	3.20064	0.0736096	0.121968	1	Sytl5
ENSMUSG00000090084	-0.689629	-0.295641	0.416936	0.51847	0.610964	0.0098922	Srpx
ENSMUSG00000031174	-0.254681	3.22195	1.68137	0.194742	0.274655	0.787474	Rpgr
ENSMUSG00000058254	-0.938845	6.8899	63.0504	2.0148e-15	4.3215e-14	1	Tspan7
ENSMUSG00000008035	-0.805306	6.02997	20.9746	4.65414e-06	2.35302e-05	0.984526	Mid1ip1
ENSMUSG00000040363	0.979044	4.22665	56.3932	5.93366e-14	1.07074e-12	0.495107	Bcor
ENSMUSG00000031007	-0.152839	7.0898	0.737511	0.390459	0.486795	0.52783	Atp6ap2
ENSMUSG00000044148	0.483634	3.53003	10.7213	0.00105908	0.00308737	0.549652	1810030O07Rik
ENSMUSG00000064127	0.596081	2.8736	5.55958	0.0183799	0.0372998	0.413196	Med14
ENSMUSG00000031010	0.748325	6.43113	19.3095	1.11153e-05	5.19751e-05	0.644439	Usp9x
ENSMUSG00000100714	-2.25446	-0.220828	19.5332	9.88657e-06	4.67098e-05	1	2010308F09Rik
ENSMUSG00000000787	0.432394	6.3973	6.37837	0.011552	0.0250258	0.518421	Ddx3x
ENSMUSG00000031012	-0.517415	3.63135	10.487	0.00120217	0.0034624	0.676959	Cask
ENSMUSG00000025037	-1.59481	2.69316	87.2658	9.48725e-21	3.66998e-19	0.439067	Maoa
ENSMUSG00000040147	1.39666	4.70404	28.929	7.50803e-08	5.36213e-07	0.488101	Maob
ENSMUSG00000025038	0.879065	1.21494	9.38357	0.00218939	0.00589976	0.459167	Efhc2
ENSMUSG00000025040	-0.14226	4.8563	0.839103	0.359653	0.455078	0.622224	Fundc1
ENSMUSG00000037369	0.601944	3.94188	7.96389	0.00477198	0.0116396	0.460658	Kdm6a
ENSMUSG00000037341	1.82062	2.05461	40.9854	1.53373e-10	1.68877e-09	0.298406	Slc9a7
ENSMUSG00000060090	1.52344	3.29009	54.0103	1.99445e-13	3.34292e-12	0.461384	Rp2
ENSMUSG00000037315	0.936615	3.26859	12.0938	0.00050589	0.0015999	1	Jade3
ENSMUSG00000023070	-1.0436	0.30527	4.54988	0.0329211	0.0611378	0.497057	Rgn
ENSMUSG00000031059	-0.437516	8.21706	8.15632	0.00429114	0.010612	0.897624	Ndufb11
ENSMUSG00000031060	0.590599	4.00468	9.41314	0.00215436	0.00581385	0.733816	Rbm10
ENSMUSG00000001924	0.191908	5.26608	1.8366	0.17535	0.251916	0.559076	Uba1
ENSMUSG00000031065	0.662696	4.39204	21.9308	2.82655e-06	1.4914e-05	0.51596	Cdk16
ENSMUSG00000031066	-1.0274	2.8591	32.5676	1.15115e-08	9.56826e-08	0.975942	Usp11
ENSMUSG00000001127	0.610294	5.90504	25.291	4.93004e-07	3.05315e-06	0.531562	Araf
ENSMUSG00000037217	-0.765932	4.03099	16.0352	6.21751e-05	0.000245187	0.68374	Syn1
ENSMUSG00000001131	-1.81319	2.54507	5.43282	0.0197618	0.0396166	0.0156151	Timp1
ENSMUSG00000001128	0.909447	0.251352	2.49519	0.114195	0.176077	0.0203528	Cfp
ENSMUSG00000009406	0.247804	1.49396	0.787598	0.374828	0.470756	0.553087	Elk1
ENSMUSG00000001134	-0.374038	4.63908	4.25831	0.0390588	0.0709773	0.768286	Uxt
ENSMUSG00000054737	0.601246	1.58109	2.61913	0.105582	0.164958	0.717152	Zfp182
ENSMUSG00000031079	-0.305918	-0.379463	0.353012	0.552413	0.641338	0.8201	Zfp300
ENSMUSG00000036782	-4.4813	3.32508	255.791	1.41894e-57	9.35859e-55	0.89737	Klhl13
ENSMUSG00000036769	0.477602	2.71828	5.25579	0.0218738	0.0431887	0.54676	Wdr44
ENSMUSG00000031093	-0.824365	3.2781	12.1922	0.000479887	0.00152977	0.855417	Dock11
ENSMUSG00000017057	-0.505952	3.23954	2.39018	0.122099	0.186413	0.384332	Il13ra1
ENSMUSG00000036699	-1.86293	3.87478	44.0817	3.14946e-11	3.85783e-10	0.260999	Zcchc12
ENSMUSG00000006373	-1.72325	7.18159	141.783	1.0845e-32	1.20215e-30	0.866215	Pgrmc1
ENSMUSG00000059708	-1.07373	3.12979	24.2907	8.28386e-07	4.90231e-06	1	Akap17b
ENSMUSG00000016319	-1.18887	7.68218	28.1246	1.1375e-07	7.80682e-07	0.701931	Slc25a5
ENSMUSG00000006423	0.576954	3.55331	12.1198	0.000498898	0.00158234	0.371195	C330007P06Rik
ENSMUSG00000016308	-0.21572	4.62211	1.23815	0.265828	0.355489	0.380407	Ube2a
ENSMUSG00000044149	0.889066	0.853746	7.00246	0.00813979	0.018452	0.271192	Nkrf
ENSMUSG00000050379	-1.20995	0.611743	12.2304	0.000470169	0.00150242	0.0347225	Septin6
ENSMUSG00000079641	-0.247201	9.81482	2.51639	0.112668	0.174213	0.78203	Rpl39
ENSMUSG00000036572	0.808257	5.92622	23.4737	1.26634e-06	7.22815e-06	0.606807	Upf3b
ENSMUSG00000016409	-0.168612	3.66094	1.01614	0.313437	0.406784	0.45771	Nkap
ENSMUSG00000016427	-0.6458	8.22564	13.5275	0.000235088	0.000813069	0.666314	Ndufa1
ENSMUSG00000036537	-0.148163	1.98576	0.330105	0.565597	0.653195	0.762144	Rnf113a1
ENSMUSG00000048047	1.04126	3.04596	15.0169	0.000106551	0.000396815	0.436209	Zbtb33
ENSMUSG00000036502	3.58586	1.69479	53.8657	2.14671e-13	3.589e-12	0.0498365	Tmem255a
ENSMUSG00000016534	0.457096	6.28798	8.83005	0.0029631	0.00766397	0.598376	Lamp2
ENSMUSG00000031095	-0.0347032	3.33929	0.0340475	0.853606	0.891098	0.902427	Cul4b
ENSMUSG00000000355	-0.305488	5.15668	3.16279	0.0753346	0.124357	0.66778	Mcts1
ENSMUSG00000048970	-0.0461317	4.6237	0.0432255	0.835301	0.876986	0.666469	C1galt1c1
ENSMUSG00000001986	-3.18741	4.00973	101.583	6.8517e-24	3.60083e-22	1	Gria3
ENSMUSG00000037475	0.229568	5.26733	2.34307	0.125841	0.191087	0.740733	Thoc2
ENSMUSG00000025860	0.559207	4.12542	11.0216	0.000900587	0.00267259	0.168869	Xiap
ENSMUSG00000025862	0.645247	4.85284	6.19321	0.0128241	0.0274348	0.599402	Stag2
ENSMUSG00000016150	0.274573	-0.242253	3.31151e-05	0.995409	0.997829	0.0276178	Tenm1
ENSMUSG00000045284	2.04994	2.98392	63.667	1.4733e-15	3.21759e-14	0.181701	Dcaf12l1
ENSMUSG00000031099	-3.23419	5.61174	161.197	6.19508e-37	9.61403e-35	1	Smarca1
ENSMUSG00000001173	-1.43008	5.82649	62.0844	3.29055e-15	6.88979e-14	1	Ocrl
ENSMUSG00000036985	-0.107259	0.576824	0.0809751	0.77598	0.830504	0.0957617	Zdhhc9
ENSMUSG00000063785	-0.318922	3.06033	1.42553	0.232495	0.317775	0.272724	Utp14a
ENSMUSG00000036959	1.50433	1.65041	22.0835	2.61048e-06	1.38962e-05	0.526151	Bcorl1
ENSMUSG00000031103	0.495627	0.520544	0.835018	0.360826	0.456299	0.184327	Elf4
ENSMUSG00000036932	0.56353	2.97197	6.98556	0.00821699	0.0186142	0.259374	Aifm1
ENSMUSG00000036916	1.04084	1.82034	11.9309	0.000552118	0.00172911	0.66749	Zfp280c
ENSMUSG00000031105	-0.171157	4.43139	0.883288	0.347303	0.44208	0.673717	Slc25a14
ENSMUSG00000051209	-1.20624	3.63594	7.57429	0.00592067	0.0140416	1	Gpr119
ENSMUSG00000031107	-0.794135	3.4336	10.9441	0.000939037	0.00277235	0.539285	Rbmx2
ENSMUSG00000031109	0.588981	2.04167	4.18137	0.0408707	0.0739236	0.412268	Enox2
ENSMUSG00000036198	0.637134	2.72943	1.01795	0.313005	0.406342	0.0854257	Arhgap36
ENSMUSG00000031111	1.71856	2.21237	22.3661	2.25315e-06	1.2146e-05	0.0680023	Igsf1
ENSMUSG00000056281	3.26752	0.744526	15.1395	9.98533e-05	0.000375582	0.0117152	Olfr1322
ENSMUSG00000031112	4.32686	2.56469	63.1739	1.89241e-15	4.06561e-14	0.0189905	Stk26
ENSMUSG00000050029	0.470622	1.88495	2.38494	0.12251	0.186932	0.164045	Rap2c
ENSMUSG00000031119	-1.52231	5.04871	127.146	1.72574e-29	1.44995e-27	0.813776	Gpc4
ENSMUSG00000055653	-6.34608	1.38677	63.7244	1.43098e-15	3.14078e-14	0.0200559	Gpc3
ENSMUSG00000073207	2.57777	1.12899	37.8207	7.75564e-10	7.71529e-09	0.260276	Ccdc160
ENSMUSG00000025626	-0.126064	2.81428	0.277899	0.598082	0.682761	0.235456	Phf6
ENSMUSG00000025630	-0.682999	6.49701	9.45334	0.00210765	0.0057018	0.551728	Hprt
ENSMUSG00000036022	0.257868	0.42699	0.457972	0.498573	0.592547	0.210018	Fam122b
ENSMUSG00000023074	-1.27892	1.14285	10.7836	0.00102404	0.00299581	0.0828113	Mospd1
ENSMUSG00000067925	-0.155671	5.59472	0.8977	0.343399	0.438422	0.316226	Rtl8a
ENSMUSG00000067924	-0.115309	4.58552	0.681509	0.409068	0.505718	0.342526	Rtl8b
ENSMUSG00000073176	0.625047	1.1962	3.14788	0.0760258	0.125341	0.429342	Zfp449
ENSMUSG00000054850	1.15253	1.61406	12.1367	0.000494386	0.00156954	0.435861	Smim10l2a
ENSMUSG00000035967	0.701482	3.16352	9.54394	0.0020061	0.00545731	0.494019	Ints6l
ENSMUSG00000064016	-3.8542	0.731445	129.315	5.78685e-30	5.05526e-28	1	Gm648
ENSMUSG00000061273	1.35781	2.37293	18.3779	1.81146e-05	8.08079e-05	0.386982	Mmgt1
ENSMUSG00000060681	0.585834	2.58376	6.93101	0.0084714	0.0191019	0.381805	Slc9a6
ENSMUSG00000023092	0.733203	3.31233	11.9988	0.000532349	0.00167395	0.192022	Fhl1
ENSMUSG00000067878	-3.46223	-0.541611	29.6387	5.20552e-08	3.82968e-07	0.330046	Map7d3
ENSMUSG00000067873	0.064018	4.58529	0.151007	0.697575	0.766043	0.752767	Htatsf1
ENSMUSG00000031133	1.88608	-0.549102	7.03229	0.00800528	0.0181939	0.0120573	Arhgef6
ENSMUSG00000031134	0.279866	3.58554	2.81244	0.0935357	0.149049	0.40534	Rbmx
ENSMUSG00000062949	0.799945	0.512436	4.07653	0.0434828	0.0778688	0.0629674	Atp11c
ENSMUSG00000071753	-0.901948	1.7643	1.73374	0.187935	0.266449	0.0391154	Cdr1os
ENSMUSG00000000838	0.120721	4.50466	0.776494	0.378216	0.473973	0.539422	Fmr1
ENSMUSG00000031189	2.5585	2.1011	23.3992	1.31634e-06	7.4909e-06	0.246983	Aff2
ENSMUSG00000035847	1.09046	5.85787	30.9308	2.67399e-08	2.07976e-07	0.509567	Ids
ENSMUSG00000045237	-0.387325	3.47813	3.04928	0.0807727	0.132062	0.948371	Eola1
ENSMUSG00000073139	0.725999	3.47773	16.0866	6.05108e-05	0.000239412	0.770779	Tmem185a
ENSMUSG00000059401	-3.59353	2.93462	95.9527	1.1766e-22	5.44579e-21	1	Mamld1
ENSMUSG00000031337	0.717014	2.25889	8.45137	0.00364769	0.00919135	0.611061	Mtm1
ENSMUSG00000015214	-0.204131	2.91377	0.760521	0.383166	0.479402	0.392728	Mtmr1
ENSMUSG00000035776	-0.331384	3.92788	5.69655	0.0169983	0.0348821	0.585389	Cd99l2
ENSMUSG00000015217	-2.87838	3.93029	100.252	1.34221e-23	6.78354e-22	0.47526	Hmgb3
ENSMUSG00000073131	-0.587621	5.37063	18.3646	1.82414e-05	8.13186e-05	0.650755	Vma21
ENSMUSG00000033361	-2.81194	-0.356117	17.607	2.71588e-05	0.000116278	0.131324	Prrg3
ENSMUSG00000031340	1.60137	-0.756117	3.25256	0.0713121	0.118668	0.135388	Gabre
ENSMUSG00000031347	-0.705666	5.72903	28.865	7.7601e-08	5.52719e-07	0.754879	Cetn2
ENSMUSG00000031349	-0.920206	2.62372	13.8467	0.000198341	0.000697126	0.706132	Nsdhl
ENSMUSG00000057836	-0.387077	2.91242	0.827059	0.363124	0.458766	0.707425	Xlr3a
ENSMUSG00000073125	-0.739836	1.16916	1.38496	0.239257	0.325365	0.764933	Xlr3b
ENSMUSG00000067768	2.31031	-0.681957	8.92431	0.00281399	0.00733149	0.0121578	Xlr4b
ENSMUSG00000078317	-0.248393	4.8237	1.60786	0.204793	0.286206	0.573806	F8a
ENSMUSG00000031365	0.288609	3.38896	1.74478	0.186534	0.264748	0.48783	Zfp275
ENSMUSG00000031374	0.311459	2.90438	1.13415	0.286893	0.378712	0.292465	Zfp92
ENSMUSG00000031371	-0.815247	3.00726	22.368	2.25088e-06	1.21387e-05	0.459728	Haus7
ENSMUSG00000031375	-0.0676051	3.24763	0.00592387	0.93865	0.956095	0.0262299	Bgn
ENSMUSG00000002012	-1.4853	3.36238	36.0562	1.91709e-09	1.80373e-08	0.448752	Pnck
ENSMUSG00000019558	0.0091366	3.12357	0.00110679	0.97346	0.980822	0.194444	Slc6a8
ENSMUSG00000002015	-0.19393	5.72616	1.21271	0.270796	0.361399	0.542422	Bcap31
ENSMUSG00000031378	1.3647	2.29597	30.0524	4.20532e-08	3.15902e-07	0.176609	Abcd1
ENSMUSG00000002007	-2.07257	-0.480259	8.943	0.00278535	0.00726548	0.0956177	Srpk3
ENSMUSG00000002010	-0.324111	5.83172	5.4598	0.0194589	0.0391225	0.658764	Idh3g
ENSMUSG00000002014	-0.405855	9.58674	4.78896	0.0286428	0.0544105	0.714046	Ssr4
ENSMUSG00000002006	0.787285	2.22005	9.82176	0.0017246	0.00476047	0.326755	Pdzd4
ENSMUSG00000031391	3.16812	0.163114	25.6854	4.01846e-07	2.53868e-06	0.0237843	L1cam
ENSMUSG00000031388	-0.0101696	3.82833	0.00342578	0.953326	0.966218	0.283904	Naa10
ENSMUSG00000031387	0.198877	0.541885	0.100371	0.751385	0.810877	0.0225564	Renbp
ENSMUSG00000031386	0.246309	3.57408	1.42437	0.232685	0.317969	0.372425	Hcfc1
ENSMUSG00000031392	0.632017	5.45769	25.4212	4.60829e-07	2.87142e-06	0.487843	Irak1
ENSMUSG00000031393	-0.216938	4.77122	2.82415	0.0928559	0.148145	0.620089	Mecp2
ENSMUSG00000031328	-0.189198	2.22418	0.425897	0.514009	0.606846	0.0485461	Flna
ENSMUSG00000001964	0.0929269	5.65653	0.31698	0.573428	0.660619	0.202952	Emd
ENSMUSG00000008682	-0.963245	10.9577	34.0427	5.39148e-09	4.72552e-08	0.966373	Rpl10
ENSMUSG00000019088	0.6743	0.232883	3.06249	0.0801188	0.131074	0.0571882	Dnase1l1
ENSMUSG00000009995	0.51251	4.80388	13.347	0.00025883	0.000886122	0.662498	Taz
ENSMUSG00000019087	-0.340582	6.53347	8.04394	0.0045656	0.011213	1	Atp6ap1
ENSMUSG00000015291	-0.257794	5.99096	3.67384	0.0552727	0.0957707	0.821268	Gdi1
ENSMUSG00000001962	-0.0397428	4.43853	0.046144	0.829914	0.87271	0.70077	Fam50a
ENSMUSG00000031398	-0.105138	1.11304	0.0667426	0.79614	0.846181	0.574627	Plxna3
ENSMUSG00000015289	-0.173033	4.91944	0.916921	0.338285	0.432982	0.566837	Lage3
ENSMUSG00000015290	0.165349	4.75463	0.768952	0.380541	0.476526	0.406281	Ubl4a
ENSMUSG00000032806	0.991758	1.99691	16.8214	4.10679e-05	0.000169427	0.454385	Slc10a3
ENSMUSG00000031399	-0.0494611	4.19506	0.0866553	0.768473	0.825012	0.682331	Fam3a
ENSMUSG00000004221	0.45941	2.33821	4.54565	0.0330025	0.0612546	0.606112	Ikbkg
ENSMUSG00000031400	1.28318	2.27643	21.0911	4.37964e-06	2.22713e-05	0.106169	G6pdx
ENSMUSG00000032750	0.0186039	-0.418331	0.0013986	0.970168	0.978312	0.0383377	Gab3
ENSMUSG00000031403	-0.0076263	3.28439	0.00180728	0.96609	0.97535	0.182731	Dkc1
ENSMUSG00000031402	0.0135753	2.18841	0.00214176	0.963088	0.973419	0.0410379	Mpp1
ENSMUSG00000031196	1.33923	1.54059	12.2292	0.000470482	0.00150306	0.0699724	F8
ENSMUSG00000031198	-0.540414	5.97734	10.4508	0.00122597	0.00351944	0.690872	Fundc2
ENSMUSG00000090110	-0.270865	3.3358	1.11468	0.291066	0.383409	0.714319	Cmc4
ENSMUSG00000031200	-0.74566	1.21728	3.64804	0.0561353	0.0970596	0.85864	Mtcp1
ENSMUSG00000031201	0.990214	4.08873	34.9359	3.40737e-09	3.08911e-08	0.421328	Brcc3
ENSMUSG00000031197	-0.559472	5.41825	12.5806	0.00038978	0.0012711	0.606603	Vbp1
ENSMUSG00000031202	-0.0775931	4.16956	0.218771	0.639978	0.717853	0.460656	Rab39b
ENSMUSG00000016382	-1.87908	3.47673	93.7413	3.59583e-22	1.61335e-20	0.167906	Pls3
ENSMUSG00000025246	0.602239	5.66728	18.5041	1.69538e-05	7.62487e-05	0.521658	Tbl1x
ENSMUSG00000035725	0.118616	2.94755	0.194439	0.659247	0.733356	0.176224	Prkx
ENSMUSG00000045103	-3.61565	2.90081	99.5664	1.89699e-23	9.44269e-22	0.401881	Dmd
ENSMUSG00000035476	-0.16133	1.60863	0.427749	0.513096	0.606148	0.554512	Tab3
ENSMUSG00000025059	-2.71164	2.08947	63.3549	1.72627e-15	3.72688e-14	0.100268	Gk
ENSMUSG00000035277	-5.66658	4.67478	205.237	1.50357e-46	5.08555e-44	0.835482	Arx
ENSMUSG00000006678	-0.650097	1.69727	4.27032	0.0387836	0.0705453	0.0809466	Pola1
ENSMUSG00000035246	1.13775	2.7145	10.3842	0.00127098	0.00363757	0.233378	Pcyt1b
ENSMUSG00000035232	-0.435174	2.93273	5.02926	0.0249226	0.0482115	0.218564	Pdk3
ENSMUSG00000079509	-0.0507551	3.73929	0.0738193	0.785855	0.838583	0.61516	Zfx
ENSMUSG00000035150	0.24186	4.5748	3.20162	0.0735654	0.12191	0.544916	Eif2s3x
ENSMUSG00000043929	0.225868	2.53851	1.31323	0.251811	0.339844	0.562456	Klhl15
ENSMUSG00000079508	-0.491904	4.75581	5.15417	0.0231906	0.0454062	0.71511	Apoo
ENSMUSG00000025151	-0.449691	8.32792	14.3771	0.000149608	0.000542612	0.782409	Maged1
ENSMUSG00000071723	-0.141772	3.16958	0.443223	0.505571	0.599244	1	Gspt2
ENSMUSG00000073062	1.01409	3.03455	28.4799	9.46739e-08	6.61464e-07	0.543809	Zxdb
ENSMUSG00000071722	1.14532	0.0120305	6.36544	0.0116364	0.0251881	0.343161	Spin4
ENSMUSG00000025656	-1.11058	3.14139	16.6131	4.58323e-05	0.000187232	1	Arhgef9
ENSMUSG00000050332	-0.593651	2.16853	3.70203	0.0543462	0.0943886	0.607714	Amer1
ENSMUSG00000035062	0.403074	0.63742	1.11198	0.291652	0.383786	0.662117	Zc4h2
ENSMUSG00000035045	1.018	1.47221	9.10497	0.00254915	0.00672249	0.485501	Zc3h12b
ENSMUSG00000057421	0.04682	4.50577	0.100096	0.751715	0.81092	0.576573	Las1l
[truncated: 11,192 more rows]

## Sheet: beta_T1D_DE
EID	logFC	logCPM	LR	PValue	padj	relative_ct_expression	gene_symbol
ENSMUSG00000051951	0.41818	0.801437	1.55758	0.212019	0.357824	1	Xkr4
ENSMUSG00000033845	0.571002	4.63768	18.3653	1.82353e-05	0.000192279	0.577643	Mrpl15
ENSMUSG00000025903	0.163237	3.96396	2.26646	0.132202	0.252918	0.755665	Lypla1
ENSMUSG00000033813	0.325152	5.43074	5.96418	0.0145994	0.047155	0.898695	Tcea1
ENSMUSG00000002459	2.86693	0.723604	42.4948	7.08704e-11	3.09553e-09	0.194879	Rgs20
ENSMUSG00000033793	-0.120052	5.08296	1.59546	0.206548	0.351648	1	Atp6v1h
ENSMUSG00000025907	-0.0124254	4.94703	0.00983351	0.921008	0.954586	1	Rb1cc1
ENSMUSG00000090031	-0.363691	2.15509	1.61193	0.204221	0.348721	0.953506	4732440D04Rik
ENSMUSG00000033740	-0.170491	5.36673	1.75216	0.185605	0.324797	1	St18
ENSMUSG00000051285	0.0909694	5.66852	0.901446	0.342394	0.504301	1	Pcmtd1
ENSMUSG00000025909	-0.597567	2.93967	4.91654	0.0266007	0.0753467	1	Sntg1
ENSMUSG00000061024	0.0147076	3.22976	0.00501343	0.943553	0.969126	0.449462	Rrs1
ENSMUSG00000045210	-0.133637	3.7971	1.46909	0.225489	0.374566	1	Vcpip1
ENSMUSG00000025915	0.0421596	2.87961	0.0924574	0.761076	0.85231	0.65371	Sgk3
ENSMUSG00000098234	-0.604591	3.57855	18.5438	1.66048e-05	0.000178076	0.591935	Snhg6
ENSMUSG00000099032	1.4367	2.15971	21.6279	3.31006e-06	4.51064e-05	1	Tcf24
ENSMUSG00000025916	-0.291094	1.05314	1.20459	0.272405	0.429153	1	Ppp1r42
ENSMUSG00000025917	0.135526	5.4292	2.01874	0.155368	0.285401	0.884349	Cops5
ENSMUSG00000056763	0.187573	5.56996	1.56279	0.211257	0.35686	1	Cspp1
ENSMUSG00000067851	0.252026	5.46999	4.75693	0.0291806	0.0808132	1	Arfgef1
ENSMUSG00000016918	3.81655	-0.717848	32.1531	1.42488e-08	3.64257e-07	0.00676278	Sulf1
ENSMUSG00000025938	1.53919	0.946744	8.71392	0.0031579	0.0141302	0.276557	Slco5a1
ENSMUSG00000005886	-0.0413256	4.15206	0.0669257	0.795867	0.875951	1	Ncoa2
ENSMUSG00000025935	0.414953	7.40541	18.4168	1.7749e-05	0.000188054	1	Tram1
ENSMUSG00000025937	0.424123	3.62853	7.63942	0.00571062	0.0226145	0.946841	Lactb2
ENSMUSG00000025932	-0.123118	2.55172	0.455532	0.499719	0.650084	1	Eya1
ENSMUSG00000032769	0.856935	0.707242	1.59081	0.20721	0.35226	0.0382043	Trpa1
ENSMUSG00000092083	0.530846	2.80283	6.20467	0.0127413	0.0425281	1	Kcnb2
ENSMUSG00000025925	0.32673	3.48454	7.97625	0.0047395	0.0195677	0.351509	Terf1
ENSMUSG00000043716	0.0279413	9.46683	0.0648326	0.799015	0.877805	0.722826	Rpl7
ENSMUSG00000025921	0.368977	1.57397	2.5103	0.113104	0.226054	0.0414784	Rdh10
ENSMUSG00000025920	-0.408687	4.50774	11.8004	0.000592177	0.00359972	1	Stau2
ENSMUSG00000025939	0.270994	5.44815	8.21478	0.00415506	0.0176236	1	Ube2w
ENSMUSG00000079658	-0.071893	6.7065	0.296143	0.58631	0.724499	0.842008	Eloc
ENSMUSG00000025940	0.313578	4.177	4.47285	0.0344376	0.091938	0.844411	Tmem70
ENSMUSG00000025779	0.510559	3.74213	4.05193	0.044121	0.111366	0.429812	Ly96
ENSMUSG00000025777	0.101964	4.89245	0.624118	0.429521	0.589023	1	Gdap1
ENSMUSG00000043760	0.610714	1.28086	5.39943	0.0201433	0.0603203	0.0750285	Pkhd1
ENSMUSG00000041859	0.133765	-0.307675	0.0716947	0.788885	0.871686	0.0191133	Mcm3
ENSMUSG00000025931	-0.303109	-0.0194839	0.420306	0.516784	0.665128	0.0301457	Paqr8
ENSMUSG00000041809	-0.427099	0.911345	2.79203	0.0947339	0.197881	0.971316	Efhc1
ENSMUSG00000041779	-0.57936	0.461307	2.08665	0.148592	0.276472	0.0530985	Tram2
ENSMUSG00000025933	-0.18066	1.90476	0.433199	0.510423	0.659807	0.662434	Tmem14a
ENSMUSG00000025934	-0.168966	-0.409603	0.0809834	0.775969	0.862326	0.00539656	Gsta3
ENSMUSG00000041670	0.674205	-0.50778	0.895651	0.343951	0.506198	0.765474	Rims1
ENSMUSG00000026158	0.446287	3.19893	3.65286	0.0559732	0.133118	0.0948573	Ogfrl1
ENSMUSG00000026155	0.345587	5.10667	10.4357	0.001236	0.00664386	0.899686	Smap1
ENSMUSG00000026154	-0.266823	5.90376	2.67715	0.101798	0.208706	0.599377	Sdhaf4
ENSMUSG00000026153	0.197657	4.6846	2.52062	0.112366	0.224886	1	Fam135a
ENSMUSG00000073725	-0.357772	4.66158	12.5854	0.000388765	0.00251506	1	Lmbrd1
ENSMUSG00000033569	0.00162558	3.24935	4.39907e-05	0.994708	0.997808	0.826239	Adgrb3
ENSMUSG00000048874	0.0778526	5.46953	0.224965	0.635282	0.76272	0.929413	Phf3
ENSMUSG00000026058	0.908905	2.45915	4.65383	0.0309844	0.0846551	0.0501019	Khdrbs2
ENSMUSG00000026134	0.0691905	0.820184	0.0447076	0.832543	0.899905	0.105954	Prim2
ENSMUSG00000004768	0.207268	2.34729	1.54297	0.214176	0.360105	0.960744	Rab23
ENSMUSG00000042215	-0.574648	3.93228	14.4879	0.000141061	0.00108561	1	Bag2
ENSMUSG00000042197	-0.0209191	4.15358	0.0262562	0.871276	0.924637	0.982085	Zfp451
ENSMUSG00000026131	-0.0426042	6.71456	0.0877752	0.767025	0.856354	1	Dst
ENSMUSG00000042111	0.406732	4.20475	8.08709	0.00445816	0.0186041	0.397918	Ccdc115
ENSMUSG00000026127	-0.185996	3.89791	2.6167	0.105744	0.21486	0.44749	Imp4
ENSMUSG00000026126	1.4256	2.00025	22.2981	2.33443e-06	3.30757e-05	0.0220619	Ptpn18
ENSMUSG00000037509	-0.408746	0.177714	1.2067	0.271986	0.428667	0.739636	Arhgef4
ENSMUSG00000037503	-1.17054	3.34826	70.6348	4.29861e-17	6.37112e-15	0.409554	Fam168b
ENSMUSG00000026123	-0.160693	4.50399	2.83702	0.0921147	0.193714	0.840602	Plekhb2
ENSMUSG00000045216	-0.67059	3.50439	16.4996	4.86597e-05	0.00044206	1	Hs6st1
ENSMUSG00000037470	0.391245	5.09647	8.51615	0.00352008	0.0154213	1	Uggt1
ENSMUSG00000047180	-0.995785	1.74632	5.48209	0.0192123	0.0580461	0.0479721	Neurl3
ENSMUSG00000037447	-1.72998	3.13762	42.6183	6.65346e-11	2.92553e-09	0.407496	Arid5a
ENSMUSG00000010453	-0.326181	3.78584	5.56218	0.0183526	0.0561712	0.797386	Kansl3
ENSMUSG00000001143	-0.152693	4.10735	0.674832	0.411372	0.572225	0.917367	Lman2l
ENSMUSG00000037408	-0.994994	1.03151	11.9186	0.000555763	0.00341616	0.337948	Cnnm4
ENSMUSG00000001138	-0.142579	2.34257	0.460071	0.497591	0.648352	1	Cnnm3
ENSMUSG00000079610	-0.419099	3.65665	14.3691	0.000150246	0.00114428	0.429908	Ankrd39
ENSMUSG00000026121	-0.946653	0.950457	12.5994	0.000385873	0.00250125	0.0450572	Sema4c
ENSMUSG00000061518	0.0467434	7.98718	0.160223	0.688951	0.801957	0.942545	Cox5b
ENSMUSG00000037351	-0.390586	4.72205	8.87108	0.00289723	0.0131966	1	Actr1b
ENSMUSG00000026116	0.0877907	3.68539	0.295312	0.586836	0.724605	0.77294	Tmem131
ENSMUSG00000050122	-0.866273	-0.111182	2.27391	0.131568	0.251998	0.854749	Vwa3b
ENSMUSG00000026113	-0.793901	4.51291	30.2615	3.77555e-08	8.69166e-07	1	Inpp4a
ENSMUSG00000026112	-0.19477	4.3179	3.65904	0.0557658	0.132781	0.970773	Coa5
ENSMUSG00000026111	0.308353	5.61221	4.49643	0.0339657	0.0910837	1	Unc50
ENSMUSG00000026110	-0.189613	1.55666	0.483637	0.48678	0.638987	0.0428108	Mgat4a
ENSMUSG00000026090	-0.542869	2.4739	3.94517	0.0470061	0.117213	0.400935	Cracdl
ENSMUSG00000060771	-0.130097	1.86912	0.168138	0.681772	0.796622	1	Tsga10
ENSMUSG00000037216	0.193417	1.03206	0.492844	0.482662	0.635895	0.753116	Lipt1
ENSMUSG00000026088	1.01315	4.32727	34.2346	4.88522e-09	1.42568e-07	1	Mitd1
ENSMUSG00000026087	-0.0146955	6.23826	0.0171056	0.895943	0.939977	0.882855	Mrpl30
ENSMUSG00000058407	0.115751	5.70796	0.700344	0.402668	0.564463	0.680255	Txndc9
ENSMUSG00000026083	0.562606	6.77976	27.7692	1.36686e-07	2.7527e-06	0.831178	Eif5b
ENSMUSG00000026082	-0.0904396	3.39075	0.302573	0.582274	0.720658	0.862708	Rev1
ENSMUSG00000048814	0.0178062	2.36081	0.00494515	0.943938	0.969364	0.960884	Lonrf2
ENSMUSG00000026080	0.550347	1.45533	4.42448	0.035427	0.0941224	0.165619	Chst10
ENSMUSG00000026078	-0.49288	5.21698	6.35912	0.011678	0.0397225	0.427804	Pdcl3
ENSMUSG00000026077	0.545793	-0.0160083	2.18503	0.139359	0.263401	0.68796	Npas2
ENSMUSG00000073702	-0.1284	9.73369	2.08656	0.1486	0.276472	0.839698	Rpl31
ENSMUSG00000003134	0.654514	2.46782	9.99371	0.00157076	0.00807794	0.227601	Tbc1d8
ENSMUSG00000003135	0.163866	3.45864	2.1209	0.145301	0.271458	0.743023	Cnot11
ENSMUSG00000048234	-0.00548033	4.02043	0.00245018	0.960521	0.979538	0.214572	Rnf149
ENSMUSG00000050967	-0.276602	2.27861	0.488095	0.484778	0.637495	0.632953	Creg2
ENSMUSG00000026074	-0.131968	4.25552	1.07387	0.300074	0.458665	0.173465	Map4k4
ENSMUSG00000026073	-0.131998	1.73444	0.163646	0.685822	0.799408	0.363938	Il1r2
ENSMUSG00000097899	-1.10915	0.506181	8.06688	0.00450816	0.0187593	1	Gm16894
ENSMUSG00000026072	0.651625	5.90548	11.7362	0.000612951	0.00370552	0.999602	Il1r1
ENSMUSG00000060679	0.156033	4.2023	2.39098	0.122037	0.238735	0.452264	Mrps9
ENSMUSG00000041907	-0.206842	4.00907	1.51354	0.2186	0.365933	1	Gpr45
ENSMUSG00000070939	-0.626109	3.18715	18.404	1.78679e-05	0.00018901	1	Tgfbrap1
ENSMUSG00000041878	-0.358763	0.678582	1.04454	0.306767	0.46614	1	8430432A02Rik
ENSMUSG00000010290	0.0352559	2.29605	0.0265807	0.87049	0.92439	1	AI597479
ENSMUSG00000008136	-3.52578	4.91502	84.3058	4.23874e-20	1.05497e-17	0.190178	Fhl2
ENSMUSG00000066877	-0.309075	1.74441	1.77877	0.1823	0.320629	0.654051	Nck2
ENSMUSG00000057363	0.00141438	3.07675	0.000109961	0.991633	0.99624	0.589676	Uxs1
ENSMUSG00000041763	-0.0825536	4.47045	0.343728	0.557685	0.701206	0.850783	Tpp2
ENSMUSG00000026049	-0.113188	3.68763	0.407677	0.523151	0.670662	0.578197	Tex30
ENSMUSG00000026047	-0.0141962	1.06607	0.00268127	0.958703	0.978435	0.242729	Poglut2
ENSMUSG00000041684	0.000106707	1.5736	1.63823e-07	0.999677	1	1	Bivm
ENSMUSG00000026048	-0.112262	3.19419	0.491551	0.483236	0.636292	0.897216	Ercc5
ENSMUSG00000026043	-0.532771	3.53985	0.567204	0.451372	0.608115	0.0442338	Col3a1
ENSMUSG00000026042	0.254774	-0.265376	0.178284	0.672852	0.789896	0.00829274	Col5a2
ENSMUSG00000025995	0.378751	3.38768	7.19347	0.00731692	0.0273964	0.621419	Wdr75
ENSMUSG00000025993	0.58873	3.21022	11.3616	0.000749788	0.00438644	0.263231	Slc40a1
ENSMUSG00000041144	-0.383832	-0.635325	0.267793	0.604816	0.738784	0.286102	Dnah7b
ENSMUSG00000025986	1.10277	2.31099	19.0673	1.26189e-05	0.000140233	0.369382	Slc39a10
ENSMUSG00000100213	-0.111542	-0.111871	0.0841783	0.771713	0.859696	1	Gm28151
ENSMUSG00000045954	0.418256	1.08704	0.741126	0.389301	0.551775	0.00899235	Cavin2
ENSMUSG00000026107	-0.2963	2.8849	2.95846	0.0854294	0.183146	0.140215	Nabp1
ENSMUSG00000099413	-0.319653	2.33356	1.74264	0.186804	0.326315	1	Gm17767
ENSMUSG00000018417	0.15139	4.18439	0.883313	0.347296	0.509564	0.226321	Myo1b
ENSMUSG00000109599	-0.79553	0.535063	4.34568	0.037103	0.097437	0.948307	Gm31812
ENSMUSG00000026104	2.4232	5.5562	49.273	2.22708e-12	1.366e-10	0.68931	Stat1
ENSMUSG00000026103	-0.307153	5.53819	5.29719	0.0213598	0.0633875	0.579093	Gls
ENSMUSG00000002881	-0.630387	4.24995	9.62261	0.00192196	0.00957062	0.417942	Nab1
ENSMUSG00000043015	-0.325472	0.50938	0.879608	0.348309	0.510732	0.287748	Nemp2
ENSMUSG00000041439	-0.237632	3.78081	3.12441	0.0771278	0.169255	0.932652	Mfsd6
ENSMUSG00000026102	0.875241	3.34987	30.4145	3.48904e-08	8.07436e-07	0.713386	Inpp1
ENSMUSG00000041426	0.612027	2.89143	24.3971	7.83879e-07	1.26562e-05	0.76963	Hibch
ENSMUSG00000043629	-0.209184	4.31294	2.86873	0.0903159	0.190984	1	1700019D03Rik
ENSMUSG00000026098	0.858029	0.863479	8.70691	0.00317006	0.0141773	0.260603	Pms1
ENSMUSG00000026097	0.26725	2.98586	2.60103	0.106794	0.216361	0.497091	Ormdl1
ENSMUSG00000026096	-0.175315	2.38517	0.924537	0.336286	0.497639	0.669173	Osgepl1
ENSMUSG00000026095	0.394639	3.56241	11.4008	0.000734113	0.00431152	0.385912	Asnsd1
ENSMUSG00000096141	0.778951	-0.449876	2.34407	0.125761	0.243986	0.208056	Dnah7a
ENSMUSG00000026094	0.392716	0.608295	0.922925	0.336708	0.497984	0.017607	Stk17b
ENSMUSG00000041303	0.150993	3.25398	0.836789	0.360317	0.522586	1	Gtf3c3
ENSMUSG00000073678	0.112829	4.22872	0.656168	0.417916	0.5784	1	Pgap1
ENSMUSG00000052331	-0.302039	4.24007	3.53493	0.060089	0.140413	0.755014	Ankrd44
ENSMUSG00000025982	-0.0757288	6.74222	0.542346	0.461462	0.617699	0.725592	Sf3b1
ENSMUSG00000025981	-1.19446	5.43092	85.52	2.29371e-20	5.8572e-18	0.475556	Coq10b
ENSMUSG00000025980	-0.053057	6.65107	0.296005	0.586398	0.724499	0.928072	Hspd1
ENSMUSG00000073676	-0.833503	8.05662	34.3121	4.6945e-09	1.37942e-07	0.898261	Hspe1
ENSMUSG00000025979	-0.225224	5.6244	3.58809	0.058195	0.137228	0.707249	Mob4
ENSMUSG00000046994	-0.183985	0.577685	0.282928	0.594789	0.730799	0.441137	Mars2
ENSMUSG00000038323	0.0162052	0.723495	0.00317198	0.955087	0.976405	0.55844	1700066M21Rik
ENSMUSG00000048495	-0.260674	2.9013	2.83353	0.0923152	0.194092	0.774653	Tyw5
ENSMUSG00000025971	-0.234673	3.88361	2.71424	0.0994562	0.205053	0.796635	Maip1
ENSMUSG00000038305	2.40135	1.13904	23.5183	1.23732e-06	1.88906e-05	0.00979379	Spats2l
ENSMUSG00000054770	0.0300866	2.3932	0.0365664	0.848351	0.909536	1	Kctd18
ENSMUSG00000063558	0.615447	1.37227	3.55383	0.059408	0.139266	0.812942	Aox1
ENSMUSG00000051223	-0.0299327	5.20154	0.0667878	0.796072	0.87608	0.476885	Bzw1
ENSMUSG00000026034	-0.425447	6.02135	13.9195	0.00019081	0.00139754	0.679111	Clk1
ENSMUSG00000026035	0.391223	3.28772	5.06769	0.0243759	0.0704364	0.472817	Ppil3
ENSMUSG00000026036	0.682612	2.33872	17.7019	2.58373e-05	0.000258589	0.700991	Nif3l1
ENSMUSG00000026037	0.473743	3.37299	5.86851	0.0154141	0.0491367	0.609957	Orc2
ENSMUSG00000085054	0.737609	-0.217167	2.02122	0.155114	0.285132	1	Gm15834
ENSMUSG00000038174	0.0628747	4.09213	0.187647	0.664882	0.784504	1	Fam126b
ENSMUSG00000026032	0.125789	6.95762	1.23982	0.265506	0.420923	0.992302	Ndufb3
ENSMUSG00000026031	0.174975	5.37429	3.85282	0.0496623	0.122105	0.481986	Cflar
ENSMUSG00000026029	0.608086	2.63336	8.37416	0.00380594	0.0164334	0.135465	Casp8
ENSMUSG00000026028	-0.127847	2.73681	0.794856	0.372636	0.535276	0.628299	Trak2
ENSMUSG00000026027	-0.417536	2.44243	4.3524	0.0369569	0.0971112	0.865503	Stradb
ENSMUSG00000038079	0.0946183	3.57017	0.684763	0.407951	0.569147	0.481545	Tmem237
ENSMUSG00000097573	-0.350191	1.91638	2.44983	0.117537	0.232206	1	G730003C15Rik
ENSMUSG00000026024	-0.0505608	1.79027	0.0321785	0.857636	0.915446	0.783738	Als2
ENSMUSG00000026021	-0.472726	7.21012	7.65229	0.00567004	0.0225145	0.780313	Sumo1
ENSMUSG00000026020	0.262559	5.55915	3.67655	0.055183	0.131746	0.566879	Nop58
ENSMUSG00000067336	-0.300871	3.31468	2.68438	0.101337	0.207955	0.134529	Bmpr2
ENSMUSG00000041040	-0.63172	3.56023	17.4957	2.87964e-05	0.000284108	0.66281	Fam117b
ENSMUSG00000026018	0.35915	2.91594	4.09387	0.043039	0.109157	1	Ica1l
ENSMUSG00000026019	0.374709	3.45327	6.7549	0.00934905	0.0332677	0.500323	Wdr12
ENSMUSG00000026017	-0.156605	2.60418	0.896131	0.343821	0.506121	1	Carf
ENSMUSG00000073664	0.299994	5.0842	6.84954	0.00886642	0.0318423	0.693678	Nbeal1
ENSMUSG00000049439	-0.1522	4.07247	1.55977	0.211699	0.357396	0.613679	Cyp20a1
ENSMUSG00000026782	-0.504795	4.06985	17.2177	3.33322e-05	0.000319074	1	Abi2
ENSMUSG00000026014	-0.296306	3.30731	2.88201	0.0895744	0.189994	0.130424	Raph1
ENSMUSG00000052062	0.380468	2.40771	2.89204	0.0890183	0.18915	0.742878	Pard3b
ENSMUSG00000025969	1.3889	2.35896	11.4106	0.000730281	0.00429859	0.0143719	Nrp2
ENSMUSG00000040865	-0.236697	4.24682	2.68873	0.10106	0.207581	1	Ino80d
ENSMUSG00000084799	-0.371956	1.17861	1.89663	0.168456	0.302903	1	Ino80dos
ENSMUSG00000101599	0.538682	3.04252	7.56753	0.00594293	0.0233568	0.960571	Gm20342
ENSMUSG00000025968	0.188663	4.4954	2.53722	0.11119	0.223074	1	Ndufs1
ENSMUSG00000025967	0.235401	8.45934	5.04168	0.0247445	0.0712829	0.823804	Eef1b2
ENSMUSG00000027520	0.0677032	6.13457	0.108493	0.741867	0.839994	0.822858	Zdbf2
ENSMUSG00000025964	1.62617	1.42119	37.0289	1.16392e-09	3.90668e-08	0.163645	Adam23
ENSMUSG00000025962	-0.145003	2.41322	0.596031	0.440096	0.598671	0.615352	Fastkd2
ENSMUSG00000025959	-1.40558	6.07658	63.1767	1.88968e-15	2.04318e-13	0.523497	Klf7
ENSMUSG00000025958	-0.128376	3.85121	0.783901	0.375951	0.538805	0.988526	Creb1
ENSMUSG00000025956	0.384396	2.4471	4.69474	0.0302551	0.0831379	0.84435	Mettl21a
ENSMUSG00000070871	-0.586568	0.568292	3.60949	0.0574509	0.135818	0.0885839	Ccnyl1
ENSMUSG00000045005	-0.498814	0.206495	1.55968	0.211712	0.357396	0.108592	Fzd5
ENSMUSG00000051344	0.000586558	2.30386	7.86871e-06	0.997762	0.999203	0.694053	Plekhm3
ENSMUSG00000044816	0.276479	1.20536	0.68712	0.407146	0.568497	1	D630023F18Rik
ENSMUSG00000025950	0.751986	4.42506	19.1649	1.199e-05	0.00013392	0.661897	Idh1
ENSMUSG00000025949	0.0361246	3.76684	0.0722478	0.788092	0.871247	1	Pikfyve
ENSMUSG00000015222	-0.0906693	5.78256	0.308467	0.578623	0.717808	1	Map2
ENSMUSG00000055567	-0.355409	5.81047	7.21195	0.00724198	0.0271852	1	Unc80
ENSMUSG00000026005	0.471872	3.0505	10.7106	0.00106526	0.00587695	0.89214	Rpe
ENSMUSG00000026004	-0.333372	3.05007	3.15943	0.0754897	0.166661	0.34287	Kansl1l
ENSMUSG00000026003	0.57064	4.10768	12.6029	0.000385147	0.002499	0.277315	Acadl
ENSMUSG00000026000	0.0493802	3.62566	0.215068	0.642824	0.767792	0.791773	Lancl1
ENSMUSG00000025997	0.416762	3.19586	6.82182	0.00900509	0.0322641	0.239793	Ikzf2
ENSMUSG00000026192	0.352512	3.72666	6.15508	0.0131035	0.0434627	0.40491	Atic
ENSMUSG00000026193	1.09425	-0.232247	2.90157	0.0884935	0.188277	0.0166131	Fn1
ENSMUSG00000039395	0.472563	1.33629	3.29623	0.0694389	0.156844	0.596357	Mreg
ENSMUSG00000026189	0.233002	4.00579	4.32855	0.0374781	0.098159	1	Pecr
ENSMUSG00000026188	0.0442588	-0.229016	0.00898987	0.924462	0.956738	1	Tmem169
ENSMUSG00000026187	0.105267	3.72228	0.672619	0.41214	0.572991	1	Xrcc5
ENSMUSG00000039372	-0.0416895	2.10101	0.0552474	0.814172	0.888259	1	Marchf4
ENSMUSG00000039354	-0.0325082	2.27825	0.027671	0.867885	0.923042	1	Smarcal1
ENSMUSG00000046330	-0.0939666	10.8372	0.747802	0.387173	0.549575	0.857211	Rpl37a
ENSMUSG00000026185	-0.785564	2.48911	4.87574	0.0272368	0.0767039	0.197249	Igfbp5
ENSMUSG00000055322	0.19467	0.18448	0.359188	0.548958	0.69308	0.0145882	Tns1
ENSMUSG00000006304	-0.033376	7.10158	0.0801991	0.777028	0.862704	0.433954	Arpc2
ENSMUSG00000006299	0.158996	6.39808	4.47896	0.0343146	0.0917212	0.963787	Aamp
ENSMUSG00000026179	-0.013964	5.57433	0.0108378	0.917086	0.952123	0.951219	Pnkd
ENSMUSG00000006301	-0.819489	4.89107	28.4521	9.60472e-08	2.00786e-06	0.356453	Tmbim1
ENSMUSG00000026176	0.00160825	3.32516	0.000145332	0.990381	0.99567	0.521	Ctdsp1
ENSMUSG00000026175	-0.0204451	3.9072	0.0107917	0.917262	0.952123	1	Vil1
ENSMUSG00000033364	-0.93553	3.77854	36.0953	1.87897e-09	6.01591e-08	0.777723	Usp37
ENSMUSG00000026174	-0.456343	2.36257	7.73586	0.00541348	0.0217181	0.466727	Cnot9
ENSMUSG00000026135	-0.598224	2.74419	11.1948	0.00082026	0.00473318	1	Zfp142
ENSMUSG00000026172	0.157771	2.67666	1.28141	0.257637	0.412338	0.996095	Bcs1l
ENSMUSG00000026171	0.0692861	3.6527	0.491403	0.483302	0.636315	1	Rnf25
ENSMUSG00000033276	-0.305524	0.715626	0.960061	0.327171	0.488535	1	Stk36
ENSMUSG00000033257	-0.213546	1.39861	0.944692	0.331074	0.492134	0.433293	Ttll4
ENSMUSG00000026167	3.46428	0.413665	24.6148	7.00136e-07	1.14584e-05	0.163791	Wnt10a
ENSMUSG00000090071	0.415645	3.26536	7.26567	0.00702849	0.0265729	0.974776	Cdk5r2
ENSMUSG00000055197	1.11765	4.15238	17.7296	2.54633e-05	0.000255427	0.296775	Fev
ENSMUSG00000006546	0.746112	6.88845	13.0893	0.000296995	0.00201247	0.489821	Cryba2
ENSMUSG00000026162	-0.0938258	0.692444	0.108147	0.742264	0.840121	0.280302	Nhej1
ENSMUSG00000033159	-0.0924086	3.18659	0.45224	0.501273	0.651522	0.468316	Cnppd1
ENSMUSG00000049339	-0.205791	5.29343	5.78864	0.0161301	0.0509145	0.784472	Retreg2
ENSMUSG00000026197	-0.748581	4.22876	24.747	6.53713e-07	1.07789e-05	1	Zfand2b
ENSMUSG00000026198	0.159719	1.14245	0.304964	0.580787	0.719358	0.919988	Abcb6
ENSMUSG00000033124	-0.265958	2.69505	2.71272	0.0995508	0.205152	0.934582	Atg9a
ENSMUSG00000026199	0.334421	1.91995	2.15096	0.142481	0.267731	0.787382	Ankzf1
ENSMUSG00000026200	0.684938	0.422567	4.02878	0.0447302	0.11266	0.405976	Glb1l
ENSMUSG00000026201	-0.120295	5.14355	1.83358	0.175705	0.312077	0.91672	Stk16
ENSMUSG00000026202	-0.541694	5.7264	14.932	0.000111454	0.000891561	0.690205	Tuba4a
ENSMUSG00000026203	-0.383229	4.92938	7.90722	0.00492379	0.0201519	1	Dnajb2
ENSMUSG00000026204	-0.194333	7.17133	3.67133	0.0553561	0.132068	1	Ptprn
ENSMUSG00000033061	0.159888	11.7537	1.07021	0.300898	0.459711	0.760126	Resp18
ENSMUSG00000026209	0.403868	4.96928	11.286	0.000780918	0.00454192	0.697901	Dnpep
ENSMUSG00000026208	0.185256	0.808286	0.167893	0.681991	0.796754	0.0127397	Des
ENSMUSG00000026207	0.0630027	1.18405	0.0377209	0.846005	0.908101	0.0493899	Speg
ENSMUSG00000033021	0.0235261	5.2844	0.0640693	0.800176	0.878422	1	Gmppa
ENSMUSG00000032997	-0.140607	4.8757	2.30629	0.128851	0.248236	1	Chpf
ENSMUSG00000026211	0.587784	2.51368	13.4166	0.000249401	0.00174122	0.507407	Obsl1
ENSMUSG00000051703	-0.659816	3.47052	23.9468	9.90341e-07	1.55519e-05	1	Tmem198
ENSMUSG00000032968	-0.213557	3.00452	1.74018	0.187116	0.326506	1	Inha
ENSMUSG00000026213	-0.31893	1.71389	1.88365	0.16992	0.304872	0.942735	Stk11ip
ENSMUSG00000006576	-0.158072	3.51639	0.766001	0.381457	0.543802	0.61418	Slc4a3
ENSMUSG00000032908	-0.434775	3.27178	6.89878	0.00862548	0.0311546	1	Sgpp2
ENSMUSG00000026245	0.102554	4.04847	0.606594	0.436073	0.594873	0.668027	Farsb
ENSMUSG00000032883	-0.50955	2.43194	4.06545	0.043769	0.110668	0.641678	Acsl3
ENSMUSG00000079470	-0.771776	1.75733	7.14762	0.00750637	0.0279694	1	Utp14b
ENSMUSG00000050711	0.239992	10.7507	2.80093	0.0942095	0.197158	1	Scg2
ENSMUSG00000054702	-0.2622	2.38483	1.6384	0.200546	0.344082	0.473432	Ap1s3
ENSMUSG00000073643	-0.00876406	4.14205	0.00716785	0.932529	0.962067	0.673151	Wdfy1
ENSMUSG00000026248	0.284416	3.92475	5.93326	0.0148577	0.0477788	0.874612	Mrpl44
ENSMUSG00000026249	0.904693	3.36446	6.00472	0.0142676	0.0463443	0.0451548	Serpine2
ENSMUSG00000004364	-0.286405	5.21916	5.83356	0.0157233	0.0498331	1	Cul3
ENSMUSG00000101483	-2.39702	-0.961152	3.84244	0.0499708	0.122612	0.172647	1700016L21Rik
ENSMUSG00000038608	-1.44116	1.8125	17.3629	3.088e-05	0.000299734	0.138631	Dock10
ENSMUSG00000054976	-1.53086	0.0929548	8.06691	0.00450809	0.0187593	1	Nyap2
ENSMUSG00000055980	-0.121015	0.443306	0.117392	0.73188	0.833483	0.993315	Irs1
ENSMUSG00000026142	-0.315174	2.44211	3.50721	0.0611022	0.141971	1	Rhbdd1
ENSMUSG00000026150	-0.157294	5.86081	3.41351	0.0646649	0.148441	1	Mff
ENSMUSG00000026149	0.256853	0.0785785	0.663436	0.415349	0.576134	0.445779	Tm4sf20
ENSMUSG00000026159	-0.118831	4.69306	0.538704	0.46297	0.618936	0.811911	Agfg1
ENSMUSG00000026163	-0.258358	6.33167	2.03536	0.153678	0.283282	1	Sphkap
ENSMUSG00000045658	-0.000845894	3.35666	1.04658e-05	0.997419	0.999203	0.122334	Pid1
ENSMUSG00000036766	0.936984	2.29198	19.876	8.26305e-06	9.77559e-05	1	Dner
ENSMUSG00000026219	-0.0523854	5.16424	0.164813	0.684763	0.798577	1	Trip12
ENSMUSG00000073633	0.50953	3.57507	9.00739	0.0026889	0.0124366	1	Fbxo36
ENSMUSG00000070034	2.15579	-0.160853	9.11589	0.00253399	0.0118489	0.0148462	Sp110
ENSMUSG00000070031	1.9373	0.114022	9.3576	0.00222063	0.0106828	0.0115408	Sp140
ENSMUSG00000026222	1.07286	0.0251137	2.85445	0.0911212	0.192378	0.0183698	Sp100
ENSMUSG00000036707	-0.247241	4.45474	7.00666	0.00812068	0.0297308	0.506719	Cab39
ENSMUSG00000026223	0.699676	8.26369	45.7556	1.33966e-11	7.02343e-10	0.959798	Itm2c
ENSMUSG00000026229	0.180859	5.25597	3.12599	0.0770531	0.169127	0.943546	Psmd1
ENSMUSG00000062590	-0.377472	3.18357	4.56864	0.0325625	0.0881856	1	Armc9
ENSMUSG00000026234	0.0900779	7.15756	0.296115	0.586329	0.724499	0.493758	Ncl
ENSMUSG00000026238	-0.194218	9.57838	7.10032	0.00770702	0.0285251	0.635027	Ptma
ENSMUSG00000026239	0.292687	4.24407	3.62939	0.0567677	0.134511	0.759658	Pde6d
ENSMUSG00000026240	0.565541	2.32304	9.43116	0.00213329	0.0103381	0.602296	Cops7b
ENSMUSG00000053333	-0.221726	2.72257	1.83655	0.175356	0.311657	0.936933	Dis3l2
ENSMUSG00000026254	-0.198634	4.42347	4.02824	0.0447446	0.11266	0.393509	Eif4e2
ENSMUSG00000048000	0.41604	4.63168	22.0368	2.67473e-06	3.72963e-05	1	Gigyf2
ENSMUSG00000079436	0.893732	-1.03854	1.04026	0.307762	0.467113	0.651702	Kcnj13
ENSMUSG00000026259	0.300233	0.288052	0.267173	0.605235	0.739057	0.160582	Ngef
ENSMUSG00000079434	-1.41826	0.454147	7.13264	0.00756933	0.0281259	0.527996	Neu2
ENSMUSG00000026289	-0.439302	3.40438	8.53371	0.00348628	0.0153088	1	Atg16l1
ENSMUSG00000056055	-1.96508	2.81151	26.5687	2.5433e-07	4.71851e-06	0.135337	Sag
ENSMUSG00000070738	-0.296542	3.7918	4.41614	0.0356004	0.0945252	0.793046	Dgkd
ENSMUSG00000005501	0.140468	3.42945	0.741705	0.389115	0.551738	0.657762	Usp40
ENSMUSG00000081984	-0.225436	2.13823	0.747269	0.387342	0.549756	0.654097	Dnajb3
ENSMUSG00000044783	-0.146709	2.94521	0.476523	0.490001	0.642148	0.139575	Hjurp
ENSMUSG00000049866	-1.08629	2.97882	18.253	1.93425e-05	0.000201538	0.0747823	Arl4c
ENSMUSG00000036206	-1.12544	3.56726	24.8299	6.26173e-07	1.03938e-05	0.587544	Sh3bp4
ENSMUSG00000055013	-0.398681	4.48884	8.11971	0.00437865	0.0183536	1	Agap1
ENSMUSG00000034432	-0.105728	5.2666	1.34416	0.246302	0.399431	0.872637	Cops8
ENSMUSG00000048126	-0.979966	2.30678	11.601	0.000659175	0.0039416	0.115214	Col6a3
ENSMUSG00000026303	0.365607	0.912891	1.30905	0.252567	0.406591	0.364096	Mlph
ENSMUSG00000026305	-0.0781418	2.63955	0.145328	0.70304	0.812992	0.125531	Lrrfip1
ENSMUSG00000034353	-0.275312	4.68786	1.54832	0.213383	0.359299	0.362773	Ramp1
ENSMUSG00000034343	-0.0893752	4.5673	0.578125	0.447048	0.604152	0.41672	Ube2f
ENSMUSG00000026307	-0.00188097	4.89966	0.000315063	0.985838	0.99299	1	Scly
ENSMUSG00000026309	-0.255625	5.28486	6.04684	0.0139312	0.0454981	0.82941	Ilkap
ENSMUSG00000067071	-0.167235	4.58424	1.33031	0.24875	0.402313	1	Hes6
ENSMUSG00000055866	-1.44258	3.19217	36.6391	1.42148e-09	4.64128e-08	1	Per2
ENSMUSG00000034292	-0.166516	2.04598	0.745115	0.388027	0.550491	0.728664	Traf3ip1
ENSMUSG00000026311	-0.528722	2.61175	9.15154	0.00248508	0.0116907	1	Asb1
ENSMUSG00000026313	-0.445408	3.41823	8.591	0.00337829	0.014954	1	Hdac4
ENSMUSG00000026260	0.199932	5.6028	5.35758	0.0206324	0.0615332	0.653727	Ndufa10
ENSMUSG00000073616	-0.151045	7.53298	2.47161	0.115919	0.230112	0.942929	Cops9
ENSMUSG00000034220	0.040902	1.00848	0.0281031	0.866867	0.922292	0.0565222	Gpc1
ENSMUSG00000047067	0.0958762	3.74526	0.568906	0.450694	0.607511	0.821614	Dusp28
ENSMUSG00000097251	0.00929261	1.27879	0.00171456	0.966971	0.98216	0.965822	5033417F24Rik
ENSMUSG00000026269	0.0432317	4.47623	0.182567	0.669176	0.787572	1	Rnpepl1
ENSMUSG00000100632	1.06019	0.640817	9.07999	0.00258421	0.0120297	0.708388	9430060I03Rik
ENSMUSG00000026270	-0.0978547	3.3503	0.515519	0.472759	0.627983	0.973797	Capn10
ENSMUSG00000014602	0.0546575	5.20248	0.151195	0.697396	0.808592	1	Kif1a
ENSMUSG00000047793	1.26892	0.5768	7.67226	0.00560762	0.0223205	0.0262804	Sned1
ENSMUSG00000026273	0.204448	2.88775	1.47447	0.224642	0.373702	0.8822	Mterf4
ENSMUSG00000101172	0.678811	0.37873	2.62715	0.10505	0.213845	0.580183	Gm28535
ENSMUSG00000026275	0.298447	3.80273	7.33721	0.00675418	0.0257871	0.454099	Ppp1r7
ENSMUSG00000034107	-0.401603	0.367547	0.703346	0.401662	0.563531	0.698535	Ano7
ENSMUSG00000034088	0.256539	6.55508	2.27438	0.131528	0.251959	1	Hdlbp
ENSMUSG00000026276	0.600342	1.49695	3.50698	0.0611108	0.141971	0.813629	Septin2
ENSMUSG00000034066	-0.0156267	1.25012	0.0050305	0.943457	0.969126	0.729346	Farp2
ENSMUSG00000026277	-0.0191365	4.85062	0.0303229	0.86176	0.918509	0.570108	Stk25
ENSMUSG00000026278	-0.924664	2.0185	8.19935	0.00419054	0.0177438	0.0900782	Bok
ENSMUSG00000026279	0.40917	3.1619	8.7428	0.00310827	0.0139507	0.70383	Thap4
ENSMUSG00000026280	-0.0454857	3.80917	0.146083	0.702307	0.8125	1	Atg4b
ENSMUSG00000026281	-0.064228	4.31257	0.209141	0.647442	0.771421	0.356639	Dtymk
ENSMUSG00000026283	0.0332006	3.07062	0.0397343	0.842001	0.905719	0.487363	Ing5
ENSMUSG00000073609	-0.283385	1.53927	1.10939	0.292215	0.450305	1	D2hgdh
ENSMUSG00000051185	-0.32586	6.31492	7.31654	0.00683227	0.0260215	1	Fam174a
ENSMUSG00000097814	-3.35222	-0.472776	11.3464	0.000755956	0.00441622	0.246834	Panct2
ENSMUSG00000044768	-1.02479	3.89189	30.3248	3.65421e-08	8.44181e-07	0.74644	Macir
ENSMUSG00000040648	0.030015	3.25102	0.0318501	0.858357	0.915845	0.550481	Ppip5k2
ENSMUSG00000026333	0.215999	3.41401	2.32449	0.127352	0.246032	0.907709	Gin1
ENSMUSG00000026335	0.152429	8.65019	0.837523	0.360106	0.52234	1	Pam
ENSMUSG00000100009	-0.945007	2.445	11.4108	0.000730177	0.00429859	1	Gm7967
ENSMUSG00000067028	1.12908	-0.293031	0.985198	0.320919	0.481598	0.286006	Cntnap5b
ENSMUSG00000047496	-1.72435	0.305436	19.2157	1.16748e-05	0.000131177	0.29415	Rnf152
ENSMUSG00000056536	0.170961	2.22988	0.730284	0.392791	0.5551	0.815432	Pign
ENSMUSG00000026319	-0.256589	4.45394	4.89554	0.0269261	0.0760512	1	Relch
ENSMUSG00000026321	0.386166	0.932378	2.46991	0.116045	0.230222	0.331365	Tnfrsf11a
ENSMUSG00000099843	-0.66181	2.27535	8.51002	0.00353197	0.0154682	1	Gm7160
ENSMUSG00000038866	-0.345798	3.17354	4.83704	0.0278547	0.0780773	1	Zcchc2
ENSMUSG00000044340	-0.173698	1.82934	0.5925	0.441454	0.599771	0.349847	Phlpp1
ENSMUSG00000057329	0.366238	3.39164	2.08584	0.148671	0.276486	0.0441649	Bcl2
ENSMUSG00000009905	0.233851	2.84153	2.02364	0.154867	0.284838	0.428977	Kdsr
ENSMUSG00000009907	0.426804	5.00394	17.0154	3.70788e-05	0.000349861	0.819924	Vps4b
ENSMUSG00000026312	-0.248797	0.510319	0.358125	0.54955	0.693562	1	Cdh7
ENSMUSG00000038702	0.321534	1.56438	2.01741	0.155504	0.285611	0.301599	Dsel
ENSMUSG00000026374	-0.0352123	6.00466	0.137957	0.71032	0.817976	0.846617	Tsn
ENSMUSG00000026377	0.0186521	4.06226	0.0243745	0.875936	0.927257	0.569031	Nifk
ENSMUSG00000064302	0.281469	3.48896	3.47274	0.0623879	0.144227	0.826212	Clasp1
ENSMUSG00000107722	0.132616	1.05285	0.252568	0.615273	0.747122	0.221974	2900060B14Rik
ENSMUSG00000026380	0.26286	0.247404	0.569565	0.450432	0.607282	0.103584	Tfcp2l1
ENSMUSG00000004451	-0.135174	3.61274	1.01219	0.314378	0.474644	0.171027	Ralb
ENSMUSG00000098923	0.191959	2.48127	0.921139	0.337176	0.498396	0.33836	Tmem185b
ENSMUSG00000026383	-0.55321	4.04302	12.954	0.000319238	0.00213543	0.622887	Epb41l5
ENSMUSG00000026384	-0.0980617	3.49397	0.487848	0.484889	0.637558	1	Ptpn4
ENSMUSG00000036975	0.404631	1.17027	2.24845	0.133748	0.255023	0.488848	Tmem177
ENSMUSG00000050777	0.973576	2.14044	10.0902	0.00149057	0.00775016	0.157841	Tmem37
ENSMUSG00000026385	-0.347689	6.18465	5.20205	0.0225603	0.0662937	0.255109	Dbi
ENSMUSG00000026388	-0.126563	2.18529	0.339254	0.56026	0.703367	0.657867	3110009E18Rik
ENSMUSG00000003721	-0.0126351	4.84512	0.0100271	0.920237	0.953953	1	Insig2
ENSMUSG00000026339	0.17316	1.60165	0.552826	0.457165	0.613538	0.373704	Ccdc93
ENSMUSG00000001674	0.348356	5.13083	7.46026	0.00630759	0.0244788	0.695159	Ddx18
ENSMUSG00000036815	-1.17395	3.69249	23.1056	1.53342e-06	2.29595e-05	0.318961	Dpp10
ENSMUSG00000026341	-0.200442	6.42862	5.03278	0.024872	0.0715877	0.411406	Actr3
ENSMUSG00000026342	-0.233767	4.359	4.08637	0.0432304	0.109474	0.67952	Slc35f5
ENSMUSG00000026343	0.643644	1.31149	4.78955	0.0286329	0.0796348	0.306882	Gpr39
ENSMUSG00000026344	1.28262	-0.680823	5.67064	0.0172512	0.0537079	0.0704279	Lypd1
ENSMUSG00000049690	0.519394	0.474105	2.50397	0.11356	0.226553	0.389097	Nckap5
ENSMUSG00000036155	0.0785277	3.16776	0.272506	0.601655	0.736697	0.539143	Mgat5
ENSMUSG00000026347	0.146131	4.32359	0.718121	0.396761	0.558685	1	Tmem163
ENSMUSG00000026349	-0.184418	5.6154	2.81098	0.093621	0.196274	0.80102	Ccnt2
ENSMUSG00000036104	0.162333	4.6881	1.65552	0.198209	0.341151	1	Rab3gap1
ENSMUSG00000036086	-0.096081	0.694127	0.0883144	0.766331	0.855937	0.320443	Zranb3
ENSMUSG00000056211	0.0379093	5.5237	0.138309	0.709967	0.817848	0.956411	R3hdm1
ENSMUSG00000026353	0.637141	7.05914	27.1847	1.84918e-07	3.5954e-06	0.892771	Ubxn4
ENSMUSG00000026355	0.427217	2.64193	4.05696	0.0439895	0.111162	0.0671732	Mcm6
ENSMUSG00000026356	0.0942884	4.84284	0.70705	0.400425	0.562215	0.65686	Dars
ENSMUSG00000026399	1.02145	0.015004	3.76617	0.0522993	0.126793	0.0233397	Cd55
ENSMUSG00000026405	2.6588	-0.260665	18.4601	1.73503e-05	0.0001849	0.258801	C4bp
ENSMUSG00000026409	-0.207683	3.04321	1.59952	0.205971	0.35121	1	Pfkfb2
ENSMUSG00000046404	-0.690254	3.83437	15.6567	7.59418e-05	0.000646545	0.925941	Yod1
ENSMUSG00000026417	3.21848	2.34265	34.4279	4.42336e-09	1.3231e-07	0.0936553	Pigr
ENSMUSG00000042474	1.25214	0.613535	5.54013	0.0185852	0.0566576	0.0261047	Fcmr
ENSMUSG00000016528	0.0538934	3.58201	0.122002	0.726873	0.830577	0.284231	Mapkapk2
ENSMUSG00000016526	-1.09469	2.92573	25.9503	3.50328e-07	6.22429e-06	1	Dyrk3
ENSMUSG00000026427	-0.0291075	3.54087	0.0570518	0.811218	0.886266	0.998525	Eif2d
ENSMUSG00000026430	0.719941	0.148803	2.99038	0.0837607	0.180323	0.0315498	Rassf5
ENSMUSG00000042349	0.075918	1.01381	0.0660366	0.797197	0.876758	0.60438	Ikbke
ENSMUSG00000026425	0.488716	2.28488	3.4553	0.0630495	0.145374	0.156802	Srgap2
ENSMUSG00000055184	0.276349	0.591288	0.694077	0.404781	0.566161	0.169598	Fam72a
ENSMUSG00000026432	0.460197	2.51466	0.707823	0.400168	0.562033	0.104131	Avpr1b
ENSMUSG00000013275	-0.265723	2.28305	1.56433	0.211032	0.356704	0.185292	Slc41a1
ENSMUSG00000026433	1.09918	-0.168333	5.43042	0.0197889	0.0594478	0.0427394	Rab29
ENSMUSG00000026434	0.28917	5.98279	5.16004	0.0231124	0.0676	0.549058	Nucks1
ENSMUSG00000026436	0.05147	3.22327	0.0930708	0.760309	0.851669	0.396174	Elk4
ENSMUSG00000059149	-0.58391	1.32131	5.55978	0.0183778	0.0562071	0.0758959	Mfsd4a
ENSMUSG00000026437	0.080998	1.57391	0.0721733	0.788198	0.871292	0.730555	Cdk18
ENSMUSG00000042115	0.81763	1.10615	4.41558	0.0356122	0.0945252	1	Klhdc8a
ENSMUSG00000009772	0.497954	2.48492	6.25064	0.0124148	0.0417046	0.195629	Nuak2
ENSMUSG00000042066	-0.0621759	2.64693	0.138019	0.710259	0.817976	0.768157	Tmcc2
ENSMUSG00000042046	0.179476	2.82628	1.19799	0.273724	0.430459	1	Dstyk
ENSMUSG00000026439	-0.00227925	2.24439	0.000135687	0.990706	0.99584	0.860843	Rbbp5
ENSMUSG00000048174	-0.392535	-0.125786	0.930098	0.334837	0.496048	0.983084	Tmem81
ENSMUSG00000026442	0.235559	4.24844	2.83949	0.0919733	0.193576	1	Nfasc
ENSMUSG00000026443	0.144467	1.73558	0.310497	0.577375	0.717096	0.804452	Lrrn2
ENSMUSG00000054387	-0.397507	4.56409	13.1054	0.000294441	0.00200102	0.916053	Mdm4
ENSMUSG00000046062	-1.21743	4.11846	69.0027	9.83264e-17	1.3535e-14	0.52991	Ppp1r15b
ENSMUSG00000041757	0.0912967	4.26926	0.4972	0.480733	0.634625	1	Plekha6
ENSMUSG00000101693	0.698184	0.198972	2.94263	0.0862701	0.184589	1	Gm19461
ENSMUSG00000103421	-0.327003	1.25668	1.47301	0.224871	0.373869	0.768246	Golt1a
ENSMUSG00000070644	-1.42763	0.945289	15.9445	6.5226e-05	0.000569799	0.92403	Etnk2
ENSMUSG00000070643	0.47432	0.62238	2.35523	0.124864	0.242822	0.201604	Sox13
ENSMUSG00000090553	-0.0212475	6.57796	0.0242886	0.876153	0.927257	0.374934	Snrpe
ENSMUSG00000102976	-0.0120721	0.699603	0.00209356	0.963505	0.980754	0.597218	Zc3h11a
ENSMUSG00000094410	0.0948654	3.0351	0.179115	0.672135	0.789728	0.528627	Gm38394
ENSMUSG00000026463	-0.00789624	4.20297	0.00354507	0.952522	0.974538	0.508408	Atp2b4
ENSMUSG00000041577	0.772514	0.0751692	2.24523	0.134027	0.255409	0.009582	Prelp
ENSMUSG00000020423	-0.760305	8.08216	12.6484	0.000375896	0.00245103	0.88775	Btg2
ENSMUSG00000064246	0.6012	-0.181718	1.2341	0.266612	0.422295	0.230334	Chil1
ENSMUSG00000042429	-0.0541619	2.13015	0.0397635	0.841944	0.905719	1	Adora1
ENSMUSG00000026458	0.363365	-0.0175229	0.497456	0.48062	0.634557	0.00786485	Ppfia4
ENSMUSG00000042305	-0.514493	4.38175	26.0211	3.37709e-07	6.0526e-06	0.758286	Tmem183a
ENSMUSG00000026456	-0.469554	2.88706	13.2581	0.000271406	0.00186854	1	Cyb5r1
ENSMUSG00000026457	-0.165031	5.32232	2.85128	0.0913012	0.192619	0.56698	Adipor1
ENSMUSG00000026455	-0.539448	3.43093	12.8757	0.000332884	0.00220657	1	Klhl12
ENSMUSG00000042229	0.136348	3.28741	0.67189	0.412394	0.573132	0.898946	Rabif
ENSMUSG00000042207	-0.13417	4.71551	1.14567	0.284456	0.442171	0.645054	Kdm5b
ENSMUSG00000026452	0.166682	0.957619	0.198512	0.655925	0.777246	1	Syt2
ENSMUSG00000073557	0.182052	3.17081	0.930146	0.334825	0.496048	0.344222	Ppp1r12b
ENSMUSG00000026429	-0.696369	0.363136	4.48764	0.0341408	0.0914234	0.0338383	Ube2t
ENSMUSG00000026426	-0.15969	4.31459	1.969	0.160554	0.292888	0.71278	Arl8a
ENSMUSG00000003051	-0.691	4.50833	8.40397	0.00374402	0.0162138	0.472281	Elf3
ENSMUSG00000041926	0.522507	4.02175	14.8617	0.000115686	0.000920394	0.260219	Rnpep
ENSMUSG00000062580	-0.121286	5.88778	0.57125	0.449763	0.606566	1	Timm17a
ENSMUSG00000041889	0.654355	1.7543	2.36885	0.123778	0.241354	0.0883084	Shisa4
ENSMUSG00000041879	-0.108973	2.8807	0.732898	0.391946	0.554262	0.617734	Ipo9
ENSMUSG00000009418	0.141342	4.31723	1.08393	0.297821	0.456343	0.545928	Nav1
ENSMUSG00000026421	0.534183	4.25309	7.90738	0.00492336	0.0201519	0.124823	Csrp1
ENSMUSG00000041801	2.14937	2.86231	51.4684	7.27581e-13	4.87184e-11	0.221774	Phlda3
ENSMUSG00000041782	-0.622421	-0.106887	3.13279	0.0767324	0.168626	0.138057	Lad1
ENSMUSG00000026411	-0.102579	4.46443	0.626594	0.428607	0.588204	0.856584	Tmem9
ENSMUSG00000041642	-0.167751	-0.373512	0.115128	0.73438	0.835608	0.0372464	Kif21b
ENSMUSG00000041605	-0.862251	1.83053	6.22863	0.0125701	0.0420844	0.30563	Inava
ENSMUSG00000041570	-0.0850572	3.1802	0.215467	0.642516	0.767701	0.736255	Camsap2
ENSMUSG00000026404	0.514316	0.887411	3.68276	0.0549776	0.131474	0.583396	Ddx59
ENSMUSG00000041483	-0.299354	3.19159	4.70122	0.0301412	0.0829009	0.374827	Zfp281
ENSMUSG00000097113	0.271474	0.226601	0.394184	0.530108	0.676469	0.503335	Gm19705
ENSMUSG00000026398	2.8222	0.0241837	19.8842	8.22754e-06	9.7492e-05	0.0110913	Nr5a2
ENSMUSG00000026395	4.80673	-0.350549	19.8652	8.30987e-06	9.82217e-05	0.00834502	Ptprc
ENSMUSG00000026393	-0.125377	4.52334	0.835377	0.360722	0.522992	0.595904	Nek7
ENSMUSG00000079283	-0.243049	4.51849	3.52768	0.0603522	0.140854	0.722518	2310009B15Rik
ENSMUSG00000056268	-0.260818	3.68724	3.57426	0.0586816	0.138044	0.835215	Dennd1b
ENSMUSG00000033964	-0.0680035	3.01983	0.166226	0.683488	0.797655	1	Zbtb41
ENSMUSG00000026365	0.229309	0.459807	0.22002	0.639025	0.7651	0.00719205	Cfh
ENSMUSG00000026361	-0.166252	4.89554	1.30009	0.254197	0.408319	1	Cdc73
ENSMUSG00000033849	0.165922	2.16758	0.44263	0.505856	0.655863	1	B3galt2
ENSMUSG00000018196	0.249611	4.96685	4.46843	0.0345266	0.0921199	1	Glrx2
ENSMUSG00000018199	0.316455	4.62221	7.80593	0.00520751	0.0211166	1	Ro60
ENSMUSG00000018189	0.260698	3.9239	3.70363	0.0542944	0.130312	0.420648	Uchl5
ENSMUSG00000026360	-0.569597	6.54297	6.99767	0.00816158	0.0298474	0.339788	Rgs2
ENSMUSG00000026358	2.16276	0.00271149	5.55395	0.0184391	0.0563423	0.00809748	Rgs1
ENSMUSG00000032487	-0.939441	0.0319033	2.62291	0.105331	0.214232	0.00354945	Ptgs2
ENSMUSG00000006010	0.494466	4.63498	15.2891	9.22492e-05	0.000758168	1	Odr4
ENSMUSG00000006005	0.666124	6.44447	16.05	6.16908e-05	0.000545784	0.655929	Tpr
ENSMUSG00000100954	0.429367	3.18269	9.49083	0.00206502	0.010085	1	Gm10138
ENSMUSG00000023150	-0.159759	5.55971	1.65934	0.197693	0.340662	0.423305	Ivns1abp
ENSMUSG00000052748	0.105993	4.71384	0.867447	0.351663	0.513754	1	Swt1
ENSMUSG00000053286	0.436386	4.23336	13.1319	0.000290308	0.00197904	0.810918	Trmt1l
ENSMUSG00000026484	-0.360741	3.53733	7.30253	0.00688577	0.0261532	0.744701	Rnf2
ENSMUSG00000026483	-1.38213	0.870959	9.07009	0.00259824	0.0120766	0.222656	Niban1
ENSMUSG00000100594	0.136837	0.699608	0.278245	0.597854	0.73346	1	2810414N06Rik
ENSMUSG00000043019	0.402355	3.33011	4.92035	0.0265421	0.0752292	1	Edem3
ENSMUSG00000032666	0.344333	2.78275	2.12639	0.144782	0.270781	0.0631077	1700025G04Rik
ENSMUSG00000014980	0.350437	4.27684	5.7286	0.0166908	0.0522717	0.396132	Tsen15
ENSMUSG00000032649	1.94761	1.12214	15.278	9.2793e-05	0.000762162	0.0220969	Colgalt2
ENSMUSG00000026482	-0.19565	2.92236	1.4223	0.233025	0.382746	0.212951	Rgl1
ENSMUSG00000008475	0.221601	6.86172	3.10292	0.0781518	0.171045	0.564798	Arpc5
ENSMUSG00000042772	-0.412016	4.13841	7.65066	0.00567514	0.0225145	1	Smg7
ENSMUSG00000026479	0.203817	2.15481	0.693934	0.40483	0.566169	0.0888372	Lamc2
ENSMUSG00000026478	0.154048	2.5916	0.860195	0.353684	0.515348	0.0992689	Lamc1
ENSMUSG00000042699	0.24055	4.81139	1.35467	0.244463	0.397181	0.706671	Dhx9
ENSMUSG00000042684	1.33963	-0.396252	6.1287	0.0133005	0.0440134	0.00569786	Npl
ENSMUSG00000026475	-0.59408	3.39531	8.55359	0.00344842	0.015188	0.772122	Rgs16
ENSMUSG00000066800	0.310464	0.412763	0.970339	0.324596	0.485899	0.0447753	Rnasel
ENSMUSG00000045968	-0.700589	0.218351	3.72039	0.0537519	0.129316	1	Teddm2
ENSMUSG00000026473	-0.242485	6.22245	2.01277	0.15598	0.286405	0.81613	Glul
ENSMUSG00000004110	1.95158	-0.644988	7.4136	0.00647325	0.0249674	0.0856948	Cacna1e
ENSMUSG00000056708	-0.245813	5.17865	0.800524	0.370937	0.533591	0.140389	Ier5
ENSMUSG00000026471	0.33908	1.9205	2.24271	0.134245	0.25579	0.361897	Mr1
ENSMUSG00000026470	-0.302145	4.49343	6.99808	0.00815973	0.0298474	0.820681	Stx6
ENSMUSG00000026469	-0.0994216	4.08798	0.472134	0.492007	0.643792	1	Xpr1
ENSMUSG00000033701	0.0833057	5.29457	0.784079	0.375897	0.538786	0.98822	Acbd6
ENSMUSG00000033684	0.901168	4.75832	35.5898	2.43565e-09	7.61344e-08	0.786807	Qsox1
ENSMUSG00000033671	0.655609	3.70536	5.78904	0.0161264	0.0509145	1	Cep350
ENSMUSG00000026466	0.263725	4.76436	4.12015	0.0423753	0.107764	0.556663	Tor1aip1
ENSMUSG00000050565	-0.223025	5.27656	6.21942	0.0126356	0.0422501	1	Tor1aip2
ENSMUSG00000015484	-1.69597	1.29335	26.9382	2.10066e-07	4.02174e-06	1	Fam163a
ENSMUSG00000078193	-0.90612	4.91153	6.24076	0.0124843	0.0418927	0.732205	Gm2000
ENSMUSG00000026600	0.014818	2.65324	0.00495213	0.943898	0.969364	0.559652	Soat1
ENSMUSG00000026596	-0.409559	2.63165	4.39772	0.0359871	0.0952077	0.558534	Abl2
ENSMUSG00000060519	0.372699	5.17889	4.22379	0.039861	0.102817	1	Tor3a
ENSMUSG00000033557	-0.0316	4.17446	0.0780952	0.779896	0.864635	1	Fam20b
ENSMUSG00000026594	0.574622	3.38068	10.8242	0.00100181	0.0055806	0.187217	Ralgps2
ENSMUSG00000070565	0.489686	2.69282	7.58846	0.0058743	0.0231584	0.35393	Rasal2
ENSMUSG00000033488	0.197994	3.56375	2.28059	0.131002	0.251279	0.912967	Cryzl2
ENSMUSG00000026589	0.66737	2.30867	4.94744	0.0261294	0.0743469	1	Sec16b
ENSMUSG00000073530	-1.52388	6.49492	24.6397	6.91132e-07	1.13251e-05	0.649646	Pappa2
ENSMUSG00000040782	-0.109996	4.23809	0.683684	0.408321	0.569302	1	Cop1
ENSMUSG00000015829	-1.1286	4.28958	21.5839	3.38687e-06	4.60106e-05	1	Tnr
ENSMUSG00000090394	-0.359551	2.37969	1.467	0.22582	0.374832	0.172243	4930523C07Rik
ENSMUSG00000058267	0.102908	6.31482	0.377684	0.538845	0.683781	0.936824	Mrps14
ENSMUSG00000014226	0.356151	6.12117	13.3683	0.00025591	0.00177895	0.69588	Cacybp
ENSMUSG00000026721	0.0863531	4.91164	0.293567	0.587944	0.725362	0.553394	Rabgap1l
ENSMUSG00000040423	-0.184863	4.17144	0.954793	0.328502	0.489987	0.753911	Rc3h1
ENSMUSG00000043467	0.222805	1.84841	1.02406	0.311558	0.471249	1	Zbtb37
ENSMUSG00000026709	0.145549	1.03586	0.317514	0.573106	0.714021	0.101769	Dars2
ENSMUSG00000026708	0.042216	-0.213486	0.0136164	0.907106	0.947023	0.0363288	Cenpl
ENSMUSG00000026705	0.785187	1.65951	11.3693	0.000746666	0.00437163	0.785612	Klhl20
ENSMUSG00000044835	-0.0926954	-0.225156	0.0475319	0.827415	0.897193	1	Ankrd45
ENSMUSG00000026701	0.01432	6.79902	0.0221532	0.88168	0.93098	0.673947	Prdx6
ENSMUSG00000040297	0.166337	4.91999	1.07707	0.299353	0.457775	0.804818	Suco
ENSMUSG00000026698	0.160112	2.90928	0.941895	0.331791	0.493144	0.727693	Pigc
ENSMUSG00000040265	0.688612	3.69279	11.1437	0.000843162	0.00484625	0.834786	Dnm3
ENSMUSG00000090260	-0.60649	-0.238723	1.65688	0.198025	0.340967	1	2810442N19Rik
ENSMUSG00000026694	-0.0253154	1.94479	0.0180903	0.893007	0.937721	1	Eef1aknmt
ENSMUSG00000026696	0.0282198	5.29127	0.0516331	0.820246	0.892654	0.897765	Vamp4
ENSMUSG00000040225	0.443635	6.34098	9.04828	0.00262941	0.0122043	0.645058	Prrc2c
ENSMUSG00000040181	0.372637	2.7846	2.54742	0.110474	0.221975	1	Fmo1
ENSMUSG00000040170	-0.29355	0.226992	0.698843	0.403173	0.565041	0.0968673	Fmo2
ENSMUSG00000026586	-0.241308	-0.255837	0.154166	0.694586	0.806397	0.00874278	Prrx1
ENSMUSG00000040124	0.191886	3.13926	2.20943	0.137169	0.260158	1	Gorab
ENSMUSG00000026585	0.445772	3.82973	10.5425	0.00116662	0.00634594	0.668072	Kifap3
ENSMUSG00000026584	-0.017961	2.25571	0.010419	0.918698	0.953016	0.531453	Scyl3
ENSMUSG00000041396	1.27064	1.54047	22.863	1.73973e-06	2.57562e-05	1	Mettl18
ENSMUSG00000086593	2.52212	-0.0988231	6.44593	0.0111207	0.0381495	0.0501218	Gm16548
ENSMUSG00000026579	0.44234	2.3011	0.884311	0.347024	0.50952	0.03249	F5
ENSMUSG00000040918	0.178177	0.636533	0.449241	0.502696	0.652792	0.715134	Slc19a2
ENSMUSG00000026578	0.480836	3.83115	8.41541	0.00372053	0.0161386	0.571022	Ccdc181
ENSMUSG00000026577	0.227203	3.64851	2.99167	0.083694	0.180217	1	Blzf1
ENSMUSG00000026575	0.206434	2.38102	0.919661	0.337564	0.498746	0.565766	Nme7
ENSMUSG00000026576	0.132281	7.18859	1.65609	0.198132	0.341107	0.583079	Atp1b1
ENSMUSG00000026574	0.389624	2.22925	0.469816	0.493072	0.644673	0.031903	Dpt
ENSMUSG00000040848	-0.593577	2.68332	11.4113	0.000729969	0.00429859	0.201777	Sft2d2
ENSMUSG00000040843	-0.114671	5.14941	0.729458	0.393059	0.555222	0.680114	Tiprl
ENSMUSG00000040836	-1.45556	1.88638	24.1988	8.68845e-07	1.38752e-05	1	Gpr161
ENSMUSG00000026571	-0.135842	3.87457	0.823506	0.364157	0.526762	1	Dcaf6
ENSMUSG00000026568	-0.00372401	6.73031	0.000752923	0.978109	0.988905	0.665727	Mpc2
ENSMUSG00000026566	-0.752368	4.13604	26.2095	3.06318e-07	5.52545e-06	0.441188	Mpzl1
ENSMUSG00000040723	2.9223	-0.552539	27.8681	1.29874e-07	2.62757e-06	0.0125699	Rcsd1
ENSMUSG00000040713	-0.0617341	6.2807	0.528223	0.467355	0.623218	0.901161	Creg1
ENSMUSG00000026565	-0.427937	3.29847	6.19734	0.0127943	0.0426508	1	Pou2f1
ENSMUSG00000000544	-1.24112	1.65023	10.6968	0.00107321	0.0059134	0.694263	Gpa33
ENSMUSG00000040612	1.78358	0.797244	10.7645	0.00103467	0.00572976	0.101417	Ildr2
ENSMUSG00000026563	0.159998	3.1075	0.737592	0.390433	0.552725	0.517467	Tada1
ENSMUSG00000040596	-0.671396	2.48525	14.6885	0.00012682	0.000997544	0.626368	Pogk
ENSMUSG00000026558	-0.545778	3.75252	10.6412	0.00110598	0.00607882	1	Uck2
ENSMUSG00000052428	0.151508	6.08386	3.05302	0.080587	0.174667	0.972562	Tmco1
ENSMUSG00000026687	0.118304	3.89746	0.797517	0.371837	0.534419	1	Aldh9a1
ENSMUSG00000026688	0.157779	5.05074	0.597895	0.439382	0.598096	0.313955	Mgst3
ENSMUSG00000052534	-0.559789	5.93207	19.5067	1.00249e-05	0.000115392	0.433998	Pbx1
ENSMUSG00000026678	-0.902109	2.2288	2.79137	0.0947734	0.197903	0.0127313	Rgs5
ENSMUSG00000038530	-0.329962	6.43817	1.27857	0.258164	0.412931	0.616776	Rgs4
ENSMUSG00000026675	-1.17233	2.563	18.2973	1.8897e-05	0.000197677	0.45423	Hsd17b7
ENSMUSG00000097503	-0.130578	0.86027	0.118171	0.731026	0.833086	0.412619	3110045C21Rik
ENSMUSG00000026674	0.677707	-0.580412	1.45265	0.228103	0.376977	0.00971162	Ddr2
ENSMUSG00000026670	-0.282995	4.32066	5.05927	0.0244945	0.0707017	0.263927	Uap1
ENSMUSG00000026667	0.221388	3.79277	3.20476	0.0734243	0.163199	1	Uhmk1
ENSMUSG00000038473	0.605809	0.587819	1.36701	0.242326	0.394779	0.0545542	Nos1ap
ENSMUSG00000038463	1.67819	1.64469	16.1201	5.94496e-05	0.000528436	0.0376628	Olfml2b
ENSMUSG00000026663	0.176464	4.64544	1.33985	0.24706	0.400407	1	Atf6
ENSMUSG00000026659	-0.30806	3.82497	5.91013	0.015054	0.0482806	1	Dusp12
ENSMUSG00000096968	-0.552916	0.478982	2.7845	0.0951805	0.198502	1	Gm26620
ENSMUSG00000026649	-0.734519	3.93473	20.3477	6.45708e-06	7.94455e-05	0.806381	Cfap126
ENSMUSG00000058076	0.149427	5.32422	2.91543	0.0877358	0.187057	0.8092	Sdhc
ENSMUSG00000056569	0.300783	2.96028	2.77692	0.0956319	0.199255	0.929978	Mpz
ENSMUSG00000038370	0.86326	3.36337	3.23479	0.0720896	0.161148	0.263754	Pcp4l1
ENSMUSG00000005674	-0.0967958	3.02373	0.713445	0.398303	0.560248	0.921717	Tomm40l
ENSMUSG00000005681	-1.1909	3.4894	29.5759	5.37696e-08	1.2042e-06	1	Apoa2
ENSMUSG00000058715	-0.821406	2.48538	3.63525	0.0565681	0.134207	0.0361572	Fcer1g
ENSMUSG00000013593	1.39429	7.326	75.8129	3.11862e-18	5.48502e-16	1	Ndufs2
ENSMUSG00000052423	0.380393	4.78032	12.8301	0.00034109	0.00225417	0.936799	B4galt3
ENSMUSG00000062729	-0.492484	3.05285	9.69997	0.00184271	0.00922123	0.88973	Ppox
ENSMUSG00000053483	-0.143042	2.09704	0.485299	0.486032	0.63857	0.529874	Usp21
ENSMUSG00000062963	0.047049	6.90515	0.211742	0.645405	0.770057	1	Ufc1
ENSMUSG00000103983	-0.183091	1.41247	0.38528	0.534791	0.680313	1	Gm20045
ENSMUSG00000013973	-0.0194913	3.38575	0.0188409	0.890824	0.936249	0.92915	Dedd
ENSMUSG00000013997	0.425955	3.94852	15.232	9.50775e-05	0.000778986	0.434758	Nit1
ENSMUSG00000006412	-0.536458	7.05407	12.893	0.000329819	0.00219176	0.886683	Pfdn2
ENSMUSG00000045259	-0.745871	1.45706	7.09777	0.007718	0.0285577	0.875402	Klhdc9
ENSMUSG00000006411	0.312299	-0.115675	0.379258	0.538	0.683204	0.138464	Nectin4
ENSMUSG00000026641	-0.151346	3.90017	0.785168	0.375565	0.538501	0.819891	Usf1
ENSMUSG00000103711	0.349613	0.665208	1.15243	0.283041	0.440803	0.0120455	Tstd1
ENSMUSG00000038235	0.288247	5.16099	2.99906	0.0833129	0.179601	0.339438	F11r
ENSMUSG00000091993	-0.647518	1.56582	4.40837	0.0357629	0.0947286	0.161275	B930036N10Rik
ENSMUSG00000060244	0.410027	3.54278	4.17123	0.0411159	0.105231	0.737539	Alyref2
ENSMUSG00000026556	0.68303	0.901275	6.26221	0.012334	0.0414834	0.144581	Vangl2
ENSMUSG00000003458	-0.0380237	4.80097	0.151587	0.697023	0.808231	1	Ncstn
ENSMUSG00000026553	0.0371204	6.33613	0.182069	0.669601	0.787788	1	Copa
ENSMUSG00000003464	-0.166605	4.13939	2.30866	0.128655	0.248057	0.898544	Pex19
ENSMUSG00000026554	0.119064	5.33772	1.26599	0.260521	0.415593	1	Dcaf8
ENSMUSG00000013698	-0.237407	5.36059	6.63202	0.0100162	0.0351586	0.901053	Pea15a
ENSMUSG00000038034	-0.0929798	3.9598	0.429863	0.512056	0.661172	0.40033	Igsf8
ENSMUSG00000050229	-0.596219	2.17176	10.5152	0.00118398	0.00642184	0.760916	Pigm
ENSMUSG00000037995	-0.220876	1.2741	0.285247	0.593283	0.729424	0.116105	Igsf9
ENSMUSG00000026547	-0.186186	6.97681	1.57368	0.209673	0.355217	0.530799	Tagln2
ENSMUSG00000049598	-0.856041	0.64708	6.90376	0.00860147	0.031094	1	Vsig8
ENSMUSG00000026544	0.599018	3.43978	13.8372	0.000199352	0.00144884	1	Dusp23
ENSMUSG00000037872	-1.33018	-0.324977	3.53327	0.0601491	0.140504	0.00716879	Ackr1
ENSMUSG00000073489	0.756189	-0.237742	0.840801	0.359168	0.52138	0.0104518	Ifi204
ENSMUSG00000090272	0.678621	0.151144	0.846546	0.357531	0.519634	0.0187522	Mndal
ENSMUSG00000026536	0.291191	-0.644115	0.158583	0.690464	0.803096	0.00982892	Ifi211
ENSMUSG00000039997	0.633661	0.482538	1.13456	0.286804	0.444563	0.0219074	Ifi203
ENSMUSG00000028354	-0.221255	4.51484	1.72345	0.189249	0.329469	1	Fmn2
ENSMUSG00000050069	2.76476	1.82313	29.6444	5.19035e-08	1.16637e-06	1	Grem2
ENSMUSG00000026527	0.162877	4.0567	1.7808	0.182051	0.320319	0.617625	Rgs7
ENSMUSG00000026526	-0.0469356	5.56028	0.130692	0.717716	0.823466	1	Fh1
ENSMUSG00000026525	-0.23475	0.442913	0.856109	0.35483	0.516561	0.859962	Opn3
ENSMUSG00000078185	-0.373561	0.896171	1.76922	0.183478	0.321905	0.324627	Chml
ENSMUSG00000078184	-0.652881	0.655846	3.06292	0.0800976	0.174088	0.89768	Rbm8a2
ENSMUSG00000057335	-0.171855	4.2098	0.966051	0.325667	0.487061	1	Cep170
ENSMUSG00000026504	0.466432	3.74793	8.04927	0.0045522	0.0189128	1	Sdccag8
ENSMUSG00000019699	0.393919	3.23553	3.97238	0.0462523	0.115727	0.900025	Akt3
ENSMUSG00000063659	0.23784	1.83731	1.71134	0.190812	0.331708	0.348188	Zbtb18
ENSMUSG00000015962	-1.63411	-0.431829	1.63874	0.200499	0.344082	0.446472	1700016C15Rik
ENSMUSG00000015961	0.720125	4.42728	44.3571	2.73619e-11	1.32209e-09	0.275186	Adss
ENSMUSG00000091476	-1.25228	0.347551	11.7382	0.000612318	0.00370392	1	Catspere2
ENSMUSG00000026502	-0.407988	4.99649	12.008	0.000529715	0.00327743	0.937041	Desi2
ENSMUSG00000086350	-0.0848261	1.1504	0.0824124	0.774054	0.861179	1	B230369F24Rik
ENSMUSG00000026500	-0.349133	6.10297	8.82267	0.00297511	0.0134718	0.595228	Cox20
ENSMUSG00000039630	0.0750415	6.86134	0.64648	0.421374	0.581997	0.62115	Hnrnpu
ENSMUSG00000026495	-0.918614	3.10344	44.8365	2.14194e-11	1.06148e-09	0.894833	Efcab2
ENSMUSG00000055067	-0.287498	3.43844	4.54399	0.0330345	0.0891852	0.771842	Smyd3
ENSMUSG00000026492	-0.155381	3.12197	1.08086	0.298505	0.457008	1	Tfb2m
ENSMUSG00000038949	-0.0950719	3.2261	0.288719	0.591043	0.727687	1	Cnst
ENSMUSG00000038936	-0.115752	3.76709	1.11747	0.290465	0.448498	1	Sccpdh
ENSMUSG00000026491	-0.0173226	3.61088	0.01494	0.902717	0.944222	0.281507	Ahctf1
ENSMUSG00000026490	0.0308621	4.59171	0.0422898	0.837068	0.902311	0.659474	Cdc42bpa
ENSMUSG00000026489	-0.126769	2.24425	0.227082	0.633696	0.761578	0.220176	Coq8a
ENSMUSG00000010609	0.0517019	3.98778	0.178564	0.67261	0.789798	0.536171	Psen2
ENSMUSG00000038855	0.166446	4.09706	0.705129	0.401066	0.562935	0.532296	Itpkb
ENSMUSG00000026496	0.402705	4.01737	7.42829	0.00642062	0.0248007	0.479657	Parp1
ENSMUSG00000058729	0.535317	0.73171	2.85076	0.0913306	0.192635	0.103524	Lin9
ENSMUSG00000026499	0.341834	5.37938	4.19053	0.0406504	0.104384	1	Acbd3
ENSMUSG00000060743	-0.0304388	8.66973	0.0830328	0.773229	0.860731	0.70636	H3f3a
ENSMUSG00000038806	-0.391063	4.62006	10.5966	0.00113296	0.00619429	0.559992	Sde2
ENSMUSG00000026520	0.146104	6.38706	1.78231	0.181866	0.32008	1	Pycr2
ENSMUSG00000038793	-0.267835	4.49472	2.34502	0.125684	0.243917	1	Lefty1
ENSMUSG00000026519	-0.295485	3.52168	6.18881	0.0128561	0.0427919	0.612246	Tmem63a
ENSMUSG00000038776	0.0451119	1.51784	0.0287171	0.865434	0.921235	0.15244	Ephx1
ENSMUSG00000026516	0.318231	3.65446	3.70255	0.0543295	0.130373	0.618621	Nvl
ENSMUSG00000062169	0.682523	3.64165	13.277	0.000268688	0.00185176	0.365856	Cnih4
ENSMUSG00000038733	-0.145659	5.18985	1.80899	0.178629	0.315688	0.699629	Wdr26
ENSMUSG00000004880	-0.503054	3.13182	10.0814	0.0014977	0.00778417	0.213299	Lbr
ENSMUSG00000022995	-0.594337	5.14365	27.8524	1.3093e-07	2.64486e-06	1	Enah
ENSMUSG00000026511	-0.0489197	7.88515	0.109786	0.740388	0.839115	1	Srp9
ENSMUSG00000038633	0.0224711	6.08386	0.0204678	0.886238	0.933735	0.934514	Degs1
ENSMUSG00000047539	-0.499477	3.28736	15.5288	8.12587e-05	0.000678837	0.690855	Fbxo28
ENSMUSG00000026510	-0.0585368	3.60081	0.0825583	0.77386	0.861071	0.412077	Trp53bp2
ENSMUSG00000026509	0.783427	4.49391	28.719	8.36802e-08	1.79192e-06	0.410419	Capn2
ENSMUSG00000038576	-0.363902	1.79128	1.87359	0.171064	0.305987	1	Susd4
ENSMUSG00000030768	-0.755642	0.881157	5.90677	0.0150828	0.0483491	0.900586	Disp1
ENSMUSG00000046836	0.160718	3.73732	1.68348	0.194462	0.336369	1	Brox
ENSMUSG00000042901	1.18974	4.67324	52.1637	5.10607e-13	3.45406e-11	1	Aida
ENSMUSG00000056050	0.181243	6.25725	1.87153	0.1713	0.306243	1	Mia3
ENSMUSG00000072258	-0.77231	2.09676	14.3886	0.000148701	0.00113513	0.968064	Taf1a
ENSMUSG00000039384	-1.35756	4.80719	88.7819	4.40822e-21	1.2922e-18	1	Dusp10
ENSMUSG00000044854	0.409692	2.76433	4.6205	0.031592	0.0860657	1	1700056E22Rik
ENSMUSG00000073481	0.620191	5.44007	26.7343	2.33443e-07	4.39907e-06	1	Mtarc2
ENSMUSG00000026620	-0.449321	2.05772	5.00419	0.0252861	0.0725578	0.562032	Mark1
ENSMUSG00000039318	-0.00951547	4.25717	0.00512786	0.942913	0.969126	1	Rab3gap2
ENSMUSG00000026618	0.172896	3.17732	1.09965	0.294344	0.452422	0.577838	Iars2
ENSMUSG00000026617	-0.562388	4.71261	33.4029	7.49108e-09	2.07159e-07	0.374819	Bpnt1
ENSMUSG00000097261	0.221888	0.374912	0.406683	0.523658	0.671029	0.0830024	4930532G15Rik
ENSMUSG00000026615	-0.28749	6.49214	5.42186	0.0198861	0.0596991	0.412674	Eprs
ENSMUSG00000039246	0.256693	4.50537	3.60097	0.0577458	0.136388	1	Lyplal1
ENSMUSG00000039239	0.214142	1.68882	0.246191	0.61977	0.750931	0.00910735	Tgfb2
ENSMUSG00000001305	0.0643562	3.22528	0.159682	0.689449	0.802128	0.397492	Rrp15
ENSMUSG00000097784	-0.767809	0.308316	3.26373	0.070828	0.159272	1	A430105J06Rik
ENSMUSG00000039210	0.360282	3.95874	4.6673	0.0307422	0.0841854	1	Gpatch2
ENSMUSG00000026610	-0.952325	0.732248	9.15008	0.00248707	0.0116917	1	Esrrg
ENSMUSG00000026609	0.421307	0.686738	1.22525	0.268332	0.424409	1	Ush2a
ENSMUSG00000026608	-0.0222981	3.03124	0.0240822	0.876676	0.927736	0.407688	Kctd3
ENSMUSG00000037624	0.112408	0.713414	0.017696	0.894173	0.938646	0.0719395	Kcnk2
ENSMUSG00000026605	-0.317118	0.279438	0.393431	0.530502	0.676831	0.00904365	Cenpf
ENSMUSG00000026604	0.664549	0.427026	1.97203	0.160232	0.292421	0.0397751	Ptpn14
ENSMUSG00000026603	-0.203506	4.81479	3.84777	0.0498122	0.122314	1	Smyd2
ENSMUSG00000010175	-0.684912	5.55413	23.2178	1.44654e-06	2.18072e-05	1	Prox1
ENSMUSG00000099404	-1.00745	1.69883	11.6315	0.000648447	0.00388803	0.235261	Gm28172
ENSMUSG00000079045	-1.28088	3.31581	19.7725	8.72279e-06	0.000102278	0.277952	Prox1os
ENSMUSG00000089872	0.290222	1.77489	1.929	0.164868	0.298364	1	Rps6kc1
ENSMUSG00000026634	-0.00502856	4.47387	0.00220129	0.962579	0.98019	1	Angel2
ENSMUSG00000104487	0.827604	0.931737	6.77128	0.00926366	0.0330173	1	Gm31373
ENSMUSG00000066595	-1.087	2.83683	20.9478	4.71968e-06	6.0444e-05	0.410641	Flvcr1
ENSMUSG00000057072	-0.217555	-0.578817	0.0617146	0.803806	0.880941	0.940896	Spata45
ENSMUSG00000026632	0.055301	2.10916	0.100167	0.75163	0.845951	0.811814	Tatdn3
ENSMUSG00000026628	-2.57347	7.54754	57.5316	3.32588e-14	2.81229e-12	0.392652	Atf3
ENSMUSG00000073478	-0.361384	5.03349	10.5828	0.00114144	0.00623209	1	D730003I15Rik
ENSMUSG00000037499	-0.224704	8.12122	3.24521	0.0716327	0.16048	0.985299	Nenf
ENSMUSG00000026627	-0.0199688	3.04975	0.0125658	0.910746	0.948828	1	Pacc1
ENSMUSG00000026626	-0.358391	4.86933	8.53215	0.00348927	0.0153117	0.869191	Ppp2r5a
ENSMUSG00000037461	-0.40747	2.16635	6.47779	0.0109231	0.0376499	0.342946	Ints7
ENSMUSG00000026623	0.17964	4.66953	2.03109	0.15411	0.283761	1	Lpgat1
ENSMUSG00000037434	-1.82497	3.06924	73.0353	1.27351e-17	2.04864e-15	0.709475	Slc30a1
ENSMUSG00000097416	-0.771362	2.49203	19.1151	1.2307e-05	0.000137113	0.923088	Gm26670
ENSMUSG00000026637	0.076785	2.70538	0.0728736	0.787198	0.870365	0.3531	Traf5
ENSMUSG00000037395	0.0964685	3.76917	0.386179	0.534315	0.679995	0.903402	Rcor3
ENSMUSG00000097316	-0.80396	0.0382133	5.53816	0.0186061	0.0566951	1	Gm10516
ENSMUSG00000058248	0.300134	1.93491	0.860291	0.353657	0.515348	1	Kcnh1
ENSMUSG00000037375	0.579356	0.975204	4.0895	0.0431504	0.109356	1	Hhat
ENSMUSG00000016262	-0.241519	1.3662	0.565015	0.452247	0.609106	0.325121	Sertad4
ENSMUSG00000089812	-0.101945	-0.353968	0.0382853	0.844871	0.907555	0.0922375	Gm15867
ENSMUSG00000016200	-0.00809485	4.11944	0.00241934	0.96077	0.979634	1	Syt14
ENSMUSG00000016181	-0.0409341	1.85443	0.0323832	0.857189	0.915043	0.978767	Utp25
ENSMUSG00000026638	-0.117027	4.49851	0.66741	0.413956	0.574784	0.512424	Irf6
ENSMUSG00000079144	0.0685903	2.65125	0.105512	0.745313	0.841515	0.899595	A130010J15Rik
ENSMUSG00000016194	0.337658	0.924176	0.497965	0.480396	0.634324	0.0146689	Hsd11b1
ENSMUSG00000009633	1.60662	0.858442	7.14839	0.00750314	0.0279666	0.023914	G0s2
ENSMUSG00000016179	-1.08681	0.285125	8.78664	0.00303445	0.0136752	1	Camk1g
ENSMUSG00000097850	0.0622531	0.265601	0.0672139	0.795437	0.875753	0.0889525	Mir205hg
ENSMUSG00000026640	0.226819	3.36773	1.70695	0.191382	0.332429	0.214669	Plxna2
ENSMUSG00000016494	-0.309428	1.1901	0.331533	0.564758	0.706804	0.0194781	Cd34
ENSMUSG00000104077	-0.543559	0.232731	2.30643	0.12884	0.248236	1	Gm37027
ENSMUSG00000016493	0.0953766	-0.54955	0.0416541	0.838281	0.903142	0.453268	Cd46
ENSMUSG00000016481	0.352538	5.07256	8.57543	0.00340729	0.0150438	0.693867	Cr1l
ENSMUSG00000050530	-0.0549336	2.78409	0.126727	0.72185	0.826556	0.446735	Fam171a1
ENSMUSG00000026643	-0.0766817	5.11394	0.44208	0.50612	0.656141	1	Nmt2
ENSMUSG00000049950	0.421575	3.67351	5.76652	0.0163344	0.0513995	0.837363	Rpp38
ENSMUSG00000026644	0.218958	0.624359	0.360167	0.548414	0.692592	0.11743	Acbd7
ENSMUSG00000026650	-0.62334	3.80573	13.5112	0.000237138	0.0016701	1	Meig1
ENSMUSG00000026648	-0.0104006	1.42038	0.00122287	0.972104	0.985191	0.402581	Dclre1c
ENSMUSG00000026646	0.0882782	0.828707	0.100589	0.751124	0.845687	0.1585	Suv39h2
ENSMUSG00000109865	0.34762	3.98632	6.85754	0.00882679	0.0317432	0.320253	Hspa14
ENSMUSG00000051396	-0.996694	0.421656	5.33069	0.0209531	0.0623066	1	Gm45902
ENSMUSG00000026655	-2.82021	3.6254	73.4878	1.01258e-17	1.649e-15	0.0983419	Fam107b
ENSMUSG00000026657	0.193412	3.34634	1.59069	0.207227	0.35226	0.412691	Frmd4a
ENSMUSG00000039449	-0.0821972	3.60659	0.29655	0.586053	0.724316	1	Prpf18
ENSMUSG00000048186	0.279063	4.47369	1.70334	0.191852	0.333122	0.491543	Bend7
ENSMUSG00000026662	-0.256474	2.57563	2.8645	0.0905537	0.191404	0.414884	Sephs1
ENSMUSG00000026664	0.0579332	5.72133	0.326679	0.567621	0.709585	1	Phyh
ENSMUSG00000026672	0.0179348	2.45473	0.010244	0.919382	0.953575	0.646533	Optn
ENSMUSG00000039145	0.642923	1.37652	3.98797	0.0458264	0.114945	0.300967	Camk1d
ENSMUSG00000039128	0.206173	5.19919	3.97844	0.0460861	0.115443	0.975164	Cdc123
ENSMUSG00000025817	-0.0317387	4.44712	0.0817296	0.774967	0.86172	0.569085	Nudt5
ENSMUSG00000025816	-0.314511	3.82095	4.30904	0.0379104	0.0988891	0.801866	Sec61a2
ENSMUSG00000025815	-0.330983	-0.0195389	0.952577	0.329064	0.490362	1	Dhtkd1
ENSMUSG00000043241	0.339283	4.91744	5.02066	0.0250466	0.0720223	0.702522	Upf2
ENSMUSG00000045319	0.352129	0.635546	0.775415	0.378547	0.541115	0.216697	Proser2
ENSMUSG00000039063	0.0344131	2.00969	0.033856	0.854013	0.912983	1	Echdc3
ENSMUSG00000039046	-0.483856	2.22829	7.06094	0.00787828	0.0290124	0.528581	Usp6nl
ENSMUSG00000002107	-0.111791	4.60821	0.875224	0.349513	0.511928	0.193786	Celf2
ENSMUSG00000025782	0.295986	4.22138	5.25002	0.0219465	0.0648368	0.715202	Taf3
ENSMUSG00000025781	0.107108	7.53572	0.600533	0.438375	0.597006	0.754724	Atp5c1
ENSMUSG00000037262	-0.377898	4.98142	10.984	0.000919024	0.00518514	0.796829	Kin
ENSMUSG00000037254	0.0578757	0.328561	0.00217537	0.962799	0.980314	0.0727572	Itih2
ENSMUSG00000025780	1.06298	0.968141	5.50221	0.0189924	0.0575003	0.0151412	Itih5
ENSMUSG00000061186	1.46032	-0.660002	1.77482	0.182787	0.321142	0.0650478	Sfmbt2
ENSMUSG00000026773	-0.12799	1.53573	0.120899	0.728061	0.831097	0.0879671	Pfkfb3
ENSMUSG00000037197	0.0785303	4.74992	0.598549	0.439132	0.597853	0.66503	Rbm17
ENSMUSG00000023206	0.77933	2.57018	12.6538	0.000374801	0.00244631	0.185642	Il15ra
ENSMUSG00000058594	-0.401826	2.79995	7.06525	0.00785933	0.0289588	0.67884	Fbh1
ENSMUSG00000047909	0.098145	2.50032	0.314762	0.574773	0.715469	1	Ankrd16
ENSMUSG00000026767	0.117289	3.67622	0.962193	0.326635	0.487955	0.693231	Mindy3
ENSMUSG00000026730	0.687767	-0.0688705	2.15003	0.142567	0.267815	0.222209	Pter
ENSMUSG00000026727	0.129557	4.26417	0.823382	0.364193	0.526762	0.24314	Rsu1
ENSMUSG00000026723	0.0481115	0.893938	0.0265711	0.870513	0.92439	0.477177	Trdmt1
ENSMUSG00000026728	1.36304	3.13443	7.31534	0.00683686	0.0260215	0.0227083	Vim
ENSMUSG00000003418	5.11276	0.128816	44.5222	2.51492e-11	1.21965e-09	0.0079024	St8sia6
ENSMUSG00000063275	-0.387741	3.13452	3.74807	0.0528684	0.12783	0.50812	Hacd1
ENSMUSG00000026718	-0.271749	2.51463	3.24382	0.0716933	0.160551	0.685993	Stam
ENSMUSG00000057914	-0.20822	4.19088	1.39399	0.237732	0.388879	1	Cacnb2
ENSMUSG00000104106	0.166642	1.02603	0.199231	0.655342	0.776909	1	Gm10848
ENSMUSG00000087086	-0.26283	0.11542	0.309675	0.57788	0.717283	1	Gm13269
ENSMUSG00000026707	0.322866	2.23076	1.64667	0.199412	0.342772	0.512811	Nsun6
ENSMUSG00000017418	-1.34711	2.98055	57.8486	2.83082e-14	2.45667e-12	0.29557	Arl5b
ENSMUSG00000026748	4.25702	1.81506	117.038	2.8165e-27	1.4861e-24	0.0111412	Plxdc2
ENSMUSG00000053702	-0.167236	3.79831	0.401972	0.526072	0.672896	0.837793	Nebl
ENSMUSG00000054057	0.435797	-1.01572	0.487772	0.484923	0.637558	0.167886	A930004D18Rik
ENSMUSG00000054074	1.75807	-0.361941	15.5465	8.05018e-05	0.000674222	0.479247	Skida1
ENSMUSG00000026743	-0.13076	4.91765	1.315	0.251491	0.405453	0.781751	Mllt10
ENSMUSG00000026740	0.212454	5.44224	2.9716	0.0847379	0.182048	1	Dnajc1
ENSMUSG00000051154	0.540235	5.43755	9.26957	0.00232992	0.0111033	0.692995	Commd3
ENSMUSG00000026739	0.187931	3.78913	2.1004	0.147261	0.274559	1	Bmi1
ENSMUSG00000026737	0.211083	2.08542	1.241	0.265279	0.420713	0.32709	Pip4k2a
ENSMUSG00000023094	-0.325499	3.26513	4.1446	0.0417675	0.106506	1	Msrb2
ENSMUSG00000043415	0.453664	1.48374	2.41897	0.119874	0.235516	0.106439	Otud1
ENSMUSG00000036617	-0.401259	4.31406	5.55184	0.0184612	0.056397	0.600276	Etl4
ENSMUSG00000036591	-0.224849	3.69651	1.55023	0.213102	0.35909	0.820285	Arhgap21
ENSMUSG00000026679	-0.821371	1.44992	3.03328	0.0815728	0.176485	0.283123	Enkur
ENSMUSG00000048550	-0.109781	2.6312	0.29506	0.586996	0.724735	1	Thnsl1
ENSMUSG00000045967	1.83941	3.40231	33.8508	5.95055e-09	1.70268e-07	1	Gpr158
ENSMUSG00000026784	-0.114798	1.11074	0.170189	0.679944	0.795348	0.322631	Pdss1
ENSMUSG00000058835	-0.150235	4.44929	1.546	0.213726	0.359646	0.541778	Abi1
ENSMUSG00000026781	0.17099	5.03291	2.31914	0.127791	0.246675	1	Acbd5
ENSMUSG00000026779	-0.129276	0.280577	0.141697	0.7066	0.81575	0.0654756	Mastl
ENSMUSG00000026775	0.218693	5.35706	6.68932	0.00969924	0.0342459	1	Yme1l1
ENSMUSG00000026771	-0.150334	3.36984	1.39655	0.237302	0.388368	1	Spopl
ENSMUSG00000026986	0.316913	1.54087	1.04219	0.307313	0.466755	0.343175	Hnmt
ENSMUSG00000026981	-0.746925	-1.02761	0.603562	0.437222	0.59599	0.0139254	Il1rn
ENSMUSG00000026979	0.348827	0.207399	0.6011	0.438159	0.596859	0.325952	Psd4
ENSMUSG00000004113	0.522627	1.79919	6.94199	0.00841952	0.0306462	1	Cacna1b
ENSMUSG00000036893	0.192337	3.56081	1.40744	0.235482	0.385964	0.812038	Ehmt1
ENSMUSG00000026972	0.128967	3.32122	0.644477	0.422094	0.582593	0.32075	Arrdc1
ENSMUSG00000026974	0.046856	2.18271	0.0481512	0.826312	0.896507	0.614473	Zmynd19
ENSMUSG00000026975	-0.0688617	2.76792	0.186547	0.665806	0.785076	1	Dph7
ENSMUSG00000036850	-0.0226797	5.65516	0.040743	0.840035	0.904367	0.791086	Mrpl41
ENSMUSG00000036833	0.324445	1.06371	1.51223	0.218798	0.366033	0.203703	Pnpla7
ENSMUSG00000006476	0.488298	2.90761	10.6115	0.00112388	0.00615917	0.550039	Nsmf
ENSMUSG00000078202	-1.63823	-0.36952	20.4982	5.96869e-06	7.41366e-05	0.00658501	Nrarp
ENSMUSG00000059555	1.77459	0.925032	43.3709	4.52881e-11	2.11094e-09	0.576386	Tor4a
ENSMUSG00000013465	0.141041	4.04903	1.14283	0.285056	0.442581	0.897693	Nelfb
ENSMUSG00000026969	-1.22778	-0.144914	11.8075	0.00058991	0.00358926	1	Fam166a
ENSMUSG00000036752	-0.220621	6.37504	1.70222	0.191998	0.333286	0.543722	Tubb4b
ENSMUSG00000044628	-0.454667	2.53403	3.74185	0.0530656	0.128133	0.861112	Rnf208
ENSMUSG00000006471	0.774405	-0.134917	2.97313	0.0846578	0.181906	0.563991	Ndor1
ENSMUSG00000078201	0.124142	4.03013	0.846564	0.357526	0.519634	1	Tmem203
ENSMUSG00000048707	0.0581214	0.749314	0.044532	0.832867	0.899905	0.186494	Tprn
ENSMUSG00000026966	0.0652122	5.02214	0.271149	0.602562	0.737491	0.416543	Ssna1
ENSMUSG00000026965	0.25258	3.77816	5.56211	0.0183533	0.0561712	0.689165	Anapc2
ENSMUSG00000026959	0.384108	2.6931	2.11014	0.146326	0.273127	1	Grin1
ENSMUSG00000036646	0.0871072	3.32897	0.46389	0.495811	0.646956	0.370628	Man1b1
ENSMUSG00000026958	-0.414714	4.12514	7.5895	0.00587093	0.023152	1	Dpp7
ENSMUSG00000026956	0.169112	4.10409	1.62747	0.202054	0.345917	0.617606	Uap1l1
ENSMUSG00000015085	0.16731	0.870455	0.202367	0.652817	0.775131	0.0954106	Entpd2
ENSMUSG00000015094	0.100942	6.46164	1.33755	0.247466	0.400884	1	Npdc1
ENSMUSG00000026944	-0.0329451	3.00082	0.0275643	0.868137	0.923218	1	Abca2
ENSMUSG00000047617	-0.501023	4.90925	20.9164	4.79767e-06	6.1205e-05	1	Paxx
ENSMUSG00000015083	-0.237095	1.13402	1.02015	0.312483	0.472424	1	C8g
ENSMUSG00000015095	-0.208258	4.20672	3.47314	0.0623727	0.144227	1	Fbxw5
ENSMUSG00000026942	0.567237	2.45624	7.1642	0.00743727	0.0277761	0.504587	Traf2
ENSMUSG00000015092	0.107483	7.53425	0.621483	0.430497	0.589932	1	Edf1
ENSMUSG00000036504	-0.506561	4.98267	6.97582	0.00826182	0.0301388	0.455369	Phpt1
ENSMUSG00000029419	-0.890972	0.333061	6.83205	0.00895367	0.0321207	1	Ajm1
ENSMUSG00000015087	-0.117644	5.07937	1.36414	0.242821	0.39539	1	Rabl6
ENSMUSG00000026939	-0.487168	3.89044	8.70409	0.00317497	0.0141922	0.377011	Tmem141
ENSMUSG00000049086	0.111235	5.38995	0.85281	0.355759	0.51757	0.857452	Bmyc
ENSMUSG00000026933	0.0499272	3.45501	0.102345	0.749034	0.844036	0.648242	Camsap1
ENSMUSG00000036352	0.344821	2.71351	4.90008	0.0268554	0.0759008	0.397426	Ubac1
ENSMUSG00000026932	0.527112	2.33919	8.41197	0.00372758	0.0161639	0.324099	Nacc2
ENSMUSG00000087679	-0.18655	4.38642	2.24825	0.133766	0.255023	1	Tmem250-ps
ENSMUSG00000036327	0.374203	4.04711	11.3086	0.000771484	0.004493	1	Qsox2
ENSMUSG00000026930	-0.039646	3.87331	0.0556336	0.813535	0.888067	1	Gpsm1
ENSMUSG00000075467	-0.158448	5.02226	1.28442	0.257079	0.411795	0.95813	Dnlz
ENSMUSG00000036281	-0.0989732	1.73959	0.149819	0.698709	0.809687	1	Snapc4
ENSMUSG00000026927	-0.184784	4.27632	2.58671	0.107764	0.217957	1	Entr1
ENSMUSG00000026926	-0.0896377	4.02987	0.491975	0.483048	0.63617	0.742761	Pmpca
ENSMUSG00000026925	-0.609398	1.98374	8.80326	0.00300692	0.0135697	1	Inpp5e
ENSMUSG00000026924	-0.0903338	4.52958	0.365127	0.545673	0.690254	1	Sec16a
ENSMUSG00000026923	0.72309	2.6513	13.8309	0.000200025	0.00145293	0.0438822	Notch1
ENSMUSG00000026921	0.423559	3.02521	1.54639	0.21367	0.359646	0.0255736	Egfl7
ENSMUSG00000026922	0.257176	3.29666	3.04811	0.0808312	0.175139	0.400279	Agpat2
ENSMUSG00000036186	-0.0253973	3.38659	0.0360449	0.849423	0.910214	1	Dipk1b
ENSMUSG00000036160	0.140427	2.22286	0.446649	0.503931	0.654009	0.507658	Surf6
ENSMUSG00000015776	-0.373485	3.49759	6.3941	0.01145	0.0390579	1	Med22
ENSMUSG00000062647	0.0188911	8.74415	0.0464462	0.829367	0.898577	0.752571	Rpl7a
ENSMUSG00000015790	0.44244	5.13088	13.9149	0.000191281	0.00140021	1	Surf1
ENSMUSG00000014873	-0.218419	3.64455	3.4473	0.0633552	0.145951	1	Surf2
ENSMUSG00000014867	0.0240653	6.61824	0.0818947	0.774746	0.861547	1	Surf4
ENSMUSG00000052406	0.917995	3.25001	34.8381	3.58294e-09	1.09151e-07	0.536032	Rexo4
ENSMUSG00000015488	0.0655044	5.1144	0.433508	0.510273	0.659807	1	Cacfd1
ENSMUSG00000036067	0.42474	1.14398	1.75547	0.185191	0.324243	0.700712	Slc2a6
ENSMUSG00000009621	0.231349	0.801634	0.788044	0.374692	0.537644	0.360356	Vav2
ENSMUSG00000109946	-0.0707512	2.36925	0.164078	0.68543	0.799143	0.978675	Brd3os
ENSMUSG00000026918	0.371254	4.53937	6.3785	0.0115511	0.0393621	0.749737	Brd3
ENSMUSG00000026917	-0.140919	2.44038	0.875999	0.3493	0.51173	0.519736	Wdr5
ENSMUSG00000015846	-0.530893	2.73073	4.56062	0.0327153	0.0885406	0.751891	Rxra
ENSMUSG00000086425	-0.295331	-0.711298	0.0369071	0.847654	0.909131	0.150149	F730016J06Rik
ENSMUSG00000026833	0.128542	4.27113	0.458289	0.498425	0.649099	0.794399	Olfm1
ENSMUSG00000087196	-1.79511	-0.395691	7.39501	0.0065405	0.0251386	0.409595	Gm13373
ENSMUSG00000035829	-0.217827	1.11581	0.694956	0.404484	0.566046	0.915935	Ppp1r26
ENSMUSG00000026831	0.212492	1.71552	0.729142	0.393161	0.555267	1	1700007K13Rik
ENSMUSG00000035772	0.036414	2.48116	0.0528514	0.818174	0.891429	1	Mrps2
ENSMUSG00000026821	-0.651925	4.521	10.8878	0.000968012	0.0054152	1	Ralgds
ENSMUSG00000026818	3.31443	3.66556	45.4261	1.58505e-11	7.9803e-10	0.0229634	Cel
ENSMUSG00000026816	0.224786	2.28798	1.18096	0.27716	0.434413	0.589563	Gtf3c5
ENSMUSG00000026812	-0.558789	4.14549	9.98902	0.00157476	0.00809535	0.823936	Tsc1
ENSMUSG00000026809	-0.503917	0.36267	0.933388	0.333984	0.495501	0.036834	Spaca9
ENSMUSG00000026807	0.913108	-0.085171	5.43924	0.0196892	0.0592042	0.632164	Ak8
ENSMUSG00000035666	-0.393773	2.9474	6.34526	0.0117695	0.0399371	1	Gtf3c4
ENSMUSG00000026806	-0.0480979	2.41169	0.0556309	0.81354	0.888067	1	Ddx31
ENSMUSG00000026805	-0.260947	0.162976	0.334546	0.562994	0.705534	1	Barhl1
ENSMUSG00000079502	-0.420327	0.935429	2.33504	0.126492	0.244899	0.529212	Cfap77
ENSMUSG00000026803	0.27144	3.58104	2.61757	0.105686	0.214776	0.951191	Ttf1
ENSMUSG00000043535	0.0935808	3.28142	0.198631	0.655828	0.777246	0.738956	Setx
ENSMUSG00000026799	-0.15418	3.45643	1.12483	0.28888	0.447226	1	Med27
ENSMUSG00000039844	0.0426466	3.30649	0.0789206	0.778765	0.863596	0.350708	Rapgef1
ENSMUSG00000079497	-1.15498	0.241715	4.82912	0.027983	0.07832	0.450335	Gm13420
ENSMUSG00000039826	-0.00910076	2.78894	0.00233784	0.961436	0.979778	1	Trub2
ENSMUSG00000026798	-0.211292	3.08422	2.36433	0.124137	0.241804	1	Coq4
ENSMUSG00000059316	-0.190368	2.56328	1.01092	0.314683	0.474779	1	Slc27a4
ENSMUSG00000069020	-0.391481	4.27154	19.1741	1.19323e-05	0.000133502	0.700676	Urm1
ENSMUSG00000039798	-0.988021	-0.0505666	3.6696	0.0554136	0.132157	0.233527	2600006K01Rik
ENSMUSG00000039787	0.608788	-0.177582	1.17253	0.278883	0.436434	0.0334393	Cercam
ENSMUSG00000026790	-0.637932	4.3779	18.1375	2.05516e-05	0.000212791	0.663216	Odf2
ENSMUSG00000019715	0.174714	3.90807	1.98834	0.158515	0.29013	0.799552	Gle1
ENSMUSG00000057738	0.299744	4.41186	3.69428	0.0545993	0.130901	0.404754	Sptan1
ENSMUSG00000039715	0.22024	3.44169	3.14466	0.0761757	0.167808	0.805938	Dync2i2
ENSMUSG00000054766	0.0361378	6.5513	0.128473	0.720021	0.825178	0.536579	Set
ENSMUSG00000015335	1.63078	2.98435	81.5838	1.67983e-19	3.6931e-17	0.819421	Zdhhc12
ENSMUSG00000039686	0.569529	3.69073	7.64082	0.0057062	0.0226037	1	Zer1
ENSMUSG00000039678	-0.0959004	1.54475	0.199227	0.655345	0.776909	0.82572	Tbc1d13
ENSMUSG00000015337	-0.0700117	4.61213	0.368486	0.543831	0.688584	1	Endog
ENSMUSG00000039660	0.0420682	3.43093	0.121538	0.727372	0.830966	0.670242	Spout1
ENSMUSG00000039648	0.15172	1.89441	0.425986	0.513965	0.662858	0.839999	Kyat1
ENSMUSG00000100747	-0.211177	1.38896	0.694531	0.404627	0.566126	1	1700084E18Rik
ENSMUSG00000007476	-0.818293	2.79491	9.25483	0.00234875	0.0111608	0.0805145	Lrrc8a
ENSMUSG00000075419	0.535515	2.58276	8.81391	0.00298942	0.0135139	1	Dolk
ENSMUSG00000052533	-0.0107165	1.45065	0.00183299	0.96585	0.981828	0.497467	Nup188
ENSMUSG00000026860	-0.276676	4.15335	8.62149	0.0033222	0.0147354	0.822221	Sh3glb2
ENSMUSG00000026858	0.0797635	1.63209	0.114102	0.735522	0.836258	0.887875	Miga2
ENSMUSG00000026856	-0.00547872	1.44217	0.000498495	0.982187	0.991231	0.424206	Dolpp1
ENSMUSG00000026853	-0.423091	1.6877	3.8182	0.0506986	0.123937	0.298186	Crat
ENSMUSG00000039515	0.0457993	5.02516	0.269411	0.603727	0.738205	0.739471	Ptpa
ENSMUSG00000089762	0.262876	0.0968364	0.615985	0.432543	0.591814	0.00861229	Ier5l
ENSMUSG00000047363	-0.672735	0.84147	2.84672	0.0915604	0.192935	0.314649	Cstad
ENSMUSG00000026857	-0.636008	3.92623	16.7953	4.16367e-05	0.000387327	0.819344	Ntmt1
ENSMUSG00000039483	0.484707	2.61933	5.84262	0.0156426	0.0496489	0.86629	Asb6
ENSMUSG00000050737	-0.609929	1.58133	5.64631	0.0174921	0.0542914	0.165356	Ptges
ENSMUSG00000026848	-0.130468	4.86942	1.52911	0.216246	0.362867	1	Tor1b
ENSMUSG00000026849	0.433548	4.50903	10.0111	0.00155598	0.00803012	0.932513	Tor1a
ENSMUSG00000026851	0.311021	5.72689	13.7695	0.00020667	0.00149046	0.916553	BC005624
ENSMUSG00000026854	-0.365788	3.71223	6.09207	0.013579	0.044663	0.858674	Usp20
ENSMUSG00000075415	0.37068	2.56761	3.10581	0.0780132	0.170857	0.0673164	Fnbp1
ENSMUSG00000000194	-0.213109	4.22771	3.08978	0.0787855	0.17192	1	Gpr107
ENSMUSG00000062661	0.407187	2.11836	1.14261	0.285102	0.4426	0.224426	Ncs1
ENSMUSG00000076441	0.0928255	3.10229	0.0957742	0.756961	0.849793	0.120472	Ass1
ENSMUSG00000026843	-0.35524	3.73312	9.00192	0.00269697	0.0124696	1	Fubp3
ENSMUSG00000039356	0.185856	2.80652	1.63706	0.200729	0.34423	0.356219	Exosc2
ENSMUSG00000026842	-0.372751	2.43307	3.88272	0.0487854	0.12036	0.888793	Abl1
ENSMUSG00000001855	0.087798	3.50047	0.39427	0.530064	0.676469	0.753221	Nup214
ENSMUSG00000051373	0.0945545	2.24694	0.235285	0.627633	0.757051	0.997365	Plpp7
ENSMUSG00000039262	-0.25294	5.42256	3.88423	0.0487417	0.120341	1	Prrc2b
ENSMUSG00000039254	0.293528	1.2738	1.39793	0.237071	0.388135	0.521734	Pomt1
ENSMUSG00000002550	0.0112111	3.68064	0.00725808	0.932107	0.962008	0.649957	Uck1
ENSMUSG00000044627	-0.11897	7.95443	0.785515	0.37546	0.538501	1	Swi5
ENSMUSG00000002546	-0.435088	4.07813	10.0985	0.00148392	0.00772294	1	Golga2
ENSMUSG00000026825	-0.347125	0.283825	0.984682	0.321046	0.481678	0.499807	Dnm1
ENSMUSG00000039205	0.0150579	3.16771	0.0101474	0.919761	0.953743	0.95708	Ciz1
ENSMUSG00000039195	-0.043581	6.13952	0.145721	0.702659	0.812818	1	1110008P14Rik
ENSMUSG00000026822	-0.958902	0.218569	3.65613	0.0558631	0.132917	0.12741	Lcn2
ENSMUSG00000026820	0.354482	3.03438	5.50456	0.018967	0.0574628	0.823948	Ptges2
ENSMUSG00000026819	-1.74467	4.06517	187.414	1.1665e-42	3.84683e-39	0.886198	Slc25a25
ENSMUSG00000039164	-0.275653	0.214024	0.845362	0.357868	0.520008	0.586041	Naif1
ENSMUSG00000039157	-0.162043	4.40007	1.81399	0.17803	0.314968	1	Fam102a
ENSMUSG00000026810	0.0726408	5.05878	0.354576	0.551534	0.695468	0.956515	Dpm2
ENSMUSG00000079442	0.817556	3.00621	26.5146	2.6156e-07	4.81204e-06	0.352716	St6galnac4
ENSMUSG00000026811	-0.23414	3.19564	2.02952	0.154269	0.283975	0.44813	St6galnac6
ENSMUSG00000026817	-0.535896	4.02238	14.9228	0.000112	0.000894848	0.458135	Ak1
ENSMUSG00000026814	0.656747	1.30693	2.67929	0.101661	0.20849	0.01612	Eng
ENSMUSG00000009566	0.303062	2.38701	4.37521	0.0364652	0.0961836	1	Fpgs
ENSMUSG00000009555	-0.0335186	3.94803	0.0882404	0.766426	0.855937	0.503391	Cdk9
ENSMUSG00000059013	0.0967085	2.2194	0.209922	0.646828	0.771156	0.175451	Sh2d3c
ENSMUSG00000039021	0.301139	-0.0715532	0.639848	0.423766	0.583923	1	Ttc16
ENSMUSG00000009563	0.170573	4.71168	1.92636	0.165158	0.298695	0.568819	Tor2a
ENSMUSG00000053746	-0.558571	1.84781	8.7835	0.00303967	0.0136941	0.380731	Ptrh1
ENSMUSG00000026797	-0.209157	5.65122	5.22206	0.0223021	0.0656781	1	Stxbp1
ENSMUSG00000085397	0.229687	0.971636	0.551931	0.45753	0.613812	1	Gm13524
ENSMUSG00000026796	-0.460179	3.07591	7.63424	0.00572705	0.0226659	0.394537	Niban2
ENSMUSG00000026792	0.245845	1.06035	1.1583	0.281818	0.43952	1	Lrsam1
ENSMUSG00000038900	-0.0603569	8.92408	0.214557	0.643219	0.768124	0.734067	Rpl12
ENSMUSG00000026791	0.0862887	2.15222	0.176023	0.674813	0.791171	0.490786	Slc2a8
ENSMUSG00000038860	-0.460276	0.104111	1.59417	0.206731	0.351779	0.525111	Garnl3
ENSMUSG00000038831	-0.260593	2.83097	2.58885	0.107619	0.21773	0.825847	Ralgps1
ENSMUSG00000004105	0.671717	-0.450129	2.713	0.0995338	0.205148	0.00986042	Angptl2
ENSMUSG00000068966	-0.607567	0.682391	3.84073	0.0500218	0.122692	0.233959	Zbtb34
ENSMUSG00000026788	-0.873704	2.74118	22.5398	2.05831e-06	2.96668e-05	0.852523	Zbtb43
ENSMUSG00000038765	0.362052	0.383121	1.28965	0.256113	0.410845	1	Lmx1b
ENSMUSG00000052951	0.274529	-0.316151	0.520321	0.470705	0.626419	0.553441	C130021I20Rik
ENSMUSG00000038740	-0.149138	1.09458	0.200805	0.654071	0.775956	0.124441	Mvb12b
ENSMUSG00000038718	-0.0241285	3.78997	0.0186882	0.891264	0.936492	1	Pbx3
ENSMUSG00000038696	0.217716	3.11066	1.07888	0.298949	0.457528	0.503207	Mapkap1
ENSMUSG00000026867	0.0695532	4.49063	0.31926	0.572052	0.713295	0.989367	Gapvd1
ENSMUSG00000026864	-0.668226	9.75896	56.8586	4.68296e-14	3.83683e-12	1	Hspa5
ENSMUSG00000070953	0.149756	2.80474	0.996898	0.318062	0.478399	0.543693	Rabepk
ENSMUSG00000035949	-0.194563	5.0942	3.266	0.0707297	0.159084	0.70093	Fbxw2
ENSMUSG00000026869	0.270353	3.58032	3.99904	0.0455263	0.114345	0.700363	Psmd5
ENSMUSG00000026870	0.0578319	1.5475	0.0462757	0.829675	0.898716	1	Cutal
ENSMUSG00000035875	0.719101	0.736969	5.33173	0.0209406	0.0623066	0.633584	AI182371
ENSMUSG00000057110	0.869349	2.6524	21.2122	4.11148e-06	5.41804e-05	0.249323	Cntrl
ENSMUSG00000026878	-0.052616	6.85477	0.483006	0.487064	0.639289	0.724697	Rab14
ENSMUSG00000026879	-0.176831	5.8767	0.393344	0.530547	0.676831	0.119997	Gsn
ENSMUSG00000026880	1.61878	-0.202851	7.89364	0.0049609	0.0202661	0.247382	Stom
ENSMUSG00000026883	0.00630326	3.26329	0.000966874	0.975194	0.987092	0.199807	Dab2ip
ENSMUSG00000026885	-0.0367749	-0.505275	0.00649388	0.935772	0.964508	0.729018	Ttll11
ENSMUSG00000026895	-0.0219002	6.54099	0.0319318	0.858177	0.915727	0.829415	Ndufa8
ENSMUSG00000026889	-0.337956	4.30743	10.5546	0.00115902	0.00630981	0.667742	Rbm18
ENSMUSG00000026887	0.0118772	3.44257	0.00885322	0.925036	0.956957	0.670297	Mrrf
ENSMUSG00000009030	0.306186	3.63658	5.14101	0.023367	0.0681524	1	Pdcl
ENSMUSG00000075376	-0.546124	4.96033	21.1015	4.35576e-06	5.68879e-05	1	Rc3h2
ENSMUSG00000066798	0.160264	2.93358	0.672441	0.412202	0.573017	1	Zbtb6
ENSMUSG00000050714	0.148817	2.22394	0.537591	0.463433	0.619429	1	Zbtb26
ENSMUSG00000035437	-0.0549119	4.45055	0.130427	0.717989	0.823642	1	Rabgap1
ENSMUSG00000026915	0.212695	5.03723	1.61646	0.203586	0.347864	1	Strbp
ENSMUSG00000035392	-0.29841	4.09684	2.7387	0.0979443	0.202632	1	Dennd1a
ENSMUSG00000026749	0.300223	0.673492	0.894577	0.34424	0.506567	0.297361	Nek6
ENSMUSG00000026750	0.246755	6.28982	5.59726	0.0179886	0.055425	0.719168	Psmb7
ENSMUSG00000063972	-0.678177	2.74562	13.1095	0.000293809	0.00199775	1	Nr6a1
ENSMUSG00000035295	-0.277192	-0.375494	0.308273	0.578742	0.717808	1	Wdr38
ENSMUSG00000062997	0.412829	9.36042	9.5499	0.00199961	0.00985681	0.641799	Rpl35
ENSMUSG00000026755	0.171555	6.66189	1.72895	0.188545	0.328616	0.820849	Arpc5l
ENSMUSG00000026754	0.831678	3.83344	18.0486	2.15338e-05	0.000221397	1	Golga1
ENSMUSG00000035236	-0.33598	2.83932	3.74107	0.0530904	0.128169	1	Scai
ENSMUSG00000026753	-0.262522	4.96504	4.33837	0.0372625	0.0976808	0.938488	Ppp6c
ENSMUSG00000036890	0.018118	1.74896	0.0046291	0.945756	0.970006	0.655639	Gtdc1
ENSMUSG00000026872	1.34119	0.694367	9.0965	0.00256099	0.011954	0.00939948	Zeb2
ENSMUSG00000052155	0.234676	2.66943	1.5173	0.218029	0.365255	1	Acvr2a
ENSMUSG00000026761	-0.0190366	4.20162	0.0270752	0.869302	0.923989	0.94556	Orc4
ENSMUSG00000036792	0.04095	3.06707	0.0373335	0.846788	0.90857	1	Mbd5
ENSMUSG00000069495	0.00394133	4.06555	0.000445122	0.983168	0.991587	0.673902	Epc2
ENSMUSG00000026764	0.406777	4.3922	6.86637	0.00878329	0.031604	1	Kif5c
ENSMUSG00000026766	0.157782	4.98175	2.88087	0.0896378	0.190037	1	Mmadhc
ENSMUSG00000017144	-0.311831	3.62268	1.06135	0.302908	0.462238	0.102053	Rnd3
ENSMUSG00000036249	1.0942	4.04115	50.2914	1.3253e-12	8.36461e-11	0.695388	Rbm43
ENSMUSG00000026946	1.4912	4.07437	41.5765	1.1335e-10	4.777e-09	0.537557	Nmi
ENSMUSG00000053475	-2.17792	0.364982	9.31107	0.00227774	0.010898	0.00705488	Tnfaip6
ENSMUSG00000036202	0.290828	4.47096	3.45882	0.0629151	0.14514	0.89993	Rif1
ENSMUSG00000026950	0.878852	0.386803	4.80597	0.0283613	0.0791273	1	Neb
ENSMUSG00000036093	-0.222254	3.9555	3.77009	0.0521769	0.126565	1	Arl5a
ENSMUSG00000017412	-1.82607	-0.229891	10.8448	0.000990758	0.00552604	0.27546	Cacnb4
ENSMUSG00000055371	0.061225	4.11727	0.215312	0.642635	0.767717	1	Stam2
ENSMUSG00000036053	-0.0736769	3.42783	0.156482	0.692416	0.804515	1	Fmnl2
ENSMUSG00000061136	0.405766	5.55768	15.5686	7.95653e-05	0.000669353	0.633387	Prpf40a
ENSMUSG00000026960	0.0107004	3.71879	0.00820507	0.927825	0.958714	0.459324	Arl6ip6
ENSMUSG00000075334	4.56289	-0.552727	48.1881	3.87228e-12	2.30087e-10	0.141499	Rprm
ENSMUSG00000060988	-0.221422	3.24654	0.102543	0.748799	0.843934	0.0649683	Galnt13
ENSMUSG00000026824	0.639189	2.00536	1.11803	0.290343	0.448415	0.212936	Kcnj3
ENSMUSG00000026826	-3.46777	4.39229	136.768	1.35503e-31	1.48952e-28	0.26616	Nr4a2
ENSMUSG00000026827	-0.112192	4.47112	0.516097	0.472511	0.627747	0.555527	Gpd2
ENSMUSG00000026832	0.0481067	-0.559113	0.00664301	0.935041	0.963903	0.00608398	Cytip
ENSMUSG00000026834	-0.368893	1.63526	2.20281	0.137759	0.261014	1	Acvr1c
ENSMUSG00000026836	-0.31115	2.39109	3.28485	0.069922	0.157671	0.521088	Acvr1
ENSMUSG00000026839	0.2002	3.56305	1.48291	0.22332	0.371759	1	Upp2
ENSMUSG00000036641	-0.51881	3.07497	4.6736	0.0306296	0.0839292	0.789892	Ccdc148
ENSMUSG00000026991	-0.494842	4.70509	14.4976	0.000140337	0.00108257	1	Pkp4
ENSMUSG00000026989	1.08303	6.4925	10.6308	0.0011122	0.00610785	1	Dapl1
ENSMUSG00000035168	-0.285844	3.37581	2.0269	0.154536	0.284386	0.228576	Tanc1
ENSMUSG00000026988	-0.680822	3.79631	24.9056	6.02081e-07	1.0066e-05	1	Wdsub1
ENSMUSG00000026987	-0.235403	5.90505	4.48311	0.0342313	0.0915728	1	Baz2b
ENSMUSG00000085975	-0.906367	-0.333624	5.09395	0.0240094	0.0695297	0.320306	Gm13572
ENSMUSG00000086603	-0.872642	-0.888303	1.2371	0.26603	0.421514	1	Gm13620
ENSMUSG00000026977	-0.998899	5.44812	95.3765	1.57412e-22	5.76785e-20	0.721651	Marchf7
ENSMUSG00000060703	1.18965	1.64661	5.18712	0.0227549	0.0667022	0.017535	Cd302
ENSMUSG00000026980	3.58078	1.20293	85.5069	2.30896e-20	5.8572e-18	0.0619562	Ly75
ENSMUSG00000026971	-0.284316	1.69644	0.372161	0.541829	0.686906	0.00790381	Itgb6
ENSMUSG00000026970	0.951616	3.82146	36.8947	1.24686e-09	4.1429e-08	0.0881568	Rbms1
ENSMUSG00000064289	0.338542	3.29597	6.12764	0.0133084	0.0440199	0.20075	Tank
ENSMUSG00000026914	0.568914	4.83411	15.6452	7.64074e-05	0.000648578	0.466568	Psmd14
ENSMUSG00000026904	0.0688249	1.82762	0.0630458	0.801745	0.87972	1	Slc4a10
ENSMUSG00000035000	0.00992154	3.76771	0.00239282	0.960986	0.979702	0.550353	Dpp4
ENSMUSG00000000394	-0.420454	16.3594	0.705409	0.400972	0.562863	0.433536	Gcg
ENSMUSG00000026896	1.23327	3.82629	16.4498	4.99546e-05	0.000452887	0.320427	Ifih1
ENSMUSG00000026893	0.230177	3.34602	2.96771	0.0849421	0.182339	0.98396	Gca
ENSMUSG00000059742	-0.118353	-0.142682	0.000196596	0.988813	0.994998	0.101723	Kcnh7
ENSMUSG00000026888	-0.175132	4.39561	1.23974	0.265522	0.420923	0.744805	Grb14
ENSMUSG00000034903	-0.384802	4.14931	7.69307	0.00554333	0.0221322	0.831163	Cobll1
ENSMUSG00000086881	-0.557475	0.778138	2.81123	0.0936063	0.196274	1	Gm13594
ENSMUSG00000061171	1.47061	0.0470532	3.23603	0.072035	0.161095	0.0580197	Slc38a11
ENSMUSG00000057182	-0.907863	4.78136	16.7242	4.32261e-05	0.000399296	1	Scn3a
ENSMUSG00000075318	-0.462985	0.24718	0.507256	0.476329	0.631039	0.913748	Scn2a
ENSMUSG00000044647	1.22023	-0.340686	4.41113	0.0357053	0.0946329	0.0250114	Csrnp3
ENSMUSG00000026994	2.11888	0.229101	12.8511	0.000337272	0.00223229	0.00270827	Galnt3
ENSMUSG00000034848	0.381751	1.8469	2.69803	0.100472	0.206534	1	Ttc21b
ENSMUSG00000075316	0.6168	4.97217	13.4891	0.000239957	0.00168406	0.769702	Scn9a
ENSMUSG00000034810	-0.263194	-0.439132	0.154758	0.694029	0.806105	0.0454081	Scn7a
ENSMUSG00000027030	0.102792	3.72274	0.380372	0.537404	0.682703	0.46267	Stk39
ENSMUSG00000027035	-0.0637768	3.45715	0.172909	0.677539	0.793239	0.891435	Cers6
ENSMUSG00000034738	1.28608	4.45342	36.4134	1.59605e-09	5.14756e-08	0.199706	Nostrin
ENSMUSG00000005233	0.81997	5.76994	7.65113	0.00567369	0.0225145	0.55893	Spc25
ENSMUSG00000005232	2.11416	7.40759	47.9379	4.39938e-12	2.57921e-10	1	G6pc2
ENSMUSG00000063145	-0.0640644	2.37908	0.0996785	0.752216	0.846411	1	Bbs5
ENSMUSG00000027086	0.837727	1.60402	13.3945	0.000252366	0.0017567	1	Fastkd1
ENSMUSG00000042133	0.1205	6.50462	2.48748	0.114755	0.228189	0.839856	Ppig
ENSMUSG00000070883	0.46926	2.88908	6.01172	0.0142112	0.0462178	1	Ccdc173
ENSMUSG00000027088	0.300266	3.66003	3.07103	0.0796991	0.173426	1	Phospho2
ENSMUSG00000042155	-0.794908	0.445606	5.62114	0.0177451	0.0549217	0.126631	Klhl23
ENSMUSG00000068882	0.745599	6.67451	39.9475	2.60875e-10	1.00708e-08	0.640645	Ssb
ENSMUSG00000051730	0.217761	3.6388	2.31552	0.128088	0.247128	0.844205	Mettl5
ENSMUSG00000085735	1.02595	0.797899	9.9823	0.00158052	0.00811546	0.741992	Mettl5os
ENSMUSG00000044308	-0.00139099	4.60493	0.000149961	0.990229	0.99567	1	Ubr3
ENSMUSG00000070880	-0.265579	3.01957	1.15577	0.282344	0.439924	1	Gad1
ENSMUSG00000097025	-1.80006	0.448673	17.9918	2.2186e-05	0.000227571	0.496034	Gm26558
ENSMUSG00000014959	-0.0105247	6.13065	0.0159839	0.899394	0.941804	1	Gorasp2
ENSMUSG00000041997	0.100581	4.6968	0.456481	0.499273	0.649883	1	Tlk1
ENSMUSG00000041975	-0.095759	1.92921	0.175193	0.675537	0.791527	0.781039	Mettl8
ENSMUSG00000041966	1.07353	3.3043	36.9018	1.24234e-09	4.13832e-08	0.915948	Dcaf17
ENSMUSG00000027012	0.18808	6.64325	2.78977	0.0948677	0.198006	0.586821	Dync1i2
ENSMUSG00000027010	0.00315945	3.4042	0.000579457	0.980795	0.990103	1	Slc25a12
ENSMUSG00000027018	0.483503	3.56629	12.1828	0.000482325	0.00303403	0.210157	Hat1
ENSMUSG00000041921	-0.263505	3.51501	3.33339	0.0678868	0.154375	1	Metap1d
ENSMUSG00000027111	-1.08749	3.50651	22.9969	1.62262e-06	2.41852e-05	0.449392	Itga6
ENSMUSG00000006494	-0.29248	2.73169	1.84241	0.174669	0.310855	1	Pdk1
ENSMUSG00000049044	-0.402227	4.56175	10.5781	0.00114432	0.00624526	0.63192	Rapgef4
ENSMUSG00000004085	0.76997	1.98681	15.6907	7.45919e-05	0.000636856	0.0645574	Map3k20
ENSMUSG00000027109	-0.10967	4.11227	0.82134	0.364789	0.527263	0.690314	Sp3
ENSMUSG00000063714	-0.476301	4.0898	14.4627	0.00014296	0.0010983	1	Sp3os
ENSMUSG00000027108	0.41137	4.99294	17.8646	2.37194e-05	0.000240309	0.659931	Ola1
ENSMUSG00000041777	0.378849	4.97097	7.86685	0.00503492	0.020543	0.812674	Cir1
ENSMUSG00000008226	0.187255	3.59314	2.96593	0.0850354	0.18248	1	Scrn3
ENSMUSG00000041762	-0.424473	1.05629	2.26151	0.132624	0.25358	0.824051	Gpr155
ENSMUSG00000075284	0.0423751	1.27873	0.0273387	0.868673	0.92349	0.0999488	Wipf1
ENSMUSG00000086382	-0.707214	2.9933	14.4904	0.000140872	0.00108542	0.954206	Chrna1os
ENSMUSG00000086544	-0.333942	-0.108094	0.749954	0.386491	0.548784	1	Chn1os3
ENSMUSG00000056486	-0.203309	2.58476	1.55358	0.212608	0.358542	0.447826	Chn1
ENSMUSG00000027104	-0.102473	5.0387	0.659983	0.416566	0.577165	1	Atf2
ENSMUSG00000018770	-0.118663	7.16694	1.11719	0.290524	0.448538	0.876783	Atp5g3
ENSMUSG00000009207	0.63099	3.60549	14.8982	0.00011347	0.0009044	0.730736	Lnpk
ENSMUSG00000027099	0.439687	4.88241	9.2021	0.00241738	0.0114375	1	Mtx2
ENSMUSG00000059005	-0.126342	7.54842	1.81835	0.17751	0.314342	0.657593	Hnrnpa3
ENSMUSG00000015839	0.990252	4.24248	55.985	7.30268e-14	5.73391e-12	0.17561	Nfe2l2
ENSMUSG00000042410	0.260678	2.78498	2.90422	0.0883482	0.188029	0.257858	Agps
ENSMUSG00000075273	-0.95421	2.69898	19.1654	1.19867e-05	0.00013392	1	Ttc30b
ENSMUSG00000075271	0.177104	1.4178	0.539454	0.462659	0.618771	0.804398	Ttc30a1
ENSMUSG00000042369	0.245273	0.946647	0.649911	0.420145	0.580753	0.776943	Rbm45
ENSMUSG00000042359	0.407319	3.23208	8.7309	0.00312862	0.0140325	1	Osbpl6
ENSMUSG00000002731	-0.022287	3.62663	0.0162723	0.898495	0.941338	0.385748	Prkra
ENSMUSG00000002732	-0.627614	2.50773	8.91642	0.00282618	0.0129625	0.0536502	Fkbp7
ENSMUSG00000002733	0.245283	3.6661	3.10053	0.0782666	0.17111	0.731089	Plekha3
ENSMUSG00000044033	-0.303328	1.88108	0.648262	0.420735	0.581386	0.27959	Ccdc141
ENSMUSG00000042272	0.355529	1.81532	2.50912	0.113189	0.226189	0.182727	Sestd1
ENSMUSG00000027014	0.196717	2.80734	1.45274	0.228088	0.376977	1	Cwc22
ENSMUSG00000027011	-0.237556	5.85426	5.15483	0.0231818	0.0677577	0.627265	Ube2e3
ENSMUSG00000027009	1.3079	0.678796	7.86142	0.00505008	0.0205921	0.037493	Itga4
ENSMUSG00000075256	0.465568	3.41651	5.57048	0.0182658	0.0560075	1	Cerkl
ENSMUSG00000034701	-0.119401	6.77246	1.01175	0.314483	0.474748	1	Neurod1
ENSMUSG00000027007	-0.280373	3.22773	3.88489	0.0487224	0.120341	0.531072	Itprid2
ENSMUSG00000059173	0.683024	-0.281385	1.7697	0.18342	0.321905	0.0316116	Pde1a
ENSMUSG00000027006	0.529551	5.08076	13.2337	0.000274953	0.00188705	0.936037	Dnajc10
ENSMUSG00000027004	-0.295978	5.3175	1.48499	0.222995	0.371405	1	Frzb
ENSMUSG00000027002	-0.18586	5.6509	2.30043	0.129338	0.248812	1	Nckap1
ENSMUSG00000027001	0.103914	3.70413	0.49277	0.482694	0.635895	1	Dusp19
ENSMUSG00000026999	0.365361	3.34818	6.80641	0.00908312	0.0324906	0.763267	Nup35
ENSMUSG00000027091	0.112309	6.33906	1.39145	0.23816	0.389386	0.768378	Zc3h15
ENSMUSG00000027087	-0.211123	4.85484	2.80696	0.0938561	0.196704	0.84419	Itgav
ENSMUSG00000048388	0.43419	3.74205	6.7436	0.00940847	0.033452	1	Fam171b
ENSMUSG00000027082	2.65599	3.04421	53.9632	2.04283e-13	1.46451e-11	0.0337335	Tfpi
ENSMUSG00000034101	-0.459825	4.6529	16.0422	6.1946e-05	0.000546941	0.472555	Ctnnd1
ENSMUSG00000076437	-0.841263	5.05015	40.4719	1.99463e-10	7.9731e-09	0.254231	Selenoh
ENSMUSG00000050043	0.00380713	4.40451	0.000711758	0.978716	0.989097	0.939107	Tmx2
ENSMUSG00000027080	0.812846	3.84414	40.9661	1.54892e-10	6.32562e-09	0.508189	Med19
ENSMUSG00000034075	-0.404361	3.39888	4.51406	0.0336173	0.0903331	0.730759	Zdhhc5
ENSMUSG00000027079	0.111084	2.24215	0.327892	0.566903	0.709018	0.389205	Clp1
ENSMUSG00000034059	-1.43228	3.88034	51.3045	7.9096e-13	5.26947e-11	1	Ypel4
ENSMUSG00000097187	-0.989662	1.036	5.00474	0.0252781	0.0725507	0.405348	Gm19426
ENSMUSG00000023224	2.25767	7.02909	47.4118	5.75367e-12	3.27141e-10	0.230922	Serping1
ENSMUSG00000027078	1.66298	4.61852	20.9428	4.73212e-06	6.05445e-05	0.55018	Ube2l6
ENSMUSG00000027076	-0.188953	4.18205	1.56993	0.210217	0.3556	0.689195	Timm10
ENSMUSG00000027074	0.0166644	0.811059	0.000646063	0.979722	0.989701	0.0108721	Slc43a3
ENSMUSG00000027067	0.0639664	5.39995	0.516911	0.472162	0.627473	0.374322	Ssrp1
ENSMUSG00000033955	-0.408292	2.34924	3.5494	0.0595671	0.139515	0.116672	Tnks1bp1
ENSMUSG00000050772	-2.03574	0.36327	7.68359	0.00557251	0.0222101	0.108131	Olfr1124
ENSMUSG00000111517	-2.26554	-0.466585	3.74946	0.0528247	0.127785	1	Olfr1238
ENSMUSG00000025314	0.315422	3.23483	3.78263	0.0517873	0.125935	0.352819	Ptprj
ENSMUSG00000051329	-0.0815276	1.61363	0.105669	0.74513	0.84138	0.52061	Nup160
ENSMUSG00000008200	0.197802	3.76544	1.66682	0.196685	0.339147	0.725808	Fnbp4
ENSMUSG00000027282	-0.0361754	5.94858	0.112796	0.736983	0.837126	0.940295	Mtch2
ENSMUSG00000040794	-0.434944	6.36676	8.90929	0.00283723	0.0129951	0.896439	C1qtnf4
ENSMUSG00000005510	0.020926	6.48403	0.0259427	0.87204	0.924966	1	Ndufs3
ENSMUSG00000005505	0.39737	2.49135	5.33099	0.0209495	0.0623066	0.847869	Kbtbd4
ENSMUSG00000005506	-0.309708	5.63956	7.30687	0.00686913	0.0261107	1	Celf1
ENSMUSG00000002102	0.228916	5.48064	7.41214	0.00647853	0.0249732	0.536136	Psmc3
ENSMUSG00000002105	0.224461	3.4128	2.70297	0.100162	0.206158	1	Slc39a13
ENSMUSG00000040687	-0.0864781	4.93164	0.40425	0.524902	0.672362	1	Madd
ENSMUSG00000002108	0.019995	2.03444	0.00643824	0.936047	0.964565	0.434117	Nr1h3
ENSMUSG00000002103	0.159736	3.31367	1.12446	0.28896	0.447226	0.481764	Acp2
ENSMUSG00000002109	0.470364	0.667164	2.34516	0.125673	0.243917	0.324798	Ddb2
ENSMUSG00000027257	2.14158	0.214133	16.1293	5.91604e-05	0.00052622	0.0327919	Pacsin3
ENSMUSG00000027255	-0.55718	5.06758	22.5749	2.02105e-06	2.91681e-05	1	Arfgap2
ENSMUSG00000040591	0.0340785	3.45636	0.0810224	0.775917	0.862326	1	1110051M20Rik
ENSMUSG00000040549	0.369635	3.98261	3.95572	0.0467123	0.11658	0.61493	Ckap5
ENSMUSG00000027249	-0.774345	0.638372	2.4641	0.116474	0.230645	0.83656	F2
ENSMUSG00000075040	-0.512904	1.66019	4.8479	0.0276798	0.0776529	0.88034	Zfp408
ENSMUSG00000027247	-0.0474338	4.00184	0.222246	0.637334	0.764279	0.63055	Arhgap1
ENSMUSG00000027244	-0.0497736	4.15591	0.150675	0.697891	0.808882	1	Atg13
ENSMUSG00000027243	0.300277	2.80985	4.05272	0.0441002	0.111335	1	Harbi1
ENSMUSG00000040506	-0.259926	2.83828	2.7789	0.0955136	0.199071	1	Ambra1
ENSMUSG00000027239	1.08147	1.35082	6.67087	0.00980016	0.0345652	0.0114287	Mdk
ENSMUSG00000040479	-0.333394	3.35202	3.74356	0.0530114	0.128049	0.43532	Dgkz
ENSMUSG00000027230	0.152809	3.81136	0.871029	0.350671	0.513054	0.772859	Creb3l1
ENSMUSG00000058318	-0.287958	4.4057	5.73767	0.0166048	0.0520394	1	Phf21a
ENSMUSG00000040434	0.324947	2.44397	3.22879	0.0723542	0.161493	1	Large2
ENSMUSG00000027222	-0.0751451	3.75039	0.253325	0.614743	0.746761	0.867282	Pex16
ENSMUSG00000044916	0.679645	-0.385922	2.49087	0.114509	0.227894	1	1700029I15Rik
ENSMUSG00000027223	-0.237009	5.15128	5.04883	0.0246426	0.0710514	0.957024	Mapk8ip1
ENSMUSG00000068742	-1.76545	5.44953	125.152	4.71363e-29	3.6575e-26	1	Cry2
ENSMUSG00000049922	0.461147	2.62128	7.14938	0.00749898	0.027959	0.351202	Slc35c1
ENSMUSG00000027220	-0.0646495	6.93135	0.260509	0.609771	0.742567	1	Syt13
ENSMUSG00000075028	0.682049	0.171112	2.2087	0.137234	0.260244	0.0946896	Prdm11
ENSMUSG00000068735	-0.0113535	3.8741	0.00569738	0.939832	0.967566	0.332076	Trp53i11
ENSMUSG00000027215	1.09393	5.30047	32.428	1.23693e-08	3.20557e-07	0.280687	Cd82
ENSMUSG00000027198	0.149591	3.74645	1.73099	0.188284	0.328222	0.701619	Ext2
ENSMUSG00000040272	0.261222	0.903754	0.662461	0.415693	0.576411	0.407522	Accs
ENSMUSG00000087006	-1.26846	1.74295	7.29599	0.00691085	0.0262183	0.0126989	Gm13889
ENSMUSG00000040174	-0.0240465	3.25614	0.0264026	0.870921	0.924464	0.723701	Alkbh3
ENSMUSG00000027195	0.0901151	5.72126	0.6307	0.427099	0.587082	1	Hsd17b12
ENSMUSG00000075020	0.0300652	5.2935	0.037949	0.845546	0.907756	1	Mir670hg
ENSMUSG00000027194	0.707942	2.00071	9.62652	0.00191787	0.00955748	0.632271	Ttc17
ENSMUSG00000027193	-0.168777	4.44084	1.8812	0.170197	0.305079	0.824368	Api5
ENSMUSG00000075014	-1.43145	0.774036	7.41249	0.00647726	0.0249732	1	Gm10800
ENSMUSG00000027165	-0.100653	4.78533	0.642255	0.422896	0.583272	1	Iftap
ENSMUSG00000027164	-0.522487	2.58812	9.84957	0.00169872	0.00861175	0.958916	Traf6
ENSMUSG00000027163	-0.3345	5.00965	11.1764	0.000828434	0.00476991	0.935692	Commd9
ENSMUSG00000048058	0.00802458	1.8942	0.000348372	0.985109	0.992634	0.686984	Ldlrad3
ENSMUSG00000027189	0.0875492	5.09309	0.43807	0.508055	0.657809	0.995361	Trim44
ENSMUSG00000075012	3.83658	0.892521	28.7068	8.42057e-08	1.80026e-06	0.0267309	Fjx1
ENSMUSG00000027188	0.336524	4.36166	3.61045	0.0574175	0.135782	0.731288	Pamr1
ENSMUSG00000005087	0.208777	4.41195	1.14573	0.284445	0.442171	0.425754	Cd44
ENSMUSG00000010914	0.0474241	2.66513	0.0865889	0.768559	0.857585	0.745506	Pdhx
ENSMUSG00000010911	0.0253097	3.75159	0.029526	0.86357	0.919725	0.627993	Apip
ENSMUSG00000012350	0.491305	4.75367	4.48815	0.0341305	0.0914144	0.250677	Ehf
ENSMUSG00000027187	0.299317	0.688657	0.835266	0.360754	0.522992	0.0484815	Cat
ENSMUSG00000032724	0.709342	0.0757509	3.53296	0.0601603	0.140505	0.34536	Abtb2
ENSMUSG00000027185	0.166126	2.01393	0.470953	0.492549	0.644309	0.983148	Nat10
ENSMUSG00000027184	0.0809823	5.36044	0.448116	0.503231	0.653423	0.826287	Caprin1
ENSMUSG00000032698	1.1293	0.817773	7.37069	0.00662956	0.0253921	0.086218	Lmo2
ENSMUSG00000027180	-0.193494	5.06212	4.30249	0.0380567	0.0991816	0.980086	Fbxo3
ENSMUSG00000068686	-0.569211	2.40673	6.11886	0.0133747	0.0441617	0.812863	Cd59b
ENSMUSG00000032679	-0.263073	5.38316	4.32231	0.0376159	0.0984115	0.629127	Cd59a
ENSMUSG00000027177	-0.355614	4.99255	8.46526	0.00361994	0.0157749	0.971764	Hipk3
ENSMUSG00000027176	-0.68378	5.51515	36.3855	1.619e-09	5.20885e-08	1	Cstf3
ENSMUSG00000027175	-0.0525919	3.24524	0.135487	0.712809	0.819761	1	Tcp11l1
ENSMUSG00000074994	-0.484686	3.31291	7.30439	0.00687862	0.0261336	0.846877	Qser1
ENSMUSG00000027171	-2.26305	-0.191497	9.15694	0.00247777	0.0116671	0.02378	Prrg4
ENSMUSG00000045106	0.507015	1.29004	3.23205	0.0722104	0.161199	0.944814	Ccdc73
ENSMUSG00000027170	0.296236	6.52442	6.71976	0.00953505	0.0337747	0.802429	Eif3m
ENSMUSG00000005973	0.959583	4.56708	25.4983	4.42782e-07	7.59523e-06	0.183705	Rcn1
ENSMUSG00000086029	-0.301829	2.55498	1.91699	0.166189	0.299972	1	Pax6os1
ENSMUSG00000102424	-0.296338	2.00477	1.44563	0.229231	0.378399	1	Paupar
ENSMUSG00000027168	0.129726	7.24341	1.41239	0.234661	0.384845	1	Pax6
ENSMUSG00000027167	0.111831	3.43484	0.707622	0.400235	0.562067	1	Elp4
ENSMUSG00000042670	-0.126576	6.27786	0.812442	0.367399	0.530063	1	Immp1l
ENSMUSG00000027166	-0.00633066	5.07809	0.00361564	0.952052	0.974284	1	Dnajc24
ENSMUSG00000016386	0.0397505	3.79952	0.07407	0.785501	0.869038	0.753204	Mpped2
ENSMUSG00000027122	-0.165535	2.79629	1.09669	0.294994	0.453052	1	Arl14ep
ENSMUSG00000057234	0.0622458	1.62589	0.0881734	0.766512	0.855937	0.882511	Mettl15
ENSMUSG00000027115	-0.489741	-0.0681561	1.1714	0.279113	0.436695	0.0651967	Kif18a
ENSMUSG00000048482	-0.454112	1.3431	1.75079	0.185778	0.324982	0.608444	Bdnf
ENSMUSG00000027162	-0.368981	5.00566	15.6307	7.69932e-05	0.000651873	1	Lin7c
ENSMUSG00000050199	-0.628262	2.70911	6.18702	0.0128691	0.0428244	0.444614	Lgr4
ENSMUSG00000027160	0.0373417	4.42707	0.0776198	0.780549	0.865084	0.164585	Ccdc34
ENSMUSG00000027134	-0.366188	1.14446	1.31776	0.250995	0.405	0.36405	Lpcat4
ENSMUSG00000027133	0.242602	6.89898	3.20418	0.0734503	0.163199	0.936424	Nop10
ENSMUSG00000027130	-0.189897	3.24471	1.05707	0.303884	0.463093	0.761316	Slc12a6
ENSMUSG00000027131	0.23965	4.84878	3.47658	0.0622433	0.144019	1	Emc4
ENSMUSG00000027132	-0.410547	3.49934	7.99165	0.00469935	0.0194262	0.673707	Katnbl1
ENSMUSG00000055943	0.543437	6.59455	22.614	1.98038e-06	2.86438e-05	1	Emc7
ENSMUSG00000003604	0.00838229	2.19179	0.00158688	0.968224	0.982525	0.750761	Aven
ENSMUSG00000023236	0.581342	10.6219	16.5363	4.77282e-05	0.000435095	0.952595	Scg5
ENSMUSG00000068615	0.0447392	4.97052	0.0869817	0.76805	0.857214	1	Gjd2
ENSMUSG00000092397	0.355701	0.471394	1.42924	0.231888	0.381686	1	C130080G10Rik
ENSMUSG00000040383	0.362518	3.83507	3.74481	0.0529718	0.12799	0.803488	Aqr
ENSMUSG00000040321	0.0380897	2.02398	0.0290722	0.864613	0.920509	0.800085	Zfp770
ENSMUSG00000057147	0.180855	3.74036	1.44622	0.229136	0.378289	1	Dph6
ENSMUSG00000040282	0.171616	2.01286	0.66759	0.413893	0.574778	0.496318	Cdin1
ENSMUSG00000027210	-0.167313	7.06585	3.33224	0.0679342	0.154424	0.616244	Meis2
ENSMUSG00000086328	-0.161789	2.80422	1.07582	0.299635	0.458047	0.445038	2700033N17Rik
ENSMUSG00000086308	-0.950838	0.203921	2.48138	0.115201	0.228961	0.175562	G630016G05Rik
ENSMUSG00000027351	0.823767	1.72054	10.127	0.00146113	0.00762716	0.0297909	Spred1
ENSMUSG00000027349	0.292574	3.92994	4.31742	0.0377241	0.0985969	0.848863	Fam98b
ENSMUSG00000027347	0.821007	0.666091	3.91509	0.0478545	0.118767	0.319212	Rasgrp1
ENSMUSG00000040152	-1.61268	2.04086	19.7312	8.91334e-06	0.000104234	0.0116325	Thbs1
ENSMUSG00000005102	0.40327	2.25012	4.67459	0.030612	0.0838983	0.508553	Eif2ak4
ENSMUSG00000009549	0.0694142	7.80753	0.308945	0.578328	0.717615	1	Srp14
ENSMUSG00000040093	-0.0891102	0.252011	0.0357077	0.85012	0.91037	0.423573	Bmf
ENSMUSG00000074923	-0.627235	3.52656	8.78936	0.00302993	0.0136595	0.130709	Pak6
ENSMUSG00000074918	-0.44837	3.14874	8.8555	0.00292206	0.0132769	1	Inafm2
ENSMUSG00000045838	0.0434061	1.90661	0.0437271	0.834362	0.900734	1	Ccdc9b
ENSMUSG00000040035	0.145582	5.24388	1.64004	0.200319	0.343885	1	Disp2
ENSMUSG00000027331	0.530187	-0.219742	1.63749	0.200671	0.344174	0.0162658	Knstrn
ENSMUSG00000027332	-0.0915202	3.96633	0.495953	0.481284	0.634848	1	Ivd
ENSMUSG00000040007	-0.146561	2.31715	0.711722	0.398873	0.560751	0.927674	Bahd1
ENSMUSG00000074916	1.21398	-0.244041	9.87346	0.0016768	0.00851827	0.119204	Chst14
ENSMUSG00000039983	0.120053	3.175	0.924673	0.336251	0.497639	0.745229	Ccdc32
ENSMUSG00000070730	1.02392	4.08863	47.8895	4.50932e-12	2.63197e-10	1	Rmdn3
ENSMUSG00000046814	-0.939959	0.837018	7.59313	0.0058591	0.0231192	0.261913	Gchfr
ENSMUSG00000034278	-0.00890002	2.99999	0.00337217	0.953693	0.975206	0.882153	Dnajc17
ENSMUSG00000068580	0.353767	3.4209	9.03462	0.00264914	0.0122872	0.652983	Zfyve19
ENSMUSG00000027317	0.175687	0.0292678	0.214219	0.64348	0.768207	0.699077	Ppp1r14d
ENSMUSG00000027315	0.31321	5.94679	8.52855	0.00349619	0.0153268	1	Spint1
ENSMUSG00000034226	-1.19328	1.55081	12.8579	0.000336054	0.00222535	0.287295	Rhov
ENSMUSG00000034216	-0.784509	2.62796	27.3183	1.72572e-07	3.38749e-06	0.76195	Vps18
ENSMUSG00000027314	-0.902519	0.27638	7.74742	0.00537895	0.0216059	0.0196564	Dll4
ENSMUSG00000027313	-1.26964	3.53343	15.0966	0.000102147	0.000829186	0.917876	Chac1
ENSMUSG00000034154	-0.159678	3.09425	0.57366	0.448808	0.605597	0.490527	Ino80
ENSMUSG00000014077	-0.02778	4.66408	0.0692993	0.79236	0.873768	0.35122	Chp1
ENSMUSG00000085438	-0.430474	4.0992	9.34083	0.00224104	0.0107614	0.508825	Oip5os1
ENSMUSG00000027305	0.47823	2.32059	6.27709	0.0122309	0.0411892	0.554768	Ndufaf1
ENSMUSG00000027304	0.46369	5.5745	21.8823	2.89899e-06	4.01466e-05	0.624299	Rtf1
ENSMUSG00000027296	-0.270061	0.993512	0.481556	0.487718	0.640021	0.900638	Itpka
ENSMUSG00000027297	-0.360403	0.0683736	0.77321	0.379226	0.541675	0.539477	Ltk
ENSMUSG00000034032	0.329795	2.22986	2.68265	0.101447	0.208115	1	Rpap1
ENSMUSG00000033943	-0.038608	5.02696	0.105771	0.745011	0.84138	1	Mga
ENSMUSG00000033902	-1.13186	1.93594	23.6716	1.14259e-06	1.76509e-05	1	Mapkbp1
ENSMUSG00000098789	-0.587366	1.01085	5.21473	0.0223963	0.0658853	0.313948	Jmjd7
ENSMUSG00000027293	0.730644	3.70961	19.1598	1.20221e-05	0.000134166	0.0943716	Ehd4
ENSMUSG00000027291	0.160005	2.743	0.953652	0.328791	0.490177	1	Vps39
ENSMUSG00000033808	0.34423	3.08622	4.14871	0.0416663	0.10633	1	Tmem87a
ENSMUSG00000062646	0.714476	3.2493	19.4589	1.0279e-05	0.000118008	1	Ganc
ENSMUSG00000027288	0.441975	5.31642	7.50661	0.00614728	0.0239766	1	Zfp106
ENSMUSG00000027287	0.233815	3.57144	2.65388	0.103297	0.211223	0.3568	Snap23
ENSMUSG00000027286	0.35827	2.69351	4.7145	0.0299093	0.0823833	0.703841	Lrrc57
ENSMUSG00000027285	-0.0499938	2.934	0.10814	0.742272	0.840121	0.896013	Haus2
ENSMUSG00000033705	-0.702684	-0.0974025	2.84969	0.0913914	0.192718	0.0421674	Stard9
ENSMUSG00000027284	-0.632808	1.25926	4.17752	0.0409636	0.104963	0.581006	Cdan1
ENSMUSG00000090100	-1.24705	3.5446	27.4137	1.64264e-07	3.23404e-06	1	Ttbk2
ENSMUSG00000027272	0.322503	3.7891	4.89529	0.0269301	0.0760512	0.905162	Ubr1
ENSMUSG00000054484	0.969856	2.46088	29.3372	6.08165e-08	1.34377e-06	1	Tmem62
ENSMUSG00000023572	0.0789849	4.22015	0.378004	0.538673	0.683725	0.888615	Ccndbp1
ENSMUSG00000074890	0.0012829	3.06275	6.75373e-05	0.993443	0.997375	1	Lcmt2
ENSMUSG00000027259	0.218661	1.69821	0.828628	0.36267	0.525192	1	Adal
ENSMUSG00000050619	0.0427235	1.90616	0.0324492	0.857045	0.915035	0.909628	Zscan29
ENSMUSG00000027263	-0.174647	2.95877	1.25206	0.26316	0.418487	0.865754	Tubgcp4
ENSMUSG00000043909	-0.0746266	4.28445	0.211647	0.64548	0.770057	1	Trp53bp1
ENSMUSG00000027254	0.756888	1.06001	5.34478	0.0207844	0.0619447	0.115592	Map1a
ENSMUSG00000033526	-0.920584	3.7981	27.4807	1.58669e-07	3.13794e-06	1	Ppip5k1
ENSMUSG00000000308	0.191794	3.60005	1.90017	0.168059	0.302446	0.27984	Ckmt1
ENSMUSG00000033486	0.619936	1.05633	5.91908	0.0149778	0.0481178	1	Catsper2
ENSMUSG00000027248	0.153129	8.71168	1.40281	0.236254	0.387038	1	Pdia3
ENSMUSG00000074884	0.0179414	8.89677	0.0236822	0.877696	0.928365	0.914079	Serf2
ENSMUSG00000027245	-0.345834	5.61504	2.55416	0.110004	0.221165	0.861722	Hypk
ENSMUSG00000048222	0.227966	4.07223	2.71431	0.0994519	0.205053	0.847768	Mfap1b
ENSMUSG00000068479	0.569882	3.68246	8.84718	0.00293541	0.0133245	0.957256	Mfap1a
ENSMUSG00000027242	0.486794	1.01719	4.31652	0.037744	0.0986281	0.0864897	Wdr76
ENSMUSG00000027238	0.453829	1.8407	3.49185	0.0616716	0.142947	1	Frmd5
ENSMUSG00000060227	0.237017	5.12156	2.04733	0.152473	0.281533	1	Golm2
ENSMUSG00000033411	-0.0551	3.94483	0.0860536	0.769255	0.857973	0.772598	Ctdspl2
ENSMUSG00000027236	0.464696	5.68975	8.88656	0.00287278	0.0131033	0.925614	Eif3j1
ENSMUSG00000033396	0.0554182	1.9841	0.073212	0.786716	0.870091	1	Spg11
ENSMUSG00000060802	2.37891	10.801	21.2789	3.97074e-06	5.28005e-05	0.463461	B2m
ENSMUSG00000027227	-0.632579	2.2599	9.11274	0.00253835	0.0118651	0.120744	Sord
ENSMUSG00000033256	-0.237736	-0.323157	0.178649	0.672537	0.789798	0.0441568	Shf
ENSMUSG00000027199	-0.381289	3.49605	2.1249	0.144922	0.270967	0.407303	Gatm
ENSMUSG00000005802	-0.185829	3.41009	1.33681	0.247597	0.401011	1	Slc30a4
ENSMUSG00000085633	0.196435	0.570811	0.325099	0.568559	0.710347	0.888387	Bloc1s6os
ENSMUSG00000005804	0.28742	3.19479	4.20941	0.0402002	0.103611	0.780002	Bloc1s6
ENSMUSG00000005803	0.290499	3.92727	4.79667	0.0285148	0.0794211	0.601529	Sqor
ENSMUSG00000027200	-0.486722	2.44661	3.89366	0.0484688	0.119886	0.0768673	Sema6d
ENSMUSG00000035183	-0.691782	4.474	3.61797	0.0571584	0.135234	0.716886	Slc24a5
ENSMUSG00000027201	-0.266567	5.15361	6.62264	0.010069	0.0352954	0.573146	Myef2
ENSMUSG00000074872	-0.609794	5.0766	4.16674	0.041225	0.105428	0.128467	Ctxn2
ENSMUSG00000027203	-0.553945	5.57538	18.9953	1.31044e-05	0.000145016	0.347022	Dut
ENSMUSG00000027204	-0.786533	0.328871	2.3469	0.125532	0.243801	0.0138903	Fbn1
ENSMUSG00000068394	1.26093	-0.339192	8.81179	0.00299291	0.0135204	0.172292	Cep152
ENSMUSG00000035109	0.213704	0.375428	0.327094	0.567375	0.709407	0.343783	Shc4
ENSMUSG00000091337	0.432997	6.52575	10.6411	0.00110599	0.00607882	1	Eid1
ENSMUSG00000035093	0.975434	3.37977	32.9821	9.30106e-09	2.50388e-07	0.364809	Secisbp2l
ENSMUSG00000027206	-0.172439	4.78118	3.91076	0.047978	0.119007	1	Cops2
ENSMUSG00000027207	-0.122204	4.09744	1.59221	0.20701	0.352072	0.697115	Galk2
ENSMUSG00000023330	0.537963	2.6632	6.9247	0.00850131	0.0308079	0.862645	Dtwd1
ENSMUSG00000027359	-0.124489	0.237216	0.111008	0.739	0.838334	0.117607	Slc27a2
ENSMUSG00000027360	-0.271594	2.12406	0.77336	0.379179	0.541675	0.585345	Hdc
ENSMUSG00000027361	-0.308007	2.8719	3.31295	0.0687362	0.155683	0.162508	Gabpb1
ENSMUSG00000098024	-0.028713	0.37869	0.00854022	0.92637	0.957884	0.837729	Gm27003
ENSMUSG00000027363	0.197615	4.57527	1.64181	0.200077	0.343737	0.937047	Usp8
ENSMUSG00000027364	0.727907	5.04274	15.3244	9.054e-05	0.000745513	0.769073	Usp50
ENSMUSG00000027365	0.0171058	3.8258	0.0125164	0.910921	0.948828	0.785282	Trpm7
ENSMUSG00000027366	0.642835	4.30801	25.9866	3.43792e-07	6.13662e-06	0.378323	Sppl2a
ENSMUSG00000001998	-0.249324	1.50473	1.0504	0.305416	0.464673	1	Ap4e1
ENSMUSG00000001999	-0.368726	2.77601	5.7269	0.016707	0.0523033	0.116749	Blvra
ENSMUSG00000044145	0.114529	2.77172	0.368851	0.543631	0.688398	0.893403	1810024B03Rik
ENSMUSG00000003660	0.203147	4.17271	1.7216	0.189487	0.329817	0.943976	Snrnp200
ENSMUSG00000003662	0.284982	3.22837	3.66634	0.0555221	0.132344	1	Ciao1
ENSMUSG00000034850	-0.259891	3.49638	3.73497	0.0532846	0.128544	1	Tmem127
ENSMUSG00000027367	-0.176103	4.24584	2.46856	0.116144	0.230336	0.890168	Stard7
ENSMUSG00000027368	1.85493	-0.510599	6.35803	0.0116851	0.0397265	0.00679949	Dusp2
ENSMUSG00000027371	-0.271673	3.63753	4.1976	0.0404812	0.104091	1	Fahd2a
ENSMUSG00000079056	3.56615	2.72969	118.255	1.525e-27	8.74622e-25	0.113185	Kcnip3
ENSMUSG00000027376	1.67729	-0.243692	3.15233	0.0758186	0.167245	0.0292811	Prom2
ENSMUSG00000034800	0.133797	-0.0969259	0.148031	0.700425	0.810821	0.675818	Zfp661
ENSMUSG00000027374	0.135243	4.75938	1.67803	0.195186	0.337356	0.824974	Mrps5
ENSMUSG00000027378	-0.171915	3.62187	1.3531	0.244737	0.39748	0.561014	Nphp1
ENSMUSG00000051319	-0.108572	5.76816	1.0062	0.315816	0.475834	0.904797	Mtln
ENSMUSG00000027381	-0.662264	3.31545	10.1527	0.00144087	0.00754827	0.157419	Bcl2l11
ENSMUSG00000074813	1.20488	0.384214	5.63488	0.0176066	0.0545568	0.067225	Morrbid
ENSMUSG00000014355	-0.0788012	3.78111	0.445071	0.504685	0.65473	1	Anapc1
ENSMUSG00000014353	-0.0713477	3.90172	0.489851	0.483994	0.636844	0.881002	Tmem87b
ENSMUSG00000027387	0.418062	2.1396	4.30491	0.0380026	0.0990892	0.702044	Zc3h8
ENSMUSG00000074807	0.297605	2.24412	2.56441	0.109293	0.220273	0.944944	Gm10762
ENSMUSG00000042851	-0.414993	3.51539	4.68105	0.0304971	0.083653	0.920075	Zc3h6
ENSMUSG00000027394	0.433594	1.86536	4.17545	0.0410138	0.105031	0.650369	Ttl
ENSMUSG00000027395	0.56153	0.892515	4.19834	0.0404636	0.104066	0.844659	Polr1b
ENSMUSG00000037938	0.172662	4.06106	1.0982	0.294662	0.452859	0.808508	Chchd5
ENSMUSG00000027397	-1.36354	2.85906	39.9458	2.61104e-10	1.00708e-08	0.390281	Slc20a1
ENSMUSG00000027398	-0.0417268	0.601731	0.00258121	0.95948	0.978835	0.0269671	Il1b
ENSMUSG00000037902	-0.276042	3.62236	2.04603	0.152603	0.281695	0.434814	Sirpa
ENSMUSG00000027400	-0.0363846	5.56167	0.00841025	0.926931	0.95811	1	Pdyn
ENSMUSG00000037885	-0.315358	3.14765	3.63463	0.0565891	0.134232	1	Stk35
ENSMUSG00000027404	-0.147781	6.72675	1.75119	0.185727	0.324968	0.540979	Snrpb
ENSMUSG00000027405	0.551767	5.14145	18.4653	1.73028e-05	0.00018481	0.498226	Nop56
ENSMUSG00000027406	0.269596	4.78361	7.19386	0.00731536	0.0273964	0.476168	Idh3b
ENSMUSG00000027408	1.01061	2.32344	2.57447	0.1086	0.219193	0.0425262	Cpxm1
ENSMUSG00000037773	0.0158418	2.16678	0.00824558	0.927647	0.958638	1	Pced1a
ENSMUSG00000027411	0.0439694	2.65205	0.0712576	0.789514	0.872089	0.700719	Vps16
ENSMUSG00000027303	0.155341	4.7463	1.91388	0.166533	0.300429	0.579903	Ptpra
ENSMUSG00000037740	0.152263	5.37053	1.64626	0.199469	0.342782	0.868614	Mrps26
ENSMUSG00000027300	-0.270201	1.13168	1.22695	0.268	0.424037	1	Ubox5
ENSMUSG00000079043	-0.591811	0.786348	3.5217	0.0605703	0.141138	0.613264	Fastkd5
ENSMUSG00000037703	-0.355389	-0.0495838	0.563752	0.452753	0.609443	0.44431	Lzts3
ENSMUSG00000068290	-0.0123808	6.21511	0.0146818	0.903557	0.944664	1	Ddrgk1
ENSMUSG00000074797	0.527395	4.60034	19.4999	1.00607e-05	0.000115702	0.92681	Itpa
ENSMUSG00000027309	-0.455935	4.28111	12.9318	0.00032305	0.00215546	1	4930402H24Rik
ENSMUSG00000027312	0.0207811	3.00898	0.0178611	0.893683	0.938207	1	Atrn
ENSMUSG00000027316	-0.409856	0.272815	0.576016	0.447878	0.604766	0.387602	Gfra4
ENSMUSG00000074793	-0.253484	0.209335	0.457661	0.498719	0.64929	0.06887	Hspa12b
ENSMUSG00000027327	0.168859	2.82016	1.42958	0.231834	0.381644	0.431593	1700037H04Rik
ENSMUSG00000027329	-0.856801	0.722626	6.5163	0.010689	0.036959	0.411624	Spef1
ENSMUSG00000068267	-0.161644	4.23939	1.57851	0.208975	0.354318	0.6232	Cenpb
ENSMUSG00000027330	-0.587886	0.89019	3.38116	0.0659455	0.150734	0.104773	Cdc25b
ENSMUSG00000068264	-0.197602	2.89531	1.59444	0.206692	0.351759	0.749457	Ap5s1
ENSMUSG00000037523	0.359625	1.6728	2.47564	0.115622	0.229661	0.322147	Mavs
ENSMUSG00000037514	-0.393177	3.51432	9.41638	0.00215056	0.0104103	0.59768	Pank2
ENSMUSG00000048911	0.154506	1.18901	0.367813	0.544199	0.688984	0.364286	Rnf24
ENSMUSG00000027333	0.40038	2.07521	2.1632	0.14135	0.266289	0.0901458	Smox
ENSMUSG00000086822	-0.213082	1.81959	0.680084	0.409558	0.570604	0.702094	5330413P13Rik
ENSMUSG00000079037	0.142442	7.62779	2.93472	0.0866937	0.185285	1	Prnp
ENSMUSG00000027339	0.579154	-0.132089	1.65833	0.197829	0.340848	0.0550673	Rassf2
ENSMUSG00000027340	-1.16662	3.07441	43.6064	4.01517e-11	1.87816e-09	0.383599	Slc23a2
ENSMUSG00000027341	0.0578165	4.27712	0.187066	0.66537	0.784843	0.799311	Tmem230
ENSMUSG00000027342	-0.621926	4.34337	16.7377	4.292e-05	0.000398142	0.201929	Pcna
ENSMUSG00000087377	-0.369243	0.93135	1.83895	0.175074	0.311324	0.89945	AV099323
ENSMUSG00000058793	-0.466312	4.9961	13.7972	0.000203639	0.00147513	0.773875	Cds2
ENSMUSG00000027346	-0.956373	4.18979	53.8929	2.11724e-13	1.50965e-11	0.581524	Gpcpd1
ENSMUSG00000044991	0.159256	3.50638	1.14933	0.283689	0.441446	1	Shld1
ENSMUSG00000084839	0.381581	0.243282	0.87811	0.34872	0.511038	0.85337	Gm14097
ENSMUSG00000027350	1.05163	10.13	69.0169	9.7625e-17	1.3535e-14	1	Chgb
ENSMUSG00000037376	0.531183	4.74153	16.9362	3.86576e-05	0.000362941	1	Trmt6
ENSMUSG00000027353	1.14531	-0.340229	9.49399	0.00206146	0.0100751	0.127889	Mcm8
ENSMUSG00000027357	-0.213433	3.22153	1.57364	0.209679	0.355217	1	Crls1
ENSMUSG00000027356	2.68671	1.74303	39.0013	4.23523e-10	1.57816e-08	0.0138308	Fermt1
ENSMUSG00000027358	2.54012	1.3319	39.5212	3.24515e-10	1.23521e-08	0.0737445	Bmp2
ENSMUSG00000034723	0.317338	6.11644	6.19613	0.012803	0.0426583	1	Tmx4
ENSMUSG00000051177	0.330983	3.77192	5.62526	0.0177034	0.0548439	0.264305	Plcb1
ENSMUSG00000039943	0.245093	3.96213	2.62103	0.105456	0.214377	0.358468	Plcb4
ENSMUSG00000039913	-0.459235	2.78701	1.24174	0.265135	0.420615	0.57281	Pak5
ENSMUSG00000074771	-0.00619873	0.203083	0.00107796	0.973808	0.986295	0.83229	Ankef1
ENSMUSG00000027273	-0.400337	6.76164	19.2282	1.15987e-05	0.000130487	1	Snap25
ENSMUSG00000027274	0.198737	2.13351	1.15937	0.281597	0.439279	0.573761	Mkks
ENSMUSG00000027281	0.210568	2.61532	0.863871	0.352658	0.514421	1	Slx4ip
ENSMUSG00000027276	0.0762114	0.473677	0.0505565	0.822098	0.893343	0.0187666	Jag1
ENSMUSG00000062098	-0.102157	3.51399	0.269679	0.603547	0.738122	0.265113	Btbd3
ENSMUSG00000039033	0.146656	2.93874	0.869302	0.351149	0.513469	1	Tasp1
ENSMUSG00000045624	0.57315	4.85549	26.5855	2.52135e-07	4.68438e-06	0.743012	Esf1
ENSMUSG00000027384	-0.0707472	2.74152	0.183852	0.668084	0.786637	0.905524	Ndufaf5
ENSMUSG00000068205	-0.159489	3.56274	1.34483	0.246184	0.399288	0.87477	Macrod2
ENSMUSG00000051379	2.90131	-0.132336	33.7308	6.32913e-09	1.79347e-07	0.0270529	Flrt3
ENSMUSG00000038844	0.481008	2.69056	5.22062	0.0223206	0.0657067	1	Kif16b
ENSMUSG00000008333	0.21383	5.14291	2.87225	0.0901188	0.190637	0.389498	Snrpb2
ENSMUSG00000086171	-0.611051	5.7941	23.2319	1.43597e-06	2.16941e-05	1	Pcsk2os1
ENSMUSG00000027419	-0.0226388	11.2455	0.0219415	0.882243	0.931175	0.845832	Pcsk2
ENSMUSG00000015932	-0.599423	8.90427	22.814	1.78461e-06	2.63025e-05	0.618083	Dstn
ENSMUSG00000027422	0.554052	7.69578	15.5474	8.04629e-05	0.000674222	1	Rrbp1
ENSMUSG00000027423	0.161959	4.79695	2.1398	0.143521	0.26907	0.253749	Snx5
ENSMUSG00000027424	0.321791	1.10224	1.59133	0.207137	0.352242	0.328448	Mgme1
ENSMUSG00000037279	1.05737	2.17569	6.79053	0.00916427	0.0327072	1	Ovol2
ENSMUSG00000027425	-0.233055	2.5949	2.04871	0.152335	0.281357	1	Kat14
ENSMUSG00000037259	0.124202	1.85778	0.200733	0.65413	0.775956	1	Dzank1
ENSMUSG00000027427	-0.0344427	3.23718	0.0487731	0.825212	0.895621	0.864797	Polr3f
ENSMUSG00000027428	0.990587	1.75689	21.0889	4.38465e-06	5.72087e-05	0.403983	Rbbp9
ENSMUSG00000027429	0.375582	5.55852	15.7748	7.13462e-05	0.000612314	1	Sec23b
ENSMUSG00000074754	0.297102	5.88257	6.55913	0.0104348	0.0362509	0.804487	Smim26
ENSMUSG00000027430	0.149381	5.02889	1.94809	0.162792	0.29577	0.857852	Dtd1
ENSMUSG00000001768	-0.092045	1.88661	0.141854	0.706445	0.815748	0.165325	Rin2
ENSMUSG00000002728	0.354062	5.96405	4.45893	0.0347192	0.0925691	1	Naa20
ENSMUSG00000001767	0.634064	3.84841	11.1053	0.000860805	0.00491212	0.724476	Crnkl1
ENSMUSG00000037143	-0.919937	4.05433	7.56779	0.00594208	0.0233568	0.0654006	Cfap61
ENSMUSG00000068154	-0.0376169	6.03108	0.0912578	0.762584	0.853346	1	Insm1
ENSMUSG00000037110	0.335406	3.5352	4.29992	0.0381141	0.0992427	0.786933	Ralgapa2
ENSMUSG00000085958	-0.921075	0.781655	10.3306	0.00130843	0.00696507	1	A930019D19Rik
ENSMUSG00000074749	0.315275	4.03261	6.07364	0.0137214	0.0450593	0.795376	Kiz
ENSMUSG00000027433	0.454834	4.41721	7.91648	0.00489866	0.0200802	0.278155	Xrn2
ENSMUSG00000027434	-0.298155	5.77377	8.55624	0.00344341	0.015171	1	Nkx2-2
ENSMUSG00000053545	-0.413532	2.86482	3.05542	0.0804683	0.174568	0.723824	6430503K07Rik
ENSMUSG00000086141	-1.01328	1.17441	8.91665	0.00282583	0.0129625	0.464067	9030622O22Rik
ENSMUSG00000037025	0.586141	4.95625	21.7783	3.06047e-06	4.20966e-05	0.872285	Foxa2
ENSMUSG00000074743	-0.173473	0.600677	0.23569	0.627337	0.756943	0.0442901	Thbd
ENSMUSG00000027435	-1.20809	0.216577	6.56262	0.0104143	0.0362181	0.00911177	Cd93
ENSMUSG00000036992	0.383579	3.87167	4.9889	0.0255104	0.073011	0.305988	Nxt1
ENSMUSG00000027439	0.185186	3.17026	0.948126	0.330197	0.491273	1	Gzf1
ENSMUSG00000027438	-0.325919	2.78014	2.89785	0.0886978	0.18862	1	Napb
ENSMUSG00000027447	0.551693	10.7305	18.4862	1.71136e-05	0.000182938	0.74169	Cst3
ENSMUSG00000068134	0.45423	3.22718	8.35044	0.00385593	0.0166167	0.658826	Zfp120
ENSMUSG00000060336	-0.165606	2.48017	0.644554	0.422067	0.582593	0.293894	Zfp937
ENSMUSG00000074735	0.293459	-0.710511	0.318686	0.572398	0.713523	0.73405	Gm21994
ENSMUSG00000063364	0.0447215	-0.48736	0.00569601	0.939839	0.967566	1	3300002I08Rik
ENSMUSG00000095315	-0.199529	0.825872	0.29026	0.590054	0.726862	0.628543	Gm10130
ENSMUSG00000068130	0.13441	2.15165	0.317636	0.573032	0.714021	0.798288	Zfp442
ENSMUSG00000033096	0.111917	4.00395	0.795717	0.372377	0.535021	1	Apmap
ENSMUSG00000033068	-0.244253	1.90447	1.41726	0.233854	0.383869	0.378868	Entpd6
ENSMUSG00000033059	0.336336	2.17968	2.34098	0.12601	0.244298	0.112587	Pygb
ENSMUSG00000032046	-0.0983672	4.27008	1.10668	0.292805	0.450845	0.219509	Abhd12
ENSMUSG00000027454	1.67236	-0.384266	13.0297	0.000306585	0.00206757	0.0967001	Gins1
ENSMUSG00000053916	0.192733	2.27919	0.574442	0.448499	0.605419	0.42719	Nanp
ENSMUSG00000027455	0.270887	4.99182	8.4926	0.00356594	0.0155911	0.882342	Nsfl1c
ENSMUSG00000087433	-0.740138	2.25986	9.58854	0.00195795	0.0097094	1	Gm14167
ENSMUSG00000032966	-0.303922	7.60375	6.25024	0.0124177	0.0417046	0.775232	Fkbp1a
ENSMUSG00000027456	0.498832	1.45312	3.36839	0.0664586	0.151749	0.0797196	Sdcbp2
ENSMUSG00000027457	-0.27217	2.72116	2.44575	0.117843	0.232636	1	Snph
ENSMUSG00000032869	0.115855	3.9935	0.934741	0.333634	0.495214	1	Psmf1
ENSMUSG00000032852	0.359765	2.95149	2.9667	0.084995	0.182423	1	Rspo4
ENSMUSG00000027459	-0.855469	3.82651	19.691	9.10312e-06	0.000106265	0.279845	Fam110a
ENSMUSG00000032802	0.51614	5.6309	6.58866	0.010263	0.0358148	0.545958	Srxn1
ENSMUSG00000074698	0.424495	5.60146	11.3843	0.000740678	0.00434428	1	Csnk2a1
ENSMUSG00000027465	-0.180772	4.03622	1.69599	0.192813	0.334202	1	Tbc1d20
ENSMUSG00000027466	-0.15767	4.16874	1.51782	0.21795	0.365169	0.556626	Rbck1
ENSMUSG00000032715	-0.846148	2.35183	7.11048	0.00766344	0.0284036	1	Trib3
ENSMUSG00000051817	-0.262125	2.56513	3.23286	0.0721746	0.161199	1	Sox12
ENSMUSG00000074682	-0.5318	3.67696	8.85601	0.00292126	0.0132769	0.652688	Zcchc3
ENSMUSG00000019188	0.56827	6.54763	20.7466	5.24244e-06	6.61751e-05	0.651357	H13
ENSMUSG00000042814	0.387466	2.30257	3.14679	0.0760767	0.167646	0.439358	Mcts2
ENSMUSG00000042745	0.770216	3.6547	2.38286	0.122673	0.239801	0.0467813	Id1
ENSMUSG00000009876	-1.45178	-0.214149	6.69991	0.00964178	0.0340744	0.00382163	Cox4i2
ENSMUSG00000007659	-0.0616033	3.98781	0.152573	0.696088	0.807573	0.623324	Bcl2l1
ENSMUSG00000027472	0.524174	5.02194	20.27	6.72459e-06	8.19815e-05	1	Pdrg1
ENSMUSG00000068040	0.0611989	4.83491	0.352345	0.552789	0.696583	1	Tm9sf4
ENSMUSG00000074671	0.164728	0.324024	0.205394	0.650402	0.773341	0.290208	Tspyl3
ENSMUSG00000051413	-0.0661214	2.13639	0.11605	0.733358	0.834806	0.480742	Plagl2
ENSMUSG00000046020	0.06893	2.33629	0.138757	0.709519	0.817546	0.944937	Pofut1
ENSMUSG00000027475	0.0548995	3.3338	0.0943556	0.758711	0.850617	1	Kif3b
ENSMUSG00000042548	-0.544352	3.13919	6.15358	0.0131146	0.0434879	0.769411	Asxl1
ENSMUSG00000061411	0.754419	2.24059	11.6729	0.000634179	0.00381462	0.642844	Nol4l
ENSMUSG00000056941	0.0857173	5.16552	0.317487	0.573122	0.714021	0.786851	Commd7
ENSMUSG00000079000	0.680476	0.340855	3.38121	0.0659435	0.150734	1	Dnmt3bos
ENSMUSG00000027478	0.89799	0.677749	9.57771	0.00196954	0.00974865	0.799673	Dnmt3b
ENSMUSG00000027479	-0.476591	5.64544	15.9416	6.5327e-05	0.000570303	0.487284	Mapre1
ENSMUSG00000027487	0.700399	2.30314	8.66895	0.00323678	0.014405	1	Cdk5rap1
ENSMUSG00000027488	-0.18732	1.02183	0.505418	0.477129	0.631809	0.159222	Snta1
ENSMUSG00000038533	-0.37189	3.32451	7.4515	0.00633837	0.0245706	1	Cbfa2t2
ENSMUSG00000027490	-0.313971	1.79385	1.44145	0.229905	0.379322	0.329945	E2f1
ENSMUSG00000000876	0.574815	2.65279	10.505	0.00119052	0.00644935	0.591316	Pxmp4
ENSMUSG00000059842	-0.0291135	-0.0245482	0.00468664	0.94542	0.970006	0.900149	Zfp341
ENSMUSG00000038467	0.413912	6.52812	15.4959	8.26866e-05	0.00068815	0.98125	Chmp4b
ENSMUSG00000027593	-0.0110396	5.31131	0.00900922	0.924381	0.956729	0.369662	Raly
ENSMUSG00000074656	0.130664	7.49861	2.21229	0.136915	0.259751	0.707713	Eif2s2
ENSMUSG00000027597	-0.234106	0.651214	0.247741	0.61867	0.749943	0.143632	Ahcy
ENSMUSG00000027598	0.0969284	4.52202	0.49656	0.481016	0.634686	0.965651	Itch
ENSMUSG00000047459	-0.106578	7.01429	0.989412	0.319886	0.48054	0.799946	Dynlrb1
ENSMUSG00000027602	-0.525577	6.82328	15.5786	7.91458e-05	0.000666674	0.598327	Map1lc3a
ENSMUSG00000038383	0.392756	3.19283	6.88785	0.00867835	0.0312862	1	Pigu
ENSMUSG00000038375	-0.462807	5.72215	13.3275	0.000261549	0.00181012	1	Trp53inp2
ENSMUSG00000038369	-0.134969	3.41073	1.00936	0.315056	0.475015	1	Ncoa6
ENSMUSG00000027603	0.354095	2.16086	2.22231	0.13603	0.258443	1	Ggt7
ENSMUSG00000027605	0.508974	2.5641	6.25565	0.0123798	0.0416268	0.804458	Acss2
ENSMUSG00000027610	0.010107	2.96634	0.00471234	0.945271	0.970006	0.242939	Gss
ENSMUSG00000038324	0.0255728	4.7592	0.0421473	0.837339	0.902324	1	Trpc4ap
ENSMUSG00000038312	0.341009	5.98183	6.35472	0.0117069	0.03978	0.721237	Edem2
ENSMUSG00000027611	-0.226433	0.19447	0.228241	0.632831	0.760955	0.0100639	Procr
ENSMUSG00000027612	-0.64906	1.05916	3.51294	0.0608913	0.141661	1	Mmp24
ENSMUSG00000074649	-0.0910664	4.803	0.766569	0.38128	0.543668	0.943472	BC029722
ENSMUSG00000027613	-0.183365	6.48261	1.21286	0.270766	0.427388	0.772567	Eif6
ENSMUSG00000086754	-0.734212	-0.721562	1.35076	0.245145	0.397946	0.730298	Gm16098
ENSMUSG00000005882	0.0644182	3.36249	0.22547	0.634903	0.762682	1	Uqcc1
ENSMUSG00000038241	0.0577252	1.18052	0.050616	0.821995	0.893305	0.285985	Cep250
ENSMUSG00000005881	0.411729	6.5037	15.6388	7.66668e-05	0.00064981	0.880721	Ergic3
ENSMUSG00000089824	-0.0807423	2.51837	0.197669	0.656609	0.777707	0.547706	Rbm12
ENSMUSG00000027618	0.4653	3.84651	14.6146	0.000131889	0.00103127	0.901785	Nfs1
ENSMUSG00000067847	0.169749	7.67413	3.86846	0.0492016	0.121199	0.954244	Romo1
ENSMUSG00000027620	-0.435846	8.64203	25.6093	4.1802e-07	7.23635e-06	0.722297	Rbm39
ENSMUSG00000038116	0.299692	4.48692	6.49487	0.0108186	0.0373386	0.98884	Phf20
ENSMUSG00000046229	-0.0967635	7.21908	0.666976	0.414108	0.574818	1	Scand1
ENSMUSG00000038085	0.24951	0.693011	0.623193	0.429863	0.58937	1	Cnbd2
ENSMUSG00000102869	-0.624417	6.32634	32.5815	1.14297e-08	2.9974e-07	1	Norad
ENSMUSG00000027624	0.206406	2.69172	1.2729	0.259223	0.413972	0.725548	Epb41l1
ENSMUSG00000027628	-0.328949	3.27031	5.47538	0.0192862	0.0582294	1	Aar2
ENSMUSG00000061689	0.411678	4.54624	13.1013	0.000295089	0.00200438	0.612584	Dlgap4
ENSMUSG00000067818	0.779711	2.74676	4.58259	0.0322983	0.0876639	0.0184681	Myl9
ENSMUSG00000027637	-0.131201	5.1501	0.958715	0.327511	0.488821	0.294593	Rab5if
ENSMUSG00000027634	-0.0553956	4.99647	0.412401	0.520753	0.668582	1	Ndrg3
ENSMUSG00000055485	-0.631255	1.44904	5.83628	0.015699	0.049771	0.700546	Soga1
ENSMUSG00000027639	1.28707	3.43169	49.5651	1.91896e-12	1.19401e-10	0.104393	Samhd1
ENSMUSG00000027641	0.521335	1.16079	5.56832	0.0182883	0.0560375	0.135299	Rbl1
ENSMUSG00000027642	0.218548	7.42875	2.70688	0.0999165	0.205712	1	Rpn2
ENSMUSG00000063019	-0.506169	4.89593	12.0045	0.000530735	0.0032822	0.91949	Manbal
ENSMUSG00000027646	0.381815	2.27957	5.09639	0.0239757	0.0694627	0.276074	Src
ENSMUSG00000087445	-1.17231	0.184452	5.77763	0.0162314	0.0511562	0.486322	Gm14286
ENSMUSG00000067787	0.00657796	3.93738	0.00175247	0.966608	0.981878	1	Blcap
ENSMUSG00000067786	-0.741819	5.19973	7.3177	0.00682789	0.0260215	0.385024	Nnat
ENSMUSG00000027649	-0.205328	4.16297	3.28655	0.0698494	0.157555	0.683179	Ctnnbl1
ENSMUSG00000037843	0.25297	4.56038	2.06712	0.150505	0.278758	1	Vstm2l
ENSMUSG00000027650	0.321549	2.08631	3.09993	0.0782957	0.171135	1	Tti1
ENSMUSG00000027651	0.17417	4.28596	1.65561	0.198197	0.341151	0.359207	Rprd1b
ENSMUSG00000037820	-0.102586	0.721958	0.0940155	0.759133	0.850893	0.0087061	Tgm2
ENSMUSG00000016024	1.68466	1.69132	22.7205	1.87354e-06	2.73383e-05	0.0185553	Lbp
ENSMUSG00000044349	0.560692	5.02993	2.33498	0.126496	0.244899	1	Snhg11
ENSMUSG00000027652	-0.299352	3.51978	4.96397	0.0258807	0.0737617	1	Ralgapb
ENSMUSG00000037761	-0.131346	2.27511	0.501906	0.478664	0.632861	0.3792	Actr5
ENSMUSG00000027655	0.0642584	0.90494	0.0543908	0.815592	0.889424	0.946282	Dhx35
ENSMUSG00000074622	-0.148645	6.7131	0.175229	0.675506	0.791527	0.162604	Mafb
ENSMUSG00000070544	0.333307	6.74148	9.14122	0.00249915	0.0117359	0.603159	Top1
ENSMUSG00000016933	-0.459781	2.10524	5.59628	0.0179987	0.0554332	0.758713	Plcg1
ENSMUSG00000035877	0.121078	3.0132	0.245185	0.620486	0.75149	0.96466	Zhx3
ENSMUSG00000085303	-0.516677	-0.146183	1.77895	0.182279	0.320629	0.686493	Gm16751
ENSMUSG00000027412	0.479643	0.151023	1.89255	0.168915	0.303614	0.218242	Lpin3
ENSMUSG00000057133	-0.458128	5.12829	7.24251	0.00711974	0.026864	1	Chd6
ENSMUSG00000109780	0.508923	0.46602	2.24939	0.133667	0.254946	1	Gm45447
ENSMUSG00000053141	-0.345487	3.42399	3.17994	0.0745475	0.165187	0.751343	Ptprt
ENSMUSG00000016921	-0.199051	6.21334	3.38263	0.0658868	0.150678	0.779582	Srsf6
ENSMUSG00000017868	-0.67641	3.43634	10.7882	0.0010215	0.00567274	0.914358	Sgk2
ENSMUSG00000017858	-0.0547573	3.98043	0.24467	0.620853	0.751792	1	Ift52
ENSMUSG00000074607	1.08902	1.80614	4.75647	0.0291884	0.0808132	0.0101126	Tox2
ENSMUSG00000035399	-0.837978	4.78478	22.8364	1.76393e-06	2.60852e-05	0.816249	Oser1
ENSMUSG00000099632	-0.513725	5.12836	18.9419	1.34759e-05	0.000148505	1	2900093K20Rik
ENSMUSG00000017943	-0.12426	4.53056	1.50438	0.219998	0.367528	1	Gdap1l1
ENSMUSG00000048486	-0.972561	4.10089	64.1799	1.13561e-15	1.26948e-13	1	Fitm2
ENSMUSG00000017950	-0.758543	2.99755	11.0043	0.000908984	0.00513901	0.435286	Hnf4a
ENSMUSG00000017679	-0.809336	2.20514	17.4198	2.99688e-05	0.000293794	0.351376	Ttpal
ENSMUSG00000017707	-0.213412	4.92768	2.14739	0.142813	0.268201	0.252638	Serinc3
ENSMUSG00000035268	-0.290179	5.61009	3.23753	0.0719692	0.161015	0.489214	Pkig
ENSMUSG00000017697	2.10447	0.369906	17.2655	3.25031e-05	0.000312499	0.052428	Ada
ENSMUSG00000018326	-0.000339871	5.83534	1.19462e-05	0.997242	0.999203	0.532356	Ywhab
ENSMUSG00000054582	-0.872713	3.84396	9.98087	0.00158175	0.00811863	0.248778	Pabpc1l
ENSMUSG00000018322	-0.211069	4.33904	3.35648	0.066941	0.152692	0.713955	Tomm34
ENSMUSG00000018209	0.0329231	3.0134	0.0422615	0.837122	0.902311	0.233418	Stk4
ENSMUSG00000018211	2.09599	0.920384	14.5457	0.000136799	0.00106023	0.0109196	Wfdc15b
ENSMUSG00000017002	4.10957	0.843999	10.4988	0.00119452	0.00646569	0.0637712	Slpi
ENSMUSG00000017009	-0.0167438	6.20985	0.00460685	0.945886	0.970006	0.40286	Sdc4
ENSMUSG00000045503	0.0853523	6.58536	0.677076	0.410595	0.57162	1	Sys1
ENSMUSG00000017734	0.581169	1.36145	4.36696	0.0366423	0.096496	0.183879	Dbndd2
ENSMUSG00000017721	0.0925664	4.2479	0.657879	0.41731	0.577983	0.484678	Pigt
ENSMUSG00000017723	1.32853	0.175225	7.49204	0.00619722	0.0241499	0.00733967	Wfdc2
ENSMUSG00000070530	-1.04527	2.77048	10.849	0.000988467	0.00551793	0.84343	Wfdc16
ENSMUSG00000070529	0.759741	1.27478	2.9536	0.0856867	0.183608	0.110427	Wfdc10
ENSMUSG00000017299	0.487292	4.05385	12.2158	0.00047387	0.0029894	0.887824	Dnttip1
ENSMUSG00000001403	1.01601	-0.409906	2.99495	0.0835245	0.179881	0.00875223	Ube2c
ENSMUSG00000050373	-0.339669	4.38091	8.21818	0.00414727	0.0175962	0.471834	Snx21
ENSMUSG00000017307	0.084771	3.58485	0.43863	0.507784	0.657561	0.827452	Acot8
ENSMUSG00000045822	0.303019	0.0368045	0.658671	0.41703	0.577658	0.853595	Zswim3
ENSMUSG00000017764	0.220053	2.69166	1.87124	0.171333	0.306243	1	Zswim1
ENSMUSG00000039873	0.277248	-0.15115	0.582467	0.445347	0.602458	0.242977	Neurl2
ENSMUSG00000017760	0.335817	4.32607	7.97265	0.00474895	0.0195883	0.262463	Ctsa
ENSMUSG00000017754	0.126623	0.942391	0.0658885	0.79742	0.876929	0.0137717	Pltp
ENSMUSG00000039849	-0.189173	5.6024	2.46842	0.116155	0.230336	1	Pcif1
ENSMUSG00000039834	-0.700842	2.42187	12.1099	0.00050156	0.00313707	1	Zfp335
ENSMUSG00000085436	-0.353515	1.67393	2.3986	0.121444	0.237857	0.813924	Zfp335os
ENSMUSG00000017740	-0.0574845	1.63631	0.0351987	0.85118	0.911135	0.757775	Slc12a5
ENSMUSG00000039804	0.189067	3.01039	1.86378	0.172189	0.307395	0.925008	Ncoa5
ENSMUSG00000017652	1.06508	0.64089	4.42728	0.0353688	0.0940055	0.0940178	Cd40
ENSMUSG00000053166	-0.959853	2.44887	18.4381	1.75514e-05	0.00018641	0.838994	Cdh22
ENSMUSG00000017664	0.273165	3.24744	5.61518	0.0178056	0.055053	0.565977	Slc35c2
ENSMUSG00000017670	-0.246525	2.0299	2.14419	0.14311	0.268607	0.514289	Elmo2
ENSMUSG00000017667	0.119858	1.50048	0.209556	0.647116	0.771242	0.609293	Zfp334
ENSMUSG00000039725	-0.053694	2.88443	0.110522	0.739551	0.838815	0.814181	Trp53rka
ENSMUSG00000027661	0.523399	-0.240221	1.11078	0.291913	0.45005	0.171604	Slc2a10
ENSMUSG00000039671	0.33977	5.30378	6.73556	0.00945098	0.0335471	1	Zmynd8
ENSMUSG00000027678	0.337487	3.09516	2.25338	0.133323	0.25449	0.372239	Ncoa3
ENSMUSG00000006800	1.3498	1.62632	9.11822	0.00253077	0.0118465	0.0637232	Sulf2
ENSMUSG00000039621	0.718671	1.66453	4.94763	0.0261264	0.0743469	0.0499412	Prex1
ENSMUSG00000042854	-0.530973	3.71956	10.7521	0.00104159	0.00576085	0.77818	Trp53rkb
ENSMUSG00000074582	-0.108894	3.35351	0.464674	0.495448	0.64667	1	Arfgef2
ENSMUSG00000002718	-0.19956	3.59146	2.1617	0.141488	0.266358	0.541692	Cse1l
ENSMUSG00000039536	-0.341544	3.72813	3.65647	0.055852	0.132914	0.751624	Stau1
ENSMUSG00000017999	-0.0418425	3.54118	0.0745386	0.78484	0.868543	0.292563	Ddx27
ENSMUSG00000039501	0.587204	4.04717	14.967	0.00010941	0.000876274	1	Znfx1
ENSMUSG00000050556	-0.468835	4.44889	6.11433	0.0134091	0.0442529	1	Kcnb1
ENSMUSG00000017969	0.949882	-0.579364	2.52563	0.11201	0.224242	0.00795036	Ptgis
ENSMUSG00000017929	-0.747134	3.22818	19.8016	8.5912e-06	0.000101004	0.268806	B4galt5
ENSMUSG00000039463	-0.427993	3.5993	9.27834	0.00231879	0.0110623	1	Slc9a8
ENSMUSG00000047030	-1.50778	2.44186	61.4511	4.53875e-15	4.64114e-13	0.398675	Spata2
ENSMUSG00000006418	-0.310616	4.49889	4.55402	0.0328416	0.0888278	1	Rnf114
ENSMUSG00000078923	-0.27148	1.53121	1.90411	0.167619	0.301935	0.649897	Ube2v1
ENSMUSG00000090213	0.192464	1.92472	1.24041	0.265392	0.420818	0.16296	Tmem189
ENSMUSG00000056501	-0.734181	4.94686	14.5728	0.00013485	0.00104945	0.296136	Cebpb
ENSMUSG00000027540	0.345339	5.23818	7.23369	0.00715481	0.0269347	0.744148	Ptpn1
ENSMUSG00000044641	-0.764341	1.55922	9.62973	0.00191453	0.00954804	0.0459792	Pard6b
ENSMUSG00000051149	0.726766	0.186335	0.96766	0.325264	0.486646	0.820672	Adnp
ENSMUSG00000078919	-0.19655	5.66527	1.63904	0.200458	0.344078	1	Dpm1
ENSMUSG00000074576	-0.078795	2.97851	0.206265	0.649711	0.772881	1	Mocs3
ENSMUSG00000027544	-0.511404	3.18165	6.17675	0.012944	0.0430094	0.61653	Nfatc2
ENSMUSG00000027546	0.112696	4.69652	1.11501	0.290996	0.449004	0.989482	Atp9a
ENSMUSG00000027547	0.319621	1.91158	2.14047	0.143458	0.26907	0.920598	Sall4
ENSMUSG00000027551	-0.711178	3.22098	22.4054	2.20757e-06	3.15152e-05	0.47858	Zfp64
ENSMUSG00000047907	0.27855	6.72774	5.33355	0.0209187	0.0622746	0.399647	Tshz2
ENSMUSG00000052056	0.0533925	2.00093	0.0431881	0.835371	0.90116	0.223986	Zfp217
ENSMUSG00000086970	-3.03628	-0.098873	7.47201	0.00626654	0.0243553	0.262011	Bcas1os1
ENSMUSG00000052033	-0.00372695	5.33108	0.000608549	0.980319	0.989875	0.794921	Pfdn4
ENSMUSG00000027560	0.503036	2.27551	1.81542	0.177859	0.314749	0.900619	Dok5
ENSMUSG00000067578	0.147082	2.64601	0.460482	0.497399	0.648338	0.0161791	Cbln4
ENSMUSG00000027495	-0.0171359	4.23349	0.0191055	0.890065	0.935874	1	Fam210b
ENSMUSG00000027498	0.213599	2.6469	2.1405	0.143455	0.26907	0.894833	Cstf1
ENSMUSG00000027502	0.168688	4.52992	2.57436	0.108608	0.219193	0.47967	Rtf2
ENSMUSG00000027509	0.0757945	4.27049	0.454767	0.50008	0.650299	0.58563	Rae1
ENSMUSG00000027510	0.134068	-0.300852	0.113861	0.73579	0.836347	0.0340515	Rbm38
ENSMUSG00000027514	4.66556	3.79032	31.0292	2.54181e-08	6.12961e-07	0.257625	Zbp1
ENSMUSG00000038400	-0.677105	2.68083	5.8265	0.0157865	0.0499976	0.133305	Pmepa1
ENSMUSG00000027519	0.0331028	4.83936	0.115918	0.733505	0.834829	1	Rab22a
ENSMUSG00000054455	-0.0428293	6.02502	0.201788	0.653282	0.775298	1	Vapb
ENSMUSG00000027522	0.340275	5.52419	8.04213	0.00457018	0.0189755	0.446565	Stx16
ENSMUSG00000039263	0.0621497	4.70429	0.22413	0.635911	0.763128	1	Npepl1
ENSMUSG00000086537	-0.599136	1.24527	1.16797	0.279818	0.437488	0.346307	Gnasas1
ENSMUSG00000027523	-0.024264	10.5874	0.0843987	0.771423	0.859446	0.796833	Gnas
ENSMUSG00000090625	0.783427	2.21353	8.78144	0.00304311	0.0137049	1	Gm20721
ENSMUSG00000016253	0.138324	3.46373	0.713275	0.398359	0.560268	0.430159	Nelfcd
ENSMUSG00000016256	0.642038	6.79626	9.00806	0.00268791	0.0124364	0.21848	Ctsz
ENSMUSG00000016252	-0.117283	9.22931	1.7957	0.180233	0.317715	0.937907	Atp5e
ENSMUSG00000016257	0.207385	5.02236	1.93907	0.16377	0.297069	0.51233	Prelid3b
ENSMUSG00000027524	1.0955	4.14039	8.10291	0.00441944	0.0184819	0.0636239	Edn3
ENSMUSG00000078899	-0.311532	1.62882	1.87147	0.171306	0.306243	0.707321	Gm4631
ENSMUSG00000078898	-0.574408	1.30141	3.48926	0.061768	0.143101	1	Zfp968
ENSMUSG00000078887	-0.560886	1.79816	7.31471	0.00683924	0.0260215	0.672528	Gm6710
ENSMUSG00000078879	1.32331	0.522108	11.1317	0.000848662	0.0048715	0.741919	Zfp973
ENSMUSG00000078878	-0.579451	2.53918	5.06396	0.0244284	0.0705418	0.599183	Gm14305
ENSMUSG00000078877	0.254909	1.83238	1.36587	0.242522	0.395049	1	Gm14295
ENSMUSG00000074527	-0.327311	2.39228	3.73706	0.053218	0.12843	1	Gm14296
ENSMUSG00000078875	-0.972507	0.114802	7.4549	0.00632639	0.0245373	0.514866	Gm14419
ENSMUSG00000078870	0.210655	0.607145	0.412703	0.520601	0.6685	1	Gm14410
ENSMUSG00000078867	-0.0403662	1.78987	0.0453688	0.831327	0.89915	1	Gm14418
ENSMUSG00000094786	0.0775632	3.02011	0.27288	0.601406	0.736529	0.627621	Gm14403
ENSMUSG00000078864	0.547521	0.35146	2.58578	0.107827	0.218027	1	Gm14322
ENSMUSG00000095362	0.263345	0.924317	1.06134	0.302909	0.462238	0.68581	Gm14325
ENSMUSG00000074521	0.62469	0.825256	2.66547	0.102548	0.209946	1	Gm14327
ENSMUSG00000078862	-0.223509	1.35158	1.11553	0.290884	0.448883	1	Gm14326
ENSMUSG00000074519	0.354439	0.191355	0.95271	0.329031	0.490362	0.625922	Zfp971
ENSMUSG00000078861	-0.0355944	2.68974	0.0615252	0.804101	0.881045	0.915234	Zfp931
ENSMUSG00000027525	-1.50655	2.11393	35.9976	1.97566e-09	6.2949e-08	1	Phactr3
ENSMUSG00000070476	-0.0937293	0.72984	0.0653458	0.798238	0.87739	0.960788	Fam217b
ENSMUSG00000000305	0.105215	2.11161	0.232786	0.629466	0.758152	0.948572	Cdh4
ENSMUSG00000039117	-0.0786316	2.15481	0.166575	0.683174	0.797571	0.810068	Taf4
ENSMUSG00000039108	-0.879784	3.10479	23.9581	9.84542e-07	1.54792e-05	1	Lsm14b
ENSMUSG00000027566	0.407006	7.78595	11.0123	0.000905076	0.00511958	0.860965	Psma7
ENSMUSG00000039086	-0.4406	1.6276	4.3563	0.0368724	0.0969857	0.968587	Ss18l1
ENSMUSG00000039069	0.199137	3.4353	1.82636	0.176558	0.313161	0.887733	Mtg2
ENSMUSG00000039050	0.186515	4.21829	2.19463	0.138493	0.262141	1	Osbpl2
ENSMUSG00000039041	0.0180394	5.3183	0.0182388	0.892571	0.937413	0.921543	Adrm1
ENSMUSG00000015647	0.669106	0.328262	2.13153	0.144297	0.270142	0.0652803	Lama5
ENSMUSG00000039001	0.0768647	10.0381	0.315189	0.574514	0.715214	0.785692	Rps21
ENSMUSG00000038990	-0.194829	1.92964	1.31111	0.252195	0.406289	0.568803	Cables2
ENSMUSG00000038963	-0.0834977	-0.421312	0.02093	0.88497	0.932772	0.192314	Slco4a1
ENSMUSG00000027569	-0.0184705	2.80348	0.0139483	0.905986	0.946403	0.708243	Mrgbp
ENSMUSG00000049401	0.522519	4.74526	15.2201	9.56815e-05	0.000782476	0.974096	Ogfr
ENSMUSG00000038914	0.0811647	3.96826	0.307526	0.579202	0.718069	0.998711	Dido1
ENSMUSG00000027573	0.515121	4.11386	22.6723	1.92122e-06	2.78799e-05	0.96938	Gid8
ENSMUSG00000023393	0.373369	2.84297	4.36805	0.0366189	0.0964536	1	Slc17a9
ENSMUSG00000038848	-0.194276	4.04453	2.73326	0.0982786	0.203228	0.954891	Ythdf1
ENSMUSG00000027575	-0.637665	4.83469	26.6811	2.39961e-07	4.50901e-06	1	Arfgap1
ENSMUSG00000016356	-0.54894	-0.0748792	1.90751	0.167241	0.301458	0.193322	Col20a1
ENSMUSG00000016346	0.556941	1.2593	2.0452	0.152687	0.281809	1	Kcnq2
ENSMUSG00000016349	1.21408	4.7373	16.0505	6.16739e-05	0.000545784	0.15955	Eef1a2
ENSMUSG00000016344	-0.309663	5.60117	6.14581	0.0131724	0.0436464	0.627277	Ppdpf
ENSMUSG00000047841	0.779656	-0.477349	1.89095	0.169095	0.303805	0.411526	Fndc11
ENSMUSG00000027580	-0.876818	2.40823	15.2955	9.1935e-05	0.000756057	0.446673	Helz2
ENSMUSG00000038705	-1.33844	2.59259	41.1413	1.41615e-10	5.84571e-09	1	Gmeb2
ENSMUSG00000027581	0.690566	5.75753	25.8369	3.71518e-07	6.53426e-06	0.997575	Stmn3
ENSMUSG00000038685	-0.175969	0.799268	0.431735	0.511139	0.660246	0.396667	Rtel1
ENSMUSG00000038671	-0.182243	4.68366	1.83862	0.175112	0.31135	0.845317	Arfrp1
ENSMUSG00000027582	-0.619265	2.90361	17.2658	3.24978e-05	0.000312499	1	Zgpat
ENSMUSG00000000827	-0.254279	5.41435	4.00391	0.0453948	0.114079	1	Tpd52l2
ENSMUSG00000000826	-0.256387	5.41387	4.26511	0.0389027	0.100878	0.733897	Dnajc5
ENSMUSG00000089917	-0.146839	3.60702	1.16412	0.280612	0.438313	0.9053	Uckl1
ENSMUSG00000010492	-1.73362	-0.0306059	12.0825	0.000508971	0.00317289	1	Uckl1os
ENSMUSG00000000823	-0.309655	3.04391	2.49611	0.114128	0.227273	1	Zfp512b
ENSMUSG00000002455	0.359102	4.60023	3.82816	0.0503982	0.12334	1	Prpf6
ENSMUSG00000038605	0.157993	3.33189	1.54288	0.21419	0.360105	1	Samd10
ENSMUSG00000059540	-0.478012	1.30316	4.92817	0.0264223	0.0749862	0.818111	Tcea2
ENSMUSG00000002458	0.691229	1.5447	8.54963	0.00345592	0.0152109	0.0499912	Rgs19
ENSMUSG00000010505	-0.863767	3.20358	29.3421	6.0664e-08	1.34265e-06	1	Myt1
ENSMUSG00000027589	0.00378026	4.09392	0.000606996	0.980344	0.989875	1	Pcmtd2
ENSMUSG00000038628	-0.0611111	4.90813	0.220067	0.638989	0.7651	0.980407	Polr3k
ENSMUSG00000073295	0.153155	4.09312	0.594982	0.440499	0.599033	0.21072	Nudt11
ENSMUSG00000073293	0.3974	3.06334	3.53373	0.0601323	0.14049	0.446775	Nudt10
ENSMUSG00000004317	-0.904576	3.98333	24.3659	7.96649e-07	1.28154e-05	0.80753	Clcn5
ENSMUSG00000046269	-1.10996	1.66726	17.3361	3.13185e-05	0.00030332	0.995514	Usp27x
ENSMUSG00000039556	-0.500123	1.47392	4.1331	0.0420523	0.107087	1	Ppp1r3f
ENSMUSG00000031143	-0.512684	2.2005	6.27578	0.0122399	0.0412089	0.274584	Ccdc22
ENSMUSG00000031144	0.0784769	5.51892	0.738033	0.390292	0.552693	1	Syp
ENSMUSG00000087644	-1.83781	0.900883	14.2908	0.000156625	0.00118874	1	Gm14703
ENSMUSG00000031145	0.395086	1.04006	2.16747	0.140958	0.265738	0.349055	Prickle3
ENSMUSG00000031146	0.576375	4.07999	6.8363	0.00893236	0.032053	0.321352	Plp2
ENSMUSG00000031148	-0.0756335	2.28573	0.1542	0.694554	0.806397	0.889156	Gpkow
ENSMUSG00000039382	0.321172	3.09577	3.62017	0.0570831	0.135089	0.584687	Wdr45
ENSMUSG00000031149	0.738378	2.4129	14.2411	0.000160824	0.00121711	0.218137	Praf2
ENSMUSG00000031150	0.417672	1.70592	2.72461	0.0988124	0.204012	0.0841677	Ccdc120
ENSMUSG00000000134	-0.410748	4.53553	10.1284	0.00146003	0.00762438	0.760774	Tfe3
ENSMUSG00000031153	0.0291145	4.66981	0.0663691	0.796699	0.876575	1	Gripap1
ENSMUSG00000009731	-0.315162	0.511371	0.812099	0.3675	0.530093	1	Kcnd1
ENSMUSG00000031154	-0.14251	4.26815	1.83829	0.175151	0.311378	1	Otud5
ENSMUSG00000031155	-1.23141	4.63173	42.0317	8.98062e-11	3.83377e-09	0.848908	Pim2
ENSMUSG00000031156	-0.329818	4.08758	8.03269	0.00459405	0.0190567	1	Slc35a2
ENSMUSG00000031157	-0.0692617	4.54051	0.564282	0.45254	0.60927	0.843253	Pqbp1
ENSMUSG00000031158	0.144342	5.46982	1.90422	0.167606	0.301935	0.883378	Timm17b
ENSMUSG00000039278	-0.293037	11.2195	7.04931	0.0079296	0.0291607	0.849605	Pcsk1n
ENSMUSG00000031161	-0.497145	4.61095	6.86868	0.00877193	0.0315804	0.868367	Hdac6
ENSMUSG00000039231	0.421136	1.15584	3.25628	0.0711503	0.15967	0.114341	Suv39h1
ENSMUSG00000031166	-0.29274	3.69301	4.40313	0.0358731	0.0949442	1	Wdr13
ENSMUSG00000031167	-0.551401	7.00104	9.18304	0.00244268	0.0115489	0.502519	Rbm3
ENSMUSG00000039201	0.0606559	0.921507	0.0443306	0.83324	0.900112	0.432256	Tbc1d25
ENSMUSG00000031168	0.463074	4.78582	10.9271	0.000947671	0.00531494	0.909887	Ebp
ENSMUSG00000031169	0.175416	1.63249	0.681831	0.408957	0.569948	0.230523	Porcn
ENSMUSG00000031171	0.0520882	2.54265	0.101843	0.749629	0.844508	0.653019	Ftsj1
ENSMUSG00000031170	-1.02719	5.1936	6.01107	0.0142164	0.0462234	0.167457	Slc38a5
ENSMUSG00000052364	-0.399969	4.55683	5.8735	0.0153705	0.0490214	0.730049	B630019K06Rik
ENSMUSG00000047344	-0.379206	0.175185	0.687207	0.407116	0.568497	0.660937	Lancl3
ENSMUSG00000015342	0.020695	2.24813	0.0103293	0.919048	0.953303	1	Xk
ENSMUSG00000031176	0.124436	5.00999	1.46955	0.225417	0.37454	1	Dynlt3
ENSMUSG00000040456	1.40446	-0.623696	5.59533	0.0180084	0.0554502	0.704214	H2ap
ENSMUSG00000054453	0.0914864	2.94677	0.0661412	0.79704	0.87666	0.946843	Sytl5
ENSMUSG00000090084	-0.15086	-0.295641	0.0221392	0.881717	0.93098	0.00966825	Srpx
ENSMUSG00000031174	-0.238529	3.22195	2.41644	0.120068	0.235792	1	Rpgr
ENSMUSG00000058254	-0.0897316	6.8899	1.01875	0.312816	0.472718	0.989428	Tspan7
ENSMUSG00000008035	-0.142338	6.02997	1.16091	0.281277	0.438936	0.917952	Mid1ip1
ENSMUSG00000040363	-0.208304	4.22665	4.73934	0.0294803	0.0814119	1	Bcor
ENSMUSG00000031007	0.157091	7.0898	1.57205	0.209909	0.355353	1	Atp6ap2
ENSMUSG00000044148	0.0712835	3.53003	0.41501	0.519437	0.66786	0.983267	1810030O07Rik
ENSMUSG00000064127	0.137431	2.8736	0.54797	0.459148	0.615198	0.495557	Med14
ENSMUSG00000031010	0.130162	6.43113	0.986623	0.320569	0.481219	1	Usp9x
ENSMUSG00000100714	-0.672776	-0.220828	1.79794	0.179962	0.317406	0.550541	2010308F09Rik
ENSMUSG00000000787	-0.728031	6.3973	32.7341	1.05666e-08	2.79327e-07	1	Ddx3x
ENSMUSG00000031012	-0.134516	3.63135	1.05788	0.303699	0.462971	0.887599	Cask
ENSMUSG00000025037	0.0518063	2.69316	0.12151	0.727402	0.830966	0.387063	Maoa
ENSMUSG00000040147	0.0643193	4.70404	0.119989	0.729046	0.831763	1	Maob
ENSMUSG00000025038	0.107427	1.21494	0.209859	0.646878	0.771156	1	Efhc2
ENSMUSG00000025040	0.0861111	4.8563	0.642409	0.42284	0.583256	0.738882	Fundc1
ENSMUSG00000037369	-0.0791435	3.94188	0.272699	0.601527	0.736608	1	Kdm6a
ENSMUSG00000037341	0.540846	2.05461	8.21348	0.00415804	0.0176306	1	Slc9a7
ENSMUSG00000060090	-0.28964	3.29009	3.78127	0.0518294	0.126001	0.826794	Rp2
ENSMUSG00000037315	0.00212383	3.26859	9.29549e-05	0.992307	0.99669	0.938646	Jade3
ENSMUSG00000023070	0.0614244	0.30527	0.0188655	0.890753	0.936249	0.772768	Rgn
ENSMUSG00000031059	-0.0150306	8.21706	0.018167	0.892782	0.93756	1	Ndufb11
ENSMUSG00000031060	0.212042	4.00468	2.27184	0.131744	0.252188	0.823938	Rbm10
ENSMUSG00000001924	0.163329	5.26608	2.4274	0.119231	0.234602	1	Uba1
ENSMUSG00000031065	0.24367	4.39204	5.9097	0.0150577	0.0482806	1	Cdk16
ENSMUSG00000031066	0.0845801	2.8591	0.2397	0.624423	0.754628	0.569086	Usp11
ENSMUSG00000001127	-0.185013	5.90504	4.30182	0.0380716	0.0991908	1	Araf
ENSMUSG00000037217	0.11168	4.03099	0.618274	0.431689	0.590952	1	Syn1
ENSMUSG00000001131	0.238489	2.54507	0.309528	0.57797	0.717283	0.0550125	Timp1
ENSMUSG00000001128	1.24314	0.251352	8.93372	0.00279953	0.0128626	0.0277649	Cfp
ENSMUSG00000009406	-0.387967	1.49396	2.55987	0.109607	0.220607	0.534149	Elk1
ENSMUSG00000001134	-0.00565898	4.63908	0.00186235	0.965578	0.981804	1	Uxt
ENSMUSG00000054737	0.842579	1.58109	8.30265	0.00395872	0.0169489	0.960897	Zfp182
ENSMUSG00000031079	0.564833	-0.379463	0.857957	0.354311	0.516091	0.376845	Zfp300
ENSMUSG00000036782	0.550984	3.32508	3.68593	0.0548733	0.131343	0.132335	Klhl13
ENSMUSG00000036769	0.767015	2.71828	20.9721	4.66011e-06	5.99722e-05	0.683183	Wdr44
ENSMUSG00000031093	0.0393015	3.2781	0.0384027	0.844637	0.907555	0.456918	Dock11
ENSMUSG00000017057	0.277926	3.23954	1.1871	0.275916	0.432823	0.588726	Il13ra1
ENSMUSG00000036699	0.152982	3.87478	0.442854	0.505748	0.655787	1	Zcchc12
ENSMUSG00000006373	0.0524786	7.18159	0.226004	0.634503	0.762409	0.759551	Pgrmc1
ENSMUSG00000059708	0.276334	3.12979	1.983	0.159075	0.290751	0.526544	Akap17b
ENSMUSG00000016319	-0.120873	7.68218	0.565699	0.451973	0.6088	0.556831	Slc25a5
ENSMUSG00000006423	-0.42341	3.55331	12.2517	0.000464835	0.00293942	1	C330007P06Rik
ENSMUSG00000016308	0.133422	4.62211	0.989065	0.319971	0.480613	0.479282	Ube2a
ENSMUSG00000044149	-0.12109	0.853746	0.230854	0.630891	0.759384	0.438972	Nkrf
ENSMUSG00000050379	0.546492	0.611743	3.20447	0.0734371	0.163199	0.0184521	Septin6
ENSMUSG00000079641	0.133181	9.81482	1.42368	0.232798	0.382516	0.744461	Rpl39
ENSMUSG00000036572	-7.97805e-05	5.92622	4.3618e-07	0.999473	1	1	Upf3b
ENSMUSG00000016409	0.421247	3.66094	11.865	0.000571999	0.00349641	0.533281	Nkap
ENSMUSG00000016427	0.101465	8.22564	0.694143	0.404759	0.566161	1	Ndufa1
ENSMUSG00000036537	0.0307336	1.98576	0.0201832	0.887027	0.934045	1	Rnf113a1
ENSMUSG00000048047	-0.800829	3.04596	15.2328	9.50408e-05	0.000778986	1	Zbtb33
ENSMUSG00000036502	-0.445044	1.69479	1.74711	0.186241	0.325607	1	Tmem255a
ENSMUSG00000016534	0.536386	6.28798	24.8411	6.22563e-07	1.0369e-05	0.795225	Lamp2
ENSMUSG00000031095	-0.336135	3.33929	4.59186	0.0321242	0.0872813	1	Cul4b
ENSMUSG00000000355	0.165191	5.15668	1.76096	0.184505	0.323214	0.788592	Mcts1
ENSMUSG00000048970	0.487411	4.6237	9.30476	0.00228559	0.0109316	1	C1galt1c1
ENSMUSG00000001986	-0.260772	4.00973	0.937984	0.332797	0.49425	0.404134	Gria3
ENSMUSG00000037475	0.195016	5.26733	2.88448	0.0894369	0.189835	0.80028	Thoc2
ENSMUSG00000025860	0.138536	4.12542	1.22724	0.267945	0.423999	0.270064	Xiap
ENSMUSG00000025862	0.395187	4.85284	4.10197	0.0428333	0.108698	0.806936	Stag2
ENSMUSG00000016150	1.36089	-0.242253	4.47795	0.0343349	0.0917567	0.0101488	Tenm1
ENSMUSG00000045284	-0.393936	2.98392	4.96187	0.0259122	0.0738085	1	Dcaf12l1
ENSMUSG00000031099	-0.259941	5.61174	1.46243	0.226545	0.375539	0.311292	Smarca1
ENSMUSG00000001173	-0.24065	5.82649	2.81315	0.0934948	0.196072	0.5339	Ocrl
ENSMUSG00000036985	0.716868	0.576824	5.87644	0.0153448	0.0489632	0.161882	Zdhhc9
ENSMUSG00000063785	0.119739	3.06033	0.365197	0.545634	0.690254	0.328849	Utp14a
ENSMUSG00000036959	-0.126573	1.65041	0.267475	0.60503	0.738909	0.937085	Bcorl1
ENSMUSG00000031103	1.72104	0.520544	16.9364	3.86541e-05	0.000362941	0.180961	Elf4
ENSMUSG00000036932	0.520309	2.97197	12.2773	0.000458495	0.0029091	0.554839	Aifm1
ENSMUSG00000036916	0.0317052	1.82034	0.0190399	0.890252	0.935946	1	Zfp280c
ENSMUSG00000031105	0.231742	4.43139	3.22024	0.0727331	0.162186	0.832741	Slc25a14
ENSMUSG00000051209	-0.588085	3.63594	2.46567	0.116358	0.230592	0.373063	Gpr119
ENSMUSG00000031107	0.391091	3.4336	4.61679	0.0316605	0.0861989	0.779566	Rbmx2
ENSMUSG00000031109	0.268854	2.04167	1.4364	0.230722	0.380289	0.576826	Enox2
ENSMUSG00000036198	2.35669	2.72943	29.1967	6.5392e-08	1.43049e-06	1	Arhgap36
ENSMUSG00000031111	0.434646	2.21237	5.38904	0.0202636	0.0605842	1	Igsf1
ENSMUSG00000056281	0.100716	0.744526	0.0921885	0.761413	0.852411	1	Olfr1322
ENSMUSG00000031112	0.163299	2.56469	0.385311	0.534775	0.680313	1	Stk26
ENSMUSG00000050029	0.10324	1.88495	0.224361	0.635737	0.762988	0.340625	Rap2c
ENSMUSG00000031119	-0.0626422	5.04871	0.351318	0.553368	0.696981	1	Gpc4
ENSMUSG00000055653	2.32465	1.38677	16.8536	4.03756e-05	0.000377192	0.0110063	Gpc3
ENSMUSG00000073207	1.12573	1.12899	17.9655	2.24946e-05	0.000229664	0.783845	Ccdc160
ENSMUSG00000025626	-0.125991	2.81428	0.445129	0.504657	0.65473	0.233919	Phf6
ENSMUSG00000025630	0.217338	6.49701	1.75073	0.185785	0.324982	0.581008	Hprt
ENSMUSG00000036022	-0.263782	0.42699	0.799886	0.371127	0.53369	0.36864	Fam122b
ENSMUSG00000023074	-0.189896	1.14285	0.365153	0.545658	0.690254	0.201779	Mospd1
ENSMUSG00000067925	-0.0909876	5.59472	0.604142	0.437002	0.595808	0.430338	Rtl8a
ENSMUSG00000067924	-0.206191	4.58552	4.24233	0.0394279	0.101956	0.446106	Rtl8b
ENSMUSG00000073176	0.248235	1.1962	0.88363	0.347209	0.509564	0.524552	Zfp449
ENSMUSG00000054850	0.364256	1.61406	2.66117	0.102825	0.210387	1	Smim10l2a
ENSMUSG00000035967	0.00921193	3.16352	0.00301794	0.95619	0.976851	1	Ints6l
ENSMUSG00000064016	-0.120434	0.731445	0.0645807	0.799397	0.878006	0.141535	Gm648
ENSMUSG00000061273	-0.0225998	2.37293	0.0105894	0.918039	0.952556	0.958154	Mmgt1
ENSMUSG00000060681	-0.00123893	2.58376	5.69659e-05	0.993978	0.997448	1	Slc9a6
ENSMUSG00000023092	-0.421698	3.31233	6.49218	0.010835	0.0373757	0.294256	Fhl1
ENSMUSG00000067878	1.4972	-0.541611	3.17093	0.0749597	0.165716	0.0883549	Map7d3
ENSMUSG00000067873	-0.15687	4.58529	1.69376	0.193106	0.334594	1	Htatsf1
ENSMUSG00000031133	0.61738	-0.549102	1.44539	0.229269	0.378415	0.02604	Arhgef6
ENSMUSG00000031134	-0.401268	3.58554	9.70026	0.00184242	0.00922123	0.552528	Rbmx
ENSMUSG00000062949	-0.179895	0.512436	0.340453	0.559568	0.70291	0.187502	Atp11c
ENSMUSG00000071753	1.84104	1.7643	12.7576	0.000354573	0.00233508	0.0785715	Cdr1os
ENSMUSG00000000838	-0.158597	4.50466	2.31619	0.128033	0.247058	0.655832	Fmr1
ENSMUSG00000031189	1.14808	2.1011	10.5398	0.00116829	0.00635148	1	Aff2
ENSMUSG00000035847	-0.429534	5.85787	8.83826	0.0029498	0.0133714	1	Ids
ENSMUSG00000045237	-0.246095	3.47813	2.27197	0.131732	0.252188	0.753081	Eola1
ENSMUSG00000073139	-0.0696006	3.47773	0.253028	0.614951	0.746876	1	Tmem185a
ENSMUSG00000059401	0.508116	2.93462	2.50677	0.113358	0.226321	0.102037	Mamld1
ENSMUSG00000031337	0.464033	2.25889	6.53217	0.0105941	0.0366789	0.752933	Mtm1
ENSMUSG00000015214	-0.554694	2.91377	9.48775	0.00206848	0.0100945	1	Mtmr1
ENSMUSG00000035776	-0.179665	3.92788	2.5289	0.111778	0.223844	0.96541	Cd99l2
ENSMUSG00000015217	-0.796484	3.93029	10.3379	0.00130328	0.0069405	0.218625	Hmgb3
ENSMUSG00000073131	-0.322214	5.37063	10.1546	0.00143943	0.00754371	1	Vma21
ENSMUSG00000033361	3.33973	-0.356117	26.6425	2.44799e-07	4.5674e-06	0.0197376	Prrg3
ENSMUSG00000031340	-0.553125	-0.756117	0.609989	0.434792	0.593844	0.187222	Gabre
ENSMUSG00000031347	0.205795	5.72903	4.63067	0.0314053	0.085681	0.662299	Cetn2
ENSMUSG00000031349	0.19194	2.62372	1.00781	0.315427	0.475477	0.738277	Nsdhl
ENSMUSG00000057836	-0.283254	2.91242	0.859357	0.353919	0.515633	0.930331	Xlr3a
ENSMUSG00000073125	-0.8898	1.16916	2.80627	0.0938965	0.196711	0.910104	Xlr3b
ENSMUSG00000067768	1.7553	-0.681957	7.57369	0.00592265	0.0233003	0.0306464	Xlr4b
ENSMUSG00000078317	-0.0892276	4.8237	0.416616	0.51863	0.667049	1	F8a
ENSMUSG00000031365	-0.976511	3.38896	34.3816	4.52986e-09	1.34277e-07	1	Zfp275
ENSMUSG00000031374	-0.99328	2.90438	22.7379	1.85669e-06	2.71225e-05	1	Zfp92
ENSMUSG00000031371	-0.136867	3.00726	1.01001	0.3149	0.474889	0.462664	Haus7
ENSMUSG00000031375	0.114496	3.24763	0.0577075	0.810157	0.8854	0.0373037	Bgn
ENSMUSG00000002012	-1.03904	3.36238	22.6896	1.90397e-06	2.76906e-05	0.442048	Pnck
ENSMUSG00000019558	-0.100874	3.12357	0.263782	0.607534	0.740638	0.872274	Slc6a8
ENSMUSG00000002015	0.106846	5.72616	0.730663	0.392668	0.554987	0.808689	Bcap31
ENSMUSG00000031378	0.317606	2.29597	3.10072	0.0782577	0.17111	0.43255	Abcd1
ENSMUSG00000002007	0.465146	-0.480259	0.324857	0.568703	0.710347	0.0216436	Srpk3
ENSMUSG00000002010	0.0518061	5.83172	0.270172	0.603216	0.737802	0.779806	Idh3g
ENSMUSG00000002014	0.197299	9.58674	2.22723	0.135597	0.257732	0.998596	Ssr4
ENSMUSG00000002006	-0.573619	2.22005	9.25872	0.00234377	0.0111492	1	Pdzd4
ENSMUSG00000031391	0.660635	0.163114	3.87997	0.0488653	0.120505	0.170829	L1cam
ENSMUSG00000031388	-0.241866	3.82833	3.68829	0.0547957	0.131229	0.304179	Naa10
ENSMUSG00000031387	1.03573	0.541885	5.83618	0.0156999	0.049771	0.0328522	Renbp
ENSMUSG00000031386	-0.0259527	3.57408	0.0268671	0.869801	0.924167	0.509745	Hcfc1
ENSMUSG00000031392	0.103799	5.45769	1.30124	0.253987	0.40808	1	Irak1
ENSMUSG00000031393	-0.429548	4.77122	17.888	2.34289e-05	0.000237731	1	Mecp2
ENSMUSG00000031328	-0.382253	2.22418	3.24053	0.0718372	0.160774	0.0736138	Flna
ENSMUSG00000001964	-0.601796	5.65653	24.1373	8.9707e-07	1.43087e-05	0.314889	Emd
ENSMUSG00000008682	-0.0858801	10.9577	0.542216	0.461516	0.617699	0.905513	Rpl10
ENSMUSG00000019088	0.17531	0.232883	0.36184	0.547486	0.691722	0.0561691	Dnase1l1
ENSMUSG00000009995	0.0983441	4.80388	0.947292	0.330409	0.491471	1	Taz
ENSMUSG00000019087	0.194091	6.53347	4.84834	0.0276728	0.0776498	0.915172	Atp6ap1
ENSMUSG00000015291	-0.0904386	5.99096	0.826343	0.363332	0.52594	0.923519	Gdi1
ENSMUSG00000001962	0.371763	4.43853	7.70912	0.00549425	0.0219887	0.721044	Fam50a
ENSMUSG00000031398	0.67794	1.11304	4.98459	0.025574	0.0731614	0.715875	Plxna3
ENSMUSG00000015289	-0.389052	4.91944	8.90965	0.00283667	0.0129951	0.684559	Lage3
ENSMUSG00000015290	-0.0695587	4.75463	0.2683	0.604474	0.738666	0.835035	Ubl4a
ENSMUSG00000032806	0.180392	1.99691	1.10984	0.292117	0.450207	0.732001	Slc10a3
ENSMUSG00000031399	0.0513943	4.19506	0.16991	0.680191	0.795497	1	Fam3a
ENSMUSG00000004221	-0.0886324	2.33821	0.294347	0.587448	0.725059	1	Ikbkg
ENSMUSG00000031400	0.524763	2.27643	8.10914	0.00440427	0.0184411	0.286667	G6pdx
ENSMUSG00000032750	0.0573466	-0.418331	0.0198832	0.887864	0.934627	0.0541094	Gab3
ENSMUSG00000031403	0.102679	3.28439	0.519539	0.471038	0.626658	0.204845	Dkc1
ENSMUSG00000031402	0.60846	2.18841	7.31543	0.00683649	0.0260215	0.0647154	Mpp1
ENSMUSG00000031196	0.13761	1.54059	0.251461	0.616048	0.747451	0.206429	F8
ENSMUSG00000031198	-0.0225499	5.97734	0.0352377	0.851098	0.911122	0.762441	Fundc2
ENSMUSG00000090110	0.207603	3.3358	1.28515	0.256944	0.411728	0.685869	Cmc4
ENSMUSG00000031200	0.600426	1.21728	3.74555	0.0529482	0.127966	0.83487	Mtcp1
ENSMUSG00000031201	0.457404	4.08873	15.5156	8.18293e-05	0.000682668	0.740575	Brcc3
ENSMUSG00000031197	0.413299	5.41825	12.2665	0.000461152	0.00292379	0.614921	Vbp1
ENSMUSG00000031202	0.00775961	4.16956	0.00427423	0.947873	0.971401	1	Rab39b
ENSMUSG00000016382	-0.0970168	3.47673	0.264205	0.607246	0.740518	0.106965	Pls3
ENSMUSG00000025246	0.139004	5.66728	1.95183	0.16239	0.295216	1	Tbl1x
ENSMUSG00000035725	-0.0409117	2.94755	0.0436711	0.834467	0.900773	0.280644	Prkx
ENSMUSG00000045103	0.665577	2.90081	4.25469	0.0391422	0.101319	0.0749826	Dmd
ENSMUSG00000035476	-0.00255651	1.60863	0.00018145	0.989253	0.995213	1	Tab3
ENSMUSG00000025059	-0.319593	2.08947	0.784594	0.37574	0.538679	0.0597209	Gk
ENSMUSG00000035277	1.01711	4.67478	6.49129	0.0108404	0.0373846	0.0814613	Arx
ENSMUSG00000006678	0.136153	1.69727	0.274627	0.600245	0.735379	0.0777263	Pola1
ENSMUSG00000035246	-1.11671	2.7145	18.7553	1.48607e-05	0.000161473	1	Pcyt1b
ENSMUSG00000035232	-0.0261522	2.93273	0.0312873	0.859601	0.916742	0.410401	Pdk3
ENSMUSG00000079509	-0.279096	3.73929	3.77872	0.0519083	0.1261	0.712878	Zfx
ENSMUSG00000035150	-0.210014	4.5748	4.30925	0.0379057	0.0988891	1	Eif2s3x
ENSMUSG00000043929	-0.82671	2.53851	29.1238	6.78963e-08	1.47549e-06	1	Klhl15
ENSMUSG00000079508	0.113371	4.75581	0.496011	0.481258	0.634848	0.934006	Apoo
ENSMUSG00000025151	-0.538087	8.32792	37.726	8.14112e-10	2.84853e-08	1	Maged1
ENSMUSG00000071723	0.658846	3.16958	14.121	0.000171421	0.00128332	0.545287	Gspt2
ENSMUSG00000073062	-0.559745	3.03455	14.5747	0.000134708	0.00104895	1	Zxdb
ENSMUSG00000071722	-0.108597	0.0120305	0.074586	0.784773	0.868543	0.279045	Spin4
ENSMUSG00000025656	-0.428675	3.14139	3.24067	0.0718314	0.160774	0.78676	Arhgef9
ENSMUSG00000050332	-0.280059	2.16853	1.13603	0.286493	0.444133	0.356497	Amer1
ENSMUSG00000035062	0.0560114	0.63742	0.0291782	0.864368	0.920397	0.539635	Zc4h2
ENSMUSG00000035045	-0.253115	1.47221	0.93065	0.334694	0.49595	1	Zc3h12b
ENSMUSG00000057421	0.384219	4.50577	12.174	0.000484599	0.00304397	0.831516	Las1l
[truncated: 11,192 more rows]

## Sheet: gamma_T1D_DE
EID	logFC	logCPM	LR	PValue	padj	relative_ct_expression	gene_symbol
ENSMUSG00000051951	-0.10638	0.801437	0.0144308	0.904382	0.946854	0.308394	Xkr4
ENSMUSG00000033845	0.090762	4.63768	0.14852	0.699954	0.807018	0.383709	Mrpl15
ENSMUSG00000025903	0.773543	3.96396	11.5668	0.000671402	0.00408575	0.526982	Lypla1
ENSMUSG00000033813	0.576634	5.43074	6.36952	0.0116097	0.0407731	0.494142	Tcea1
ENSMUSG00000002459	1.88393	0.723604	2.00564	0.156715	0.291653	0.142759	Rgs20
ENSMUSG00000033793	0.0777324	5.08296	0.1844	0.667619	0.784828	0.843061	Atp6v1h
ENSMUSG00000025907	0.0740406	4.94703	0.110309	0.739793	0.834425	0.427612	Rb1cc1
ENSMUSG00000090031	-0.395596	2.15509	0.647303	0.421079	0.580342	0.477385	4732440D04Rik
ENSMUSG00000033740	0.552972	5.36673	6.08917	0.0136013	0.0463292	0.381469	St18
ENSMUSG00000051285	0.230883	5.66852	1.90806	0.167178	0.305213	0.569126	Pcmtd1
ENSMUSG00000025909	1.63522	2.93967	7.04302	0.00795746	0.0301803	0.133058	Sntg1
ENSMUSG00000061024	-0.592258	3.22976	2.73589	0.0981171	0.208816	0.311836	Rrs1
ENSMUSG00000045210	0.515207	3.7971	4.3037	0.0380296	0.102085	0.480188	Vcpip1
ENSMUSG00000025915	1.57389	2.87961	23.5838	1.19588e-06	1.80079e-05	0.25106	Sgk3
ENSMUSG00000098234	-0.363899	3.57855	1.56078	0.211551	0.362788	0.378461	Snhg6
ENSMUSG00000099032	3.12817	2.15971	20.4819	6.01968e-06	7.46995e-05	0.0739533	Tcf24
ENSMUSG00000025916	1.48542	1.05314	1.95804	0.161723	0.298278	0.0575776	Ppp1r42
ENSMUSG00000025917	-0.269434	5.4292	2.5842	0.107935	0.223512	0.713221	Cops5
ENSMUSG00000056763	0.978643	5.56996	15.6733	7.52779e-05	0.00066796	0.467718	Cspp1
ENSMUSG00000067851	0.851089	5.46999	18.2985	1.88852e-05	0.00020588	0.502276	Arfgef1
ENSMUSG00000016918	5.33831	-0.717848	2.81888	0.0931613	0.201095	0.00141875	Sulf1
ENSMUSG00000025938	1.43528	0.946744	2.17152	0.140587	0.270327	0.0725444	Slco5a1
ENSMUSG00000005886	0.973783	4.15206	10.692	0.00107602	0.00603478	0.4386	Ncoa2
ENSMUSG00000025935	0.132264	7.40541	0.73139	0.392433	0.553527	0.574068	Tram1
ENSMUSG00000025937	0.124191	3.62853	0.151479	0.697126	0.804919	0.306481	Lactb2
ENSMUSG00000025932	-0.296404	2.55172	0.539027	0.462836	0.619133	0.364618	Eya1
ENSMUSG00000032769	-4.40794	0.707242	14.9762	0.000108876	0.000902128	0.0805787	Trpa1
ENSMUSG00000092083	4.19641	2.80283	19.7112	9.00709e-06	0.000107425	0.0671289	Kcnb2
ENSMUSG00000025925	0.202611	3.48454	0.640901	0.423385	0.582607	0.327266	Terf1
ENSMUSG00000043716	-0.466619	9.46683	8.20361	0.0041807	0.0180753	0.743801	Rpl7
ENSMUSG00000025921	0.491339	1.57397	0.900553	0.342633	0.504766	0.0215178	Rdh10
ENSMUSG00000025920	0.113022	4.50774	0.300421	0.583619	0.721916	0.648787	Stau2
ENSMUSG00000025939	0.32963	5.44815	4.01456	0.045109	0.116468	0.737592	Ube2w
ENSMUSG00000079658	-0.00988	6.7065	0.00233989	0.961419	0.978329	0.660596	Eloc
ENSMUSG00000025940	0.0186865	4.177	0.00505458	0.943322	0.968096	0.725275	Tmem70
ENSMUSG00000025779	-0.269246	3.74213	0.385947	0.534437	0.68061	0.194417	Ly96
ENSMUSG00000025777	0.232774	4.89245	1.09319	0.295766	0.458239	0.525163	Gdap1
ENSMUSG00000043760	1.47693	1.28086	5.31894	0.0210949	0.065045	0.0595624	Pkhd1
ENSMUSG00000041859	2.61474	-0.307675	4.38506	0.0362552	0.0985865	0.00700627	Mcm3
ENSMUSG00000025931	0.538472	-0.0194839	0.294315	0.587469	0.724911	0.0178212	Paqr8
ENSMUSG00000041809	0.226484	0.911345	0.09182	0.761876	0.849097	0.58669	Efhc1
ENSMUSG00000041779	0.305807	0.461307	0.174192	0.676413	0.791463	0.0351984	Tram2
ENSMUSG00000025933	-1.4585	1.90476	10.509	0.00118798	0.00655125	0.541093	Tmem14a
ENSMUSG00000025934	-1.68596	-0.409603	1.89561	0.16857	0.30713	0.00423163	Gsta3
ENSMUSG00000041670	1.58762	-0.50778	0.292364	0.588709	0.725763	0.0281949	Rims1
ENSMUSG00000026158	0.881494	3.19893	3.13022	0.0768532	0.174098	0.0569928	Ogfrl1
ENSMUSG00000026155	0.163906	5.10667	0.715822	0.397518	0.558609	0.546441	Smap1
ENSMUSG00000026154	-0.303818	5.90376	1.45409	0.227872	0.381794	0.540463	Sdhaf4
ENSMUSG00000026153	0.95705	4.6846	13.8285	0.000200271	0.00149195	0.256967	Fam135a
ENSMUSG00000073725	-0.103284	4.66158	0.270773	0.602813	0.736679	0.365552	Lmbrd1
ENSMUSG00000033569	0.605788	3.24935	2.01297	0.15596	0.291047	0.383405	Adgrb3
ENSMUSG00000048874	-0.387781	5.46953	2.65725	0.103079	0.215999	0.733675	Phf3
ENSMUSG00000026058	-1.83329	2.45915	6.19014	0.0128464	0.0443257	0.0704411	Khdrbs2
ENSMUSG00000026134	0.170335	0.820184	0.058599	0.808724	0.881497	0.0984135	Prim2
ENSMUSG00000004768	0.37106	2.34729	0.935635	0.333403	0.495915	0.492576	Rab23
ENSMUSG00000042215	0.809525	3.93228	4.60836	0.0318165	0.0892392	0.227913	Bag2
ENSMUSG00000042197	0.0511896	4.15358	0.0444479	0.833023	0.897379	0.554939	Zfp451
ENSMUSG00000026131	0.300816	6.71456	2.00164	0.15713	0.292135	0.458482	Dst
ENSMUSG00000042111	-0.0748545	4.20475	0.0886669	0.765879	0.851995	0.386509	Ccdc115
ENSMUSG00000026127	-0.204835	3.89791	0.861952	0.353193	0.515772	0.393368	Imp4
ENSMUSG00000026126	-0.852193	2.00025	2.60512	0.106519	0.221347	0.0268969	Ptpn18
ENSMUSG00000037509	-0.0746292	0.177714	0.00881397	0.925202	0.958557	0.479763	Arhgef4
ENSMUSG00000037503	-0.0207295	3.34826	0.00558525	0.940426	0.966435	0.251079	Fam168b
ENSMUSG00000026123	-0.259062	4.50399	1.68516	0.19424	0.340812	0.587939	Plekhb2
ENSMUSG00000045216	0.014509	3.50439	0.00248517	0.960241	0.978174	0.359669	Hs6st1
ENSMUSG00000037470	1.34493	5.09647	27.6108	1.48348e-07	2.87352e-06	0.241593	Uggt1
ENSMUSG00000047180	-2.39362	1.74632	13.0232	0.000307656	0.0021337	0.0335059	Neurl3
ENSMUSG00000037447	0.60157	3.13762	1.96671	0.160798	0.297148	0.0687388	Arid5a
ENSMUSG00000010453	-1.49846	3.78584	29.8786	4.59952e-08	9.8487e-07	0.623378	Kansl3
ENSMUSG00000001143	-0.241241	4.10735	0.63682	0.424865	0.583973	0.555025	Lman2l
ENSMUSG00000037408	0.853181	1.03151	1.88098	0.170223	0.308992	0.120594	Cnnm4
ENSMUSG00000001138	0.607475	2.34257	2.01044	0.15622	0.291348	0.51245	Cnnm3
ENSMUSG00000079610	-0.757998	3.65665	10.2941	0.00133454	0.00719411	0.352478	Ankrd39
ENSMUSG00000026121	0.421299	0.950457	0.562052	0.453435	0.610457	0.0196086	Sema4c
ENSMUSG00000061518	0.00197384	7.98718	0.000130953	0.99087	0.995625	0.738602	Cox5b
ENSMUSG00000037351	-0.35245	4.72205	2.35991	0.124489	0.247496	0.654987	Actr1b
ENSMUSG00000026116	1.08104	3.68539	10.6897	0.00107732	0.00603692	0.265375	Tmem131
ENSMUSG00000050122	0.132201	-0.111182	0.00100143	0.974755	0.986133	0.216713	Vwa3b
ENSMUSG00000026113	0.763868	4.51291	8.95636	0.00276505	0.0129811	0.364799	Inpp4a
ENSMUSG00000026112	0.305932	4.3179	1.98705	0.15865	0.294049	0.59685	Coa5
ENSMUSG00000026111	-0.31755	5.61221	1.78392	0.181669	0.32432	0.655681	Unc50
ENSMUSG00000026110	-1.92534	1.55666	20.0356	7.60149e-06	9.22459e-05	0.0520376	Mgat4a
ENSMUSG00000026090	0.837841	2.4739	2.32697	0.127149	0.251453	0.205566	Cracdl
ENSMUSG00000060771	1.91954	1.86912	8.25052	0.00407403	0.0177831	0.209026	Tsga10
ENSMUSG00000037216	0.84736	1.03206	1.99373	0.157952	0.293126	0.675928	Lipt1
ENSMUSG00000026088	1.20215	4.32727	14.9778	0.000108786	0.000901944	0.33837	Mitd1
ENSMUSG00000026087	0.28264	6.23826	2.43559	0.118609	0.23883	0.615632	Mrpl30
ENSMUSG00000058407	-0.0709348	5.70796	0.0995013	0.752429	0.842915	0.656143	Txndc9
ENSMUSG00000026083	0.161577	6.77976	0.843517	0.358393	0.521177	0.574105	Eif5b
ENSMUSG00000026082	-0.686342	3.39075	5.34849	0.0207402	0.0641463	0.7273	Rev1
ENSMUSG00000048814	0.429662	2.36081	0.845775	0.35775	0.520526	0.565395	Lonrf2
ENSMUSG00000026080	-1.07315	1.45533	4.944	0.0261814	0.0766273	0.145894	Chst10
ENSMUSG00000026078	-1.41853	5.21698	23.0953	1.54171e-06	2.25963e-05	0.515222	Pdcl3
ENSMUSG00000026077	3.08376	-0.0160083	9.63033	0.0019139	0.00963967	0.0868314	Npas2
ENSMUSG00000073702	-0.151525	9.73369	1.2574	0.262144	0.4217	0.79344	Rpl31
ENSMUSG00000003134	0.585059	2.46782	2.29205	0.130038	0.255638	0.149362	Tbc1d8
ENSMUSG00000003135	0.0145334	3.45864	0.00304069	0.956025	0.9757	0.526705	Cnot11
ENSMUSG00000048234	-0.141676	4.02043	0.398939	0.527638	0.674817	0.145868	Rnf149
ENSMUSG00000050967	-1.89274	2.27861	10.5332	0.00117247	0.00647384	0.283094	Creg2
ENSMUSG00000026074	-0.665428	4.25552	8.0893	0.00445275	0.0189655	0.136019	Map4k4
ENSMUSG00000026073	0.630622	1.73444	0.996526	0.318153	0.480452	0.0385075	Il1r2
ENSMUSG00000097899	-1.02943	0.506181	3.0325	0.0816124	0.182167	0.541103	Gm16894
ENSMUSG00000026072	1.87279	5.90548	33.2991	7.90202e-09	1.99685e-07	0.24771	Il1r1
ENSMUSG00000060679	0.271047	4.2023	1.72223	0.189407	0.334792	0.432796	Mrps9
ENSMUSG00000041907	1.71768	4.00907	21.449	3.63359e-06	4.79787e-05	0.114121	Gpr45
ENSMUSG00000070939	0.73009	3.18715	5.23896	0.0220865	0.067503	0.284962	Tgfbrap1
ENSMUSG00000041878	0.0145684	0.678582	0.000566305	0.981014	0.989642	0.973726	8430432A02Rik
ENSMUSG00000010290	0.720071	2.29605	2.78838	0.0949503	0.203856	0.664268	AI597479
ENSMUSG00000008136	-4.90027	4.91502	108.622	1.96364e-25	4.3065e-23	0.202201	Fhl2
ENSMUSG00000066877	1.97362	1.74441	8.18753	0.00421794	0.0182005	0.0731592	Nck2
ENSMUSG00000057363	0.0463346	3.07675	0.0264615	0.870778	0.923792	0.325976	Uxs1
ENSMUSG00000041763	0.1302	4.47045	0.265979	0.606042	0.739185	0.495334	Tpp2
ENSMUSG00000026049	-0.806109	3.68763	6.96747	0.0083005	0.0312299	0.304761	Tex30
ENSMUSG00000026047	-0.712272	1.06607	1.95692	0.161843	0.298416	0.19892	Poglut2
ENSMUSG00000041684	0.777016	1.5736	1.57265	0.209822	0.360965	0.401513	Bivm
ENSMUSG00000026048	0.320465	3.19419	1.00393	0.316362	0.47868	0.714564	Ercc5
ENSMUSG00000026043	-0.813371	3.53985	0.366958	0.544667	0.689239	0.0192222	Col3a1
ENSMUSG00000026042	-2.36733	-0.265376	4.46288	0.034639	0.0952518	0.00402116	Col5a2
ENSMUSG00000025995	0.172575	3.38768	0.341547	0.558937	0.701227	0.410941	Wdr75
ENSMUSG00000025993	-0.280137	3.21022	0.746555	0.387569	0.548661	0.128439	Slc40a1
ENSMUSG00000041144	-0.432824	-0.635325	0.117443	0.731824	0.829432	0.456195	Dnah7b
ENSMUSG00000025986	1.54636	2.31099	9.97327	0.0015883	0.0083008	0.211487	Slc39a10
ENSMUSG00000100213	1.43409	-0.111871	1.78401	0.181658	0.32432	0.644809	Gm28151
ENSMUSG00000045954	0.703028	1.08704	0.356625	0.550386	0.693954	0.00554959	Cavin2
ENSMUSG00000026107	1.71147	2.8849	5.40097	0.0201255	0.0626122	0.00733887	Nabp1
ENSMUSG00000099413	-1.02823	2.33356	0.576456	0.447705	0.605334	0.0200206	Gm17767
ENSMUSG00000018417	-1.22528	4.18439	26.3847	2.79744e-07	4.99337e-06	0.29886	Myo1b
ENSMUSG00000109599	1.06089	0.535063	2.59173	0.107423	0.222835	0.783418	Gm31812
ENSMUSG00000026104	2.73838	5.5562	24.7257	6.60966e-07	1.07773e-05	0.187218	Stat1
ENSMUSG00000026103	-0.465497	5.53819	5.11393	0.0237345	0.0712684	0.513131	Gls
ENSMUSG00000002881	-1.45183	4.24995	19.0544	1.27046e-05	0.000144596	0.191601	Nab1
ENSMUSG00000043015	-0.262951	0.50938	0.0946985	0.758287	0.84667	0.181358	Nemp2
ENSMUSG00000041439	-0.512854	3.78081	3.85165	0.0496972	0.125441	0.351723	Mfsd6
ENSMUSG00000026102	-0.210537	3.34987	0.574307	0.448552	0.606111	0.409054	Inpp1
ENSMUSG00000041426	0.0525202	2.89143	0.0380492	0.845344	0.906105	0.584484	Hibch
ENSMUSG00000043629	1.07471	4.31294	22.9307	1.67952e-06	2.43457e-05	0.491685	1700019D03Rik
ENSMUSG00000026098	0.769927	0.863479	1.48602	0.222835	0.37574	0.200453	Pms1
ENSMUSG00000026097	-0.0907714	2.98586	0.085893	0.769465	0.853266	0.453699	Ormdl1
ENSMUSG00000026096	-0.367181	2.38517	1.03308	0.309436	0.472099	0.583932	Osgepl1
ENSMUSG00000026095	0.105898	3.56241	0.161279	0.687982	0.799293	0.236557	Asnsd1
ENSMUSG00000096141	-0.944933	-0.449876	0.904859	0.341482	0.503517	0.220166	Dnah7a
ENSMUSG00000026094	-0.0610037	0.608295	0.00677817	0.934385	0.963002	0.0130034	Stk17b
ENSMUSG00000041303	0.489045	3.25398	2.28078	0.130986	0.256813	0.587404	Gtf3c3
ENSMUSG00000073678	0.122915	4.22872	0.2076	0.648655	0.770292	0.384648	Pgap1
ENSMUSG00000052331	1.30913	4.24007	15.8502	6.85609e-05	0.000616907	0.168125	Ankrd44
ENSMUSG00000025982	-0.0294057	6.74222	0.0332855	0.855235	0.912735	0.675993	Sf3b1
ENSMUSG00000025981	-0.0410741	5.43092	0.0353839	0.850793	0.909688	0.244651	Coq10b
ENSMUSG00000025980	-0.15238	6.65107	0.906464	0.341054	0.503171	0.552837	Hspd1
ENSMUSG00000073676	0.0252035	8.05662	0.0150976	0.902208	0.945351	0.64639	Hspe1
ENSMUSG00000025979	-0.62909	5.6244	11.5319	0.000684131	0.00414914	0.588708	Mob4
ENSMUSG00000046994	2.03586	0.577685	6.00715	0.014248	0.0479576	0.251886	Mars2
ENSMUSG00000038323	3.24452	0.723495	22.4833	2.11975e-06	2.99026e-05	0.287014	1700066M21Rik
ENSMUSG00000048495	0.0471458	2.9013	0.0228713	0.879792	0.929852	0.667651	Tyw5
ENSMUSG00000025971	-0.451873	3.88361	3.38034	0.0659783	0.155387	0.756424	Maip1
ENSMUSG00000038305	-5.78676	1.13904	100.563	1.14663e-23	2.2243e-21	0.149704	Spats2l
ENSMUSG00000054770	0.387725	2.3932	1.20076	0.273169	0.433722	0.581836	Kctd18
ENSMUSG00000063558	0.240209	1.37227	0.153246	0.695452	0.803793	0.456831	Aox1
ENSMUSG00000051223	-0.35214	5.20154	3.04251	0.0811103	0.18159	0.247158	Bzw1
ENSMUSG00000026034	0.451349	6.02135	6.08059	0.0136675	0.0464781	0.551812	Clk1
ENSMUSG00000026035	0.279631	3.28772	0.731948	0.392252	0.553331	0.371363	Ppil3
ENSMUSG00000026036	0.662844	2.33872	2.71297	0.0995355	0.210949	0.396991	Nif3l1
ENSMUSG00000026037	0.550247	3.37299	2.20381	0.13767	0.266487	0.333312	Orc2
ENSMUSG00000085054	0.859774	-0.217167	0.85172	0.356066	0.518934	0.178433	Gm15834
ENSMUSG00000038174	0.54293	4.09213	3.93875	0.0471858	0.120672	0.530014	Fam126b
ENSMUSG00000026032	-0.0605362	6.95762	0.122053	0.726819	0.825581	0.753252	Ndufb3
ENSMUSG00000026031	-0.0770303	5.37429	0.233939	0.628618	0.756298	0.305867	Cflar
ENSMUSG00000026029	0.137253	2.63336	0.129482	0.718969	0.820053	0.088545	Casp8
ENSMUSG00000026028	-0.12078	2.73681	0.116051	0.733358	0.830291	0.257155	Trak2
ENSMUSG00000026027	-1.68758	2.44243	19.2958	1.11953e-05	0.000129201	0.497123	Stradb
ENSMUSG00000038079	-0.969942	3.57017	17.6404	2.66853e-05	0.000276501	0.428692	Tmem237
ENSMUSG00000097573	-0.0336718	1.91638	0.00475451	0.945027	0.969426	0.645429	G730003C15Rik
ENSMUSG00000026024	1.55218	1.79027	6.78554	0.0091899	0.0339658	0.254097	Als2
ENSMUSG00000026021	-0.459125	7.21012	3.71995	0.053766	0.13264	0.648469	Sumo1
ENSMUSG00000026020	0.0156168	5.55915	0.00446558	0.946721	0.970032	0.372191	Nop58
ENSMUSG00000067336	0.484646	3.31468	2.05843	0.151366	0.285279	0.0531543	Bmpr2
ENSMUSG00000041040	0.308705	3.56023	0.96052	0.327056	0.489511	0.228152	Fam117b
ENSMUSG00000026018	3.58963	2.91594	32.5681	1.15091e-08	2.80103e-07	0.0368006	Ica1l
ENSMUSG00000026019	1.54464	3.45327	26.5692	2.54271e-07	4.59464e-06	0.271194	Wdr12
ENSMUSG00000026017	0.31738	2.60418	0.836312	0.360454	0.523132	0.571128	Carf
ENSMUSG00000073664	0.181266	5.0842	0.817537	0.365901	0.527959	0.432868	Nbeal1
ENSMUSG00000049439	-0.0943885	4.07247	0.173927	0.676645	0.791629	0.355804	Cyp20a1
ENSMUSG00000026782	0.217414	4.06985	0.948628	0.330069	0.492703	0.464619	Abi2
ENSMUSG00000026014	1.02846	3.30731	7.17972	0.00737324	0.0283773	0.0393761	Raph1
ENSMUSG00000052062	1.09944	2.40771	5.41064	0.0200144	0.0623253	0.161963	Pard3b
ENSMUSG00000025969	-2.82852	2.35896	21.0685	4.43147e-06	5.70298e-05	0.0429402	Nrp2
ENSMUSG00000040865	0.732068	4.24682	7.89794	0.00494912	0.0206725	0.563814	Ino80d
ENSMUSG00000084799	-0.0344257	1.17861	0.00380566	0.95081	0.972334	0.622694	Ino80dos
ENSMUSG00000101599	0.0720188	3.04252	0.0408102	0.839905	0.902655	0.70469	Gm20342
ENSMUSG00000025968	-0.226583	4.4954	1.06721	0.301577	0.463865	0.823871	Ndufs1
ENSMUSG00000025967	-0.551564	8.45934	11.4513	0.000714437	0.00429345	0.704791	Eef1b2
ENSMUSG00000027520	-0.689407	6.13457	5.21323	0.0224157	0.068256	0.744855	Zdbf2
ENSMUSG00000025964	-0.313263	1.42119	0.243334	0.621809	0.751342	0.0440381	Adam23
ENSMUSG00000025962	0.0518952	2.41322	0.0182874	0.892429	0.93831	0.546267	Fastkd2
ENSMUSG00000025959	-2.03208	6.07658	60.2322	8.43012e-15	5.70265e-13	0.335035	Klf7
ENSMUSG00000025958	0.725746	3.85121	7.22769	0.00717877	0.0277698	0.421116	Creb1
ENSMUSG00000025956	-0.11684	2.4471	0.0822408	0.774283	0.856412	0.660435	Mettl21a
ENSMUSG00000070871	0.0302371	0.568292	0.00185445	0.965651	0.981197	0.035902	Ccnyl1
ENSMUSG00000045005	-0.641016	0.206495	0.316696	0.5736	0.713047	0.0147694	Fzd5
ENSMUSG00000051344	-0.716287	2.30386	2.79255	0.0947035	0.203425	0.288889	Plekhm3
ENSMUSG00000044816	-1.45733	1.20536	3.12914	0.0769041	0.174153	0.13939	D630023F18Rik
ENSMUSG00000025950	-0.739177	4.42506	6.56985	0.0103721	0.0374331	0.31854	Idh1
ENSMUSG00000025949	0.934438	3.76684	12.1562	0.000489258	0.00314819	0.340429	Pikfyve
ENSMUSG00000015222	0.521015	5.78256	4.08114	0.0433644	0.113082	0.464414	Map2
ENSMUSG00000055567	-0.128513	5.81047	0.404863	0.524589	0.672483	0.645286	Unc80
ENSMUSG00000026005	0.223822	3.0505	0.524288	0.469018	0.625121	0.430005	Rpe
ENSMUSG00000026004	-0.364371	3.05007	1.14351	0.284912	0.446351	0.226375	Kansl1l
ENSMUSG00000026003	-0.786662	4.10768	9.61535	0.00192958	0.00970009	0.281629	Acadl
ENSMUSG00000026000	0.37849	3.62566	2.46046	0.116745	0.236044	0.525849	Lancl1
ENSMUSG00000025997	1.2611	3.19586	17.7626	2.50258e-05	0.000261996	0.151051	Ikzf2
ENSMUSG00000026192	0.288277	3.72666	1.1796	0.277437	0.438389	0.361678	Atic
ENSMUSG00000026193	3.09252	-0.232247	3.50171	0.0613055	0.146959	0.0040733	Fn1
ENSMUSG00000039395	4.02474	1.33629	6.60663	0.01016	0.0367986	0.0308092	Mreg
ENSMUSG00000026189	-0.171926	4.00579	0.584267	0.444645	0.602435	0.406073	Pecr
ENSMUSG00000026188	-0.634421	-0.229016	0.326126	0.567949	0.707844	0.292157	Tmem169
ENSMUSG00000026187	0.798373	3.72228	9.4892	0.00206685	0.010238	0.534668	Xrcc5
ENSMUSG00000039372	0.837827	2.10101	2.90354	0.0883852	0.193044	0.191855	Marchf4
ENSMUSG00000039354	0.969374	2.27825	5.32872	0.0209768	0.064787	0.291913	Smarcal1
ENSMUSG00000046330	-0.333964	10.8372	4.44433	0.0350174	0.0959324	0.787844	Rpl37a
ENSMUSG00000026185	2.98441	2.48911	14.1378	0.000169898	0.00130222	0.00825197	Igfbp5
ENSMUSG00000055322	-0.988315	0.18448	1.64636	0.199455	0.347558	0.00646396	Tns1
ENSMUSG00000006304	-0.345536	7.10158	3.58974	0.0581374	0.141108	0.434298	Arpc2
ENSMUSG00000006299	-0.301249	6.39808	5.72837	0.016693	0.0543698	1	Aamp
ENSMUSG00000026179	0.06102	5.57433	0.0760272	0.782755	0.862564	0.780983	Pnkd
ENSMUSG00000006301	-2.4606	4.89107	114.626	9.50228e-27	2.45774e-24	0.476428	Tmbim1
ENSMUSG00000026176	0.155957	3.32516	0.282407	0.595128	0.730875	0.407349	Ctdsp1
ENSMUSG00000026175	1.60657	3.9072	14.7813	0.000120726	0.000986679	0.127712	Vil1
ENSMUSG00000033364	-0.0816752	3.77854	0.0829103	0.773391	0.856	0.270619	Usp37
ENSMUSG00000026174	0.0384373	2.36257	0.00914405	0.923819	0.957499	0.252425	Cnot9
ENSMUSG00000026135	0.114746	2.74419	0.11319	0.736542	0.832039	0.474108	Zfp142
ENSMUSG00000026172	0.397536	2.67666	1.7808	0.182052	0.324651	0.864328	Bcs1l
ENSMUSG00000026171	0.567566	3.6527	6.04081	0.0139788	0.0472686	0.549034	Rnf25
ENSMUSG00000033276	-1.35693	0.715626	3.22979	0.0723099	0.166377	0.495324	Stk36
ENSMUSG00000033257	0.351184	1.39861	0.429923	0.512027	0.662366	0.164112	Ttll4
ENSMUSG00000026167	4.03666	0.413665	2.04992	0.152215	0.286428	0.0174638	Wnt10a
ENSMUSG00000090071	0.0330473	3.26536	0.00998213	0.920415	0.955624	0.566254	Cdk5r2
ENSMUSG00000055197	-3.41813	4.15238	101.939	5.7272e-24	1.14466e-21	0.856244	Fev
ENSMUSG00000006546	-0.936674	6.88845	9.41273	0.00215484	0.0106101	0.386474	Cryba2
ENSMUSG00000026162	-0.986794	0.692444	2.01638	0.15561	0.290909	0.246509	Nhej1
ENSMUSG00000033159	-0.0630087	3.18659	0.0516254	0.820259	0.889184	0.35017	Cnppd1
ENSMUSG00000049339	-0.22209	5.29343	2.01479	0.155773	0.291047	0.716536	Retreg2
ENSMUSG00000026197	-0.228414	4.22876	0.790662	0.3739	0.534653	0.791935	Zfand2b
ENSMUSG00000026198	-0.571504	1.14245	1.21025	0.271283	0.431613	0.517147	Abcb6
ENSMUSG00000033124	-0.0831305	2.69505	0.0577076	0.810157	0.882548	0.577752	Atg9a
ENSMUSG00000026199	0.467108	1.91995	0.925182	0.336118	0.498789	0.499366	Ankzf1
ENSMUSG00000026200	-0.21814	0.422567	0.0827607	0.773591	0.856148	0.210505	Glb1l
ENSMUSG00000026201	0.10181	5.14355	0.377693	0.53884	0.68423	0.687377	Stk16
ENSMUSG00000026202	0.0219734	5.7264	0.00991945	0.920665	0.955732	0.557061	Tuba4a
ENSMUSG00000026203	0.429757	4.92938	3.7078	0.0541589	0.13341	0.557027	Dnajb2
ENSMUSG00000026204	-0.385468	7.17133	5.5941	0.0180211	0.0575306	0.489329	Ptprn
ENSMUSG00000033061	-1.00524	11.7537	21.0075	4.5749e-06	5.85899e-05	0.88025	Resp18
ENSMUSG00000026209	-0.398341	4.96928	3.83396	0.050224	0.126432	0.752578	Dnpep
ENSMUSG00000026208	-2.29965	0.808286	6.17849	0.0129313	0.0445369	0.00503526	Des
ENSMUSG00000026207	-3.87943	1.18405	34.548	4.15863e-09	1.11724e-07	0.132628	Speg
ENSMUSG00000033021	-0.0321226	5.2844	0.0377176	0.846011	0.906485	0.738369	Gmppa
ENSMUSG00000032997	0.13066	4.8757	0.527871	0.467504	0.623669	0.556157	Chpf
ENSMUSG00000026211	0.383248	2.51368	1.29331	0.255438	0.414094	0.416155	Obsl1
ENSMUSG00000051703	-0.133138	3.47052	0.247493	0.618846	0.749185	0.755546	Tmem198
ENSMUSG00000032968	-0.105633	3.00452	0.122489	0.726351	0.825269	0.444728	Inha
ENSMUSG00000026213	0.300325	1.71389	0.36916	0.543463	0.688409	0.487802	Stk11ip
ENSMUSG00000006576	-0.841923	3.51639	7.49901	0.0061733	0.0246988	0.572144	Slc4a3
ENSMUSG00000032908	2.01116	3.27178	34.469	4.33085e-09	1.15644e-07	0.353891	Sgpp2
ENSMUSG00000026245	0.341099	4.04847	1.93841	0.163841	0.30088	0.507917	Farsb
ENSMUSG00000032883	0.364445	2.43194	0.654217	0.418609	0.578328	0.262895	Acsl3
ENSMUSG00000079470	0.570539	1.75733	0.945065	0.330979	0.493512	0.182299	Utp14b
ENSMUSG00000050711	0.821335	10.7507	15.5957	7.84315e-05	0.000691571	0.638117	Scg2
ENSMUSG00000054702	0.0152578	2.38483	0.0014159	0.969984	0.983101	0.2603	Ap1s3
ENSMUSG00000073643	0.0663686	4.14205	0.0794881	0.777992	0.859002	0.32872	Wdfy1
ENSMUSG00000026248	0.393445	3.92475	3.09594	0.0784877	0.177131	0.699242	Mrpl44
ENSMUSG00000026249	-4.13849	3.36446	75.077	4.52699e-18	4.77724e-16	0.0941922	Serpine2
ENSMUSG00000004364	0.100711	5.21916	0.221908	0.63759	0.762783	0.415599	Cul3
ENSMUSG00000101483	-4.60148	-0.961152	14.6299	0.000130821	0.00105287	0.209222	1700016L21Rik
ENSMUSG00000038608	3.61341	1.8125	15.4704	8.38076e-05	0.000724447	0.009049	Dock10
ENSMUSG00000054976	-5.22795	0.0929548	4.45726	0.0347531	0.0954463	0.0372512	Nyap2
ENSMUSG00000055980	4.39996	0.443306	17.2052	3.35521e-05	0.000335546	0.128532	Irs1
ENSMUSG00000026142	0.499591	2.44211	1.32612	0.249497	0.407195	0.285926	Rhbdd1
ENSMUSG00000026150	-0.266832	5.86081	3.541	0.0598693	0.144272	0.863251	Mff
ENSMUSG00000026149	0.00207947	0.0785785	0.054742	0.815008	0.885785	0.0223097	Tm4sf20
ENSMUSG00000026159	0.901212	4.69306	10.6254	0.00111543	0.00620787	0.456021	Agfg1
ENSMUSG00000026163	1.62809	6.33167	35.9983	1.97487e-09	5.67549e-08	0.484666	Sphkap
ENSMUSG00000045658	0.178501	3.35666	0.238076	0.625599	0.75377	0.157624	Pid1
ENSMUSG00000036766	0.837222	2.29198	3.82256	0.050567	0.127102	0.456255	Dner
ENSMUSG00000026219	0.589089	5.16424	7.81506	0.00518125	0.0214519	0.472268	Trip12
ENSMUSG00000073633	-0.556565	3.57507	3.58254	0.0583897	0.141428	0.792075	Fbxo36
ENSMUSG00000070034	6.00003	-0.160853	5.39694	0.0201721	0.0627275	0.00469634	Sp110
ENSMUSG00000070031	0.320075	0.114022	0.0393101	0.842836	0.904434	0.00714209	Sp140
ENSMUSG00000026222	0.397583	0.0251137	0.107272	0.743272	0.836776	0.00859048	Sp100
ENSMUSG00000036707	0.885825	4.45474	17.7629	2.50217e-05	0.000261996	0.289813	Cab39
ENSMUSG00000026223	-1.13728	8.26369	59.6343	1.14224e-14	7.57152e-13	0.905018	Itm2c
ENSMUSG00000026229	-0.303129	5.25597	3.02965	0.0817554	0.18223	0.788397	Psmd1
ENSMUSG00000062590	0.475117	3.18357	2.154	0.142199	0.272599	0.619782	Armc9
ENSMUSG00000026234	0.400107	7.15756	2.5693	0.108956	0.224888	0.451036	Ncl
ENSMUSG00000026238	0.18935	9.57838	3.02193	0.0821456	0.182852	0.613015	Ptma
ENSMUSG00000026239	0.535006	4.24407	4.05815	0.0439587	0.114123	0.589548	Pde6d
ENSMUSG00000026240	-0.194377	2.32304	0.250155	0.616966	0.747534	0.466901	Cops7b
ENSMUSG00000053333	-0.345759	2.72257	0.985268	0.320902	0.483272	0.558729	Dis3l2
ENSMUSG00000026254	0.168756	4.42347	0.66479	0.414874	0.575123	0.233743	Eif4e2
ENSMUSG00000048000	0.224227	4.63168	1.4427	0.229703	0.383918	0.612462	Gigyf2
ENSMUSG00000079436	-2.42752	-1.03854	0.702463	0.401957	0.562331	0.258706	Kcnj13
ENSMUSG00000026259	-2.42066	0.288052	6.91418	0.00855149	0.0319464	0.124739	Ngef
ENSMUSG00000079434	0.283594	0.454147	0.142258	0.706047	0.811429	0.695049	Neu2
ENSMUSG00000026289	-0.491402	3.40438	3.04976	0.080749	0.180934	0.523629	Atg16l1
ENSMUSG00000056055	-0.692793	2.81151	1.24658	0.264208	0.423831	0.165139	Sag
ENSMUSG00000070738	0.502763	3.7918	3.06333	0.0800776	0.179949	0.272463	Dgkd
ENSMUSG00000005501	-1.21995	3.42945	16.7366	4.29452e-05	0.000418383	0.639453	Usp40
ENSMUSG00000081984	-0.44536	2.13823	1.00286	0.316618	0.479013	0.847847	Dnajb3
ENSMUSG00000044783	-1.13201	2.94521	11.5245	0.000686848	0.00415875	0.138876	Hjurp
ENSMUSG00000049866	-3.47505	2.97882	93.2765	4.54763e-22	7.4059e-20	0.103963	Arl4c
ENSMUSG00000036206	-2.3903	3.56726	57.3799	3.59263e-14	2.24599e-12	0.617023	Sh3bp4
ENSMUSG00000055013	0.797107	4.48884	10.6635	0.0010927	0.00611011	0.395637	Agap1
ENSMUSG00000034432	-0.317682	5.2666	4.02215	0.0449066	0.116058	0.783805	Cops8
ENSMUSG00000048126	4.19263	2.30678	26.0786	3.27798e-07	5.74997e-06	0.0048462	Col6a3
ENSMUSG00000026303	4.24392	0.912891	10.927	0.000947707	0.00543058	0.0048687	Mlph
ENSMUSG00000026305	2.80177	2.63955	28.4393	9.66829e-08	1.93821e-06	0.010947	Lrrfip1
ENSMUSG00000034353	-0.104046	4.68786	0.0765588	0.782016	0.862146	0.155799	Ramp1
ENSMUSG00000034343	-0.290891	4.5673	1.98924	0.15842	0.293706	0.302293	Ube2f
ENSMUSG00000026307	1.12648	4.89966	28.83	7.90173e-08	1.61303e-06	0.454862	Scly
ENSMUSG00000026309	-0.131491	5.28486	0.555711	0.455993	0.612784	0.730115	Ilkap
ENSMUSG00000067071	0.856286	4.58424	11.5485	0.000678048	0.00412172	0.570338	Hes6
ENSMUSG00000055866	-0.681633	3.19217	2.1707	0.140663	0.27036	0.336493	Per2
ENSMUSG00000034292	0.387468	2.04598	0.847965	0.357129	0.519965	0.568167	Traf3ip1
ENSMUSG00000026311	1.25843	2.61175	8.8514	0.00292864	0.0135502	0.343731	Asb1
ENSMUSG00000026313	-0.144378	3.41823	0.195284	0.658554	0.777707	0.305394	Hdac4
ENSMUSG00000026260	0.0208823	5.6028	0.0179452	0.893434	0.938992	0.580746	Ndufa10
ENSMUSG00000073616	-0.152074	7.53298	1.04045	0.307718	0.470511	0.724407	Cops9
ENSMUSG00000034220	-0.556796	1.00848	0.591566	0.441814	0.599832	0.0269869	Gpc1
ENSMUSG00000047067	-0.0122974	3.74526	0.00247219	0.960345	0.978174	0.613609	Dusp28
ENSMUSG00000097251	0.515935	1.27879	1.00153	0.316942	0.479392	0.645082	5033417F24Rik
ENSMUSG00000026269	0.434996	4.47623	4.48558	0.034182	0.0942901	0.613644	Rnpepl1
ENSMUSG00000100632	-0.609791	0.640817	0.517348	0.471975	0.627477	0.597012	9430060I03Rik
ENSMUSG00000026270	-0.00372841	3.3503	0.000182544	0.98922	0.994611	0.72458	Capn10
ENSMUSG00000014602	0.554101	5.20248	5.6829	0.017131	0.0554132	0.519388	Kif1a
ENSMUSG00000047793	-1.3635	0.5768	2.10074	0.147228	0.279628	0.0290719	Sned1
ENSMUSG00000026273	0.546069	2.88775	2.53644	0.111245	0.228004	0.736624	Mterf4
ENSMUSG00000101172	-2.44845	0.37873	12.2629	0.000462049	0.00299503	0.785847	Gm28535
ENSMUSG00000026275	0.377849	3.80273	2.21144	0.136991	0.265469	0.360051	Ppp1r7
ENSMUSG00000034107	-1.60256	0.367547	4.25359	0.0391673	0.104514	1	Ano7
ENSMUSG00000034088	1.1215	6.55508	17.6376	2.67257e-05	0.000276501	0.41741	Hdlbp
ENSMUSG00000026276	0.786096	1.49695	1.67487	0.195607	0.342709	0.441658	Septin2
ENSMUSG00000034066	-0.12145	1.25012	0.0605243	0.805669	0.879621	0.460636	Farp2
ENSMUSG00000026277	-0.240206	4.85062	1.51214	0.218814	0.371237	0.455063	Stk25
ENSMUSG00000026278	1.33612	2.0185	5.44611	0.019612	0.0613764	0.0199332	Bok
ENSMUSG00000026279	0.31618	3.1619	1.15174	0.283185	0.444437	0.589004	Thap4
ENSMUSG00000026280	0.241312	3.80917	1.06218	0.302719	0.465187	0.734235	Atg4b
ENSMUSG00000026281	-0.118256	4.31257	0.206787	0.649297	0.770916	0.217403	Dtymk
ENSMUSG00000026283	-0.676334	3.07062	4.56284	0.0326728	0.0912336	0.374527	Ing5
ENSMUSG00000073609	-0.992936	1.53927	3.04789	0.0808421	0.181112	0.586378	D2hgdh
ENSMUSG00000051185	-0.630464	6.31492	12.0196	0.000526438	0.00334824	0.822511	Fam174a
ENSMUSG00000097814	1.17009	-0.472776	1.05107	0.30526	0.467847	0.698291	Panct2
ENSMUSG00000044768	-0.16802	3.89189	0.239162	0.624812	0.753235	0.217299	Macir
ENSMUSG00000040648	0.998549	3.25102	9.02788	0.00265893	0.0125939	0.238699	Ppip5k2
ENSMUSG00000026333	-0.709756	3.41401	6.11151	0.0134304	0.0459084	0.974915	Gin1
ENSMUSG00000026335	-1.07093	8.65019	18.8284	1.43021e-05	0.000160835	0.67306	Pam
ENSMUSG00000100009	2.07551	2.445	13.8319	0.000199913	0.00149155	0.19868	Gm7967
ENSMUSG00000067028	-6.05674	-0.293031	55.6589	8.62028e-14	5.07635e-12	1	Cntnap5b
ENSMUSG00000047496	2.96273	0.305436	2.84195	0.0918328	0.198817	0.0300987	Rnf152
ENSMUSG00000056536	1.07726	2.22988	6.33084	0.0118656	0.0415171	0.436485	Pign
ENSMUSG00000026319	-0.0937011	4.45394	0.186377	0.665949	0.783634	0.593137	Relch
ENSMUSG00000026321	-1.33781	0.932378	0.867389	0.351679	0.514074	0.0230853	Tnfrsf11a
ENSMUSG00000099843	0.78561	2.27535	2.99257	0.0836475	0.18532	0.355809	Gm7160
ENSMUSG00000038866	2.57044	3.17354	42.1147	8.60717e-11	3.27196e-09	0.174917	Zcchc2
ENSMUSG00000044340	0.766833	1.82934	2.23229	0.135153	0.262912	0.128458	Phlpp1
ENSMUSG00000057329	-2.15119	3.39164	33.9437	5.67313e-09	1.48481e-07	0.113716	Bcl2
ENSMUSG00000009905	0.460081	2.84153	1.71019	0.190961	0.336644	0.237631	Kdsr
ENSMUSG00000009907	0.125248	5.00394	0.445298	0.504576	0.65588	0.465044	Vps4b
ENSMUSG00000026312	3.73228	0.510319	20.068	7.47381e-06	9.09475e-05	0.118839	Cdh7
ENSMUSG00000038702	0.420119	1.56438	0.720115	0.396106	0.557106	0.18771	Dsel
ENSMUSG00000026374	-0.0159505	6.00466	0.00960166	0.921942	0.956757	0.587922	Tsn
ENSMUSG00000026377	-0.123241	4.06226	0.284647	0.593672	0.729766	0.470321	Nifk
ENSMUSG00000064302	0.590345	3.48896	3.79532	0.0513959	0.1285	0.556606	Clasp1
ENSMUSG00000107722	-0.878687	1.05285	2.59057	0.107502	0.222859	0.162434	2900060B14Rik
ENSMUSG00000026380	-1.15317	0.247404	2.0356	0.153654	0.288352	0.0338406	Tfcp2l1
ENSMUSG00000004451	-0.353351	3.61274	1.69263	0.193255	0.339624	0.126377	Ralb
ENSMUSG00000098923	0.40124	2.48127	0.91196	0.339595	0.501859	0.231922	Tmem185b
ENSMUSG00000026383	0.0137198	4.04302	0.00294732	0.956705	0.976243	0.388615	Epb41l5
ENSMUSG00000026384	0.516394	3.49397	3.64021	0.0563997	0.137797	0.41516	Ptpn4
ENSMUSG00000036975	0.627726	1.17027	1.11115	0.291833	0.453711	0.4329	Tmem177
ENSMUSG00000050777	0.663242	2.14044	1.25652	0.262311	0.421814	0.0562824	Tmem37
ENSMUSG00000026385	0.0164361	6.18465	0.00471711	0.945243	0.969494	0.160555	Dbi
ENSMUSG00000026388	1.35009	2.18529	7.33433	0.006765	0.0265192	0.371416	3110009E18Rik
ENSMUSG00000003721	0.213247	4.84512	0.866856	0.351827	0.514119	0.504268	Insig2
ENSMUSG00000026339	-0.0480449	1.60165	0.00808254	0.928364	0.960249	0.193878	Ccdc93
ENSMUSG00000001674	0.57452	5.13083	6.44009	0.0111573	0.0395954	0.457267	Ddx18
ENSMUSG00000036815	-0.159128	3.69249	0.132602	0.71575	0.818009	0.141135	Dpp10
ENSMUSG00000026341	-0.442235	6.42862	9.47425	0.00208376	0.0103063	0.407516	Actr3
ENSMUSG00000026342	-0.161508	4.359	0.590108	0.442377	0.60035	0.362104	Slc35f5
ENSMUSG00000026343	-0.521786	1.31149	0.770717	0.379995	0.540725	0.235271	Gpr39
ENSMUSG00000026344	-0.839265	-0.680823	0.272863	0.601418	0.735518	0.0633938	Lypd1
ENSMUSG00000049690	1.41844	0.474105	2.42721	0.119245	0.23989	0.0201961	Nckap5
ENSMUSG00000036155	0.208243	3.16776	0.395186	0.529586	0.676391	0.276272	Mgat5
ENSMUSG00000026347	1.73782	4.32359	30.1716	3.95461e-08	8.5798e-07	0.255143	Tmem163
ENSMUSG00000026349	0.0960571	5.6154	0.279148	0.59726	0.732539	0.488242	Ccnt2
ENSMUSG00000036104	0.135097	4.6881	0.363367	0.546642	0.690666	0.406039	Rab3gap1
ENSMUSG00000036086	-0.917471	0.694127	2.00431	0.156853	0.291785	0.243007	Zranb3
ENSMUSG00000056211	-0.569468	5.5237	11.1861	0.000824102	0.00482714	0.76527	R3hdm1
ENSMUSG00000026353	0.385262	7.05914	4.08798	0.0431892	0.112922	0.674913	Ubxn4
ENSMUSG00000026355	-2.29115	2.64193	30.5346	3.27959e-08	7.2343e-07	0.0705943	Mcm6
ENSMUSG00000026356	-0.873231	4.84284	21.9236	2.83724e-06	3.86234e-05	0.572087	Dars
ENSMUSG00000026399	-2.33027	0.015004	8.40616	0.00373952	0.0165545	0.0347918	Cd55
ENSMUSG00000026405	-4.75799	-0.260665	6.90995	0.00857175	0.0319769	0.2423	C4bp
ENSMUSG00000026409	1.67267	3.04321	16.0903	6.03918e-05	0.000553598	0.137306	Pfkfb2
ENSMUSG00000046404	-0.654047	3.83437	4.51056	0.0336862	0.0932539	0.674548	Yod1
ENSMUSG00000026417	2.69516	2.34265	9.27491	0.00232314	0.0113289	0.022689	Pigr
ENSMUSG00000042474	-2.73279	0.613535	19.8826	8.23469e-06	9.87915e-05	0.0325919	Fcmr
ENSMUSG00000016528	0.332054	3.58201	1.19177	0.274972	0.435436	0.117903	Mapkapk2
ENSMUSG00000016526	-0.665149	2.92573	3.30155	0.0692146	0.160902	0.418797	Dyrk3
ENSMUSG00000026427	0.0274402	3.54087	0.0113302	0.915231	0.952857	0.778021	Eif2d
ENSMUSG00000026430	0.950903	0.148803	1.03214	0.309657	0.472173	0.0388924	Rassf5
ENSMUSG00000042349	1.99977	1.01381	9.85807	0.00169088	0.00873655	0.265914	Ikbke
ENSMUSG00000026425	-2.14127	2.28488	27.3343	1.7115e-07	3.25308e-06	0.296747	Srgap2
ENSMUSG00000055184	-0.37824	0.591288	0.408289	0.522839	0.671469	0.336193	Fam72a
ENSMUSG00000026432	-3.86171	2.51466	30.6821	3.0395e-08	6.74984e-07	0.335723	Avpr1b
ENSMUSG00000013275	0.886945	2.28305	4.55178	0.0328845	0.0915146	0.103421	Slc41a1
ENSMUSG00000026433	0.634068	-0.168333	0.341042	0.559228	0.701286	0.0525998	Rab29
ENSMUSG00000026434	0.63136	5.98279	9.65938	0.00188387	0.00952208	0.328244	Nucks1
ENSMUSG00000026436	-0.129286	3.22327	0.157409	0.691553	0.801562	0.22739	Elk4
ENSMUSG00000059149	-0.60113	1.32131	1.53873	0.214807	0.36642	0.0479365	Mfsd4a
ENSMUSG00000026437	-0.396895	1.57391	0.483079	0.487031	0.641353	0.252388	Cdk18
ENSMUSG00000042115	-0.310363	1.10615	0.224117	0.635921	0.761823	0.431219	Klhdc8a
ENSMUSG00000009772	-0.546909	2.48492	2.55684	0.109818	0.22578	0.170352	Nuak2
ENSMUSG00000042066	1.79641	2.64693	21.4887	3.55913e-06	4.71844e-05	0.275723	Tmcc2
ENSMUSG00000042046	1.02526	2.82628	8.76669	0.00306782	0.0140512	0.530944	Dstyk
ENSMUSG00000026439	-0.125565	2.24439	0.0927608	0.760696	0.848424	0.511469	Rbbp5
ENSMUSG00000048174	2.53122	-0.125786	4.95899	0.0259554	0.0762026	0.443981	Tmem81
ENSMUSG00000026442	0.0840967	4.24844	0.100372	0.751383	0.842131	0.389775	Nfasc
ENSMUSG00000026443	1.03331	1.73558	2.26979	0.131918	0.258141	0.143212	Lrrn2
ENSMUSG00000054387	-0.200331	4.56409	1.03566	0.308834	0.471508	0.580504	Mdm4
ENSMUSG00000046062	-0.0361085	4.11846	0.0187434	0.891105	0.93713	0.259998	Ppp1r15b
ENSMUSG00000041757	1.08188	4.26926	19.9512	7.94447e-06	9.58788e-05	0.312193	Plekha6
ENSMUSG00000101693	1.81324	0.198972	1.26416	0.260865	0.420007	0.0650662	Gm19461
ENSMUSG00000103421	-0.176463	1.25668	0.109093	0.741179	0.835423	0.824942	Golt1a
ENSMUSG00000070644	-0.542905	0.945289	0.749749	0.386556	0.547814	0.579069	Etnk2
ENSMUSG00000070643	2.53796	0.62238	9.83629	0.00171102	0.00881989	0.119535	Sox13
ENSMUSG00000090553	-0.559078	6.57796	7.42426	0.00643501	0.0255445	0.344611	Snrpe
ENSMUSG00000102976	0.554437	0.699603	0.909662	0.340204	0.502422	0.315654	Zc3h11a
ENSMUSG00000094410	-0.385928	3.0351	0.767381	0.381029	0.541839	0.487714	Gm38394
ENSMUSG00000026463	0.0649335	4.20297	0.0612707	0.804499	0.87878	0.293001	Atp2b4
ENSMUSG00000041577	-1.86938	0.0751692	3.5697	0.0588431	0.142289	0.00316431	Prelp
ENSMUSG00000020423	0.853957	8.08216	7.92628	0.00487218	0.0204418	0.82347	Btg2
ENSMUSG00000064246	0.276317	-0.181718	0.00850384	0.926526	0.959154	0.0277067	Chil1
ENSMUSG00000042429	-0.58576	2.13015	0.18149	0.670096	0.786829	0.175336	Adora1
ENSMUSG00000026458	6.47326	-0.0175229	4.90142	0.0268346	0.0781855	0.00439105	Ppfia4
ENSMUSG00000042305	-0.145451	4.38175	0.533419	0.465173	0.621503	0.583826	Tmem183a
ENSMUSG00000026456	-0.0252362	2.88706	0.00785884	0.92936	0.960601	0.292623	Cyb5r1
ENSMUSG00000026457	-0.192962	5.32232	1.2805	0.257807	0.41696	0.445531	Adipor1
ENSMUSG00000026455	-0.0220326	3.43093	0.00610051	0.937744	0.964948	0.549048	Klhl12
ENSMUSG00000042229	0.148302	3.28741	0.22753	0.633362	0.759654	0.671856	Rabif
ENSMUSG00000042207	-0.364328	4.71551	2.97637	0.0844883	0.186619	0.546882	Kdm5b
ENSMUSG00000026452	3.73584	0.957619	10.5784	0.00114417	0.00633615	0.144638	Syt2
ENSMUSG00000073557	0.692028	3.17081	3.68878	0.0547796	0.134662	0.166369	Ppp1r12b
ENSMUSG00000026429	-0.920191	0.363136	1.54097	0.214473	0.366067	0.0198838	Ube2t
ENSMUSG00000026426	-0.372739	4.31459	2.84681	0.0915555	0.198375	0.437475	Arl8a
ENSMUSG00000003051	-1.12367	4.50833	10.0043	0.00156177	0.00818813	0.179483	Elf3
ENSMUSG00000041926	0.00587422	4.02175	0.000495886	0.982234	0.990115	0.156291	Rnpep
ENSMUSG00000062580	-0.181417	5.88778	0.529772	0.466703	0.623042	0.640232	Timm17a
ENSMUSG00000041889	-2.03823	1.7543	9.46919	0.00208952	0.010327	0.109753	Shisa4
ENSMUSG00000041879	0.347384	2.8807	1.29391	0.255329	0.414036	0.271506	Ipo9
ENSMUSG00000009418	1.37945	4.31723	21.9277	2.83111e-06	3.85797e-05	0.125067	Nav1
ENSMUSG00000026421	-1.7426	4.25309	36.3703	1.6317e-09	4.76188e-08	0.107363	Csrp1
ENSMUSG00000041801	-0.814359	2.86231	2.50398	0.113559	0.231188	0.0885758	Phlda3
ENSMUSG00000041782	1.87452	-0.106887	3.61115	0.0573935	0.139656	0.00644184	Lad1
ENSMUSG00000026411	-0.34716	4.46443	2.5336	0.111446	0.228274	0.763446	Tmem9
ENSMUSG00000041642	-0.99584	-0.373512	0.80356	0.370031	0.531406	0.0323209	Kif21b
ENSMUSG00000041605	-0.674676	1.83053	0.281513	0.595711	0.731319	0.0112347	Inava
ENSMUSG00000041570	1.88127	3.1802	25.7332	3.92023e-07	6.72455e-06	0.30068	Camsap2
ENSMUSG00000026404	-0.558198	0.887411	0.454208	0.500343	0.652967	0.527247	Ddx59
ENSMUSG00000041483	-0.477874	3.19159	3.0301	0.0817329	0.182211	0.326131	Zfp281
ENSMUSG00000097113	-0.445584	0.226601	0.297207	0.585639	0.723669	0.322864	Gm19705
ENSMUSG00000026398	2.11635	0.0241837	1.82381	0.17686	0.317476	0.0269543	Nr5a2
ENSMUSG00000026395	5.10983	-0.350549	2.908	0.0881413	0.192687	0.00391012	Ptprc
ENSMUSG00000026393	0.584838	4.52334	6.46006	0.0110326	0.0392901	0.376358	Nek7
ENSMUSG00000079283	-1.03752	4.51849	22.0212	2.6965e-06	3.68978e-05	0.640012	2310009B15Rik
ENSMUSG00000056268	0.351835	3.68724	1.59382	0.206782	0.356603	0.346775	Dennd1b
ENSMUSG00000033964	1.56436	3.01983	15.7159	7.36014e-05	0.00065733	0.328015	Zbtb41
ENSMUSG00000026365	-0.103209	0.459807	0.00753294	0.930836	0.961073	0.00285114	Cfh
ENSMUSG00000026361	0.372965	4.89554	2.42696	0.119264	0.239892	0.477203	Cdc73
ENSMUSG00000033849	2.45675	2.16758	21.349	3.82827e-06	5.01975e-05	0.335832	B3galt2
ENSMUSG00000018196	0.187423	4.96685	0.78482	0.375671	0.536399	0.517537	Glrx2
ENSMUSG00000018199	0.0630383	4.62221	0.0944376	0.75861	0.846816	0.48854	Ro60
ENSMUSG00000018189	0.495591	3.9239	3.28518	0.0699081	0.162034	0.220084	Uchl5
ENSMUSG00000026360	0.64922	6.54297	4.96542	0.025859	0.0760241	0.342295	Rgs2
ENSMUSG00000026358	0.931416	0.00271149	0.339618	0.56005	0.701778	0.00332633	Rgs1
ENSMUSG00000032487	-4.66376	0.0319033	17.3708	3.07509e-05	0.000310594	0.00291422	Ptgs2
ENSMUSG00000006010	0.373476	4.63498	2.10721	0.146606	0.278979	0.327902	Odr4
ENSMUSG00000006005	0.212852	6.44447	0.677778	0.410353	0.570506	0.501823	Tpr
ENSMUSG00000100954	-0.0450383	3.18269	0.0197374	0.888273	0.934983	0.568575	Gm10138
ENSMUSG00000023150	-0.368416	5.55971	3.0695	0.0797741	0.179482	0.3479	Ivns1abp
ENSMUSG00000052748	-0.194448	4.71384	0.983153	0.321422	0.483783	0.593524	Swt1
ENSMUSG00000053286	0.171231	4.23336	0.612615	0.433805	0.592331	0.690028	Trmt1l
ENSMUSG00000026484	0.293644	3.53733	1.24913	0.263718	0.423251	0.398695	Rnf2
ENSMUSG00000026483	5.23693	0.870959	17.7299	2.54594e-05	0.000265902	0.0068985	Niban1
ENSMUSG00000100594	2.66359	0.699608	7.53804	0.00604097	0.0242744	0.206581	2810414N06Rik
ENSMUSG00000043019	1.89008	3.33011	23.1184	1.52322e-06	2.239e-05	0.170335	Edem3
ENSMUSG00000032666	-1.06134	2.78275	7.90469	0.00493068	0.020609	0.122411	1700025G04Rik
ENSMUSG00000014980	-0.987778	4.27684	19.9487	7.95494e-06	9.59174e-05	0.545256	Tsen15
ENSMUSG00000032649	-5.12518	1.12214	96.4127	9.32682e-23	1.66257e-20	0.365867	Colgalt2
ENSMUSG00000026482	0.354709	2.92236	0.580159	0.44625	0.603719	0.0532576	Rgl1
ENSMUSG00000008475	-0.205634	6.86172	1.10083	0.294084	0.45661	0.387838	Arpc5
ENSMUSG00000042772	0.696775	4.13841	5.8391	0.0156739	0.0517402	0.340295	Smg7
ENSMUSG00000026479	-1.10661	2.15481	5.28327	0.0215313	0.0660972	0.0298302	Lamc2
ENSMUSG00000026478	-1.52013	2.5916	14.9877	0.000108214	0.000898896	0.0670911	Lamc1
ENSMUSG00000042699	0.514678	4.81139	2.43036	0.119006	0.239518	0.449068	Dhx9
ENSMUSG00000042684	0.850311	-0.396252	0.369343	0.543362	0.688409	0.00685564	Npl
ENSMUSG00000026475	0.579244	3.39531	1.76023	0.184595	0.328255	0.159742	Rgs16
ENSMUSG00000066800	1.26149	0.412763	2.11308	0.146045	0.278313	0.0135204	Rnasel
ENSMUSG00000045968	-1.53863	0.218351	4.82409	0.0280647	0.0810247	0.738327	Teddm2
ENSMUSG00000026473	0.526139	6.22245	3.73774	0.0531965	0.131617	0.302254	Glul
ENSMUSG00000004110	0.0876948	-0.644988	0.000280003	0.986649	0.993057	0.0111907	Cacna1e
ENSMUSG00000056708	-1.73729	5.17865	19.7604	8.77847e-06	0.000104888	0.182382	Ier5
ENSMUSG00000026471	-1.00644	1.9205	5.09596	0.0239817	0.0718959	0.23382	Mr1
ENSMUSG00000026470	0.168453	4.49343	0.564332	0.45252	0.609661	0.466333	Stx6
ENSMUSG00000026469	0.929761	4.08798	11.6335	0.000647762	0.0039724	0.452097	Xpr1
ENSMUSG00000033701	0.237454	5.29457	1.84794	0.174023	0.313856	0.763452	Acbd6
ENSMUSG00000033684	-0.682599	4.75832	6.06218	0.0138107	0.0468539	0.364112	Qsox1
ENSMUSG00000033671	0.883019	3.70536	3.71277	0.0539978	0.133113	0.444075	Cep350
ENSMUSG00000026466	0.566308	4.76436	5.47804	0.0192569	0.060538	0.283634	Tor1aip1
ENSMUSG00000050565	0.0623802	5.27656	0.145608	0.702769	0.809202	0.517795	Tor1aip2
ENSMUSG00000015484	2.41149	1.29335	7.0307	0.00801238	0.0303536	0.162772	Fam163a
ENSMUSG00000078193	-1.3217	4.91153	6.24496	0.0124547	0.0432021	0.428886	Gm2000
ENSMUSG00000026600	0.810944	2.65324	3.90952	0.0480132	0.122207	0.0840941	Soat1
ENSMUSG00000026596	0.0786693	2.63165	0.046273	0.82968	0.895094	0.170273	Abl2
ENSMUSG00000060519	-0.422177	5.17889	1.85675	0.173	0.312738	0.241653	Tor3a
ENSMUSG00000033557	1.08424	4.17446	21.428	3.67367e-06	4.83988e-05	0.310122	Fam20b
ENSMUSG00000026594	0.469848	3.38068	1.96229	0.161268	0.297606	0.118305	Ralgps2
ENSMUSG00000070565	1.0681	2.69282	7.54676	0.00601181	0.0241995	0.118585	Rasal2
ENSMUSG00000033488	0.15153	3.56375	0.333957	0.563338	0.703913	0.646379	Cryzl2
ENSMUSG00000026589	2.34635	2.30867	15.7017	7.41594e-05	0.000660079	0.117518	Sec16b
ENSMUSG00000073530	-2.31797	6.49492	38.5518	5.33195e-10	1.77163e-08	0.443977	Pappa2
ENSMUSG00000040782	-0.0970645	4.23809	0.163535	0.685922	0.797813	0.514631	Cop1
ENSMUSG00000015829	0.112225	4.28958	0.090913	0.76302	0.849653	0.267421	Tnr
ENSMUSG00000090394	-2.15139	2.37969	20.1008	7.34668e-06	8.98147e-05	0.055682	4930523C07Rik
ENSMUSG00000058267	0.559815	6.31482	4.91583	0.0266116	0.0776623	0.464295	Mrps14
ENSMUSG00000014226	-0.14196	6.12117	0.734315	0.391488	0.552667	0.5653	Cacybp
ENSMUSG00000026721	-1.46976	4.91164	35.3598	2.74083e-09	7.67607e-08	0.728779	Rabgap1l
ENSMUSG00000040423	-0.255799	4.17144	0.718383	0.396675	0.557662	0.341156	Rc3h1
ENSMUSG00000043467	0.566044	1.84841	1.26579	0.260558	0.419712	0.422256	Zbtb37
ENSMUSG00000026709	0.932498	1.03586	2.80816	0.0937857	0.202099	0.0761066	Dars2
ENSMUSG00000026708	0.135867	-0.213486	0.0199564	0.887659	0.934635	0.0339232	Cenpl
ENSMUSG00000026705	1.40797	1.65951	6.0369	0.0140099	0.047325	0.399004	Klhl20
ENSMUSG00000044835	2.61006	-0.225156	2.30386	0.129053	0.254204	0.264977	Ankrd45
ENSMUSG00000026701	0.180573	6.79902	1.41112	0.234871	0.390445	0.475107	Prdx6
ENSMUSG00000040297	0.891669	4.91999	11.5378	0.00068196	0.00413978	0.382474	Suco
ENSMUSG00000026698	-0.326619	2.90928	1.10097	0.294054	0.45661	0.61906	Pigc
ENSMUSG00000040265	0.0546637	3.69279	0.0228672	0.879803	0.929852	0.315633	Dnm3
ENSMUSG00000090260	1.80341	-0.238723	1.19667	0.273988	0.434581	0.177671	2810442N19Rik
ENSMUSG00000026694	-1.06407	1.94479	6.62753	0.0100414	0.0365096	0.750716	Eef1aknmt
ENSMUSG00000026696	0.361594	5.29127	2.68074	0.101568	0.213921	0.565904	Vamp4
ENSMUSG00000040225	0.774181	6.34098	10.9176	0.000952526	0.00545346	0.391001	Prrc2c
ENSMUSG00000040181	3.18852	2.7846	15.4763	8.35452e-05	0.000723289	0.00686869	Fmo1
ENSMUSG00000040170	2.57997	0.226992	9.72754	0.00181527	0.00924937	0.00789253	Fmo2
ENSMUSG00000026586	-1.27887	-0.255837	0.815387	0.366532	0.528407	0.00569638	Prrx1
ENSMUSG00000040124	0.101876	3.13926	0.133031	0.715309	0.817789	0.630275	Gorab
ENSMUSG00000026585	0.783746	3.82973	8.90725	0.0028404	0.0132535	0.45746	Kifap3
ENSMUSG00000026584	1.7702	2.25571	16.7283	4.31319e-05	0.000419756	0.214987	Scyl3
ENSMUSG00000041396	0.903669	1.54047	2.70992	0.0997262	0.21112	0.685491	Mettl18
ENSMUSG00000086593	1.4282	-0.0988231	1.81764e-07	0.99966	1	0.0367234	Gm16548
ENSMUSG00000026579	-3.36311	2.3011	15.2566	9.38478e-05	0.000799707	0.0276943	F5
ENSMUSG00000040918	1.61097	0.636533	6.50259	0.0107718	0.0385646	0.366889	Slc19a2
ENSMUSG00000026578	0.358803	3.83115	1.41702	0.233894	0.38941	0.565695	Ccdc181
ENSMUSG00000026577	-0.0390449	3.64851	0.0219216	0.882296	0.931331	0.619817	Blzf1
ENSMUSG00000026575	-0.579517	2.38102	1.92361	0.16546	0.302973	0.247592	Nme7
ENSMUSG00000026576	-0.489945	7.18859	9.57543	0.00197198	0.00986067	0.42762	Atp1b1
ENSMUSG00000026574	-0.330912	2.22925	0.100767	0.750911	0.841743	0.0104613	Dpt
ENSMUSG00000040848	0.445017	2.68332	1.38954	0.238483	0.394758	0.0974813	Sft2d2
ENSMUSG00000040843	-0.637275	5.14941	9.23825	0.00237011	0.0114984	0.699973	Tiprl
ENSMUSG00000040836	-2.1278	1.88638	13.4572	0.000244068	0.00176218	0.413335	Gpr161
ENSMUSG00000026571	-0.148948	3.87457	0.317095	0.573359	0.712969	0.672701	Dcaf6
ENSMUSG00000026568	-0.859947	6.73031	18.103	2.09268e-05	0.000223881	0.727669	Mpc2
ENSMUSG00000026566	0.768433	4.13604	7.79674	0.00523406	0.0216082	0.238756	Mpzl1
ENSMUSG00000040723	0.0727383	-0.552539	0.000778502	0.977741	0.987741	0.0272726	Rcsd1
ENSMUSG00000040713	1.28955	6.2807	71.5343	2.72477e-17	2.56732e-15	0.354663	Creg1
ENSMUSG00000026565	0.197924	3.29847	0.32901	0.566243	0.706347	0.477628	Pou2f1
ENSMUSG00000000544	-0.10622	1.65023	0.0181676	0.89278	0.938454	0.263076	Gpa33
ENSMUSG00000040612	-2.68577	0.797244	5.36141	0.0205871	0.0637477	0.00806077	Ildr2
ENSMUSG00000026563	-0.232939	3.1075	0.469997	0.492989	0.646739	0.434288	Tada1
ENSMUSG00000040596	1.06747	2.48525	8.5258	0.00350148	0.0156782	0.211148	Pogk
ENSMUSG00000026558	0.727083	3.75252	4.81109	0.0282772	0.0815132	0.316621	Uck2
ENSMUSG00000052428	0.418503	6.08386	7.05346	0.00791124	0.0300856	0.602553	Tmco1
ENSMUSG00000026687	0.0153552	3.89746	0.00357108	0.952348	0.973169	0.294213	Aldh9a1
ENSMUSG00000026688	-1.3778	5.05074	21.7232	3.14959e-06	4.25073e-05	0.31852	Mgst3
ENSMUSG00000052534	-0.749954	5.93207	15.6728	7.52981e-05	0.00066796	0.545027	Pbx1
ENSMUSG00000026678	-0.877016	2.2288	1.06095	0.302998	0.46554	0.0126114	Rgs5
ENSMUSG00000038530	-0.286049	6.43817	0.420713	0.516581	0.665972	0.3839	Rgs4
ENSMUSG00000026675	0.235865	2.563	0.23151	0.630406	0.757601	0.19619	Hsd17b7
ENSMUSG00000097503	1.14505	0.86027	2.60557	0.106489	0.221347	0.201087	3110045C21Rik
ENSMUSG00000026674	-1.88163	-0.580412	2.58755	0.107707	0.223109	0.00380251	Ddr2
ENSMUSG00000026670	-0.440474	4.32066	3.58444	0.058323	0.141357	0.170987	Uap1
ENSMUSG00000026667	1.74614	3.79277	39.0496	4.13165e-10	1.39745e-08	0.328892	Uhmk1
ENSMUSG00000038473	-4.39877	0.587819	37.2724	1.02727e-09	3.17348e-08	0.0953406	Nos1ap
ENSMUSG00000038463	-4.6992	1.64469	64.3533	1.03995e-15	7.88392e-14	0.0844807	Olfml2b
ENSMUSG00000026663	0.18128	4.64544	0.392704	0.530881	0.677521	0.29408	Atf6
ENSMUSG00000026659	-0.428232	3.82497	3.20321	0.0734937	0.168221	0.928219	Dusp12
ENSMUSG00000096968	-0.00865098	0.478982	0.00010923	0.991661	0.996179	0.685366	Gm26620
ENSMUSG00000026649	-0.435389	3.93473	2.44208	0.11812	0.238024	0.806331	Cfap126
ENSMUSG00000058076	0.577433	5.32422	12.7988	0.000346848	0.00235596	0.455681	Sdhc
ENSMUSG00000056569	0.85145	2.96028	5.5499	0.0184818	0.0586747	0.674718	Mpz
ENSMUSG00000038370	-0.365922	3.36337	0.164057	0.685448	0.797502	0.0367387	Pcp4l1
ENSMUSG00000005674	0.869499	3.02373	9.30237	0.00228858	0.0111851	0.625164	Tomm40l
ENSMUSG00000005681	-0.956633	3.4894	8.33658	0.00388547	0.0171006	0.367342	Apoa2
ENSMUSG00000058715	2.24284	2.48538	10.1235	0.00146393	0.0077491	0.0097241	Fcer1g
ENSMUSG00000013593	1.28868	7.326	32.1655	1.41581e-08	3.359e-07	0.482511	Ndufs2
ENSMUSG00000052423	-0.255813	4.78032	1.8612	0.172486	0.312065	0.89993	B4galt3
ENSMUSG00000062729	-0.197277	3.05285	0.362686	0.547018	0.690778	0.666527	Ppox
ENSMUSG00000053483	0.862245	2.09704	4.08699	0.0432146	0.112943	0.440144	Usp21
ENSMUSG00000062963	0.05071	6.90515	0.0992712	0.752706	0.842975	0.684706	Ufc1
ENSMUSG00000103983	1.18333	1.41247	3.81341	0.0508439	0.127579	0.4381	Gm20045
ENSMUSG00000013973	-0.0497297	3.38575	0.0318451	0.858368	0.914894	0.679456	Dedd
ENSMUSG00000013997	-0.19074	3.94852	0.68882	0.406566	0.567395	0.351097	Nit1
ENSMUSG00000006412	-0.226347	7.05407	1.08361	0.29789	0.460599	0.768518	Pfdn2
ENSMUSG00000045259	-0.605296	1.45706	1.04733	0.306123	0.468671	0.720775	Klhdc9
ENSMUSG00000006411	0.0533664	-0.115675	0.000221469	0.988126	0.993853	0.0469667	Nectin4
ENSMUSG00000026641	0.268114	3.90017	0.800327	0.370996	0.532224	0.56424	Usf1
ENSMUSG00000103711	0.281251	0.665208	0.158548	0.690496	0.801181	0.00689009	Tstd1
ENSMUSG00000038235	-1.54899	5.16099	36.2389	1.74555e-09	5.08291e-08	0.251051	F11r
ENSMUSG00000091993	0.874949	1.56582	2.36395	0.124168	0.247006	0.070292	B930036N10Rik
ENSMUSG00000060244	0.305595	3.54278	0.736789	0.390691	0.551778	0.526308	Alyref2
ENSMUSG00000026556	0.791899	0.901275	1.57053	0.21013	0.361292	0.122016	Vangl2
ENSMUSG00000003458	-1.13792	4.80097	38.504	5.46426e-10	1.80198e-08	0.540049	Ncstn
ENSMUSG00000026553	-0.099731	6.33613	0.457069	0.498997	0.651968	0.625886	Copa
ENSMUSG00000003464	-0.525321	4.13939	6.88568	0.00868889	0.0323406	0.829295	Pex19
ENSMUSG00000026554	0.14846	5.33772	0.648635	0.420601	0.579748	0.645717	Dcaf8
ENSMUSG00000013698	0.569431	5.36059	10.4284	0.00124094	0.0068007	0.367399	Pea15a
ENSMUSG00000038034	-0.421735	3.9598	2.23013	0.135342	0.263213	0.271688	Igsf8
ENSMUSG00000050229	1.26511	2.17176	9.53042	0.00202094	0.0100521	0.363681	Pigm
ENSMUSG00000037995	0.200357	1.2741	0.08132	0.775517	0.857278	0.0840531	Igsf9
ENSMUSG00000026547	-0.406167	6.97681	3.62425	0.0569432	0.138766	0.356852	Tagln2
ENSMUSG00000049598	0.554937	0.64708	0.757434	0.384133	0.545083	0.499822	Vsig8
ENSMUSG00000026544	1.67691	3.43978	22.0727	2.62516e-06	3.60338e-05	0.162945	Dusp23
ENSMUSG00000037872	2.23176	-0.324977	1.71649	0.190145	0.335681	0.00350356	Ackr1
ENSMUSG00000073489	1.40862	-0.237742	0.705395	0.400977	0.561495	0.0023739	Ifi204
ENSMUSG00000090272	3.8026	0.151144	5.8727	0.0153774	0.0508966	0.00689267	Mndal
ENSMUSG00000026536	0.501691	-0.644115	0.087133	0.767854	0.852948	0.00383852	Ifi211
ENSMUSG00000039997	-0.219638	0.482538	0.0315243	0.859076	0.915058	0.0065388	Ifi203
ENSMUSG00000028354	1.4937	4.51484	25.0422	5.60886e-07	9.3182e-06	0.263133	Fmn2
ENSMUSG00000050069	-1.03304	1.82313	0.31114	0.576982	0.716057	0.0100165	Grem2
ENSMUSG00000026527	-0.922278	4.0567	15.5497	8.03656e-05	0.000704855	0.57599	Rgs7
ENSMUSG00000026526	0.553208	5.56028	6.2578	0.0123648	0.0429672	0.535838	Fh1
ENSMUSG00000026525	0.664981	0.442913	0.399346	0.527427	0.674814	0.184695	Opn3
ENSMUSG00000078185	0.693659	0.896171	1.05399	0.30459	0.467192	0.0665635	Chml
ENSMUSG00000078184	-2.62191	0.655846	12.1792	0.000483249	0.00311257	0.405876	Rbm8a2
ENSMUSG00000057335	0.430956	4.2098	2.30483	0.128973	0.254111	0.505145	Cep170
ENSMUSG00000026504	1.23868	3.74793	15.8388	6.89725e-05	0.000619344	0.495657	Sdccag8
ENSMUSG00000019699	1.84463	3.23553	24.441	7.66207e-07	1.22438e-05	0.400936	Akt3
ENSMUSG00000063659	2.76873	1.83731	23.2033	1.4575e-06	2.15296e-05	0.0616175	Zbtb18
ENSMUSG00000015962	-6.00429	-0.431829	4.78697	0.0286759	0.0823385	0.103909	1700016C15Rik
ENSMUSG00000015961	-0.349827	4.42728	2.67015	0.102246	0.214766	0.282785	Adss
ENSMUSG00000091476	-1.02999	0.347551	1.75301	0.185499	0.329506	0.431967	Catspere2
ENSMUSG00000026502	-0.326452	4.99649	2.78685	0.0950407	0.20395	0.85829	Desi2
ENSMUSG00000086350	0.334601	1.1504	0.344079	0.557484	0.700093	0.807658	B230369F24Rik
ENSMUSG00000026500	-0.883608	6.10297	23.0845	1.55039e-06	2.26439e-05	0.66262	Cox20
ENSMUSG00000039630	0.238187	6.86134	2.61659	0.105752	0.2202	0.491858	Hnrnpu
ENSMUSG00000026495	0.132553	3.10344	0.216359	0.641828	0.765355	0.760431	Efcab2
ENSMUSG00000055067	0.0857874	3.43844	0.0923807	0.761172	0.848527	0.52601	Smyd3
ENSMUSG00000026492	0.289494	3.12197	0.908874	0.340413	0.502618	0.496217	Tfb2m
ENSMUSG00000038949	1.1013	3.2261	10.1013	0.00148164	0.00781459	0.615748	Cnst
ENSMUSG00000038936	0.298544	3.76709	1.60512	0.205179	0.354349	0.618368	Sccpdh
ENSMUSG00000026491	0.185525	3.61088	0.481743	0.487634	0.641826	0.203367	Ahctf1
ENSMUSG00000026490	0.362833	4.59171	1.88454	0.169819	0.308509	0.31243	Cdc42bpa
ENSMUSG00000026489	1.23338	2.24425	5.03288	0.0248704	0.073789	0.0875392	Coq8a
ENSMUSG00000010609	0.605776	3.98778	5.04295	0.0247264	0.0735104	0.261453	Psen2
ENSMUSG00000038855	3.49785	4.09706	50.3888	1.26114e-12	6.49832e-11	0.0181314	Itpkb
ENSMUSG00000026496	0.644107	4.01737	5.16411	0.0230582	0.0697298	0.215671	Parp1
ENSMUSG00000058729	-0.397926	0.73171	0.34297	0.55812	0.700622	0.0920357	Lin9
ENSMUSG00000026499	-0.153137	5.37938	0.317259	0.573259	0.712943	0.696184	Acbd3
ENSMUSG00000060743	-0.365302	8.66973	5.60201	0.0179399	0.0573406	0.722825	H3f3a
ENSMUSG00000038806	-0.296431	4.62006	1.68107	0.194782	0.341536	0.415403	Sde2
ENSMUSG00000026520	0.411208	6.38706	5.07567	0.0242639	0.0724622	0.632637	Pycr2
ENSMUSG00000038793	-1.31625	4.49472	26.66	2.42596e-07	4.41419e-06	0.987313	Lefty1
ENSMUSG00000026519	0.45108	3.52168	3.08392	0.0790697	0.17814	0.313872	Tmem63a
ENSMUSG00000038776	-0.0139947	1.51784	0.000796552	0.977484	0.987667	0.0631531	Ephx1
ENSMUSG00000026516	-0.4724	3.65446	2.48785	0.114729	0.2329	0.53642	Nvl
ENSMUSG00000062169	-0.039124	3.64165	0.0126885	0.910313	0.950146	0.146241	Cnih4
ENSMUSG00000038733	0.404343	5.18985	4.34794	0.0370538	0.0999542	0.545413	Wdr26
ENSMUSG00000004880	0.697949	3.13182	4.28629	0.0384209	0.102826	0.0874323	Lbr
ENSMUSG00000022995	0.793159	5.14365	14.9382	0.000111092	0.000918181	0.403796	Enah
ENSMUSG00000026511	-0.179648	7.88515	0.687048	0.40717	0.568117	0.631011	Srp9
ENSMUSG00000038633	0.469488	6.08386	4.07754	0.0434569	0.113199	0.515031	Degs1
ENSMUSG00000047539	0.115807	3.28736	0.186933	0.665481	0.783223	0.451135	Fbxo28
ENSMUSG00000026510	-0.186634	3.60081	0.272229	0.60184	0.735786	0.176145	Trp53bp2
ENSMUSG00000026509	-0.8268	4.49391	10.3713	0.00127993	0.0069594	0.300221	Capn2
ENSMUSG00000038576	1.095	1.79128	2.12422	0.144986	0.276895	0.168709	Susd4
ENSMUSG00000030768	-0.669455	0.881157	0.963857	0.326217	0.48877	0.345424	Disp1
ENSMUSG00000046836	-0.236503	3.73732	0.884757	0.346902	0.509223	0.593219	Brox
ENSMUSG00000042901	0.374078	4.67324	1.68529	0.194224	0.340812	0.46207	Aida
ENSMUSG00000056050	1.20899	6.25725	32.6806	1.08618e-08	2.66962e-07	0.406674	Mia3
ENSMUSG00000072258	-0.407814	2.09676	1.01861	0.312848	0.475107	0.814743	Taf1a
ENSMUSG00000039384	-0.703314	4.80719	8.24529	0.00408579	0.0178015	0.480955	Dusp10
ENSMUSG00000044854	0.805104	2.76433	3.98468	0.0459159	0.118112	0.567302	1700056E22Rik
ENSMUSG00000073481	0.0596439	5.44007	0.0923003	0.761273	0.848568	0.479709	Mtarc2
ENSMUSG00000026620	0.918747	2.05772	3.79677	0.0513515	0.128437	0.200427	Mark1
ENSMUSG00000039318	0.14376	4.25717	0.356383	0.550522	0.69399	0.404947	Rab3gap2
ENSMUSG00000026618	0.450723	3.17732	1.86261	0.172324	0.311943	0.30817	Iars2
ENSMUSG00000026617	1.20042	4.71261	34.7573	3.7348e-09	1.01579e-07	0.162883	Bpnt1
ENSMUSG00000097261	3.48242	0.374912	15.2433	9.45117e-05	0.000803289	0.0555197	4930532G15Rik
ENSMUSG00000026615	0.732215	6.49214	14.3609	0.0001509	0.00117297	0.263123	Eprs
ENSMUSG00000039246	-0.151458	4.50537	0.38197	0.536551	0.682461	0.661708	Lyplal1
ENSMUSG00000039239	-2.10244	1.68882	9.0055	0.00269168	0.0127216	0.0366415	Tgfb2
ENSMUSG00000001305	-0.0112055	3.22528	0.00119103	0.972469	0.984636	0.296824	Rrp15
ENSMUSG00000097784	0.388406	0.308316	0.228529	0.632617	0.759313	0.676437	A430105J06Rik
ENSMUSG00000039210	1.18471	3.95874	14.2369	0.000161179	0.00124407	0.503295	Gpatch2
ENSMUSG00000026610	2.44339	0.732248	8.69485	0.0031911	0.0144901	0.154632	Esrrg
ENSMUSG00000026609	1.31627	0.686738	1.88129	0.170187	0.308992	0.0726126	Ush2a
ENSMUSG00000026608	-0.476721	3.03124	2.7073	0.0998897	0.211364	0.352812	Kctd3
ENSMUSG00000037624	-1.71369	0.713414	1.88096	0.170226	0.308992	0.0452972	Kcnk2
ENSMUSG00000026605	-1.19834	0.279438	1.09359	0.295678	0.458157	0.00482084	Cenpf
ENSMUSG00000026604	-2.46447	0.427026	8.12337	0.00436983	0.0187087	0.0266239	Ptpn14
ENSMUSG00000026603	-0.0413425	4.81479	0.0454509	0.831177	0.895976	0.551157	Smyd2
ENSMUSG00000010175	-0.0769938	5.55413	0.122807	0.72601	0.825159	0.658853	Prox1
ENSMUSG00000099404	-1.62491	1.69883	11.5752	0.000668388	0.00407426	0.502896	Gm28172
ENSMUSG00000079045	-2.3938	3.31581	36.8463	1.2782e-09	3.8583e-08	0.604679	Prox1os
ENSMUSG00000089872	1.26838	1.77489	6.98609	0.00821457	0.0309596	0.482308	Rps6kc1
ENSMUSG00000026634	0.0282895	4.47387	0.0178814	0.893623	0.939041	0.759016	Angel2
ENSMUSG00000104487	2.42993	0.931737	3.59434	0.0579765	0.140764	0.0384097	Gm31373
ENSMUSG00000066595	-0.669827	2.83683	2.15495	0.142111	0.272508	0.211341	Flvcr1
ENSMUSG00000057072	-7.54106	-0.578817	22.1893	2.47052e-06	3.41958e-05	0.292296	Spata45
ENSMUSG00000026632	1.02619	2.10916	5.41229	0.0199955	0.0622957	0.626281	Tatdn3
ENSMUSG00000026628	2.30891	7.54754	20.3188	6.55542e-06	8.08911e-05	0.46809	Atf3
ENSMUSG00000073478	0.335512	5.03349	3.0301	0.0817332	0.182211	0.632138	D730003I15Rik
ENSMUSG00000037499	-0.655401	8.12122	12.9062	0.000327502	0.00225239	0.809123	Nenf
ENSMUSG00000026627	2.37927	3.04975	25.3956	4.66991e-07	7.88742e-06	0.170568	Pacc1
ENSMUSG00000026626	0.874362	4.86933	16.5958	4.62522e-05	0.000445663	0.483398	Ppp2r5a
ENSMUSG00000037461	-0.680105	2.16635	2.90912	0.0880797	0.192584	0.200272	Ints7
ENSMUSG00000026623	0.725001	4.66953	10.0859	0.00149409	0.00787322	0.396012	Lpgat1
ENSMUSG00000037434	0.360476	3.06924	0.925546	0.336023	0.49876	0.239218	Slc30a1
ENSMUSG00000097416	-0.568566	2.49203	2.34154	0.125965	0.249677	0.712215	Gm26670
ENSMUSG00000026637	0.59539	2.70538	1.20504	0.272316	0.432721	0.156423	Traf5
ENSMUSG00000037395	0.707363	3.76917	6.30493	0.0120402	0.0420388	0.634661	Rcor3
ENSMUSG00000097316	-1.72638	0.0382133	4.19369	0.0405747	0.10756	0.623127	Gm10516
ENSMUSG00000058248	0.977856	1.93491	2.88276	0.0895325	0.195114	0.216474	Kcnh1
ENSMUSG00000037375	1.54382	0.975204	3.64933	0.0560916	0.137223	0.197916	Hhat
ENSMUSG00000016262	0.747454	1.3662	1.54088	0.214487	0.366067	0.0921431	Sertad4
ENSMUSG00000089812	-1.06341	-0.353968	1.08741	0.297045	0.459821	0.0307217	Gm15867
ENSMUSG00000016200	1.10179	4.11944	13.824	0.000200752	0.00149358	0.267683	Syt14
ENSMUSG00000016181	0.294835	1.85443	0.327702	0.567015	0.70708	0.534659	Utp25
ENSMUSG00000026638	-0.48174	4.49851	4.16873	0.0411767	0.108709	0.344077	Irf6
ENSMUSG00000079144	0.679637	2.65125	2.46404	0.116479	0.235655	0.553328	A130010J15Rik
ENSMUSG00000016194	-0.595531	0.924176	0.394127	0.530138	0.676703	0.00511066	Hsd11b1
ENSMUSG00000009633	-1.76051	0.858442	2.75823	0.096755	0.206654	0.013188	G0s2
ENSMUSG00000016179	0.386925	0.285125	0.201465	0.653541	0.774074	0.436698	Camk1g
ENSMUSG00000097850	-5.07488	0.265601	89.6118	2.89788e-21	4.20066e-19	1	Mir205hg
ENSMUSG00000026640	0.830833	3.36773	6.21055	0.0126991	0.0439438	0.107983	Plxna2
ENSMUSG00000016494	1.08863	1.1901	0.921027	0.337205	0.499784	0.00724437	Cd34
ENSMUSG00000104077	-0.628713	0.232731	0.591875	0.441695	0.599732	0.537236	Gm37027
ENSMUSG00000016493	0.481506	-0.54955	0.204756	0.650909	0.772047	0.271637	Cd46
ENSMUSG00000016481	-0.526309	5.07256	6.66653	0.00982403	0.0359104	0.48639	Cr1l
ENSMUSG00000050530	0.582347	2.78409	3.14448	0.0761844	0.172969	0.210424	Fam171a1
ENSMUSG00000026643	-0.304571	5.11394	2.27908	0.13113	0.257019	0.601023	Nmt2
ENSMUSG00000049950	0.193781	3.67351	0.336897	0.561626	0.702885	0.630369	Rpp38
ENSMUSG00000026644	-1.41344	0.624359	3.40367	0.0650514	0.15378	0.108361	Acbd7
ENSMUSG00000026650	-0.120862	3.80573	0.105213	0.745662	0.838683	0.233178	Meig1
ENSMUSG00000026648	2.32577	1.42038	7.65447	0.00566319	0.0230993	0.117296	Dclre1c
ENSMUSG00000026646	1.32616	0.828707	3.09889	0.0783456	0.176932	0.118379	Suv39h2
ENSMUSG00000109865	-0.892468	3.98632	12.7331	0.000359234	0.0024251	0.257405	Hspa14
ENSMUSG00000051396	1.9732	0.421656	4.07951	0.0434062	0.113153	0.274673	Gm45902
ENSMUSG00000026655	-1.82233	3.6254	13.3829	0.000253934	0.00181767	0.0474658	Fam107b
ENSMUSG00000026657	-0.184815	3.34634	0.367304	0.544478	0.689239	0.174154	Frmd4a
ENSMUSG00000039449	0.257673	3.60659	0.806754	0.369082	0.530459	0.576044	Prpf18
ENSMUSG00000048186	-0.839481	4.47369	6.74867	0.00938173	0.0345297	0.730353	Bend7
ENSMUSG00000026662	-0.687042	2.57563	4.18282	0.0408357	0.108079	0.323988	Sephs1
ENSMUSG00000026664	0.304112	5.72133	3.03511	0.0814812	0.182042	0.574302	Phyh
ENSMUSG00000026672	0.0458533	2.45473	0.0126489	0.910453	0.950216	0.272768	Optn
ENSMUSG00000039145	1.7298	1.37652	6.20295	0.0127537	0.0440866	0.0482838	Camk1d
ENSMUSG00000039128	-0.00299982	5.19919	0.000269269	0.986908	0.993186	0.667222	Cdc123
ENSMUSG00000025817	0.406935	4.44712	3.56268	0.0590922	0.142737	0.356332	Nudt5
ENSMUSG00000025816	-0.677789	3.82095	6.77874	0.00922502	0.034067	0.633099	Sec61a2
ENSMUSG00000025815	1.5224	-0.0195389	1.24506	0.264498	0.424142	0.120227	Dhtkd1
ENSMUSG00000043241	0.214531	4.91744	0.792267	0.373416	0.534359	0.812563	Upf2
ENSMUSG00000045319	-0.00372928	0.635546	0.000103716	0.991874	0.996179	0.0713531	Proser2
ENSMUSG00000039063	-0.993226	2.00969	7.79944	0.00522625	0.0215908	0.691043	Echdc3
ENSMUSG00000039046	0.490084	2.22829	1.33275	0.248317	0.405791	0.0970692	Usp6nl
ENSMUSG00000002107	-0.664227	4.60821	11.0178	0.000902419	0.00521868	0.1414	Celf2
ENSMUSG00000025782	-0.292593	4.22138	1.51051	0.219061	0.371371	0.745929	Taf3
ENSMUSG00000025781	-0.719998	7.53572	12.8223	0.000342511	0.00233371	0.78771	Atp5c1
ENSMUSG00000037262	-1.11051	4.98142	33.3635	7.64449e-09	1.94109e-07	0.838621	Kin
ENSMUSG00000037254	-4.05588	0.328561	34.7038	3.83886e-09	1.03767e-07	0.741798	Itih2
ENSMUSG00000025780	-0.336758	0.968141	0.169367	0.680675	0.794347	0.00786204	Itih5
ENSMUSG00000061186	-3.70901	-0.660002	14.5392	0.000137276	0.00108692	0.26063	Sfmbt2
ENSMUSG00000026773	-2.24528	1.53573	12.9618	0.000317906	0.00219555	0.0305964	Pfkfb3
ENSMUSG00000037197	0.706468	4.74992	12.2251	0.000471496	0.00304365	0.295492	Rbm17
ENSMUSG00000023206	0.175605	2.57018	0.18216	0.669524	0.786437	0.104382	Il15ra
ENSMUSG00000058594	0.255951	2.79995	0.618826	0.431484	0.590426	0.470606	Fbh1
ENSMUSG00000047909	0.207288	2.50032	0.293054	0.58827	0.725374	0.633015	Ankrd16
ENSMUSG00000026767	0.379202	3.67622	2.1317	0.14428	0.275912	0.391379	Mindy3
ENSMUSG00000026730	-3.13683	-0.0688705	18.245	1.94239e-05	0.000210882	0.18197	Pter
ENSMUSG00000026727	-1.06467	4.26417	19.1108	1.23344e-05	0.000141112	0.261527	Rsu1
ENSMUSG00000026723	-0.0277368	0.893938	0.00172774	0.966845	0.981881	0.436358	Trdmt1
ENSMUSG00000026728	-0.746561	3.13443	0.824623	0.363832	0.525836	0.0135572	Vim
ENSMUSG00000003418	-6.44832	0.128816	57.3501	3.64747e-14	2.26952e-12	0.184286	St8sia6
ENSMUSG00000063275	-0.797921	3.13452	6.50711	0.0107444	0.0385134	0.375739	Hacd1
ENSMUSG00000026718	-0.286128	2.51463	0.751644	0.385956	0.547259	0.31344	Stam
ENSMUSG00000057914	-0.83096	4.19088	8.18238	0.00422992	0.0182402	0.516665	Cacnb2
ENSMUSG00000104106	-0.430419	1.02603	0.395498	0.529423	0.67638	0.332495	Gm10848
ENSMUSG00000087086	0.261606	0.11542	0.0972074	0.755207	0.844265	0.5967	Gm13269
ENSMUSG00000026707	0.265586	2.23076	0.340184	0.559723	0.701569	0.434118	Nsun6
ENSMUSG00000017418	0.352762	2.98055	1.04856	0.30584	0.468455	0.115068	Arl5b
ENSMUSG00000026748	-5.48514	1.81506	94.8555	2.04807e-22	3.4636e-20	0.0471332	Plxdc2
ENSMUSG00000053702	-2.26932	3.79831	21.5707	3.41017e-06	4.55299e-05	0.176782	Nebl
ENSMUSG00000054057	-4.95429	-1.01572	5.87706	0.0153394	0.0508141	0.2109	A930004D18Rik
ENSMUSG00000054074	2.0195	-0.361941	2.4141	0.120247	0.241208	0.264645	Skida1
ENSMUSG00000026743	-0.457924	4.91765	5.45773	0.0194819	0.0610722	0.669508	Mllt10
ENSMUSG00000026740	0.213372	5.44224	1.04962	0.305595	0.468189	0.467029	Dnajc1
ENSMUSG00000051154	0.156956	5.43755	0.341395	0.559025	0.701227	0.521605	Commd3
ENSMUSG00000026739	1.39355	3.78913	21.8982	2.87497e-06	3.90564e-05	0.227714	Bmi1
ENSMUSG00000026737	2.39452	2.08542	21.4851	3.56583e-06	4.72258e-05	0.0420414	Pip4k2a
ENSMUSG00000023094	-0.0630702	3.26513	0.0452108	0.831617	0.896303	0.709053	Msrb2
ENSMUSG00000043415	0.307259	1.48374	0.301914	0.582685	0.7211	0.158397	Otud1
ENSMUSG00000036617	-0.2919	4.31406	1.00806	0.315369	0.477725	0.338919	Etl4
ENSMUSG00000036591	0.422	3.69651	1.70766	0.191289	0.336934	0.381644	Arhgap21
ENSMUSG00000026679	0.134152	1.44992	0.0394416	0.842576	0.904347	0.541932	Enkur
ENSMUSG00000048550	0.819516	2.6312	4.15007	0.0416327	0.109704	0.792262	Thnsl1
ENSMUSG00000045967	4.81341	3.40231	35.4964	2.55529e-09	7.18845e-08	0.0309022	Gpr158
ENSMUSG00000026784	0.0094585	1.11074	0.000259783	0.98714	0.993254	0.251858	Pdss1
ENSMUSG00000058835	0.707583	4.44929	10.2559	0.0013625	0.00732387	0.290241	Abi1
ENSMUSG00000026781	-0.181595	5.03291	0.810005	0.368119	0.529768	0.593831	Acbd5
ENSMUSG00000026779	-0.917674	0.280577	1.62293	0.202684	0.351625	0.0721506	Mastl
ENSMUSG00000026775	0.133846	5.35706	0.714148	0.39807	0.559206	0.480831	Yme1l1
ENSMUSG00000026771	-0.197834	3.36984	0.517538	0.471894	0.627461	0.564461	Spopl
ENSMUSG00000026986	-0.345264	1.54087	0.458138	0.498495	0.651445	0.383948	Hnmt
ENSMUSG00000026981	2.82647	-1.02761	2.07645	0.149588	0.282855	0.00269213	Il1rn
ENSMUSG00000026979	5.6255	0.207399	24.5713	7.16108e-07	1.1562e-05	0.023718	Psd4
ENSMUSG00000004113	2.47245	1.79919	18.3264	1.86106e-05	0.000203054	0.567423	Cacna1b
ENSMUSG00000036893	0.794509	3.56081	7.40949	0.00648806	0.0256382	0.592466	Ehmt1
ENSMUSG00000026972	-0.371873	3.32122	1.63685	0.200758	0.349091	0.320911	Arrdc1
ENSMUSG00000026974	0.99198	2.18271	4.86579	0.0273943	0.0795437	0.328494	Zmynd19
ENSMUSG00000026975	-0.375301	2.76792	1.37698	0.240616	0.397243	0.861087	Dph7
ENSMUSG00000036850	-0.297334	5.65516	2.57413	0.108624	0.224339	0.78105	Mrpl41
ENSMUSG00000036833	-0.228965	1.06371	0.152915	0.695765	0.803979	0.083308	Pnpla7
ENSMUSG00000006476	0.652913	2.90761	4.1863	0.0407519	0.1079	0.42602	Nsmf
ENSMUSG00000078202	-2.10614	-0.36952	4.30322	0.0380404	0.102094	0.00286393	Nrarp
ENSMUSG00000059555	0.638676	0.925032	0.998894	0.317578	0.47986	0.381201	Tor4a
ENSMUSG00000013465	0.0746907	4.04903	0.0873351	0.767593	0.852791	0.626857	Nelfb
ENSMUSG00000026969	4.09751	-0.144914	0.00798008	0.928819	0.960267	0.0214797	Fam166a
ENSMUSG00000036752	0.907076	6.37504	13.374	0.000255131	0.00182408	0.375628	Tubb4b
ENSMUSG00000044628	-0.279027	2.53403	0.479225	0.488773	0.642684	0.709025	Rnf208
ENSMUSG00000006471	1.52025	-0.134917	1.73436	0.187855	0.333102	0.250621	Ndor1
ENSMUSG00000078201	0.159712	4.03013	0.378285	0.538522	0.684161	0.558041	Tmem203
ENSMUSG00000048707	0.630867	0.749314	0.746719	0.387517	0.548646	0.11087	Tprn
ENSMUSG00000026966	-0.178256	5.02214	0.711435	0.398968	0.559909	0.393448	Ssna1
ENSMUSG00000026965	0.357058	3.77816	2.16566	0.141124	0.271129	0.473776	Anapc2
ENSMUSG00000026959	0.909583	2.6931	1.27285	0.259232	0.418291	0.0530262	Grin1
ENSMUSG00000036646	-0.0763186	3.32897	0.084743	0.77097	0.85448	0.22155	Man1b1
ENSMUSG00000026958	-0.345812	4.12514	1.80884	0.178648	0.319923	0.566334	Dpp7
ENSMUSG00000026956	0.815753	4.10409	9.45388	0.00210702	0.0104057	0.226438	Uap1l1
ENSMUSG00000015085	-0.389771	0.870455	0.338251	0.560841	0.702444	0.0381284	Entpd2
ENSMUSG00000015094	-0.300811	6.46164	4.36387	0.0367088	0.0993692	0.854113	Npdc1
ENSMUSG00000026944	-0.401602	3.00082	1.23842	0.265776	0.42552	0.416305	Abca2
ENSMUSG00000047617	-0.12772	4.90925	0.447456	0.503545	0.655185	0.648277	Paxx
ENSMUSG00000015083	0.864918	1.13402	2.19695	0.138284	0.267308	0.420774	C8g
ENSMUSG00000015095	-0.144413	4.20672	0.433205	0.51042	0.660806	0.621935	Fbxw5
ENSMUSG00000026942	0.738443	2.45624	3.46265	0.0627698	0.149593	0.329533	Traf2
ENSMUSG00000015092	0.139972	7.53425	0.505966	0.47689	0.63191	0.770233	Edf1
ENSMUSG00000036504	-0.930059	4.98267	9.43192	0.00213241	0.0105153	0.31287	Phpt1
ENSMUSG00000029419	-0.0543065	0.333061	0.00521984	0.942404	0.967639	0.629627	Ajm1
ENSMUSG00000015087	-0.200085	5.07937	1.2427	0.264952	0.424715	0.641891	Rabl6
ENSMUSG00000026939	-0.296823	3.89044	1.09497	0.295374	0.457847	0.315986	Tmem141
ENSMUSG00000049086	0.471095	5.38995	5.07801	0.0242312	0.0724135	0.547981	Bmyc
ENSMUSG00000026933	0.162268	3.45501	0.290239	0.590067	0.726823	0.411439	Camsap1
ENSMUSG00000036352	0.183634	2.71351	0.346156	0.556297	0.698992	0.310948	Ubac1
ENSMUSG00000026932	1.0229	2.33919	4.35546	0.0368904	0.0996623	0.124754	Nacc2
ENSMUSG00000087679	0.225557	4.38642	0.959116	0.32741	0.489833	0.666251	Tmem250-ps
ENSMUSG00000036327	0.268604	4.04711	1.21599	0.270148	0.430482	0.393191	Qsox2
ENSMUSG00000026930	0.607893	3.87331	4.08409	0.0432888	0.113007	0.333756	Gpsm1
ENSMUSG00000075467	0.0780573	5.02226	0.115292	0.734198	0.830594	0.740054	Dnlz
ENSMUSG00000036281	1.35138	1.73959	5.31202	0.0211788	0.0652581	0.34859	Snapc4
ENSMUSG00000026927	0.476175	4.27632	4.22726	0.0397795	0.105835	0.524998	Entr1
ENSMUSG00000026926	-0.703722	4.02987	9.58416	0.00196263	0.00981764	0.656003	Pmpca
ENSMUSG00000026925	0.457101	1.98374	0.990274	0.319675	0.48209	0.71757	Inpp5e
ENSMUSG00000026924	0.396684	4.52958	2.09202	0.14807	0.280759	0.365969	Sec16a
ENSMUSG00000026923	0.475456	2.6513	1.41656	0.23397	0.389438	0.0510689	Notch1
ENSMUSG00000026921	-1.52758	3.02521	7.04348	0.00795543	0.0301803	0.0260349	Egfl7
ENSMUSG00000026922	0.361681	3.29666	1.4628	0.226485	0.380388	0.317065	Agpat2
ENSMUSG00000036186	1.17107	3.38659	16.3723	5.20412e-05	0.000491392	0.496058	Dipk1b
ENSMUSG00000036160	-0.202004	2.22286	0.240559	0.623802	0.752637	0.35249	Surf6
ENSMUSG00000015776	-0.534561	3.49759	4.05503	0.0440399	0.114222	0.561183	Med22
ENSMUSG00000062647	-0.184006	8.74415	1.83509	0.175527	0.316049	0.735816	Rpl7a
ENSMUSG00000015790	0.462925	5.13088	5.03693	0.0248124	0.0736696	0.750678	Surf1
ENSMUSG00000014873	0.308297	3.64455	1.55461	0.212457	0.36401	0.654486	Surf2
ENSMUSG00000014867	0.276227	6.61824	3.38761	0.0656882	0.154925	0.492935	Surf4
ENSMUSG00000052406	1.01428	3.25001	11.1353	0.00084698	0.0049414	0.540057	Rexo4
ENSMUSG00000015488	-0.312348	5.1144	2.74409	0.0976149	0.208019	0.759252	Cacfd1
ENSMUSG00000036067	-0.0343074	1.14398	0.00267701	0.958736	0.977499	0.0395765	Slc2a6
ENSMUSG00000009621	1.31965	0.801634	2.53054	0.111662	0.228539	0.0796673	Vav2
ENSMUSG00000109946	1.00666	2.36925	5.9878	0.0144052	0.0483878	0.719678	Brd3os
ENSMUSG00000026918	0.765773	4.53937	9.11034	0.00254169	0.0121504	0.463441	Brd3
ENSMUSG00000026917	0.475965	2.44038	1.82874	0.176276	0.316707	0.348011	Wdr5
ENSMUSG00000015846	-0.144972	2.73073	0.118544	0.730619	0.828541	0.517618	Rxra
ENSMUSG00000086425	-1.10087	-0.711298	0.222444	0.637184	0.762694	0.077767	F730016J06Rik
ENSMUSG00000026833	1.00098	4.27113	5.94171	0.0147867	0.0493489	0.130264	Olfm1
ENSMUSG00000087196	4.41195	-0.395691	1.89847	0.168249	0.306798	0.0346887	Gm13373
ENSMUSG00000035829	1.93235	1.11581	8.33072	0.00389801	0.0171224	0.504017	Ppp1r26
ENSMUSG00000026831	0.529672	1.71552	0.773663	0.379086	0.539868	0.240201	1700007K13Rik
ENSMUSG00000035772	0.552028	2.48116	1.96884	0.160571	0.296891	0.529076	Mrps2
ENSMUSG00000026821	-2.06047	4.521	44.7173	2.27635e-11	9.59338e-10	0.53397	Ralgds
ENSMUSG00000026818	4.05471	3.66556	18.396	1.7943e-05	0.000196746	0.0114476	Cel
ENSMUSG00000026816	-0.384425	2.28798	1.00065	0.317152	0.479569	0.536454	Gtf3c5
ENSMUSG00000026812	-0.392711	4.14549	1.60369	0.205382	0.35456	0.467393	Tsc1
ENSMUSG00000026809	-1.19153	0.36267	1.61601	0.203649	0.352769	0.045118	Spaca9
ENSMUSG00000026807	-1.59096	-0.085171	0.545091	0.460331	0.616907	0.0621992	Ak8
ENSMUSG00000035666	0.150225	2.9474	0.18706	0.665375	0.783179	0.310926	Gtf3c4
ENSMUSG00000026806	1.79506	2.41169	12.6459	0.00037638	0.00252792	0.149852	Ddx31
ENSMUSG00000026805	4.54738	0.162976	4.50482	0.0337995	0.0935478	0.00890802	Barhl1
ENSMUSG00000079502	0.589176	0.935429	0.63302	0.42625	0.585379	0.19138	Cfap77
ENSMUSG00000026803	-0.422508	3.58104	1.94377	0.16326	0.300232	0.749795	Ttf1
ENSMUSG00000043535	1.04635	3.28142	6.84616	0.00888322	0.0329988	0.246699	Setx
ENSMUSG00000026799	0.289973	3.45643	0.949856	0.329756	0.49245	0.574143	Med27
ENSMUSG00000039844	-0.283208	3.30649	0.681184	0.409179	0.569535	0.150688	Rapgef1
ENSMUSG00000079497	-2.3709	0.241715	8.44639	0.00365769	0.0162782	0.512089	Gm13420
ENSMUSG00000039826	-0.0864865	2.78894	0.052513	0.818747	0.888593	0.526256	Trub2
ENSMUSG00000026798	0.378272	3.08422	1.50156	0.220432	0.372736	0.569199	Coq4
ENSMUSG00000059316	1.08874	2.56328	8.70112	0.00318015	0.0144503	0.587079	Slc27a4
ENSMUSG00000069020	-0.374511	4.27154	3.92602	0.0475444	0.121378	0.502471	Urm1
ENSMUSG00000039798	-2.4375	-0.0505666	9.41759	0.00214913	0.010586	0.580148	2600006K01Rik
ENSMUSG00000039787	-1.78919	-0.177582	2.90198	0.0884709	0.193151	0.0769643	Cercam
ENSMUSG00000026790	-0.541146	4.3779	4.76141	0.0291046	0.0832255	0.575791	Odf2
ENSMUSG00000019715	-0.53638	3.90807	5.23604	0.0221236	0.0675993	0.586706	Gle1
ENSMUSG00000057738	0.684552	4.41186	6.35592	0.011699	0.0409995	0.187743	Sptan1
ENSMUSG00000039715	-0.0100201	3.44169	0.00153564	0.968741	0.982449	0.707275	Dync2i2
ENSMUSG00000054766	0.815034	6.5513	23.4343	1.29254e-06	1.92952e-05	0.361499	Set
ENSMUSG00000015335	-0.366712	2.98435	1.08061	0.298561	0.461162	0.515511	Zdhhc12
ENSMUSG00000039686	0.500073	3.69073	2.16231	0.141432	0.271522	0.633687	Zer1
ENSMUSG00000039678	1.60036	1.54475	9.56057	0.00198801	0.00991868	0.192459	Tbc1d13
ENSMUSG00000015337	0.752079	4.61213	11.1151	0.000856281	0.00498684	0.534562	Endog
ENSMUSG00000039660	0.124478	3.43093	0.264123	0.607302	0.739833	0.635927	Spout1
ENSMUSG00000039648	-0.316496	1.89441	0.407229	0.523379	0.671716	0.551208	Kyat1
ENSMUSG00000100747	-0.5366	1.38896	1.14238	0.285151	0.446566	0.583901	1700084E18Rik
ENSMUSG00000007476	-1.28644	2.79491	9.00186	0.00269705	0.0127333	0.0595618	Lrrc8a
ENSMUSG00000075419	-0.77794	2.58276	4.75818	0.0291593	0.0833458	0.67049	Dolk
ENSMUSG00000052533	0.620792	1.45065	1.37609	0.240768	0.397358	0.247167	Nup188
ENSMUSG00000026860	-0.627809	4.15335	12.2052	0.000476571	0.00307105	0.827758	Sh3glb2
ENSMUSG00000026858	0.0542917	1.63209	0.0135541	0.907318	0.94845	0.661328	Miga2
ENSMUSG00000026856	0.0722222	1.44217	0.0193789	0.889286	0.935825	0.31469	Dolpp1
ENSMUSG00000026853	-0.174307	1.6877	0.160898	0.688331	0.799488	0.159639	Crat
ENSMUSG00000039515	0.502173	5.02516	8.32052	0.00391997	0.0172132	0.604781	Ptpa
ENSMUSG00000089762	1.21111	0.0968364	1.37881	0.240304	0.39692	0.00543378	Ier5l
ENSMUSG00000047363	-1.14521	0.84147	3.79829	0.0513051	0.128345	0.65357	Cstad
ENSMUSG00000026857	0.0322477	3.92623	0.0129052	0.909554	0.949504	0.637679	Ntmt1
ENSMUSG00000039483	-0.467908	2.61933	1.5129	0.218698	0.371132	0.632291	Asb6
ENSMUSG00000050737	-0.725307	1.58133	2.21778	0.136429	0.264535	0.0630121	Ptges
ENSMUSG00000026848	0.030931	4.86942	0.0258353	0.872303	0.924525	0.469863	Tor1b
ENSMUSG00000026849	-0.114536	4.50903	0.238656	0.625179	0.753477	0.746684	Tor1a
ENSMUSG00000026851	-0.177735	5.72689	1.4693	0.225457	0.379026	0.949353	BC005624
ENSMUSG00000026854	-0.3314	3.71223	1.86772	0.171736	0.311134	1	Usp20
ENSMUSG00000075415	0.0210142	2.56761	0.00279746	0.957819	0.976926	0.0599781	Fnbp1
ENSMUSG00000000194	0.0248234	4.22771	0.0113421	0.915186	0.952857	0.411237	Gpr107
ENSMUSG00000062661	-3.39477	2.11836	61.5852	4.23984e-15	3.00687e-13	0.557175	Ncs1
ENSMUSG00000076441	1.73875	3.10229	7.25637	0.00706498	0.0274181	0.0332364	Ass1
ENSMUSG00000026843	-0.0988091	3.73312	0.148116	0.700342	0.807395	0.537826	Fubp3
ENSMUSG00000039356	-0.916183	2.80652	9.62107	0.00192358	0.009681	0.430056	Exosc2
ENSMUSG00000026842	0.981882	2.43307	5.14711	0.0232852	0.0702549	0.304441	Abl1
ENSMUSG00000001855	-0.105312	3.50047	0.143578	0.704749	0.810264	0.455035	Nup214
ENSMUSG00000051373	-0.982765	2.24694	7.09249	0.00774077	0.0295196	0.989647	Plpp7
ENSMUSG00000039262	0.717918	5.42256	11.4604	0.000710961	0.00428039	0.440976	Prrc2b
ENSMUSG00000039254	0.452113	1.2738	0.564747	0.452354	0.609548	0.28122	Pomt1
ENSMUSG00000002550	-1.19142	3.68064	22.5522	2.04508e-06	2.89448e-05	0.715146	Uck1
ENSMUSG00000044627	-0.0098318	7.95443	0.00243911	0.960611	0.978185	0.7946	Swi5
ENSMUSG00000002546	0.487484	4.07813	3.76075	0.0524689	0.130397	0.612082	Golga2
ENSMUSG00000026825	1.5815	0.283825	2.60444	0.106565	0.22137	0.0913354	Dnm1
ENSMUSG00000039205	0.340083	3.16771	1.23283	0.266858	0.426487	0.737176	Ciz1
ENSMUSG00000039195	0.171733	6.13952	0.866596	0.351899	0.514131	0.534055	1110008P14Rik
ENSMUSG00000026822	-1.04605	0.218569	1.25266	0.263044	0.422407	0.01168	Lcn2
ENSMUSG00000026820	-0.0487636	3.03438	0.0223646	0.881121	0.930872	0.506889	Ptges2
ENSMUSG00000026819	0.635479	4.06517	6.16685	0.0130166	0.0447957	0.258611	Slc25a25
ENSMUSG00000039164	0.485428	0.214024	0.480807	0.488057	0.642191	0.42108	Naif1
ENSMUSG00000039157	0.806002	4.40007	11.7622	0.000604468	0.00375225	0.427239	Fam102a
ENSMUSG00000026810	0.0444422	5.05878	0.0485046	0.825686	0.892756	0.734516	Dpm2
ENSMUSG00000079442	-0.0289326	3.00621	0.00756184	0.930704	0.961011	0.201131	St6galnac4
ENSMUSG00000026811	-0.196998	3.19564	0.396528	0.528888	0.676027	0.393291	St6galnac6
ENSMUSG00000026817	0.000379228	4.02238	2.07003e-06	0.998852	1	0.315931	Ak1
ENSMUSG00000026814	0.169635	1.30693	0.04584	0.830467	0.89565	0.00677856	Eng
ENSMUSG00000009566	0.349723	2.38701	1.02265	0.311891	0.4742	0.523486	Fpgs
ENSMUSG00000009555	-0.297021	3.94803	1.75656	0.185054	0.328893	0.390816	Cdk9
ENSMUSG00000059013	1.12366	2.2194	6.1154	0.0134009	0.0458195	0.125666	Sh2d3c
ENSMUSG00000039021	1.18011	-0.0715532	0.709631	0.399566	0.560432	0.154831	Ttc16
ENSMUSG00000009563	-0.0868774	4.71168	0.169323	0.680714	0.794347	0.461554	Tor2a
ENSMUSG00000053746	1.3141	1.84781	7.55655	0.00597922	0.0240977	0.148699	Ptrh1
ENSMUSG00000026797	0.749144	5.65122	17.4592	2.93543e-05	0.000299237	0.387349	Stxbp1
ENSMUSG00000085397	1.10121	0.971636	2.47014	0.116028	0.234886	0.337778	Gm13524
ENSMUSG00000026796	0.202455	3.07591	0.406817	0.52359	0.671846	0.157807	Niban2
ENSMUSG00000026792	2.49936	1.06035	14.161	0.000167815	0.00128776	0.381612	Lrsam1
ENSMUSG00000038900	0.453533	8.92408	5.28659	0.0214903	0.0660174	0.598265	Rpl12
ENSMUSG00000026791	0.701074	2.15222	2.92933	0.0869837	0.19082	0.262648	Slc2a8
ENSMUSG00000038860	2.19118	0.104111	2.43914	0.118341	0.238363	0.204131	Garnl3
ENSMUSG00000038831	-0.115894	2.83097	0.102313	0.749072	0.840876	0.496907	Ralgps1
ENSMUSG00000004105	1.62344	-0.450129	2.00673	0.156602	0.291612	0.00443906	Angptl2
ENSMUSG00000068966	-0.441876	0.682391	0.33597	0.562165	0.703359	0.182828	Zbtb34
ENSMUSG00000026788	-1.70108	2.74118	20.9809	4.63892e-06	5.91798e-05	0.386551	Zbtb43
ENSMUSG00000038765	4.86256	0.383121	9.31387	0.00227425	0.0111192	0.0901272	Lmx1b
ENSMUSG00000052951	-3.37631	-0.316151	2.55793	0.109742	0.225765	0.0656215	C130021I20Rik
ENSMUSG00000038740	-1.20256	1.09458	3.00359	0.08308	0.184248	0.100985	Mvb12b
ENSMUSG00000038718	-0.352002	3.78997	1.57054	0.210128	0.361292	0.540233	Pbx3
ENSMUSG00000038696	0.317603	3.11066	0.708905	0.399808	0.560572	0.307131	Mapkap1
ENSMUSG00000026867	0.301939	4.49063	1.80982	0.17853	0.31987	0.630328	Gapvd1
ENSMUSG00000026864	0.914592	9.75896	47.3229	6.02059e-12	2.75756e-10	0.546693	Hspa5
[truncated: 12,199 more rows]

## Sheet: delta_T1D_DE
EID	logFC	logCPM	LR	PValue	padj	relative_ct_expression	gene_symbol
[truncated: 13,191 more rows]

[truncated: 6 more sheets: alpha_T2D_DE, beta_T2D_DE, gamma_T2D_DE, delta_T2D_DE, sharedADG_DE_enrichment_up, sharedADG_DE_enrichment_down]
