# Supplementary material for: Delineating mouse β-cell identity during lifetime and in diabetes with a single cell atlas
Source: Nat Metab. 2023 Sep 11;5(9):1615–37. doi: 10.1038/s42255-023-00876-x (PMC10513934; doi:10.1038/s42255-023-00876-x)
Supplement: Supplementary file 3 — Collection of Supplementary Tables 1–13, corresponding to legends in the supplementary information file. [file 42255_2023_876_MOESM3_ESM.zip › supplementary_tables/S8.xlsx]

## Sheet: GP_interpretation
group	enrichment	example_genes	cell_cluster_expression
1	oxidative ATP production	mitochondrial function (mt-Atp8, mt-Co3, mt-Atp6, mt-Nd4, mt-Nd2, mt-Cytb, mt-Co2), β-cell maturation and function genes (Ucn3, Ftl1, Cd63, Scg2)	low in diabetic and high in aged
2	cell adhesion	immaturity (Cd81, Fxyd6, Cldn4, Fxyd3, Igfbp7, Ramp1, Cd79a, Meg3, Shisal2b, Gpx3)	high in immature
3	protein biosynthesis	insulin synthesis (Ins1, Ins2), insulin folding (Fkbp11, Hspa5, Pdia3, Pdia6), insulin processing (Pcsk1, Pcsk2, Pcsk1n, Cpe, Scg5), insulin secretion (Ptprn, Chgb, Tmed3, Tmed9), ER quality control (Dnajb9, Hsp90b1, Derl3)	high in diabetic
4	cell survival signaling	NF-kappa-B and JNK signaling involved in senescence-associated secretory phenotype (SASP) (Nfkbia, Tifa, Irf1, Relb, Bcl3, Birc3, Jun, Fos, Ier2, Dusp1), stress (Hspa1a, Hspa1b, Hspa8, Ubc, Dnjab1), aging (Bambi)	higher in older
5	translation	β-cell maturation (Mafa, G6pc2, Trpm5, Syt4, Jund, Prss53, Gngn12), microtubule-dependent transport (Tuba1a, Tubb2a, Tubb4b, Tubb6), secretion/ubiquitination (Sec61b, Ero1b, Atf4, Ubb, Rps27a)	high in mature healthy

## Sheet: GPs
EID	hc	gene_symbol	rel_beta_expr	mean_expr_in_expr_cells	N_PMID	N_PMID_pancreas_notCancerNonendo
ENSMUSG00000073530	3	Pappa2	0.649646	1.19857	47	0
ENSMUSG00000036856	2	Wnt4	1	1.37698	111	0
ENSMUSG00000053560	4	Ier2	0.546635	1.05038	17	0
ENSMUSG00000044988	1	Ucn3	1	1.51577	34	3
ENSMUSG00000028757	3	Ddost	1	1.62476	117	6
ENSMUSG00000018500	4	Adora2b	0.658721	0.655269	130	6
ENSMUSG00000029467	1	Atp2a2	1	1.87934	309	8
ENSMUSG00000029135	5	Fosl2	0.265416	0.722258	72	2
ENSMUSG00000037706	2	Cd81	0.537468	1.40993	297	1
ENSMUSG00000017316	2	Ppy	0.48702	2.5346	0	0
ENSMUSG00000024190	4	Dusp1	0.355105	0.922107	229	8
ENSMUSG00000031762	1	Mt2	1	2.30712	0	0
ENSMUSG00000001627	5	Ifrd1	0.469648	0.99696	57	0
ENSMUSG00000030785	5	Cox6a2	1	1.46273	14	0
ENSMUSG00000020889	4	Nr1d1	0.971973	0.825521	98	4
ENSMUSG00000038539	1	Atf5	1	1.24539	69	0
ENSMUSG00000037447	4	Arid5a	0.407496	0.669741	21	0
ENSMUSG00000023175	3	Bsg	0.91955	2.11385	628	9
ENSMUSG00000026204	3	Ptprn	1	1.52603	61	39
ENSMUSG00000041959	3	S100a10	0.550386	1.16803	149	1
ENSMUSG00000035227	3	Spcs2	0.793614	1.93979	41	2
ENSMUSG00000039202	5	Abhd2	0.673451	0.837292	21	0
ENSMUSG00000002014	3	Ssr4	0.998596	2.74464	87	1
ENSMUSG00000029352	4	Crybb3	1	0.945032	21	0
ENSMUSG00000032575	3	Manf	0.957285	2.39974	57	3
ENSMUSG00000066705	2	Fxyd6	0.946237	1.23736	29	0
ENSMUSG00000035540	5	Gc	1	1.33493	342	21
ENSMUSG00000024975	5	Pdcd4	0.929684	1.17992	292	0
ENSMUSG00000021917	3	Spcs1	0.934817	1.84504	28	1
ENSMUSG00000041681	3	Iapp	1	7.05114	331	241
ENSMUSG00000014905	3	Dnajb9	1	1.73247	51	1
ENSMUSG00000036752	5	Tubb4b	0.543722	1.11514	206	2
ENSMUSG00000022602	4	Arc	0.502243	0.694547	39	0
ENSMUSG00000023067	5	Cdkn1a	0.269839	0.968827	1720	4
ENSMUSG00000064356	1	mt-Atp8	0.966046	0.971821	27	2
ENSMUSG00000023236	3	Scg5	0.952595	2.63988	43	3
ENSMUSG00000071637	4	Cebpd	0.466609	1.06695	98	2
ENSMUSG00000025290	5	Rps24	0.747818	3.12836	0	0
ENSMUSG00000026223	3	Itm2c	0.959798	1.62278	49	0
ENSMUSG00000064358	1	mt-Co3	1	4.90267	37	4
ENSMUSG00000060126	5	Tpt1	0.807015	3.46554	162	0
ENSMUSG00000034686	4	Prr7	0.415721	0.671692	9	0
ENSMUSG00000044786	4	Zfp36	0.187385	0.760289	215	5
ENSMUSG00000037279	5	Ovol2	1	0.654298	32	0
ENSMUSG00000026956	1	Uap1l1	0.617606	0.745984	8	0
ENSMUSG00000007892	5	Rplp1	0.739749	3.1996	118	1
ENSMUSG00000064357	1	mt-Atp6	1	4.73292	91	3
ENSMUSG00000020048	3	Hsp90b1	0.938555	2.51401	345	10
ENSMUSG00000021587	3	Pcsk1	1	1.34931	123	33
ENSMUSG00000005232	5	G6pc2	1	2.05575	62	47
ENSMUSG00000004151	3	Etv1	0.441171	0.82227	102	1
ENSMUSG00000037852	3	Cpe	0.997585	3.02247	69	13
ENSMUSG00000034164	1	Emid1	0.3659	0.673124	14	1
ENSMUSG00000011179	5	Odc1	0.365929	1.10858	103	0
ENSMUSG00000057841	5	Rpl32	0.762783	3.0361	101	1
ENSMUSG00000047501	2	Cldn4	0.544222	1.06801	159	0
ENSMUSG00000023034	5	Nr4a1	0.751991	1.07721	256	8
ENSMUSG00000022892	1	App	0.257343	0.824959	2804	44
ENSMUSG00000040181	5	Fmo1	1	1.01731	42	0
ENSMUSG00000027313	5	Chac1	0.917876	0.785589	18	0
ENSMUSG00000091956	4	C2cd4b	1	1.52811	0	0
ENSMUSG00000035964	3	Tmem59l	0.471536	0.916395	7	0
ENSMUSG00000028967	5	Errfi1	0.498853	0.973074	102	0
ENSMUSG00000019850	4	Tnfaip3	0.200943	0.662069	457	3
ENSMUSG00000056749	5	Nfil3	0.606485	0.738404	63	0
ENSMUSG00000039470	1	Zdhhc2	1	1.21992	21	0
ENSMUSG00000026473	1	Glul	0.81613	1.15127	132	5
ENSMUSG00000075600	5	Zc3h3	1	0.793128	23	0
ENSMUSG00000027419	3	Pcsk2	0.845832	3.23253	65	11
ENSMUSG00000027447	3	Cst3	0.74169	2.48917	562	58
ENSMUSG00000059743	1	Fdps	1	0.996484	88	0
ENSMUSG00000033209	1	Ttc28	1	0.909773	36	0
ENSMUSG00000090223	1	Pcp4	0.399813	0.812858	0	0
ENSMUSG00000024261	5	Syt4	1	1.32868	25	2
ENSMUSG00000041571	1	Selenow	0.74362	1.52416	31	0
ENSMUSG00000033981	3	Gria2	0.377457	0.739418	125	0
ENSMUSG00000037742	5	Eef1a1	0.834085	3.39809	385	10
ENSMUSG00000017311	2	Pyy	0.507087	2.14649	130	32
ENSMUSG00000005483	4	Dnajb1	1	1.13032	196	2
ENSMUSG00000031765	1	Mt1	1	3.25714	0	0
ENSMUSG00000058153	2	Sez6l	1	0.861778	24	4
ENSMUSG00000042682	3	Selenok	0.964912	2.21968	39	2
ENSMUSG00000096956	3	Snhg18	0.571089	0.99176	0	0
ENSMUSG00000053398	5	Phgdh	0.363138	0.729571	186	3
ENSMUSG00000057092	2	Fxyd3	0.338982	0.892404	34	0
ENSMUSG00000000214	1	Th	1	0.698776	239	6
ENSMUSG00000022174	3	Dad1	1	2.2838	45	2
ENSMUSG00000021453	4	Gadd45g	1	1.32212	64	0
ENSMUSG00000025408	4	Ddit3	1	1.26309	276	7
ENSMUSG00000027350	3	Chgb	1	2.99533	73	5
ENSMUSG00000020444	5	Guk1	1	1.51665	24	0
ENSMUSG00000025959	4	Klf7	0.523497	0.921884	32	4
ENSMUSG00000003545	4	Fosb	0.964869	1.69927	77	1
ENSMUSG00000015401	3	Cltrn	0.926054	2.15548	26	6
ENSMUSG00000031770	4	Herpud1	1	1.83283	80	2
ENSMUSG00000022884	5	Eif4a2	0.865028	1.55523	87	3
ENSMUSG00000022037	3	Clu	0.219425	0.975265	563	17
ENSMUSG00000003355	3	Fkbp11	1	1.59069	14	0
ENSMUSG00000027801	3	Tm4sf4	0.92966	1.89842	20	1
ENSMUSG00000006717	1	Acot13	1	0.789908	34	0
ENSMUSG00000031532	3	Saraf	1	1.62752	39	0
ENSMUSG00000027166	1	Dnajc24	1	0.881211	12	0
ENSMUSG00000026335	5	Pam	1	1.80096	57	6
ENSMUSG00000046593	4	Tmem215	1	0.99499	3	0
ENSMUSG00000072235	5	Tuba1a	0.766887	1.51741	294	4
ENSMUSG00000067274	5	Rplp0	0.760507	2.97219	211	1
ENSMUSG00000057666	1	Gapdh	0.60814	1.83753	0	0
ENSMUSG00000039278	3	Pcsk1n	0.849605	3.38138	26	3
ENSMUSG00000048489	4	Depp1	0.861112	0.925975	26	1
ENSMUSG00000037437	5	Adam32	1	0.732452	10	0
ENSMUSG00000026360	5	Rgs2	0.339788	0.999715	153	5
ENSMUSG00000001473	5	Tubb6	0.208718	0.651438	125	0
ENSMUSG00000030103	4	Bhlhe40	0.199839	0.701917	116	3
ENSMUSG00000022490	1	Ppp1r1a	1	1.84708	19	2
ENSMUSG00000064363	1	mt-Nd4	1	3.75716	79	6
ENSMUSG00000027248	3	Pdia3	1	2.0464	278	10
ENSMUSG00000067288	5	Rps28	0.770993	2.36812	81	2
ENSMUSG00000021025	4	Nfkbia	0.505783	1.44657	647	4
ENSMUSG00000059824	2	Dbp	1	0.886354	40	1
ENSMUSG00000028691	3	Prdx1	0.569583	1.59529	337	4
ENSMUSG00000030717	1	Nupr1	0.498034	1.66391	79	0
ENSMUSG00000036256	2	Igfbp7	0.365017	1.17962	154	4
ENSMUSG00000026864	3	Hspa5	1	2.88028	872	19
ENSMUSG00000047139	3	Cd24a	0.330384	0.897856	0	0
ENSMUSG00000061904	3	Slc25a3	0.804034	1.73932	151	3
ENSMUSG00000039236	3	Isg20	1	1.25785	29	0
ENSMUSG00000027199	1	Gatm	0.407303	0.71164	47	2
ENSMUSG00000047591	5	Mafa	1	1.55711	46	27
ENSMUSG00000032265	5	Tent5a	1	1.4911	36	0
ENSMUSG00000061808	3	Ttr	0.662343	3.08629	579	18
ENSMUSG00000071076	5	Jund	0.830524	2.30725	130	0
ENSMUSG00000074240	1	Cib3	1	0.735179	5	0
ENSMUSG00000034353	2	Ramp1	0.362773	0.741159	66	1
ENSMUSG00000026628	4	Atf3	0.392652	1.13455	271	8
ENSMUSG00000046688	4	Tifa	0.32197	0.748165	41	0
ENSMUSG00000026989	3	Dapl1	1	1.46704	0	0
ENSMUSG00000056895	2	H2bu2	0.721515	0.856213	0	0
ENSMUSG00000016559	5	H3f3b	0.591326	2.52059	35	2
ENSMUSG00000019505	5	Ubb	0.943498	3.30174	275	1
ENSMUSG00000053317	5	Sec61b	1	2.60253	0	0
ENSMUSG00000034127	2	Tspan8	0.329414	0.85737	77	25
ENSMUSG00000022010	5	Tsc22d1	0.596196	1.5567	52	1
ENSMUSG00000023868	5	Pde10a	1	1.1044	56	3
ENSMUSG00000041355	3	Ssr2	0.992812	1.50973	23	0
ENSMUSG00000009246	5	Trpm5	1	1.13847	27	4
ENSMUSG00000002578	4	Ikzf4	1	0.657876	23	4
ENSMUSG00000015312	4	Gadd45b	0.30227	1.02403	67	1
ENSMUSG00000031760	5	Mt3	1	0.843923	0	0
ENSMUSG00000035530	5	Eif1	0.782894	3.14148	40	0
ENSMUSG00000013593	5	Ndufs2	1	1.46075	109	1
ENSMUSG00000017009	2	Sdc4	0.402859	0.874387	163	3
ENSMUSG00000003051	4	Elf3	0.472281	0.750766	87	0
ENSMUSG00000049422	1	Chchd10	1	1.38912	50	1
ENSMUSG00000018899	4	Irf1	0.597767	0.839263	342	1
ENSMUSG00000018476	5	Kdm6b	0.35693	0.829311	114	2
ENSMUSG00000008682	5	Rpl10	0.905513	3.27545	0	0
ENSMUSG00000044139	5	Prss53	1	1.65251	6	0
ENSMUSG00000033061	3	Resp18	0.760126	2.84988	5	1
ENSMUSG00000024232	4	Bambi	1	0.991217	50	1
ENSMUSG00000027170	5	Eif3m	0.802429	1.0928	96	0
ENSMUSG00000027984	5	Hadh	1	1.73748	60	3
ENSMUSG00000020460	5	Rps27a	0.824167	3.11879	171	0
ENSMUSG00000038393	4	Txnip	1	1.21043	216	38
ENSMUSG00000058569	3	Tmed9	1	1.62762	58	1
ENSMUSG00000028214	4	Gem	0.180057	0.801348	36	2
ENSMUSG00000036402	5	Gng12	1	1.69037	57	1
ENSMUSG00000037428	5	Vgf	0.857651	0.819314	42	7
ENSMUSG00000050708	1	Ftl1	0.762788	3.4972	213	2
ENSMUSG00000042622	5	Maff	0.306971	0.769315	41	0
ENSMUSG00000093674	5	Rpl41	0.895448	3.83088	0	0
ENSMUSG00000053113	4	Socs3	0.225924	0.775297	489	18
ENSMUSG00000003379	2	Cd79a	0.0958749	0.891451	77	1
ENSMUSG00000025351	1	Cd63	1	2.57976	212	0
ENSMUSG00000112470	3	5330439M10Rik	0.588457	0.830747	0	0
ENSMUSG00000005233	1	Spc25	0.55893	1.11513	31	0
ENSMUSG00000008348	4	Ubc	0.920241	2.46039	1184	8
ENSMUSG00000028618	3	Tmem59	1	1.6846	42	0
ENSMUSG00000020571	3	Pdia6	1	1.99541	159	6
ENSMUSG00000075701	3	Selenos	0.873214	1.59355	100	10
ENSMUSG00000090877	4	Hspa1b	1	1.25258	799	16
ENSMUSG00000036887	3	C1qa	0.188447	0.926834	163	1
ENSMUSG00000030659	3	Nucb2	1	1.6105	151	24
ENSMUSG00000072115	1	Ang	0.995534	0.981259	210	69
ENSMUSG00000092274	1	Neat1	0.854734	1.66436	0	0
ENSMUSG00000044748	1	Defb1	1	1.31001	0	0
ENSMUSG00000022108	3	Itm2b	0.810814	2.278	87	1
ENSMUSG00000055148	4	Klf2	0.170123	0.755318	163	6
ENSMUSG00000071234	5	Syndig1l	1	0.997921	6	0
ENSMUSG00000064345	1	mt-Nd2	1	3.37408	67	7
ENSMUSG00000022661	3	Cd200	0.773528	1.11024	133	2
ENSMUSG00000039405	2	Prss23	0.183107	0.668739	31	0
ENSMUSG00000027642	3	Rpn2	1	1.61249	141	3
ENSMUSG00000002983	4	Relb	0.518399	0.695963	191	1
ENSMUSG00000092341	2	Malat1	0.90881	5.37482	0	0
ENSMUSG00000035356	3	Nfkbiz	0.456815	0.907786	54	0
ENSMUSG00000015656	4	Hspa8	0.865755	2.31251	716	9
ENSMUSG00000000184	5	Ccnd2	1	2.24748	227	4
ENSMUSG00000029475	5	Kdm2b	1	0.838278	85	1
ENSMUSG00000058672	5	Tubb2a	0.703285	0.886548	197	1
ENSMUSG00000003279	1	Dlgap1	1	0.639706	51	1
ENSMUSG00000026526	3	Fh1	1	0.874191	147	4
ENSMUSG00000058159	1	T2	1	0.785865	0	0
ENSMUSG00000038418	4	Egr1	0.717906	1.36081	479	11
ENSMUSG00000026475	4	Rgs16	0.772122	0.770434	43	0
ENSMUSG00000070880	1	Gad1	1	0.792129	140	19
ENSMUSG00000064370	1	mt-Cytb	1	4.25221	39	5
ENSMUSG00000009092	3	Derl3	0.373185	0.819461	27	0
ENSMUSG00000091971	4	Hspa1a	1	1.3142	799	16
ENSMUSG00000029580	5	Actb	0.641081	2.44363	611	6
ENSMUSG00000064367	1	mt-Nd5	1	2.02161	70	5
ENSMUSG00000032353	3	Tmed3	1	2.02215	20	0
ENSMUSG00000049892	4	Rasd1	0.735244	0.901449	38	1
ENSMUSG00000021876	1	Rnase4	0.992507	1.28829	21	4
ENSMUSG00000053175	4	Bcl3	0.821633	0.692313	132	0
ENSMUSG00000020423	4	Btg2	0.88775	1.42698	119	0
ENSMUSG00000046447	1	Camk2n1	1	2.18031	16	0
ENSMUSG00000042406	5	Atf4	0.702237	1.47752	303	5
ENSMUSG00000042747	3	Krtcap2	0.94305	1.95372	17	1
ENSMUSG00000065947	1	mt-Nd4l	1	1.36585	13	3
ENSMUSG00000064360	1	mt-Nd3	1	2.08148	51	4
ENSMUSG00000000215	3	Ins2	1	8.86094	936	457
ENSMUSG00000062825	5	Actg1	0.743006	2.75018	299	0
ENSMUSG00000042712	5	Tceal9	1	2.37057	14	0
ENSMUSG00000020644	2	Id2	0.193957	0.913697	163	3
ENSMUSG00000052837	4	Junb	0.505286	1.53219	174	0
ENSMUSG00000064354	1	mt-Co2	1	4.39236	117	6
ENSMUSG00000034765	5	Dusp5	0.484141	0.974687	48	1
ENSMUSG00000089996	2	Tmsb15b2	0.220829	0.872671	0	0
ENSMUSG00000032000	4	Birc3	0.47996	0.716784	270	1
ENSMUSG00000040435	4	Ppp1r15a	0.574945	1.02469	70	1
ENSMUSG00000022769	3	Sdf2l1	0.985541	1.6929	58	2
ENSMUSG00000027400	3	Pdyn	1	1.44657	103	1
ENSMUSG00000028063	5	Lmna	0.597014	1.28106	868	46
ENSMUSG00000057069	5	Ero1b	1	2.11685	36	1
ENSMUSG00000064341	1	mt-Nd1	0.986405	3.76078	133	19
ENSMUSG00000049382	5	Krt8	0.592482	1.92862	259	3
ENSMUSG00000038530	4	Rgs4	0.616776	1.13257	131	1
ENSMUSG00000025372	2	Baiap2	0.506471	0.763304	129	0
ENSMUSG00000070473	2	Cldn3	0.319261	0.904181	113	0
ENSMUSG00000021268	2	Meg3	0.817296	3.07168	0	0
ENSMUSG00000003814	3	Calr	1	2.31233	564	7
ENSMUSG00000037072	3	Selenof	1	1.75165	49	0
ENSMUSG00000005268	5	Prlr	1	1.59602	166	1
ENSMUSG00000060675	2	Plaat3	0.784918	0.741838	38	0
ENSMUSG00000031490	5	Eif4ebp1	0.662846	0.930802	290	2
ENSMUSG00000055430	3	Nap1l5	0.801034	0.959177	23	1
ENSMUSG00000023272	3	Creld2	0.540854	1.15329	21	0
ENSMUSG00000050711	1	Scg2	1	3.80417	52	0
ENSMUSG00000052684	4	Jun	0.840267	1.58152	1213	5
ENSMUSG00000036111	1	Lmo1	1	0.717691	52	1
ENSMUSG00000021250	4	Fos	0.88185	1.53273	475	5
ENSMUSG00000035804	3	Ins1	1	7.64019	936	457
ENSMUSG00000030062	3	Rpn1	1	1.35057	177	2
ENSMUSG00000041084	3	Ostc	1	1.7354	24	1
ENSMUSG00000024516	3	Sec11c	0.886793	2.02456	14	1
ENSMUSG00000042655	2	Shisal2b	0.268236	0.960568	2	0
ENSMUSG00000055022	5	Cntn1	0.766102	0.745549	70	1
ENSMUSG00000029273	2	Sult1d1	0.713962	0.761456	0	0
ENSMUSG00000029167	1	Ppargc1a	1	0.746824	708	145
ENSMUSG00000021194	2	Chga	1	4.28196	258	13
ENSMUSG00000064351	1	mt-Co1	1	4.75487	78	6
ENSMUSG00000029780	3	Nt5c3	1	0.965134	52	0
ENSMUSG00000073411	3	H2-D1	0.603752	1.73823	0	0
ENSMUSG00000018339	2	Gpx3	0.562181	1.33271	112	6
ENSMUSG00000060802	1	B2m	0.463461	1.11682	416	13

## Sheet: GP1_enrichment
gene_set	pval	fdr	signature	geneset	overlap	background	hits	recall	query_size
GO:0046034_GOBP_ATP_METABOLIC_PROCESS	8.5e-17	6.1e-13	50	252	17	12069	App,Chchd10,Gapdh,mt-Atp6,mt-Atp8,mt-Co1,mt-Co2,mt-Co3,mt-Cytb,mt-Nd1,mt-Nd2,mt-Nd3,mt-Nd4,mt-Nd4l,mt-Nd5,Nupr1,Ppargc1a	0.0674603	50
GO:0006119_GOBP_OXIDATIVE_PHOSPHORYLATION	1.3e-16	6.1e-13	50	133	14	12069	Chchd10,mt-Atp6,mt-Atp8,mt-Co1,mt-Co2,mt-Co3,mt-Cytb,mt-Nd1,mt-Nd2,mt-Nd3,mt-Nd4,mt-Nd4l,mt-Nd5,Nupr1	0.105263	50
hsa05012_KEGG_PARKINSONS_DISEASE	5.6e-16	1.7e-12	50	113	13	12069	mt-Atp6,mt-Atp8,mt-Co1,mt-Co2,mt-Co3,mt-Cytb,mt-Nd1,mt-Nd2,mt-Nd3,mt-Nd4,mt-Nd4l,mt-Nd5,Th	0.115044	50
GO:0006091_GOBP_GENERATION_OF_PRECURSOR_METABOLITES_AND_ENERGY	1.5e-14	3.5e-11	50	407	18	12069	App,Chchd10,Gapdh,mt-Atp6,mt-Atp8,mt-Co1,mt-Co2,mt-Co3,mt-Cytb,mt-Nd1,mt-Nd2,mt-Nd3,mt-Nd4,mt-Nd4l,mt-Nd5,Nupr1,Ppargc1a,Ppp1r1a	0.044226	50
hsa00190_KEGG_OXIDATIVE_PHOSPHORYLATION	2.5e-14	4.7e-11	50	114	12	12069	mt-Atp6,mt-Atp8,mt-Co1,mt-Co2,mt-Co3,mt-Cytb,mt-Nd1,mt-Nd2,mt-Nd3,mt-Nd4,mt-Nd4l,mt-Nd5	0.105263	50
GO:0022904_GOBP_RESPIRATORY_ELECTRON_TRANSPORT_CHAIN	4.4e-13	6.9e-10	50	107	11	12069	mt-Co1,mt-Co2,mt-Co3,mt-Cytb,mt-Nd1,mt-Nd2,mt-Nd3,mt-Nd4,mt-Nd4l,mt-Nd5,Ppargc1a	0.102804	50
GO:0098803_GOCC_RESPIRATORY_CHAIN_COMPLEX	5.1e-13	6.9e-10	50	77	10	12069	mt-Co1,mt-Co2,mt-Co3,mt-Cytb,mt-Nd1,mt-Nd2,mt-Nd3,mt-Nd4,mt-Nd4l,mt-Nd5	0.12987	50
R-HSA-163200_REACTOME_RESPIRATORY_ELECTRON_TRANSPORT_ATP_SYNTHESIS_BY_CHEMIOSMOTIC_COUPLING_AND_HEAT_PRODUCTION_BY_UNCOUPLING_PROTEINS	1.9e-12	2.2e-09	50	122	11	12069	mt-Atp6,mt-Atp8,mt-Co1,mt-Co2,mt-Co3,mt-Cytb,mt-Nd1,mt-Nd2,mt-Nd3,mt-Nd4,mt-Nd5	0.0901639	50
GO:0042773_GOBP_ATP_SYNTHESIS_COUPLED_ELECTRON_TRANSPORT	2.9e-12	2.7e-09	50	91	10	12069	mt-Co1,mt-Co2,mt-Co3,mt-Cytb,mt-Nd1,mt-Nd2,mt-Nd3,mt-Nd4,mt-Nd4l,mt-Nd5	0.10989	50
GO:0070469_GOCC_RESPIRASOME	2.9e-12	2.7e-09	50	91	10	12069	mt-Co1,mt-Co2,mt-Co3,mt-Cytb,mt-Nd1,mt-Nd2,mt-Nd3,mt-Nd4,mt-Nd4l,mt-Nd5	0.10989	50
GO:0098800_GOCC_INNER_MITOCHONDRIAL_MEMBRANE_PROTEIN_COMPLEX	4.6e-12	3.9e-09	50	132	11	12069	Chchd10,mt-Atp6,mt-Atp8,mt-Co1,mt-Cytb,mt-Nd1,mt-Nd2,mt-Nd3,mt-Nd4,mt-Nd4l,mt-Nd5	0.0833333	50
GO:0022900_GOBP_ELECTRON_TRANSPORT_CHAIN	1.3e-11	1e-08	50	145	11	12069	mt-Co1,mt-Co2,mt-Co3,mt-Cytb,mt-Nd1,mt-Nd2,mt-Nd3,mt-Nd4,mt-Nd4l,mt-Nd5,Ppargc1a	0.0758621	50
GO:0009055_GOMF_ELECTRON_TRANSFER_ACTIVITY	2e-11	1.4e-08	50	110	10	12069	mt-Co1,mt-Co2,mt-Co3,mt-Cytb,mt-Nd1,mt-Nd2,mt-Nd3,mt-Nd4,mt-Nd4l,mt-Nd5	0.0909091	50
R-HSA-1428517_REACTOME_THE_CITRIC_ACID_TCA_CYCLE_AND_RESPIRATORY_ELECTRON_TRANSPORT	4.6e-11	3.1e-08	50	163	11	12069	mt-Atp6,mt-Atp8,mt-Co1,mt-Co2,mt-Co3,mt-Cytb,mt-Nd1,mt-Nd2,mt-Nd3,mt-Nd4,mt-Nd5	0.0674847	50
GO:0045333_GOBP_CELLULAR_RESPIRATION	5.6e-11	3.5e-08	50	166	11	12069	mt-Co1,mt-Co2,mt-Co3,mt-Cytb,mt-Nd1,mt-Nd2,mt-Nd3,mt-Nd4,mt-Nd4l,mt-Nd5,Ppargc1a	0.0662651	50
GO:0015980_GOBP_ENERGY_DERIVATION_BY_OXIDATION_OF_ORGANIC_COMPOUNDS	1.1e-10	6.5e-08	50	230	12	12069	mt-Co1,mt-Co2,mt-Co3,mt-Cytb,mt-Nd1,mt-Nd2,mt-Nd3,mt-Nd4,mt-Nd4l,mt-Nd5,Ppargc1a,Ppp1r1a	0.0521739	50
R-HSA-611105_REACTOME_RESPIRATORY_ELECTRON_TRANSPORT	2.6e-10	1.5e-07	50	101	9	12069	mt-Co1,mt-Co2,mt-Co3,mt-Cytb,mt-Nd1,mt-Nd2,mt-Nd3,mt-Nd4,mt-Nd5	0.0891089	50
GO:1902600_GOBP_PROTON_TRANSMEMBRANE_TRANSPORT	5.7e-10	3e-07	50	110	9	12069	Atp2a2,mt-Atp6,mt-Atp8,mt-Co1,mt-Co2,mt-Co3,mt-Cytb,mt-Nd4,mt-Nd5	0.0818182	50
GO:0015988_GOBP_ENERGY_COUPLED_PROTON_TRANSMEMBRANE_TRANSPORT_AGAINST_ELECTROCHEMICAL_GRADIENT	1.3e-09	6.4e-07	50	5	4	12069	mt-Co1,mt-Cytb,mt-Nd4,mt-Nd5	0.8	50
GO:0019866_GOCC_ORGANELLE_INNER_MEMBRANE	3.5e-09	1.7e-06	50	466	14	12069	Chchd10,Gatm,mt-Atp6,mt-Atp8,mt-Co1,mt-Co2,mt-Co3,mt-Cytb,mt-Nd1,mt-Nd2,mt-Nd3,mt-Nd4,mt-Nd4l,mt-Nd5	0.0300429	50
GO:1990204_GOCC_OXIDOREDUCTASE_COMPLEX	3.8e-09	1.7e-06	50	93	8	12069	mt-Co1,mt-Cytb,mt-Nd1,mt-Nd2,mt-Nd3,mt-Nd4,mt-Nd4l,mt-Nd5	0.0860215	50
GO:0098798_GOCC_MITOCHONDRIAL_PROTEIN_CONTAINING_COMPLEX	4.4e-09	1.9e-06	50	250	11	12069	Chchd10,mt-Atp6,mt-Atp8,mt-Co1,mt-Cytb,mt-Nd1,mt-Nd2,mt-Nd3,mt-Nd4,mt-Nd4l,mt-Nd5	0.044	50
hsa05010_KEGG_ALZHEIMERS_DISEASE	4.9e-09	2e-06	50	140	9	12069	App,Atp2a2,Gapdh,mt-Atp6,mt-Atp8,mt-Co1,mt-Co2,mt-Co3,mt-Cytb	0.0642857	50
GO:0003955_GOMF_NAD_P_H_DEHYDROGENASE_QUINONE_ACTIVITY	3.1e-08	1.2e-05	50	46	6	12069	mt-Nd1,mt-Nd2,mt-Nd3,mt-Nd4,mt-Nd4l,mt-Nd5	0.130435	50
GO:0046688_GOBP_RESPONSE_TO_COPPER_ION	3.2e-08	1.2e-05	50	23	5	12069	App,mt-Co1,mt-Cytb,Mt1,Mt2	0.217391	50
GO:0030964_GOCC_NADH_DEHYDROGENASE_COMPLEX	3.5e-08	1.3e-05	50	47	6	12069	mt-Nd1,mt-Nd2,mt-Nd3,mt-Nd4,mt-Nd4l,mt-Nd5	0.12766	50
GO:0006120_GOBP_MITOCHONDRIAL_ELECTRON_TRANSPORT_NADH_TO_UBIQUINONE	6.5e-08	2.2e-05	50	52	6	12069	mt-Nd1,mt-Nd2,mt-Nd3,mt-Nd4,mt-Nd4l,mt-Nd5	0.115385	50
GO:0016655_GOMF_OXIDOREDUCTASE_ACTIVITY_ACTING_ON_NAD_P_H_QUINONE_OR_SIMILAR_COMPOUND_AS_ACCEPTOR	6.5e-08	2.2e-05	50	52	6	12069	mt-Nd1,mt-Nd2,mt-Nd3,mt-Nd4,mt-Nd4l,mt-Nd5	0.115385	50
GO:0016491_GOMF_OXIDOREDUCTASE_ACTIVITY	4.9e-07	0.00016	50	487	12	12069	Gapdh,mt-Co1,mt-Co2,mt-Co3,mt-Cytb,mt-Nd1,mt-Nd2,mt-Nd3,mt-Nd4,mt-Nd4l,mt-Nd5,Th	0.0246407	50
GO:0098655_GOBP_CATION_TRANSMEMBRANE_TRANSPORT	5.2e-07	0.00016	50	490	12	12069	App,Atp2a2,Cd63,mt-Atp6,mt-Atp8,mt-Co1,mt-Co2,mt-Co3,mt-Cytb,mt-Nd4,mt-Nd5,Ppargc1a	0.0244898	50
GO:0016651_GOMF_OXIDOREDUCTASE_ACTIVITY_ACTING_ON_NAD_P_H	6.5e-07	0.0002	50	76	6	12069	mt-Nd1,mt-Nd2,mt-Nd3,mt-Nd4,mt-Nd4l,mt-Nd5	0.0789474	50
GO:0010035_GOBP_RESPONSE_TO_INORGANIC_SUBSTANCE	8.1e-07	0.00024	50	331	10	12069	App,B2m,mt-Co1,mt-Cytb,mt-Nd5,Mt1,Mt2,Ppargc1a,Selenow,Th	0.0302115	50
GO:0015078_GOMF_PROTON_TRANSMEMBRANE_TRANSPORTER_ACTIVITY	9.5e-07	0.00027	50	81	6	12069	Atp2a2,mt-Atp6,mt-Atp8,mt-Co1,mt-Co2,mt-Co3	0.0740741	50
hsa04260_KEGG_CARDIAC_MUSCLE_CONTRACTION	1.3e-06	0.00037	50	47	5	12069	Atp2a2,mt-Co1,mt-Co2,mt-Co3,mt-Cytb	0.106383	50
GO:0010038_GOBP_RESPONSE_TO_METAL_ION	2.7e-06	0.00072	50	217	8	12069	App,B2m,mt-Co1,mt-Cytb,Mt1,Mt2,Ppargc1a,Th	0.0368664	50
hsa05016_KEGG_HUNTINGTONS_DISEASE	2.9e-06	0.00075	50	153	7	12069	mt-Atp6,mt-Atp8,mt-Co1,mt-Co2,mt-Co3,mt-Cytb,Ppargc1a	0.0457516	50
R-HSA-6799198_REACTOME_COMPLEX_I_BIOGENESIS	3e-06	0.00075	50	55	5	12069	mt-Nd1,mt-Nd2,mt-Nd3,mt-Nd4,mt-Nd5	0.0909091	50
GO:1903580_GOBP_POSITIVE_REGULATION_OF_ATP_METABOLIC_PROCESS	5e-06	0.0012	50	28	4	12069	App,mt-Co2,Nupr1,Ppargc1a	0.142857	50
GO:0070069_GOCC_CYTOCHROME_COMPLEX	5e-06	0.0012	50	28	4	12069	mt-Co1,mt-Co2,mt-Co3,mt-Cytb	0.142857	50
GO:0010257_GOBP_NADH_DEHYDROGENASE_COMPLEX_ASSEMBLY	5.8e-06	0.0014	50	63	5	12069	mt-Nd1,mt-Nd2,mt-Nd3,mt-Nd4,mt-Nd5	0.0793651	50
GO:0070482_GOBP_RESPONSE_TO_OXYGEN_LEVELS	1e-05	0.0023	50	260	8	12069	Ang,mt-Atp6,mt-Cytb,mt-Nd4,mt-Nd5,Ppargc1a,Th,Ucn3	0.0307692	50
GO:0007568_GOBP_AGING	1.4e-05	0.003	50	194	7	12069	App,B2m,mt-Atp6,mt-Co1,mt-Nd4,Ppargc1a,Th	0.0360825	50
GO:0071241_GOBP_CELLULAR_RESPONSE_TO_INORGANIC_SUBSTANCE	1.4e-05	0.003	50	128	6	12069	App,B2m,Mt1,Mt2,Ppargc1a,Th	0.046875	50
GO:0098660_GOBP_INORGANIC_ION_TRANSMEMBRANE_TRANSPORT	1.4e-05	0.003	50	456	10	12069	Atp2a2,Cd63,mt-Atp6,mt-Atp8,mt-Co1,mt-Co2,mt-Co3,mt-Cytb,mt-Nd4,mt-Nd5	0.0219298	50
GO:0009060_GOBP_AEROBIC_RESPIRATION	1.8e-05	0.0037	50	79	5	12069	mt-Co1,mt-Co2,mt-Co3,mt-Nd1,mt-Nd4	0.0632911	50
GO:0071280_GOBP_CELLULAR_RESPONSE_TO_COPPER_ION	1.9e-05	0.0038	50	13	3	12069	App,Mt1,Mt2	0.230769	50
GO:0009636_GOBP_RESPONSE_TO_TOXIC_SUBSTANCE	2.2e-05	0.0044	50	139	6	12069	mt-Cytb,Mt1,Mt2,Nupr1,Selenow,Th	0.0431655	50
GO:0046686_GOBP_RESPONSE_TO_CADMIUM_ION	2.4e-05	0.0046	50	41	4	12069	B2m,mt-Cytb,Mt1,Mt2	0.097561	50
GO:0055076_GOBP_TRANSITION_METAL_ION_HOMEOSTASIS	2.4e-05	0.0046	50	84	5	12069	App,B2m,Ftl1,Mt1,Mt2	0.0595238	50
GO:0061844_GOBP_ANTIMICROBIAL_HUMORAL_IMMUNE_RESPONSE_MEDIATED_BY_ANTIMICROBIAL_PEPTIDE	2.9e-05	0.0055	50	15	3	12069	Ang,Defb1,Gapdh	0.2	50
GO:0006754_GOBP_ATP_BIOSYNTHETIC_PROCESS	3.1e-05	0.0058	50	44	4	12069	mt-Atp6,mt-Atp8,mt-Co2,Ppargc1a	0.0909091	50
GO:0031904_GOCC_ENDOSOME_LUMEN	3.6e-05	0.0065	50	16	3	12069	App,B2m,Cd63	0.1875	50
GO:0045277_GOCC_RESPIRATORY_CHAIN_COMPLEX_IV	4.4e-05	0.0078	50	17	3	12069	mt-Co1,mt-Co2,mt-Co3	0.176471	50
GO:0033108_GOBP_MITOCHONDRIAL_RESPIRATORY_CHAIN_COMPLEX_ASSEMBLY	5.1e-05	0.0088	50	98	5	12069	mt-Nd1,mt-Nd2,mt-Nd3,mt-Nd4,mt-Nd5	0.0510204	50
GO:0008198_GOMF_FERROUS_IRON_BINDING	5.2e-05	0.0089	50	18	3	12069	Dnajc24,Ftl1,Th	0.166667	50
GO:0072521_GOBP_PURINE_CONTAINING_COMPOUND_METABOLIC_PROCESS	5.8e-05	0.0097	50	331	8	12069	Acot13,App,Gapdh,mt-Atp6,mt-Atp8,mt-Co2,Nupr1,Ppargc1a	0.0241692	50
GO:0006123_GOBP_MITOCHONDRIAL_ELECTRON_TRANSPORT_CYTOCHROME_C_TO_OXYGEN	6.2e-05	0.01	50	19	3	12069	mt-Co1,mt-Co2,mt-Co3	0.157895	50
GO:0055086_GOBP_NUCLEOBASE_CONTAINING_SMALL_MOLECULE_METABOLIC_PROCESS	8.3e-05	0.013	50	450	9	12069	Acot13,App,Gapdh,mt-Atp6,mt-Atp8,mt-Co2,Nupr1,Ppargc1a,Uap1l1	0.02	50
GO:0009201_GOBP_RIBONUCLEOSIDE_TRIPHOSPHATE_BIOSYNTHETIC_PROCESS	0.0001	0.016	50	59	4	12069	mt-Atp6,mt-Atp8,mt-Co2,Ppargc1a	0.0677966	50
GO:0007005_GOBP_MITOCHONDRION_ORGANIZATION	0.00011	0.017	50	469	9	12069	Chchd10,mt-Atp6,mt-Atp8,mt-Nd1,mt-Nd2,mt-Nd3,mt-Nd4,mt-Nd5,Ppargc1a	0.0191898	50
GO:0035094_GOBP_RESPONSE_TO_NICOTINE	0.00011	0.017	50	23	3	12069	B2m,mt-Nd4,Th	0.130435	50
GO:0015002_GOMF_HEME_COPPER_TERMINAL_OXIDASE_ACTIVITY	0.00011	0.017	50	23	3	12069	mt-Co1,mt-Co2,mt-Co3	0.130435	50
GO:0051602_GOBP_RESPONSE_TO_ELECTRICAL_STIMULUS	0.00013	0.019	50	24	3	12069	mt-Co1,Ppargc1a,Th	0.125	50
GO:0006538_GOBP_GLUTAMATE_CATABOLIC_PROCESS	0.00017	0.024	50	5	2	12069	Gad1,Glul	0.4	50
GO:0090647_GOBP_MODULATION_OF_AGE_RELATED_BEHAVIORAL_DECLINE	0.00017	0.024	50	5	2	12069	App,B2m	0.4	50
GO:0008285_GOBP_NEGATIVE_REGULATION_OF_CELL_POPULATION_PROLIFERATION	0.00018	0.025	50	390	8	12069	Ang,App,Atf5,B2m,Camk2n1,Nupr1,Ppargc1a,Scg2	0.0205128	50
GO:0009142_GOBP_NUCLEOSIDE_TRIPHOSPHATE_BIOSYNTHETIC_PROCESS	0.00018	0.025	50	69	4	12069	mt-Atp6,mt-Atp8,mt-Co2,Ppargc1a	0.057971	50
GO:0045981_GOBP_POSITIVE_REGULATION_OF_NUCLEOTIDE_METABOLIC_PROCESS	0.00018	0.025	50	27	3	12069	App,mt-Co2,Ppargc1a	0.111111	50
GO:0046916_GOBP_CELLULAR_TRANSITION_METAL_ION_HOMEOSTASIS	0.00018	0.025	50	69	4	12069	App,Ftl1,Mt1,Mt2	0.057971	50
GO:0009199_GOBP_RIBONUCLEOSIDE_TRIPHOSPHATE_METABOLIC_PROCESS	0.0002	0.026	50	70	4	12069	mt-Atp6,mt-Atp8,mt-Co2,Ppargc1a	0.0571429	50
GO:0010043_GOBP_RESPONSE_TO_ZINC_ION	0.0002	0.027	50	28	3	12069	Mt1,Mt2,Th	0.107143	50
GO:0019730_GOBP_ANTIMICROBIAL_HUMORAL_RESPONSE	0.0002	0.027	50	28	3	12069	Ang,Defb1,Gapdh	0.107143	50
GO:0042493_GOBP_RESPONSE_TO_DRUG	0.00024	0.031	50	214	6	12069	B2m,Gad1,mt-Cytb,mt-Nd1,Ppargc1a,Th	0.0280374	50
GO:0061687_GOBP_DETOXIFICATION_OF_INORGANIC_COMPOUND	0.00025	0.031	50	6	2	12069	Mt1,Mt2	0.333333	50
R-HSA-5660526_REACTOME_RESPONSE_TO_METAL_IONS	0.00025	0.031	50	6	2	12069	Mt1,Mt2	0.333333	50
GO:0006979_GOBP_RESPONSE_TO_OXIDATIVE_STRESS	0.00026	0.032	50	309	7	12069	App,Atp2a2,mt-Co1,mt-Nd1,mt-Nd3,mt-Nd5,Ppargc1a	0.0226537	50
GO:0055065_GOBP_METAL_ION_HOMEOSTASIS	0.0003	0.037	50	316	7	12069	App,Atp2a2,B2m,Camk2n1,Ftl1,Mt1,Mt2	0.0221519	50
GO:0035924_GOBP_CELLULAR_RESPONSE_TO_VASCULAR_ENDOTHELIAL_GROWTH_FACTOR_STIMULUS	0.00033	0.04	50	33	3	12069	Cd63,Mt1,Mt2	0.0909091	50
GO:0042117_GOBP_MONOCYTE_ACTIVATION	0.00035	0.04	50	7	2	12069	Mt1,Mt2	0.285714	50
GO:0042136_GOBP_NEUROTRANSMITTER_BIOSYNTHETIC_PROCESS	0.00035	0.04	50	7	2	12069	Gad1,Th	0.285714	50
GO:0071316_GOBP_CELLULAR_RESPONSE_TO_NICOTINE	0.00035	0.04	50	7	2	12069	B2m,Th	0.285714	50
GO:0097501_GOBP_STRESS_RESPONSE_TO_METAL_ION	0.00035	0.04	50	7	2	12069	Mt1,Mt2	0.285714	50
GO:0030902_GOBP_HINDBRAIN_DEVELOPMENT	0.00038	0.043	50	83	4	12069	Atf5,mt-Co1,mt-Nd4,Ppargc1a	0.0481928	50
GO:0021700_GOBP_DEVELOPMENTAL_MATURATION	0.0004	0.044	50	152	5	12069	Ang,App,Cd63,Defb1,Zdhhc2	0.0328947	50
GO:0042407_GOBP_CRISTAE_FORMATION	0.0004	0.044	50	35	3	12069	Chchd10,mt-Atp6,mt-Atp8	0.0857143	50
GO:1900121_GOBP_NEGATIVE_REGULATION_OF_RECEPTOR_BINDING	0.00046	0.05	50	8	2	12069	Atp2a2,B2m	0.25	50
GO:2001171_GOBP_POSITIVE_REGULATION_OF_ATP_BIOSYNTHETIC_PROCESS	0.00046	0.05	50	8	2	12069	mt-Co2,Ppargc1a	0.25	50
GO:0006140_GOBP_REGULATION_OF_NUCLEOTIDE_METABOLIC_PROCESS	0.00047	0.05	50	88	4	12069	App,mt-Co2,Nupr1,Ppargc1a	0.0454545	50
GO:0009141_GOBP_NUCLEOSIDE_TRIPHOSPHATE_METABOLIC_PROCESS	0.00047	0.05	50	88	4	12069	mt-Atp6,mt-Atp8,mt-Co2,Ppargc1a	0.0454545	50
GO:0009617_GOBP_RESPONSE_TO_BACTERIUM	0.0005	0.052	50	245	6	12069	Ang,Atp2a2,B2m,Defb1,Ppargc1a,Th	0.0244898	50
GO:0014889_GOBP_MUSCLE_ATROPHY	0.00059	0.06	50	9	2	12069	Gatm,Ppargc1a	0.222222	50
GO:0045472_GOBP_RESPONSE_TO_ETHER	0.00059	0.06	50	9	2	12069	Ppargc1a,Th	0.222222	50
GO:0045820_GOBP_NEGATIVE_REGULATION_OF_GLYCOLYTIC_PROCESS	0.00059	0.06	50	9	2	12069	Nupr1,Ppargc1a	0.222222	50
GO:0071287_GOBP_CELLULAR_RESPONSE_TO_MANGANESE_ION	0.00059	0.06	50	9	2	12069	App,Th	0.222222	50
GO:1903578_GOBP_REGULATION_OF_ATP_METABOLIC_PROCESS	0.00065	0.065	50	96	4	12069	App,mt-Co2,Nupr1,Ppargc1a	0.0416667	50
GO:0099601_GOBP_REGULATION_OF_NEUROTRANSMITTER_RECEPTOR_ACTIVITY	0.00069	0.067	50	42	3	12069	App,Dlgap1,Ppargc1a	0.0714286	50
GO:0030810_GOBP_POSITIVE_REGULATION_OF_NUCLEOTIDE_BIOSYNTHETIC_PROCESS	0.00074	0.07	50	10	2	12069	mt-Co2,Ppargc1a	0.2	50
GO:0043649_GOBP_DICARBOXYLIC_ACID_CATABOLIC_PROCESS	0.00074	0.07	50	10	2	12069	Gad1,Glul	0.2	50
GO:0071294_GOBP_CELLULAR_RESPONSE_TO_ZINC_ION	0.00074	0.07	50	10	2	12069	Mt1,Mt2	0.2	50
GO:1900120_GOBP_REGULATION_OF_RECEPTOR_BINDING	0.00074	0.07	50	10	2	12069	Atp2a2,B2m	0.2	50
GO:0046939_GOBP_NUCLEOTIDE_PHOSPHORYLATION	0.00079	0.074	50	101	4	12069	App,Gapdh,Nupr1,Ppargc1a	0.039604	50
GO:1904035_GOBP_REGULATION_OF_EPITHELIAL_CELL_APOPTOTIC_PROCESS	0.0009	0.083	50	46	3	12069	Nupr1,Ppargc1a,Scg2	0.0652174	50
GO:0006878_GOBP_CELLULAR_COPPER_ION_HOMEOSTASIS	0.0011	0.097	50	12	2	12069	App,Mt2	0.166667	50
GO:0007617_GOBP_MATING_BEHAVIOR	0.0011	0.097	50	12	2	12069	App,Th	0.166667	50
GO:0032787_GOBP_MONOCARBOXYLIC_ACID_METABOLIC_PROCESS	0.0011	0.1	50	395	7	12069	App,Gad1,Gapdh,Gatm,Nupr1,Ppargc1a,Th	0.0177215	50
GO:0045275_GOCC_RESPIRATORY_CHAIN_COMPLEX_III	0.0011	0.097	50	12	2	12069	mt-Co1,mt-Cytb	0.166667	50
GO:0006090_GOBP_PYRUVATE_METABOLIC_PROCESS	0.0012	0.1	50	112	4	12069	App,Gapdh,Nupr1,Ppargc1a	0.0357143	50
GO:0050801_GOBP_ION_HOMEOSTASIS	0.0012	0.1	50	398	7	12069	App,Atp2a2,B2m,Camk2n1,Ftl1,Mt1,Mt2	0.0175879	50
GO:0019731_GOBP_ANTIBACTERIAL_HUMORAL_RESPONSE	0.0013	0.11	50	13	2	12069	Ang,Defb1	0.153846	50
GO:0030900_GOBP_FOREBRAIN_DEVELOPMENT	0.0013	0.11	50	198	5	12069	App,Atf5,B2m,Ppargc1a,Th	0.0252525	50
GO:0043501_GOBP_SKELETAL_MUSCLE_ADAPTATION	0.0013	0.11	50	13	2	12069	Atp2a2,Ppargc1a	0.153846	50
GO:0045980_GOBP_NEGATIVE_REGULATION_OF_NUCLEOTIDE_METABOLIC_PROCESS	0.0013	0.11	50	13	2	12069	Nupr1,Ppargc1a	0.153846	50
GO:0051412_GOBP_RESPONSE_TO_CORTICOSTERONE	0.0013	0.11	50	13	2	12069	Th,Ucn3	0.153846	50
GO:0055093_GOBP_RESPONSE_TO_HYPEROXIA	0.0013	0.11	50	13	2	12069	mt-Atp6,mt-Cytb	0.153846	50
GO:0045263_GOCC_PROTON_TRANSPORTING_ATP_SYNTHASE_COMPLEX_COUPLING_FACTOR_F_O	0.0013	0.11	50	13	2	12069	mt-Atp6,mt-Atp8	0.153846	50
GO:0150034_GOCC_DISTAL_AXON	0.0013	0.11	50	199	5	12069	Ang,App,Gad1,Th,Ucn3	0.0251256	50
GO:0009132_GOBP_NUCLEOSIDE_DIPHOSPHATE_METABOLIC_PROCESS	0.0015	0.12	50	120	4	12069	App,Gapdh,Nupr1,Ppargc1a	0.0333333	50
GO:0009651_GOBP_RESPONSE_TO_SALT_STRESS	0.0015	0.12	50	14	2	12069	mt-Cytb,Th	0.142857	50
GO:0050729_GOBP_POSITIVE_REGULATION_OF_INFLAMMATORY_RESPONSE	0.0015	0.12	50	55	3	12069	App,Neat1,Nupr1	0.0545455	50
GO:1900273_GOBP_POSITIVE_REGULATION_OF_LONG_TERM_SYNAPTIC_POTENTIATION	0.0015	0.12	50	14	2	12069	App,Zdhhc2	0.142857	50
GO:2001169_GOBP_REGULATION_OF_ATP_BIOSYNTHETIC_PROCESS	0.0015	0.12	50	14	2	12069	mt-Co2,Ppargc1a	0.142857	50
GO:0007007_GOBP_INNER_MITOCHONDRIAL_MEMBRANE_ORGANIZATION	0.0016	0.12	50	56	3	12069	Chchd10,mt-Atp6,mt-Atp8	0.0535714	50
GO:0008324_GOMF_CATION_TRANSMEMBRANE_TRANSPORTER_ACTIVITY	0.0016	0.12	50	307	6	12069	Atp2a2,mt-Atp6,mt-Atp8,mt-Co1,mt-Co2,mt-Co3	0.019544	50
GO:0006836_GOBP_NEUROTRANSMITTER_TRANSPORT	0.0017	0.13	50	125	4	12069	Atp2a2,Gad1,Glul,Th	0.032	50
GO:0010042_GOBP_RESPONSE_TO_MANGANESE_ION	0.0017	0.13	50	15	2	12069	App,Th	0.133333	50
GO:0035902_GOBP_RESPONSE_TO_IMMOBILIZATION_STRESS	0.0017	0.13	50	15	2	12069	Th,Ucn3	0.133333	50
GO:0055070_GOBP_COPPER_ION_HOMEOSTASIS	0.0017	0.13	50	15	2	12069	App,Mt2	0.133333	50
GO:0009065_GOBP_GLUTAMINE_FAMILY_AMINO_ACID_CATABOLIC_PROCESS	0.0019	0.14	50	16	2	12069	Gad1,Glul	0.125	50
GO:0019098_GOBP_REPRODUCTIVE_BEHAVIOR	0.0019	0.14	50	16	2	12069	App,Th	0.125	50
GO:0042133_GOBP_NEUROTRANSMITTER_METABOLIC_PROCESS	0.0019	0.14	50	16	2	12069	Gad1,Th	0.125	50
GO:0015252_GOMF_PROTON_CHANNEL_ACTIVITY	0.0019	0.14	50	16	2	12069	mt-Atp6,mt-Atp8	0.125	50
GO:0046933_GOMF_PROTON_TRANSPORTING_ATP_SYNTHASE_ACTIVITY_ROTATIONAL_MECHANISM	0.0019	0.14	50	16	2	12069	mt-Atp6,mt-Atp8	0.125	50
GO:0001505_GOBP_REGULATION_OF_NEUROTRANSMITTER_LEVELS	0.002	0.14	50	130	4	12069	Atp2a2,Gad1,Glul,Th	0.0307692	50
GO:1904019_GOBP_EPITHELIAL_CELL_APOPTOTIC_PROCESS	0.0021	0.15	50	62	3	12069	Nupr1,Ppargc1a,Scg2	0.0483871	50
GO:0071312_GOBP_CELLULAR_RESPONSE_TO_ALKALOID	0.0022	0.15	50	17	2	12069	Ppargc1a,Th	0.117647	50
GO:0016769_GOMF_TRANSFERASE_ACTIVITY_TRANSFERRING_NITROGENOUS_GROUPS	0.0022	0.15	50	17	2	12069	Gapdh,Gatm	0.117647	50
GO:0072507_GOBP_DIVALENT_INORGANIC_CATION_HOMEOSTASIS	0.0023	0.16	50	224	5	12069	App,Atp2a2,Camk2n1,Mt1,Mt2	0.0223214	50
GO:0097305_GOBP_RESPONSE_TO_ALCOHOL	0.0024	0.16	50	136	4	12069	mt-Cytb,mt-Nd4,Th,Ucn3	0.0294118	50
GO:0043500_GOBP_MUSCLE_ADAPTATION	0.0025	0.17	50	66	3	12069	Atp2a2,Gatm,Ppargc1a	0.0454545	50
GO:0043648_GOBP_DICARBOXYLIC_ACID_METABOLIC_PROCESS	0.0025	0.17	50	66	3	12069	Gad1,Glul,Th	0.0454545	50
GO:0055069_GOBP_ZINC_ION_HOMEOSTASIS	0.0025	0.17	50	18	2	12069	Mt1,Mt2	0.111111	50
R-HSA-163210_REACTOME_FORMATION_OF_ATP_BY_CHEMIOSMOTIC_COUPLING	0.0025	0.17	50	18	2	12069	mt-Atp6,mt-Atp8	0.111111	50
GO:0007618_GOBP_MATING	0.0027	0.18	50	19	2	12069	App,Th	0.105263	50
GO:0051385_GOBP_RESPONSE_TO_MINERALOCORTICOID	0.0027	0.18	50	19	2	12069	Th,Ucn3	0.105263	50
GO:1990000_GOBP_AMYLOID_FIBRIL_FORMATION	0.0027	0.18	50	19	2	12069	App,B2m	0.105263	50
GO:0005506_GOMF_IRON_ION_BINDING	0.0027	0.18	50	67	3	12069	Dnajc24,Ftl1,Th	0.0447761	50
GO:0022037_GOBP_METENCEPHALON_DEVELOPMENT	0.0028	0.18	50	68	3	12069	mt-Co1,mt-Nd4,Ppargc1a	0.0441176	50
GO:0016052_GOBP_CARBOHYDRATE_CATABOLIC_PROCESS	0.0029	0.18	50	144	4	12069	App,Gapdh,Nupr1,Ppargc1a	0.0277778	50
GO:0050680_GOBP_NEGATIVE_REGULATION_OF_EPITHELIAL_CELL_PROLIFERATION	0.0029	0.18	50	69	3	12069	B2m,Nupr1,Scg2	0.0434783	50
GO:0060322_GOBP_HEAD_DEVELOPMENT	0.0029	0.18	50	466	7	12069	App,Atf5,B2m,mt-Co1,mt-Nd4,Ppargc1a,Th	0.0150215	50
GO:0006536_GOBP_GLUTAMATE_METABOLIC_PROCESS	0.003	0.19	50	20	2	12069	Gad1,Glul	0.1	50
GO:0006959_GOBP_HUMORAL_IMMUNE_RESPONSE	0.003	0.19	50	70	3	12069	Ang,Defb1,Gapdh	0.0428571	50
GO:0030224_GOBP_MONOCYTE_DIFFERENTIATION	0.003	0.19	50	20	2	12069	Mt1,Mt2	0.1	50
GO:0036296_GOBP_RESPONSE_TO_INCREASED_OXYGEN_LEVELS	0.003	0.19	50	20	2	12069	mt-Atp6,mt-Cytb	0.1	50
GO:0045471_GOBP_RESPONSE_TO_ETHANOL	0.0031	0.19	50	71	3	12069	mt-Cytb,mt-Nd4,Th	0.0422535	50
GO:0044297_GOCC_CELL_BODY	0.0031	0.19	50	350	6	12069	Ang,App,Camk2n1,mt-Nd1,Ppargc1a,Th	0.0171429	50
GO:0034284_GOBP_RESPONSE_TO_MONOSACCHARIDE	0.0033	0.19	50	149	4	12069	Camk2n1,Ppargc1a,Th,Ucn3	0.0268456	50
GO:0098754_GOBP_DETOXIFICATION	0.0033	0.19	50	72	3	12069	Mt1,Mt2,Selenow	0.0416667	50
GO:0021872_GOBP_FOREBRAIN_GENERATION_OF_NEURONS	0.0034	0.19	50	21	2	12069	Atf5,B2m	0.0952381	50
GO:0043470_GOBP_REGULATION_OF_CARBOHYDRATE_CATABOLIC_PROCESS	0.0034	0.19	50	73	3	12069	App,Nupr1,Ppargc1a	0.0410959	50
GO:0051402_GOBP_NEURON_APOPTOTIC_PROCESS	0.0034	0.19	50	150	4	12069	App,Gapdh,Nupr1,Ppargc1a	0.0266667	50
GO:1903579_GOBP_NEGATIVE_REGULATION_OF_ATP_METABOLIC_PROCESS	0.0034	0.19	50	21	2	12069	Nupr1,Ppargc1a	0.0952381	50
GO:0005790_GOCC_SMOOTH_ENDOPLASMIC_RETICULUM	0.0034	0.19	50	21	2	12069	App,Th	0.0952381	50
GO:0033177_GOCC_PROTON_TRANSPORTING_TWO_SECTOR_ATPASE_COMPLEX_PROTON_TRANSPORTING_DOMAIN	0.0034	0.19	50	21	2	12069	mt-Atp6,mt-Atp8	0.0952381	50
GO:0045259_GOCC_PROTON_TRANSPORTING_ATP_SYNTHASE_COMPLEX	0.0034	0.19	50	21	2	12069	mt-Atp6,mt-Atp8	0.0952381	50
GO:0044306_GOCC_NEURON_PROJECTION_TERMINUS	0.0035	0.2	50	74	3	12069	Gad1,Th,Ucn3	0.0405405	50
GO:0072522_GOBP_PURINE_CONTAINING_COMPOUND_BIOSYNTHETIC_PROCESS	0.0036	0.2	50	152	4	12069	mt-Atp6,mt-Atp8,mt-Co2,Ppargc1a	0.0263158	50
GO:0042776_GOBP_MITOCHONDRIAL_ATP_SYNTHESIS_COUPLED_PROTON_TRANSPORT	0.0037	0.21	50	22	2	12069	mt-Atp6,mt-Atp8	0.0909091	50
GO:0046390_GOBP_RIBOSE_PHOSPHATE_BIOSYNTHETIC_PROCESS	0.0037	0.21	50	154	4	12069	mt-Atp6,mt-Atp8,mt-Co2,Ppargc1a	0.025974	50
GO:0031960_GOBP_RESPONSE_TO_CORTICOSTEROID	0.0038	0.21	50	76	3	12069	mt-Nd3,Th,Ucn3	0.0394737	50
GO:0030808_GOBP_REGULATION_OF_NUCLEOTIDE_BIOSYNTHETIC_PROCESS	0.004	0.22	50	23	2	12069	mt-Co2,Ppargc1a	0.0869565	50
GO:0032469_GOBP_ENDOPLASMIC_RETICULUM_CALCIUM_ION_HOMEOSTASIS	0.004	0.22	50	23	2	12069	App,Atp2a2	0.0869565	50
GO:0071276_GOBP_CELLULAR_RESPONSE_TO_CADMIUM_ION	0.004	0.22	50	23	2	12069	Mt1,Mt2	0.0869565	50
GO:2000310_GOBP_REGULATION_OF_NMDA_RECEPTOR_ACTIVITY	0.004	0.22	50	23	2	12069	App,Ppargc1a	0.0869565	50
GO:0002237_GOBP_RESPONSE_TO_MOLECULE_OF_BACTERIAL_ORIGIN	0.0041	0.22	50	158	4	12069	Atp2a2,B2m,Ppargc1a,Th	0.0253165	50
GO:0010939_GOBP_REGULATION_OF_NECROTIC_CELL_DEATH	0.0044	0.23	50	24	2	12069	mt-Co2,Nupr1	0.0833333	50
GO:0014888_GOBP_STRIATED_MUSCLE_ADAPTATION	0.0044	0.23	50	24	2	12069	Atp2a2,Ppargc1a	0.0833333	50
hsa00250_KEGG_ALANINE_ASPARTATE_AND_GLUTAMATE_METABOLISM	0.0044	0.23	50	24	2	12069	Gad1,Glul	0.0833333	50
GO:0050890_GOBP_COGNITION	0.0045	0.23	50	162	4	12069	App,B2m,Gatm,Th	0.0246914	50
GO:0009743_GOBP_RESPONSE_TO_CARBOHYDRATE	0.0047	0.24	50	164	4	12069	Camk2n1,Ppargc1a,Th,Ucn3	0.0243902	50
GO:0015986_GOBP_ATP_SYNTHESIS_COUPLED_PROTON_TRANSPORT	0.0047	0.24	50	25	2	12069	mt-Atp6,mt-Atp8	0.08	50
GO:0048662_GOBP_NEGATIVE_REGULATION_OF_SMOOTH_MUSCLE_CELL_PROLIFERATION	0.0047	0.24	50	25	2	12069	Ang,Ppargc1a	0.08	50
GO:1904036_GOBP_NEGATIVE_REGULATION_OF_EPITHELIAL_CELL_APOPTOTIC_PROCESS	0.0047	0.24	50	25	2	12069	Nupr1,Scg2	0.08	50
GO:0062013_GOBP_POSITIVE_REGULATION_OF_SMALL_MOLECULE_METABOLIC_PROCESS	0.0049	0.25	50	83	3	12069	App,mt-Co2,Ppargc1a	0.0361446	50

## Sheet: GP2_enrichment
gene_set	pval	fdr	signature	geneset	overlap	background	hits	recall	query_size
GO:0061041_GOBP_REGULATION_OF_WOUND_HEALING	1.6e-05	0.11	27	69	4	12069	Cldn3,Cldn4,Tspan8,Wnt4	0.057971	27
GO:1903034_GOBP_REGULATION_OF_RESPONSE_TO_WOUNDING	4.3e-05	0.11	27	89	4	12069	Cldn3,Cldn4,Tspan8,Wnt4	0.0449438	27
R-HSA-500792_REACTOME_GPCR_LIGAND_BINDING	4.3e-05	0.11	27	89	4	12069	Ppy,Pyy,Ramp1,Wnt4	0.0449438	27
GO:1905050_GOBP_POSITIVE_REGULATION_OF_METALLOPEPTIDASE_ACTIVITY	4.8e-05	0.11	27	5	2	12069	Cldn3,Cldn4	0.4	27
GO:0061045_GOBP_NEGATIVE_REGULATION_OF_WOUND_HEALING	5.7e-05	0.11	27	34	3	12069	Cldn3,Tspan8,Wnt4	0.0882353	27
GO:0005184_GOMF_NEUROPEPTIDE_HORMONE_ACTIVITY	7.2e-05	0.11	27	6	2	12069	Ppy,Pyy	0.333333	27
GO:1903035_GOBP_NEGATIVE_REGULATION_OF_RESPONSE_TO_WOUNDING	0.00012	0.16	27	44	3	12069	Cldn3,Tspan8,Wnt4	0.0681818	27
GO:0016338_GOBP_CALCIUM_INDEPENDENT_CELL_CELL_ADHESION_VIA_PLASMA_MEMBRANE_CELL_ADHESION_MOLECULES	0.00013	0.16	27	8	2	12069	Cldn3,Cldn4	0.25	27
GO:0070661_GOBP_LEUKOCYTE_PROLIFERATION	0.00018	0.18	27	129	4	12069	Cd79a,Cd81,Sdc4,Wnt4	0.0310078	27
GO:1901890_GOBP_POSITIVE_REGULATION_OF_CELL_JUNCTION_ASSEMBLY	0.00021	0.18	27	52	3	12069	Cldn3,Sdc4,Wnt4	0.0576923	27
GO:0071855_GOMF_NEUROPEPTIDE_RECEPTOR_BINDING	0.00021	0.18	27	10	2	12069	Ppy,Pyy	0.2	27
GO:0098609_GOBP_CELL_CELL_ADHESION	0.00022	0.18	27	405	6	12069	Baiap2,Cd81,Cldn3,Cldn4,Sdc4,Wnt4	0.0148148	27
GO:1905048_GOBP_REGULATION_OF_METALLOPEPTIDASE_ACTIVITY	0.00026	0.18	27	11	2	12069	Cldn3,Cldn4	0.181818	27
hsa04514_KEGG_CELL_ADHESION_MOLECULES_CAMS	0.00026	0.18	27	56	3	12069	Cldn3,Cldn4,Sdc4	0.0535714	27
GO:0042060_GOBP_WOUND_HEALING	0.00037	0.23	27	285	5	12069	Cldn3,Cldn4,Sdc4,Tspan8,Wnt4	0.0175439	27

## Sheet: GP3_enrichment
gene_set	pval	fdr	signature	geneset	overlap	background	hits	recall	query_size
GO:0140534_GOCC_ENDOPLASMIC_RETICULUM_PROTEIN_CONTAINING_COMPLEX	1.2e-21	1.1e-17	69	115	18	12069	Calr,Dad1,Ddost,Derl3,H2-D1,Hspa5,Krtcap2,Ostc,Pdia3,Pdia6,Rpn1,Rpn2,Sdf2l1,Sec11c,Selenos,Spcs1,Spcs2,Ssr4	0.156522	69
GO:0005788_GOCC_ENDOPLASMIC_RETICULUM_LUMEN	3.5e-12	1.7e-08	69	156	13	12069	Calr,Chgb,Clu,Cst3,Dnajb9,Hsp90b1,Hspa5,Ins2,Manf,Pdia3,Pdia6,Sdf2l1,Selenof	0.0833333	69
GO:0008250_GOCC_OLIGOSACCHARYLTRANSFERASE_COMPLEX	2.5e-11	7.9e-08	69	12	6	12069	Dad1,Ddost,Krtcap2,Ostc,Rpn1,Rpn2	0.5	69
R-HSA-2980736_REACTOME_PEPTIDE_HORMONE_METABOLISM	7.4e-10	1.7e-06	69	55	8	12069	Cltrn,Cpe,Ins2,Pcsk1,Pcsk2,Sec11c,Spcs1,Spcs2	0.145455	69
R-HSA-422085_REACTOME_SYNTHESIS_SECRETION_AND_DEACYLATION_OF_GHRELIN	1.3e-09	2.4e-06	69	10	5	12069	Ins2,Pcsk1,Sec11c,Spcs1,Spcs2	0.5	69
GO:0018196_GOBP_PEPTIDYL_ASPARAGINE_MODIFICATION	9.5e-09	1.4e-05	69	28	6	12069	Dad1,Ddost,Derl3,Ostc,Rpn1,Rpn2	0.214286	69
GO:0001540_GOMF_AMYLOID_BETA_BINDING	1e-08	1.4e-05	69	49	7	12069	C1qa,Clu,Cst3,Gria2,Iapp,Itm2b,Itm2c	0.142857	69
GO:0034976_GOBP_RESPONSE_TO_ENDOPLASMIC_RETICULUM_STRESS	1.9e-08	2.3e-05	69	256	12	12069	Calr,Clu,Derl3,Dnajb9,Hsp90b1,Hspa5,Manf,Pdia3,Pdia6,Sdf2l1,Selenok,Selenos	0.046875	69
GO:0016485_GOBP_PROTEIN_PROCESSING	3.4e-08	3.6e-05	69	125	9	12069	Cpe,Pcsk1,Pcsk1n,Pcsk2,Scg5,Sec11c,Spcs1,Spcs2,Tmem59	0.072	69
GO:0009100_GOBP_GLYCOPROTEIN_METABOLIC_PROCESS	4.1e-08	3.9e-05	69	274	12	12069	Cst3,Dad1,Ddost,Derl3,Itm2b,Itm2c,Krtcap2,Ostc,Rpn1,Rpn2,Sdf2l1,Tmem59	0.0437956	69
GO:0009101_GOBP_GLYCOPROTEIN_BIOSYNTHETIC_PROCESS	5e-08	4.3e-05	69	224	11	12069	Dad1,Ddost,Derl3,Itm2b,Itm2c,Krtcap2,Ostc,Rpn1,Rpn2,Sdf2l1,Tmem59	0.0491071	69
GO:0035966_GOBP_RESPONSE_TO_TOPOLOGICALLY_INCORRECT_PROTEIN	5.7e-08	4.5e-05	69	177	10	12069	Calr,Clu,Derl3,Dnajb9,Hsp90b1,Hspa5,Manf,Pdia6,Sdf2l1,Selenos	0.0564972	69
GO:0006487_GOBP_PROTEIN_N_LINKED_GLYCOSYLATION	7.8e-08	5.7e-05	69	65	7	12069	Dad1,Ddost,Derl3,Krtcap2,Ostc,Rpn1,Rpn2	0.107692	69
GO:0051604_GOBP_PROTEIN_MATURATION	9.2e-08	6.2e-05	69	186	10	12069	Calr,Cpe,Pcsk1,Pcsk1n,Pcsk2,Scg5,Sec11c,Spcs1,Spcs2,Tmem59	0.0537634	69
R-HSA-1799339_REACTOME_SRP_DEPENDENT_COTRANSLATIONAL_PROTEIN_TARGETING_TO_MEMBRANE	1.5e-07	9.1e-05	69	106	8	12069	Ddost,Rpn1,Rpn2,Sec11c,Spcs1,Spcs2,Ssr2,Ssr4	0.0754717	69
GO:0034975_GOBP_PROTEIN_FOLDING_IN_ENDOPLASMIC_RETICULUM	2e-07	0.00011	69	10	4	12069	Calr,Hsp90b1,Hspa5,Pdia3	0.4	69
GO:0051787_GOMF_MISFOLDED_PROTEIN_BINDING	2.1e-07	0.00011	69	24	5	12069	Clu,Derl3,Dnajb9,Hspa5,Sdf2l1	0.208333	69
R-HSA-400511_REACTOME_SYNTHESIS_SECRETION_AND_INACTIVATION_OF_GLUCOSE_DEPENDENT_INSULINOTROPIC_POLYPEPTIDE_GIP	3.1e-07	0.00016	69	11	4	12069	Pcsk1,Sec11c,Spcs1,Spcs2	0.363636	69
R-HSA-264876_REACTOME_INSULIN_PROCESSING	3.9e-07	0.00019	69	27	5	12069	Cltrn,Cpe,Ins2,Pcsk1,Pcsk2	0.185185	69
GO:1903019_GOBP_NEGATIVE_REGULATION_OF_GLYCOPROTEIN_METABOLIC_PROCESS	4.7e-07	0.00022	69	12	4	12069	Cst3,Itm2b,Itm2c,Tmem59	0.333333	69
GO:0048770_GOCC_PIGMENT_GRANULE	5.5e-07	0.00025	69	86	7	12069	Bsg,Hsp90b1,Hspa5,Pdia3,Pdia6,Prdx1,Rpn1	0.0813953	69
GO:0042277_GOMF_PEPTIDE_BINDING	6.5e-07	0.00027	69	176	9	12069	C1qa,Calr,Clu,Cst3,Gria2,H2-D1,Iapp,Itm2b,Itm2c	0.0511364	69
GO:0030141_GOCC_SECRETORY_GRANULE	6.6e-07	0.00027	69	498	14	12069	Bsg,Calr,Chgb,Clu,Cst3,Ddost,H2-D1,Ins2,Pcsk1,Pcsk1n,Pcsk2,Ptprn,Scg5,Ttr	0.0281124	69
R-HSA-381771_REACTOME_SYNTHESIS_SECRETION_AND_INACTIVATION_OF_GLUCAGON_LIKE_PEPTIDE_1_GLP_1	9.4e-07	0.00037	69	14	4	12069	Pcsk1,Sec11c,Spcs1,Spcs2	0.285714	69
GO:0070085_GOBP_GLYCOSYLATION	1.1e-06	0.00043	69	188	9	12069	Dad1,Ddost,Derl3,Krtcap2,Ostc,Rpn1,Rpn2,Sdf2l1,Tmem59	0.0478723	69
GO:0031227_GOCC_INTRINSIC_COMPONENT_OF_ENDOPLASMIC_RETICULUM_MEMBRANE	1.3e-06	0.00045	69	141	8	12069	Calr,Derl3,H2-D1,Hspa5,Pdia3,Saraf,Selenos,Spcs1	0.0567376	69
R-HSA-400508_REACTOME_INCRETIN_SYNTHESIS_SECRETION_AND_INACTIVATION	1.3e-06	0.00045	69	15	4	12069	Pcsk1,Sec11c,Spcs1,Spcs2	0.266667	69
GO:0035967_GOBP_CELLULAR_RESPONSE_TO_TOPOLOGICALLY_INCORRECT_PROTEIN	1.8e-06	0.00054	69	147	8	12069	Calr,Derl3,Dnajb9,Hsp90b1,Hspa5,Pdia6,Sdf2l1,Selenos	0.0544218	69
GO:0005787_GOCC_SIGNAL_PEPTIDASE_COMPLEX	1.8e-06	0.00054	69	5	3	12069	Sec11c,Spcs1,Spcs2	0.6	69
GO:0034663_GOCC_ENDOPLASMIC_RETICULUM_CHAPERONE_COMPLEX	1.8e-06	0.00054	69	5	3	12069	Hspa5,Pdia6,Sdf2l1	0.6	69
GO:0004579_GOMF_DOLICHYL_DIPHOSPHOOLIGOSACCHARIDE_PROTEIN_GLYCOTRANSFERASE_ACTIVITY	1.8e-06	0.00054	69	5	3	12069	Ostc,Rpn1,Rpn2	0.6	69
GO:0005793_GOCC_ENDOPLASMIC_RETICULUM_GOLGI_INTERMEDIATE_COMPARTMENT	2.1e-06	0.00061	69	105	7	12069	Calr,Hspa5,Ins2,Nucb2,Pdia6,Tmed3,Tmed9	0.0666667	69
GO:0140448_GOBP_SIGNALING_RECEPTOR_LIGAND_PRECURSOR_PROCESSING	2.2e-06	0.00061	69	17	4	12069	Pcsk1,Pcsk1n,Pcsk2,Scg5	0.235294	69
hsa04940_KEGG_TYPE_I_DIABETES_MELLITUS	2.2e-06	0.00061	69	17	4	12069	Cpe,H2-D1,Ins2,Ptprn	0.235294	69
GO:0030968_GOBP_ENDOPLASMIC_RETICULUM_UNFOLDED_PROTEIN_RESPONSE	2.9e-06	0.00079	69	110	7	12069	Calr,Derl3,Dnajb9,Hsp90b1,Hspa5,Pdia6,Selenos	0.0636364	69
GO:0004576_GOMF_OLIGOSACCHARYL_TRANSFERASE_ACTIVITY	3.5e-06	0.00092	69	6	3	12069	Ostc,Rpn1,Rpn2	0.5	69
GO:0007218_GOBP_NEUROPEPTIDE_SIGNALING_PATHWAY	5.4e-06	0.0014	69	21	4	12069	Cpe,Pcsk1n,Pdyn,Scg5	0.190476	69
GO:0033218_GOMF_AMIDE_BINDING	5.9e-06	0.0015	69	230	9	12069	C1qa,Calr,Clu,Cst3,Gria2,H2-D1,Iapp,Itm2b,Itm2c	0.0391304	69
R-HSA-983170_REACTOME_ANTIGEN_PRESENTATION_FOLDING_ASSEMBLY_AND_PEPTIDE_LOADING_OF_CLASS_I_MHC	6.6e-06	0.0016	69	22	4	12069	Calr,H2-D1,Hspa5,Pdia3	0.181818	69
hsa03060_KEGG_PROTEIN_EXPORT	8e-06	0.0019	69	23	4	12069	Hspa5,Sec11c,Spcs1,Spcs2	0.173913	69
GO:0051087_GOMF_CHAPERONE_BINDING	8.6e-06	0.002	69	85	6	12069	Calr,Clu,Dnajb9,H2-D1,Hspa5,Sdf2l1	0.0705882	69
GO:0006457_GOBP_PROTEIN_FOLDING	1.2e-05	0.0026	69	189	8	12069	Calr,Clu,Hsp90b1,Hspa5,Pdia3,Pdia6,Sdf2l1,Selenof	0.042328	69
R-HSA-9694548_REACTOME_MATURATION_OF_SARS_COV_2_SPIKE_PROTEIN	1.3e-05	0.0029	69	26	4	12069	Dad1,Ddost,Rpn1,Rpn2	0.153846	69
GO:0042824_GOCC_MHC_CLASS_I_PEPTIDE_LOADING_COMPLEX	1.5e-05	0.0031	69	9	3	12069	Calr,H2-D1,Pdia3	0.333333	69
GO:0036503_GOBP_ERAD_PATHWAY	1.6e-05	0.0034	69	95	6	12069	Derl3,Dnajb9,Hsp90b1,Hspa5,Sdf2l1,Selenos	0.0631579	69
R-HSA-446203_REACTOME_ASPARAGINE_N_LINKED_GLYCOSYLATION	1.8e-05	0.0037	69	264	9	12069	Calr,Dad1,Ddost,Ins2,Pdia3,Rpn1,Rpn2,Tmed3,Tmed9	0.0340909	69
GO:0031300_GOCC_INTRINSIC_COMPONENT_OF_ORGANELLE_MEMBRANE	1.9e-05	0.0038	69	336	10	12069	Calr,Derl3,H2-D1,Hspa5,Itm2b,Pdia3,Saraf,Selenos,Slc25a3,Spcs1	0.0297619	69
R-HSA-381426_REACTOME_REGULATION_OF_INSULIN_LIKE_GROWTH_FACTOR_IGF_TRANSPORT_AND_UPTAKE_BY_INSULIN_LIKE_GROWTH_FACTOR_BINDING_PROTEINS_IGFBPS	1.9e-05	0.0038	69	58	5	12069	Chgb,Cst3,Hsp90b1,Pappa2,Pdia6	0.0862069	69
GO:0006465_GOBP_SIGNAL_PEPTIDE_PROCESSING	2.1e-05	0.0038	69	10	3	12069	Sec11c,Spcs1,Spcs2	0.3	69
GO:0036500_GOBP_ATF6_MEDIATED_UNFOLDED_PROTEIN_RESPONSE	2.1e-05	0.0038	69	10	3	12069	Calr,Hsp90b1,Hspa5	0.3	69
GO:0005179_GOMF_HORMONE_ACTIVITY	2.1e-05	0.0038	69	29	4	12069	Chgb,Iapp,Ins2,Ttr	0.137931	69
R-HSA-381183_REACTOME_ATF6_ATF6_ALPHA_ACTIVATES_CHAPERONE_GENES	2.1e-05	0.0038	69	10	3	12069	Calr,Hsp90b1,Hspa5	0.3	69
R-HSA-977225_REACTOME_AMYLOID_FIBER_FORMATION	2.7e-05	0.0047	69	62	5	12069	Cst3,Iapp,Ins2,Itm2b,Ttr	0.0806452	69
GO:1903018_GOBP_REGULATION_OF_GLYCOPROTEIN_METABOLIC_PROCESS	3.5e-05	0.0062	69	33	4	12069	Cst3,Itm2b,Itm2c,Tmem59	0.121212	69
R-HSA-381033_REACTOME_ATF6_ATF6_ALPHA_ACTIVATES_CHAPERONES	3.8e-05	0.0065	69	12	3	12069	Calr,Hsp90b1,Hspa5	0.25	69
GO:0045730_GOBP_RESPIRATORY_BURST	4.9e-05	0.0083	69	13	3	12069	Cd24a,Ins2,Selenok	0.230769	69
GO:1905897_GOBP_REGULATION_OF_RESPONSE_TO_ENDOPLASMIC_RETICULUM_STRESS	5.1e-05	0.0085	69	71	5	12069	Clu,Dnajb9,Hspa5,Manf,Selenos	0.0704225	69
hsa04612_KEGG_ANTIGEN_PROCESSING_AND_PRESENTATION	5.6e-05	0.0091	69	37	4	12069	Calr,H2-D1,Hspa5,Pdia3	0.108108	69
GO:0030433_GOBP_UBIQUITIN_DEPENDENT_ERAD_PATHWAY	6.3e-05	0.01	69	74	5	12069	Derl3,Dnajb9,Hsp90b1,Hspa5,Selenos	0.0675676	69
GO:1901137_GOBP_CARBOHYDRATE_DERIVATIVE_BIOSYNTHETIC_PROCESS	6.9e-05	0.011	69	473	11	12069	Dad1,Ddost,Derl3,Itm2b,Itm2c,Krtcap2,Ostc,Rpn1,Rpn2,Sdf2l1,Tmem59	0.0232558	69
GO:0008233_GOMF_PEPTIDASE_ACTIVITY	7.5e-05	0.012	69	317	9	12069	Cpe,Pappa2,Pcsk1,Pcsk2,Pdia3,Sec11c,Spcs1,Spcs2,Tmem59	0.0283912	69
GO:1903573_GOBP_NEGATIVE_REGULATION_OF_RESPONSE_TO_ENDOPLASMIC_RETICULUM_STRESS	8.4e-05	0.013	69	41	4	12069	Clu,Dnajb9,Hspa5,Selenos	0.097561	69
R-HSA-9694635_REACTOME_TRANSLATION_OF_SARS_COV_2_STRUCTURAL_PROTEINS	8.4e-05	0.013	69	41	4	12069	Dad1,Ddost,Rpn1,Rpn2	0.097561	69
GO:0003756_GOMF_PROTEIN_DISULFIDE_ISOMERASE_ACTIVITY	9.5e-05	0.014	69	16	3	12069	Creld2,Pdia3,Pdia6	0.1875	69
R-HSA-381119_REACTOME_UNFOLDED_PROTEIN_RESPONSE_UPR	9.7e-05	0.014	69	81	5	12069	Calr,Dnajb9,Hsp90b1,Hspa5,Pdia6	0.0617284	69
hsa00510_KEGG_N_GLYCAN_BIOSYNTHESIS	0.00011	0.016	69	44	4	12069	Dad1,Ddost,Rpn1,Rpn2	0.0909091	69
GO:0042445_GOBP_HORMONE_METABOLIC_PROCESS	0.00014	0.02	69	88	5	12069	Pcsk1,Pcsk1n,Pcsk2,Scg5,Ttr	0.0568182	69
GO:0030545_GOMF_RECEPTOR_REGULATOR_ACTIVITY	0.00015	0.021	69	141	6	12069	Chgb,Iapp,Ins2,Manf,Pdyn,Ttr	0.0425532	69
GO:0006984_GOBP_ER_NUCLEUS_SIGNALING_PATHWAY	0.00017	0.023	69	49	4	12069	Calr,Hsp90b1,Hspa5,Selenos	0.0816327	69
GO:0010817_GOBP_REGULATION_OF_HORMONE_LEVELS	0.0002	0.027	69	283	8	12069	Cltrn,Ins2,Pcsk1,Pcsk1n,Pcsk2,Ptprn,Scg5,Ttr	0.0282686	69
GO:0051082_GOMF_UNFOLDED_PROTEIN_BINDING	0.00021	0.027	69	95	5	12069	Calr,Clu,Hsp90b1,Hspa5,Scg5	0.0526316	69
R-HSA-72766_REACTOME_TRANSLATION	0.00021	0.027	69	284	8	12069	Ddost,Rpn1,Rpn2,Sec11c,Spcs1,Spcs2,Ssr2,Ssr4	0.028169	69
GO:0030133_GOCC_TRANSPORT_VESICLE	0.00028	0.036	69	297	8	12069	Cpe,H2-D1,Ins2,Pcsk1,Pcsk2,Ptprn,Tmed3,Tmed9	0.026936	69
GO:1903895_GOBP_NEGATIVE_REGULATION_OF_IRE1_MEDIATED_UNFOLDED_PROTEIN_RESPONSE	0.00032	0.041	69	5	2	12069	Dnajb9,Hspa5	0.4	69
GO:0033116_GOCC_ENDOPLASMIC_RETICULUM_GOLGI_INTERMEDIATE_COMPARTMENT_MEMBRANE	0.00035	0.044	69	59	4	12069	Calr,Ins2,Tmed3,Tmed9	0.0677966	69
R-HSA-9694516_REACTOME_SARS_COV_2_INFECTION	0.00045	0.055	69	63	4	12069	Dad1,Ddost,Rpn1,Rpn2	0.0634921	69
GO:0009986_GOCC_CELL_SURFACE	0.00046	0.055	69	320	8	12069	Calr,Cd200,Cd24a,Clu,Gria2,H2-D1,Hspa5,Pdia3	0.025	69
GO:0042985_GOBP_NEGATIVE_REGULATION_OF_AMYLOID_PRECURSOR_PROTEIN_BIOSYNTHETIC_PROCESS	0.00048	0.055	69	6	2	12069	Itm2b,Itm2c	0.333333	69
GO:0070874_GOBP_NEGATIVE_REGULATION_OF_GLYCOGEN_METABOLIC_PROCESS	0.00048	0.055	69	6	2	12069	Ins2,Selenos	0.333333	69
GO:0071682_GOCC_ENDOCYTIC_VESICLE_LUMEN	0.00048	0.055	69	6	2	12069	Calr,Hsp90b1	0.333333	69
R-HSA-3000480_REACTOME_SCAVENGING_BY_CLASS_A_RECEPTORS	0.00048	0.055	69	6	2	12069	Calr,Hsp90b1	0.333333	69
GO:1903513_GOBP_ENDOPLASMIC_RETICULUM_TO_CYTOSOL_TRANSPORT	0.00053	0.061	69	28	3	12069	Derl3,Hsp90b1,Selenos	0.107143	69
GO:0046683_GOBP_RESPONSE_TO_ORGANOPHOSPHORUS	0.00054	0.061	69	66	4	12069	Bsg,Hsp90b1,Hspa5,Ptprn	0.0606061	69
GO:0032635_GOBP_INTERLEUKIN_6_PRODUCTION	0.00057	0.064	69	67	4	12069	Cd200,H2-D1,Selenok,Selenos	0.0597015	69
GO:0002674_GOBP_NEGATIVE_REGULATION_OF_ACUTE_INFLAMMATORY_RESPONSE	0.00066	0.073	69	7	2	12069	Ins2,Selenos	0.285714	69
GO:0002679_GOBP_RESPIRATORY_BURST_INVOLVED_IN_DEFENSE_RESPONSE	0.00066	0.073	69	7	2	12069	Ins2,Selenok	0.285714	69
GO:0062023_GOCC_COLLAGEN_CONTAINING_EXTRACELLULAR_MATRIX	0.00068	0.073	69	123	5	12069	C1qa,Calr,Clu,Hsp90b1,S100a10	0.0406504	69
GO:0046649_GOBP_LYMPHOCYTE_ACTIVATION	0.0007	0.075	69	341	8	12069	Cd24a,Ddost,Dnajb9,H2-D1,Ins2,Nfkbiz,Prdx1,Selenok	0.0234604	69
GO:0042102_GOBP_POSITIVE_REGULATION_OF_T_CELL_PROLIFERATION	0.00079	0.083	69	32	3	12069	Cd24a,H2-D1,Selenok	0.09375	69
GO:0002697_GOBP_REGULATION_OF_IMMUNE_EFFECTOR_PROCESS	0.00083	0.086	69	194	6	12069	C1qa,Clu,H2-D1,Ins2,Nfkbiz,Selenok	0.0309278	69
GO:0014074_GOBP_RESPONSE_TO_PURINE_CONTAINING_COMPOUND	0.001	0.1	69	78	4	12069	Bsg,Hsp90b1,Hspa5,Ptprn	0.0512821	69
GO:0002020_GOMF_PROTEASE_BINDING	0.0011	0.11	69	79	4	12069	Cst3,Derl3,Ins2,Selenos	0.0506329	69
GO:0006458_GOBP_DE_NOVO_PROTEIN_FOLDING	0.0012	0.12	69	37	3	12069	Hspa5,Sdf2l1,Selenof	0.0810811	69
GO:0016860_GOMF_INTRAMOLECULAR_OXIDOREDUCTASE_ACTIVITY	0.0013	0.13	69	38	3	12069	Creld2,Pdia3,Pdia6	0.0789474	69
GO:0034104_GOBP_NEGATIVE_REGULATION_OF_TISSUE_REMODELING	0.0014	0.14	69	10	2	12069	Cst3,Iapp	0.2	69
GO:1905907_GOBP_NEGATIVE_REGULATION_OF_AMYLOID_FIBRIL_FORMATION	0.0014	0.14	69	10	2	12069	Clu,Iapp	0.2	69
GO:0045785_GOBP_POSITIVE_REGULATION_OF_CELL_ADHESION	0.0015	0.15	69	218	6	12069	Calr,Cd24a,H2-D1,Nfkbiz,S100a10,Selenok	0.0275229	69
GO:0042110_GOBP_T_CELL_ACTIVATION	0.0017	0.16	69	223	6	12069	Cd24a,Ddost,H2-D1,Ins2,Nfkbiz,Selenok	0.0269058	69
GO:0042983_GOBP_AMYLOID_PRECURSOR_PROTEIN_BIOSYNTHETIC_PROCESS	0.0017	0.16	69	11	2	12069	Itm2b,Itm2c	0.181818	69
GO:0042116_GOBP_MACROPHAGE_ACTIVATION	0.0018	0.16	69	42	3	12069	C1qa,Cd200,Clu	0.0714286	69
GO:0006983_GOBP_ER_OVERLOAD_RESPONSE	0.002	0.18	69	12	2	12069	Hspa5,Selenos	0.166667	69
GO:0032527_GOBP_PROTEIN_EXIT_FROM_ENDOPLASMIC_RETICULUM	0.002	0.18	69	44	3	12069	Derl3,Hsp90b1,Selenos	0.0681818	69
GO:1905906_GOBP_REGULATION_OF_AMYLOID_FIBRIL_FORMATION	0.002	0.18	69	12	2	12069	Clu,Iapp	0.166667	69
GO:0005797_GOCC_GOLGI_MEDIAL_CISTERNA	0.002	0.18	69	12	2	12069	H2-D1,Tmem59	0.166667	69
GO:0015037_GOMF_PEPTIDE_DISULFIDE_OXIDOREDUCTASE_ACTIVITY	0.002	0.18	69	12	2	12069	Pdia3,Pdia6	0.166667	69
R-HSA-2173782_REACTOME_BINDING_AND_UPTAKE_OF_LIGANDS_BY_SCAVENGER_RECEPTORS	0.002	0.18	69	12	2	12069	Calr,Hsp90b1	0.166667	69
GO:0030312_GOCC_EXTERNAL_ENCAPSULATING_STRUCTURE	0.0021	0.18	69	158	5	12069	C1qa,Calr,Clu,Hsp90b1,S100a10	0.0316456	69
R-HSA-381070_REACTOME_IRE1ALPHA_ACTIVATES_CHAPERONES	0.0023	0.2	69	46	3	12069	Dnajb9,Hspa5,Pdia6	0.0652174	69
GO:0097190_GOBP_APOPTOTIC_SIGNALING_PATHWAY	0.0024	0.21	69	415	8	12069	Cd24a,Clu,Dapl1,Ins2,Itm2c,Pdia3,Selenok,Selenos	0.0192771	69
GO:1903894_GOBP_REGULATION_OF_IRE1_MEDIATED_UNFOLDED_PROTEIN_RESPONSE	0.0024	0.21	69	13	2	12069	Dnajb9,Hspa5	0.153846	69
GO:0016528_GOCC_SARCOPLASM	0.0024	0.21	69	47	3	12069	Calr,Hsp90b1,Manf	0.0638298	69
GO:1903039_GOBP_POSITIVE_REGULATION_OF_LEUKOCYTE_CELL_CELL_ADHESION	0.0026	0.22	69	101	4	12069	Cd24a,H2-D1,Nfkbiz,Selenok	0.039604	69
GO:0051591_GOBP_RESPONSE_TO_CAMP	0.0027	0.23	69	49	3	12069	Bsg,Hspa5,Ptprn	0.0612245	69
GO:0071675_GOBP_REGULATION_OF_MONONUCLEAR_CELL_MIGRATION	0.0027	0.23	69	49	3	12069	Calr,Cd200,Selenok	0.0612245	69
GO:1900102_GOBP_NEGATIVE_REGULATION_OF_ENDOPLASMIC_RETICULUM_UNFOLDED_PROTEIN_RESPONSE	0.0028	0.23	69	14	2	12069	Dnajb9,Hspa5	0.142857	69

## Sheet: GP4_enrichment
gene_set	pval	fdr	signature	geneset	overlap	background	hits	recall	query_size
GO:0001216_GOMF_DNA_BINDING_TRANSCRIPTION_ACTIVATOR_ACTIVITY	2.1e-09	9.9e-06	49	238	11	12069	Atf3,Cebpd,Ddit3,Egr1,Elf3,Fos,Fosb,Irf1,Jun,Junb,Klf7	0.0462185	49
hsa04010_KEGG_MAPK_SIGNALING_PATHWAY	2.6e-09	9.9e-06	49	184	10	12069	Ddit3,Dusp1,Fos,Gadd45b,Gadd45g,Hspa1a,Hspa1b,Hspa8,Jun,Relb	0.0543478	49
GO:0002221_GOBP_PATTERN_RECOGNITION_RECEPTOR_SIGNALING_PATHWAY	3.1e-09	9.9e-06	49	136	9	12069	Birc3,Hspa1a,Hspa1b,Irf1,Nfkbia,Nr1d1,Tifa,Tnfaip3,Ubc	0.0661765	49
GO:0002753_GOBP_CYTOPLASMIC_PATTERN_RECOGNITION_RECEPTOR_SIGNALING_PATHWAY	5.4e-09	1.2e-05	49	63	7	12069	Birc3,Hspa1a,Hspa1b,Nfkbia,Tifa,Tnfaip3,Ubc	0.111111	49
GO:0035872_GOBP_NUCLEOTIDE_BINDING_DOMAIN_LEUCINE_RICH_REPEAT_CONTAINING_RECEPTOR_SIGNALING_PATHWAY	6.9e-09	1.2e-05	49	37	6	12069	Birc3,Hspa1a,Hspa1b,Nfkbia,Tnfaip3,Ubc	0.162162	49
GO:0043620_GOBP_REGULATION_OF_DNA_TEMPLATED_TRANSCRIPTION_IN_RESPONSE_TO_STRESS	7.8e-09	1.2e-05	49	104	8	12069	Atf3,Ddit3,Dnajb1,Egr1,Hspa1a,Jun,Klf2,Ubc	0.0769231	49
GO:0019221_GOBP_CYTOKINE_MEDIATED_SIGNALING_PATHWAY	1.2e-08	1.6e-05	49	435	13	12069	Birc3,Cebpd,Egr1,Fos,Hspa1a,Hspa1b,Hspa8,Irf1,Junb,Nfkbia,Socs3,Tnfaip3,Ubc	0.0298851	49
GO:0070424_GOBP_REGULATION_OF_NUCLEOTIDE_BINDING_OLIGOMERIZATION_DOMAIN_CONTAINING_SIGNALING_PATHWAY	3e-08	3.5e-05	49	9	4	12069	Birc3,Hspa1a,Hspa1b,Tnfaip3	0.444444	49
GO:0030522_GOBP_INTRACELLULAR_RECEPTOR_SIGNALING_PATHWAY	7e-08	7.3e-05	49	194	9	12069	Birc3,Hspa1a,Hspa1b,Klf2,Nfkbia,Nr1d1,Tifa,Tnfaip3,Ubc	0.0463918	49
GO:0062207_GOBP_REGULATION_OF_PATTERN_RECOGNITION_RECEPTOR_SIGNALING_PATHWAY	1.7e-07	0.00012	49	62	6	12069	Birc3,Hspa1a,Hspa1b,Irf1,Nr1d1,Tnfaip3	0.0967742	49
GO:0070431_GOBP_NUCLEOTIDE_BINDING_OLIGOMERIZATION_DOMAIN_CONTAINING_2_SIGNALING_PATHWAY	1.7e-07	0.00012	49	13	4	12069	Hspa1a,Hspa1b,Nfkbia,Tnfaip3	0.307692	49
R-HSA-1280215_REACTOME_CYTOKINE_SIGNALING_IN_IMMUNE_SYSTEM	1.7e-07	0.00012	49	451	12	12069	Birc3,Cebpd,Egr1,Fos,Hspa8,Irf1,Jun,Junb,Nfkbia,Relb,Socs3,Ubc	0.0266075	49
R-HSA-9031628_REACTOME_NGF_STIMULATED_TRANSCRIPTION	1.7e-07	0.00012	49	32	5	12069	Arc,Egr1,Fos,Fosb,Junb	0.15625	49
GO:0009612_GOBP_RESPONSE_TO_MECHANICAL_STIMULUS	2.5e-07	0.00017	49	109	7	12069	Btg2,Fos,Fosb,Irf1,Jun,Nfkbia,Txnip	0.0642202	49
GO:0035966_GOBP_RESPONSE_TO_TOPOLOGICALLY_INCORRECT_PROTEIN	4.9e-07	0.0003	49	177	8	12069	Atf3,Ddit3,Dnajb1,Herpud1,Hspa1a,Hspa1b,Hspa8,Ppp1r15a	0.0451977	49
GO:0010942_GOBP_POSITIVE_REGULATION_OF_CELL_DEATH	5e-07	0.0003	49	406	11	12069	Atf3,Ddit3,Dusp1,Egr1,Fos,Gadd45b,Gadd45g,Jun,Prr7,Txnip,Ubc	0.0270936	49
GO:0070432_GOBP_REGULATION_OF_NUCLEOTIDE_BINDING_OLIGOMERIZATION_DOMAIN_CONTAINING_2_SIGNALING_PATHWAY	6.3e-07	0.00035	49	5	3	12069	Hspa1a,Hspa1b,Tnfaip3	0.6	49
GO:0034612_GOBP_RESPONSE_TO_TUMOR_NECROSIS_FACTOR	8.8e-07	0.00046	49	191	8	12069	Birc3,Hspa1a,Hspa1b,Klf2,Nfkbia,Nr1d1,Tnfaip3,Zfp36	0.0418848	49
GO:0030099_GOBP_MYELOID_CELL_DIFFERENTIATION	9.6e-07	0.00047	49	264	9	12069	Fos,Hspa1a,Hspa1b,Jun,Junb,Klf2,Nfkbia,Relb,Zfp36	0.0340909	49
GO:0055131_GOMF_C3HC4_TYPE_RING_FINGER_DOMAIN_BINDING	1.2e-06	0.00059	49	6	3	12069	Hspa1a,Hspa1b,Hspa8	0.5	49
GO:0007249_GOBP_I_KAPPAB_KINASE_NF_KAPPAB_SIGNALING	1.4e-06	0.0006	49	203	8	12069	Bcl3,Birc3,Nfkbia,Nr1d1,Relb,Tifa,Tnfaip3,Ubc	0.0394089	49
R-HSA-3371568_REACTOME_ATTENUATION_PHASE	1.4e-06	0.0006	49	21	4	12069	Dnajb1,Hspa1a,Hspa1b,Hspa8	0.190476	49
GO:0051090_GOBP_REGULATION_OF_DNA_BINDING_TRANSCRIPTION_FACTOR_ACTIVITY	1.5e-06	0.0006	49	278	9	12069	Bhlhe40,Ddit3,Fos,Hspa1a,Hspa1b,Jun,Nfkbia,Tnfaip3,Ubc	0.0323741	49
R-HSA-6785807_REACTOME_INTERLEUKIN_4_AND_INTERLEUKIN_13_SIGNALING	1.7e-06	0.00065	49	50	5	12069	Cebpd,Fos,Hspa8,Junb,Socs3	0.1	49
GO:0002224_GOBP_TOLL_LIKE_RECEPTOR_SIGNALING_PATHWAY	1.8e-06	0.00067	49	92	6	12069	Birc3,Irf1,Nfkbia,Nr1d1,Tnfaip3,Ubc	0.0652174	49
GO:0035967_GOBP_CELLULAR_RESPONSE_TO_TOPOLOGICALLY_INCORRECT_PROTEIN	1.9e-06	0.0007	49	147	7	12069	Atf3,Ddit3,Herpud1,Hspa1a,Hspa1b,Hspa8,Ppp1r15a	0.047619	49
GO:0140467_GOBP_INTEGRATED_STRESS_RESPONSE_SIGNALING	2e-06	0.0007	49	23	4	12069	Atf3,Ddit3,Herpud1,Ppp1r15a	0.173913	49
GO:0006954_GOBP_INFLAMMATORY_RESPONSE	2.1e-06	0.00072	49	291	9	12069	Birc3,C2cd4b,Elf3,Fos,Nfkbia,Nr1d1,Relb,Socs3,Tnfaip3	0.0309278	49
R-HSA-198725_REACTOME_NUCLEAR_EVENTS_KINASE_AND_TRANSCRIPTION_FACTOR_ACTIVATION	2.4e-06	0.00079	49	54	5	12069	Arc,Egr1,Fos,Fosb,Junb	0.0925926	49
GO:0001816_GOBP_CYTOKINE_PRODUCTION	2.6e-06	0.00082	49	385	10	12069	Bcl3,Ddit3,Egr1,Hspa1a,Hspa1b,Irf1,Klf2,Relb,Tnfaip3,Zfp36	0.025974	49
GO:0008134_GOMF_TRANSCRIPTION_FACTOR_BINDING	3.6e-06	0.0011	49	497	11	12069	Arid5a,Bcl3,Bhlhe40,Ddit3,Fos,Fosb,Ikzf4,Jun,Junb,Nfkbia,Nr1d1	0.0221328	49
GO:0051085_GOBP_CHAPERONE_COFACTOR_DEPENDENT_PROTEIN_REFOLDING	4.6e-06	0.0013	49	28	4	12069	Dnajb1,Hspa1a,Hspa1b,Hspa8	0.142857	49
GO:0044183_GOMF_PROTEIN_FOLDING_CHAPERONE	5.3e-06	0.0015	49	29	4	12069	Dnajb1,Hspa1a,Hspa1b,Hspa8	0.137931	49
R-HSA-3371571_REACTOME_HSF1_DEPENDENT_TRANSACTIVATION	5.3e-06	0.0015	49	29	4	12069	Dnajb1,Hspa1a,Hspa1b,Hspa8	0.137931	49
GO:0062197_GOBP_CELLULAR_RESPONSE_TO_CHEMICAL_STRESS	5.5e-06	0.0015	49	244	8	12069	Ddit3,Fos,Hspa1a,Hspa1b,Jun,Klf2,Relb,Tnfaip3	0.0327869	49
GO:0038066_GOBP_P38MAPK_CASCADE	6.1e-06	0.0016	49	30	4	12069	Dusp1,Gadd45b,Gadd45g,Zfp36	0.133333	49
GO:0071216_GOBP_CELLULAR_RESPONSE_TO_BIOTIC_STIMULUS	7.3e-06	0.0018	49	117	6	12069	Ddit3,Nfkbia,Nr1d1,Tnfaip3,Txnip,Zfp36	0.0512821	49
GO:0090084_GOBP_NEGATIVE_REGULATION_OF_INCLUSION_BODY_ASSEMBLY	7.4e-06	0.0018	49	10	3	12069	Dnajb1,Hspa1a,Hspa1b	0.3	49
GO:0044389_GOMF_UBIQUITIN_LIKE_PROTEIN_LIGASE_BINDING	8.5e-06	0.0021	49	259	8	12069	Hspa1a,Hspa1b,Hspa8,Jun,Nfkbia,Prr7,Txnip,Ubc	0.030888	49
GO:0035914_GOBP_SKELETAL_MUSCLE_CELL_DIFFERENTIATION	1e-05	0.0024	49	34	4	12069	Atf3,Btg2,Egr1,Fos	0.117647	49
GO:0002521_GOBP_LEUKOCYTE_DIFFERENTIATION	1.2e-05	0.0028	49	272	8	12069	Bcl3,Egr1,Fos,Irf1,Jun,Junb,Prr7,Relb	0.0294118	49
GO:0097201_GOBP_NEGATIVE_REGULATION_OF_TRANSCRIPTION_FROM_RNA_POLYMERASE_II_PROMOTER_IN_RESPONSE_TO_STRESS	1.3e-05	0.003	49	12	3	12069	Dnajb1,Hspa1a,Jun	0.25	49
GO:0006458_GOBP_DE_NOVO_PROTEIN_FOLDING	1.4e-05	0.0031	49	37	4	12069	Dnajb1,Hspa1a,Hspa1b,Hspa8	0.108108	49
R-HSA-449147_REACTOME_SIGNALING_BY_INTERLEUKINS	1.6e-05	0.0034	49	282	8	12069	Cebpd,Fos,Hspa8,Jun,Junb,Nfkbia,Socs3,Ubc	0.0283688	49
GO:0034121_GOBP_REGULATION_OF_TOLL_LIKE_RECEPTOR_SIGNALING_PATHWAY	1.8e-05	0.0036	49	39	4	12069	Birc3,Irf1,Nr1d1,Tnfaip3	0.102564	49
GO:1903320_GOBP_REGULATION_OF_PROTEIN_MODIFICATION_BY_SMALL_PROTEIN_CONJUGATION_OR_REMOVAL	1.8e-05	0.0036	49	206	7	12069	Birc3,Egr1,Herpud1,Hspa1a,Hspa1b,Prr7,Tnfaip3	0.0339806	49
GO:0032637_GOBP_INTERLEUKIN_8_PRODUCTION	2.2e-05	0.0043	49	41	4	12069	Bcl3,Ddit3,Hspa1a,Hspa1b	0.097561	49
GO:0090083_GOBP_REGULATION_OF_INCLUSION_BODY_ASSEMBLY	2.2e-05	0.0043	49	14	3	12069	Dnajb1,Hspa1a,Hspa1b	0.214286	49
GO:0010803_GOBP_REGULATION_OF_TUMOR_NECROSIS_FACTOR_MEDIATED_SIGNALING_PATHWAY	2.6e-05	0.0049	49	43	4	12069	Birc3,Hspa1a,Hspa1b,Tnfaip3	0.0930233	49
GO:0051241_GOBP_NEGATIVE_REGULATION_OF_MULTICELLULAR_ORGANISMAL_PROCESS	2.6e-05	0.0049	49	499	10	12069	Bcl3,Ddit3,Irf1,Klf2,Klf7,Nr1d1,Relb,Rgs4,Tnfaip3,Zfp36	0.0200401	49
R-HSA-166166_REACTOME_MYD88_INDEPENDENT_TLR4_CASCADE	2.7e-05	0.0049	49	88	5	12069	Birc3,Fos,Jun,Nfkbia,Ubc	0.0568182	49
GO:0050727_GOBP_REGULATION_OF_INFLAMMATORY_RESPONSE	2.8e-05	0.0049	49	148	6	12069	Birc3,C2cd4b,Nfkbia,Nr1d1,Socs3,Tnfaip3	0.0405405	49
R-HSA-9648895_REACTOME_RESPONSE_OF_EIF2AK1_HRI_TO_HEME_DEFICIENCY	2.8e-05	0.0049	49	15	3	12069	Atf3,Ddit3,Ppp1r15a	0.2	49
GO:0001818_GOBP_NEGATIVE_REGULATION_OF_CYTOKINE_PRODUCTION	2.9e-05	0.005	49	149	6	12069	Bcl3,Ddit3,Klf2,Relb,Tnfaip3,Zfp36	0.0402685	49
GO:0006979_GOBP_RESPONSE_TO_OXIDATIVE_STRESS	3e-05	0.0051	49	309	8	12069	Dusp1,Fos,Hspa1a,Hspa1b,Jun,Klf2,Tnfaip3,Txnip	0.02589	49
GO:0051592_GOBP_RESPONSE_TO_CALCIUM_ION	3e-05	0.0051	49	90	5	12069	Dusp1,Fos,Fosb,Junb,Txnip	0.0555556	49
GO:0000302_GOBP_RESPONSE_TO_REACTIVE_OXYGEN_SPECIES	3.2e-05	0.0052	49	152	6	12069	Dusp1,Fos,Jun,Klf2,Tnfaip3,Txnip	0.0394737	49
R-HSA-3371497_REACTOME_HSP90_CHAPERONE_CYCLE_FOR_STEROID_HORMONE_RECEPTORS_SHR	3.2e-05	0.0052	49	45	4	12069	Dnajb1,Hspa1a,Hspa1b,Hspa8	0.0888889	49
R-HSA-168643_REACTOME_NUCLEOTIDE_BINDING_DOMAIN_LEUCINE_RICH_REPEAT_CONTAINING_RECEPTOR_NLR_SIGNALING_PATHWAYS	3.5e-05	0.0055	49	46	4	12069	Birc3,Tnfaip3,Txnip,Ubc	0.0869565	49
GO:1903706_GOBP_REGULATION_OF_HEMOPOIESIS	3.6e-05	0.0057	49	230	7	12069	Fos,Hspa1a,Hspa1b,Irf1,Jun,Nfkbia,Zfp36	0.0304348	49
GO:0097190_GOBP_APOPTOTIC_SIGNALING_PATHWAY	3.7e-05	0.0058	49	415	9	12069	Atf3,Bcl3,Ddit3,Herpud1,Hspa1a,Hspa1b,Jun,Ppp1r15a,Tnfaip3	0.0216867	49
GO:0042542_GOBP_RESPONSE_TO_HYDROGEN_PEROXIDE	3.9e-05	0.0059	49	95	5	12069	Dusp1,Jun,Klf2,Tnfaip3,Txnip	0.0526316	49
GO:0045637_GOBP_REGULATION_OF_MYELOID_CELL_DIFFERENTIATION	3.9e-05	0.0059	49	157	6	12069	Fos,Hspa1a,Hspa1b,Jun,Nfkbia,Zfp36	0.0382166	49
GO:0002237_GOBP_RESPONSE_TO_MOLECULE_OF_BACTERIAL_ORIGIN	4e-05	0.0059	49	158	6	12069	Fos,Jun,Nfkbia,Nr1d1,Tnfaip3,Zfp36	0.0379747	49
GO:0006984_GOBP_ER_NUCLEUS_SIGNALING_PATHWAY	4.4e-05	0.0063	49	49	4	12069	Atf3,Ddit3,Herpud1,Ppp1r15a	0.0816327	49
GO:0051591_GOBP_RESPONSE_TO_CAMP	4.4e-05	0.0063	49	49	4	12069	Dusp1,Fos,Fosb,Jun	0.0816327	49
GO:0045639_GOBP_POSITIVE_REGULATION_OF_MYELOID_CELL_DIFFERENTIATION	4.8e-05	0.0068	49	50	4	12069	Fos,Hspa1a,Hspa1b,Jun	0.08	49
GO:0010035_GOBP_RESPONSE_TO_INORGANIC_SUBSTANCE	5e-05	0.0069	49	331	8	12069	Dusp1,Fos,Fosb,Jun,Junb,Klf2,Tnfaip3,Txnip	0.0241692	49
GO:0009617_GOBP_RESPONSE_TO_BACTERIUM	5.4e-05	0.0074	49	245	7	12069	Bcl3,Fos,Jun,Nfkbia,Nr1d1,Tnfaip3,Zfp36	0.0285714	49
GO:0031072_GOMF_HEAT_SHOCK_PROTEIN_BINDING	5.5e-05	0.0075	49	102	5	12069	Dnajb1,Hspa1a,Hspa1b,Hspa8,Zfp36	0.0490196	49
GO:0046632_GOBP_ALPHA_BETA_T_CELL_DIFFERENTIATION	5.6e-05	0.0075	49	52	4	12069	Bcl3,Irf1,Prr7,Relb	0.0769231	49
GO:0070059_GOBP_INTRINSIC_APOPTOTIC_SIGNALING_PATHWAY_IN_RESPONSE_TO_ENDOPLASMIC_RETICULUM_STRESS	6.1e-05	0.0079	49	53	4	12069	Ddit3,Herpud1,Hspa1a,Ppp1r15a	0.0754717	49
GO:0009266_GOBP_RESPONSE_TO_TEMPERATURE_STIMULUS	6.3e-05	0.0081	49	171	6	12069	Dnajb1,Fos,Hspa1a,Hspa1b,Hspa8,Nfkbia	0.0350877	49
GO:0061077_GOBP_CHAPERONE_MEDIATED_PROTEIN_FOLDING	6.5e-05	0.0083	49	54	4	12069	Dnajb1,Hspa1a,Hspa1b,Hspa8	0.0740741	49
GO:0042026_GOBP_PROTEIN_REFOLDING	6.8e-05	0.0085	49	20	3	12069	Hspa1a,Hspa1b,Hspa8	0.15	49
GO:0070841_GOBP_INCLUSION_BODY_ASSEMBLY	6.8e-05	0.0085	49	20	3	12069	Dnajb1,Hspa1a,Hspa1b	0.15	49
GO:0031347_GOBP_REGULATION_OF_DEFENSE_RESPONSE	8.1e-05	0.0098	49	355	8	12069	Birc3,C2cd4b,Irf1,Nfkbia,Nr1d1,Relb,Socs3,Tnfaip3	0.0225352	49
GO:0032922_GOBP_CIRCADIAN_REGULATION_OF_GENE_EXPRESSION	8.1e-05	0.0098	49	57	4	12069	Bhlhe40,Egr1,Nr1d1,Relb	0.0701754	49
GO:0033993_GOBP_RESPONSE_TO_LIPID	8.3e-05	0.0099	49	460	9	12069	Dusp1,Fos,Fosb,Jun,Nfkbia,Nr1d1,Tnfaip3,Txnip,Zfp36	0.0195652	49
GO:0051093_GOBP_NEGATIVE_REGULATION_OF_DEVELOPMENTAL_PROCESS	9e-05	0.011	49	465	9	12069	Bambi,Ddit3,Irf1,Klf2,Klf7,Nfkbia,Nr1d1,Rgs4,Zfp36	0.0193548	49
GO:0034142_GOBP_TOLL_LIKE_RECEPTOR_4_SIGNALING_PATHWAY	9.2e-05	0.011	49	22	3	12069	Nfkbia,Nr1d1,Tnfaip3	0.136364	49
GO:1902532_GOBP_NEGATIVE_REGULATION_OF_INTRACELLULAR_SIGNAL_TRANSDUCTION	9.5e-05	0.011	49	363	8	12069	Atf3,Ddit3,Dusp1,Herpud1,Hspa1a,Nr1d1,Rgs4,Tnfaip3	0.0220386	49
GO:0007178_GOBP_TRANSMEMBRANE_RECEPTOR_PROTEIN_SERINE_THREONINE_KINASE_SIGNALING_PATHWAY	0.0001	0.011	49	187	6	12069	Bambi,Egr1,Fos,Hspa1a,Jun,Ubc	0.0320856	49
GO:0036003_GOBP_POSITIVE_REGULATION_OF_TRANSCRIPTION_FROM_RNA_POLYMERASE_II_PROMOTER_IN_RESPONSE_TO_STRESS	0.00011	0.011	49	23	3	12069	Atf3,Ddit3,Klf2	0.130435	49
GO:0043405_GOBP_REGULATION_OF_MAP_KINASE_ACTIVITY	0.00011	0.011	49	189	6	12069	Adora2b,Dusp1,Gadd45b,Gadd45g,Rgs4,Ubc	0.031746	49
GO:0060759_GOBP_REGULATION_OF_RESPONSE_TO_CYTOKINE_STIMULUS	0.00011	0.011	49	118	5	12069	Birc3,Hspa1a,Hspa1b,Socs3,Tnfaip3	0.0423729	49
GO:1902895_GOBP_POSITIVE_REGULATION_OF_PRI_MIRNA_TRANSCRIPTION_BY_RNA_POLYMERASE_II	0.00011	0.011	49	23	3	12069	Egr1,Fos,Jun	0.130435	49
R-HSA-166520_REACTOME_SIGNALING_BY_NTRKS	0.00011	0.011	49	117	5	12069	Arc,Egr1,Fos,Fosb,Junb	0.042735	49
R-HSA-168898_REACTOME_TOLL_LIKE_RECEPTOR_CASCADES	0.00011	0.011	49	118	5	12069	Birc3,Fos,Jun,Nfkbia,Ubc	0.0423729	49
R-HSA-2173788_REACTOME_DOWNREGULATION_OF_TGF_BETA_RECEPTOR_SIGNALING	0.00011	0.011	49	23	3	12069	Bambi,Ppp1r15a,Ubc	0.130435	49
R-HSA-380994_REACTOME_ATF4_ACTIVATES_GENES_IN_RESPONSE_TO_ENDOPLASMIC_RETICULUM_STRESS	0.00011	0.011	49	23	3	12069	Atf3,Ddit3,Herpud1	0.130435	49
GO:0007179_GOBP_TRANSFORMING_GROWTH_FACTOR_BETA_RECEPTOR_SIGNALING_PATHWAY	0.00012	0.012	49	120	5	12069	Bambi,Fos,Hspa1a,Jun,Ubc	0.0416667	49
GO:0030217_GOBP_T_CELL_DIFFERENTIATION	0.00012	0.012	49	121	5	12069	Bcl3,Egr1,Irf1,Prr7,Relb	0.0413223	49
GO:0033209_GOBP_TUMOR_NECROSIS_FACTOR_MEDIATED_SIGNALING_PATHWAY	0.00012	0.012	49	120	5	12069	Birc3,Hspa1a,Hspa1b,Nfkbia,Tnfaip3	0.0416667	49
GO:0048545_GOBP_RESPONSE_TO_STEROID_HORMONE	0.00012	0.012	49	192	6	12069	Dusp1,Fos,Fosb,Nr1d1,Txnip,Zfp36	0.03125	49
GO:1901654_GOBP_RESPONSE_TO_KETONE	0.00012	0.012	49	119	5	12069	Dusp1,Fos,Fosb,Klf2,Txnip	0.0420168	49
GO:0051787_GOMF_MISFOLDED_PROTEIN_BINDING	0.00012	0.012	49	24	3	12069	Hspa1a,Hspa1b,Hspa8	0.125	49
R-HSA-3371511_REACTOME_HSF1_ACTIVATION	0.00012	0.012	49	24	3	12069	Dnajb1,Hspa1a,Hspa1b	0.125	49
GO:0031098_GOBP_STRESS_ACTIVATED_PROTEIN_KINASE_SIGNALING_CASCADE	0.00013	0.013	49	196	6	12069	Adora2b,Dusp1,Gadd45b,Gadd45g,Ubc,Zfp36	0.0306122	49
GO:1901216_GOBP_POSITIVE_REGULATION_OF_NEURON_DEATH	0.00013	0.012	49	64	4	12069	Ddit3,Egr1,Fos,Jun	0.0625	49
GO:0046683_GOBP_RESPONSE_TO_ORGANOPHOSPHORUS	0.00014	0.013	49	66	4	12069	Dusp1,Fos,Fosb,Jun	0.0606061	49
GO:0046631_GOBP_ALPHA_BETA_T_CELL_ACTIVATION	0.00015	0.014	49	67	4	12069	Bcl3,Irf1,Prr7,Relb	0.0597015	49
GO:1902235_GOBP_REGULATION_OF_ENDOPLASMIC_RETICULUM_STRESS_INDUCED_INTRINSIC_APOPTOTIC_SIGNALING_PATHWAY	0.00015	0.014	49	26	3	12069	Ddit3,Herpud1,Hspa1a	0.115385	49
R-HSA-170834_REACTOME_SIGNALING_BY_TGF_BETA_RECEPTOR_COMPLEX	0.00015	0.014	49	67	4	12069	Bambi,Junb,Ppp1r15a,Ubc	0.0597015	49
GO:0010286_GOBP_HEAT_ACCLIMATION	0.00016	0.014	49	5	2	12069	Hspa1a,Hspa1b	0.4	49
GO:0034144_GOBP_NEGATIVE_REGULATION_OF_TOLL_LIKE_RECEPTOR_4_SIGNALING_PATHWAY	0.00016	0.014	49	5	2	12069	Nr1d1,Tnfaip3	0.4	49
GO:0090063_GOBP_POSITIVE_REGULATION_OF_MICROTUBULE_NUCLEATION	0.00016	0.014	49	5	2	12069	Hspa1a,Hspa1b	0.4	49
GO:0032570_GOBP_RESPONSE_TO_PROGESTERONE	0.00017	0.015	49	27	3	12069	Fos,Fosb,Txnip	0.111111	49
GO:1903131_GOBP_MONONUCLEAR_CELL_DIFFERENTIATION	0.00018	0.016	49	208	6	12069	Bcl3,Egr1,Irf1,Jun,Prr7,Relb	0.0288462	49
GO:0140297_GOMF_DNA_BINDING_TRANSCRIPTION_FACTOR_BINDING	0.00018	0.015	49	296	7	12069	Arid5a,Bhlhe40,Ddit3,Fos,Ikzf4,Jun,Nfkbia	0.0236486	49
GO:0061614_GOBP_PRI_MIRNA_TRANSCRIPTION_BY_RNA_POLYMERASE_II	0.00019	0.016	49	28	3	12069	Egr1,Fos,Jun	0.107143	49
GO:1905897_GOBP_REGULATION_OF_RESPONSE_TO_ENDOPLASMIC_RETICULUM_STRESS	0.00019	0.016	49	71	4	12069	Ddit3,Herpud1,Hspa1a,Ppp1r15a	0.056338	49
R-HSA-381042_REACTOME_PERK_REGULATES_GENE_EXPRESSION	0.00019	0.016	49	28	3	12069	Atf3,Ddit3,Herpud1	0.107143	49
R-HSA-5357956_REACTOME_TNFR1_INDUCED_NFKAPPAB_SIGNALING_PATHWAY	0.00019	0.016	49	28	3	12069	Birc3,Tnfaip3,Ubc	0.107143	49
GO:0070555_GOBP_RESPONSE_TO_INTERLEUKIN_1	0.0002	0.016	49	134	5	12069	Egr1,Klf2,Nfkbia,Nr1d1,Ubc	0.0373134	49
R-HSA-3371453_REACTOME_REGULATION_OF_HSF1_MEDIATED_HEAT_SHOCK_RESPONSE	0.0002	0.016	49	72	4	12069	Dnajb1,Hspa1a,Hspa1b,Hspa8	0.0555556	49
GO:0001819_GOBP_POSITIVE_REGULATION_OF_CYTOKINE_PRODUCTION	0.00021	0.017	49	214	6	12069	Bcl3,Ddit3,Egr1,Hspa1a,Hspa1b,Irf1	0.0280374	49
GO:0070848_GOBP_RESPONSE_TO_GROWTH_FACTOR	0.00021	0.017	49	408	8	12069	Bambi,Egr1,Fos,Hspa1a,Ier2,Jun,Ubc,Zfp36	0.0196078	49
GO:1900034_GOBP_REGULATION_OF_CELLULAR_RESPONSE_TO_HEAT	0.00021	0.017	49	73	4	12069	Dnajb1,Hspa1a,Hspa1b,Hspa8	0.0547945	49
GO:1905898_GOBP_POSITIVE_REGULATION_OF_RESPONSE_TO_ENDOPLASMIC_RETICULUM_STRESS	0.00021	0.017	49	29	3	12069	Ddit3,Herpud1,Ppp1r15a	0.103448	49
R-HSA-2173789_REACTOME_TGF_BETA_RECEPTOR_SIGNALING_ACTIVATES_SMADS	0.00021	0.017	49	29	3	12069	Bambi,Ppp1r15a,Ubc	0.103448	49
GO:0010038_GOBP_RESPONSE_TO_METAL_ION	0.00023	0.018	49	217	6	12069	Dusp1,Fos,Fosb,Jun,Junb,Txnip	0.0276498	49
GO:0031400_GOBP_NEGATIVE_REGULATION_OF_PROTEIN_MODIFICATION_PROCESS	0.00023	0.018	49	412	8	12069	Dusp1,Hspa1a,Hspa1b,Ppp1r15a,Prr7,Rgs4,Socs3,Tnfaip3	0.0194175	49
GO:0032757_GOBP_POSITIVE_REGULATION_OF_INTERLEUKIN_8_PRODUCTION	0.00024	0.018	49	30	3	12069	Ddit3,Hspa1a,Hspa1b	0.1	49
GO:0031960_GOBP_RESPONSE_TO_CORTICOSTEROID	0.00025	0.019	49	76	4	12069	Dusp1,Fos,Fosb,Zfp36	0.0526316	49
GO:0043392_GOBP_NEGATIVE_REGULATION_OF_DNA_BINDING	0.00026	0.019	49	31	3	12069	Ddit3,Jun,Nfkbia	0.0967742	49
GO:0014074_GOBP_RESPONSE_TO_PURINE_CONTAINING_COMPOUND	0.00027	0.02	49	78	4	12069	Dusp1,Fos,Fosb,Jun	0.0512821	49
GO:0051101_GOBP_REGULATION_OF_DNA_BINDING	0.00027	0.02	49	78	4	12069	Bcl3,Ddit3,Jun,Nfkbia	0.0512821	49
GO:0071559_GOBP_RESPONSE_TO_TRANSFORMING_GROWTH_FACTOR_BETA	0.00028	0.021	49	144	5	12069	Bambi,Fos,Hspa1a,Jun,Ubc	0.0347222	49
GO:1903321_GOBP_NEGATIVE_REGULATION_OF_PROTEIN_MODIFICATION_BY_SMALL_PROTEIN_CONJUGATION_OR_REMOVAL	0.00029	0.021	49	79	4	12069	Hspa1a,Hspa1b,Prr7,Tnfaip3	0.0506329	49
R-HSA-9006936_REACTOME_SIGNALING_BY_TGFB_FAMILY_MEMBERS	0.00029	0.021	49	79	4	12069	Bambi,Junb,Ppp1r15a,Ubc	0.0506329	49
GO:0009952_GOBP_ANTERIOR_POSTERIOR_PATTERN_SPECIFICATION	0.0003	0.022	49	80	4	12069	Arc,Bhlhe40,Btg2,Ddit3	0.05	49
GO:0001102_GOMF_RNA_POLYMERASE_II_ACTIVATING_TRANSCRIPTION_FACTOR_BINDING	0.00031	0.022	49	33	3	12069	Bhlhe40,Fos,Jun	0.0909091	49
R-HSA-168638_REACTOME_NOD1_2_SIGNALING_PATHWAY	0.00031	0.022	49	33	3	12069	Birc3,Tnfaip3,Ubc	0.0909091	49
R-HSA-5357905_REACTOME_REGULATION_OF_TNFR1_SIGNALING	0.00031	0.022	49	33	3	12069	Birc3,Tnfaip3,Ubc	0.0909091	49
GO:0007612_GOBP_LEARNING	0.00033	0.022	49	82	4	12069	Arc,Btg2,Fos,Jun	0.0487805	49
GO:0010968_GOBP_REGULATION_OF_MICROTUBULE_NUCLEATION	0.00033	0.022	49	7	2	12069	Hspa1a,Hspa1b	0.285714	49
GO:0060538_GOBP_SKELETAL_MUSCLE_ORGAN_DEVELOPMENT	0.00033	0.022	49	82	4	12069	Atf3,Btg2,Egr1,Fos	0.0487805	49
GO:1903265_GOBP_POSITIVE_REGULATION_OF_TUMOR_NECROSIS_FACTOR_MEDIATED_SIGNALING_PATHWAY	0.00033	0.022	49	7	2	12069	Hspa1a,Hspa1b	0.285714	49
R-HSA-450531_REACTOME_REGULATION_OF_MRNA_STABILITY_BY_PROTEINS_THAT_BIND_AU_RICH_ELEMENTS	0.00033	0.022	49	82	4	12069	Hspa1a,Hspa8,Ubc,Zfp36	0.0487805	49
GO:0045646_GOBP_REGULATION_OF_ERYTHROCYTE_DIFFERENTIATION	0.00034	0.023	49	34	3	12069	Hspa1a,Hspa1b,Zfp36	0.0882353	49
GO:0071900_GOBP_REGULATION_OF_PROTEIN_SERINE_THREONINE_KINASE_ACTIVITY	0.00034	0.022	49	329	7	12069	Adora2b,Dusp1,Gadd45b,Gadd45g,Rgs4,Tnfaip3,Ubc	0.0212766	49
R-HSA-168179_REACTOME_TOLL_LIKE_RECEPTOR_TLR1_TLR2_CASCADE	0.00035	0.023	49	83	4	12069	Fos,Jun,Nfkbia,Ubc	0.0481928	49
R-HSA-168138_REACTOME_TOLL_LIKE_RECEPTOR_9_TLR9_CASCADE	0.00036	0.024	49	84	4	12069	Fos,Jun,Nfkbia,Ubc	0.047619	49
GO:0007623_GOBP_CIRCADIAN_RHYTHM	0.00038	0.025	49	154	5	12069	Bhlhe40,Egr1,Jun,Nr1d1,Relb	0.0324675	49
GO:0050877_GOBP_NERVOUS_SYSTEM_PROCESS	0.00038	0.024	49	444	8	12069	Arc,Btg2,Crybb3,Ddit3,Fos,Jun,Rgs16,Rgs4	0.018018	49
GO:0042594_GOBP_RESPONSE_TO_STARVATION	0.00041	0.026	49	156	5	12069	Atf3,Ddit3,Hspa8,Jun,Zfp36	0.0320513	49
GO:0045087_GOBP_INNATE_IMMUNE_RESPONSE	0.00042	0.027	49	451	8	12069	Arid5a,Birc3,Egr1,Irf1,Relb,Socs3,Tifa,Tnfaip3	0.0177384	49
GO:0045597_GOBP_POSITIVE_REGULATION_OF_CELL_DIFFERENTIATION	0.00042	0.027	49	452	8	12069	Bambi,Fos,Hspa1a,Hspa1b,Jun,Junb,Socs3,Zfp36	0.0176991	49
GO:2001233_GOBP_REGULATION_OF_APOPTOTIC_SIGNALING_PATHWAY	0.00043	0.027	49	244	6	12069	Atf3,Ddit3,Herpud1,Hspa1a,Hspa1b,Tnfaip3	0.0245902	49
GO:0034101_GOBP_ERYTHROCYTE_HOMEOSTASIS	0.00044	0.027	49	88	4	12069	Hspa1a,Hspa1b,Klf2,Zfp36	0.0454545	49
hsa04612_KEGG_ANTIGEN_PROCESSING_AND_PRESENTATION	0.00044	0.027	49	37	3	12069	Hspa1a,Hspa1b,Hspa8	0.0810811	49
R-HSA-3371556_REACTOME_CELLULAR_RESPONSE_TO_HEAT_STRESS	0.00045	0.028	49	89	4	12069	Dnajb1,Hspa1a,Hspa1b,Hspa8	0.0449438	49
GO:0045596_GOBP_NEGATIVE_REGULATION_OF_CELL_DIFFERENTIATION	0.00046	0.028	49	346	7	12069	Bambi,Ddit3,Irf1,Nfkbia,Nr1d1,Rgs4,Zfp36	0.0202312	49
GO:0048872_GOBP_HOMEOSTASIS_OF_NUMBER_OF_CELLS	0.0005	0.03	49	163	5	12069	Hspa1a,Hspa1b,Klf2,Tnfaip3,Zfp36	0.0306748	49
GO:0001944_GOBP_VASCULATURE_DEVELOPMENT	0.00051	0.031	49	352	7	12069	Ddit3,Egr1,Jun,Junb,Klf2,Socs3,Tnfaip3	0.0198864	49
hsa05140_KEGG_LEISHMANIA_INFECTION	0.00052	0.031	49	39	3	12069	Fos,Jun,Nfkbia	0.0769231	49
GO:0034976_GOBP_RESPONSE_TO_ENDOPLASMIC_RETICULUM_STRESS	0.00056	0.033	49	256	6	12069	Atf3,Ddit3,Herpud1,Hspa1a,Jun,Ppp1r15a	0.0234375	49
GO:0072562_GOCC_BLOOD_MICROPARTICLE	0.00056	0.033	49	40	3	12069	Hspa1a,Hspa1b,Hspa8	0.075	49
hsa04621_KEGG_NOD_LIKE_RECEPTOR_SIGNALING_PATHWAY	0.00056	0.033	49	40	3	12069	Birc3,Nfkbia,Tnfaip3	0.075	49
GO:0000185_GOBP_ACTIVATION_OF_MAPKKK_ACTIVITY	0.00057	0.033	49	9	2	12069	Gadd45b,Gadd45g	0.222222	49
GO:0002467_GOBP_GERMINAL_CENTER_FORMATION	0.00057	0.033	49	9	2	12069	Bcl3,Tnfaip3	0.222222	49
GO:0051082_GOMF_UNFOLDED_PROTEIN_BINDING	0.00058	0.034	49	95	4	12069	Dnajb1,Hspa1a,Hspa1b,Hspa8	0.0421053	49
GO:0072594_GOBP_ESTABLISHMENT_OF_PROTEIN_LOCALIZATION_TO_ORGANELLE	0.00059	0.034	49	475	8	12069	Arc,Ddit3,Herpud1,Hspa8,Nfkbia,Tnfaip3,Txnip,Ubc	0.0168421	49
GO:1903573_GOBP_NEGATIVE_REGULATION_OF_RESPONSE_TO_ENDOPLASMIC_RETICULUM_STRESS	0.0006	0.034	49	41	3	12069	Herpud1,Hspa1a,Ppp1r15a	0.0731707	49
GO:0071219_GOBP_CELLULAR_RESPONSE_TO_MOLECULE_OF_BACTERIAL_ORIGIN	0.00065	0.037	49	98	4	12069	Nfkbia,Nr1d1,Tnfaip3,Zfp36	0.0408163	49
R-HSA-75893_REACTOME_TNF_SIGNALING	0.00065	0.037	49	42	3	12069	Birc3,Tnfaip3,Ubc	0.0714286	49
R-HSA-5218859_REACTOME_REGULATED_NECROSIS	0.00069	0.038	49	43	3	12069	Birc3,Irf1,Ubc	0.0697674	49
GO:0034605_GOBP_CELLULAR_RESPONSE_TO_HEAT	0.00071	0.038	49	100	4	12069	Dnajb1,Hspa1a,Hspa1b,Hspa8	0.04	49
GO:0043086_GOBP_NEGATIVE_REGULATION_OF_CATALYTIC_ACTIVITY	0.00071	0.038	49	488	8	12069	Dusp1,Herpud1,Ppp1r15a,Rgs4,Socs3,Tnfaip3,Txnip,Zfp36	0.0163934	49
GO:1990440_GOBP_POSITIVE_REGULATION_OF_TRANSCRIPTION_FROM_RNA_POLYMERASE_II_PROMOTER_IN_RESPONSE_TO_ENDOPLASMIC_RETICULUM_STRESS	0.00071	0.038	49	10	2	12069	Atf3,Ddit3	0.2	49
GO:2001236_GOBP_REGULATION_OF_EXTRINSIC_APOPTOTIC_SIGNALING_PATHWAY	0.00071	0.038	49	100	4	12069	Atf3,Hspa1a,Hspa1b,Tnfaip3	0.04	49
R-HSA-450341_REACTOME_ACTIVATION_OF_THE_AP_1_FAMILY_OF_TRANSCRIPTION_FACTORS	0.00071	0.038	49	10	2	12069	Fos,Jun	0.2	49
R-HSA-9645460_REACTOME_ALPHA_PROTEIN_KINASE_1_SIGNALING_PATHWAY	0.00071	0.038	49	10	2	12069	Tifa,Ubc	0.2	49
GO:0002250_GOBP_ADAPTIVE_IMMUNE_RESPONSE	0.00076	0.041	49	179	5	12069	Bcl3,Irf1,Prr7,Relb,Tnfaip3	0.027933	49
GO:0007050_GOBP_CELL_CYCLE_ARREST	0.00076	0.041	49	179	5	12069	Btg2,Ddit3,Dusp1,Irf1,Ppp1r15a	0.027933	49
GO:0001659_GOBP_TEMPERATURE_HOMEOSTASIS	0.00079	0.042	49	103	4	12069	Ddit3,Egr1,Gadd45g,Nr1d1	0.038835	49
GO:0061013_GOBP_REGULATION_OF_MRNA_CATABOLIC_PROCESS	0.0008	0.042	49	181	5	12069	Btg2,Hspa1a,Hspa8,Ubc,Zfp36	0.0276243	49
GO:0002262_GOBP_MYELOID_CELL_HOMEOSTASIS	0.00082	0.043	49	104	4	12069	Hspa1a,Hspa1b,Klf2,Zfp36	0.0384615	49
GO:0060537_GOBP_MUSCLE_TISSUE_DEVELOPMENT	0.00082	0.043	49	182	5	12069	Atf3,Btg2,Egr1,Fos,Rgs4	0.0274725	49
GO:0002573_GOBP_MYELOID_LEUKOCYTE_DIFFERENTIATION	0.00085	0.044	49	105	4	12069	Fos,Jun,Junb,Relb	0.0380952	49
R-HSA-209560_REACTOME_NF_KB_IS_ACTIVATED_AND_SIGNALS_SURVIVAL	0.00087	0.045	49	11	2	12069	Nfkbia,Ubc	0.181818	49
GO:0034614_GOBP_CELLULAR_RESPONSE_TO_REACTIVE_OXYGEN_SPECIES	0.00088	0.045	49	106	4	12069	Fos,Jun,Klf2,Tnfaip3	0.0377358	49
R-HSA-909733_REACTOME_INTERFERON_ALPHA_BETA_SIGNALING	0.0009	0.046	49	47	3	12069	Egr1,Irf1,Socs3	0.0638298	49
GO:0043408_GOBP_REGULATION_OF_MAPK_CASCADE	0.00094	0.048	49	391	7	12069	Adora2b,Atf3,Dusp1,Gadd45b,Gadd45g,Rgs4,Ubc	0.0179028	49
GO:0030512_GOBP_NEGATIVE_REGULATION_OF_TRANSFORMING_GROWTH_FACTOR_BETA_RECEPTOR_SIGNALING_PATHWAY	0.00096	0.048	49	48	3	12069	Bambi,Hspa1a,Ubc	0.0625	49
GO:0099634_GOCC_POSTSYNAPTIC_SPECIALIZATION_MEMBRANE	0.00096	0.048	49	48	3	12069	Arc,Hspa8,Prr7	0.0625	49
GO:0030968_GOBP_ENDOPLASMIC_RETICULUM_UNFOLDED_PROTEIN_RESPONSE	0.001	0.051	49	110	4	12069	Atf3,Ddit3,Herpud1,Ppp1r15a	0.0363636	49
GO:0032703_GOBP_NEGATIVE_REGULATION_OF_INTERLEUKIN_2_PRODUCTION	0.001	0.051	49	12	2	12069	Tnfaip3,Zfp36	0.166667	49
GO:0043433_GOBP_NEGATIVE_REGULATION_OF_DNA_BINDING_TRANSCRIPTION_FACTOR_ACTIVITY	0.001	0.051	49	111	4	12069	Bhlhe40,Ddit3,Nfkbia,Tnfaip3	0.036036	49
GO:0071277_GOBP_CELLULAR_RESPONSE_TO_CALCIUM_ION	0.001	0.051	49	49	3	12069	Fos,Fosb,Junb	0.0612245	49
hsa04710_KEGG_CIRCADIAN_RHYTHM_MAMMAL	0.001	0.051	49	12	2	12069	Bhlhe40,Nr1d1	0.166667	49
R-HSA-2454202_REACTOME_FC_EPSILON_RECEPTOR_FCERI_SIGNALING	0.0011	0.053	49	112	4	12069	Fos,Jun,Nfkbia,Ubc	0.0357143	49
GO:0032870_GOBP_CELLULAR_RESPONSE_TO_HORMONE_STIMULUS	0.0012	0.058	49	408	7	12069	Arid5a,Dusp1,Fos,Fosb,Nr1d1,Socs3,Zfp36	0.0171569	49
GO:0048511_GOBP_RHYTHMIC_PROCESS	0.0012	0.058	49	198	5	12069	Bhlhe40,Egr1,Jun,Nr1d1,Relb	0.0252525	49
GO:0051412_GOBP_RESPONSE_TO_CORTICOSTERONE	0.0012	0.059	49	13	2	12069	Fos,Fosb	0.153846	49
GO:0007610_GOBP_BEHAVIOR	0.0013	0.06	49	300	6	12069	Arc,Btg2,Egr1,Fos,Jun,Nr1d1	0.02	49
GO:0045088_GOBP_REGULATION_OF_INNATE_IMMUNE_RESPONSE	0.0013	0.06	49	200	5	12069	Birc3,Irf1,Relb,Socs3,Tnfaip3	0.025	49
hsa04662_KEGG_B_CELL_RECEPTOR_SIGNALING_PATHWAY	0.0013	0.06	49	53	3	12069	Fos,Jun,Nfkbia	0.0566038	49
R-HSA-450408_REACTOME_AUF1_HNRNP_D0_BINDS_AND_DESTABILIZES_MRNA	0.0013	0.06	49	53	3	12069	Hspa1a,Hspa8,Ubc	0.0566038	49
R-HSA-73887_REACTOME_DEATH_RECEPTOR_SIGNALLING	0.0013	0.06	49	117	4	12069	Birc3,Nfkbia,Tnfaip3,Ubc	0.034188	49
GO:0032495_GOBP_RESPONSE_TO_MURAMYL_DIPEPTIDE	0.0014	0.065	49	14	2	12069	Nfkbia,Tnfaip3	0.142857	49
GO:0034143_GOBP_REGULATION_OF_TOLL_LIKE_RECEPTOR_4_SIGNALING_PATHWAY	0.0014	0.065	49	14	2	12069	Nr1d1,Tnfaip3	0.142857	49
GO:0035994_GOBP_RESPONSE_TO_MUSCLE_STRETCH	0.0014	0.065	49	14	2	12069	Fos,Nfkbia	0.142857	49
GO:0033613_GOMF_ACTIVATING_TRANSCRIPTION_FACTOR_BINDING	0.0014	0.065	49	55	3	12069	Bhlhe40,Fos,Jun	0.0545455	49
R-HSA-193639_REACTOME_P75NTR_SIGNALS_VIA_NF_KB	0.0014	0.065	49	14	2	12069	Nfkbia,Ubc	0.142857	49
GO:0038061_GOBP_NIK_NF_KAPPAB_SIGNALING	0.0015	0.069	49	123	4	12069	Bcl3,Birc3,Nfkbia,Relb	0.0325203	49
GO:0061061_GOBP_MUSCLE_STRUCTURE_DEVELOPMENT	0.0015	0.068	49	309	6	12069	Atf3,Btg2,Ddit3,Egr1,Fos,Rgs4	0.0194175	49
GO:0009314_GOBP_RESPONSE_TO_RADIATION	0.0016	0.07	49	312	6	12069	Bcl3,Bhlhe40,Dusp1,Egr1,Fos,Jun	0.0192308	49
GO:0060211_GOBP_REGULATION_OF_NUCLEAR_TRANSCRIBED_MRNA_POLY_A_TAIL_SHORTENING	0.0016	0.073	49	15	2	12069	Btg2,Zfp36	0.133333	49
GO:1903364_GOBP_POSITIVE_REGULATION_OF_CELLULAR_PROTEIN_CATABOLIC_PROCESS	0.0016	0.071	49	124	4	12069	Herpud1,Hspa1a,Hspa1b,Tnfaip3	0.0322581	49
GO:0009991_GOBP_RESPONSE_TO_EXTRACELLULAR_STIMULUS	0.0017	0.075	49	317	6	12069	Atf3,Ddit3,Fos,Hspa8,Jun,Zfp36	0.0189274	49
GO:0032088_GOBP_NEGATIVE_REGULATION_OF_NF_KAPPAB_TRANSCRIPTION_FACTOR_ACTIVITY	0.0017	0.074	49	58	3	12069	Ddit3,Nfkbia,Tnfaip3	0.0517241	49
GO:0050728_GOBP_NEGATIVE_REGULATION_OF_INFLAMMATORY_RESPONSE	0.0017	0.076	49	59	3	12069	Nr1d1,Socs3,Tnfaip3	0.0508475	49
GO:0071496_GOBP_CELLULAR_RESPONSE_TO_EXTERNAL_STIMULUS	0.0017	0.076	49	215	5	12069	Atf3,Fos,Hspa8,Irf1,Jun	0.0232558	49
GO:0001664_GOMF_G_PROTEIN_COUPLED_RECEPTOR_BINDING	0.0017	0.076	49	127	4	12069	Bambi,Hspa1a,Hspa1b,Hspa8	0.0314961	49
GO:0009408_GOBP_RESPONSE_TO_HEAT	0.0018	0.076	49	128	4	12069	Dnajb1,Hspa1a,Hspa1b,Hspa8	0.03125	49
GO:0071241_GOBP_CELLULAR_RESPONSE_TO_INORGANIC_SUBSTANCE	0.0018	0.076	49	128	4	12069	Fos,Fosb,Jun,Junb	0.03125	49
R-HSA-168928_REACTOME_DDX58_IFIH1_MEDIATED_INDUCTION_OF_INTERFERON_ALPHA_BETA	0.0018	0.079	49	60	3	12069	Nfkbia,Tnfaip3,Ubc	0.05	49
GO:0097193_GOBP_INTRINSIC_APOPTOTIC_SIGNALING_PATHWAY	0.0019	0.08	49	219	5	12069	Bcl3,Ddit3,Herpud1,Hspa1a,Ppp1r15a	0.0228311	49
GO:1902236_GOBP_NEGATIVE_REGULATION_OF_ENDOPLASMIC_RETICULUM_STRESS_INDUCED_INTRINSIC_APOPTOTIC_SIGNALING_PATHWAY	0.0019	0.08	49	16	2	12069	Herpud1,Hspa1a	0.125	49
GO:0090575_GOCC_RNA_POLYMERASE_II_TRANSCRIPTION_REGULATOR_COMPLEX	0.0019	0.082	49	131	4	12069	Ddit3,Fos,Jun,Junb	0.0305344	49
GO:0042110_GOBP_T_CELL_ACTIVATION	0.002	0.084	49	223	5	12069	Bcl3,Egr1,Irf1,Prr7,Relb	0.0224215	49
GO:0050776_GOBP_REGULATION_OF_IMMUNE_RESPONSE	0.002	0.084	49	446	7	12069	Birc3,Fos,Irf1,Jun,Relb,Socs3,Tnfaip3	0.0156951	49
GO:0016234_GOCC_INCLUSION_BODY	0.002	0.084	49	62	3	12069	Herpud1,Hspa1a,Hspa1b	0.0483871	49
GO:0061629_GOMF_RNA_POLYMERASE_II_SPECIFIC_DNA_BINDING_TRANSCRIPTION_FACTOR_BINDING	0.002	0.084	49	223	5	12069	Arid5a,Bhlhe40,Fos,Jun,Nfkbia	0.0224215	49
GO:0032715_GOBP_NEGATIVE_REGULATION_OF_INTERLEUKIN_6_PRODUCTION	0.0021	0.085	49	17	2	12069	Klf2,Tnfaip3	0.117647	49
GO:0070262_GOBP_PEPTIDYL_SERINE_DEPHOSPHORYLATION	0.0021	0.085	49	17	2	12069	Dusp1,Ppp1r15a	0.117647	49
GO:1900745_GOBP_POSITIVE_REGULATION_OF_P38MAPK_CASCADE	0.0021	0.085	49	17	2	12069	Gadd45b,Gadd45g	0.117647	49
GO:1901673_GOBP_REGULATION_OF_MITOTIC_SPINDLE_ASSEMBLY	0.0021	0.085	49	17	2	12069	Hspa1a,Hspa1b	0.117647	49
GO:0070412_GOMF_R_SMAD_BINDING	0.0021	0.085	49	17	2	12069	Fos,Jun	0.117647	49
hsa04620_KEGG_TOLL_LIKE_RECEPTOR_SIGNALING_PATHWAY	0.0021	0.085	49	63	3	12069	Fos,Jun,Nfkbia	0.047619	49
R-HSA-9613829_REACTOME_CHAPERONE_MEDIATED_AUTOPHAGY	0.0021	0.085	49	17	2	12069	Hspa8,Ubc	0.117647	49
GO:0043406_GOBP_POSITIVE_REGULATION_OF_MAP_KINASE_ACTIVITY	0.0022	0.088	49	136	4	12069	Adora2b,Gadd45b,Gadd45g,Ubc	0.0294118	49
GO:0070997_GOBP_NEURON_DEATH	0.0022	0.088	49	227	5	12069	Btg2,Ddit3,Egr1,Fos,Jun	0.0220264	49
GO:0097305_GOBP_RESPONSE_TO_ALCOHOL	0.0022	0.088	49	136	4	12069	Fos,Fosb,Klf2,Rgs4	0.0294118	49
R-HSA-400253_REACTOME_CIRCADIAN_CLOCK	0.0022	0.088	49	64	3	12069	Bhlhe40,Nr1d1,Ubc	0.046875	49
GO:0003002_GOBP_REGIONALIZATION	0.0023	0.089	49	137	4	12069	Arc,Bhlhe40,Btg2,Ddit3	0.0291971	49
GO:0007254_GOBP_JNK_CASCADE	0.0023	0.089	49	137	4	12069	Adora2b,Gadd45b,Gadd45g,Ubc	0.0291971	49
R-HSA-448424_REACTOME_INTERLEUKIN_17_SIGNALING	0.0023	0.09	49	65	3	12069	Fos,Jun,Ubc	0.0461538	49
GO:0014072_GOBP_RESPONSE_TO_ISOQUINOLINE_ALKALOID	0.0024	0.091	49	18	2	12069	Fosb,Rgs4	0.111111	49
GO:0042088_GOBP_T_HELPER_1_TYPE_IMMUNE_RESPONSE	0.0024	0.091	49	18	2	12069	Bcl3,Relb	0.111111	49
GO:0046649_GOBP_LYMPHOCYTE_ACTIVATION	0.0024	0.093	49	341	6	12069	Bcl3,Egr1,Irf1,Prr7,Relb,Tnfaip3	0.0175953	49
GO:0051348_GOBP_NEGATIVE_REGULATION_OF_TRANSFERASE_ACTIVITY	0.0024	0.091	49	231	5	12069	Dusp1,Rgs4,Socs3,Tnfaip3,Zfp36	0.021645	49
GO:1901652_GOBP_RESPONSE_TO_PEPTIDE	0.0024	0.092	49	340	6	12069	Btg2,Egr1,Klf2,Nfkbia,Socs3,Tnfaip3	0.0176471	49
GO:2001237_GOBP_NEGATIVE_REGULATION_OF_EXTRINSIC_APOPTOTIC_SIGNALING_PATHWAY	0.0024	0.092	49	66	3	12069	Hspa1a,Hspa1b,Tnfaip3	0.0454545	49
R-HSA-168927_REACTOME_TICAM1_RIP1_MEDIATED_IKK_COMPLEX_RECRUITMENT	0.0024	0.091	49	18	2	12069	Birc3,Ubc	0.111111	49
GO:0090101_GOBP_NEGATIVE_REGULATION_OF_TRANSMEMBRANE_RECEPTOR_PROTEIN_SERINE_THREONINE_KINASE_SIGNALING_PATHWAY	0.0025	0.095	49	67	3	12069	Bambi,Hspa1a,Ubc	0.0447761	49
GO:0051385_GOBP_RESPONSE_TO_MINERALOCORTICOID	0.0026	0.098	49	19	2	12069	Fos,Fosb	0.105263	49
GO:0060674_GOBP_PLACENTA_BLOOD_VESSEL_DEVELOPMENT	0.0026	0.098	49	19	2	12069	Junb,Socs3	0.105263	49
GO:1901099_GOBP_NEGATIVE_REGULATION_OF_SIGNAL_TRANSDUCTION_IN_ABSENCE_OF_LIGAND	0.0026	0.098	49	19	2	12069	Hspa1a,Hspa1b	0.105263	49
GO:0043425_GOMF_BHLH_TRANSCRIPTION_FACTOR_BINDING	0.0026	0.098	49	19	2	12069	Bhlhe40,Ikzf4	0.105263	49
R-HSA-913531_REACTOME_INTERFERON_SIGNALING	0.0026	0.098	49	143	4	12069	Egr1,Irf1,Socs3,Ubc	0.027972	49
R-HSA-937041_REACTOME_IKK_COMPLEX_RECRUITMENT_MEDIATED_BY_RIP1	0.0026	0.098	49	19	2	12069	Birc3,Ubc	0.105263	49
GO:0071706_GOBP_TUMOR_NECROSIS_FACTOR_SUPERFAMILY_CYTOKINE_PRODUCTION	0.0028	0.1	49	70	3	12069	Bcl3,Tnfaip3,Zfp36	0.0428571	49
GO:0097191_GOBP_EXTRINSIC_APOPTOTIC_SIGNALING_PATHWAY	0.0028	0.1	49	145	4	12069	Atf3,Hspa1a,Hspa1b,Tnfaip3	0.0275862	49
R-HSA-2559582_REACTOME_SENESCENCE_ASSOCIATED_SECRETORY_PHENOTYPE_SASP	0.0028	0.1	49	70	3	12069	Fos,Jun,Ubc	0.0428571	49
GO:0000188_GOBP_INACTIVATION_OF_MAPK_ACTIVITY	0.0029	0.11	49	20	2	12069	Dusp1,Rgs4	0.1	49
GO:0034122_GOBP_NEGATIVE_REGULATION_OF_TOLL_LIKE_RECEPTOR_SIGNALING_PATHWAY	0.0029	0.11	49	20	2	12069	Nr1d1,Tnfaip3	0.1	49
GO:0046426_GOBP_NEGATIVE_REGULATION_OF_RECEPTOR_SIGNALING_PATHWAY_VIA_JAK_STAT	0.0029	0.11	49	20	2	12069	Bcl3,Socs3	0.1	49
R-HSA-9006934_REACTOME_SIGNALING_BY_RECEPTOR_TYROSINE_KINASES	0.0029	0.1	49	352	6	12069	Arc,Egr1,Fos,Fosb,Junb,Ubc	0.0170455	49
GO:0009896_GOBP_POSITIVE_REGULATION_OF_CATABOLIC_PROCESS	0.003	0.11	49	355	6	12069	Btg2,Herpud1,Hspa1a,Hspa1b,Tnfaip3,Zfp36	0.0169014	49
GO:1903313_GOBP_POSITIVE_REGULATION_OF_MRNA_METABOLIC_PROCESS	0.003	0.11	49	71	3	12069	Btg2,Hspa8,Zfp36	0.0422535	49
GO:0007517_GOBP_MUSCLE_ORGAN_DEVELOPMENT	0.0031	0.11	49	149	4	12069	Atf3,Btg2,Egr1,Fos	0.0268456	49
GO:0034284_GOBP_RESPONSE_TO_MONOSACCHARIDE	0.0031	0.11	49	149	4	12069	Egr1,Klf7,Nr1d1,Txnip	0.0268456	49
hsa04660_KEGG_T_CELL_RECEPTOR_SIGNALING_PATHWAY	0.0031	0.11	49	72	3	12069	Fos,Jun,Nfkbia	0.0416667	49
GO:0002755_GOBP_MYD88_DEPENDENT_TOLL_LIKE_RECEPTOR_SIGNALING_PATHWAY	0.0032	0.11	49	21	2	12069	Irf1,Ubc	0.0952381	49
GO:1904893_GOBP_NEGATIVE_REGULATION_OF_RECEPTOR_SIGNALING_PATHWAY_VIA_STAT	0.0032	0.11	49	21	2	12069	Bcl3,Socs3	0.0952381	49
R-HSA-5668541_REACTOME_TNFR2_NON_CANONICAL_NF_KB_PATHWAY	0.0032	0.11	49	73	3	12069	Birc3,Relb,Ubc	0.0410959	49
R-HSA-9705462_REACTOME_INACTIVATION_OF_CSF3_G_CSF_SIGNALING	0.0032	0.11	49	21	2	12069	Socs3,Ubc	0.0952381	49
GO:0032436_GOBP_POSITIVE_REGULATION_OF_PROTEASOMAL_UBIQUITIN_DEPENDENT_PROTEIN_CATABOLIC_PROCESS	0.0033	0.11	49	74	3	12069	Herpud1,Hspa1a,Hspa1b	0.0405405	49
GO:0051098_GOBP_REGULATION_OF_BINDING	0.0033	0.11	49	249	5	12069	Bambi,Bcl3,Ddit3,Jun,Nfkbia	0.0200803	49
GO:1903844_GOBP_REGULATION_OF_CELLULAR_RESPONSE_TO_TRANSFORMING_GROWTH_FACTOR_BETA_STIMULUS	0.0033	0.11	49	74	3	12069	Bambi,Hspa1a,Ubc	0.0405405	49
GO:0051345_GOBP_POSITIVE_REGULATION_OF_HYDROLASE_ACTIVITY	0.0034	0.12	49	491	7	12069	Dnajb1,Hspa1a,Jun,Ppp1r15a,Prr7,Rgs16,Rgs4	0.0142566	49
GO:0045648_GOBP_POSITIVE_REGULATION_OF_ERYTHROCYTE_DIFFERENTIATION	0.0035	0.12	49	22	2	12069	Hspa1a,Hspa1b	0.0909091	49
GO:0060711_GOBP_LABYRINTHINE_LAYER_DEVELOPMENT	0.0035	0.12	49	22	2	12069	Junb,Socs3	0.0909091	49
GO:1903556_GOBP_NEGATIVE_REGULATION_OF_TUMOR_NECROSIS_FACTOR_SUPERFAMILY_CYTOKINE_PRODUCTION	0.0035	0.12	49	22	2	12069	Bcl3,Tnfaip3	0.0909091	49
GO:0003714_GOMF_TRANSCRIPTION_COREPRESSOR_ACTIVITY	0.0035	0.12	49	155	4	12069	Arid5a,Btg2,Dnajb1,Hspa1a	0.0258065	49
GO:0006401_GOBP_RNA_CATABOLIC_PROCESS	0.0036	0.12	49	369	6	12069	Btg2,Hspa1a,Hspa1b,Hspa8,Ubc,Zfp36	0.0162602	49
GO:0019904_GOMF_PROTEIN_DOMAIN_SPECIFIC_BINDING	0.0036	0.12	49	494	7	12069	Bhlhe40,Ddit3,Hspa1a,Hspa1b,Hspa8,Ikzf4,Jun	0.01417	49
GO:0045598_GOBP_REGULATION_OF_FAT_CELL_DIFFERENTIATION	0.0037	0.12	49	77	3	12069	Ddit3,Nr1d1,Zfp36	0.038961	49
GO:0002763_GOBP_POSITIVE_REGULATION_OF_MYELOID_LEUKOCYTE_DIFFERENTIATION	0.0039	0.13	49	23	2	12069	Fos,Jun	0.0869565	49
GO:0071276_GOBP_CELLULAR_RESPONSE_TO_CADMIUM_ION	0.0039	0.13	49	23	2	12069	Fos,Jun	0.0869565	49
GO:0090169_GOBP_REGULATION_OF_SPINDLE_ASSEMBLY	0.0039	0.13	49	23	2	12069	Hspa1a,Hspa1b	0.0869565	49
GO:0002831_GOBP_REGULATION_OF_RESPONSE_TO_BIOTIC_STIMULUS	0.004	0.13	49	261	5	12069	Birc3,Irf1,Relb,Socs3,Tnfaip3	0.0191571	49
GO:0050890_GOBP_COGNITION	0.0041	0.14	49	162	4	12069	Arc,Btg2,Fos,Jun	0.0246914	49
GO:2001234_GOBP_NEGATIVE_REGULATION_OF_APOPTOTIC_SIGNALING_PATHWAY	0.0041	0.13	49	161	4	12069	Herpud1,Hspa1a,Hspa1b,Tnfaip3	0.0248447	49
R-HSA-5687128_REACTOME_MAPK6_MAPK4_SIGNALING	0.0041	0.14	49	80	3	12069	Dnajb1,Jun,Ubc	0.0375	49
hsa05020_KEGG_PRION_DISEASES	0.0042	0.14	49	24	2	12069	Egr1,Hspa1a	0.0833333	49
R-HSA-2871796_REACTOME_FCERI_MEDIATED_MAPK_ACTIVATION	0.0042	0.14	49	24	2	12069	Fos,Jun	0.0833333	49
R-HSA-5213460_REACTOME_RIPK1_MEDIATED_REGULATED_NECROSIS	0.0042	0.14	49	24	2	12069	Birc3,Ubc	0.0833333	49
GO:0009743_GOBP_RESPONSE_TO_CARBOHYDRATE	0.0043	0.14	49	164	4	12069	Egr1,Klf7,Nr1d1,Txnip	0.0243902	49
R-HSA-381119_REACTOME_UNFOLDED_PROTEIN_RESPONSE_UPR	0.0043	0.14	49	81	3	12069	Atf3,Ddit3,Herpud1	0.037037	49
GO:0007622_GOBP_RHYTHMIC_BEHAVIOR	0.0046	0.15	49	25	2	12069	Egr1,Nr1d1	0.08	49
GO:0016235_GOCC_AGGRESOME	0.0046	0.15	49	25	2	12069	Hspa1a,Hspa1b	0.08	49
GO:0051091_GOBP_POSITIVE_REGULATION_OF_DNA_BINDING_TRANSCRIPTION_FACTOR_ACTIVITY	0.0047	0.15	49	168	4	12069	Ddit3,Hspa1a,Hspa1b,Ubc	0.0238095	49
GO:0062208_GOBP_POSITIVE_REGULATION_OF_PATTERN_RECOGNITION_RECEPTOR_SIGNALING_PATHWAY	0.0049	0.16	49	26	2	12069	Hspa1a,Hspa1b	0.0769231	49
R-HSA-9674555_REACTOME_SIGNALING_BY_CSF3_G_CSF	0.0049	0.16	49	26	2	12069	Socs3,Ubc	0.0769231	49
GO:2000060_GOBP_POSITIVE_REGULATION_OF_UBIQUITIN_DEPENDENT_PROTEIN_CATABOLIC_PROCESS	0.0051	0.16	49	86	3	12069	Herpud1,Hspa1a,Hspa1b	0.0348837	49
GO:0031112_GOBP_POSITIVE_REGULATION_OF_MICROTUBULE_POLYMERIZATION_OR_DEPOLYMERIZATION	0.0053	0.16	49	27	2	12069	Hspa1a,Hspa1b	0.0740741	49
GO:2001239_GOBP_REGULATION_OF_EXTRINSIC_APOPTOTIC_SIGNALING_PATHWAY_IN_ABSENCE_OF_LIGAND	0.0053	0.16	49	27	2	12069	Hspa1a,Hspa1b	0.0740741	49
GO:0070888_GOMF_E_BOX_BINDING	0.0053	0.16	49	27	2	12069	Bhlhe40,Nr1d1	0.0740741	49
R-HSA-418597_REACTOME_G_ALPHA_Z_SIGNALLING_EVENTS	0.0053	0.16	49	27	2	12069	Rgs16,Rgs4	0.0740741	49
R-HSA-445989_REACTOME_TAK1_ACTIVATES_NFKB_BY_PHOSPHORYLATION_AND_ACTIVATION_OF_IKKS_COMPLEX	0.0053	0.16	49	27	2	12069	Nfkbia,Ubc	0.0740741	49
R-HSA-2559580_REACTOME_OXIDATIVE_STRESS_INDUCED_SENESCENCE	0.0054	0.17	49	88	3	12069	Fos,Jun,Ubc	0.0340909	49
GO:0005667_GOCC_TRANSCRIPTION_REGULATOR_COMPLEX	0.0055	0.17	49	281	5	12069	Ddit3,Fos,Jun,Junb,Relb	0.0177936	49
GO:0031668_GOBP_CELLULAR_RESPONSE_TO_EXTRACELLULAR_STIMULUS	0.0056	0.17	49	176	4	12069	Atf3,Fos,Hspa8,Jun	0.0227273	49
GO:0001217_GOMF_DNA_BINDING_TRANSCRIPTION_REPRESSOR_ACTIVITY	0.0056	0.17	49	176	4	12069	Atf3,Bhlhe40,Jun,Nr1d1	0.0227273	49
GO:0002756_GOBP_MYD88_INDEPENDENT_TOLL_LIKE_RECEPTOR_SIGNALING_PATHWAY	0.0057	0.17	49	28	2	12069	Birc3,Ubc	0.0714286	49
GO:0007020_GOBP_MICROTUBULE_NUCLEATION	0.0057	0.17	49	28	2	12069	Hspa1a,Hspa1b	0.0714286	49
GO:0045732_GOBP_POSITIVE_REGULATION_OF_PROTEIN_CATABOLIC_PROCESS	0.0057	0.17	49	177	4	12069	Herpud1,Hspa1a,Hspa1b,Tnfaip3	0.0225989	49
GO:1905114_GOBP_CELL_SURFACE_RECEPTOR_SIGNALING_PATHWAY_INVOLVED_IN_CELL_CELL_SIGNALING	0.0057	0.17	49	405	6	12069	Bambi,Ddit3,Egr1,Rgs4,Tnfaip3,Ubc	0.0148148	49
R-HSA-2173796_REACTOME_SMAD2_SMAD3_SMAD4_HETEROTRIMER_REGULATES_TRANSCRIPTION	0.0057	0.17	49	28	2	12069	Junb,Ubc	0.0714286	49
GO:0070498_GOBP_INTERLEUKIN_1_MEDIATED_SIGNALING_PATHWAY	0.0059	0.18	49	91	3	12069	Egr1,Nfkbia,Ubc	0.032967	49
GO:0032623_GOBP_INTERLEUKIN_2_PRODUCTION	0.0061	0.18	49	29	2	12069	Tnfaip3,Zfp36	0.0689655	49
GO:1903311_GOBP_REGULATION_OF_MRNA_METABOLIC_PROCESS	0.0061	0.18	49	289	5	12069	Btg2,Hspa1a,Hspa8,Ubc,Zfp36	0.017301	49
GO:0008180_GOCC_COP9_SIGNALOSOME	0.0061	0.18	49	29	2	12069	Hspa1a,Hspa1b	0.0689655	49
R-HSA-9615710_REACTOME_LATE_ENDOSOMAL_MICROAUTOPHAGY	0.0061	0.18	49	29	2	12069	Hspa8,Ubc	0.0689655	49
GO:0032102_GOBP_NEGATIVE_REGULATION_OF_RESPONSE_TO_EXTERNAL_STIMULUS	0.0062	0.18	49	182	4	12069	Dusp1,Nr1d1,Socs3,Tnfaip3	0.021978	49
GO:1990845_GOBP_ADAPTIVE_THERMOGENESIS	0.0063	0.19	49	93	3	12069	Ddit3,Gadd45g,Nr1d1	0.0322581	49
R-HSA-5607764_REACTOME_CLEC7A_DECTIN_1_SIGNALING	0.0063	0.19	49	93	3	12069	Nfkbia,Relb,Ubc	0.0322581	49
GO:0048871_GOBP_MULTICELLULAR_ORGANISMAL_HOMEOSTASIS	0.0067	0.2	49	295	5	12069	Ddit3,Egr1,Gadd45g,Nr1d1,Tnfaip3	0.0169492	49
GO:0050866_GOBP_NEGATIVE_REGULATION_OF_CELL_ACTIVATION	0.0067	0.2	49	95	3	12069	Irf1,Nr1d1,Tnfaip3	0.0315789	49
GO:0044706_GOBP_MULTI_MULTICELLULAR_ORGANISM_PROCESS	0.0069	0.2	49	96	3	12069	Fos,Fosb,Junb	0.03125	49
GO:0010498_GOBP_PROTEASOMAL_PROTEIN_CATABOLIC_PROCESS	0.007	0.2	49	423	6	12069	Ddit3,Herpud1,Hspa1a,Hspa1b,Nr1d1,Ubc	0.0141844	49
R-HSA-450282_REACTOME_MAPK_TARGETS_NUCLEAR_EVENTS_MEDIATED_BY_MAP_KINASES	0.007	0.2	49	31	2	12069	Fos,Jun	0.0645161	49
GO:0006457_GOBP_PROTEIN_FOLDING	0.0071	0.21	49	189	4	12069	Dnajb1,Hspa1a,Hspa1b,Hspa8	0.021164	49
GO:0031663_GOBP_LIPOPOLYSACCHARIDE_MEDIATED_SIGNALING_PATHWAY	0.0074	0.21	49	32	2	12069	Nfkbia,Tnfaip3	0.0625	49
GO:0120163_GOBP_NEGATIVE_REGULATION_OF_COLD_INDUCED_THERMOGENESIS	0.0074	0.21	49	32	2	12069	Ddit3,Nr1d1	0.0625	49
R-HSA-936440_REACTOME_NEGATIVE_REGULATORS_OF_DDX58_IFIH1_SIGNALING	0.0074	0.21	49	32	2	12069	Tnfaip3,Ubc	0.0625	49
GO:0007389_GOBP_PATTERN_SPECIFICATION_PROCESS	0.0077	0.22	49	193	4	12069	Arc,Bhlhe40,Btg2,Ddit3	0.0207254	49
GO:0002683_GOBP_NEGATIVE_REGULATION_OF_IMMUNE_SYSTEM_PROCESS	0.0078	0.22	49	194	4	12069	Dusp1,Irf1,Nr1d1,Tnfaip3	0.0206186	49
GO:0000289_GOBP_NUCLEAR_TRANSCRIBED_MRNA_POLY_A_TAIL_SHORTENING	0.0079	0.22	49	33	2	12069	Btg2,Zfp36	0.0606061	49
GO:0032606_GOBP_TYPE_I_INTERFERON_PRODUCTION	0.0079	0.22	49	101	3	12069	Irf1,Relb,Tnfaip3	0.029703	49
GO:0033120_GOBP_POSITIVE_REGULATION_OF_RNA_SPLICING	0.0079	0.22	49	33	2	12069	Hspa1a,Hspa8	0.0606061	49
GO:0051100_GOBP_NEGATIVE_REGULATION_OF_BINDING	0.0079	0.22	49	101	3	12069	Ddit3,Jun,Nfkbia	0.029703	49
GO:0090224_GOBP_REGULATION_OF_SPINDLE_ORGANIZATION	0.0079	0.22	49	33	2	12069	Hspa1a,Hspa1b	0.0606061	49
GO:0098978_GOCC_GLUTAMATERGIC_SYNAPSE	0.0082	0.23	49	197	4	12069	Arc,Dnajb1,Hspa8,Prr7	0.0203046	49
GO:0007492_GOBP_ENDODERM_DEVELOPMENT	0.0083	0.23	49	34	2	12069	Arc,Dusp1	0.0588235	49
GO:0032611_GOBP_INTERLEUKIN_1_BETA_PRODUCTION	0.0083	0.23	49	34	2	12069	Egr1,Tnfaip3	0.0588235	49
GO:0043124_GOBP_NEGATIVE_REGULATION_OF_I_KAPPAB_KINASE_NF_KAPPAB_SIGNALING	0.0083	0.23	49	34	2	12069	Nr1d1,Tnfaip3	0.0588235	49
GO:0060395_GOBP_SMAD_PROTEIN_SIGNAL_TRANSDUCTION	0.0083	0.23	49	34	2	12069	Fos,Jun	0.0588235	49
GO:0060760_GOBP_POSITIVE_REGULATION_OF_RESPONSE_TO_CYTOKINE_STIMULUS	0.0083	0.23	49	34	2	12069	Hspa1a,Hspa1b	0.0588235	49
R-HSA-5689896_REACTOME_OVARIAN_TUMOR_DOMAIN_PROTEASES	0.0083	0.23	49	34	2	12069	Tnfaip3,Ubc	0.0588235	49
GO:1903052_GOBP_POSITIVE_REGULATION_OF_PROTEOLYSIS_INVOLVED_IN_CELLULAR_PROTEIN_CATABOLIC_PROCESS	0.0086	0.23	49	104	3	12069	Herpud1,Hspa1a,Hspa1b	0.0288462	49
R-HSA-9018519_REACTOME_ESTROGEN_DEPENDENT_GENE_EXPRESSION	0.0086	0.23	49	104	3	12069	Fos,Fosb,Jun	0.0288462	49
GO:0009409_GOBP_RESPONSE_TO_COLD	0.0088	0.24	49	35	2	12069	Fos,Nfkbia	0.0571429	49
GO:0051092_GOBP_POSITIVE_REGULATION_OF_NF_KAPPAB_TRANSCRIPTION_FACTOR_ACTIVITY	0.0088	0.24	49	105	3	12069	Hspa1a,Hspa1b,Ubc	0.0285714	49
GO:0071902_GOBP_POSITIVE_REGULATION_OF_PROTEIN_SERINE_THREONINE_KINASE_ACTIVITY	0.0088	0.24	49	201	4	12069	Adora2b,Gadd45b,Gadd45g,Ubc	0.0199005	49
GO:1902041_GOBP_REGULATION_OF_EXTRINSIC_APOPTOTIC_SIGNALING_PATHWAY_VIA_DEATH_DOMAIN_RECEPTORS	0.0088	0.24	49	35	2	12069	Atf3,Tnfaip3	0.0571429	49
GO:1904813_GOCC_FICOLIN_1_RICH_GRANULE_LUMEN	0.0088	0.24	49	105	3	12069	Hspa1a,Hspa1b,Hspa8	0.0285714	49
GO:0032480_GOBP_NEGATIVE_REGULATION_OF_TYPE_I_INTERFERON_PRODUCTION	0.0093	0.25	49	36	2	12069	Relb,Tnfaip3	0.0555556	49
GO:0033673_GOBP_NEGATIVE_REGULATION_OF_KINASE_ACTIVITY	0.0094	0.25	49	205	4	12069	Dusp1,Rgs4,Socs3,Tnfaip3	0.0195122	49
GO:0031348_GOBP_NEGATIVE_REGULATION_OF_DEFENSE_RESPONSE	0.0095	0.25	49	108	3	12069	Nr1d1,Socs3,Tnfaip3	0.0277778	49
GO:0071901_GOBP_NEGATIVE_REGULATION_OF_PROTEIN_SERINE_THREONINE_KINASE_ACTIVITY	0.0095	0.25	49	108	3	12069	Dusp1,Rgs4,Tnfaip3	0.0277778	49
GO:0032147_GOBP_ACTIVATION_OF_PROTEIN_KINASE_ACTIVITY	0.0096	0.25	49	206	4	12069	Adora2b,Gadd45b,Gadd45g,Ubc	0.0194175	49

## Sheet: GP5_enrichment
gene_set	pval	fdr	signature	geneset	overlap	background	hits	recall	query_size
GO:0006413_GOBP_TRANSLATIONAL_INITIATION	3.9e-10	3.7e-06	70	179	12	12069	Atf4,Eif1,Eif3m,Eif4a2,Eif4ebp1,Rpl10,Rpl32,Rplp0,Rplp1,Rps24,Rps27a,Rps28	0.0670391	70
R-HSA-72613_REACTOME_EUKARYOTIC_TRANSLATION_INITIATION	9.4e-10	4.4e-06	70	114	10	12069	Eif3m,Eif4a2,Eif4ebp1,Rpl10,Rpl32,Rplp0,Rplp1,Rps24,Rps27a,Rps28	0.0877193	70
R-HSA-157858_REACTOME_GAP_JUNCTION_TRAFFICKING_AND_REGULATION	2.9e-09	6.7e-06	70	23	6	12069	Actb,Actg1,Tuba1a,Tubb2a,Tubb4b,Tubb6	0.26087	70
R-HSA-5626467_REACTOME_RHO_GTPASES_ACTIVATE_IQGAPS	2.9e-09	6.7e-06	70	23	6	12069	Actb,Actg1,Tuba1a,Tubb2a,Tubb4b,Tubb6	0.26087	70
R-HSA-9675108_REACTOME_NERVOUS_SYSTEM_DEVELOPMENT	1.5e-08	2.8e-05	70	424	15	12069	Actb,Actg1,Cntn1,Rpl10,Rpl32,Rplp0,Rplp1,Rps24,Rps27a,Rps28,Tuba1a,Tubb2a,Tubb4b,Tubb6,Ubb	0.0353774	70
R-HSA-9646399_REACTOME_AGGREPHAGY	3e-08	4.2e-05	70	33	6	12069	Rps27a,Tuba1a,Tubb2a,Tubb4b,Tubb6,Ubb	0.181818	70
R-HSA-156842_REACTOME_EUKARYOTIC_TRANSLATION_ELONGATION	3.1e-08	4.2e-05	70	86	8	12069	Eef1a1,Rpl10,Rpl32,Rplp0,Rplp1,Rps24,Rps27a,Rps28	0.0930233	70
R-HSA-9633012_REACTOME_RESPONSE_OF_EIF2AK4_GCN2_TO_AMINO_ACID_DEFICIENCY	6.9e-08	6.6e-05	70	95	8	12069	Atf4,Rpl10,Rpl32,Rplp0,Rplp1,Rps24,Rps27a,Rps28	0.0842105	70
R-HSA-72766_REACTOME_TRANSLATION	7.2e-08	6.6e-05	70	284	12	12069	Eef1a1,Eif3m,Eif4a2,Eif4ebp1,Rpl10,Rpl32,Rplp0,Rplp1,Rps24,Rps27a,Rps28,Sec61b	0.0422535	70
R-HSA-437239_REACTOME_RECYCLING_PATHWAY_OF_L1	7.3e-08	6.6e-05	70	38	6	12069	Actb,Actg1,Tuba1a,Tubb2a,Tubb4b,Tubb6	0.157895	70
R-HSA-8852276_REACTOME_THE_ROLE_OF_GTSE1_IN_G2_M_PROGRESSION_AFTER_G2_CHECKPOINT	7.8e-08	6.6e-05	70	64	7	12069	Cdkn1a,Rps27a,Tuba1a,Tubb2a,Tubb4b,Tubb6,Ubb	0.109375	70
GO:0006613_GOBP_COTRANSLATIONAL_PROTEIN_TARGETING_TO_MEMBRANE	8.8e-08	6.9e-05	70	98	8	12069	Rpl10,Rpl32,Rplp0,Rplp1,Rps24,Rps27a,Rps28,Sec61b	0.0816327	70
R-HSA-1799339_REACTOME_SRP_DEPENDENT_COTRANSLATIONAL_PROTEIN_TARGETING_TO_MEMBRANE	1.6e-07	0.00011	70	106	8	12069	Rpl10,Rpl32,Rplp0,Rplp1,Rps24,Rps27a,Rps28,Sec61b	0.0754717	70
GO:0005198_GOMF_STRUCTURAL_MOLECULE_ACTIVITY	1.7e-07	0.00011	70	371	13	12069	Actb,Actg1,Rpl10,Rpl32,Rplp0,Rplp1,Rps24,Rps27a,Rps28,Tuba1a,Tubb2a,Tubb4b,Tubb6	0.0350404	70
hsa05130_KEGG_PATHOGENIC_ESCHERICHIA_COLI_INFECTION	1.8e-07	0.00011	70	44	6	12069	Actb,Actg1,Tuba1a,Tubb2a,Tubb4b,Tubb6	0.136364	70
GO:0072599_GOBP_ESTABLISHMENT_OF_PROTEIN_LOCALIZATION_TO_ENDOPLASMIC_RETICULUM	2.2e-07	0.00013	70	110	8	12069	Rpl10,Rpl32,Rplp0,Rplp1,Rps24,Rps27a,Rps28,Sec61b	0.0727273	70
R-HSA-190872_REACTOME_TRANSPORT_OF_CONNEXONS_TO_THE_PLASMA_MEMBRANE	3.3e-07	0.00018	70	11	4	12069	Tuba1a,Tubb2a,Tubb4b,Tubb6	0.363636	70
R-HSA-389958_REACTOME_COOPERATION_OF_PREFOLDIN_AND_TRIC_CCT_IN_ACTIN_AND_TUBULIN_FOLDING	3.4e-07	0.00018	70	26	5	12069	Actb,Tuba1a,Tubb2a,Tubb4b,Tubb6	0.192308	70
hsa03010_KEGG_RIBOSOME	4.4e-07	0.00022	70	82	7	12069	Rpl10,Rpl32,Rplp0,Rplp1,Rps24,Rps27a,Rps28	0.0853659	70
R-HSA-190861_REACTOME_GAP_JUNCTION_ASSEMBLY	5e-07	0.00023	70	12	4	12069	Tuba1a,Tubb2a,Tubb4b,Tubb6	0.333333	70
R-HSA-373760_REACTOME_L1CAM_INTERACTIONS	5.2e-07	0.00023	70	84	7	12069	Actb,Actg1,Cntn1,Tuba1a,Tubb2a,Tubb4b,Tubb6	0.0833333	70
GO:0070972_GOBP_PROTEIN_LOCALIZATION_TO_ENDOPLASMIC_RETICULUM	9.9e-07	0.00042	70	134	8	12069	Rpl10,Rpl32,Rplp0,Rplp1,Rps24,Rps27a,Rps28,Sec61b	0.0597015	70
R-HSA-72662_REACTOME_ACTIVATION_OF_THE_MRNA_UPON_BINDING_OF_THE_CAP_BINDING_COMPLEX_AND_EIFS_AND_SUBSEQUENT_BINDING_TO_43S	1.1e-06	0.00044	70	59	6	12069	Eif3m,Eif4a2,Eif4ebp1,Rps24,Rps27a,Rps28	0.101695	70
GO:0022626_GOCC_CYTOSOLIC_RIBOSOME	1.2e-06	0.00047	70	95	7	12069	Rpl10,Rpl32,Rplp0,Rplp1,Rps24,Rps27a,Rps28	0.0736842	70
R-HSA-1445148_REACTOME_TRANSLOCATION_OF_SLC2A4_GLUT4_TO_THE_PLASMA_MEMBRANE	1.5e-06	0.00055	70	62	6	12069	Actb,Actg1,Tuba1a,Tubb2a,Tubb4b,Tubb6	0.0967742	70
GO:0005200_GOMF_STRUCTURAL_CONSTITUENT_OF_CYTOSKELETON	1.6e-06	0.00058	70	63	6	12069	Actb,Actg1,Tuba1a,Tubb2a,Tubb4b,Tubb6	0.0952381	70
R-HSA-9711097_REACTOME_CELLULAR_RESPONSE_TO_STARVATION	1.7e-06	0.0006	70	144	8	12069	Atf4,Rpl10,Rpl32,Rplp0,Rplp1,Rps24,Rps27a,Rps28	0.0555556	70
R-HSA-983231_REACTOME_FACTORS_INVOLVED_IN_MEGAKARYOCYTE_DEVELOPMENT_AND_PLATELET_PRODUCTION	2.1e-06	0.0007	70	103	7	12069	Actb,H3f3b,Maff,Tuba1a,Tubb2a,Tubb4b,Tubb6	0.0679612	70
R-HSA-389977_REACTOME_POST_CHAPERONIN_TUBULIN_FOLDING_PATHWAY	2.3e-06	0.00076	70	17	4	12069	Tuba1a,Tubb2a,Tubb4b,Tubb6	0.235294	70
R-HSA-2408522_REACTOME_SELENOAMINO_ACID_METABOLISM	2.8e-06	0.00084	70	108	7	12069	Rpl10,Rpl32,Rplp0,Rplp1,Rps24,Rps27a,Rps28	0.0648148	70
R-HSA-9010553_REACTOME_REGULATION_OF_EXPRESSION_OF_SLITS_AND_ROBOS	2.8e-06	0.00084	70	154	8	12069	Rpl10,Rpl32,Rplp0,Rplp1,Rps24,Rps27a,Rps28,Ubb	0.0519481	70
R-HSA-9663891_REACTOME_SELECTIVE_AUTOPHAGY	2.8e-06	0.00084	70	69	6	12069	Rps27a,Tuba1a,Tubb2a,Tubb4b,Tubb6,Ubb	0.0869565	70
R-HSA-927802_REACTOME_NONSENSE_MEDIATED_DECAY_NMD	3e-06	0.00086	70	109	7	12069	Rpl10,Rpl32,Rplp0,Rplp1,Rps24,Rps27a,Rps28	0.0642202	70
R-HSA-389960_REACTOME_FORMATION_OF_TUBULIN_FOLDING_INTERMEDIATES_BY_CCT_TRIC	3.8e-06	0.001	70	19	4	12069	Tuba1a,Tubb2a,Tubb4b,Tubb6	0.210526	70
R-HSA-9619483_REACTOME_ACTIVATION_OF_AMPK_DOWNSTREAM_OF_NMDARS	4.7e-06	0.0013	70	20	4	12069	Tuba1a,Tubb2a,Tubb4b,Tubb6	0.2	70
GO:0000184_GOBP_NUCLEAR_TRANSCRIBED_MRNA_CATABOLIC_PROCESS_NONSENSE_MEDIATED_DECAY	4.9e-06	0.0013	70	117	7	12069	Rpl10,Rpl32,Rplp0,Rplp1,Rps24,Rps27a,Rps28	0.0598291	70
R-HSA-391251_REACTOME_PROTEIN_FOLDING	5.7e-06	0.0014	70	78	6	12069	Actb,Gng12,Tuba1a,Tubb2a,Tubb4b,Tubb6	0.0769231	70
GO:0006612_GOBP_PROTEIN_TARGETING_TO_MEMBRANE	7.6e-06	0.0019	70	176	8	12069	Rpl10,Rpl32,Rplp0,Rplp1,Rps24,Rps27a,Rps28,Sec61b	0.0454545	70
R-HSA-9668328_REACTOME_SEALING_OF_THE_NUCLEAR_ENVELOPE_NE_BY_ESCRT_III	8.5e-06	0.002	70	23	4	12069	Tuba1a,Tubb2a,Tubb4b,Tubb6	0.173913	70
R-HSA-9612973_REACTOME_AUTOPHAGY	1.1e-05	0.0027	70	133	7	12069	Eef1a1,Rps27a,Tuba1a,Tubb2a,Tubb4b,Tubb6,Ubb	0.0526316	70
R-HSA-376176_REACTOME_SIGNALING_BY_ROBO_RECEPTORS	1.2e-05	0.0028	70	188	8	12069	Rpl10,Rpl32,Rplp0,Rplp1,Rps24,Rps27a,Rps28,Ubb	0.0425532	70
GO:0002181_GOBP_CYTOPLASMIC_TRANSLATION	1.6e-05	0.0035	70	93	6	12069	Eif3m,Eif4a2,Rpl32,Rplp0,Rplp1,Rps28	0.0645161	70
R-HSA-9609736_REACTOME_ASSEMBLY_AND_CELL_SURFACE_PRESENTATION_OF_NMDA_RECEPTORS	1.6e-05	0.0036	70	27	4	12069	Tuba1a,Tubb2a,Tubb4b,Tubb6	0.148148	70
R-HSA-5610787_REACTOME_HEDGEHOG_OFF_STATE	1.8e-05	0.0038	70	95	6	12069	Rps27a,Tuba1a,Tubb2a,Tubb4b,Tubb6,Ubb	0.0631579	70
R-HSA-168255_REACTOME_INFLUENZA_INFECTION	1.9e-05	0.004	70	144	7	12069	Rpl10,Rpl32,Rplp0,Rplp1,Rps24,Rps27a,Rps28	0.0486111	70
GO:0003735_GOMF_STRUCTURAL_CONSTITUENT_OF_RIBOSOME	2.5e-05	0.0051	70	150	7	12069	Rpl10,Rpl32,Rplp0,Rplp1,Rps24,Rps27a,Rps28	0.0466667	70
R-HSA-8955332_REACTOME_CARBOXYTERMINAL_POST_TRANSLATIONAL_MODIFICATIONS_OF_TUBULIN	2.5e-05	0.0051	70	30	4	12069	Tuba1a,Tubb2a,Tubb4b,Tubb6	0.133333	70
R-HSA-5663220_REACTOME_RHO_GTPASES_ACTIVATE_FORMINS	2.7e-05	0.0052	70	102	6	12069	Actb,Actg1,Tuba1a,Tubb2a,Tubb4b,Tubb6	0.0588235	70
R-HSA-2995410_REACTOME_NUCLEAR_ENVELOPE_NE_REASSEMBLY	3.1e-05	0.0059	70	63	5	12069	Lmna,Tuba1a,Tubb2a,Tubb4b,Tubb6	0.0793651	70
R-HSA-71291_REACTOME_METABOLISM_OF_AMINO_ACIDS_AND_DERIVATIVES	3.6e-05	0.0068	70	284	9	12069	Odc1,Phgdh,Rpl10,Rpl32,Rplp0,Rplp1,Rps24,Rps27a,Rps28	0.0316901	70
R-HSA-453274_REACTOME_MITOTIC_G2_G2_M_PHASES	5.3e-05	0.0096	70	169	7	12069	Cdkn1a,Rps27a,Tuba1a,Tubb2a,Tubb4b,Tubb6,Ubb	0.0414201	70
R-HSA-983189_REACTOME_KINESINS	5.3e-05	0.0096	70	36	4	12069	Tuba1a,Tubb2a,Tubb4b,Tubb6	0.111111	70
GO:0044391_GOCC_RIBOSOMAL_SUBUNIT	6.2e-05	0.011	70	173	7	12069	Rpl10,Rpl32,Rplp0,Rplp1,Rps24,Rps27a,Rps28	0.0404624	70
R-HSA-5358351_REACTOME_SIGNALING_BY_HEDGEHOG	6.6e-05	0.012	70	120	6	12069	Rps27a,Tuba1a,Tubb2a,Tubb4b,Tubb6,Ubb	0.05	70
GO:0045182_GOMF_TRANSLATION_REGULATOR_ACTIVITY	7.6e-05	0.013	70	123	6	12069	Eef1a1,Eif1,Eif3m,Eif4a2,Eif4ebp1,Rpl10	0.0487805	70
GO:0019080_GOBP_VIRAL_GENE_EXPRESSION	9.4e-05	0.016	70	185	7	12069	Rpl10,Rpl32,Rplp0,Rplp1,Rps24,Rps27a,Rps28	0.0378378	70
R-HSA-6811436_REACTOME_COPI_INDEPENDENT_GOLGI_TO_ER_RETROGRADE_TRAFFIC	9.8e-05	0.016	70	42	4	12069	Tuba1a,Tubb2a,Tubb4b,Tubb6	0.0952381	70
R-HSA-2555396_REACTOME_MITOTIC_METAPHASE_AND_ANAPHASE	0.00011	0.018	70	190	7	12069	Lmna,Rps27a,Tuba1a,Tubb2a,Tubb4b,Tubb6,Ubb	0.0368421	70
GO:0070482_GOBP_RESPONSE_TO_OXYGEN_LEVELS	0.00012	0.019	70	260	8	12069	Atf4,Cdkn1a,Eif4ebp1,Lmna,Mt3,Pam,Rps27a,Ubb	0.0307692	70
R-HSA-9613829_REACTOME_CHAPERONE_MEDIATED_AUTOPHAGY	0.00012	0.019	70	17	3	12069	Eef1a1,Rps27a,Ubb	0.176471	70
R-HSA-3371497_REACTOME_HSP90_CHAPERONE_CYCLE_FOR_STEROID_HORMONE_RECEPTORS_SHR	0.00013	0.019	70	45	4	12069	Tuba1a,Tubb2a,Tubb4b,Tubb6	0.0888889	70
R-HSA-69231_REACTOME_CYCLIN_D_ASSOCIATED_EVENTS_IN_G1	0.00013	0.019	70	45	4	12069	Ccnd2,Cdkn1a,Rps27a,Ubb	0.0888889	70
R-HSA-72312_REACTOME_RRNA_PROCESSING	0.00013	0.019	70	194	7	12069	Rpl10,Rpl32,Rplp0,Rplp1,Rps24,Rps27a,Rps28	0.0360825	70
GO:0014741_GOBP_NEGATIVE_REGULATION_OF_MUSCLE_HYPERTROPHY	0.00014	0.021	70	18	3	12069	Errfi1,Lmna,Rgs2	0.166667	70
GO:0000956_GOBP_NUCLEAR_TRANSCRIBED_MRNA_CATABOLIC_PROCESS	0.00015	0.021	70	199	7	12069	Rpl10,Rpl32,Rplp0,Rplp1,Rps24,Rps27a,Rps28	0.0351759	70
R-HSA-109582_REACTOME_HEMOSTASIS	0.00016	0.022	70	344	9	12069	Actb,Gng12,H3f3b,Maff,Pde10a,Tuba1a,Tubb2a,Tubb4b,Tubb6	0.0261628	70
GO:0099513_GOCC_POLYMERIC_CYTOSKELETAL_FIBER	0.00018	0.025	70	431	10	12069	Actb,Actg1,Gng12,Krt8,Lmna,Tpt1,Tuba1a,Tubb2a,Tubb4b,Tubb6	0.0232019	70
GO:0005840_GOCC_RIBOSOME	0.00019	0.026	70	207	7	12069	Rpl10,Rpl32,Rplp0,Rplp1,Rps24,Rps27a,Rps28	0.0338164	70
GO:0022625_GOCC_CYTOSOLIC_LARGE_RIBOSOMAL_SUBUNIT	0.0002	0.026	70	50	4	12069	Rpl10,Rpl32,Rplp0,Rplp1	0.08	70
R-HSA-2979096_REACTOME_NOTCH2_ACTIVATION_AND_TRANSMISSION_OF_SIGNAL_TO_THE_NUCLEUS	0.0002	0.026	70	20	3	12069	Cntn1,Rps27a,Ubb	0.15	70
R-HSA-5620924_REACTOME_INTRAFLAGELLAR_TRANSPORT	0.0002	0.026	70	50	4	12069	Tuba1a,Tubb2a,Tubb4b,Tubb6	0.08	70
GO:0044706_GOBP_MULTI_MULTICELLULAR_ORGANISM_PROCESS	0.00023	0.029	70	96	5	12069	H3f3b,Maff,Pam,Prlr,Rgs2	0.0520833	70
R-HSA-2467813_REACTOME_SEPARATION_OF_SISTER_CHROMATIDS	0.00023	0.029	70	150	6	12069	Rps27a,Tuba1a,Tubb2a,Tubb4b,Tubb6,Ubb	0.04	70
R-HSA-69278_REACTOME_CELL_CYCLE_MITOTIC	0.00023	0.029	70	445	10	12069	Ccnd2,Cdkn1a,H3f3b,Lmna,Rps27a,Tuba1a,Tubb2a,Tubb4b,Tubb6,Ubb	0.0224719	70
GO:0006401_GOBP_RNA_CATABOLIC_PROCESS	0.00027	0.033	70	369	9	12069	Rpl10,Rpl32,Rplp0,Rplp1,Rps24,Rps27a,Rps28,Tent5a,Ubb	0.0243902	70
GO:0006605_GOBP_PROTEIN_TARGETING	0.00032	0.039	70	378	9	12069	Rpl10,Rpl32,Rplp0,Rplp1,Rps24,Rps27a,Rps28,Sec61b,Ubb	0.0238095	70
R-HSA-195258_REACTOME_RHO_GTPASE_EFFECTORS	0.00032	0.039	70	225	7	12069	Actb,Actg1,H3f3b,Tuba1a,Tubb2a,Tubb4b,Tubb6	0.0311111	70
GO:0010612_GOBP_REGULATION_OF_CARDIAC_MUSCLE_ADAPTATION	0.00033	0.039	70	5	2	12069	Errfi1,Lmna	0.4	70
GO:0036091_GOBP_POSITIVE_REGULATION_OF_TRANSCRIPTION_FROM_RNA_POLYMERASE_II_PROMOTER_IN_RESPONSE_TO_OXIDATIVE_STRESS	0.00033	0.039	70	5	2	12069	Atf4,Mt3	0.4	70
GO:0090150_GOBP_ESTABLISHMENT_OF_PROTEIN_LOCALIZATION_TO_MEMBRANE	0.00033	0.039	70	300	8	12069	Rpl10,Rpl32,Rplp0,Rplp1,Rps24,Rps27a,Rps28,Sec61b	0.0266667	70
hsa04540_KEGG_GAP_JUNCTION	0.00035	0.04	70	58	4	12069	Tuba1a,Tubb2a,Tubb4b,Tubb6	0.0689655	70
GO:0071453_GOBP_CELLULAR_RESPONSE_TO_OXYGEN_LEVELS	0.00039	0.044	70	166	6	12069	Atf4,Eif4ebp1,Lmna,Mt3,Rps27a,Ubb	0.0361446	70
GO:0072594_GOBP_ESTABLISHMENT_OF_PROTEIN_LOCALIZATION_TO_ORGANELLE	0.00039	0.044	70	475	10	12069	Cdkn1a,Rpl10,Rpl32,Rplp0,Rplp1,Rps24,Rps27a,Rps28,Sec61b,Ubb	0.0210526	70
GO:0009913_GOBP_EPIDERMAL_CELL_DIFFERENTIATION	0.00043	0.048	70	110	5	12069	Errfi1,Fosl2,Krt8,Maff,Ovol2	0.0454545	70
GO:0001216_GOMF_DNA_BINDING_TRANSCRIPTION_ACTIVATOR_ACTIVITY	0.00044	0.048	70	238	7	12069	Atf4,Fosl2,Jund,Mafa,Maff,Nr4a1,Ovol2	0.0294118	70
R-HSA-9682385_REACTOME_FLT3_SIGNALING_IN_DISEASE	0.00044	0.048	70	26	3	12069	Cdkn1a,Rps27a,Ubb	0.115385	70
GO:0007292_GOBP_FEMALE_GAMETE_GENERATION	0.00045	0.049	70	62	4	12069	H3f3b,Rgs2,Tubb4b,Ubb	0.0645161	70
GO:0031369_GOMF_TRANSLATION_INITIATION_FACTOR_BINDING	0.00049	0.051	70	27	3	12069	Eif3m,Eif4ebp1,Rps24	0.111111	70
R-HSA-112314_REACTOME_NEUROTRANSMITTER_RECEPTORS_AND_POSTSYNAPTIC_SIGNAL_TRANSMISSION	0.00049	0.051	70	113	5	12069	Gng12,Tuba1a,Tubb2a,Tubb4b,Tubb6	0.0442478	70
R-HSA-9637628_REACTOME_MODULATION_BY_MTB_OF_HOST_IMMUNE_SYSTEM	0.00049	0.051	70	6	2	12069	Rps27a,Ubb	0.333333	70
R-HSA-9706377_REACTOME_FLT3_SIGNALING_BY_CBL_MUTANTS	0.00049	0.051	70	6	2	12069	Rps27a,Ubb	0.333333	70
GO:0030855_GOBP_EPITHELIAL_CELL_DIFFERENTIATION	0.00056	0.057	70	325	8	12069	Atf4,Cdkn1a,Errfi1,Fosl2,Kdm6b,Krt8,Maff,Ovol2	0.0246154	70
R-HSA-68886_REACTOME_M_PHASE	0.00058	0.059	70	327	8	12069	H3f3b,Lmna,Rps27a,Tuba1a,Tubb2a,Tubb4b,Tubb6,Ubb	0.0244648	70
R-HSA-442755_REACTOME_ACTIVATION_OF_NMDA_RECEPTORS_AND_POSTSYNAPTIC_EVENTS	0.0006	0.06	70	67	4	12069	Tuba1a,Tubb2a,Tubb4b,Tubb6	0.0597015	70
GO:0071900_GOBP_REGULATION_OF_PROTEIN_SERINE_THREONINE_KINASE_ACTIVITY	0.00061	0.06	70	329	8	12069	Actb,Ccnd2,Cdkn1a,Dusp5,Pdcd4,Rgs2,Rps27a,Ubb	0.0243161	70
R-HSA-1980145_REACTOME_SIGNALING_BY_NOTCH2	0.00061	0.06	70	29	3	12069	Cntn1,Rps27a,Ubb	0.103448	70
GO:0045860_GOBP_POSITIVE_REGULATION_OF_PROTEIN_KINASE_ACTIVITY	0.00064	0.063	70	332	8	12069	Ccnd2,Cdkn1a,Dusp5,Mt3,Prlr,Rplp1,Rps27a,Ubb	0.0240964	70
GO:1905461_GOBP_POSITIVE_REGULATION_OF_VASCULAR_ASSOCIATED_SMOOTH_MUSCLE_CELL_APOPTOTIC_PROCESS	0.00068	0.063	70	7	2	12069	Atf4,Pdcd4	0.285714	70
GO:0016842_GOMF_AMIDINE_LYASE_ACTIVITY	0.00068	0.063	70	7	2	12069	Chac1,Pam	0.285714	70
GO:0099186_GOMF_STRUCTURAL_CONSTITUENT_OF_POSTSYNAPSE	0.00068	0.063	70	7	2	12069	Actb,Actg1	0.285714	70
R-HSA-2122948_REACTOME_ACTIVATED_NOTCH1_TRANSMITS_SIGNAL_TO_THE_NUCLEUS	0.00068	0.063	70	30	3	12069	Cntn1,Rps27a,Ubb	0.1	70
R-HSA-9636383_REACTOME_PREVENTION_OF_PHAGOSOMAL_LYSOSOMAL_FUSION	0.00068	0.063	70	7	2	12069	Rps27a,Ubb	0.285714	70
GO:0006446_GOBP_REGULATION_OF_TRANSLATIONAL_INITIATION	0.00071	0.065	70	70	4	12069	Atf4,Eif1,Eif4a2,Eif4ebp1	0.0571429	70
R-HSA-2559582_REACTOME_SENESCENCE_ASSOCIATED_SECRETORY_PHENOTYPE_SASP	0.00071	0.065	70	70	4	12069	Cdkn1a,H3f3b,Rps27a,Ubb	0.0571429	70
GO:0098974_GOBP_POSTSYNAPTIC_ACTIN_CYTOSKELETON_ORGANIZATION	0.00091	0.079	70	8	2	12069	Actb,Actg1	0.25	70
GO:1905288_GOBP_VASCULAR_ASSOCIATED_SMOOTH_MUSCLE_CELL_APOPTOTIC_PROCESS	0.00091	0.079	70	8	2	12069	Atf4,Pdcd4	0.25	70
R-HSA-1253288_REACTOME_DOWNREGULATION_OF_ERBB4_SIGNALING	0.00091	0.079	70	8	2	12069	Rps27a,Ubb	0.25	70
R-HSA-8849469_REACTOME_PTK6_REGULATES_RTKS_AND_THEIR_EFFECTORS_AKT1_AND_DOK1	0.00091	0.079	70	8	2	12069	Rps27a,Ubb	0.25	70
GO:0030216_GOBP_KERATINOCYTE_DIFFERENTIATION	0.00092	0.079	70	75	4	12069	Errfi1,Fosl2,Krt8,Ovol2	0.0533333	70
R-HSA-6811434_REACTOME_COPI_DEPENDENT_GOLGI_TO_ER_RETROGRADE_TRAFFIC	0.00092	0.079	70	75	4	12069	Tuba1a,Tubb2a,Tubb4b,Tubb6	0.0533333	70
GO:0098562_GOCC_CYTOPLASMIC_SIDE_OF_MEMBRANE	0.00093	0.079	70	130	5	12069	Eef1a1,Errfi1,Gng12,Rgs2,Rps28	0.0384615	70
GO:0008135_GOMF_TRANSLATION_FACTOR_ACTIVITY_RNA_BINDING	0.0011	0.09	70	78	4	12069	Eef1a1,Eif1,Eif3m,Eif4a2	0.0512821	70
R-HSA-2565942_REACTOME_REGULATION_OF_PLK1_ACTIVITY_AT_G2_M_TRANSITION	0.0011	0.09	70	79	4	12069	Rps27a,Tuba1a,Tubb4b,Ubb	0.0506329	70
GO:0014745_GOBP_NEGATIVE_REGULATION_OF_MUSCLE_ADAPTATION	0.0012	0.09	70	9	2	12069	Errfi1,Lmna	0.222222	70
GO:0032147_GOBP_ACTIVATION_OF_PROTEIN_KINASE_ACTIVITY	0.0012	0.094	70	206	6	12069	Dusp5,Mt3,Prlr,Rplp1,Rps27a,Ubb	0.0291262	70
GO:0043619_GOBP_REGULATION_OF_TRANSCRIPTION_FROM_RNA_POLYMERASE_II_PROMOTER_IN_RESPONSE_TO_OXIDATIVE_STRESS	0.0012	0.09	70	9	2	12069	Atf4,Mt3	0.222222	70
GO:0061469_GOBP_REGULATION_OF_TYPE_B_PANCREATIC_CELL_PROLIFERATION	0.0012	0.09	70	9	2	12069	Errfi1,Nr4a1	0.222222	70
GO:0099188_GOBP_POSTSYNAPTIC_CYTOSKELETON_ORGANIZATION	0.0012	0.09	70	9	2	12069	Actb,Actg1	0.222222	70
R-HSA-190873_REACTOME_GAP_JUNCTION_DEGRADATION	0.0012	0.09	70	9	2	12069	Actb,Actg1	0.222222	70
R-HSA-3785653_REACTOME_MYOCLONIC_EPILEPSY_OF_LAFORA	0.0012	0.09	70	9	2	12069	Rps27a,Ubb	0.222222	70
R-HSA-380320_REACTOME_RECRUITMENT_OF_NUMA_TO_MITOTIC_CENTROSOMES	0.0012	0.094	70	81	4	12069	Tuba1a,Tubb2a,Tubb4b,Tubb6	0.0493827	70
R-HSA-8876493_REACTOME_INLA_MEDIATED_ENTRY_OF_LISTERIA_MONOCYTOGENES_INTO_HOST_CELLS	0.0012	0.09	70	9	2	12069	Rps27a,Ubb	0.222222	70
R-HSA-8948747_REACTOME_REGULATION_OF_PTEN_LOCALIZATION	0.0012	0.09	70	9	2	12069	Rps27a,Ubb	0.222222	70
GO:0045682_GOBP_REGULATION_OF_EPIDERMIS_DEVELOPMENT	0.0013	0.096	70	37	3	12069	Errfi1,Maff,Ovol2	0.0810811	70
GO:0009404_GOBP_TOXIN_METABOLIC_PROCESS	0.0014	0.1	70	10	2	12069	Fmo1,Pam	0.2	70
GO:0014743_GOBP_REGULATION_OF_MUSCLE_HYPERTROPHY	0.0014	0.1	70	38	3	12069	Errfi1,Lmna,Rgs2	0.0789474	70
GO:0060322_GOBP_HEAD_DEVELOPMENT	0.0014	0.1	70	466	9	12069	Actb,Cntn1,Gng12,Kdm2b,Kdm6b,Phgdh,Rgs2,Syt4,Ubb	0.0193133	70
GO:0016840_GOMF_CARBON_NITROGEN_LYASE_ACTIVITY	0.0014	0.1	70	10	2	12069	Chac1,Pam	0.2	70
R-HSA-5696394_REACTOME_DNA_DAMAGE_RECOGNITION_IN_GG_NER	0.0014	0.1	70	38	3	12069	Actb,Rps27a,Ubb	0.0789474	70
R-HSA-937042_REACTOME_IRAK2_MEDIATED_ACTIVATION_OF_TAK1_COMPLEX	0.0014	0.1	70	10	2	12069	Rps27a,Ubb	0.2	70
R-HSA-9637687_REACTOME_SUPPRESSION_OF_PHAGOSOMAL_MATURATION	0.0014	0.1	70	10	2	12069	Rps27a,Ubb	0.2	70
R-HSA-9645460_REACTOME_ALPHA_PROTEIN_KINASE_1_SIGNALING_PATHWAY	0.0014	0.1	70	10	2	12069	Rps27a,Ubb	0.2	70
R-HSA-9664873_REACTOME_PEXOPHAGY	0.0014	0.1	70	10	2	12069	Rps27a,Ubb	0.2	70
GO:0001934_GOBP_POSITIVE_REGULATION_OF_PROTEIN_PHOSPHORYLATION	0.0015	0.1	70	468	9	12069	Ccnd2,Cdkn1a,Cntn1,Dusp5,Mt3,Prlr,Rplp1,Rps27a,Ubb	0.0192308	70
GO:0003006_GOBP_DEVELOPMENTAL_PROCESS_INVOLVED_IN_REPRODUCTION	0.0015	0.1	70	470	9	12069	Abhd2,H3f3b,Kdm2b,Krt8,Ovol2,Rgs2,Tubb4b,Ubb,Vgf	0.0191489	70
hsa05410_KEGG_HYPERTROPHIC_CARDIOMYOPATHY_HCM	0.0015	0.1	70	39	3	12069	Actb,Actg1,Lmna	0.0769231	70
R-HSA-2500257_REACTOME_RESOLUTION_OF_SISTER_CHROMATID_COHESION	0.0015	0.1	70	86	4	12069	Tuba1a,Tubb2a,Tubb4b,Tubb6	0.0465116	70
R-HSA-5675221_REACTOME_NEGATIVE_REGULATION_OF_MAPK_PATHWAY	0.0015	0.1	70	39	3	12069	Dusp5,Rps27a,Ubb	0.0769231	70
GO:0048871_GOBP_MULTICELLULAR_ORGANISMAL_HOMEOSTASIS	0.0016	0.1	70	295	7	12069	Actb,Actg1,Atf4,Hadh,Kdm6b,Prlr,Ubb	0.0237288	70
GO:0072562_GOCC_BLOOD_MICROPARTICLE	0.0016	0.1	70	40	3	12069	Actb,Actg1,Gc	0.075	70
hsa05414_KEGG_DILATED_CARDIOMYOPATHY	0.0016	0.1	70	40	3	12069	Actb,Actg1,Lmna	0.075	70
R-HSA-2559583_REACTOME_CELLULAR_SENESCENCE	0.0016	0.1	70	146	5	12069	Cdkn1a,H3f3b,Kdm6b,Rps27a,Ubb	0.0342466	70
GO:0022627_GOCC_CYTOSOLIC_SMALL_RIBOSOMAL_SUBUNIT	0.0017	0.11	70	41	3	12069	Rps24,Rps27a,Rps28	0.0731707	70
R-HSA-112315_REACTOME_TRANSMISSION_ACROSS_CHEMICAL_SYNAPSES	0.0017	0.11	70	148	5	12069	Gng12,Tuba1a,Tubb2a,Tubb4b,Tubb6	0.0337838	70
R-HSA-2132295_REACTOME_MHC_CLASS_II_ANTIGEN_PRESENTATION	0.0017	0.11	70	88	4	12069	Tuba1a,Tubb2a,Tubb4b,Tubb6	0.0454545	70
R-HSA-2559580_REACTOME_OXIDATIVE_STRESS_INDUCED_SENESCENCE	0.0017	0.11	70	88	4	12069	H3f3b,Kdm6b,Rps27a,Ubb	0.0454545	70
R-HSA-6807878_REACTOME_COPI_MEDIATED_ANTEROGRADE_TRANSPORT	0.0017	0.11	70	89	4	12069	Tuba1a,Tubb2a,Tubb4b,Tubb6	0.0449438	70
GO:0034393_GOBP_POSITIVE_REGULATION_OF_SMOOTH_MUSCLE_CELL_APOPTOTIC_PROCESS	0.0018	0.11	70	11	2	12069	Atf4,Pdcd4	0.181818	70
GO:0031386_GOMF_PROTEIN_TAG	0.0018	0.11	70	11	2	12069	Rps27a,Ubb	0.181818	70
R-HSA-1358803_REACTOME_DOWNREGULATION_OF_ERBB2_ERBB3_SIGNALING	0.0018	0.11	70	11	2	12069	Rps27a,Ubb	0.181818	70
R-HSA-209543_REACTOME_P75NTR_RECRUITS_SIGNALLING_COMPLEXES	0.0018	0.11	70	11	2	12069	Rps27a,Ubb	0.181818	70
R-HSA-209560_REACTOME_NF_KB_IS_ACTIVATED_AND_SIGNALS_SURVIVAL	0.0018	0.11	70	11	2	12069	Rps27a,Ubb	0.181818	70
R-HSA-3134975_REACTOME_REGULATION_OF_INNATE_IMMUNE_RESPONSES_TO_CYTOSOLIC_DNA	0.0018	0.11	70	11	2	12069	Rps27a,Ubb	0.181818	70
R-HSA-5689877_REACTOME_JOSEPHIN_DOMAIN_DUBS	0.0018	0.11	70	11	2	12069	Rps27a,Ubb	0.181818	70
R-HSA-9014325_REACTOME_TICAM1_TRAF6_DEPENDENT_INDUCTION_OF_TAK1_COMPLEX	0.0018	0.11	70	11	2	12069	Rps27a,Ubb	0.181818	70
R-HSA-9708530_REACTOME_REGULATION_OF_BACH1_ACTIVITY	0.0018	0.11	70	11	2	12069	Rps27a,Ubb	0.181818	70
R-HSA-975110_REACTOME_TRAF6_MEDIATED_IRF7_ACTIVATION_IN_TLR7_8_OR_9_SIGNALING	0.0018	0.11	70	11	2	12069	Rps27a,Ubb	0.181818	70
GO:0016491_GOMF_OXIDOREDUCTASE_ACTIVITY	0.0019	0.11	70	487	9	12069	Cox6a2,Ero1b,Fmo1,Hadh,Kdm2b,Kdm6b,Ndufs2,Pam,Phgdh	0.0184805	70
R-HSA-9609690_REACTOME_HCMV_EARLY_EVENTS	0.0019	0.11	70	91	4	12069	Tuba1a,Tubb2a,Tubb4b,Tubb6	0.043956	70
GO:0019953_GOBP_SEXUAL_REPRODUCTION	0.002	0.11	70	395	8	12069	Abhd2,Adam32,H3f3b,Kdm2b,Rgs2,Tubb4b,Ubb,Vgf	0.0202532	70
GO:0061061_GOBP_MUSCLE_STRUCTURE_DEVELOPMENT	0.002	0.12	70	309	7	12069	H3f3b,Ifrd1,Kdm6b,Krt8,Maff,Pdcd4,Rgs2	0.0226537	70
hsa05412_KEGG_ARRHYTHMOGENIC_RIGHT_VENTRICULAR_CARDIOMYOPATHY_ARVC	0.002	0.11	70	43	3	12069	Actb,Actg1,Lmna	0.0697674	70
GO:0003299_GOBP_MUSCLE_HYPERTROPHY_IN_RESPONSE_TO_STRESS	0.0021	0.12	70	12	2	12069	Errfi1,Lmna	0.166667	70
GO:0070633_GOBP_TRANSEPITHELIAL_TRANSPORT	0.0021	0.12	70	12	2	12069	Actb,Actg1	0.166667	70
GO:1990845_GOBP_ADAPTIVE_THERMOGENESIS	0.0021	0.12	70	93	4	12069	Atf4,Hadh,Kdm6b,Prlr	0.0430108	70
GO:0051287_GOMF_NAD_BINDING	0.0021	0.12	70	44	3	12069	Hadh,Ndufs2,Phgdh	0.0681818	70
hsa05110_KEGG_VIBRIO_CHOLERAE_INFECTION	0.0021	0.12	70	44	3	12069	Actb,Actg1,Sec61b	0.0681818	70
R-HSA-3229121_REACTOME_GLYCOGEN_STORAGE_DISEASES	0.0021	0.12	70	12	2	12069	Rps27a,Ubb	0.166667	70
R-HSA-9013973_REACTOME_TICAM1_DEPENDENT_ACTIVATION_OF_IRF3_IRF7	0.0021	0.12	70	12	2	12069	Rps27a,Ubb	0.166667	70
R-HSA-9706369_REACTOME_NEGATIVE_REGULATION_OF_FLT3	0.0021	0.12	70	12	2	12069	Rps27a,Ubb	0.166667	70
GO:0008544_GOBP_EPIDERMIS_DEVELOPMENT	0.0022	0.12	70	158	5	12069	Errfi1,Fosl2,Krt8,Maff,Ovol2	0.0316456	70
GO:0051348_GOBP_NEGATIVE_REGULATION_OF_TRANSFERASE_ACTIVITY	0.0022	0.12	70	231	6	12069	Cdkn1a,Dusp5,Eif4a2,Errfi1,Pdcd4,Rgs2	0.025974	70
GO:0042562_GOMF_HORMONE_BINDING	0.0022	0.12	70	45	3	12069	Abhd2,Prlr,Sec61b	0.0666667	70
R-HSA-5663202_REACTOME_DISEASES_OF_SIGNAL_TRANSDUCTION_BY_GROWTH_FACTOR_RECEPTORS_AND_SECOND_MESSENGERS	0.0022	0.12	70	314	7	12069	Actb,Actg1,Cdkn1a,Lmna,Nr4a1,Rps27a,Ubb	0.022293	70
GO:0070848_GOBP_RESPONSE_TO_GROWTH_FACTOR	0.0024	0.13	70	408	8	12069	Eef1a1,Errfi1,Mt3,Nr4a1,Ovol2,Pdcd4,Rps27a,Ubb	0.0196078	70
GO:0044342_GOBP_TYPE_B_PANCREATIC_CELL_PROLIFERATION	0.0025	0.13	70	13	2	12069	Errfi1,Nr4a1	0.153846	70
GO:0051953_GOBP_NEGATIVE_REGULATION_OF_AMINE_TRANSPORT	0.0025	0.13	70	13	2	12069	Rgs2,Syt4	0.153846	70
GO:1904706_GOBP_NEGATIVE_REGULATION_OF_VASCULAR_ASSOCIATED_SMOOTH_MUSCLE_CELL_PROLIFERATION	0.0025	0.13	70	13	2	12069	Cdkn1a,Pdcd4	0.153846	70
GO:0090079_GOMF_TRANSLATION_REGULATOR_ACTIVITY_NUCLEIC_ACID_BINDING	0.0025	0.13	70	98	4	12069	Eef1a1,Eif1,Eif3m,Eif4a2	0.0408163	70
GO:0098918_GOMF_STRUCTURAL_CONSTITUENT_OF_SYNAPSE	0.0025	0.13	70	13	2	12069	Actb,Actg1	0.153846	70
R-HSA-8875360_REACTOME_INLB_MEDIATED_ENTRY_OF_LISTERIA_MONOCYTOGENES_INTO_HOST_CELL	0.0025	0.13	70	13	2	12069	Rps27a,Ubb	0.153846	70
R-HSA-937072_REACTOME_TRAF6_MEDIATED_INDUCTION_OF_TAK1_COMPLEX_WITHIN_TLR4_COMPLEX	0.0025	0.13	70	13	2	12069	Rps27a,Ubb	0.153846	70
GO:1990928_GOBP_RESPONSE_TO_AMINO_ACID_STARVATION	0.0027	0.14	70	48	3	12069	Atf4,Cdkn1a,Eif4ebp1	0.0625	70
GO:0003924_GOMF_GTPASE_ACTIVITY	0.0027	0.14	70	242	6	12069	Eef1a1,Rgs2,Tuba1a,Tubb2a,Tubb4b,Tubb6	0.0247934	70
GO:0003743_GOMF_TRANSLATION_INITIATION_FACTOR_ACTIVITY	0.0028	0.14	70	49	3	12069	Eif1,Eif3m,Eif4a2	0.0612245	70
R-HSA-193639_REACTOME_P75NTR_SIGNALS_VIA_NF_KB	0.0029	0.14	70	14	2	12069	Rps27a,Ubb	0.142857	70
R-HSA-2173791_REACTOME_TGF_BETA_RECEPTOR_SIGNALING_IN_EMT_EPITHELIAL_TO_MESENCHYMAL_TRANSITION	0.0029	0.14	70	14	2	12069	Rps27a,Ubb	0.142857	70
R-HSA-2691230_REACTOME_SIGNALING_BY_NOTCH1_HD_DOMAIN_MUTANTS_IN_CANCER	0.0029	0.14	70	14	2	12069	Rps27a,Ubb	0.142857	70
R-HSA-3322077_REACTOME_GLYCOGEN_SYNTHESIS	0.0029	0.14	70	14	2	12069	Rps27a,Ubb	0.142857	70
R-HSA-4641263_REACTOME_REGULATION_OF_FZD_BY_UBIQUITINATION	0.0029	0.14	70	14	2	12069	Rps27a,Ubb	0.142857	70
R-HSA-936964_REACTOME_ACTIVATION_OF_IRF3_IRF7_MEDIATED_BY_TBK1_IKK_EPSILON	0.0029	0.14	70	14	2	12069	Rps27a,Ubb	0.142857	70
R-HSA-937039_REACTOME_IRAK1_RECRUITS_IKK_COMPLEX	0.0029	0.14	70	14	2	12069	Rps27a,Ubb	0.142857	70
GO:0001659_GOBP_TEMPERATURE_HOMEOSTASIS	0.003	0.14	70	103	4	12069	Atf4,Hadh,Kdm6b,Prlr	0.038835	70
GO:0010035_GOBP_RESPONSE_TO_INORGANIC_SUBSTANCE	0.003	0.14	70	331	7	12069	Atf4,Jund,Kdm6b,Krt8,Mt3,Pam,Syt4	0.021148	70
GO:0043620_GOBP_REGULATION_OF_DNA_TEMPLATED_TRANSCRIPTION_IN_RESPONSE_TO_STRESS	0.0031	0.15	70	104	4	12069	Atf4,Mt3,Rps27a,Ubb	0.0384615	70
GO:0014896_GOBP_MUSCLE_HYPERTROPHY	0.0032	0.15	70	51	3	12069	Errfi1,Lmna,Rgs2	0.0588235	70
GO:0015934_GOCC_LARGE_RIBOSOMAL_SUBUNIT	0.0033	0.16	70	106	4	12069	Rpl10,Rpl32,Rplp0,Rplp1	0.0377358	70
R-HSA-205043_REACTOME_NRIF_SIGNALS_CELL_DEATH_FROM_THE_NUCLEUS	0.0033	0.16	70	15	2	12069	Rps27a,Ubb	0.133333	70
R-HSA-446353_REACTOME_CELL_EXTRACELLULAR_MATRIX_INTERACTIONS	0.0033	0.16	70	15	2	12069	Actb,Actg1	0.133333	70
R-HSA-8856688_REACTOME_GOLGI_TO_ER_RETROGRADE_TRANSPORT	0.0033	0.16	70	106	4	12069	Tuba1a,Tubb2a,Tubb4b,Tubb6	0.0377358	70
R-HSA-9648895_REACTOME_RESPONSE_OF_EIF2AK1_HRI_TO_HEME_DEFICIENCY	0.0033	0.16	70	15	2	12069	Atf4,Chac1	0.133333	70
GO:0098552_GOCC_SIDE_OF_MEMBRANE	0.0034	0.16	70	253	6	12069	Eef1a1,Errfi1,Gng12,Prlr,Rgs2,Rps28	0.0237154	70
GO:0071901_GOBP_NEGATIVE_REGULATION_OF_PROTEIN_SERINE_THREONINE_KINASE_ACTIVITY	0.0035	0.16	70	108	4	12069	Cdkn1a,Dusp5,Pdcd4,Rgs2	0.037037	70
GO:0007338_GOBP_SINGLE_FERTILIZATION	0.0036	0.16	70	53	3	12069	Abhd2,Adam32,H3f3b	0.0566038	70
GO:0019221_GOBP_CYTOKINE_MEDIATED_SIGNALING_PATHWAY	0.0036	0.16	70	435	8	12069	Cdkn1a,Krt8,Mt3,Pdcd4,Prlr,Rplp0,Rps27a,Ubb	0.0183908	70
GO:0051347_GOBP_POSITIVE_REGULATION_OF_TRANSFERASE_ACTIVITY	0.0036	0.16	70	436	8	12069	Ccnd2,Cdkn1a,Dusp5,Mt3,Prlr,Rplp1,Rps27a,Ubb	0.0183486	70
GO:0007143_GOBP_FEMALE_MEIOTIC_NUCLEAR_DIVISION	0.0038	0.17	70	16	2	12069	Tubb4b,Ubb	0.125	70
GO:0034390_GOBP_SMOOTH_MUSCLE_CELL_APOPTOTIC_PROCESS	0.0038	0.17	70	16	2	12069	Atf4,Pdcd4	0.125	70
GO:0043407_GOBP_NEGATIVE_REGULATION_OF_MAP_KINASE_ACTIVITY	0.0038	0.17	70	54	3	12069	Dusp5,Pdcd4,Rgs2	0.0555556	70
R-HSA-1295596_REACTOME_SPRY_REGULATION_OF_FGF_SIGNALING	0.0038	0.17	70	16	2	12069	Rps27a,Ubb	0.125	70
R-HSA-175474_REACTOME_ASSEMBLY_OF_THE_HIV_VIRION	0.0038	0.17	70	16	2	12069	Rps27a,Ubb	0.125	70
R-HSA-5684264_REACTOME_MAP3K8_TPL2_DEPENDENT_MAPK1_3_ACTIVATION	0.0038	0.17	70	16	2	12069	Rps27a,Ubb	0.125	70
R-HSA-6802952_REACTOME_SIGNALING_BY_BRAF_AND_RAF_FUSIONS	0.0038	0.17	70	54	3	12069	Actb,Actg1,Lmna	0.0555556	70
R-HSA-6804760_REACTOME_REGULATION_OF_TP53_ACTIVITY_THROUGH_METHYLATION	0.0038	0.17	70	16	2	12069	Rps27a,Ubb	0.125	70
R-HSA-9659787_REACTOME_ABERRANT_REGULATION_OF_MITOTIC_G1_S_TRANSITION_IN_CANCER_DUE_TO_RB1_DEFECTS	0.0038	0.17	70	16	2	12069	Ccnd2,Cdkn1a	0.125	70
GO:0043502_GOBP_REGULATION_OF_MUSCLE_ADAPTATION	0.004	0.17	70	55	3	12069	Errfi1,Lmna,Rgs2	0.0545455	70
R-HSA-2672351_REACTOME_STIMULI_SENSING_CHANNELS	0.004	0.17	70	55	3	12069	Rps27a,Trpm5,Ubb	0.0545455	70
GO:0048640_GOBP_NEGATIVE_REGULATION_OF_DEVELOPMENTAL_GROWTH	0.0042	0.18	70	56	3	12069	Cdkn1a,Mt3,Rgs2	0.0535714	70
hsa04010_KEGG_MAPK_SIGNALING_PATHWAY	0.0042	0.18	70	184	5	12069	Atf4,Dusp5,Gng12,Jund,Nr4a1	0.0271739	70
R-HSA-187577_REACTOME_SCF_SKP2_MEDIATED_DEGRADATION_OF_P27_P21	0.0042	0.18	70	56	3	12069	Cdkn1a,Rps27a,Ubb	0.0535714	70
R-HSA-446203_REACTOME_ASPARAGINE_N_LINKED_GLYCOSYLATION	0.0042	0.18	70	264	6	12069	Rps27a,Tuba1a,Tubb2a,Tubb4b,Tubb6,Ubb	0.0227273	70
GO:0042692_GOBP_MUSCLE_CELL_DIFFERENTIATION	0.0043	0.18	70	185	5	12069	H3f3b,Kdm6b,Krt8,Pdcd4,Rgs2	0.027027	70
GO:0045947_GOBP_NEGATIVE_REGULATION_OF_TRANSLATIONAL_INITIATION	0.0043	0.18	70	17	2	12069	Atf4,Eif4ebp1	0.117647	70
R-HSA-5655862_REACTOME_TRANSLESION_SYNTHESIS_BY_POLK	0.0043	0.18	70	17	2	12069	Rps27a,Ubb	0.117647	70
R-HSA-9609646_REACTOME_HCMV_INFECTION	0.0043	0.18	70	114	4	12069	Tuba1a,Tubb2a,Tubb4b,Tubb6	0.0350877	70
GO:0042255_GOBP_RIBOSOME_ASSEMBLY	0.0044	0.18	70	57	3	12069	Rpl10,Rplp0,Rps28	0.0526316	70
GO:0120162_GOBP_POSITIVE_REGULATION_OF_COLD_INDUCED_THERMOGENESIS	0.0044	0.18	70	57	3	12069	Hadh,Kdm6b,Prlr	0.0526316	70
GO:0007178_GOBP_TRANSMEMBRANE_RECEPTOR_PROTEIN_SERINE_THREONINE_KINASE_SIGNALING_PATHWAY	0.0045	0.19	70	187	5	12069	Ovol2,Pdcd4,Rps27a,Ubb,Zc3h3	0.026738	70
GO:0043405_GOBP_REGULATION_OF_MAP_KINASE_ACTIVITY	0.0047	0.19	70	189	5	12069	Dusp5,Pdcd4,Rgs2,Rps27a,Ubb	0.026455	70
GO:0048568_GOBP_EMBRYONIC_ORGAN_DEVELOPMENT	0.0047	0.19	70	189	5	12069	Atf4,Kdm2b,Krt8,Ovol2,Rpl10	0.026455	70
GO:1901522_GOBP_POSITIVE_REGULATION_OF_TRANSCRIPTION_FROM_RNA_POLYMERASE_II_PROMOTER_INVOLVED_IN_CELLULAR_RESPONSE_TO_CHEMICAL_STIMULUS	0.0048	0.19	70	18	2	12069	Atf4,Mt3	0.111111	70
GO:0070993_GOCC_TRANSLATION_PREINITIATION_COMPLEX	0.0048	0.19	70	18	2	12069	Eif1,Eif3m	0.111111	70
R-HSA-168927_REACTOME_TICAM1_RIP1_MEDIATED_IKK_COMPLEX_RECRUITMENT	0.0048	0.19	70	18	2	12069	Rps27a,Ubb	0.111111	70
R-HSA-418990_REACTOME_ADHERENS_JUNCTIONS_INTERACTIONS	0.0048	0.19	70	18	2	12069	Actb,Actg1	0.111111	70
R-HSA-445095_REACTOME_INTERACTION_BETWEEN_L1_AND_ANKYRINS	0.0048	0.19	70	18	2	12069	Actb,Actg1	0.111111	70
R-HSA-6807004_REACTOME_NEGATIVE_REGULATION_OF_MET_ACTIVITY	0.0048	0.19	70	18	2	12069	Rps27a,Ubb	0.111111	70
R-HSA-8856828_REACTOME_CLATHRIN_MEDIATED_ENDOCYTOSIS	0.0048	0.19	70	118	4	12069	Actb,Actg1,Rps27a,Ubb	0.0338983	70
R-HSA-8876384_REACTOME_LISTERIA_MONOCYTOGENES_ENTRY_INTO_HOST_CELLS	0.0048	0.19	70	18	2	12069	Rps27a,Ubb	0.111111	70
R-HSA-912631_REACTOME_REGULATION_OF_SIGNALING_BY_CBL	0.0048	0.19	70	18	2	12069	Rps27a,Ubb	0.111111	70
GO:0050878_GOBP_REGULATION_OF_BODY_FLUID_LEVELS	0.0049	0.19	70	272	6	12069	Actb,Actg1,H3f3b,Maff,Pam,Prlr	0.0220588	70
GO:0033993_GOBP_RESPONSE_TO_LIPID	0.005	0.19	70	460	8	12069	Abhd2,Cdkn1a,Errfi1,Fmo1,Gng12,Jund,Pam,Pdcd4	0.0173913	70
GO:0010661_GOBP_POSITIVE_REGULATION_OF_MUSCLE_CELL_APOPTOTIC_PROCESS	0.0053	0.2	70	19	2	12069	Atf4,Pdcd4	0.105263	70
GO:0045616_GOBP_REGULATION_OF_KERATINOCYTE_DIFFERENTIATION	0.0053	0.2	70	19	2	12069	Errfi1,Ovol2	0.105263	70
GO:0150105_GOBP_PROTEIN_LOCALIZATION_TO_CELL_CELL_JUNCTION	0.0053	0.2	70	19	2	12069	Actb,Actg1	0.105263	70
R-HSA-110320_REACTOME_TRANSLESION_SYNTHESIS_BY_POLH	0.0053	0.2	70	19	2	12069	Rps27a,Ubb	0.105263	70
R-HSA-1236382_REACTOME_CONSTITUTIVE_SIGNALING_BY_LIGAND_RESPONSIVE_EGFR_CANCER_VARIANTS	0.0053	0.2	70	19	2	12069	Rps27a,Ubb	0.105263	70
R-HSA-5654727_REACTOME_NEGATIVE_REGULATION_OF_FGFR2_SIGNALING	0.0053	0.2	70	19	2	12069	Rps27a,Ubb	0.105263	70
R-HSA-5654732_REACTOME_NEGATIVE_REGULATION_OF_FGFR3_SIGNALING	0.0053	0.2	70	19	2	12069	Rps27a,Ubb	0.105263	70
R-HSA-5654733_REACTOME_NEGATIVE_REGULATION_OF_FGFR4_SIGNALING	0.0053	0.2	70	19	2	12069	Rps27a,Ubb	0.105263	70
R-HSA-69615_REACTOME_G1_S_DNA_DAMAGE_CHECKPOINTS	0.0053	0.2	70	61	3	12069	Cdkn1a,Rps27a,Ubb	0.0491803	70
R-HSA-937041_REACTOME_IKK_COMPLEX_RECRUITMENT_MEDIATED_BY_RIP1	0.0053	0.2	70	19	2	12069	Rps27a,Ubb	0.105263	70
R-HSA-9637690_REACTOME_RESPONSE_OF_MTB_TO_PHAGOCYTOSIS	0.0053	0.2	70	19	2	12069	Rps27a,Ubb	0.105263	70
GO:0043409_GOBP_NEGATIVE_REGULATION_OF_MAPK_CASCADE	0.0055	0.2	70	122	4	12069	Dusp5,Errfi1,Pdcd4,Rgs2	0.0327869	70
R-HSA-977225_REACTOME_AMYLOID_FIBER_FORMATION	0.0055	0.21	70	62	3	12069	H3f3b,Rps27a,Ubb	0.0483871	70
GO:0042276_GOBP_ERROR_PRONE_TRANSLESION_SYNTHESIS	0.0059	0.22	70	20	2	12069	Rps27a,Ubb	0.1	70
R-HSA-174048_REACTOME_APC_C_CDC20_MEDIATED_DEGRADATION_OF_CYCLIN_B	0.0059	0.22	70	20	2	12069	Rps27a,Ubb	0.1	70
R-HSA-400253_REACTOME_CIRCADIAN_CLOCK	0.006	0.22	70	64	3	12069	Nfil3,Rps27a,Ubb	0.046875	70
GO:0002755_GOBP_MYD88_DEPENDENT_TOLL_LIKE_RECEPTOR_SIGNALING_PATHWAY	0.0065	0.23	70	21	2	12069	Rps27a,Ubb	0.0952381	70
GO:0061458_GOBP_REPRODUCTIVE_SYSTEM_DEVELOPMENT	0.0065	0.23	70	204	5	12069	H3f3b,Krt8,Ovol2,Ubb,Vgf	0.0245098	70
GO:0070670_GOBP_RESPONSE_TO_INTERLEUKIN_4	0.0065	0.23	70	21	2	12069	Nfil3,Rplp0	0.0952381	70
GO:0071241_GOBP_CELLULAR_RESPONSE_TO_INORGANIC_SUBSTANCE	0.0065	0.23	70	128	4	12069	Atf4,Jund,Mt3,Syt4	0.03125	70
R-HSA-2173795_REACTOME_DOWNREGULATION_OF_SMAD2_3_SMAD4_TRANSCRIPTIONAL_ACTIVITY	0.0065	0.23	70	21	2	12069	Rps27a,Ubb	0.0952381	70
R-HSA-450321_REACTOME_JNK_C_JUN_KINASES_PHOSPHORYLATION_AND_ACTIVATION_MEDIATED_BY_ACTIVATED_HUMAN_TAK1	0.0065	0.23	70	21	2	12069	Rps27a,Ubb	0.0952381	70
R-HSA-5654726_REACTOME_NEGATIVE_REGULATION_OF_FGFR1_SIGNALING	0.0065	0.23	70	21	2	12069	Rps27a,Ubb	0.0952381	70
R-HSA-8863795_REACTOME_DOWNREGULATION_OF_ERBB2_SIGNALING	0.0065	0.23	70	21	2	12069	Rps27a,Ubb	0.0952381	70
R-HSA-901032_REACTOME_ER_QUALITY_CONTROL_COMPARTMENT_ERQC	0.0065	0.23	70	21	2	12069	Rps27a,Ubb	0.0952381	70
R-HSA-9635486_REACTOME_INFECTION_WITH_MYCOBACTERIUM_TUBERCULOSIS	0.0065	0.23	70	21	2	12069	Rps27a,Ubb	0.0952381	70
R-HSA-9705462_REACTOME_INACTIVATION_OF_CSF3_G_CSF_SIGNALING	0.0065	0.23	70	21	2	12069	Rps27a,Ubb	0.0952381	70
GO:0043500_GOBP_MUSCLE_ADAPTATION	0.0066	0.23	70	66	3	12069	Errfi1,Lmna,Rgs2	0.0454545	70
GO:0033673_GOBP_NEGATIVE_REGULATION_OF_KINASE_ACTIVITY	0.0067	0.23	70	205	5	12069	Cdkn1a,Dusp5,Errfi1,Pdcd4,Rgs2	0.0243902	70
GO:0019001_GOMF_GUANYL_NUCLEOTIDE_BINDING	0.0068	0.24	70	292	6	12069	Eef1a1,Pde10a,Tuba1a,Tubb2a,Tubb4b,Tubb6	0.0205479	70
GO:0035051_GOBP_CARDIOCYTE_DIFFERENTIATION	0.0069	0.24	70	67	3	12069	Kdm6b,Pdcd4,Rgs2	0.0447761	70
GO:0019209_GOMF_KINASE_ACTIVATOR_ACTIVITY	0.0069	0.24	70	67	3	12069	Cdkn1a,Mt3,Rplp1	0.0447761	70
GO:0043588_GOBP_SKIN_DEVELOPMENT	0.007	0.24	70	131	4	12069	Errfi1,Fosl2,Krt8,Ovol2	0.0305344	70
GO:0000717_GOBP_NUCLEOTIDE_EXCISION_REPAIR_DNA_DUPLEX_UNWINDING	0.0071	0.24	70	22	2	12069	Rps27a,Ubb	0.0909091	70
GO:0006297_GOBP_NUCLEOTIDE_EXCISION_REPAIR_DNA_GAP_FILLING	0.0071	0.24	70	22	2	12069	Rps27a,Ubb	0.0909091	70
GO:0007507_GOBP_HEART_DEVELOPMENT	0.0071	0.24	70	294	6	12069	Cdkn1a,Kdm6b,Ovol2,Pam,Pdcd4,Rgs2	0.0204082	70
GO:0048146_GOBP_POSITIVE_REGULATION_OF_FIBROBLAST_PROLIFERATION	0.0071	0.24	70	22	2	12069	Cdkn1a,Fosl2	0.0909091	70
GO:0070987_GOBP_ERROR_FREE_TRANSLESION_SYNTHESIS	0.0071	0.24	70	22	2	12069	Rps27a,Ubb	0.0909091	70
R-HSA-1643713_REACTOME_SIGNALING_BY_EGFR_IN_CANCER	0.0071	0.24	70	22	2	12069	Rps27a,Ubb	0.0909091	70
R-HSA-179409_REACTOME_APC_CDC20_MEDIATED_DEGRADATION_OF_NEK2A	0.0071	0.24	70	22	2	12069	Rps27a,Ubb	0.0909091	70
R-HSA-450302_REACTOME_ACTIVATED_TAK1_MEDIATES_P38_MAPK_ACTIVATION	0.0071	0.24	70	22	2	12069	Rps27a,Ubb	0.0909091	70
R-HSA-5205685_REACTOME_PINK1_PRKN_MEDIATED_MITOPHAGY	0.0071	0.24	70	22	2	12069	Rps27a,Ubb	0.0909091	70
R-HSA-9648002_REACTOME_RAS_PROCESSING	0.0071	0.24	70	22	2	12069	Rps27a,Ubb	0.0909091	70
R-HSA-453279_REACTOME_MITOTIC_G1_PHASE_AND_G1_S_TRANSITION	0.0072	0.24	70	132	4	12069	Ccnd2,Cdkn1a,Rps27a,Ubb	0.030303	70
GO:0043408_GOBP_REGULATION_OF_MAPK_CASCADE	0.0074	0.24	70	391	7	12069	Dusp5,Errfi1,Mt3,Pdcd4,Rgs2,Rps27a,Ubb	0.0179028	70
GO:0015935_GOCC_SMALL_RIBOSOMAL_SUBUNIT	0.0074	0.24	70	69	3	12069	Rps24,Rps27a,Rps28	0.0434783	70
R-HSA-1980143_REACTOME_SIGNALING_BY_NOTCH1	0.0074	0.24	70	69	3	12069	Cntn1,Rps27a,Ubb	0.0434783	70
GO:0000715_GOBP_NUCLEOTIDE_EXCISION_REPAIR_DNA_DAMAGE_RECOGNITION	0.0078	0.25	70	23	2	12069	Rps27a,Ubb	0.0869565	70
GO:0009566_GOBP_FERTILIZATION	0.0078	0.25	70	70	3	12069	Abhd2,Adam32,H3f3b	0.0428571	70
GO:0036003_GOBP_POSITIVE_REGULATION_OF_TRANSCRIPTION_FROM_RNA_POLYMERASE_II_PROMOTER_IN_RESPONSE_TO_STRESS	0.0078	0.25	70	23	2	12069	Atf4,Mt3	0.0869565	70
GO:0046688_GOBP_RESPONSE_TO_COPPER_ION	0.0078	0.25	70	23	2	12069	Mt3,Pam	0.0869565	70
GO:0005884_GOCC_ACTIN_FILAMENT	0.0078	0.25	70	70	3	12069	Actb,Actg1,Gng12	0.0428571	70
R-HSA-199977_REACTOME_ER_TO_GOLGI_ANTEROGRADE_TRANSPORT	0.0078	0.25	70	135	4	12069	Tuba1a,Tubb2a,Tubb4b,Tubb6	0.0296296	70
R-HSA-2173788_REACTOME_DOWNREGULATION_OF_TGF_BETA_RECEPTOR_SIGNALING	0.0078	0.25	70	23	2	12069	Rps27a,Ubb	0.0869565	70
R-HSA-5696397_REACTOME_GAP_FILLING_DNA_REPAIR_SYNTHESIS_AND_LIGATION_IN_GG_NER	0.0078	0.25	70	23	2	12069	Rps27a,Ubb	0.0869565	70
R-HSA-6802957_REACTOME_ONCOGENIC_MAPK_SIGNALING	0.0078	0.25	70	70	3	12069	Actb,Actg1,Lmna	0.0428571	70
R-HSA-8982491_REACTOME_GLYCOGEN_METABOLISM	0.0078	0.25	70	23	2	12069	Rps27a,Ubb	0.0869565	70
GO:0030856_GOBP_REGULATION_OF_EPITHELIAL_CELL_DIFFERENTIATION	0.0081	0.25	70	71	3	12069	Errfi1,Maff,Ovol2	0.0422535	70
