# Supplementary material for: Delineating mouse β-cell identity during lifetime and in diabetes with a single cell atlas
Source: Nat Metab. 2023 Sep 11;5(9):1615–37. doi: 10.1038/s42255-023-00876-x (PMC10513934; doi:10.1038/s42255-023-00876-x)
Supplement: Supplementary file 3 — Collection of Supplementary Tables 1–13, corresponding to legends in the supplementary information file. [file 42255_2023_876_MOESM3_ESM.zip › supplementary_tables/S7.xlsx]

## Sheet: beta_heterogeneity_markers
gene_name	subtype	organism	reference
Mafb	immature	Mus musculus	10.1016/j.molmet.2021.101188,10.1038/s42255-020-0171-3,10.1101/gad.294389
Npy	immature	Mus musculus	10.1172/jci.insight.94005
Rbp4	immature	Mus musculus	10.1016/j.molmet.2021.101188
Cd81	immature	Mus musculus	10.1016/j.molmet.2021.101330
Syt4	mature	Mus musculus
Ucn3	mature	Mus musculus	10.1016/j.molmet.2021.101330,10.1016/j.molmet.2021.101188,10.1038/s42255-020-0171-3,10.1038/s42255-020-0171-3,10.1016/j.cmet.2020.03.002,10.1101/gad.294389,10.3389/fgene.2017.00035
Mafa	mature	Mus musculus	10.1016/j.molmet.2021.101330,10.1016/j.molmet.2021.101188,10.1038/s42255-020-0171-3,10.1016/j.cmet.2020.03.002,10.1101/gad.294389,10.1097/MED.0000000000000174,10.1111/dom.12732,10.1016/j.cell.2012.07.029,10.3389/fgene.2017.00035,10.1016/j.cmet.2019.05.006
Slc2a2	mature	Mus musculus	10.1038/nrendo.2016.147,10.1016/j.molmet.2021.101188,10.3389/fgene.2017.00035 10.1016/j.molmet.2021.101330,10.1038/s42255-020-0171-3,10.1016/j.cell.2012.07.029
Gck	mature	Mus musculus	10.1038/nrendo.2016.147 10.1016/j.molmet.2021.101330,10.1016/j.cell.2012.07.029,10.3389/fgene.2017.00035,10.1016/j.cmet.2019.05.006,10.2337/db11-1564
Cdh1	NA	Mus musculus	10.1038/nrendo.2016.147
St8sia1	NA	Mus musculus	10.1038/nrendo.2016.147,10.1038/ncomms11756
Cd9	NA	Mus musculus	10.1038/nrendo.2016.147,10.1038/ncomms11756
Pdx1	mature	Mus musculus	10.1038/nrendo.2016.147,10.1111/dom.12732,10.1016/j.cell.2012.07.029,10.3389/fgene.2017.00035,10.1016/j.cmet.2019.05.006 10.1016/j.molmet.2021.101330,10.1038/s42255-020-0171-3,10.1097/MED.0000000000000174,10.3389/fgene.2017.00035
Dkk3	NA	Mus musculus	10.1038/nrendo.2016.147
Slc18a2	NA	Mus musculus	10.1038/nrendo.2016.147
Cfap126	NA	Mus musculus	10.1038/nrendo.2016.147
Aldh1a3	dedifferentiatiated	Mus musculus	10.1016/j.molmet.2021.101330,10.1038/s42255-020-0171-3,10.1016/j.cmet.2020.03.002,10.3389/fgene.2017.00035
Ins1	mature	Mus musculus	10.1016/j.molmet.2021.101330,10.1038/s42255-020-0171-3,10.1038/s42255-020-0171-3,10.1111/dom.12732,10.1016/j.cmet.2019.05.006
Neurod1	mature	Mus musculus	10.1016/j.molmet.2021.101330,10.1038/s42255-020-0171-3,10.1016/j.cell.2012.07.029,10.1016/j.cmet.2019.05.006
Trpm5	mature	Mus musculus	10.1016/j.molmet.2021.101330,10.1016/j.molmet.2021.101188,10.1038/s42255-020-0171-3
Pcsk1	mature	Mus musculus	10.1016/j.molmet.2021.101330,10.1016/j.cell.2012.07.029
Gast	dedifferentiatiated	Mus musculus	10.1016/j.molmet.2021.101330,10.1038/s42255-020-0171-3,10.1016/j.cmet.2020.03.002
Gc	dedifferentiatiated	Mus musculus	10.1016/j.molmet.2021.101330
Cd81	dedifferentiatiated	Mus musculus	10.1016/j.molmet.2021.101330
Cltrn	dedifferentiatiated	Mus musculus	10.1016/j.molmet.2021.101330
Gpx3	dedifferentiatiated	Mus musculus	10.1016/j.molmet.2021.101330
Isl1	mature	Mus musculus	10.1016/j.molmet.2021.101330,10.1038/s42255-020-0171-3
Nkx2-2	mature	Mus musculus	10.1016/j.molmet.2021.101330, 10.1038/s42255-020-0171-3,10.1016/j.cmet.2019.05.006
Pax6	mature	Mus musculus	10.1016/j.molmet.2021.101330,10.1038/s42255-020-0171-3,10.1111/dom.12732,10.1016/j.cmet.2019.05.006
Foxo1	mature	Mus musculus	10.1016/j.molmet.2021.101330,10.1016/j.cell.2012.07.029,10.3389/fgene.2017.00035
Rbp4	dedifferentiatiated	Mus musculus	10.1016/j.molmet.2021.101330,10.1038/s42255-020-0171-3
Slc5a10	dedifferentiatiated	Mus musculus	10.1016/j.molmet.2021.101330,10.1038/s42255-020-0171-3
Cck	dedifferentiatiated	Mus musculus	10.1016/j.molmet.2021.101330,10.1038/s42255-020-0171-3
Cacna1a	NA	Mus musculus	10.1016/j.molmet.2021.101330
Ffar1	NA	Mus musculus	10.1016/j.molmet.2021.101330
Cpe	NA	Mus musculus	10.1016/j.molmet.2021.101330,10.1038/s42255-020-0171-3
Chgb	dedifferentiatiated	Mus musculus	10.1038/s42255-020-0171-3
Syt7	NA	Mus musculus	10.1016/j.molmet.2021.101330
Snap25	NA	Mus musculus	10.1016/j.molmet.2021.101330
Xbp1	mature	Mus musculus	10.1016/j.molmet.2021.101330
Wfs1	NA	Mus musculus	10.1016/j.molmet.2021.101330
Atf6	NA	Mus musculus	10.1016/j.molmet.2021.101330
Eif2ak3	NA	Mus musculus	10.1016/j.molmet.2021.101330
Sel1l	NA	Mus musculus	10.1016/j.molmet.2021.101330
Syvn1	NA	Mus musculus	10.1016/j.molmet.2021.101330
Dnajb2	mature	Mus musculus	10.1016/j.molmet.2021.101330
Dnajb4	mature	Mus musculus	10.1016/j.molmet.2021.101330
Erlin1	NA	Mus musculus	10.1016/j.molmet.2021.101330
Herpud1	NA	Mus musculus	10.1016/j.molmet.2021.101330
Os9	dedifferentiatiated	Mus musculus	10.1016/j.molmet.2021.101330
Hspa5	extreme	Mus musculus	10.1016/j.molmet.2021.101330
Nkx6-1	mature	Mus musculus	10.1016/j.molmet.2021.101330,10.1038/s42255-020-0171-3,10.1016/j.cmet.2020.03.002,10.1097/MED.0000000000000174,10.1016/j.cell.2012.07.029,10.3389/fgene.2017.00035,10.1016/j.cmet.2019.05.006
Pcsk2	mature	Mus musculus	10.1016/j.molmet.2021.101330,10.1016/j.cell.2012.07.029
Cltrn	immature	Mus musculus	10.1016/j.molmet.2021.101330,10.1016/j.molmet.2021.101188
Gpx3	immature	Mus musculus	10.1016/j.molmet.2021.101330,,10.1016/j.molmet.2021.101188
Adra2a	NA	Mus musculus	10.1016/j.molmet.2021.101330
Cldn4	NA	Mus musculus	10.1016/j.molmet.2021.101330
Chga	extreme	Mus musculus	10.1016/j.molmet.2021.101330, 10.1016/j.devcel.2018.11.001
Ins2	extreme	Mus musculus	10.1016/j.molmet.2021.101330
Pcsk1	extreme	Mus musculus	10.1016/j.molmet.2021.101330
Pcsk2	extreme	Mus musculus	10.1016/j.molmet.2021.101330, 10.1016/j.devcel.2018.11.001
Chgb	extreme	Mus musculus	10.1016/j.molmet.2021.101330
Abcc8	extreme	Mus musculus	10.1016/j.molmet.2021.101330, 10.1016/j.devcel.2018.11.001
Kcnj11	extreme	Mus musculus	10.1016/j.molmet.2021.101330, 10.1016/j.devcel.2018.11.001
Pdx1	extreme	Mus musculus	10.1016/j.devcel.2018.11.001
Ucn3	extreme	Mus musculus	10.1016/j.devcel.2018.11.001
Slc2a2	extreme	Mus musculus	10.1016/j.devcel.2018.11.001
Acly	extreme	Mus musculus	10.1016/j.devcel.2018.11.001
Ins1	extreme	Mus musculus	10.1016/j.devcel.2018.11.001
Iapp	extreme	Mus musculus	10.1016/j.devcel.2018.11.001
Meg3	extreme	Mus musculus	10.1016/j.molmet.2021.101330
Snhg11	extreme	Mus musculus	10.1016/j.molmet.2021.101330
Mt1	NA	Mus musculus	10.1016/j.molmet.2021.101330
Gpx1	NA	Mus musculus	10.1016/j.molmet.2021.101330
Top2a	proliferative	Mus musculus	10.1016/j.molmet.2021.101330
Mki67	proliferative	Mus musculus	10.1016/j.molmet.2021.101330,10.1038/s42255-020-0171-3
Cdk1	proliferative	Mus musculus	10.1016/j.molmet.2021.101330, 10.1038/s42255-020-0171-3
Ccnd2	NA	Mus musculus	10.1016/j.molmet.2021.101330
Sox4	NA	Mus musculus	10.1016/j.molmet.2021.101330
Cdkn1a	proliferative	Mus musculus	10.1016/j.molmet.2021.101330
Sftpd	NA	Mus musculus	10.1016/j.molmet.2021.101330
Car8	NA	Mus musculus	10.1016/j.molmet.2021.101330
Tnfrsf11b	NA	Mus musculus	10.1016/j.molmet.2021.101330
Socs2	NA	Mus musculus	10.1016/j.molmet.2021.101330
Il13ra1	NA	Mus musculus	10.1016/j.molmet.2021.101330
Ifngr2	NA	Mus musculus	10.1016/j.molmet.2021.101330
G6pc2	mature	Mus musculus	10.1016/j.molmet.2021.101330,10.1016/j.molmet.2021.101188,10.1038/s42255-020-0171-3,10.1038/s42255-020-0171-3
Pam	dedifferentiatiated	Mus musculus	10.1016/j.molmet.2021.101330,10.1038/s42255-020-0171-3
Iapp	dedifferentiatiated	Mus musculus	10.1016/j.molmet.2021.101330,10.1038/s42255-020-0171-3
Cacna1d	NA	Mus musculus	10.1016/j.molmet.2021.101330
Ero1b	extreme	Mus musculus	10.1016/j.molmet.2021.101330
Sytl4	mature	Mus musculus	10.1016/j.molmet.2021.101330,10.1016/j.molmet.2021.101188,10.1038/s42255-020-0171-3,10.1038/s42255-020-0171-3
Sdc4	NA	Mus musculus	10.1016/j.molmet.2021.101330
Scg2	dedifferentiatiated	Mus musculus	10.1016/j.molmet.2021.101330
Ndufa4	dedifferentiatiated	Mus musculus	10.1016/j.molmet.2021.101330
Mt3	dedifferentiatiated	Mus musculus	10.1016/j.molmet.2021.101330
Cox5b	dedifferentiatiated	Mus musculus	10.1016/j.molmet.2021.101330
Scg3	dedifferentiatiated	Mus musculus	10.1016/j.molmet.2021.101330
Ndufb5	dedifferentiatiated	Mus musculus	10.1016/j.molmet.2021.101330
Atf3	mature	Mus musculus	10.1016/j.molmet.2021.101330
Derl3	dedifferentiatiated	Mus musculus	10.1016/j.molmet.2021.101330
Nfyc	mature	Mus musculus	10.1016/j.molmet.2021.101330
Ddit3	mature	Mus musculus	10.1016/j.molmet.2021.101330
Pcna	proliferative	Mus musculus	10.1016/j.molmet.2021.101330
Gbp8	NA	Mus musculus	10.1016/j.molmet.2021.101330
Saa3	NA	Mus musculus	10.1016/j.molmet.2021.101330
Ccl28	NA	Mus musculus	10.1016/j.molmet.2021.101330
Il1r1	NA	Mus musculus	10.1016/j.molmet.2021.101330
Il18bp	NA	Mus musculus	10.1016/j.molmet.2021.101330
Chga	immature	Mus musculus	10.1016/j.molmet.2021.101188,10.1038/s42255-020-0171-3
Cldn3	immature	Mus musculus	10.1016/j.molmet.2021.101188
Cldn4	immature	Mus musculus	10.1016/j.molmet.2021.101188
Cldn6	immature	Mus musculus	10.1016/j.molmet.2021.101188
Mslnl	immature	Mus musculus	10.1016/j.molmet.2021.101188
Alcam	immature	Mus musculus	10.1016/j.molmet.2021.101188
Aqp4	immature	Mus musculus	10.1016/j.molmet.2021.101188
Ninj1	mature	Mus musculus	10.1016/j.molmet.2021.101188
Tjp2	mature	Mus musculus	10.1016/j.molmet.2021.101188
Gabbr2	mature	Mus musculus	10.1016/j.molmet.2021.101188
Prss53	mature	Mus musculus	10.1016/j.molmet.2021.101188
Gng12	mature	Mus musculus	10.1016/j.molmet.2021.101188
Syndig1l	mature	Mus musculus	10.1016/j.molmet.2021.101188
Ero1b	mature	Mus musculus	10.1016/j.molmet.2021.101188
Dnajc24	mature	Mus musculus	10.1016/j.molmet.2021.101188
Cib2	mature	Mus musculus	10.1016/j.molmet.2021.101188
Vstm2l	mature	Mus musculus	10.1016/j.molmet.2021.101188
Papss2	mature	Mus musculus	10.1016/j.molmet.2021.101188
Atp2a2	mature	Mus musculus	10.1016/j.molmet.2021.101188
Ppp1r1a	mature	Mus musculus	10.1016/j.molmet.2021.101188
Aplp1	immature	Mus musculus	10.1016/j.molmet.2021.101188
Igfbp7	immature	Mus musculus	10.1016/j.molmet.2021.101188
Ins2	mature	Mus musculus	10.1038/s42255-020-0171-3,10.1016/j.cmet.2020.03.002,10.1111/dom.12732
Chgb	immature	Mus musculus	10.1038/s42255-020-0171-3
Pcsk1	dedifferentiatiated	Mus musculus	10.1038/s42255-020-0171-3
Mafb	dedifferentiatiated	Mus musculus	10.1038/s42255-020-0171-3,10.1016/j.cell.2012.07.029
Phlda3	dedifferentiatiated	Mus musculus	10.1038/s42255-020-0171-3
Sorcs2	dedifferentiatiated	Mus musculus	10.1038/s42255-020-0171-3
Dpp6	dedifferentiatiated	Mus musculus	10.1038/s42255-020-0171-3
Ldlrad3	dedifferentiatiated	Mus musculus	10.1038/s42255-020-0171-3
Nrsn1	dedifferentiatiated	Mus musculus	10.1038/s42255-020-0171-3
Bcam	dedifferentiatiated	Mus musculus	10.1038/s42255-020-0171-3
Tmem212	dedifferentiatiated	Mus musculus	10.1038/s42255-020-0171-3
Clmp	dedifferentiatiated	Mus musculus	10.1038/s42255-020-0171-3
Sh2d5	dedifferentiatiated	Mus musculus	10.1038/s42255-020-0171-3
Slc39a11	dedifferentiatiated	Mus musculus	10.1038/s42255-020-0171-3
Ptger3	dedifferentiatiated	Mus musculus	10.1038/s42255-020-0171-3
Ache	dedifferentiatiated	Mus musculus	10.1038/s42255-020-0171-3
Tenm4	dedifferentiatiated	Mus musculus	10.1038/s42255-020-0171-3
Tagln3	dedifferentiatiated	Mus musculus	10.1038/s42255-020-0171-3
Pabpc1l	dedifferentiatiated	Mus musculus	10.1038/s42255-020-0171-3
Aldob	dedifferentiatiated	Mus musculus	10.1038/s42255-020-0171-3
Gsto2	dedifferentiatiated	Mus musculus	10.1038/s42255-020-0171-3
Odad4	dedifferentiatiated	Mus musculus	10.1038/s42255-020-0171-3
Cthrc1	dedifferentiatiated	Mus musculus	10.1038/s42255-020-0171-3
Cartpt	dedifferentiatiated	Mus musculus	10.1038/s42255-020-0171-3
Smoc1	dedifferentiatiated	Mus musculus	10.1038/s42255-020-0171-3
Prss23	dedifferentiatiated	Mus musculus	10.1038/s42255-020-0171-3
Gm2115	dedifferentiatiated	Mus musculus	10.1038/s42255-020-0171-3
Pcp4l1	dedifferentiatiated	Mus musculus	10.1038/s42255-020-0171-3
Slc30a8	mature	Mus musculus	10.1038/s42255-020-0171-3
Cdkn2a	senescent	Mus musculus	10.1016/j.cmet.2019.01.021,10.1016/j.cmet.2019.05.006
Cdkn2b	senescent	Mus musculus	10.1016/j.cmet.2019.01.021
Cdkn1a	senescent	Mus musculus	10.1016/j.cmet.2019.01.021,10.1016/j.cmet.2019.05.006
Cxcl10	senescent	Mus musculus	10.1016/j.cmet.2019.01.021
Igfbp3	senescent	Mus musculus	10.1016/j.cmet.2019.01.021,10.1016/j.cmet.2019.05.006
Serpine1	senescent	Mus musculus	10.1016/j.cmet.2019.01.021,10.1016/j.cmet.2019.05.006
Il6	senescent	Mus musculus	10.1016/j.cmet.2019.01.021,10.1016/j.cmet.2019.05.006
Mmp2	senescent	Mus musculus	10.1016/j.cmet.2019.01.021
Flnb	senescent	Mus musculus	10.1016/j.cmet.2019.01.021
Bcl2	senescent	Mus musculus	10.1016/j.cmet.2019.01.021
Olfm1	dedifferentiatiated	Mus musculus	10.1016/j.cmet.2020.03.002
Ndrg4	dedifferentiatiated	Mus musculus	10.1016/j.cmet.2020.03.002
Rfx2	dedifferentiatiated	Mus musculus	10.1016/j.cmet.2020.03.002
Fabp3	dedifferentiatiated	Mus musculus	10.1016/j.cmet.2020.03.002
Glp1r	mature	Mus musculus	10.1016/j.cmet.2020.03.002
Esrrg	mature	Mus musculus	10.1101/gad.294389
Hk1	immature	Mus musculus	10.1101/gad.294389
Slc16a1	immature	Mus musculus	10.1101/gad.294389
Ldha	immature	Mus musculus	10.1101/gad.294389
Rest	immature	Mus musculus	10.1101/gad.294389
Pdgfra	immature	Mus musculus	10.1101/gad.294389
Neurog3	dedifferentiatiated	Mus musculus	10.1097/MED.0000000000000174,10.1016/j.cell.2012.07.029,10.1016/j.cmet.2020.03.002,10.3389/fgene.2017.00035
Nanog	dedifferentiatiated	Mus musculus	10.1097/MED.0000000000000174,10.3389/fgene.2017.00035
B2m	immune-infiltration	Mus musculus	10.1369/0022155415576543
Ins1	immune-attack susceptible	Mus musculus	10.1016/j.cmet.2017.01.005
Ins2	immune-attack susceptible	Mus musculus	10.1016/j.cmet.2017.01.005
Mafa	immune-attack susceptible	Mus musculus	10.1016/j.cmet.2017.01.005
Foxo1	immune-attack susceptible	Mus musculus	10.1016/j.cmet.2017.01.005
Nkx6-1	immune-attack susceptible	Mus musculus	10.1016/j.cmet.2017.01.005
Pdx1	immune-attack susceptible	Mus musculus	10.1016/j.cmet.2017.01.005
Chga	immune-attack susceptible	Mus musculus	10.1016/j.cmet.2017.01.005
Neurog3	immune-attack resistant	Mus musculus	10.1016/j.cmet.2017.01.005
Gad1	immune-attack susceptible	Mus musculus	10.1016/j.cmet.2017.01.005
Slc2a2	immune-attack susceptible	Mus musculus	10.1016/j.cmet.2017.01.005
Gcg	immune-attack resistant	Mus musculus	10.1016/j.cmet.2017.01.005
Sst	immune-attack resistant	Mus musculus	10.1016/j.cmet.2017.01.005
G6pc2	immune-attack susceptible	Mus musculus	10.1016/j.cmet.2017.01.005
Slc30a8	immune-attack susceptible	Mus musculus	10.1016/j.cmet.2017.01.005
Pou5f1	dedifferentiatiated	Mus musculus	10.1016/j.cell.2012.07.029,10.3389/fgene.2017.00035,10.1097/MED.0000000000000174
Mycl	dedifferentiatiated	Mus musculus	10.1016/j.cell.2012.07.029,10.3389/fgene.2017.00035
Syp	dedifferentiatiated	Mus musculus	10.1016/j.cell.2012.07.029
Kcnj11	mature	Mus musculus	10.3389/fgene.2017.00035,10.1016/j.cmet.2019.05.006
Fxyd2	mature	Mus musculus	10.3389/fgene.2017.00035
Gpd2	dedifferentiatiated	Mus musculus	10.3389/fgene.2017.00035
Leprotl1	dedifferentiatiated	Mus musculus	10.3389/fgene.2017.00035
Rfx6	dedifferentiatiated	Mus musculus	10.3389/fgene.2017.00035
Rfx7	dedifferentiatiated	Mus musculus	10.3389/fgene.2017.00035
Mlxipl	dedifferentiatiated	Mus musculus	10.3389/fgene.2017.00035
Cdkn2a	aged	Mus musculus	10.1016/j.cmet.2019.05.006,10.1016/j.cmet.2017.03.015
Trp53bp1	aged	Mus musculus	10.1016/j.cmet.2019.05.006,10.1016/j.cmet.2017.03.015
Bambi	aged	Mus musculus	10.1016/j.cmet.2019.05.006
Glb1	senescent	Mus musculus	10.1016/j.cmet.2019.05.006
Ldha	senescent	Mus musculus	10.1016/j.cmet.2019.05.006
Il6	mature	Mus musculus	10.1016/j.cmet.2019.05.006
Il1a	NA	Mus musculus	10.1016/j.cmet.2019.05.006
Igfbp5	NA	Mus musculus	10.1016/j.cmet.2019.05.006
Lamb1	NA	Mus musculus	10.1016/j.cmet.2019.05.006
Lamc1	NA	Mus musculus	10.1016/j.cmet.2019.05.006
Cxcl2	NA	Mus musculus	10.1016/j.cmet.2019.05.006
Cxcr4	NA	Mus musculus	10.1016/j.cmet.2019.05.006
Ccl2	NA	Mus musculus	10.1016/j.cmet.2019.05.006
Igf1r	senescent	Mus musculus	10.1016/j.cmet.2019.05.006
Igf1r	aged	Mus musculus	10.1016/j.cmet.2019.05.006,10.1016/j.cmet.2017.03.015
Pklr	NA	Mus musculus	10.1016/j.cmet.2019.05.006
Vdr	NA	Mus musculus	10.1016/j.cmet.2019.05.006
Syt13	NA	Mus musculus	10.1016/j.cmet.2019.05.006
Chga	NA	Mus musculus	10.1016/j.cell.2012.07.029,10.1016/j.cmet.2019.05.006
Elp4	NA	Mus musculus	10.1016/j.cmet.2019.05.006
Dcx	NA	Mus musculus	10.1016/j.cmet.2019.05.006
Rfx6	NA	Mus musculus	10.1016/j.cmet.2019.05.006
Foxa2	NA	Mus musculus	10.1016/j.cmet.2019.05.006
Abcc8	NA	Mus musculus	10.1016/j.cmet.2019.05.006
Cox5a	senescent	Mus musculus	10.1016/j.cmet.2019.05.006
Selenbp1	senescent	Mus musculus	10.1016/j.cmet.2019.05.006
Rarres2	senescent	Mus musculus	10.1016/j.cmet.2019.05.006
Uqcrq	senescent	Mus musculus	10.1016/j.cmet.2019.05.006
Cat	senescent	Mus musculus	10.1016/j.cmet.2019.05.006
Tgm2	senescent	Mus musculus	10.1016/j.cmet.2019.05.006
Zyx	senescent	Mus musculus	10.1016/j.cmet.2019.05.006
Yap1	senescent	Mus musculus	10.1016/j.cmet.2019.05.006
Slc16a1	senescent	Mus musculus	10.1016/j.cmet.2019.05.006
Ndrg2	senescent	Mus musculus	10.1016/j.cmet.2019.05.006
Arap2	senescent	Mus musculus	10.1016/j.cmet.2019.05.006
Klhl5	senescent	Mus musculus	10.1016/j.cmet.2019.05.006
Parp3	senescent	Mus musculus	10.1016/j.cmet.2019.05.006
Fcgrt	senescent	Mus musculus	10.1016/j.cmet.2019.05.006
Zfp36l1	senescent	Mus musculus	10.1016/j.cmet.2019.05.006
Zcchc24	senescent	Mus musculus	10.1016/j.cmet.2019.05.006
Lmo4	senescent	Mus musculus	10.1016/j.cmet.2019.05.006
Pld2	senescent	Mus musculus	10.1016/j.cmet.2019.05.006
Mgll	senescent	Mus musculus	10.1016/j.cmet.2019.05.006
Arhgdib	senescent	Mus musculus	10.1016/j.cmet.2019.05.006
Smad3	senescent	Mus musculus	10.1016/j.cmet.2019.05.006
Igf2bp2	senescent	Mus musculus	10.1016/j.cmet.2019.05.006
Mylk	senescent	Mus musculus	10.1016/j.cmet.2019.05.006
Rnf144a	senescent	Mus musculus	10.1016/j.cmet.2019.05.006
Hpgds	senescent	Mus musculus	10.1016/j.cmet.2019.05.006
Zmiz1	senescent	Mus musculus	10.1016/j.cmet.2019.05.006
Mif	senescent	Mus musculus	10.1016/j.cmet.2019.05.006
Eng	senescent	Mus musculus	10.1016/j.cmet.2019.05.006
Tbx3	senescent	Mus musculus	10.1016/j.cmet.2019.05.006
Tbx2	senescent	Mus musculus	10.1016/j.cmet.2019.05.006
Lims1	senescent	Mus musculus	10.1016/j.cmet.2019.05.006
Prkcd	senescent	Mus musculus	10.1016/j.cmet.2019.05.006
Id2	senescent	Mus musculus	10.1016/j.cmet.2019.05.006
Map2k1	senescent	Mus musculus	10.1016/j.cmet.2019.05.006
Cav1	senescent	Mus musculus	10.1016/j.cmet.2019.05.006
Ccl2	senescent	Mus musculus	10.1016/j.cmet.2019.05.006
Cd68	senescent	Mus musculus	10.1016/j.cmet.2019.05.006
Ctsb	senescent	Mus musculus	10.1016/j.cmet.2019.05.006
Cxcl2	senescent	Mus musculus	10.1016/j.cmet.2019.05.006
Cxcr4	senescent	Mus musculus	10.1016/j.cmet.2019.05.006
Fgf2	senescent	Mus musculus	10.1016/j.cmet.2019.05.006
Igfbp5	senescent	Mus musculus	10.1016/j.cmet.2019.05.006
Il1a	senescent	Mus musculus	10.1016/j.cmet.2019.05.006
Lamb1	senescent	Mus musculus	10.1016/j.cmet.2019.05.006
Lamc1	senescent	Mus musculus	10.1016/j.cmet.2019.05.006
Ngf	senescent	Mus musculus	10.1016/j.cmet.2019.05.006
Plau	senescent	Mus musculus	10.1016/j.cmet.2019.05.006
Tnf	senescent	Mus musculus	10.1016/j.cmet.2019.05.006
Ccl3	senescent	Mus musculus	10.1016/j.cmet.2019.05.006
Ccl4	senescent	Mus musculus	10.1016/j.cmet.2019.05.006
Ccl5	senescent	Mus musculus	10.1016/j.cmet.2019.05.006
Cxcl1	senescent	Mus musculus	10.1016/j.cmet.2019.05.006
B2m	T1D	Mus musculus	10.1016/j.cmet.2019.01.021
CDKN2B	dedifferentiatiated	Homo sapiens	10.2337/db16-0405
BARD1	dedifferentiatiated	Homo sapiens	10.2337/db16-0405
JUNB	dedifferentiatiated	Homo sapiens	10.2337/db16-0405
PRKD1	dedifferentiatiated	Homo sapiens	10.2337/db16-0405
Bmi1	aged	Mus musculus	10.18632/aging.102432

## Sheet: beta_function_genes
gene_name	function	function_specific	organism	reference
INS	immune modulation	autoantigen	Homo sapiens	10.1016/j.molmet.2022.101595
PTPRN	immune modulation	autoantigen	Homo sapiens	10.1016/j.molmet.2022.101595
GAD2	immune modulation	autoantigen	Homo sapiens	10.1016/j.molmet.2022.101595
SLC30A8	immune modulation	autoantigen	Homo sapiens	10.1016/j.molmet.2022.101595
G6PC2	immune modulation	autoantigen	Homo sapiens	10.1016/j.molmet.2022.101595
CHGA	immune modulation	autoantigen	Homo sapiens	10.1016/j.molmet.2022.101595
CHGB	immune modulation	autoantigen	Homo sapiens	10.1016/j.molmet.2022.101595
IAPP	immune modulation	autoantigen	Homo sapiens	10.1016/j.molmet.2022.101595
HLA-A	immune modulation	MHC class I	Homo sapiens	10.1016/j.molmet.2022.101595
HLA-B	immune modulation	MHC class I	Homo sapiens	10.1016/j.molmet.2022.101595
HLA-C	immune modulation	MHC class I	Homo sapiens	10.1016/j.molmet.2022.101595
HLA-E	immune modulation	MHC class I	Homo sapiens	10.1016/j.molmet.2022.101595
HLA-F	immune modulation	MHC class I	Homo sapiens	10.1016/j.molmet.2022.101595
ERN1	UPR	IRE	Homo sapiens	10.1016/j.molmet.2022.101595
TRAF2	UPR	IRE	Homo sapiens	10.1016/j.molmet.2022.101595
MAP3K5	UPR	IRE	Homo sapiens	10.1016/j.molmet.2022.101595
JUN	UPR	IRE	Homo sapiens	10.1016/j.molmet.2022.101595
EIF2AK3	UPR	PERK	Homo sapiens	10.1016/j.molmet.2022.101595
EIF2A	UPR	PERK	Homo sapiens	10.1016/j.molmet.2022.101595
ATF4	UPR	PERK	Homo sapiens	10.1016/j.molmet.2022.101595
DDIT3	UPR	PERK	Homo sapiens	10.1016/j.molmet.2022.101595
PPP1R15A	UPR	PERK	Homo sapiens	10.1016/j.molmet.2022.101595
PPP1CC	UPR	PERK	Homo sapiens	10.1016/j.molmet.2022.101595
ATF6	UPR	ATF6	Homo sapiens	10.1016/j.molmet.2022.101595
XBP1	UPR	ATF6	Homo sapiens	10.1016/j.molmet.2022.101595
HSPA5	UPR	ATF6	Homo sapiens	10.1016/j.molmet.2022.101595
PTBP1	insulin synthesis and processing	mRNA stability	Homo sapiens	10.1016/j.molmet.2022.101595
DDX1	insulin synthesis and processing	translation	Homo sapiens	10.1016/j.molmet.2022.101595
EIF3A	insulin synthesis and processing	translation	Homo sapiens	10.1016/j.molmet.2022.101595
EIF4B	insulin synthesis and processing	translation	Homo sapiens	10.1016/j.molmet.2022.101595
CDKAL1	insulin synthesis and processing	translation	Homo sapiens	10.1016/j.molmet.2022.101595
TRMT10A	insulin synthesis and processing	translation	Homo sapiens	10.1016/j.molmet.2022.101595
SSR1	insulin synthesis and processing	translation	Homo sapiens	10.1016/j.molmet.2022.101595
P4HB	insulin synthesis and processing	folding	Homo sapiens	10.1016/j.molmet.2022.101595
ERO1B	insulin synthesis and processing	folding	Homo sapiens	10.1016/j.molmet.2022.101595
PCSK1	insulin synthesis and processing	conversion	Homo sapiens	10.1016/j.molmet.2022.101595
PCSK2	insulin synthesis and processing	conversion	Homo sapiens	10.1016/j.molmet.2022.101595
PCSK1N	insulin synthesis and processing	conversion	Homo sapiens	10.1016/j.molmet.2022.101595
SCG5	insulin synthesis and processing	conversion	Homo sapiens	10.1016/j.molmet.2022.101595
CPE	insulin synthesis and processing	conversion	Homo sapiens	10.1016/j.molmet.2022.101595
SLC30A8	insulin synthesis and processing	Zn transporter	Homo sapiens	10.1016/j.molmet.2022.101595
SLC2A1	insulin secretion	nutrient transport or processing	Homo sapiens	10.1016/j.molmet.2022.101595
SLC2A2	insulin secretion	nutrient transport or processing	Homo sapiens	10.1016/j.molmet.2022.101595
SLC2A3	insulin secretion	nutrient transport or processing	Homo sapiens	10.1016/j.molmet.2022.101595
GCK	insulin secretion	secretory granules	Homo sapiens	10.1016/j.molmet.2022.101595
SYT7	insulin secretion	secretory granules	Homo sapiens	10.1016/j.molmet.2022.101595
SYT9	insulin secretion	secretory granules	Homo sapiens	10.1016/j.molmet.2022.101595
RAB27A	insulin secretion	secretory granules	Homo sapiens	10.1016/j.molmet.2022.101595
RAB3A	insulin secretion	secretory granules	Homo sapiens	10.1016/j.molmet.2022.101595
SNAP25	insulin secretion	secretory granules	Homo sapiens	10.1016/j.molmet.2022.101595
STX1A	insulin secretion	secretory granules	Homo sapiens	10.1016/j.molmet.2022.101595
CDC42	insulin secretion	secretory granules	Homo sapiens	10.1016/j.molmet.2022.101595
UNC13A	insulin secretion	secretory granules	Homo sapiens	10.1016/j.molmet.2022.101595
VAMP2	insulin secretion	secretory granules	Homo sapiens	10.1016/j.molmet.2022.101595
AP3B1	insulin secretion	secretory granules	Homo sapiens	10.1016/j.molmet.2022.101595
KCNJ11	insulin secretion	K+ channel	Homo sapiens	10.1016/j.molmet.2022.101595
KCNJ8	insulin secretion	K+ channel	Homo sapiens	10.1016/j.molmet.2022.101595
KCNJ6	insulin secretion	K+ channel	Homo sapiens	10.1016/j.molmet.2022.101595
ABCC8	insulin secretion	K+ channel	Homo sapiens	10.1016/j.molmet.2022.101595
ABCC9	insulin secretion	K+ channel	Homo sapiens	10.1016/j.molmet.2022.101595
CASR	insulin secretion	Ca2+ channel or sensing	Homo sapiens	10.1016/j.molmet.2022.101595
CACNA1A	insulin secretion	Ca2+ channel or sensing	Homo sapiens	10.1016/j.molmet.2022.101595
CACNA1C	insulin secretion	Ca2+ channel or sensing	Homo sapiens	10.1016/j.molmet.2022.101595
CACNA1D	insulin secretion	Ca2+ channel or sensing	Homo sapiens	10.1016/j.molmet.2022.101595
SCN1B	insulin secretion	Na+ channel	Homo sapiens	10.1016/j.molmet.2022.101595
SCN3A	insulin secretion	Na+ channel	Homo sapiens	10.1016/j.molmet.2022.101595
SCN3B	insulin secretion	Na+ channel	Homo sapiens	10.1016/j.molmet.2022.101595
SCN9A	insulin secretion	Na+ channel	Homo sapiens	10.1016/j.molmet.2022.101595
ADRA2A	hormon receptor	(nor)epinephrine	Homo sapiens	10.1016/j.molmet.2022.101595
DRD2	hormon receptor	dopamine	Homo sapiens	10.1016/j.molmet.2022.101595
DRD4	hormon receptor	dopamine	Homo sapiens	10.1016/j.molmet.2022.101595
KISS1R	hormon receptor	kisspeptin	Homo sapiens	10.1016/j.molmet.2022.101595
OXTR	hormon receptor	oxytocin	Homo sapiens	10.1016/j.molmet.2022.101595
CUL5	hormon receptor	vasopressin	Homo sapiens	10.1016/j.molmet.2022.101595
CRHR1	hormon receptor	corticotropin	Homo sapiens	10.1016/j.molmet.2022.101595
OGFR	hormon receptor	opioid	Homo sapiens	10.1016/j.molmet.2022.101595
HCRTR1	hormon receptor	orexin	Homo sapiens	10.1016/j.molmet.2022.101595
MC1R	hormon receptor	melanocortin	Homo sapiens	10.1016/j.molmet.2022.101595
NR3C2	hormon receptor	corticoid	Homo sapiens	10.1016/j.molmet.2022.101595
NR3C1	hormon receptor	corticoid	Homo sapiens	10.1016/j.molmet.2022.101595
GHR	hormon receptor	GH	Homo sapiens	10.1016/j.molmet.2022.101595
TSHR	hormon receptor	thyrotropin	Homo sapiens	10.1016/j.molmet.2022.101595
MTNR1B	hormon receptor	melatonin	Homo sapiens	10.1016/j.molmet.2022.101595
AMHR2	hormon receptor	amh	Homo sapiens	10.1016/j.molmet.2022.101595
ESRRG	hormon receptor	estrogen	Homo sapiens	10.1016/j.molmet.2022.101595
ESR1	hormon receptor	estrogen	Homo sapiens	10.1016/j.molmet.2022.101595
ESRRA	hormon receptor	estrogen	Homo sapiens	10.1016/j.molmet.2022.101595
PGR	hormon receptor	progesterone	Homo sapiens	10.1016/j.molmet.2022.101595
THRA	hormon receptor	thyroid	Homo sapiens	10.1016/j.molmet.2022.101595
THRB	hormon receptor	thyroid	Homo sapiens	10.1016/j.molmet.2022.101595
RAMP1	hormon receptor	calcitonin	Homo sapiens	10.1016/j.molmet.2022.101595
RAMP2	hormon receptor	calcitonin	Homo sapiens	10.1016/j.molmet.2022.101595
RAMP3	hormon receptor	calcitonin	Homo sapiens	10.1016/j.molmet.2022.101595
CALCRL	hormon receptor	calcitonin	Homo sapiens	10.1016/j.molmet.2022.101595
PTH2R	hormon receptor	parathyroid	Homo sapiens	10.1016/j.molmet.2022.101595
NPRL3	hormon receptor	natriuretic	Homo sapiens	10.1016/j.molmet.2022.101595
NPR2	hormon receptor	natriuretic	Homo sapiens	10.1016/j.molmet.2022.101595
NPRL2	hormon receptor	natriuretic	Homo sapiens	10.1016/j.molmet.2022.101595
AGTR1	hormon receptor	angiotensin	Homo sapiens	10.1016/j.molmet.2022.101595
SLC40A1	hormon receptor	hepcidin	Homo sapiens	10.1016/j.molmet.2022.101595
EPOR	hormon receptor	epo	Homo sapiens	10.1016/j.molmet.2022.101595
VDR	hormon receptor	vitaminD	Homo sapiens	10.1016/j.molmet.2022.101595
GIPR	hormon receptor	incretin	Homo sapiens	10.1016/j.molmet.2022.101595
GLP1R	hormon receptor	incretin	Homo sapiens	10.1016/j.molmet.2022.101595
SCTR	hormon receptor	incretin	Homo sapiens	10.1016/j.molmet.2022.101595
CCKBR	hormon receptor	incretin	Homo sapiens	10.1016/j.molmet.2022.101595
VIPR1	hormon receptor	vip	Homo sapiens	10.1016/j.molmet.2022.101595
GUCY2C	hormon receptor	guanylin	Homo sapiens	10.1016/j.molmet.2022.101595
GCGR	hormon receptor	glucagon	Homo sapiens	10.1016/j.molmet.2022.101595
INSR	hormon receptor	insulin	Homo sapiens	10.1016/j.molmet.2022.101595
IGF1R	hormon receptor	insulin	Homo sapiens	10.1016/j.molmet.2022.101595
IGF2R	hormon receptor	insulin	Homo sapiens	10.1016/j.molmet.2022.101595
SSTR1	hormon receptor	somatostatin	Homo sapiens	10.1016/j.molmet.2022.101595
SSTR2	hormon receptor	somatostatin	Homo sapiens	10.1016/j.molmet.2022.101595
SSTR3	hormon receptor	somatostatin	Homo sapiens	10.1016/j.molmet.2022.101595
SSTR5	hormon receptor	somatostatin	Homo sapiens	10.1016/j.molmet.2022.101595
ADIPOR1	hormon receptor	adiponectin	Homo sapiens	10.1016/j.molmet.2022.101595
ADIPOR2	hormon receptor	adiponectin	Homo sapiens	10.1016/j.molmet.2022.101595
LEPR	hormon receptor	leptin	Homo sapiens	10.1016/j.molmet.2022.101595
TBXA2R	hormon receptor	leukotriene	Homo sapiens	10.1016/j.molmet.2022.101595
GPRC6A	hormon receptor	osteocalcin	Homo sapiens	10.1016/j.molmet.2022.101595
HTR1F	hormon receptor	serotonin	Homo sapiens	10.1016/j.molmet.2022.101595
GALR2	hormon receptor	galanin	Homo sapiens	10.1016/j.molmet.2022.101595
PTGER3	hormon receptor		Homo sapiens	10.1016/j.molmet.2022.101595
PTGER4	hormon receptor		Homo sapiens	10.1016/j.molmet.2022.101595
PTGDR	hormon receptor		Homo sapiens	10.1016/j.molmet.2022.101595
PTGFR	hormon receptor		Homo sapiens	10.1016/j.molmet.2022.101595
PTGDR2	hormon receptor	prostanoid	Homo sapiens	10.1016/j.molmet.2022.101595
PRLR	hormon receptor	prolactin	Homo sapiens	10.1016/j.molmet.2022.101595
AR	hormon receptor	androgen	Homo sapiens	10.1016/j.molmet.2022.101595
RARA	hormon receptor	RA	Homo sapiens	10.1016/j.molmet.2022.101595
EDNRB	hormon receptor	endothelin	Homo sapiens	10.1016/j.molmet.2022.101595
EDNRA	hormon receptor	endothelin	Homo sapiens	10.1016/j.molmet.2022.101595
ARHGDIB	disallowed		Homo sapiens	10.1016/j.molmet.2022.101595
CAT	disallowed		Homo sapiens	10.1016/j.molmet.2022.101595
CXCL12	disallowed		Homo sapiens	10.1016/j.molmet.2022.101595
DAPK2	disallowed		Homo sapiens	10.1016/j.molmet.2022.101595
FAM13A	disallowed		Homo sapiens	10.1016/j.molmet.2022.101595
FCGRT	disallowed		Homo sapiens	10.1016/j.molmet.2022.101595
GAS1	disallowed		Homo sapiens	10.1016/j.molmet.2022.101595
HPGD	disallowed		Homo sapiens	10.1016/j.molmet.2022.101595
HSD11B1	disallowed		Homo sapiens	10.1016/j.molmet.2022.101595
IGFBP4	disallowed		Homo sapiens	10.1016/j.molmet.2022.101595
LDHA	disallowed		Homo sapiens	10.1016/j.molmet.2022.101595
LMO4	disallowed		Homo sapiens	10.1016/j.molmet.2022.101595
LRIG3	disallowed		Homo sapiens	10.1016/j.molmet.2022.101595
MAF	disallowed		Homo sapiens	10.1016/j.molmet.2022.101595
MGLL	disallowed		Homo sapiens	10.1016/j.molmet.2022.101595
NDRG2	disallowed		Homo sapiens	10.1016/j.molmet.2022.101595
OAT	disallowed		Homo sapiens	10.1016/j.molmet.2022.101595
PDGFRA	disallowed		Homo sapiens	10.1016/j.molmet.2022.101595
RARRES2	disallowed		Homo sapiens	10.1016/j.molmet.2022.101595
SLC16A1	disallowed		Homo sapiens	10.1016/j.molmet.2022.101595
SMAD3	disallowed		Homo sapiens	10.1016/j.molmet.2022.101595
SMOC2	disallowed		Homo sapiens	10.1016/j.molmet.2022.101595
TERF1	disallowed		Homo sapiens	10.1016/j.molmet.2022.101595
TF	disallowed		Homo sapiens	10.1016/j.molmet.2022.101595
TPM2	disallowed		Homo sapiens	10.1016/j.molmet.2022.101595
YAP1	disallowed		Homo sapiens	10.1016/j.molmet.2022.101595
ZCCHC24	disallowed		Homo sapiens	10.1016/j.molmet.2022.101595
ZFP36L1	disallowed		Homo sapiens	10.1016/j.molmet.2022.101595
ZYX	disallowed		Homo sapiens	10.1016/j.molmet.2022.101595
DNMT3A	disallowed		Homo sapiens	10.1016/j.molmet.2022.101595
STAT1	growth factor	STAT	Homo sapiens	10.1016/j.molmet.2022.101595
STAT3	growth factor	STAT	Homo sapiens	10.1016/j.molmet.2022.101595
STAT4	growth factor	STAT	Homo sapiens	10.1016/j.molmet.2022.101595
STAT5B	growth factor	STAT	Homo sapiens	10.1016/j.molmet.2022.101595
TGFB1	growth factor	TGFB	Homo sapiens	10.1016/j.molmet.2022.101595
SMAD3	growth factor	TGFB	Homo sapiens	10.1016/j.molmet.2022.101595
SMAD5	growth factor	TGFB	Homo sapiens	10.1016/j.molmet.2022.101595
SMAD7	growth factor	TGFB	Homo sapiens	10.1016/j.molmet.2022.101595
SMAD9	growth factor	TGFB	Homo sapiens	10.1016/j.molmet.2022.101595
ID1	growth factor	TGFB	Homo sapiens	10.1016/j.molmet.2022.101595
ID2	growth factor	TGFB	Homo sapiens	10.1016/j.molmet.2022.101595
ID3	growth factor	TGFB	Homo sapiens	10.1016/j.molmet.2022.101595
BMPR1A	growth factor	TGFB	Homo sapiens	10.1016/j.molmet.2022.101595
VEGFA	growth factor		Homo sapiens	10.1016/j.molmet.2022.101595
VEGFB	growth factor		Homo sapiens	10.1016/j.molmet.2022.101595
PDGFA	growth factor		Homo sapiens	10.1016/j.molmet.2022.101595
FGF1	growth factor		Homo sapiens	10.1016/j.molmet.2022.101595
FGF2	growth factor		Homo sapiens	10.1016/j.molmet.2022.101595
FGF14	growth factor		Homo sapiens	10.1016/j.molmet.2022.101595
KCNN3	ion channel	K+ channel	Homo sapiens	10.1016/j.molmet.2022.101595
KCNK1	ion channel	K+ channel	Homo sapiens	10.1016/j.molmet.2022.101595
KCNK3	ion channel	K+ channel	Homo sapiens	10.1016/j.molmet.2022.101595
KCNK12	ion channel	K+ channel	Homo sapiens	10.1016/j.molmet.2022.101595
KCNE4	ion channel	K+ channel	Homo sapiens	10.1016/j.molmet.2022.101595
KCNK17	ion channel	K+ channel	Homo sapiens	10.1016/j.molmet.2022.101595
KCNK16	ion channel	K+ channel	Homo sapiens	10.1016/j.molmet.2022.101595
KCNH2	ion channel	K+ channel	Homo sapiens	10.1016/j.molmet.2022.101595
KCNB2	ion channel	K+ channel	Homo sapiens	10.1016/j.molmet.2022.101595
KCNH6	ion channel	K+ channel	Homo sapiens	10.1016/j.molmet.2022.101595
KCNK15	ion channel	K+ channel	Homo sapiens	10.1016/j.molmet.2022.101595
KCNB1	ion channel	K+ channel	Homo sapiens	10.1016/j.molmet.2022.101595
KCNK6	ion channel	K+ channel	Homo sapiens	10.1016/j.molmet.2022.101595
CACNA2D2	ion channel	Ca2+ channel	Homo sapiens	10.1016/j.molmet.2022.101595
CACNA2D1	ion channel	Ca2+ channel	Homo sapiens	10.1016/j.molmet.2022.101595
CACNB2	ion channel	Ca2+ channel	Homo sapiens	10.1016/j.molmet.2022.101595
CACNB3	ion channel	Ca2+ channel	Homo sapiens	10.1016/j.molmet.2022.101595
PRKACA	cAMP signaling	PKA	Homo sapiens	10.1016/j.molmet.2022.101595
PRKACB	cAMP signaling	PKA	Homo sapiens	10.1016/j.molmet.2022.101595
PRKAR1A	cAMP signaling	PKA	Homo sapiens	10.1016/j.molmet.2022.101595
PRKAR2A	cAMP signaling	PKA	Homo sapiens	10.1016/j.molmet.2022.101595
PRKAR2B	cAMP signaling	PKA	Homo sapiens	10.1016/j.molmet.2022.101595
AKAP1	cAMP signaling	PKA scaffolds and localisation	Homo sapiens	10.1016/j.molmet.2022.101595
AKAP3	cAMP signaling	PKA scaffolds and localisation	Homo sapiens	10.1016/j.molmet.2022.101595
AKAP6	cAMP signaling	PKA scaffolds and localisation	Homo sapiens	10.1016/j.molmet.2022.101595
AKAP7	cAMP signaling	PKA scaffolds and localisation	Homo sapiens	10.1016/j.molmet.2022.101595
AKAP8	cAMP signaling	PKA scaffolds and localisation	Homo sapiens	10.1016/j.molmet.2022.101595
AKAP9	cAMP signaling	PKA scaffolds and localisation	Homo sapiens	10.1016/j.molmet.2022.101595
AKAP10	cAMP signaling	PKA scaffolds and localisation	Homo sapiens	10.1016/j.molmet.2022.101595
AKAP11	cAMP signaling	PKA scaffolds and localisation	Homo sapiens	10.1016/j.molmet.2022.101595
AKAP12	cAMP signaling	PKA scaffolds and localisation	Homo sapiens	10.1016/j.molmet.2022.101595
AKAP13	cAMP signaling	PKA scaffolds and localisation	Homo sapiens	10.1016/j.molmet.2022.101595
AKAP17A	cAMP signaling	PKA scaffolds and localisation	Homo sapiens	10.1016/j.molmet.2022.101595
ADCY1	cAMP signaling	adenylyl cyclase cAMP generation	Homo sapiens	10.1016/j.molmet.2022.101595
ADCY6	cAMP signaling	adenylyl cyclase cAMP generation	Homo sapiens	10.1016/j.molmet.2022.101595
ADCY9	cAMP signaling	adenylyl cyclase cAMP generation	Homo sapiens	10.1016/j.molmet.2022.101595
PDE1B	cAMP signaling	phosphodiestrase cAMP break down	Homo sapiens	10.1016/j.molmet.2022.101595
PDE3A	cAMP signaling	phosphodiestrase cAMP break down	Homo sapiens	10.1016/j.molmet.2022.101595
PDE3B	cAMP signaling	phosphodiestrase cAMP break down	Homo sapiens	10.1016/j.molmet.2022.101595
PDE4B	cAMP signaling	phosphodiestrase cAMP break down	Homo sapiens	10.1016/j.molmet.2022.101595
PDE4D	cAMP signaling	phosphodiestrase cAMP break down	Homo sapiens	10.1016/j.molmet.2022.101595
PDE5A	cAMP signaling	phosphodiestrase cAMP break down	Homo sapiens	10.1016/j.molmet.2022.101595
PDE6B	cAMP signaling	phosphodiestrase cAMP break down	Homo sapiens	10.1016/j.molmet.2022.101595
PDE6D	cAMP signaling	phosphodiestrase cAMP break down	Homo sapiens	10.1016/j.molmet.2022.101595
PDE7A	cAMP signaling	phosphodiestrase cAMP break down	Homo sapiens	10.1016/j.molmet.2022.101595
PDE8A	cAMP signaling	phosphodiestrase cAMP break down	Homo sapiens	10.1016/j.molmet.2022.101595
PDE8B	cAMP signaling	phosphodiestrase cAMP break down	Homo sapiens	10.1016/j.molmet.2022.101595
PDE9A	cAMP signaling	phosphodiestrase cAMP break down	Homo sapiens	10.1016/j.molmet.2022.101595
PDE12	cAMP signaling	phosphodiestrase cAMP break down	Homo sapiens	10.1016/j.molmet.2022.101595
Ffar1	insulin synthesis and processing		Mus musculus	10.1016/j.molmet.2021.101330
Cldn4	insulin synthesis and processing		Mus musculus	10.1016/j.molmet.2021.101330
Pcsk1	insulin synthesis and processing		Mus musculus	10.1016/j.molmet.2021.101330
Pcsk2	insulin synthesis and processing		Mus musculus	10.1016/j.molmet.2021.101330
Ero1b	insulin synthesis and processing		Mus musculus	10.1016/j.molmet.2021.101330
Cpe	insulin secretion		Mus musculus	10.1016/j.molmet.2021.101330
Chgb	insulin secretion		Mus musculus	10.1016/j.molmet.2021.101330
Chga	insulin secretion		Mus musculus	10.1016/j.molmet.2021.101330
Syt7	insulin secretion		Mus musculus	10.1016/j.molmet.2021.101330
Syt4	insulin secretion		Mus musculus	10.1016/j.molmet.2021.101330
Sytl4	insulin secretion		Mus musculus	10.1016/j.molmet.2021.101330
Sdc4	insulin secretion		Mus musculus	10.1016/j.molmet.2021.101330
Snap25	insulin secretion		Mus musculus	10.1016/j.molmet.2021.101330
Hspa5	UPR	IRE	Mus musculus	10.1016/j.molmet.2021.101330
Xbp1	UPR	IRE	Mus musculus	10.1016/j.molmet.2021.101330
Wfs1	UPR	IRE	Mus musculus	10.1016/j.molmet.2021.101330
Derl3	UPR	IRE	Mus musculus	10.1016/j.molmet.2021.101330
Atf6	UPR	ATF6	Mus musculus	10.1016/j.molmet.2021.101330
Gpr85	UPR	ATF6	Mus musculus	10.1016/j.molmet.2021.101330
Nfyc	UPR	ATF6	Mus musculus	10.1016/j.molmet.2021.101330
Eif2ak3	UPR	PERK	Mus musculus	10.1016/j.molmet.2021.101330
Atf3	UPR	PERK	Mus musculus	10.1016/j.molmet.2021.101330
Ddit3	UPR	PERK	Mus musculus	10.1016/j.molmet.2021.101330
Dnajb2	UPR	ERAD	Mus musculus	10.1016/j.molmet.2021.101330
Dnajb4	UPR	ERAD	Mus musculus	10.1016/j.molmet.2021.101330
Erlin1	UPR	ERAD	Mus musculus	10.1016/j.molmet.2021.101330
Erlin2	UPR	ERAD	Mus musculus	10.1016/j.molmet.2021.101330
Herpud1	UPR	ERAD	Mus musculus	10.1016/j.molmet.2021.101330
Os9	UPR	ERAD	Mus musculus	10.1016/j.molmet.2021.101330
Syvn1	UPR	ERAD	Mus musculus	10.1016/j.molmet.2021.101330
Sel1l	UPR	ERAD	Mus musculus	10.1016/j.molmet.2021.101330
Vcp	UPR	ERAD	Mus musculus	10.1016/j.molmet.2021.101330
Bag6	UPR	ERAD	Mus musculus	10.1016/j.molmet.2021.101330
Derl1	UPR	ERAD	Mus musculus	10.1016/j.molmet.2021.101330
Derl2	UPR	ERAD	Mus musculus	10.1016/j.molmet.2021.101330
Derl3	UPR	ERAD	Mus musculus	10.1016/j.molmet.2021.101330
Dnajb9	UPR	ERAD	Mus musculus	10.1016/j.molmet.2021.101330
Edem1	UPR	ERAD	Mus musculus	10.1016/j.molmet.2021.101330
Edem2	UPR	ERAD	Mus musculus	10.1016/j.molmet.2021.101330
Edem3	UPR	ERAD	Mus musculus	10.1016/j.molmet.2021.101330
Fbxo2	UPR	ERAD	Mus musculus	10.1016/j.molmet.2021.101330
Fbxo6	UPR	ERAD	Mus musculus	10.1016/j.molmet.2021.101330
Hspa5	UPR	ERAD	Mus musculus	10.1016/j.molmet.2021.101330
Hsp90b1	UPR	ERAD	Mus musculus	10.1016/j.molmet.2021.101330
Man1b1	UPR	ERAD	Mus musculus	10.1016/j.molmet.2021.101330
Sec61b	UPR	ERAD	Mus musculus	10.1016/j.molmet.2021.101330
Nrros	UPR	ERAD	Mus musculus	10.1016/j.molmet.2021.101330
Selenos	UPR	ERAD	Mus musculus	10.1016/j.molmet.2021.101330
Sgta	UPR	ERAD	Mus musculus	10.1016/j.molmet.2021.101330
Sgtb	UPR	ERAD	Mus musculus	10.1016/j.molmet.2021.101330
Svip	UPR	ERAD	Mus musculus	10.1016/j.molmet.2021.101330
Usp19	UPR	ERAD	Mus musculus	10.1016/j.molmet.2021.101330
Usp14	UPR	ERAD	Mus musculus	10.1016/j.molmet.2021.101330
Ubqln1	UPR	ERAD	Mus musculus	10.1016/j.molmet.2021.101330
Ubqln2	UPR	ERAD	Mus musculus	10.1016/j.molmet.2021.101330
Yod1	UPR	ERAD	Mus musculus	10.1016/j.molmet.2021.101330
Hspa5	UPR		Mus musculus	10.1016/j.molmet.2021.101330
Ern1	UPR		Mus musculus	10.1016/j.molmet.2021.101330
Xbp1	UPR		Mus musculus	10.1016/j.molmet.2021.101330
Edem2	UPR		Mus musculus	10.1016/j.molmet.2021.101330
Pdia3	UPR		Mus musculus	10.1016/j.molmet.2021.101330
Wfs1	UPR		Mus musculus	10.1016/j.molmet.2021.101330
Derl1	UPR		Mus musculus	10.1016/j.molmet.2021.101330
Derl3	UPR		Mus musculus	10.1016/j.molmet.2021.101330
Atf6	UPR		Mus musculus	10.1016/j.molmet.2021.101330
Gpr85	UPR		Mus musculus	10.1016/j.molmet.2021.101330
Nfyc	UPR		Mus musculus	10.1016/j.molmet.2021.101330
Eif2ak3	UPR		Mus musculus	10.1016/j.molmet.2021.101330
Eif2a	UPR		Mus musculus	10.1016/j.molmet.2021.101330
Atf4	UPR		Mus musculus	10.1016/j.molmet.2021.101330
Atf3	UPR		Mus musculus	10.1016/j.molmet.2021.101330
Ddit3	UPR		Mus musculus	10.1016/j.molmet.2021.101330
Herpud1	UPR		Mus musculus	10.1016/j.molmet.2021.101330
Aatf	UPR		Mus musculus	10.1016/j.molmet.2021.101330
Asns	UPR		Mus musculus	10.1016/j.molmet.2021.101330
Slc2a2	insulin secretion		Mus musculus	10.1016/j.molmet.2021.101330
Slc30a8	insulin secretion		Mus musculus	10.1016/j.molmet.2021.101330
G6pc2	insulin secretion		Mus musculus	10.1016/j.molmet.2021.101330
Hk1	disallowed		Mus musculus	10.2337/db11-1564
Slc16a1	disallowed		Mus musculus	10.2337/db11-1564
Arhgdib	disallowed		Mus musculus	10.2337/db11-1564
Cat	disallowed		Mus musculus	10.2337/db11-1564
Cxcl12	disallowed		Mus musculus	10.2337/db11-1564
Igfbp4	disallowed		Mus musculus	10.2337/db11-1564
Itih5	disallowed		Mus musculus	10.2337/db11-1564
Ldha	disallowed		Mus musculus	10.2337/db11-1564
Lmo4	disallowed		Mus musculus	10.2337/db11-1564
Maf	disallowed		Mus musculus	10.2337/db11-1564
Oat	disallowed		Mus musculus	10.2337/db11-1564
Pdgfra	disallowed		Mus musculus	10.2337/db11-1564
Smad3	disallowed		Mus musculus	10.2337/db11-1564
Zfp36l1	disallowed		Mus musculus	10.2337/db11-1564
Zyx	disallowed		Mus musculus	10.2337/db11-1564
Cxcl12	proliferation		Mus musculus	10.2337/db11-1564
Pdgfra	proliferation		Mus musculus	10.2337/db11-1564
Lmo4	proliferation		Mus musculus	10.2337/db11-1564
Zyx	apoptosis		Mus musculus	10.2337/db11-1564
Akt1	proliferation		Mus musculus	10.1155/2013/750540
Akt1	protective		Mus musculus	10.1155/2013/750540
Atf5	protective		Mus musculus	10.1073/pnas.1620705114
Nupr1	protective		Mus musculus	10.1152/ajpendo.00088.2020
Atp2a2	ion channel	Ca2+ channel	Mus musculus	10.1155/2013/750540
Atp2a2	protective		Mus musculus	10.2337/db16-0084, 10.1155/2013/750540
Nfe2l2	protective		Mus musculus	10.1155/2013/750540
Nfe2l2	ROS defense		Mus musculus	10.1155/2013/750540, 10.1155/2019/7518510, doi.org/10.1152/ajpcell.00141.2019
Mt1	ROS defense		Mus musculus	10.3390/biology10030176
Mt2	ROS defense		Mus musculus	10.3390/biology10030176
Keap1	ROS defense		Mus musculus	10.3390/biology10030176, doi.org/10.1152/ajpcell.00141.2019
Gclc	ROS defense		Mus musculus	10.3390/biology10030176
Nqo1	ROS defense		Mus musculus	10.3390/biology10030176
Sod1	ROS defense		Mus musculus	10.3390/biology10030176
Hmox1	ROS defense		Mus musculus	10.3390/biology10030176
Cat	ROS defense		Mus musculus	10.3390/biology10030176
Gpx1	ROS defense		Mus musculus	10.3390/biology10030176
Bbc3	apoptosis		Mus musculus	10.1155/2015/280615
Rest	disallowed		Mus musculus	10.18632/aging.202594
Iapp	apoptosis		Mus musculus	10.3390/ijms22105303, 10.3390/ijms22105303
Uchl1	UPR		Mus musculus	10.3390/ijms22105303
Mapk8	apoptosis		Mus musculus	10.3390/ijms22105303
Map3k5	apoptosis	p38 MAPK	Mus musculus	10.3390/ijms22105303, 10.3390/ijms22084285, 10.3390/ijms22084285
FAS	apoptosis		Homo sapiens	10.3390/ijms22105303
CASP8	apoptosis		Homo sapiens	10.3390/ijms22105303
BBC3	apoptosis		Homo sapiens	10.3390/ijms22105303
HRK	apoptosis		Homo sapiens	10.3390/ijms22105303
BCL2	antiapoptotic		Homo sapiens	10.3390/ijms22105303
BCL2L1	antiapoptotic		Homo sapiens	10.3390/ijms22105303
Ddit3	apoptosis		Mus musculus	10.3390/ijms22105303
Pink1	apoptosis		Mus musculus	10.3390/ijms22105303
Pik3r1	antiapoptotic		Mus musculus	10.3390/ijms22084285
Pdk1	antiapoptotic		Mus musculus	10.3390/ijms22084285
Akt1	antiapoptotic		Mus musculus	10.3390/ijms22084285
Mcl1	antiapoptotic		Mus musculus	10.3390/ijms22084285
Bax	apoptosis		Mus musculus	10.3390/ijms22084285
Rac1	apoptosis	p38 MAPK	Mus musculus	10.3390/ijms22084285
Cdc42	apoptosis	p38 MAPK	Mus musculus	10.3390/ijms22084285
Map3k7	apoptosis	p38 MAPK	Mus musculus	10.3390/ijms22084285
Mapk14	apoptosis	p38 MAPK	Mus musculus	10.3390/ijms22084285
Bcl2l2	antiapoptotic		Mus musculus	10.3390/ijms22084285
Bcl2l11	apoptosis		Mus musculus	10.3390/ijms22084285
Tnfrsf10b	apoptosis		Mus musculus	10.3390/ijms22084285
Bad	apoptosis		Mus musculus	10.3390/ijms22084285
Bak1	apoptosis		Mus musculus	10.3390/ijms22084285
Casp9	apoptosis		Mus musculus	10.3390/ijms22084285
Fas	apoptosis		Mus musculus	10.1007/s10495-009-0339-5
Nos2	apoptosis		Mus musculus	10.1007/s10495-009-0339-5
Tnfaip3	antiapoptotic		Mus musculus	10.1007/s10495-009-0339-5
Irf1	apoptosis		Mus musculus	10.1007/s10495-009-0339-5
Xiap	antiapoptotic		Mus musculus	10.1007/s10495-009-0339-5
Socs1	antiapoptotic		Mus musculus	10.1007/s10495-009-0339-5
Rela	apoptosis	NFKB	Mus musculus	10.1007/s10495-009-0339-5
Relb	apoptosis	NFKB	Mus musculus	10.1007/s10495-009-0339-5
Nfkb1	apoptosis	NFKB	Mus musculus	10.1007/s10495-009-0339-5
Nfkb2	apoptosis	NFKB	Mus musculus	10.1007/s10495-009-0339-5
Rel	apoptosis	NFKB	Mus musculus	10.1007/s10495-009-0339-5
Txnip	apoptosis		Mus musculus	10.1007/s10495-009-0339-5
CREB3	UPR		Homo sapiens	10.2337/db18-0365
GTF3A	ribosome	biogenesis	Homo sapiens	10.2337/db18-0365
TFB2M	mitochondira	biogenesis	Homo sapiens	10.2337/db18-0365
CALR	UPR		Homo sapiens	10.2337/db18-0365
HSP90B1	UPR		Homo sapiens	10.2337/db18-0365
HSPH1	UPR		Homo sapiens	10.2337/db18-0365
NFE2L2	UPR		Homo sapiens	10.2337/db18-0365
VCP	UPR		Homo sapiens	10.2337/db18-0365
SOD1	ROS defense		Homo sapiens	10.2337/db18-0365
SOD2	ROS defense		Homo sapiens	10.2337/db18-0365
CD44	ROS defense	glutathione metabolism	Homo sapiens	10.2337/db18-0365
GCLM	ROS defense	glutathione metabolism	Homo sapiens	10.2337/db18-0365
GSTP1	ROS defense	glutathione metabolism	Homo sapiens	10.2337/db18-0365
GLRX2	ROS defense	glutathione metabolism	Homo sapiens	10.2337/db18-0365
GLRX3	ROS defense	glutathione metabolism	Homo sapiens	10.2337/db18-0365
SLC3A2	ROS defense	glutathione metabolism	Homo sapiens	10.2337/db18-0365
GPX1	ROS defense	glutathione metabolism	Homo sapiens	10.2337/db18-0365
GPX2	ROS defense	glutathione metabolism	Homo sapiens	10.2337/db18-0365
GPX3	ROS defense	glutathione metabolism	Homo sapiens	10.2337/db18-0365
GPX4	ROS defense	glutathione metabolism	Homo sapiens	10.2337/db18-0365
PRDX1	ROS defense	thioredoxin metabolism	Homo sapiens	10.2337/db18-0365
PRDX2	ROS defense	thioredoxin metabolism	Homo sapiens	10.2337/db18-0365
PRDX6	ROS defense	thioredoxin metabolism	Homo sapiens	10.2337/db18-0365
TXN	ROS defense	thioredoxin metabolism	Homo sapiens	10.2337/db18-0365
TXNL1	ROS defense	thioredoxin metabolism	Homo sapiens	10.2337/db18-0365
TXNRD1	ROS defense	thioredoxin metabolism	Homo sapiens	10.2337/db18-0365
NQO1	ROS defense	quinone detoxification	Homo sapiens	10.2337/db18-0365
FTH1	ROS defense	iron storgae	Homo sapiens	10.2337/db18-0365
FTL	ROS defense	iron storgae	Homo sapiens	10.2337/db18-0365
PCBP1	ROS defense	iron storgae	Homo sapiens	10.2337/db18-0365
Cdk1	proliferation		Mus musculus	10.1016/j.cmet.2015.10.016
Cdk14	proliferation		Mus musculus	10.1016/j.cmet.2015.10.016
Cdkl5	proliferation		Mus musculus	10.1016/j.cmet.2015.10.016
Trib3	UPR		Mus musculus	10.1016/j.cmet.2015.10.016, 10.1016/j.molmet.2021.101330
Actb	cytoskeleton	actin	Mus musculus	10.1016/j.cmet.2015.10.016
Actg1	cytoskeleton	actin	Mus musculus	10.1016/j.cmet.2015.10.016
Stat1	immune modulation	TF	Mus musculus	10.3390/ijms22041765
Cxcl10	immune modulation	chemokine	Mus musculus	10.3390/ijms22041765
B2m	immune modulation	Ag presentation	Mus musculus	doi.org/10.1111/imm.13468
H2-D1	immune modulation	Ag presentation	Mus musculus	10.1073/pnas.1131954100
H2-K1	immune modulation	Ag presentation	Mus musculus	10.1073/pnas.1131954100
Tap1	immune modulation	Ag presentation	Mus musculus	doi.org/10.1111/imm.13468
Psmb8	immune modulation	Ag presentation	Mus musculus	doi.org/10.1111/imm.13468
Nlrc5	immune modulation	Ag presentation	Mus musculus	doi.org/10.1111/imm.13468
Stat2	immune modulation	TF	Mus musculus	doi.org/10.1111/imm.13468
Irf7	immune modulation	TF	Mus musculus	doi.org/10.1111/imm.13468
Hsp90b1	UPR		Mus musculus	doi.org/10.1016/j.cmet.2019.01.021
Adm	ROS defense		Mus musculus	10.1155/2017/1930261
Hif1a	ROS defense		Mus musculus	10.1155/2017/1930261
DNAJC3	UPR		Homo sapiens	10.3390/ijms22041509
PRKAA2	ROS defense		Homo sapiens	10.3390/ijms22041509
