# Supplementary material for: Delineating mouse β-cell identity during lifetime and in diabetes with a single cell atlas
Source: Nat Metab. 2023 Sep 11;5(9):1615–37. doi: 10.1038/s42255-023-00876-x (PMC10513934; doi:10.1038/s42255-023-00876-x)
Supplement: Supplementary file 3 — Collection of Supplementary Tables 1–13, corresponding to legends in the supplementary information file. [file 42255_2023_876_MOESM3_ESM.zip › supplementary_tables/S6.xlsx]

## Sheet: GPs_interpretation
group	enrcihment	example_genes	cell_cluster_expression
GP1	golgi transport
GP2	ER stress		high in T2D and aged
GP3	vesicle-related	T2D-associated (Cck, Gc, Slc5a10, and Gast)	high in T2D
GP4	protein processing and golgi-ER endomembrane system		high in T1D and T2D
GP5
GP6
GP7	golgi
GP8		immaturity (Fxyd6, Fxyd3, Ramp1, Tspan8, Gpx3) and fructose metabolism (Fbp2, Aldob)	high in mSTZ immature state
GP9	oxidative phosphorylation
GP10	oxidative phosphorylation
GP11	proteasome, oxidative phosphorylation
GP12	potassium channel, amino acid degradation		high in aged female
GP13	oxidative phosphorylation, MAPK
GP14	amino acid metabolism, PERK
GP15	circadian clock, insulin secretion, and stimuli response		lower in T1D and T2D than in healthy, high in adult and aged
GP16	sterol synthesis, cellular development
GP17	p38 MAPK cascade, cellular respiration		high in adult and aged
GP18			high in chem dataset
GP19	insulin/peptide hormone secretion		low in T2D
GP20	response to stimuli (growth factors, hormones, cytokines)		high in healthy
GP21			high in chem dataset
GP22
GP23	cholesterol metabolism, cell junctions, and response to metal ions		high in immature
GP24	monosaccharide biosynthesis		high in immature, including diabetic immature
GP25	response to viruses		high in part of immature
GP26	response to bacteria		high in immature non-diabetic NOD model
GP27	antigen presentation and interferon response		high in T1D

## Sheet: GPs
EID	hc	gene_symbol	rel_beta_expr	mean_expr_in_expr_cells	N_PMID	N_PMID_pancreas_notCancerNonendo
ENSMUSG00000025907	1	Rb1cc1	1	0.808519	124	1
ENSMUSG00000099032	2	Tcf24	1	0.605948	7	0
ENSMUSG00000025935	2	Tram1	1	1.63745	44	3
ENSMUSG00000042215	17	Bag2	1	0.675964	169	0
ENSMUSG00000026131	13	Dst	1	1.27342	135	1
ENSMUSG00000045216	16	Hs6st1	1	0.621919	22	2
ENSMUSG00000037470	1	Uggt1	1	0.934859	87	1
ENSMUSG00000047180	13	Neurl3	0.0479721	0.64675	6	0
ENSMUSG00000037447	17	Arid5a	0.407496	0.669741	21	0
ENSMUSG00000061518	9	Cox5b	0.942545	1.56103	61	0
ENSMUSG00000026111	4	Unc50	1	0.857566	20	0
ENSMUSG00000026088	25	Mitd1	1	0.655002	29	0
ENSMUSG00000026087	9	Mrpl30	0.882855	0.974	29	0
ENSMUSG00000026073	3	Il1r2	0.363938	0.575826	128	2
ENSMUSG00000026072	5	Il1r1	0.999602	1.2336	305	5
ENSMUSG00000008136	6	Fhl2	0.190178	0.648527	189	2
ENSMUSG00000025993	20	Slc40a1	0.263231	0.665906	177	4
ENSMUSG00000026107	20	Nabp1	0.140215	0.687903	18	0
ENSMUSG00000099413	20	Gm17767	1	0.713528	0	0
ENSMUSG00000026104	25	Stat1	0.68931	0.7816	964	13
ENSMUSG00000025981	17	Coq10b	0.475556	0.784814	12	0
ENSMUSG00000073676	16	Hspe1	0.898261	1.5211	114	1
ENSMUSG00000026032	10	Ndufb3	0.992302	1.12226	26	0
ENSMUSG00000026018	17	Ica1l	1	0.636114	15	0
ENSMUSG00000025959	13	Klf7	0.523497	0.921884	32	4
ENSMUSG00000044816	3	D630023F18Rik	1	0.525421	6	0
ENSMUSG00000025950	24	Idh1	0.661897	0.677304	785	0
ENSMUSG00000015222	20	Map2	1	0.869749	128	2
ENSMUSG00000026189	4	Pecr	1	0.704071	23	0
ENSMUSG00000026185	12	Igfbp5	0.197249	0.735701	176	2
ENSMUSG00000006546	27	Cryba2	0.489821	0.781787	15	1
ENSMUSG00000026202	23	Tuba4a	0.690205	0.817802	202	3
ENSMUSG00000026204	3	Ptprn	1	1.52603	61	39
ENSMUSG00000033061	11	Resp18	0.760126	2.84988	5	1
ENSMUSG00000050711	4	Scg2	1	3.80417	52	0
ENSMUSG00000026149	3	Tm4sf20	0.445779	0.690064	17	0
ENSMUSG00000026166	26	Ccl20	0.219319	0.713711	246	4
ENSMUSG00000026163	20	Sphkap	1	1.0855	21	2
ENSMUSG00000026223	4	Itm2c	0.959798	1.62278	49	0
ENSMUSG00000048126	19	Col6a3	0.115214	0.652154	90	5
ENSMUSG00000034353	8	Ramp1	0.362773	0.741159	66	1
ENSMUSG00000055866	17	Per2	1	0.604216	167	2
ENSMUSG00000073616	9	Cops9	0.942929	1.2585	0	0
ENSMUSG00000034088	1	Hdlbp	1	1.4933	115	1
ENSMUSG00000051185	4	Fam174a	1	0.993481	9	0
ENSMUSG00000026335	3	Pam	1	1.80096	57	6
ENSMUSG00000050777	3	Tmem37	0.157841	0.594941	6	0
ENSMUSG00000026347	23	Tmem163	1	0.78594	18	2
ENSMUSG00000036104	2	Rab3gap1	1	0.77011	84	2
ENSMUSG00000026353	2	Ubxn4	0.892771	1.33342	44	0
ENSMUSG00000026442	13	Nfasc	1	0.707387	62	0
ENSMUSG00000026456	21	Cyb5r1	1	0.63074	43	2
ENSMUSG00000003051	26	Elf3	0.472281	0.750766	87	0
ENSMUSG00000062580	10	Timm17a	1	0.883583	28	0
ENSMUSG00000041801	3	Phlda3	0.221774	0.705757	23	1
ENSMUSG00000026360	16	Rgs2	0.339788	0.999715	153	5
ENSMUSG00000006010	2	Odr4	1	0.781557	26	0
ENSMUSG00000026483	3	Niban1	0.222656	0.555801	31	0
ENSMUSG00000042751	13	Nmnat2	1	0.569719	40	0
ENSMUSG00000026475	3	Rgs16	0.772122	0.770434	43	0
ENSMUSG00000026473	23	Glul	0.81613	1.15127	132	5
ENSMUSG00000056708	16	Ier5	0.140389	0.714845	26	0
ENSMUSG00000033684	2	Qsox1	0.786807	0.815502	64	2
ENSMUSG00000078193	21	Gm2000	0.732205	0.740145	123	0
ENSMUSG00000060519	25	Tor3a	1	0.794105	25	0
ENSMUSG00000073530	3	Pappa2	0.649646	1.19857	47	0
ENSMUSG00000015829	15	Tnr	1	0.654887	54	0
ENSMUSG00000058267	10	Mrps14	0.936824	1.06604	50	0
ENSMUSG00000026701	4	Prdx6	0.673947	1.29482	199	4
ENSMUSG00000040225	1	Prrc2c	0.645058	1.06502	69	0
ENSMUSG00000040181	12	Fmo1	1	1.01731	42	0
ENSMUSG00000026576	4	Atp1b1	0.583079	1.2979	131	3
ENSMUSG00000026574	27	Dpt	0.031903	0.821407	36	1
ENSMUSG00000026568	10	Mpc2	0.665727	0.974637	44	2
ENSMUSG00000040713	21	Creg1	0.901161	1.31714	41	0
ENSMUSG00000040612	3	Ildr2	0.101417	0.644	8	1
ENSMUSG00000026687	12	Aldh9a1	1	0.698646	45	1
ENSMUSG00000026688	4	Mgst3	0.313955	0.664349	43	3
ENSMUSG00000038530	13	Rgs4	0.616776	1.13257	131	1
ENSMUSG00000070532	26	Ccdc190	1	0.876447	10	1
ENSMUSG00000038370	3	Pcp4l1	0.263754	0.746514	9	0
ENSMUSG00000005681	3	Apoa2	1	0.650384	174	18
ENSMUSG00000013593	17	Ndufs2	1	1.46075	109	1
ENSMUSG00000062963	4	Ufc1	1	1.34403	38	0
ENSMUSG00000038235	23	F11r	0.339438	0.671556	157	1
ENSMUSG00000003458	3	Ncstn	1	0.722535	165	1
ENSMUSG00000026553	1	Copa	1	1.1849	171	3
ENSMUSG00000026547	6	Tagln2	0.530799	1.18346	111	3
ENSMUSG00000026544	3	Dusp23	1	0.691459	36	1
ENSMUSG00000028354	20	Fmn2	1	0.73413	41	3
ENSMUSG00000050069	12	Grem2	1	0.637164	31	0
ENSMUSG00000026526	7	Fh1	1	0.874191	147	4
ENSMUSG00000038855	20	Itpkb	0.532296	0.798752	38	1
ENSMUSG00000026520	7	Pycr2	1	1.15251	62	0
ENSMUSG00000026511	4	Srp9	1	1.85699	69	2
ENSMUSG00000056050	1	Mia3	1	1.28912	0	0
ENSMUSG00000039384	17	Dusp10	1	0.719012	61	1
ENSMUSG00000073481	4	Mtarc2	1	0.89528	39	2
ENSMUSG00000026615	14	Eprs	0.412674	1.16064	166	3
ENSMUSG00000026604	22	Ptpn14	0.0397751	0.636942	83	0
ENSMUSG00000010175	13	Prox1	1	0.715779	145	9
ENSMUSG00000037499	4	Nenf	0.985299	1.58912	18	0
ENSMUSG00000026664	4	Phyh	1	0.886229	48	0
ENSMUSG00000025781	11	Atp5c1	0.754724	1.29461	127	2
ENSMUSG00000026773	26	Pfkfb3	0.0879671	0.58017	132	4
ENSMUSG00000102329	22	Gm10851	0.00171806	0.663058	0	0
ENSMUSG00000049630	3	C1ql3	0.983156	0.486528	12	2
ENSMUSG00000026740	2	Dnajc1	1	0.897242	38	1
ENSMUSG00000025716	12	Myo3a	1	0.557167	35	0
ENSMUSG00000036752	7	Tubb4b	0.543722	1.11514	206	2
ENSMUSG00000026956	20	Uap1l1	0.617606	0.745984	8	0
ENSMUSG00000015085	21	Entpd2	0.0954106	0.586644	21	0
ENSMUSG00000015092	10	Edf1	1	1.44617	49	0
ENSMUSG00000036504	24	Phpt1	0.455369	0.655398	58	2
ENSMUSG00000014867	2	Surf4	1	1.36191	77	2
ENSMUSG00000026833	3	Olfm1	0.794399	0.614395	25	0
ENSMUSG00000026805	13	Barhl1	1	0.600364	10	0
ENSMUSG00000039262	13	Prrc2b	1	0.896506	0	0
ENSMUSG00000044627	10	Swi5	1	1.60271	8	0
ENSMUSG00000026819	17	Slc25a25	0.886198	0.703716	22	0
ENSMUSG00000026797	16	Stxbp1	1	0.944623	137	2
ENSMUSG00000026864	7	Hspa5	1	2.88028	872	19
ENSMUSG00000026880	26	Stom	0.247382	0.747334	120	0
ENSMUSG00000026755	9	Arpc5l	0.820849	1.12388	43	0
ENSMUSG00000026950	12	Neb	1	0.658197	87	1
ENSMUSG00000026826	15	Nr4a2	0.26616	0.707078	204	4
ENSMUSG00000026827	19	Gpd2	0.555527	0.769169	50	6
ENSMUSG00000026834	20	Acvr1c	1	0.651056	36	2
ENSMUSG00000026989	4	Dapl1	1	1.46704	0	0
ENSMUSG00000000394	24	Gcg	0.433536	2.63214	314	152
ENSMUSG00000026896	25	Ifih1	0.320427	0.602413	272	47
ENSMUSG00000057182	3	Scn3a	1	0.713532	43	0
ENSMUSG00000034780	12	B3galt1	1	0.5542	17	0
ENSMUSG00000005233	7	Spc25	0.55893	1.11513	31	0
ENSMUSG00000005232	7	G6pc2	1	2.05575	62	47
ENSMUSG00000070880	20	Gad1	1	0.792129	140	19
ENSMUSG00000027111	20	Itga6	0.449392	0.720028	308	2
ENSMUSG00000018770	10	Atp5g3	0.876783	1.28004	20	0
ENSMUSG00000034701	19	Neurod1	1	1.2469	120	55
ENSMUSG00000027087	17	Itgav	0.84419	0.8954	622	3
ENSMUSG00000027078	25	Ube2l6	0.55018	0.677728	64	0
ENSMUSG00000075224	12	Lrrc55	0.545004	0.597081	8	0
ENSMUSG00000005510	11	Ndufs3	1	1.01246	119	0
ENSMUSG00000040687	20	Madd	1	0.95142	73	10
ENSMUSG00000068742	15	Cry2	1	0.920432	116	14
ENSMUSG00000027220	13	Syt13	1	1.57543	23	0
ENSMUSG00000027215	26	Cd82	0.280687	0.708087	215	0
ENSMUSG00000027195	4	Hsd17b12	1	0.82934	99	3
ENSMUSG00000075020	4	Mir670hg	1	0.899945	0	0
ENSMUSG00000048058	3	Ldlrad3	0.686984	0.557366	11	0
ENSMUSG00000027188	12	Pamr1	0.731288	0.66924	9	0
ENSMUSG00000005087	3	Cd44	0.425754	0.790788	1302	5
ENSMUSG00000012350	13	Ehf	0.250677	0.680433	63	0
ENSMUSG00000032679	3	Cd59a	0.629127	0.815716	241	13
ENSMUSG00000027170	4	Eif3m	0.802429	1.0928	96	0
ENSMUSG00000027168	18	Pax6	1	1.35526	368	29
ENSMUSG00000027166	19	Dnajc24	1	0.881211	12	0
ENSMUSG00000027133	10	Nop10	0.936424	1.2122	56	0
ENSMUSG00000055943	4	Emc7	1	1.1417	42	0
ENSMUSG00000023236	4	Scg5	0.952595	2.63988	43	3
ENSMUSG00000068615	23	Gjd2	1	0.960423	35	7
ENSMUSG00000009549	10	Srp14	1	1.60806	112	4
ENSMUSG00000027332	12	Ivd	1	0.735356	49	0
ENSMUSG00000046814	8	Gchfr	0.261913	0.59399	27	1
ENSMUSG00000027313	14	Chac1	0.917876	0.785589	18	0
ENSMUSG00000027288	1	Zfp106	1	0.886369	32	0
ENSMUSG00000090100	13	Ttbk2	1	0.646711	53	0
ENSMUSG00000027248	4	Pdia3	1	2.0464	278	10
ENSMUSG00000074884	9	Serf2	0.914079	2.22458	26	0
ENSMUSG00000060227	3	Golm2	1	0.915356	24	0
ENSMUSG00000027199	12	Gatm	0.407303	0.71164	47	2
ENSMUSG00000091337	2	Eid1	1	1.25507	33	1
ENSMUSG00000027364	24	Usp50	0.769073	0.663986	12	0
ENSMUSG00000027400	3	Pdyn	1	1.44657	103	1
ENSMUSG00000037885	2	Stk35	1	0.626397	17	0
ENSMUSG00000027401	3	Tgm3	1	0.517542	102	0
ENSMUSG00000027404	24	Snrpb	0.540979	0.970237	170	1
ENSMUSG00000027408	27	Cpxm1	0.0425262	0.757229	13	0
ENSMUSG00000079037	12	Prnp	1	1.65964	802	1
ENSMUSG00000027346	13	Gpcpd1	0.581524	0.680997	12	0
ENSMUSG00000027350	2	Chgb	1	2.99533	73	5
ENSMUSG00000027273	13	Snap25	1	1.19568	234	8
ENSMUSG00000086171	3	Pcsk2os1	1	0.877665	0	0
ENSMUSG00000027419	7	Pcsk2	0.845832	3.23253	65	11
ENSMUSG00000027422	2	Rrbp1	1	1.65123	99	3
ENSMUSG00000037279	23	Ovol2	1	0.654298	32	0
ENSMUSG00000027429	2	Sec23b	1	0.916089	97	4
ENSMUSG00000074754	4	Smim26	0.804487	0.833539	3	0
ENSMUSG00000002728	6	Naa20	1	0.868853	21	0
ENSMUSG00000027447	4	Cst3	0.74169	2.48917	562	58
ENSMUSG00000032966	24	Fkbp1a	0.775232	1.38964	0	0
ENSMUSG00000032852	3	Rspo4	1	0.73633	21	0
ENSMUSG00000032802	23	Srxn1	0.545958	0.757503	51	1
ENSMUSG00000032715	21	Trib3	1	0.721029	137	20
ENSMUSG00000019188	4	H13	0.651357	1.31272	76	2
ENSMUSG00000042745	21	Id1	0.0467813	0.799435	285	3
ENSMUSG00000068040	2	Tm9sf4	1	0.751549	26	0
ENSMUSG00000038467	24	Chmp4b	0.98125	1.05933	101	1
ENSMUSG00000047459	10	Dynlrb1	0.799946	1.09467	58	0
ENSMUSG00000027602	23	Map1lc3a	0.598327	1.00517	322	5
ENSMUSG00000038375	16	Trp53inp2	1	1.07365	25	3
ENSMUSG00000038312	4	Edem2	0.721237	1.12211	28	1
ENSMUSG00000005881	4	Ergic3	0.880721	0.993347	36	1
ENSMUSG00000067847	9	Romo1	0.954244	1.31557	52	3
ENSMUSG00000027620	5	Rbm39	0.722297	1.77978	182	1
ENSMUSG00000027642	4	Rpn2	1	1.61249	141	3
ENSMUSG00000067786	23	Nnat	0.385024	0.976929	0	0
ENSMUSG00000037843	19	Vstm2l	1	0.877114	12	0
ENSMUSG00000044349	13	Snhg11	1	1.15009	0	0
ENSMUSG00000074622	23	Mafb	0.162604	0.77293	97	7
ENSMUSG00000017009	26	Sdc4	0.402859	0.874387	163	3
ENSMUSG00000045503	4	Sys1	1	1.2236	0	0
ENSMUSG00000017652	26	Cd40	0.0940178	0.610072	588	17
ENSMUSG00000039501	25	Znfx1	1	0.664497	25	0
ENSMUSG00000027540	26	Ptpn1	0.744148	0.828142	394	57
ENSMUSG00000027514	27	Zbp1	0.257625	0.960602	46	0
ENSMUSG00000027523	3	Gnas	0.796833	2.67248	569	13
ENSMUSG00000016256	4	Ctsz	0.21848	0.815671	59	0
ENSMUSG00000016252	9	Atp5e	0.937907	2.19256	37	0
ENSMUSG00000027566	11	Psma7	0.860965	1.37849	209	0
ENSMUSG00000049401	25	Ogfr	0.974096	0.686946	43	1
ENSMUSG00000023393	3	Slc17a9	1	0.579712	22	1
ENSMUSG00000027580	25	Helz2	0.446673	0.58289	32	0
ENSMUSG00000027581	3	Stmn3	0.997575	0.832375	29	1
ENSMUSG00000031144	2	Syp	1	1.05425	95	5
ENSMUSG00000039278	24	Pcsk1n	0.849605	3.38138	26	3
ENSMUSG00000031168	4	Ebp	0.909887	0.714268	60	0
ENSMUSG00000052364	19	B630019K06Rik	0.730049	0.677442	0	0
ENSMUSG00000058254	8	Tspan7	0.989428	1.09866	48	1
ENSMUSG00000031007	4	Atp6ap2	1	1.37978	130	10
ENSMUSG00000031010	1	Usp9x	1	1.14727	218	2
ENSMUSG00000000787	20	Ddx3x	1	1.10212	344	3
ENSMUSG00000040147	19	Maob	1	0.83853	188	5
ENSMUSG00000031059	10	Ndufb11	1	1.76953	41	0
ENSMUSG00000031089	26	Slc6a14	1	0.840929	0	0
ENSMUSG00000036699	2	Zcchc12	1	0.729856	29	0
ENSMUSG00000006373	3	Pgrmc1	0.759551	1.01461	156	1
ENSMUSG00000016319	11	Slc25a5	0.556831	1.32352	210	3
ENSMUSG00000016427	3	Ndufa1	1	1.77843	29	0
ENSMUSG00000048970	4	C1galt1c1	1	0.664466	48	0
ENSMUSG00000001173	3	Ocrl	0.5339	0.685651	119	0
ENSMUSG00000036198	4	Arhgap36	1	0.680758	11	0
ENSMUSG00000031119	4	Gpc4	1	0.751251	57	1
ENSMUSG00000035847	1	Ids	1	1.03691	108	2
ENSMUSG00000019558	12	Slc6a8	0.872274	0.633285	83	0
ENSMUSG00000002015	4	Bcap31	0.808689	0.820103	136	1
ENSMUSG00000002014	4	Ssr4	0.998596	2.74464	87	1
ENSMUSG00000001964	16	Emd	0.314889	0.840016	254	2
ENSMUSG00000025246	13	Tbl1x	1	0.940979	78	1
ENSMUSG00000025151	3	Maged1	1	2.01997	125	1
ENSMUSG00000031314	1	Taf1	1	0.704104	17	0
ENSMUSG00000031327	13	Chic1	1	1.34492	5	0
ENSMUSG00000085715	27	Tsix	0.384274	0.662312	0	0
ENSMUSG00000031229	1	Atrx	0.847635	1.03542	287	0
ENSMUSG00000031232	2	Magt1	1	1.28227	67	1
ENSMUSG00000031231	10	Cox7b	1	1.44971	23	0
ENSMUSG00000067377	3	Tspan6	0.773731	0.554991	28	1
ENSMUSG00000031255	19	Sytl4	1	0.962607	44	6
ENSMUSG00000049047	2	Armcx3	1	0.885357	44	0
ENSMUSG00000048040	4	Arxes2	1	0.773945	43	2
ENSMUSG00000042750	4	Bex2	1	2.02102	45	1
ENSMUSG00000051579	4	Tceal8	1	1.08856	12	0
ENSMUSG00000042712	11	Tceal9	1	2.37057	14	0
ENSMUSG00000046432	11	Bex3	0.973963	2.05196	29	0
ENSMUSG00000031422	6	Morf4l2	0.997892	1.59273	67	0
ENSMUSG00000089996	24	Tmsb15b2	0.220829	0.872671	0	0
ENSMUSG00000089768	24	Tmsb15b1	0.208541	0.688187	0	0
ENSMUSG00000031271	3	Serpina7	1	1.26026	54	0
ENSMUSG00000042515	3	Pwwp3b	1	0.767717	12	0
ENSMUSG00000031284	3	Pak3	1	1.00664	84	0
ENSMUSG00000031285	2	Dcx	1	0.62244	104	0
ENSMUSG00000085139	27	A730046J19Rik	0.720332	0.759019	2	0
ENSMUSG00000025268	3	Maged2	1	0.921932	100	2
ENSMUSG00000025261	13	Huwe1	1	0.848656	253	1
ENSMUSG00000047238	4	Mageh1	0.897391	1.05717	26	0
ENSMUSG00000086316	10	Nbdy	0.835593	0.829787	5	0
ENSMUSG00000025283	26	Sat1	0.211228	0.778693	97	0
ENSMUSG00000025289	3	Prdx4	0.408553	0.852787	133	8
ENSMUSG00000041020	2	Map7d2	1	0.653042	19	0
ENSMUSG00000083695	15	Rnf138rt1	0.597162	0.702396	0	0
ENSMUSG00000031367	19	Ap1s2	1	1.03017	58	0
ENSMUSG00000015401	3	Cltrn	0.926054	2.15548	26	6
ENSMUSG00000015405	8	Ace2	0.178787	0.629509	628	46
ENSMUSG00000031384	3	Asb9	1	0.618234	33	0
ENSMUSG00000031355	3	Arhgap6	0.624159	0.588029	16	1
ENSMUSG00000069114	15	Zbtb10	1	0.622763	47	0
ENSMUSG00000027533	3	Fabp5	0.302989	0.822597	122	4
ENSMUSG00000027698	2	Nceh1	1	0.71681	32	0
ENSMUSG00000039304	27	Tnfsf10	0.17244	0.613242	879	8
ENSMUSG00000039286	2	Fndc3b	0.908507	0.848711	56	0
ENSMUSG00000043164	4	Tmem212	1	0.579714	8	1
ENSMUSG00000027690	19	Slc2a2	1	1.22486	105	45
ENSMUSG00000027706	4	Sec62	1	1.42622	50	1
ENSMUSG00000027660	13	Skil	0.317927	0.695309	102	1
ENSMUSG00000027673	10	Ndufb5	1	1.27948	36	0
ENSMUSG00000027712	6	Anxa5	0.55167	1.41575	265	6
ENSMUSG00000027737	14	Slc7a11	0.21321	0.596271	118	2
ENSMUSG00000023087	17	Noct	0.487261	0.699046	22	2
ENSMUSG00000037152	9	Ndufc1	1	1.36642	16	0
ENSMUSG00000027742	3	Cog6	1	0.710146	40	1
ENSMUSG00000027746	4	Ufm1	1	1.5047	60	0
ENSMUSG00000036632	4	Alg5	0.812214	0.776546	25	0
ENSMUSG00000027797	3	Dclk1	0.133775	0.613987	121	0
ENSMUSG00000027808	4	Serp1	0.611749	1.69003	30	1
ENSMUSG00000075700	19	Selenot	1	1.06867	20	1
ENSMUSG00000036432	19	Siah2	1	0.848312	115	0
ENSMUSG00000027765	2	P2ry1	1	0.698777	115	4
ENSMUSG00000027822	2	Slc33a1	1	0.825592	33	0
ENSMUSG00000027828	2	Ssr3	1	1.23619	50	0
ENSMUSG00000034640	15	Tiparp	0.485241	0.701532	31	0
ENSMUSG00000027829	17	Ccnl1	0.525864	0.884318	47	6
ENSMUSG00000048416	17	Mlf1	0.795419	0.618614	44	0
ENSMUSG00000027784	20	Ppm1l	1	0.776479	20	1
ENSMUSG00000027834	3	Serpini1	1	0.779342	60	1
ENSMUSG00000034109	3	Golim4	0.784821	0.914566	41	1
ENSMUSG00000061175	20	Fnip2	1	0.662189	18	0
ENSMUSG00000033981	3	Gria2	0.377457	0.739418	125	0
ENSMUSG00000027995	26	Tlr2	0.216694	0.625748	1479	26
ENSMUSG00000027993	13	Trim2	1	0.615152	55	0
ENSMUSG00000005640	20	Insrr	1	0.77239	29	2
ENSMUSG00000028070	10	Naxe	0.768726	0.866423	32	0
ENSMUSG00000028062	4	Lamtor2	1	1.26599	37	0
ENSMUSG00000041355	11	Ssr2	0.992812	1.50973	23	0
ENSMUSG00000059743	23	Fdps	1	0.996484	88	0
ENSMUSG00000042747	4	Krtcap2	0.94305	1.95372	17	1
ENSMUSG00000042737	4	Dpm3	1	1.46395	19	1
ENSMUSG00000027953	4	Slc50a1	1	0.961195	13	0
ENSMUSG00000028044	4	Cks1b	0.356362	0.725766	100	0
ENSMUSG00000027952	23	Pmvk	1	0.810277	42	3
ENSMUSG00000000794	3	Kcnn3	1	0.584705	97	1
ENSMUSG00000027944	24	Hax1	1	0.871509	188	2
ENSMUSG00000027937	4	Jtb	1	1.04795	24	0
ENSMUSG00000044080	9	S100a1	0.907555	1.04142	123	0
ENSMUSG00000042312	4	S100a13	0.335806	0.770447	50	1
ENSMUSG00000001020	8	S100a4	0.0730023	0.679312	355	1
ENSMUSG00000050359	27	Sprr1a	0.0723351	0.890035	0	0
ENSMUSG00000027913	3	Crct1	1	0.774179	0	0
ENSMUSG00000005968	16	Tuft1	0.507217	0.685808	38	0
ENSMUSG00000005779	4	Psmb4	0.955606	1.22336	142	1
ENSMUSG00000054312	9	Mrps21	0.973141	1.08428	42	0
ENSMUSG00000068855	27	H2ac20	0.36945	0.663829	160	0
ENSMUSG00000064220	27	H2ac18	1	0.660427	30	0
ENSMUSG00000038393	3	Txnip	1	1.21043	216	38
ENSMUSG00000038205	17	Prkab2	1	0.696175	71	11
ENSMUSG00000038170	13	Pde4dip	1	0.805735	61	0
ENSMUSG00000027875	8	Hmgcs2	0.0318699	0.917317	47	6
ENSMUSG00000053398	14	Phgdh	0.363138	0.729571	186	3
ENSMUSG00000027865	17	Gdap2	1	0.710899	13	0
ENSMUSG00000068823	13	Csde1	1	1.19709	110	1
ENSMUSG00000002233	23	Rhoc	0.101055	0.629277	0	0
ENSMUSG00000000563	4	Atp5pb	0.856533	1.42364	85	1
ENSMUSG00000070368	12	Prok1	1	0.532572	74	1
ENSMUSG00000004032	3	Gstm5	1	0.822193	185	2
ENSMUSG00000058135	21	Gstm1	0.483916	0.907753	2194	54
ENSMUSG00000009108	3	Gnat2	1	0.619579	39	0
ENSMUSG00000000001	20	Gnai3	0.884368	0.801325	163	4
ENSMUSG00000068749	4	Psma5	0.587687	0.855561	169	1
ENSMUSG00000068739	14	Sars	1	1.18358	69	1
ENSMUSG00000040412	3	Elapor1	1	1.03714	26	1
ENSMUSG00000033721	3	Vav3	0.409989	0.498099	91	3
ENSMUSG00000053931	23	Cnn3	0.556377	0.870008	54	1
ENSMUSG00000028128	23	F3	0.076602	0.633137	624	15
ENSMUSG00000053965	15	Pde5a	1	0.983714	101	5
ENSMUSG00000054091	9	1810037I17Rik	0.765797	1.32359	18	1
ENSMUSG00000032826	20	Ank2	1	0.787926	110	3
ENSMUSG00000046688	26	Tifa	0.32197	0.748165	41	0
ENSMUSG00000027999	3	Pla2g12a	1	0.92213	24	2
ENSMUSG00000041084	4	Ostc	1	1.7354	24	1
ENSMUSG00000027984	19	Hadh	1	1.73748	60	3
ENSMUSG00000050931	16	Sgms2	0.369996	0.823063	33	1
ENSMUSG00000028029	4	Aimp1	0.908943	0.867649	155	1
ENSMUSG00000106139	19	Gm30648	1	0.744014	0	0
ENSMUSG00000028163	13	Nfkb1	0.264435	0.769622	3116	33
ENSMUSG00000053897	27	Slc39a8	0.725028	0.701462	57	1
ENSMUSG00000028159	23	Dapp1	0.373814	0.627035	23	0
ENSMUSG00000105504	26	Gbp5	0.1703	0.667571	29	0
ENSMUSG00000040253	25	Gbp7	0.516098	0.783889	0	0
ENSMUSG00000028268	27	Gbp3	0.193193	0.670808	0	0
ENSMUSG00000028270	27	Gbp2	0.492705	0.958248	34	0
ENSMUSG00000028271	4	Gtf2b	1	0.97402	177	0
ENSMUSG00000037072	4	Selenof	1	1.75165	49	0
ENSMUSG00000068523	9	Gng5	0.801615	1.64542	0	0
ENSMUSG00000005034	15	Prkacb	1	1.26872	107	0
ENSMUSG00000028037	25	Ifi44	0.122737	0.69619	22	0
ENSMUSG00000028035	15	Dnajb4	1	0.74048	69	1
ENSMUSG00000039047	3	Pigk	1	0.72577	43	0
ENSMUSG00000040016	3	Ptger3	0.37431	0.804876	111	5
ENSMUSG00000068240	21	Gm11808	0.732366	0.807201	0	0
ENSMUSG00000041261	3	Car8	1	0.913919	54	0
ENSMUSG00000047187	4	Rab2a	1	1.54667	90	1
ENSMUSG00000041235	13	Chd7	1	0.907088	156	1
ENSMUSG00000028211	17	Trp53inp1	0.544719	0.83767	60	3
ENSMUSG00000028214	15	Gem	0.180057	0.801348	36	2
ENSMUSG00000028222	3	Calb1	0.328991	0.702439	57	4
ENSMUSG00000041135	26	Ripk2	1	0.584565	163	2
ENSMUSG00000073987	3	Ggh	0.38172	0.750688	90	0
ENSMUSG00000040359	2	Ufl1	1	0.844838	52	0
ENSMUSG00000040296	25	Ddx58	1	0.659905	488	2
ENSMUSG00000071014	10	Ndufb6	1	1.00736	46	2
ENSMUSG00000046593	19	Tmem215	1	0.99499	3	0
ENSMUSG00000028445	3	Enho	1	1.55143	42	4
ENSMUSG00000028447	11	Dctn3	1	1.16225	37	0
ENSMUSG00000094686	27	Ccl21a	0.0138766	0.691396	174	0
ENSMUSG00000028461	3	Ccdc107	1	0.78238	10	0
ENSMUSG00000028466	6	Creb3	1	0.807188	73	0
ENSMUSG00000028478	10	Clta	0.421438	1.35895	98	1
ENSMUSG00000053317	4	Sec61b	1	2.60253	0	0
ENSMUSG00000028341	17	Nr4a3	0.0508037	0.595793	112	6
ENSMUSG00000028343	4	Erp44	0.751275	1.01891	74	4
ENSMUSG00000028307	8	Aldob	1	1.38708	67	2
ENSMUSG00000039611	3	Pgap4	1	0.623204	14	0
ENSMUSG00000015243	1	Abca1	0.58703	0.753976	771	74
ENSMUSG00000003032	15	Klf4	0.219668	0.745419	454	6
ENSMUSG00000045672	3	Col27a1	0.760843	0.663281	26	1
ENSMUSG00000039196	26	Orm1	0.602238	0.741748	133	4
ENSMUSG00000039105	21	Atp6v1g1	0.947869	1.62578	54	0
ENSMUSG00000008305	3	Tle1	1	0.649228	117	4
ENSMUSG00000048706	16	Lurap1l	0.392991	0.773617	14	0
ENSMUSG00000085022	6	Gm5860	1	0.649126	0	0
ENSMUSG00000070934	6	Rraga	1	0.882155	60	1
ENSMUSG00000038024	20	Dennd4c	1	0.755254	31	1
ENSMUSG00000028572	1	Hook1	1	0.961164	51	0
ENSMUSG00000028563	10	Tm2d1	0.887233	0.905811	9	0
ENSMUSG00000029656	7	C8b	0.197643	0.625611	52	0
ENSMUSG00000034871	19	Fam151a	1	1.03975	13	1
ENSMUSG00000028618	4	Tmem59	1	1.6846	42	0
ENSMUSG00000034785	8	Dio1	1	0.916032	67	1
ENSMUSG00000028603	4	Scp2	1	1.18524	74	3
ENSMUSG00000003411	8	Rab3b	0.721533	0.793845	43	3
ENSMUSG00000028716	8	Pdzk1ip1	0.68353	0.849957	41	1
ENSMUSG00000028692	11	Akr1a1	0.594198	1.39154	55	8
ENSMUSG00000028680	23	Plk3	0.94227	0.736735	68	0
ENSMUSG00000033379	10	Atp6v0b	0.955715	1.64579	30	1
ENSMUSG00000033295	18	Ptprf	1	0.990078	104	2
ENSMUSG00000032890	20	Rims3	1	0.682055	20	0
ENSMUSG00000032870	13	Smap2	0.888843	1.02817	28	0
ENSMUSG00000028649	1	Macf1	0.615542	0.93522	104	3
ENSMUSG00000028648	10	Ndufs5	0.99666	1.46143	40	1
ENSMUSG00000078570	4	1110065P20Rik	1	1.04693	11	0
ENSMUSG00000042677	26	Zc3h12a	0.0960522	0.548343	97	1
ENSMUSG00000028837	11	Psmb2	0.832452	1.15019	143	0
ENSMUSG00000028798	10	Eif3i	0.65397	1.02913	0	0
ENSMUSG00000028773	3	Fabp3	1	0.742205	144	10
ENSMUSG00000054428	10	Atpif1	0.907374	1.86306	74	1
ENSMUSG00000028865	3	Cd164l2	0.361496	0.653645	11	1
ENSMUSG00000056596	2	Trnp1	1	0.664037	5	0
ENSMUSG00000028851	16	Nudc	0.756996	1.07589	114	3
ENSMUSG00000003038	23	Hmgn2	0.346859	0.825431	0	0
ENSMUSG00000028825	4	Rhd	1	0.613888	219	3
ENSMUSG00000028822	8	Tmem50a	0.788632	1.00511	21	0
ENSMUSG00000037266	24	Rsrp1	1	1.32637	21	0
ENSMUSG00000037242	16	Clic4	0.310471	0.845499	81	0
ENSMUSG00000028673	3	Fuca1	0.890759	0.868939	78	1
ENSMUSG00000001604	3	Tcea3	0.0915571	0.58918	17	1
ENSMUSG00000036856	1	Wnt4	1	1.37698	111	0
ENSMUSG00000028766	8	Alpl	0.168845	0.679799	260	8
ENSMUSG00000057530	20	Ece1	0.84142	1.03682	138	5
ENSMUSG00000028757	4	Ddost	1	1.62476	117	6
ENSMUSG00000046447	18	Camk2n1	1	2.18031	16	0
ENSMUSG00000028749	20	Pla2g2f	1	0.812998	11	0
ENSMUSG00000041120	3	Nbl1	0.198609	0.731031	30	0
ENSMUSG00000050608	10	Micos10	0.944598	1.77035	31	1
ENSMUSG00000066036	12	Ubr4	1	1.05268	110	0
ENSMUSG00000009863	11	Sdhb	0.593167	0.902055	260	1
ENSMUSG00000040616	23	Tmem51	0.828026	0.659228	21	0
ENSMUSG00000041556	8	Fbxo2	1	0.785467	51	0
ENSMUSG00000028989	12	Angptl7	1	0.681649	29	1
ENSMUSG00000006442	4	Srm	0.845294	0.808864	43	0
ENSMUSG00000073705	23	Cenps	0.425376	0.634102	35	1
ENSMUSG00000063077	1	Kif1b	1	0.95541	104	0
ENSMUSG00000028988	19	Ctnnbip1	1	0.74429	112	0
ENSMUSG00000086665	22	Gm13067	0.972286	0.718002	0	0
ENSMUSG00000028976	4	Slc2a5	1	1.28639	48	3
ENSMUSG00000063524	24	Eno1	0.342471	0.792646	341	4
ENSMUSG00000028967	17	Errfi1	0.498853	0.973074	102	0
ENSMUSG00000028964	11	Park7	0.987613	1.54318	463	5
ENSMUSG00000028965	23	Tnfrsf9	0.145178	0.658091	137	1
ENSMUSG00000029048	4	Rer1	0.9	0.951049	42	0
ENSMUSG00000029066	10	Mrpl20	0.957818	0.995182	39	0
ENSMUSG00000065990	10	Aurkaip1	0.830222	0.930677	34	0
ENSMUSG00000029076	4	Sdf4	1	1.32267	65	1
ENSMUSG00000035692	25	Isg15	0.381056	0.973511	221	1
ENSMUSG00000001467	16	Cyp51	0.873257	0.734988	57	0
ENSMUSG00000028926	3	Cdk14	1	0.791865	69	1
ENSMUSG00000015652	3	Steap1	0.891681	0.567579	46	1
ENSMUSG00000012428	26	Steap4	0.149378	0.89471	46	6
ENSMUSG00000061601	1	Pclo	1	1.06848	62	1
ENSMUSG00000057614	12	Gnai1	0.509587	0.636748	209	7
ENSMUSG00000039899	12	Fgl2	0.271171	0.676648	60	0
ENSMUSG00000038525	23	Armc10	1	0.710836	20	0
ENSMUSG00000028998	9	Tomm7	0.87003	1.38204	18	0
ENSMUSG00000028986	19	Klhl7	1	0.713666	35	0
ENSMUSG00000028945	6	Rheb	0.893605	1.258	144	1
ENSMUSG00000061576	3	Dpp6	0.172863	0.609024	67	1
ENSMUSG00000045294	16	Insig1	1	0.996647	81	4
ENSMUSG00000049265	23	Kcnk3	0.201972	0.647556	84	3
ENSMUSG00000038803	4	Ost4	0.964542	1.40102	10	2
ENSMUSG00000029163	2	Emilin1	0.990643	0.796857	57	2
ENSMUSG00000029161	3	Cgref1	1	0.680422	13	1
ENSMUSG00000013622	4	Atraid	1	1.2219	22	0
ENSMUSG00000029149	3	Krtcap3	0.588803	0.644655	10	0
ENSMUSG00000106918	9	Mrpl33	0.861239	1.0403	27	2
ENSMUSG00000029135	17	Fosl2	0.265416	0.722258	72	2
ENSMUSG00000018965	23	Ywhah	0.787323	1.15024	250	0
ENSMUSG00000029103	4	Lrpap1	0.870349	0.895959	131	3
ENSMUSG00000029093	3	Sorcs2	1	0.768781	23	1
ENSMUSG00000055302	24	Mrfap1	0.945371	2.17131	41	0
ENSMUSG00000067365	4	Tmem128	0.88688	0.730202	13	0
ENSMUSG00000005103	16	Wdr1	0.643058	0.797684	90	1
ENSMUSG00000015804	24	Med28	0.82357	1.10618	53	0
ENSMUSG00000015882	1	Lcorl	1	0.758624	36	2
ENSMUSG00000029167	15	Ppargc1a	1	0.746824	708	145
ENSMUSG00000029185	2	Fam114a1	1	0.729292	20	1
ENSMUSG00000037822	4	Smim14	1	1.69448	12	0
ENSMUSG00000037736	2	Limch1	1	0.678688	50	0
ENSMUSG00000037685	20	Atp8a1	1	0.640173	32	0
ENSMUSG00000029211	13	Gabra4	1	0.545906	45	2
ENSMUSG00000029153	18	Ociad2	1	1.13363	23	0
ENSMUSG00000029234	4	Tmem165	0.952464	0.729341	51	0
ENSMUSG00000029246	15	Ppat	1	0.75057	39	0
ENSMUSG00000036323	2	Srp72	1	1.10701	99	0
ENSMUSG00000059325	2	Hopx	1	0.979265	65	0
ENSMUSG00000029260	21	Ugt2b34	0.218914	0.6776	0	0
ENSMUSG00000029273	8	Sult1d1	0.713962	0.761456	0	0
ENSMUSG00000001622	3	Csn3	1	0.838354	30	1
ENSMUSG00000035540	3	Gc	1	1.33493	342	21
ENSMUSG00000029378	21	Areg	0.0306694	0.842013	202	0
ENSMUSG00000029407	2	Uso1	1	1.0672	89	1
ENSMUSG00000029417	27	Cxcl9	0.0469377	0.763645	195	4
ENSMUSG00000034855	25	Cxcl10	0.372585	1.07743	664	29
ENSMUSG00000029426	2	Scarb2	1	0.916799	110	3
ENSMUSG00000047963	21	Stbd1	0.299434	0.593303	27	0
ENSMUSG00000029381	16	Shroom3	0.311436	0.601142	54	1
ENSMUSG00000029335	3	Bmp3	0.238128	0.562084	37	2
ENSMUSG00000035187	15	Nkx6-1	1	1.28082	29	10
ENSMUSG00000029313	13	Aff1	1	0.69016	100	3
ENSMUSG00000097392	22	Thoc2l	0.642764	0.737292	68	0
ENSMUSG00000034438	27	Gbp8	0.616959	0.730691	16	0
ENSMUSG00000029298	27	Gbp9	0.123006	0.623657	16	0
ENSMUSG00000079363	27	Gbp4	0.346143	0.971538	16	0
ENSMUSG00000105096	27	Gbp10	0.681387	0.675824	16	0
ENSMUSG00000104713	27	Gbp6	0.548392	0.630259	16	0
ENSMUSG00000111375	2	Btbd8	1	0.653211	14	0
ENSMUSG00000050856	9	Atp5k	0.935853	1.24366	50	0
ENSMUSG00000033467	4	Crlf2	0.570799	0.655351	75	0
ENSMUSG00000033209	19	Ttc28	1	0.909773	36	0
ENSMUSG00000058153	5	Sez6l	1	0.861778	24	4
ENSMUSG00000029352	26	Crybb3	1	0.945032	21	0
ENSMUSG00000053334	3	Ficd	1	0.671642	19	0
ENSMUSG00000025825	10	Iscu	0.78472	1.05732	0	0
ENSMUSG00000004530	16	Coro1c	1	0.694771	106	0
ENSMUSG00000072694	10	1500011B03Rik	0.990732	1.09711	0	0
ENSMUSG00000029561	25	Oasl2	1	0.883038	0	0
ENSMUSG00000041827	25	Oasl1	0.418353	0.741298	54	2
ENSMUSG00000048578	2	Mlec	1	1.22907	50	0
ENSMUSG00000041697	9	Cox6a1	1	1.7354	33	1
ENSMUSG00000032959	11	Pebp1	1	2.09621	0	0
ENSMUSG00000029359	3	Tesc	0.758664	0.723847	27	0
ENSMUSG00000032690	25	Oas2	1	0.61673	51	1
ENSMUSG00000052776	25	Oas1a	0.551388	0.624702	136	10
ENSMUSG00000042726	25	Trafd1	1	0.700856	46	1
ENSMUSG00000029616	4	Erp29	0.740827	1.22077	84	2
ENSMUSG00000042589	12	Cux2	1	0.601389	24	1
ENSMUSG00000029467	20	Atp2a2	1	1.87934	309	8
ENSMUSG00000029475	19	Kdm2b	1	0.838278	85	1
ENSMUSG00000029390	4	Tmed2	0.91133	1.67338	61	0
ENSMUSG00000070493	10	Chchd2	1	2.43306	79	0
ENSMUSG00000025534	3	Gusb	0.44527	0.69591	75	0
ENSMUSG00000060261	13	Gtf2i	1	0.830847	233	1
ENSMUSG00000070473	6	Cldn3	0.319261	0.904181	113	0
ENSMUSG00000005373	18	Mlxipl	1	0.959493	124	22
ENSMUSG00000019179	11	Mdh2	0.827924	1.13535	120	2
ENSMUSG00000004951	16	Hspb1	0.339254	0.931938	655	13
ENSMUSG00000037428	3	Vgf	0.857651	0.819314	42	7
ENSMUSG00000023328	3	Ache	1	0.685221	218	2
ENSMUSG00000029713	23	Gnb2	0.706531	1.31473	128	2
ENSMUSG00000029718	27	Pcolce	0.0342629	0.719656	42	0
ENSMUSG00000025856	23	Pdgfa	0.580657	0.848879	180	4
ENSMUSG00000044197	20	Gpr146	0.177797	0.585885	13	3
ENSMUSG00000079111	4	Kdelr2	1	1.30173	40	0
ENSMUSG00000083012	6	Fam220a	1	0.729535	9	0
ENSMUSG00000047843	9	Bri3	0.675317	1.20555	17	0
ENSMUSG00000038690	9	Atp5j2	0.964091	1.77559	65	0
ENSMUSG00000092570	19	Plut	1	0.803343	0	0
ENSMUSG00000029644	15	Pdx1	1	0.908077	177	118
ENSMUSG00000029649	10	Pomp	0.757612	1.25614	49	0
ENSMUSG00000041313	13	Slc7a1	0.773018	0.710471	72	0
ENSMUSG00000029657	15	Hsph1	1	1.03174	161	0
ENSMUSG00000058488	13	Kl	1	0.597967	407	29
ENSMUSG00000047735	25	Samd9l	0.87229	0.686984	25	0
ENSMUSG00000032757	4	Bet1	1	0.949957	0	0
ENSMUSG00000029759	3	Pon3	0.33248	0.684735	84	9
ENSMUSG00000032667	3	Pon2	0.468262	0.689812	238	37
ENSMUSG00000029757	3	Dync1i1	1	0.517967	63	0
ENSMUSG00000042541	9	Sem1	0.814164	1.54123	0	0
ENSMUSG00000029752	14	Asns	0.949352	0.981278	113	2
ENSMUSG00000029632	4	Ndufa4	1	1.68567	75	1
ENSMUSG00000052419	24	2610001J05Rik	0.675438	0.814804	3	0
ENSMUSG00000029552	2	Tes	0.562178	0.871364	81	0
ENSMUSG00000000416	20	Cttnbp2	1	0.7364	33	0
ENSMUSG00000029672	3	Fam3c	1	0.683884	47	1
ENSMUSG00000023089	9	Ndufa5	0.87254	1.05645	74	2
ENSMUSG00000020440	11	Arf5	0.887164	1.49517	67	1
ENSMUSG00000004285	9	Atp6v1f	0.954671	1.68031	43	0
ENSMUSG00000039159	13	Ube2h	0.910214	0.781467	62	2
ENSMUSG00000044471	15	Lncpint	1	0.691552	0	0
ENSMUSG00000029761	13	Cald1	0.173935	0.751429	100	3
ENSMUSG00000057137	25	Tmem140	0.373639	0.642964	15	0
ENSMUSG00000073155	23	1810058I24Rik	0.932123	0.8888	8	0
ENSMUSG00000029826	25	Zc3hav1	0.39724	0.697389	167	0
ENSMUSG00000002416	9	Ndufb2	0.977137	1.28745	17	0
ENSMUSG00000002413	1	Braf	1	0.828349	2383	1
ENSMUSG00000029918	10	Mrps33	0.888132	1.28647	29	0
ENSMUSG00000062751	3	Prss1	0.0444339	0.702895	303	19
ENSMUSG00000025823	4	Pdia4	0.558499	1.08479	107	1
ENSMUSG00000009281	27	Rarres2	0.0399631	0.814815	195	43
ENSMUSG00000029819	27	Npy	1	1.39548	317	34
ENSMUSG00000063694	10	Cycs	0.978642	1.1292	181	1
ENSMUSG00000038301	26	Snx10	0.97978	0.745753	30	0
ENSMUSG00000004535	2	Tax1bp1	0.743558	1.07909	93	0
ENSMUSG00000058446	1	Znrf2	1	0.722279	19	0
ENSMUSG00000029780	23	Nt5c3	1	0.965134	52	0
ENSMUSG00000029798	25	Herc6	0.822154	0.658063	19	0
ENSMUSG00000055430	15	Nap1l5	0.801034	0.959177	23	1
ENSMUSG00000045441	3	Gprin3	1	0.654164	11	0
ENSMUSG00000029919	21	Hpgds	0.199786	0.686676	38	1
ENSMUSG00000036402	2	Gng12	1	1.69037	57	1
ENSMUSG00000036390	23	Gadd45a	0.528732	0.739488	193	2
ENSMUSG00000053907	23	Mat2a	0.292534	0.784341	114	3
ENSMUSG00000052631	22	Sh2d6	0.909406	0.702036	5	0
ENSMUSG00000056429	2	Tgoln1	1	1.41139	43	0
ENSMUSG00000055799	3	Tcf7l1	0.543695	0.54108	44	0
ENSMUSG00000052738	4	Suclg1	1	1.02627	56	0
ENSMUSG00000030036	3	Mogs	1	0.689841	99	1
ENSMUSG00000005667	21	Mthfd2	0.746855	0.945239	84	0
ENSMUSG00000063810	13	Alms1	1	0.592539	107	25
ENSMUSG00000029994	4	Anxa4	0.523114	0.869023	100	5
ENSMUSG00000029992	1	Gfpt1	1	1.33729	112	14
ENSMUSG00000030060	23	Hmces	0.998955	0.687677	30	1
ENSMUSG00000079477	23	Rab7	1	1.17592	262	2
ENSMUSG00000030062	2	Rpn1	1	1.35057	177	2
ENSMUSG00000030082	13	Sec61a1	1	1.25838	118	4
ENSMUSG00000035199	24	Arl6ip5	0.498559	0.770281	90	0
ENSMUSG00000030077	26	Chl1	0.0563137	0.769518	51	1
ENSMUSG00000030102	18	Itpr1	0.33818	0.68278	219	3
ENSMUSG00000030103	17	Bhlhe40	0.199839	0.701917	116	3
ENSMUSG00000030104	2	Edem1	0.258237	0.829908	45	0
ENSMUSG00000049112	2	Oxtr	0.296025	0.558201	367	2
ENSMUSG00000030272	4	Camk1	0.474649	0.688175	63	1
ENSMUSG00000048489	3	Depp1	0.861112	0.925975	26	1
ENSMUSG00000061353	27	Cxcl12	0.0351114	0.699631	1352	24
ENSMUSG00000019210	24	Atp6v1e1	1	1.41456	61	1
ENSMUSG00000030107	25	Usp18	1	0.739314	85	0
ENSMUSG00000040613	20	Apobec1	0.721192	0.656195	49	2
ENSMUSG00000030117	12	Gdf3	1	0.734268	27	0
ENSMUSG00000038521	27	C1s1	0.0284398	0.744442	67	1
ENSMUSG00000072772	24	Grcc10	0.644716	0.7232	28	0
ENSMUSG00000023456	24	Tpi1	0.629022	0.916637	154	2
ENSMUSG00000030329	3	Pianp	1	0.823268	12	0
ENSMUSG00000057666	11	Gapdh	0.60814	1.83753	0	0
ENSMUSG00000030335	10	Mrpl51	0.946576	0.884282	24	0
ENSMUSG00000038213	6	Tapbpl	1	0.71917	30	0
ENSMUSG00000030341	23	Tnfrsf1a	0.542763	0.683724	757	2
ENSMUSG00000038167	18	Plekhg6	1	0.734144	21	0
ENSMUSG00000000184	19	Ccnd2	1	2.24748	227	4
ENSMUSG00000030203	13	Dusp16	0.680725	0.587282	48	0
ENSMUSG00000042638	3	Gucy2c	1	0.66623	54	0
ENSMUSG00000008540	27	Mgst1	0.0331142	0.752863	60	1
ENSMUSG00000079262	13	Slco1a6	1	0.675963	59	3
ENSMUSG00000041681	4	Iapp	1	7.05114	331	241
ENSMUSG00000030282	4	Cmas	1	1.0144	54	0
ENSMUSG00000030268	13	Bcat1	1	0.563778	66	2
ENSMUSG00000030265	2	Kras	0.967693	1.05967	2594	3
ENSMUSG00000086013	4	Gm15706	1	0.828794	0	0
ENSMUSG00000016487	2	Ppfibp1	0.501216	0.693053	56	0
ENSMUSG00000030304	2	Ergic2	1	0.926013	34	0
ENSMUSG00000032712	13	Resf1	1	0.806936	17	0
ENSMUSG00000068566	17	Myadm	0.236395	0.632024	32	0
ENSMUSG00000035674	9	Ndufa3	0.876241	0.993498	24	1
ENSMUSG00000030428	2	Ttyh1	0.964563	0.715122	14	0
ENSMUSG00000004961	4	Syt5	0.643097	0.710969	23	0
ENSMUSG00000052296	13	Ppp6r1	1	0.634032	69	0
ENSMUSG00000060860	6	Ube2s	0.469212	0.992348	95	0
ENSMUSG00000002266	18	Zim1	0.748013	0.638962	0	0
ENSMUSG00000002265	13	Peg3	1	1.98009	41	0
ENSMUSG00000005575	2	Ube2m	0.992104	0.795606	129	0
ENSMUSG00000041571	24	Selenow	0.74362	1.52416	31	0
ENSMUSG00000041560	21	Nop53	0.578793	0.934005	96	0
ENSMUSG00000006024	24	Napa	1	1.11282	67	0
ENSMUSG00000019158	4	Tmem160	0.954249	1.1171	20	0
ENSMUSG00000008036	24	Ap2s1	0.469816	0.937739	83	0
ENSMUSG00000041141	3	Pnmal1	1	0.75563	19	0
ENSMUSG00000030403	23	Vasp	0.467668	0.686836	210	2
ENSMUSG00000044709	24	Gemin7	0.972333	0.763271	37	0
ENSMUSG00000002983	16	Relb	0.518399	0.695963	191	1
ENSMUSG00000053175	26	Bcl3	0.821633	0.692313	132	0
ENSMUSG00000055826	27	Tescl	0.76375	0.678472	0	0
ENSMUSG00000046223	26	Plaur	0.0208414	0.538853	589	14
ENSMUSG00000003379	23	Cd79a	0.0958749	0.891451	77	1
ENSMUSG00000003380	4	Rabac1	1	1.87469	48	1
ENSMUSG00000008384	16	Sertad1	0.266892	0.649864	41	0
ENSMUSG00000003363	4	Pld3	0.558971	0.784245	68	0
ENSMUSG00000045948	4	Mrps12	1	1.29237	36	2
ENSMUSG00000054808	16	Actn4	0.42768	0.791248	288	9
ENSMUSG00000030588	4	Yif1b	0.827935	0.790971	28	0
ENSMUSG00000006651	8	Aplp1	0.711054	1.50466	58	1
ENSMUSG00000036751	9	Cox6b1	0.938545	1.73906	41	1
ENSMUSG00000044453	19	Ffar1	1	0.802104	77	37
ENSMUSG00000057092	8	Fxyd3	0.338982	0.892404	34	0
ENSMUSG00000036427	3	Gpi1	0.47367	0.874924	155	0
ENSMUSG00000056216	14	Cebpg	1	0.927407	46	0
ENSMUSG00000004610	4	Etfb	0.97414	1.16195	68	2
ENSMUSG00000038539	14	Atf5	1	1.24539	69	0
ENSMUSG00000074141	26	Il4i1	0.0612302	0.694464	28	0
ENSMUSG00000050708	21	Ftl1	0.762788	3.4972	213	2
ENSMUSG00000003873	9	Bax	0.790386	1.02285	1052	6
ENSMUSG00000030824	3	Nucb1	0.936683	1.01254	58	3
ENSMUSG00000059824	5	Dbp	1	0.886354	40	1
ENSMUSG00000002778	4	Kdelr1	1	1.1036	50	1
ENSMUSG00000040136	1	Abcc8	1	1.48202	260	165
ENSMUSG00000040046	12	Tph1	1	0.849076	234	2
ENSMUSG00000040026	3	Saa3	0.463702	1.46957	0	0
ENSMUSG00000052512	1	Nav2	0.836067	0.942393	40	0
ENSMUSG00000039745	3	Htatip2	0.901801	0.683185	75	0
ENSMUSG00000030452	16	Nipa2	1	0.743489	17	1
ENSMUSG00000033676	2	Gabrb3	0.991743	0.667601	121	0
ENSMUSG00000109394	13	A230057D06Rik	1	0.843836	0	0
ENSMUSG00000075701	4	Selenos	0.873214	1.59355	100	10
ENSMUSG00000015134	3	Aldh1a3	1	1.13838	76	1
ENSMUSG00000005533	21	Igf1r	1	0.947015	1141	27
ENSMUSG00000042659	3	Arrdc4	0.675231	0.648329	15	0
ENSMUSG00000066406	13	Akap13	0.984692	1.04601	101	0
ENSMUSG00000039236	6	Isg20	1	1.25785	29	0
ENSMUSG00000039202	20	Abhd2	0.673451	0.837292	21	0
ENSMUSG00000030536	13	Iqgap1	0.726117	1.13371	342	8
ENSMUSG00000025724	4	Sec11a	1	1.09727	46	1
ENSMUSG00000025586	20	Cpeb1	1	0.744225	57	0
ENSMUSG00000046027	21	Stard5	0.611236	0.631783	19	1
ENSMUSG00000097789	3	Gm2115	0.936619	0.617398	1	0
ENSMUSG00000039405	3	Prss23	0.183107	0.668739	31	0
ENSMUSG00000048078	3	Tenm4	1	0.649542	24	1
ENSMUSG00000030647	4	Ndufc2	1	1.58175	37	1
ENSMUSG00000035227	4	Spcs2	0.793614	1.93979	41	2
ENSMUSG00000033685	8	Ucp2	0.655529	1.29166	360	102
ENSMUSG00000030704	17	Rab6a	0.825532	0.94481	130	0
ENSMUSG00000108866	21	Gm35082	0.662721	0.699053	0	0
ENSMUSG00000001827	8	Folr1	0.598621	0.832416	149	2
ENSMUSG00000070427	27	Il18bp	0.402952	0.757851	61	1
ENSMUSG00000063550	13	Nup98	0.344715	0.673024	238	2
ENSMUSG00000056144	25	Trim34a	1	0.612507	23	0
ENSMUSG00000066258	25	Trim12a	0.438078	0.7031	230	0
ENSMUSG00000057143	25	Trim12c	0.967848	0.668186	230	0
ENSMUSG00000043866	3	Taf10	0.785097	0.973077	84	0
ENSMUSG00000030879	10	Mrpl17	1	1.0145	38	0
ENSMUSG00000036111	6	Lmo1	1	0.717691	52	1
ENSMUSG00000034825	3	Nrip3	1	0.600653	15	0
ENSMUSG00000031016	16	Wee1	0.797344	0.642623	196	1
ENSMUSG00000055320	13	Tead1	1	0.750495	117	1
ENSMUSG00000030754	2	Copb1	1	1.11201	156	1
ENSMUSG00000030659	4	Nucb2	1	1.6105	151	24
ENSMUSG00000030655	13	Smg1	1	0.722805	77	1
ENSMUSG00000033917	4	Gde1	1	1.12937	38	0
ENSMUSG00000030876	4	Mettl9	1	0.961854	19	0
ENSMUSG00000030873	23	Scnn1b	1	0.830436	157	5
ENSMUSG00000030869	10	Ndufab1	0.932091	1.20429	39	1
ENSMUSG00000109814	20	Gm45847	1	0.612866	0	0
ENSMUSG00000030738	14	Eif3c	0.792335	1.12151	154	1
ENSMUSG00000047721	9	Bola2	0.816874	0.944556	52	1
ENSMUSG00000030703	21	Gdpd3	0.579031	0.861279	13	0
ENSMUSG00000030695	24	Aldoa	0.805845	1.58269	209	4
ENSMUSG00000030683	3	Sez6l2	1	1.24946	27	0
ENSMUSG00000030681	26	Mvp	0.994535	0.736833	153	0
ENSMUSG00000044139	19	Prss53	1	1.65251	6	0
ENSMUSG00000096145	4	Vkorc1	1	1.13006	434	7
ENSMUSG00000030785	17	Cox6a2	1	1.46273	14	0
ENSMUSG00000108604	17	Gm44850	1	0.607536	0	0
ENSMUSG00000030847	2	Bag3	0.46515	0.670743	266	4
ENSMUSG00000042105	2	Inpp5f	1	0.875835	18	0
ENSMUSG00000030850	16	Ate1	1	0.771024	32	0
ENSMUSG00000030852	13	Tacc2	1	0.755942	50	0
ENSMUSG00000040268	3	Plekha1	1	0.755331	45	3
ENSMUSG00000006205	27	Htra1	0.0316045	0.772061	287	4
ENSMUSG00000030967	16	Zranb1	1	0.861014	30	0
ENSMUSG00000025468	3	Caly	0.318399	0.665292	20	0
ENSMUSG00000025466	4	Fuom	1	1.0231	9	0
ENSMUSG00000038650	6	Rnh1	0.682541	0.982402	108	12
ENSMUSG00000025498	25	Irf7	0.85621	0.75956	176	2
ENSMUSG00000038489	24	Polr2l	1	0.707279	137	0
ENSMUSG00000025512	3	Chid1	1	0.85203	30	0
ENSMUSG00000037887	13	Dusp8	0.944973	0.755138	16	0
ENSMUSG00000000215	7	Ins2	1	8.86094	936	457
ENSMUSG00000000214	5	Th	1	0.698776	239	6
ENSMUSG00000009246	19	Trpm5	1	1.13847	27	4
ENSMUSG00000101609	1	Kcnq1ot1	1	1.26779	0	0
ENSMUSG00000115783	22	Bc1	0.386934	0.748912	0	0
ENSMUSG00000070348	4	Ccnd1	0.783389	1.01741	1616	3
ENSMUSG00000096054	3	Syne1	0.708593	0.761944	121	0
ENSMUSG00000019775	24	Rgs17	0.641516	0.728446	36	0
ENSMUSG00000019820	1	Utrn	0.84636	0.80466	138	1
ENSMUSG00000039232	13	Stx11	0.169838	0.564308	50	0
ENSMUSG00000078348	4	Sf3b5	0.785113	0.920121	52	0
ENSMUSG00000019817	3	Plagl1	0.538097	0.633033	90	5
ENSMUSG00000078453	6	Abracl	0.954465	1.37089	13	0
ENSMUSG00000019852	1	Arfgef3	1	1.13101	30	0
ENSMUSG00000019850	15	Tnfaip3	0.200943	0.662069	457	3
ENSMUSG00000019987	3	Arg1	0.110342	0.63839	206	5
ENSMUSG00000039697	20	Ncoa7	0.722454	0.753656	31	0
ENSMUSG00000019782	4	Rwdd1	1	1.26539	20	0
ENSMUSG00000019802	2	Sec63	1	0.991717	68	2
ENSMUSG00000047139	3	Cd24a	0.330384	0.897856	0	0
ENSMUSG00000003746	3	Man1a	0.539135	0.803962	55	0
ENSMUSG00000019877	3	Serinc1	1	1.35945	26	0
ENSMUSG00000003226	13	Ranbp2	1	0.926075	253	2
ENSMUSG00000058297	3	Spock2	1	1.24207	24	0
ENSMUSG00000004207	19	Psap	0.584214	1.82909	147	2
ENSMUSG00000020098	10	Pcbd1	0.97961	1.27034	58	4
ENSMUSG00000020089	4	Ppa1	0.962041	0.869584	88	2
ENSMUSG00000020088	2	Sar1a	1	1.26637	78	1
ENSMUSG00000037031	4	Tspan15	0.754487	0.774257	30	0
ENSMUSG00000020076	3	Ddx50	0.872105	1.35507	85	0
ENSMUSG00000020064	17	Herc4	0.639138	0.704422	31	0
ENSMUSG00000037876	13	Jmjd1c	1	0.876125	90	4
ENSMUSG00000037846	27	Rtkn2	1	0.612481	27	0
ENSMUSG00000019947	8	Arid5b	0.252757	0.659133	104	2
ENSMUSG00000019944	17	Rhobtb1	1	0.791465	31	0
ENSMUSG00000019933	11	Mrln	0.774338	1.20393	4	0
ENSMUSG00000037710	10	Cisd1	0.87692	1.14134	63	19
ENSMUSG00000040009	23	Gnaz	1	0.824679	55	2
ENSMUSG00000033307	9	Mif	0.630471	1.27929	765	26
ENSMUSG00000009092	2	Derl3	0.373185	0.819461	27	0
ENSMUSG00000049422	21	Chchd10	1	1.38912	50	1
ENSMUSG00000075706	21	Gpx4	0.761766	1.5794	141	7
ENSMUSG00000035673	26	Sbno2	0.196124	0.639529	17	1
ENSMUSG00000003072	11	Atp5d	0.808928	1.45545	54	1
ENSMUSG00000035621	16	Midn	0.440217	0.748498	14	1
ENSMUSG00000045193	23	Cirbp	0.992879	1.19407	116	2
ENSMUSG00000020163	9	Uqcr11	0.977636	1.69466	10	1
ENSMUSG00000035242	24	Oaz1	0.774424	2.25584	52	1
ENSMUSG00000015312	17	Gadd45b	0.30227	1.02403	67	1
ENSMUSG00000054452	20	Tle5	1	1.80758	69	3
ENSMUSG00000020256	13	Aldh1l2	1	0.653069	30	0
ENSMUSG00000087651	24	1500009L16Rik	0.857711	0.764489	16	0
ENSMUSG00000046841	3	Ckap4	0.414876	0.744806	164	0
ENSMUSG00000060935	3	Tmem263	1	0.774854	22	0
ENSMUSG00000020048	2	Hsp90b1	0.938555	2.51401	345	10
ENSMUSG00000060904	4	Arl1	1	1.20356	72	2
ENSMUSG00000019975	4	Ikbip	1	0.763711	44	0
ENSMUSG00000061904	4	Slc25a3	0.804034	1.73932	151	3
ENSMUSG00000020018	10	Snrpf	0.489636	0.947814	0	0
ENSMUSG00000020022	10	Ndufa12	0.912055	1.22991	44	1
ENSMUSG00000020027	20	Socs2	1	0.786548	140	6
ENSMUSG00000020029	3	Nudt4	0.288176	0.764469	21	0
ENSMUSG00000019960	3	Dusp6	0.197476	0.592018	116	1
ENSMUSG00000036676	3	Tmtc3	1	0.715554	32	0
ENSMUSG00000019906	3	Lin7a	0.526422	0.507827	43	0
ENSMUSG00000020130	2	Tbc1d15	1	0.811721	68	1
ENSMUSG00000020132	2	Rab21	0.634838	0.765572	74	3
ENSMUSG00000034127	8	Tspan8	0.329414	0.85737	77	25
ENSMUSG00000052681	4	Rap1b	0.746404	1.31699	121	1
ENSMUSG00000112470	3	5330439M10Rik	0.588457	0.830747	0	0
ENSMUSG00000020212	3	Mdm1	1	0.71784	18	0
ENSMUSG00000028630	15	Dyrk2	1	0.745328	55	0
ENSMUSG00000020225	4	Tmbim4	1	1.31714	21	0
ENSMUSG00000040462	3	Os9	1	1.01209	83	1
ENSMUSG00000025408	14	Ddit3	1	1.26309	276	7
ENSMUSG00000025393	11	Atp5b	0.760804	1.63266	239	8
ENSMUSG00000047631	8	Apof	1	0.707547	25	1
ENSMUSG00000040033	25	Stat2	1	0.723664	189	2
ENSMUSG00000025381	4	Cnpy2	1	1.46128	34	0
ENSMUSG00000025369	1	Smarcc2	1	0.807675	159	1
ENSMUSG00000025366	20	Esyt1	1	0.706119	78	1
ENSMUSG00000002578	17	Ikzf4	1	0.657876	23	4
ENSMUSG00000025351	10	Cd63	1	2.57976	212	0
ENSMUSG00000013974	22	Mcemp1	0.0026087	0.565508	8	0
ENSMUSG00000038894	15	Irs2	0.746861	0.983312	259	46
ENSMUSG00000031508	16	Ankrd10	1	0.774184	9	0
ENSMUSG00000031447	21	Lamp1	0.688298	1.62534	171	1
ENSMUSG00000044748	23	Defb1	1	1.31001	0	0
ENSMUSG00000037437	19	Adam32	1	0.732452	10	0
ENSMUSG00000031570	2	Plpp5	1	0.878692	12	0
ENSMUSG00000031490	21	Eif4ebp1	0.662846	0.930802	290	2
ENSMUSG00000031513	9	Leprotl1	1	0.90748	21	1
ENSMUSG00000031532	4	Saraf	1	1.62752	39	0
ENSMUSG00000039539	17	Sgcz	1	0.572202	17	0
ENSMUSG00000039530	4	Tusc3	1	0.989381	0	0
ENSMUSG00000039470	20	Zdhhc2	1	1.21992	21	0
ENSMUSG00000031596	19	Slc7a2	0.583531	0.801736	33	0
ENSMUSG00000031626	1	Sorbs2	0.903743	1.00422	74	0
ENSMUSG00000031634	4	Ufsp2	1	0.867715	21	1
ENSMUSG00000031633	11	Slc25a4	0.753299	1.42628	163	4
ENSMUSG00000038143	13	Stox2	1	0.702726	13	0
ENSMUSG00000031521	4	Aga	0.892969	1.03044	63	0
ENSMUSG00000054408	2	Spcs3	0.905754	1.271	0	0
ENSMUSG00000054717	15	Hmgb2	0.162335	0.750081	125	1
ENSMUSG00000058056	12	Palld	0.297676	0.736855	103	3
ENSMUSG00000037921	25	Ddx60	1	0.691035	17	0
ENSMUSG00000037852	4	Cpe	0.997585	3.02247	69	13
ENSMUSG00000031604	16	Msmo1	1	1.05272	25	1
ENSMUSG00000015568	21	Lpl	0.371408	1.02479	739	124
ENSMUSG00000006273	23	Atp6v1b2	1	1.02683	79	1
ENSMUSG00000054648	22	Zfp869	1	0.65798	0	0
ENSMUSG00000036199	10	Ndufa13	0.951522	1.68595	123	0
ENSMUSG00000007594	4	Hapln4	1	0.698204	11	0
ENSMUSG00000055681	11	Cope	0.914174	1.60957	97	1
ENSMUSG00000035964	7	Tmem59l	0.471536	0.916395	7	0
ENSMUSG00000031840	4	Rab3a	1	1.02334	87	4
ENSMUSG00000002395	21	Use1	0.65361	0.972566	44	0
ENSMUSG00000046718	27	Bst2	0.233187	0.770496	378	0
ENSMUSG00000031799	16	Tpm4	0.292692	0.84107	98	0
ENSMUSG00000074240	5	Cib3	1	0.735179	5	0
ENSMUSG00000055148	15	Klf2	0.170123	0.755318	163	6
ENSMUSG00000004383	3	Large1	1	0.534844	47	0
ENSMUSG00000005413	21	Hmox1	0.1765	0.679963	1076	39
ENSMUSG00000034472	2	Rasd2	1	0.60837	30	2
ENSMUSG00000031683	12	Lsm6	0.82772	1.09265	40	0
ENSMUSG00000037940	2	Inpp4b	0.139168	0.571086	71	1
ENSMUSG00000033938	9	Ndufb7	0.952411	1.29595	35	1
ENSMUSG00000031708	11	Tecr	0.993075	1.11336	86	2
ENSMUSG00000005483	15	Dnajb1	1	1.13032	196	2
ENSMUSG00000097296	15	Gm26532	0.369347	0.609377	0	0
ENSMUSG00000019362	24	D8Ertd738e	0.73452	1.35194	19	0
ENSMUSG00000003814	2	Calr	1	2.31233	564	7
ENSMUSG00000005161	11	Prdx2	0.832487	1.2309	256	2
ENSMUSG00000059355	4	Wdr83os	1	0.965206	13	1
ENSMUSG00000099162	12	Gm27168	1	0.699435	0	0
ENSMUSG00000031760	4	Mt3	1	0.843923	0	0
ENSMUSG00000031762	23	Mt2	1	2.30712	0	0
ENSMUSG00000031765	23	Mt1	1	3.25714	0	0
ENSMUSG00000032939	16	Nup93	1	0.702763	119	0
ENSMUSG00000110710	16	C78859	1	0.644024	0	0
ENSMUSG00000031770	2	Herpud1	1	1.83283	80	2
ENSMUSG00000031796	6	Cfap20	0.969211	0.962219	44	0
ENSMUSG00000014856	4	Tmem208	1	0.998226	11	0
ENSMUSG00000014846	16	Tppp3	0.489391	0.777491	20	0
ENSMUSG00000031897	27	Psmb10	0.390608	0.758092	76	1
ENSMUSG00000046691	6	Chtf8	0.837507	0.579918	32	0
ENSMUSG00000031919	3	Tmed6	0.530766	0.936073	7	0
ENSMUSG00000031960	23	Aars	1	0.798488	78	0
ENSMUSG00000003316	1	Glg1	1	0.86527	62	0
ENSMUSG00000031950	10	Gabarapl2	0.976093	1.50989	118	1
ENSMUSG00000031839	12	Hsbp1	1	1.30623	33	0
ENSMUSG00000031837	7	Necab2	0.939181	0.659835	26	0
ENSMUSG00000031827	24	Cotl1	0.198468	0.737546	43	0
ENSMUSG00000031825	12	Crispld2	0.26033	0.941903	36	2
ENSMUSG00000031824	13	6430548M08Rik	1	0.684849	13	0
ENSMUSG00000031818	10	Cox4i1	0.769892	2.12411	92	1
ENSMUSG00000041515	27	Irf8	0.0543366	0.71218	143	3
ENSMUSG00000031812	4	Map1lc3b	0.728091	1.32953	0	0
ENSMUSG00000040010	24	Slc7a5	0.809163	0.749976	221	2
ENSMUSG00000025316	19	Banp	1	0.729981	59	0
ENSMUSG00000015013	10	Trappc2l	1	1.16644	29	0
ENSMUSG00000000738	3	Spg7	1	0.697506	76	0
ENSMUSG00000039960	2	Rhou	0.62238	0.686636	39	1
ENSMUSG00000033998	4	Kcnk1	0.443285	0.737964	35	3
ENSMUSG00000051495	15	Irf2bp2	1	1.02429	56	1
ENSMUSG00000093904	10	Tomm20	0.846292	1.36534	80	0
ENSMUSG00000021745	3	Ptprg	0.230762	0.598019	0	0
ENSMUSG00000056296	12	Synpr	1	0.664704	20	0
ENSMUSG00000021737	4	Psmd6	1	0.92637	143	3
ENSMUSG00000021733	19	Slc4a7	1	0.855423	78	1
ENSMUSG00000021775	16	Nr1d2	0.977456	0.750566	47	1
ENSMUSG00000021772	4	Nkiras1	1	0.746258	19	0
ENSMUSG00000021807	10	Rtraf	0.696204	1.05975	105	2
ENSMUSG00000043004	3	Gng2	0.468046	0.62266	87	2
ENSMUSG00000023387	8	Kcnk16	1	1.01405	17	7
ENSMUSG00000021823	17	Vcl	0.438194	0.701677	240	3
ENSMUSG00000021771	10	Vdac2	0.633402	1.02464	168	2
ENSMUSG00000021877	4	Arf4	0.632359	1.24941	105	1
ENSMUSG00000042682	4	Selenok	0.964912	2.21968	39	2
ENSMUSG00000021917	4	Spcs1	0.934817	1.84504	28	1
ENSMUSG00000021916	4	Glt8d1	1	0.737028	30	0
ENSMUSG00000013701	22	Timm23	0.689676	0.948376	64	0
ENSMUSG00000021913	12	Ogdhl	1	0.836156	30	0
ENSMUSG00000021943	8	Gdf10	0.0390957	0.676641	19	1
ENSMUSG00000041028	21	Ghitm	0.894894	0.935624	35	0
ENSMUSG00000037798	17	Mat1a	0.761393	0.648625	63	1
ENSMUSG00000021795	3	Sftpd	0.111563	0.69269	256	5
ENSMUSG00000115801	2	AC160336.1	0.273902	0.657523	0	0
ENSMUSG00000037580	24	Gch1	1	1.35801	209	2
ENSMUSG00000021852	3	Slc35f4	1	0.602754	4	1
ENSMUSG00000021876	20	Rnase4	0.992507	1.28829	21	4
ENSMUSG00000072115	14	Ang	0.995534	0.981259	210	69
ENSMUSG00000022174	4	Dad1	1	2.2838	45	2
ENSMUSG00000010406	9	Mrpl52	0.777725	0.990301	28	0
ENSMUSG00000022193	10	Psmb5	0.974338	1.14935	185	1
ENSMUSG00000022199	3	Slc22a17	1	0.692542	20	0
ENSMUSG00000040721	1	Zfhx2	1	0.957932	12	0
ENSMUSG00000022210	19	Dhrs4	1	0.696438	46	0
ENSMUSG00000022216	27	Psme1	0.370889	0.797934	124	1
ENSMUSG00000002325	25	Irf9	1	0.721358	84	0
ENSMUSG00000010376	10	Nedd8	0.74151	1.21423	221	0
ENSMUSG00000021947	19	Cryl1	0.776315	0.66154	18	0
ENSMUSG00000021967	10	Mrpl57	0.572795	1.02283	22	0
ENSMUSG00000021928	3	Ebpl	0.984112	0.663264	9	0
ENSMUSG00000021273	23	Fdft1	1	0.771486	85	5
ENSMUSG00000109446	4	Gm9195	1	0.474144	0	0
ENSMUSG00000021999	8	Cpb2	1	0.730396	226	18
ENSMUSG00000034731	16	Dgkh	0.752183	0.723173	51	0
ENSMUSG00000115190	13	Gm49542	1	0.587947	0	0
ENSMUSG00000055639	13	Dach1	1	0.665602	101	3
ENSMUSG00000005148	6	Klf5	0.231156	0.732679	220	3
ENSMUSG00000033060	13	Lmo7	0.372829	0.808277	82	3
ENSMUSG00000098557	3	Kctd12	0.329035	0.742824	52	1
ENSMUSG00000022126	26	Acod1	0.0364839	0.821158	16	0
ENSMUSG00000058126	3	Tpm3-rs7	0.179871	0.590895	0	0
ENSMUSG00000022129	3	Dct	0.745299	0.723835	61	1
ENSMUSG00000022131	4	Gpr180	1	0.698447	16	0
ENSMUSG00000022136	4	Dnajc3	1	1.79075	51	7
ENSMUSG00000022139	13	Mbnl2	0.914616	1.05082	33	0
ENSMUSG00000025544	3	Tm9sf2	1	0.939153	37	1
ENSMUSG00000050912	20	Tmem123	0.27856	0.667964	22	0
ENSMUSG00000057367	2	Birc2	0.497042	0.722409	300	3
ENSMUSG00000032000	13	Birc3	0.47996	0.716784	270	1
ENSMUSG00000013076	2	Amotl1	0.46682	0.647563	63	1
ENSMUSG00000084786	10	Ubl5	0.904176	1.53622	35	2
ENSMUSG00000038742	21	Angptl6	1	0.653273	29	5
ENSMUSG00000037405	26	Icam1	0.0931468	0.727091	1235	56
ENSMUSG00000032193	16	Ldlr	0.905055	0.888446	795	28
ENSMUSG00000019066	2	Rab3d	1	0.951342	38	1
ENSMUSG00000003402	4	Prkcsh	1	0.992637	98	1
ENSMUSG00000013822	24	Elof1	0.87407	1.05155	16	0
ENSMUSG00000035443	2	Thyn1	1	0.760033	21	1
ENSMUSG00000062257	8	Opcml	1	0.672547	56	1
ENSMUSG00000041737	3	Tmem45b	0.164293	0.510092	19	1
ENSMUSG00000032034	12	Kcnj5	1	0.59029	132	4
ENSMUSG00000053889	12	Kirrel3os	1	0.528931	0	0
ENSMUSG00000032042	2	Srpr	1	1.5682	67	0
ENSMUSG00000032118	3	Fez1	1	0.586049	52	0
ENSMUSG00000032121	4	Tmem218	1	0.769372	9	0
ENSMUSG00000011114	6	Tbrg1	0.998231	1.18601	22	0
ENSMUSG00000049281	3	Scn3b	0.469465	0.512394	40	1
ENSMUSG00000032024	3	Clmp	0.324641	0.585915	26	1
ENSMUSG00000049313	2	Sorl1	1	0.71466	197	8
ENSMUSG00000059495	13	Arhgef12	0.821718	0.905881	88	2
ENSMUSG00000032010	15	Usp2	0.29899	0.637843	113	1
ENSMUSG00000032115	2	Hyou1	1	1.11665	116	4
ENSMUSG00000032097	13	Ddx6	0.786092	1.04377	173	1
ENSMUSG00000032096	1	Arcn1	1	1.06021	104	0
ENSMUSG00000002028	13	Kmt2a	1	0.898258	566	1
ENSMUSG00000038717	9	Atp5l	0.951241	2.34032	61	0
ENSMUSG00000066705	8	Fxyd6	0.946237	1.23736	29	0
ENSMUSG00000094893	18	Gm4791	1	0.652927	0	0
ENSMUSG00000032026	4	Rexo2	0.57935	1.23578	29	0
ENSMUSG00000058443	23	Rpl10-ps3	0.808112	1.0071	0	0
ENSMUSG00000039016	9	Timm8b	1	1.14805	31	1
ENSMUSG00000035164	13	Zc3h12c	1	0.626227	13	0
ENSMUSG00000032285	15	Dnaja4	1	0.886264	31	0
ENSMUSG00000032301	11	Psma4	0.523753	0.842696	179	0
ENSMUSG00000032324	11	Tspan3	0.962152	1.12995	23	0
ENSMUSG00000032288	4	Imp3	1	0.928074	53	0
ENSMUSG00000025232	21	Hexa	0.581878	1.09083	136	1
ENSMUSG00000032294	11	Pkm	0.844024	1.67898	589	12
ENSMUSG00000032280	20	Tle3	0.944438	0.737892	79	3
ENSMUSG00000032245	20	Cln6	1	0.788515	65	0
ENSMUSG00000053641	13	Dennd4a	0.492617	0.700689	30	0
ENSMUSG00000032383	4	Ppib	0.541391	1.2073	177	1
ENSMUSG00000036781	10	Rps27l	0.732349	1.73828	0	0
ENSMUSG00000032366	6	Tpm1	0.1743	0.795663	244	3
ENSMUSG00000091956	15	C2cd4b	1	1.52811	0	0
ENSMUSG00000047990	2	C2cd4a	1	0.821293	0	0
ENSMUSG00000032220	16	Myo1e	0.403327	0.609896	57	0
ENSMUSG00000032221	19	Mns1	1	0.709321	22	0
ENSMUSG00000032216	1	Nedd4	0.651629	1.15748	358	3
ENSMUSG00000034563	3	Ccpg1	1	0.812036	19	0
ENSMUSG00000044976	13	Wdr72	1	0.621512	26	2
ENSMUSG00000007656	21	Arpp19	0.674642	1.01565	29	1
ENSMUSG00000034593	2	Myo5a	0.896217	0.711103	124	1
ENSMUSG00000042688	16	Mapk6	0.872145	0.696392	58	0
ENSMUSG00000032186	2	Tmod2	1	1.0016	29	0
ENSMUSG00000032181	4	Scg3	1	2.61164	35	3
ENSMUSG00000032330	9	Cox7a2	0.940659	1.78086	45	0
ENSMUSG00000034898	1	Filip1	0.854048	0.727471	18	0
ENSMUSG00000066456	24	Hmgn3	0.804233	1.42994	26	1
ENSMUSG00000032263	4	Bckdhb	1	0.650484	61	0
ENSMUSG00000032265	3	Tent5a	1	1.4911	36	0
ENSMUSG00000032353	4	Tmed3	1	2.02215	20	0
ENSMUSG00000032356	24	Rasgrf1	1	0.932574	59	1
ENSMUSG00000051234	10	Rnf7	0.937324	1.19414	0	0
ENSMUSG00000032458	2	Copb2	1	1.1826	130	1
ENSMUSG00000070287	4	Slc35g2	0.898207	0.716058	19	0
ENSMUSG00000032557	2	Uba5	1	1.01056	59	0
ENSMUSG00000032575	4	Manf	0.957285	2.39974	57	3
ENSMUSG00000032578	20	Cish	0.48533	0.695983	76	1
ENSMUSG00000070284	7	Gmppb	1	0.868614	39	0
ENSMUSG00000063856	16	Gpx1	0.525413	1.2485	369	23
ENSMUSG00000032609	8	Klhdc8b	0.595173	0.617652	12	0
ENSMUSG00000091537	9	Tma7	0.928639	1.56392	21	0
ENSMUSG00000062275	12	Fbxw24	1	0.559184	9	0
ENSMUSG00000074059	12	Fbxw18	1	0.688096	9	0
ENSMUSG00000049555	8	Tmie	0.801623	0.605738	16	0
ENSMUSG00000032497	16	Lrrfip2	1	0.893629	49	0
ENSMUSG00000046785	13	Epm2aip1	1	0.817149	25	0
ENSMUSG00000033392	13	Clasp2	1	0.711239	101	0
ENSMUSG00000111734	26	Gm29825	0.233466	0.572197	0	0
ENSMUSG00000038708	1	Golga4	1	1.31809	58	0
ENSMUSG00000036138	24	Acaa1a	0.633619	0.75311	53	2
ENSMUSG00000032515	17	Csrnp1	0.407266	0.686348	18	0
ENSMUSG00000006932	16	Ctnnb1	0.556748	1.06651	2857	17
ENSMUSG00000032532	3	Cck	1	2.67387	132	11
ENSMUSG00000032526	4	Ss18l2	1	1.13578	10	0
ENSMUSG00000032525	13	Nktr	1	1.50135	33	0
ENSMUSG00000038412	23	Higd1a	0.103623	0.731354	53	0
ENSMUSG00000025784	27	Clec3b	0.0240613	0.749756	47	0
ENSMUSG00000035202	13	Lars2	0.763364	0.81201	52	2
ENSMUSG00000075702	4	Selenom	1	1.90205	16	0
ENSMUSG00000047205	15	Dusp18	1	0.734759	16	0
ENSMUSG00000059534	9	Uqcr10	0.935593	1.58536	32	0
ENSMUSG00000034164	18	Emid1	0.3659	0.673124	14	1
ENSMUSG00000020484	16	Xbp1	0.428526	1.39717	283	8
ENSMUSG00000004394	4	Tmed4	1	0.990773	35	0
ENSMUSG00000041073	13	Nacad	1	0.537937	11	0
ENSMUSG00000020407	23	Upp1	0.29989	0.732202	33	0
ENSMUSG00000020182	12	Ddc	1	1.22446	120	5
ENSMUSG00000048834	3	Vstm2a	1	0.631606	13	0
ENSMUSG00000078974	9	Sec61g	1	2.65049	28	0
ENSMUSG00000042363	2	Lgalsl	1	0.683817	18	0
ENSMUSG00000020134	17	Peli1	0.526612	0.679016	59	0
ENSMUSG00000020321	4	Mdh1	1	1.55891	77	1
ENSMUSG00000020275	13	Rel	0.181787	0.630037	190	4
ENSMUSG00000032673	4	Prorsd1	1	0.793571	0	0
ENSMUSG00000020458	23	Rtn4	0.787213	1.29358	226	1
ENSMUSG00000020315	1	Sptbn1	0.340173	0.885789	180	1
ENSMUSG00000020311	3	Erlec1	1	1.20726	49	0
ENSMUSG00000020300	13	Cpeb4	1	0.781369	60	1
ENSMUSG00000020328	4	Nudcd2	0.793961	0.695867	29	0
ENSMUSG00000057098	22	Ebf1	0.014976	0.72713	80	3
ENSMUSG00000020340	1	Cyfip2	1	1.04996	81	0
ENSMUSG00000046879	25	Irgm1	0.656029	0.742907	90	2
ENSMUSG00000078922	27	Tgtp1	0.57356	0.913627	0	0
ENSMUSG00000069892	27	9930111J21Rik2	0.207411	0.748784	0	0
ENSMUSG00000078921	27	Tgtp2	0.590945	1.01694	0	0
ENSMUSG00000078920	27	Ifi47	0.234032	0.817179	0	0
ENSMUSG00000020376	3	Rnf130	0.907354	1.11857	22	1
ENSMUSG00000015837	26	Sqstm1	0.93322	1.28817	769	5
ENSMUSG00000020368	13	Canx	1	1.6068	332	5
ENSMUSG00000007777	4	0610009B22Rik	0.925387	0.792608	59	0
ENSMUSG00000020386	4	Sar1b	1	1.14852	39	0
ENSMUSG00000044894	9	Uqcrq	0.924862	2.03577	30	1
ENSMUSG00000018899	17	Irf1	0.597767	0.839263	342	1
ENSMUSG00000081769	25	Gm12216	0.751464	0.601173	0	0
ENSMUSG00000020388	27	Pdlim4	0.162256	0.661932	39	0
ENSMUSG00000020267	4	Hint1	0.837943	1.81786	96	2
ENSMUSG00000018339	8	Gpx3	0.562181	1.33271	112	6
ENSMUSG00000020400	13	Tnip1	0.324942	0.625561	152	1
ENSMUSG00000078853	27	Igtp	0.715913	0.78813	90	2
ENSMUSG00000069874	27	Irgm2	0.575808	0.651746	90	2
ENSMUSG00000049154	11	Fam183b	0.709876	1.28043	5	0
ENSMUSG00000056895	8	H2bu2	0.721515	0.856213	0	0
ENSMUSG00000020444	11	Guk1	1	1.51665	24	0
ENSMUSG00000049892	15	Rasd1	0.735244	0.901449	38	1
ENSMUSG00000042371	3	Slc5a10	1	0.992732	15	3
ENSMUSG00000042377	20	Fam83g	1	0.653601	25	0
ENSMUSG00000018500	17	Adora2b	0.658721	0.655269	130	6
ENSMUSG00000019505	4	Ubb	0.943498	3.30174	275	1
ENSMUSG00000014177	4	Tvp23b	1	1.06557	0	0
ENSMUSG00000056752	3	Dnah9	1	0.542944	29	0
ENSMUSG00000052921	3	Arhgef15	0.217559	0.497389	23	0
ENSMUSG00000020893	15	Per1	1	0.706775	141	1
ENSMUSG00000018470	3	Kcnab3	1	0.597038	13	0
ENSMUSG00000018474	18	Chd3	1	0.802181	132	0
ENSMUSG00000059278	9	Naa38	1	0.913625	9	0
ENSMUSG00000018476	13	Kdm6b	0.35693	0.829311	114	2
ENSMUSG00000070394	21	Tmem256	0.904748	1.1905	12	0
ENSMUSG00000078812	11	Eif5a	0.695823	1.66401	175	1
ENSMUSG00000018569	23	Cldn7	0.655861	1.09617	118	2
ENSMUSG00000018567	11	Gabarap	0.905684	2.25606	143	0
ENSMUSG00000018286	11	Psmb6	0.809344	1.18461	134	0
ENSMUSG00000018442	4	Derl2	1	0.962379	54	2
ENSMUSG00000018451	3	6330403K07Rik	1	1.83655	0	0
ENSMUSG00000040483	25	Xaf1	1	0.787113	79	0
ENSMUSG00000020788	2	Atp2a3	1	1.07749	63	3
ENSMUSG00000038807	20	Rap1gap2	1	0.918528	19	0
ENSMUSG00000020847	20	Rph3al	1	0.749501	28	3
ENSMUSG00000002064	4	Sdf2	1	0.864735	35	1
ENSMUSG00000001105	4	Ift20	1	1.5067	50	1
ENSMUSG00000020826	26	Nos2	0.808729	1.23376	800	25
ENSMUSG00000020704	3	Asic2	0.488484	0.519576	47	0
ENSMUSG00000000983	27	Wfdc18	0.0239661	0.703855	0	0
ENSMUSG00000018425	2	Dhx40	1	0.785336	43	0
ENSMUSG00000018548	20	Trim37	1	0.658418	73	1
ENSMUSG00000020483	20	Dynll2	1	1.46374	58	0
ENSMUSG00000056158	17	Car10	1	0.729291	32	1
ENSMUSG00000020857	27	Nme2	0.98147	0.621923	134	2
ENSMUSG00000037601	4	Nme1	1	1.6616	359	3
ENSMUSG00000020859	1	Spag9	0.373916	0.812975	101	0
ENSMUSG00000037573	15	Tob1	0.754149	0.766153	71	0
ENSMUSG00000020869	2	Lrrc59	0.878467	0.876786	118	0
ENSMUSG00000020873	4	Slc35b1	1	1.2848	20	0
ENSMUSG00000006057	10	Atp5g1	1	2.01105	0	0
ENSMUSG00000057058	19	Skap1	0.608244	0.77362	42	0
ENSMUSG00000038615	14	Nfe2l1	1	0.973657	83	1
ENSMUSG00000018672	4	Copz2	1	0.947296	11	0
ENSMUSG00000047040	23	Prr15l	0.61742	0.702224	5	0
ENSMUSG00000070337	8	Gpr179	0.777243	0.573694	10	0
ENSMUSG00000069744	11	Psmb3	0.663359	1.01677	128	1
ENSMUSG00000002580	10	Mien1	1	1.30861	37	0
ENSMUSG00000038150	4	Ormdl3	0.965817	0.846175	109	3
ENSMUSG00000017204	21	Gsdma	1	0.747217	0	0
ENSMUSG00000038067	26	Csf3	0.0326978	1.01919	208	3
ENSMUSG00000020889	15	Nr1d1	0.971973	0.825521	98	4
ENSMUSG00000017493	27	Igfbp4	0.0385655	0.703165	102	2
ENSMUSG00000078252	4	Krtap17-1	1	0.807638	0	0
ENSMUSG00000017165	3	Gast	1	0.919021	122	5
ENSMUSG00000006930	3	Hap1	1	1.08328	50	0
ENSMUSG00000001552	23	Jup	0.305376	0.688749	266	1
ENSMUSG00000020917	20	Acly	1	1.945	169	6
ENSMUSG00000006784	3	Odad4	1	0.58284	0	0
ENSMUSG00000017830	25	Dhx58	1	0.653385	50	0
ENSMUSG00000004040	20	Stat3	0.92527	1.08191	3044	25
ENSMUSG00000017188	11	Coa3	1	1.50468	29	0
ENSMUSG00000010358	25	Ifi35	0.724737	0.703471	35	0
ENSMUSG00000017119	2	Nbr1	1	0.793161	98	0
ENSMUSG00000017316	24	Ppy	0.48702	2.5346	0	0
ENSMUSG00000017311	24	Pyy	0.507087	2.14649	130	32
ENSMUSG00000018411	3	Mapt	1	0.685165	1827	10
ENSMUSG00000061086	3	Myl4	0.335481	0.532192	33	0
ENSMUSG00000019590	4	Cyb561	1	0.811049	24	1
ENSMUSG00000040699	23	Limd2	0.205819	0.701292	13	0
ENSMUSG00000020715	13	Ern1	0.365551	0.737768	246	6
ENSMUSG00000020720	4	Psmd12	0.935002	0.856109	141	1
ENSMUSG00000020599	2	Rgs9	0.833226	0.704874	33	1
ENSMUSG00000041895	13	Wipi1	1	0.849269	26	0
ENSMUSG00000020612	2	Prkar1a	0.796967	1.52208	279	4
ENSMUSG00000041654	3	Slc39a11	0.901018	0.595975	29	1
ENSMUSG00000000202	23	Btbd17	1	0.730691	1	0
ENSMUSG00000051043	16	Gprc5c	0.828257	0.59814	23	2
ENSMUSG00000034566	10	Atp5h	0.915554	1.77043	74	1
ENSMUSG00000075420	8	Smim6	0.225437	0.58393	0	0
ENSMUSG00000020792	3	Exoc7	1	0.749507	68	0
ENSMUSG00000059248	26	Septin9	0.880069	0.70267	186	1
ENSMUSG00000053113	17	Socs3	0.225924	0.775297	489	18
ENSMUSG00000017466	3	Timp2	0.219162	0.680933	480	10
ENSMUSG00000033880	3	Lgals3bp	0.954152	1.38299	186	2
ENSMUSG00000017446	3	C1qtnf1	1	0.725673	42	3
ENSMUSG00000070327	25	Rnf213	0.595746	0.670621	138	1
ENSMUSG00000025372	23	Baiap2	0.506471	0.763304	129	0
ENSMUSG00000061306	2	Slc38a10	1	1.00604	16	0
ENSMUSG00000025793	22	Hgs	0.725102	0.705674	208	1
ENSMUSG00000084983	3	Gm11789	1	0.660609	0	0
ENSMUSG00000025130	2	P4hb	1	1.73797	244	7
ENSMUSG00000025135	24	Anapc11	0.585989	0.834385	0	0
ENSMUSG00000025140	2	Pycr1	1	0.734745	90	0
ENSMUSG00000044988	19	Ucn3	1	1.51577	34	3
ENSMUSG00000000078	15	Klf6	0.281679	0.842242	182	5
ENSMUSG00000058258	16	Idi1	0.708311	0.70126	38	0
ENSMUSG00000052374	13	Actn2	1	0.580101	137	0
ENSMUSG00000057069	17	Ero1b	1	2.11685	36	1
ENSMUSG00000015671	11	Psma2	0.696062	1.14669	172	1
ENSMUSG00000051627	18	H1f4	0.513127	0.814452	106	1
ENSMUSG00000018102	8	H2bc4	1	1.65914	0	0
ENSMUSG00000036181	8	H1f2	0.899266	1.67058	161	2
ENSMUSG00000021337	24	Scgn	1	1.13115	31	7
ENSMUSG00000006717	21	Acot13	1	0.789908	34	0
ENSMUSG00000035910	3	Dcdc2a	0.385752	0.738719	76	1
ENSMUSG00000048978	3	Nrsn1	0.958677	0.585092	16	1
ENSMUSG00000038462	10	Uqcrfs1	0.873152	1.01425	50	2
ENSMUSG00000038372	4	Gmds	0.997942	0.832288	49	1
ENSMUSG00000058672	15	Tubb2a	0.703285	0.886548	197	1
ENSMUSG00000021417	8	Eci2	1	0.800566	60	1
ENSMUSG00000021427	2	Ssr1	1	1.19255	84	1
ENSMUSG00000054889	20	Dsp	0.405998	0.710125	250	1
ENSMUSG00000021360	13	Gcnt2	0.775353	0.752044	37	0
ENSMUSG00000054728	20	Phactr1	1	1.02082	77	3
ENSMUSG00000000253	5	Gmpr	1	0.954268	30	0
ENSMUSG00000037966	23	Ninj1	0.775876	1.17556	35	0
ENSMUSG00000037960	24	Card19	0.432318	0.717544	18	0
ENSMUSG00000021453	17	Gadd45g	1	1.32212	64	0
ENSMUSG00000056749	15	Nfil3	0.606485	0.738404	63	0
ENSMUSG00000025867	18	Cplx2	1	1.08226	41	0
ENSMUSG00000047547	24	Cltb	1	1.20306	64	1
ENSMUSG00000034891	3	Sncb	1	0.743781	73	0
ENSMUSG00000034686	16	Prr7	0.415721	0.671692	9	0
ENSMUSG00000021493	23	Pdlim7	0.546959	0.690967	110	2
ENSMUSG00000058569	7	Tmed9	1	1.62762	58	1
ENSMUSG00000056222	17	Spock1	1	0.750296	55	0
ENSMUSG00000007836	2	Hnrnpa0	0.385696	0.777585	134	1
ENSMUSG00000050002	27	Idnk	0.745966	0.735475	7	0
ENSMUSG00000055254	3	Ntrk2	1	1.04871	364	6
ENSMUSG00000021556	3	Golm1	0.223055	0.568048	136	0
ENSMUSG00000021456	8	Fbp2	0.354709	0.7067	29	0
ENSMUSG00000069805	12	Fbp1	0.48329	0.702205	114	5
ENSMUSG00000021458	16	Aopep	1	1.0493	19	2
ENSMUSG00000021477	4	Ctsl	0.613786	1.3057	0	0
ENSMUSG00000021520	10	Uqcrb	0.886535	1.69077	49	1
ENSMUSG00000001504	8	Irx2	0.183659	0.662551	20	0
ENSMUSG00000021606	9	Ndufs6	0.841961	1.26226	48	1
ENSMUSG00000021610	4	Clptm1l	0.658783	1.00011	120	0
ENSMUSG00000062382	23	Ftl1-ps1	0.74512	0.813472	213	2
ENSMUSG00000021587	2	Pcsk1	1	1.34931	123	33
ENSMUSG00000001542	2	Ell2	0.534627	0.823639	47	0
ENSMUSG00000005583	8	Mef2c	0.108606	0.691211	196	4
ENSMUSG00000017778	10	Cox7c	0.910416	1.89485	22	1
ENSMUSG00000021613	17	Hapln1	0.570518	0.580695	46	0
ENSMUSG00000012422	4	Tmem167	1	1.21423	16	0
ENSMUSG00000021708	2	Rasgrf2	1	0.71969	36	0
ENSMUSG00000045034	3	Ankrd34b	1	0.547839	3	0
ENSMUSG00000021703	12	Serinc5	1	0.609458	38	0
ENSMUSG00000042043	9	Tbca	0.800811	1.25592	33	0
ENSMUSG00000021679	3	S100z	1	0.778852	7	0
ENSMUSG00000051111	3	Sv2c	1	0.552677	23	0
ENSMUSG00000021670	16	Hmgcr	1	0.919077	209	16
ENSMUSG00000041773	17	Enc1	0.973193	0.685605	34	1
ENSMUSG00000092116	23	Gm10320	1	0.634961	95	5
ENSMUSG00000021647	3	Cartpt	1	0.921239	79	9
ENSMUSG00000021638	16	Ocln	0.260358	0.600629	224	2
ENSMUSG00000034751	13	Mast4	0.946668	1.11215	14	0
ENSMUSG00000042655	18	Shisal2b	0.268236	0.960568	2	0
ENSMUSG00000021699	3	Pde4d	0.459309	0.586272	234	11
ENSMUSG00000021756	20	Il6st	0.245217	0.649413	277	9
ENSMUSG00000042258	15	Isl1	0.585855	1.03343	106	15
ENSMUSG00000021730	12	Hcn1	1	0.593928	46	0
ENSMUSG00000074715	3	Ccl28	1	0.685312	47	1
ENSMUSG00000093930	16	Hmgcs1	1	1.00215	36	0
ENSMUSG00000020635	19	Fkbp1b	1	1.01499	46	2
ENSMUSG00000054364	15	Rhob	0.476445	0.837807	159	0
ENSMUSG00000020585	4	Laptm4a	0.700883	1.57687	29	0
ENSMUSG00000020593	13	Lpin1	1	0.834001	113	11
ENSMUSG00000020580	1	Rock2	0.494267	0.791917	240	4
ENSMUSG00000051726	17	Kcnf1	1	0.557747	8	1
ENSMUSG00000020571	4	Pdia6	1	1.99541	159	6
ENSMUSG00000076432	11	Ywhaq	0.985363	1.62204	432	6
ENSMUSG00000097055	3	Gm4419	1	0.664213	0	0
ENSMUSG00000020641	25	Rsad2	1	1.07596	71	0
ENSMUSG00000020638	25	Cmpk2	1	0.664992	8	0
ENSMUSG00000020562	3	Efcab10	0.622854	0.622678	4	1
ENSMUSG00000020577	4	Tspan13	0.952681	1.51154	26	1
ENSMUSG00000036095	2	Dgkb	0.363709	0.545389	36	11
ENSMUSG00000004151	3	Etv1	0.441171	0.82227	102	1
ENSMUSG00000001627	16	Ifrd1	0.469648	0.99696	57	0
ENSMUSG00000014905	4	Dnajb9	1	1.73247	51	1
ENSMUSG00000020598	19	Nrcam	1	0.623067	53	1
ENSMUSG00000020952	4	Scfd1	1	1.01153	76	1
ENSMUSG00000035133	13	Arhgap5	1	1.08776	43	0
ENSMUSG00000062929	16	Cfl2	0.845307	0.81118	84	0
ENSMUSG00000021024	11	Psma6	0.702182	0.917095	209	8
ENSMUSG00000020993	4	Trappc6b	1	0.945765	19	0
ENSMUSG00000021000	1	Mia2	1	1.01851	65	0
ENSMUSG00000049751	9	Rpl36al	0.924597	1.81898	0	0
ENSMUSG00000021071	3	Trim9	1	0.603992	49	0
ENSMUSG00000060073	11	Psma3	0.874332	1.31184	202	1
ENSMUSG00000034574	13	Daam1	0.976722	0.818194	58	0
ENSMUSG00000021094	4	Dhrs7	1	0.886666	35	0
ENSMUSG00000029878	8	Dbpht2	0.414936	0.750948	0	0
ENSMUSG00000045690	23	Wdr89	0.744381	0.738157	21	0
ENSMUSG00000090258	10	Churc1	0.903856	0.961359	13	0
ENSMUSG00000046157	19	Tmem229b	1	0.636839	7	1
ENSMUSG00000021131	24	Erh	0.60055	0.786855	103	0
ENSMUSG00000021134	16	Srsf5	0.610466	1.24259	129	1
ENSMUSG00000021136	3	Smoc1	1	0.569133	38	0
ENSMUSG00000042507	13	Mideas	0.836647	0.592394	32	0
ENSMUSG00000071234	12	Syndig1l	1	0.997921	6	0
ENSMUSG00000021248	4	Tmed10	0.975553	1.96415	111	1
ENSMUSG00000034168	15	Irf2bpl	0.668595	0.768044	39	0
ENSMUSG00000048483	13	Zdhhc22	1	0.602363	14	0
ENSMUSG00000021040	9	Slirp	0.710484	0.860811	76	2
ENSMUSG00000020964	2	Sel1l	0.882639	1.02309	111	6
ENSMUSG00000001175	4	Calm1	0.807349	2.63185	550	5
ENSMUSG00000021188	1	Trip11	1	0.985099	61	1
ENSMUSG00000021194	11	Chga	1	4.28196	258	13
ENSMUSG00000079017	27	Ifi27l2a	0.0602704	0.728547	0	0
ENSMUSG00000061947	6	Serpina10	0.624555	0.982988	46	1
ENSMUSG00000071178	27	Serpina1b	0.0449334	0.71315	648	43
ENSMUSG00000072849	22	Serpina1e	0.00485957	0.53343	648	43
ENSMUSG00000079014	26	Serpina3i	0.620351	0.559623	202	14
ENSMUSG00000021091	26	Serpina3n	0.13146	0.983883	202	14
ENSMUSG00000021102	19	Glrx5	1	1.05192	34	0
ENSMUSG00000040856	23	Dlk1	0.304845	0.913951	166	11
ENSMUSG00000021268	5	Meg3	0.817296	3.07168	0	0
ENSMUSG00000017843	2	Ppp2r5c	1	0.97586	96	1
ENSMUSG00000021281	26	Tnfaip2	0.0247624	0.741906	39	1
ENSMUSG00000001270	4	Ckb	0.820368	1.29032	159	3
ENSMUSG00000021290	9	Atp5mpl	0.94747	1.31873	0	0
ENSMUSG00000054013	13	Tmem179	1	0.59661	2	0
ENSMUSG00000095079	27	Igha	0.140099	0.67382	84	0
ENSMUSG00000056553	3	Ptprn2	1	0.786131	53	11
ENSMUSG00000041992	3	Rapgef5	0.243272	0.62692	21	1
ENSMUSG00000064373	8	Selenop	0.546736	1.59483	122	13
ENSMUSG00000022186	19	Oxct1	1	0.767874	47	1
ENSMUSG00000039942	3	Ptger4	0.1502	0.514534	184	2
ENSMUSG00000054263	19	Lifr	0.382604	0.66301	107	0
ENSMUSG00000039676	6	Capsl	0.453435	0.721193	9	2
ENSMUSG00000005268	13	Prlr	1	1.59602	166	1
ENSMUSG00000022200	3	Golph3	1	0.920335	106	0
ENSMUSG00000045763	3	Basp1	0.353143	0.943316	77	0
ENSMUSG00000022270	3	Retreg1	0.500337	0.834148	50	1
ENSMUSG00000022263	20	Trio	1	0.721631	87	1
ENSMUSG00000039168	2	Dap	0.709418	1.3819	0	0
ENSMUSG00000096956	3	Snhg18	0.571089	0.99176	0	0
ENSMUSG00000022261	3	Sdc2	0.341366	0.626477	152	4
ENSMUSG00000039007	4	Cpq	0.534558	0.878309	19	0
ENSMUSG00000022324	12	Matn2	0.404144	0.658912	43	2
ENSMUSG00000014313	9	Cox6c	0.929481	1.98529	39	0
ENSMUSG00000022285	13	Ywhaz	0.592124	1.04946	603	5
ENSMUSG00000051359	3	Ncald	0.783733	0.893568	40	2
ENSMUSG00000037458	13	Azin1	0.672972	0.846996	43	0
ENSMUSG00000054196	3	Cthrc1	0.972667	0.71352	72	0
ENSMUSG00000022307	3	Oxr1	1	0.69938	31	0
ENSMUSG00000022338	4	Eny2	0.977754	1.03703	39	0
ENSMUSG00000022315	19	Slc30a8	1	1.63358	225	190
ENSMUSG00000063727	2	Tnfrsf11b	0.699413	0.674435	729	71
ENSMUSG00000022425	12	Enpp2	0.598511	1.03196	179	4
ENSMUSG00000022365	2	Derl1	0.67579	1.06066	109	2
ENSMUSG00000022354	10	Ndufb9	0.987671	1.61462	50	0
ENSMUSG00000032501	13	Trib1	0.62111	0.969579	113	12
ENSMUSG00000022332	3	Khdrbs3	1	0.760863	65	0
ENSMUSG00000036760	12	Kcnk9	1	0.83785	80	1
ENSMUSG00000022602	15	Arc	0.502243	0.694547	39	0
ENSMUSG00000034634	22	Ly6d	0.0120626	0.778732	19	0
ENSMUSG00000047591	19	Mafa	1	1.55711	46	27
ENSMUSG00000075600	19	Zc3h3	1	0.793128	23	0
ENSMUSG00000063704	18	Mapk15	0.687419	0.746854	38	0
ENSMUSG00000115388	16	Eppk1	0.189586	0.6313	0	0
ENSMUSG00000057346	27	Apol9a	0.384169	0.723494	262	35
ENSMUSG00000006378	19	Gcat	0.226191	0.677547	25	1
ENSMUSG00000033020	9	Polr2f	0.87979	0.971082	127	0
ENSMUSG00000042622	16	Maff	0.306971	0.769315	41	0
ENSMUSG00000010830	3	Kdelr3	0.528699	0.627673	18	0
ENSMUSG00000055065	13	Ddx17	1	0.926823	252	1
ENSMUSG00000009585	25	Apobec3	0.518421	0.671277	86	0
ENSMUSG00000022400	9	Rbx1	0.898675	1.376	493	1
ENSMUSG00000022472	24	Desi1	1	0.865929	14	1
ENSMUSG00000063480	11	Snu13	0.559948	1.02067	99	1
ENSMUSG00000022463	16	Srebf2	1	0.760089	220	9
ENSMUSG00000022452	10	Smdt1	1	1.71483	20	0
ENSMUSG00000022450	10	Ndufa6	0.821566	1.44956	42	1
ENSMUSG00000054277	2	Arfgap3	1	0.882524	41	1
ENSMUSG00000041736	4	Tspo	0.250628	0.710352	174	5
ENSMUSG00000022434	15	Fam118a	0.671539	0.677283	17	0
ENSMUSG00000023272	4	Creld2	0.540854	1.15329	21	0
ENSMUSG00000054136	14	Adm2	0.452423	0.624162	55	2
ENSMUSG00000055022	3	Cntn1	0.766102	0.745549	70	1
ENSMUSG00000022635	10	Zcrb1	0.978385	1.19143	20	0
ENSMUSG00000022464	17	Slc38a4	1	0.932416	20	1
ENSMUSG00000022479	20	Vdr	1	0.826412	2141	161
ENSMUSG00000029875	23	Ccdc184	0.244443	0.670951	12	0
ENSMUSG00000003355	4	Fkbp11	1	1.59069	14	0
ENSMUSG00000023004	24	Tuba1b	0.296384	0.866051	230	0
ENSMUSG00000072235	7	Tuba1a	0.766887	1.51741	294	4
ENSMUSG00000043091	26	Tuba1c	0.186789	0.63456	155	1
ENSMUSG00000023020	10	Cox14	0.989654	1.20701	15	0
ENSMUSG00000023025	13	Larp4	1	0.817061	78	1
ENSMUSG00000023034	15	Nr4a1	0.751991	1.07721	256	8
ENSMUSG00000001289	10	Pfdn5	0.881469	2.00656	71	1
ENSMUSG00000023048	24	Prr13	0.674136	0.883286	0	0
ENSMUSG00000062683	10	Atp5g2	0.818774	1.82946	0	0
ENSMUSG00000022490	19	Ppp1r1a	1	1.84708	19	2
ENSMUSG00000014301	4	Pam16	1	0.894535	43	0
ENSMUSG00000039568	16	Ubald1	0.952216	0.75603	7	0
ENSMUSG00000038037	25	Socs1	0.0807622	0.595135	425	11
ENSMUSG00000022500	26	Litaf	0.243618	0.733076	86	1
ENSMUSG00000071637	26	Cebpd	0.466609	1.06695	98	2
ENSMUSG00000022769	4	Sdf2l1	0.985541	1.6929	58	2
ENSMUSG00000012017	3	Scarf2	0.582104	0.722646	11	0
ENSMUSG00000116652	23	B830017H08Rik	1	1.16936	0	0
ENSMUSG00000005732	11	Ranbp1	0.458945	0.916146	105	0
ENSMUSG00000033653	19	Vps8	1	0.746759	24	0
ENSMUSG00000022853	12	Ehhadh	1	0.538124	39	2
ENSMUSG00000004460	4	Dnajb11	0.71759	1.06438	121	5
ENSMUSG00000022884	7	Eif4a2	0.865028	1.55523	87	3
ENSMUSG00000033355	25	Rtp4	0.853085	0.987247	11	0
ENSMUSG00000004366	24	Sst	0.319998	1.78152	114	10
ENSMUSG00000033306	20	Lpp	0.762281	0.829378	104	7
ENSMUSG00000022523	3	Fgf12	1	0.771264	51	0
ENSMUSG00000034422	25	Parp14	0.957393	0.807036	42	0
ENSMUSG00000049502	25	Dtx3l	1	0.656848	35	0
ENSMUSG00000022906	25	Parp9	0.982802	0.642497	34	0
ENSMUSG00000003955	3	Fam162a	0.303717	0.713979	29	0
ENSMUSG00000034243	1	Golgb1	1	1.44363	85	1
ENSMUSG00000022820	9	Ndufb4	0.80552	1.06868	34	2
ENSMUSG00000046516	9	Cox17	0.827828	1.16111	40	0
ENSMUSG00000002844	4	Adprh	0.805709	0.71119	15	0
ENSMUSG00000022708	20	Zbtb20	0.891271	1.3261	58	5
ENSMUSG00000022661	3	Cd200	0.773528	1.11024	133	2
ENSMUSG00000022658	3	Tagln3	1	0.684637	14	0
ENSMUSG00000022652	4	Morc1	0.784627	0.532952	16	1
ENSMUSG00000032965	4	Ift57	1	0.808123	37	0
ENSMUSG00000055447	4	Cd47	0.594583	1.10118	220	2
ENSMUSG00000022636	3	Alcam	0.501358	0.858598	169	4
ENSMUSG00000035356	2	Nfkbiz	0.456815	0.907786	54	0
ENSMUSG00000022723	20	Crybg3	0.727577	0.61992	19	0
ENSMUSG00000052516	20	Robo2	0.81632	0.792821	56	0
ENSMUSG00000032932	2	Hspa13	1	0.997489	40	1
ENSMUSG00000022863	6	Btg3	0.91707	1.18522	42	0
ENSMUSG00000022890	10	Atp5j	0.933436	1.67807	68	2
ENSMUSG00000022892	20	App	0.257343	0.824959	2804	44
ENSMUSG00000050520	12	Cldn8	0.57009	0.749059	43	0
ENSMUSG00000022971	3	Ifnar2	0.442947	0.62615	116	1
ENSMUSG00000022965	26	Ifngr2	0.289861	0.605641	102	2
ENSMUSG00000022956	10	Atp5o	0.673691	1.11409	116	4
ENSMUSG00000022895	16	Ets2	0.415694	0.795857	133	0
ENSMUSG00000040681	23	Hmgn1	0.600439	1.14924	75	0
ENSMUSG00000090223	5	Pcp4	0.399813	0.812858	0	0
ENSMUSG00000050272	3	Dscam	0.318111	0.49664	42	0
ENSMUSG00000040605	11	Bace2	1	1.56487	76	8
ENSMUSG00000000579	22	Dynlt1c	0.657737	0.670229	76	0
ENSMUSG00000052397	17	Ezr	0.271479	0.708788	563	4
ENSMUSG00000094724	3	Rnaset2b	0.504023	0.637134	60	0
ENSMUSG00000095687	27	Rnaset2a	0.260936	0.713192	60	0
ENSMUSG00000023861	24	Mpc1	0.830456	0.945201	33	2
ENSMUSG00000058159	19	T2	1	0.785865	0	0
ENSMUSG00000023868	3	Pde10a	1	1.1044	56	3
ENSMUSG00000006818	26	Sod2	0.741087	1.07578	918	51
ENSMUSG00000117278	2	Gm36684	1	0.534103	0	0
ENSMUSG00000014769	11	Psmb1	0.754644	1.33804	177	4
ENSMUSG00000023904	10	Hcfc1r1	1	1.17759	13	1
ENSMUSG00000055839	9	Elob	0.895032	1.6492	245	0
ENSMUSG00000024121	22	Atp6v0c	0.651215	1.93899	67	0
ENSMUSG00000040048	10	Ndufb10	0.984813	1.2697	52	0
ENSMUSG00000039628	19	Hs3st6	1	0.674512	8	0
ENSMUSG00000046070	12	Igfals	1	0.662691	63	2
ENSMUSG00000035521	4	Gnptg	1	1.0952	40	0
ENSMUSG00000002279	4	Lmf1	1	0.597117	24	1
ENSMUSG00000057411	6	Antkmt	1	0.872722	8	0
ENSMUSG00000039615	10	Stub1	0.760713	1.09591	496	3
ENSMUSG00000025731	10	Mettl26	1	1.14398	8	0
ENSMUSG00000073433	3	Arhgdig	0.344733	0.749819	21	1
ENSMUSG00000015575	9	Atp6v0e	0.92275	1.50963	24	0
ENSMUSG00000048249	13	Crebrf	1	0.729872	23	0
ENSMUSG00000024194	21	Cuta	0.806206	0.980643	31	0
ENSMUSG00000024208	21	Uqcc2	1	1.99783	31	0
ENSMUSG00000062753	21	AI413582	1	0.851786	0	0
ENSMUSG00000053436	16	Mapk14	1	0.750433	1367	21
ENSMUSG00000048905	26	Bnip5	0.386797	0.850984	5	0
ENSMUSG00000005936	16	Kctd20	1	0.798061	19	1
ENSMUSG00000023067	26	Cdkn1a	0.269839	0.968827	1720	4
ENSMUSG00000052712	9	BC004004	0.71521	0.906349	22	0
ENSMUSG00000024012	18	Mtch1	1	1.22553	49	1
ENSMUSG00000024026	3	Glo1	0.767202	1.03053	161	16
ENSMUSG00000024027	22	Glp1r	1	1.30234	243	128
ENSMUSG00000024038	9	Ndufv3	1	1.6376	46	1
ENSMUSG00000024039	17	Cbs	0.740501	0.691056	403	7
ENSMUSG00000024042	15	Sik1	0.197003	0.560288	47	2
ENSMUSG00000041881	9	Ndufa7	0.963978	1.47809	39	1
ENSMUSG00000024308	27	Tapbp	0.787753	0.916645	106	2
ENSMUSG00000079547	27	H2-DMb1	0.0723147	0.777263	123	3
ENSMUSG00000096727	27	Psmb9	0.348731	0.72168	136	5
ENSMUSG00000037321	25	Tap1	0.437315	0.655493	260	7
ENSMUSG00000024339	27	Tap2	0.384582	0.631482	212	9
ENSMUSG00000090231	26	Cfb	0.172755	0.926485	191	7
ENSMUSG00000090877	15	Hspa1b	1	1.25258	799	16
ENSMUSG00000091705	24	H2-Q2	0.876672	0.853477	0	0
ENSMUSG00000035929	25	H2-Q4	0.507586	0.726042	0	0
ENSMUSG00000073409	27	H2-Q6	0.23504	0.64846	0	0
ENSMUSG00000060550	27	H2-Q7	0.222887	0.686805	0	0
ENSMUSG00000067212	27	H2-T23	0.289112	0.661738	0	0
ENSMUSG00000092365	27	BC023719	0.616259	0.785018	0	0
ENSMUSG00000035186	27	Ubd	0.136529	1.38956	112	1
ENSMUSG00000061665	1	Cd2ap	0.365751	0.870762	139	3
ENSMUSG00000023947	16	Nfkbie	0.116478	0.569919	60	2
ENSMUSG00000023951	13	Vegfa	0.734364	1.0101	4817	67
ENSMUSG00000023952	21	Gtpbp2	1	0.768066	24	0
ENSMUSG00000015605	17	Srf	0.78968	0.635972	213	2
ENSMUSG00000037095	26	Lrg1	0.0217417	0.980596	79	4
ENSMUSG00000019579	4	Mydgf	1	1.15406	26	2
ENSMUSG00000013236	3	Ptprs	0.719237	0.597858	65	3
ENSMUSG00000049760	10	Micos13	1	1.50665	24	0
ENSMUSG00000041168	21	Lonp1	1	0.696186	133	1
ENSMUSG00000002379	9	Ndufa11	1	1.46327	19	0
ENSMUSG00000039481	5	Nrtn	1	0.798838	27	1
ENSMUSG00000024099	11	Ndufv2	0.895007	0.997507	71	2
ENSMUSG00000100572	19	2410021H03Rik	1	0.715932	0	0
ENSMUSG00000003279	20	Dlgap1	1	0.639706	51	1
ENSMUSG00000024052	3	Lpin2	0.70831	0.678425	32	2
ENSMUSG00000024063	17	Lbh	0.759131	0.951541	33	1
ENSMUSG00000024072	4	Yipf4	1	0.88387	26	0
ENSMUSG00000024079	25	Eif2ak2	1	0.624492	417	7
ENSMUSG00000024084	27	Qpct	0.343012	0.656964	51	1
ENSMUSG00000024097	19	Srsf7	0.660683	0.987426	142	0
ENSMUSG00000054640	22	Slc8a1	1	0.691459	120	5
ENSMUSG00000024248	10	Cox7a2l	1	2.08773	30	0
ENSMUSG00000024127	17	Prepl	1	0.744313	37	0
ENSMUSG00000024150	2	Mcfd2	0.853681	0.779477	44	0
ENSMUSG00000036438	11	Calm2	0.589676	1.51252	168	3
ENSMUSG00000069049	5	Eif2s3y	1	0.730734	105	3
ENSMUSG00000069045	5	Ddx3y	0.572919	0.799866	64	1
ENSMUSG00000096768	12	Gm47283	1	0.788881	0	0
ENSMUSG00000063889	2	Crem	0.196107	0.796456	132	5
ENSMUSG00000024232	3	Bambi	1	0.991217	50	1
ENSMUSG00000005836	8	Gata6	0.300286	0.656385	179	14
ENSMUSG00000024411	3	Aqp4	1	0.894793	309	2
ENSMUSG00000061808	4	Ttr	0.662343	3.08629	579	18
ENSMUSG00000024261	13	Syt4	1	1.32868	25	2
ENSMUSG00000014504	4	Srp19	0.850367	0.889425	54	1
ENSMUSG00000005873	4	Reep5	0.806477	1.46416	50	1
ENSMUSG00000071862	13	Lrrtm2	1	0.593738	15	0
ENSMUSG00000024357	3	Sil1	1	0.819182	56	1
ENSMUSG00000037236	13	Matr3	1	0.933435	242	0
ENSMUSG00000037058	4	Paip2	0.996378	1.19357	40	0
ENSMUSG00000024486	16	Hbegf	0.14441	0.726898	201	3
ENSMUSG00000014294	9	Ndufa2	0.966745	1.78063	42	1
ENSMUSG00000024425	22	Ndfip1	0.827681	1.05413	49	1
ENSMUSG00000024493	13	Lars	1	0.803758	127	0
ENSMUSG00000043424	23	Eif3j2	1	0.635536	65	0
ENSMUSG00000057561	16	Eif1a	0.758714	0.873814	36	0
ENSMUSG00000062210	23	Tnfaip8	0.219615	0.664535	56	0
ENSMUSG00000001700	17	Gramd3	0.833027	0.808035	30	1
ENSMUSG00000073555	27	Gm4951	0.132794	0.767026	0	0
ENSMUSG00000068606	27	Gm4841	1	1.93006	0	0
ENSMUSG00000090942	27	F830016B08Rik	1	1.84304	0	0
ENSMUSG00000054072	27	Iigp1	0.45739	1.27133	0	0
ENSMUSG00000034320	3	Slc26a2	1	0.665207	61	0
ENSMUSG00000024583	4	Txnl1	0.999726	1.11351	75	2
ENSMUSG00000039529	3	Atp8b1	0.99728	0.929258	76	4
ENSMUSG00000024516	4	Sec11c	0.886793	2.02456	14	1
ENSMUSG00000041891	2	Lman1	1	1.69658	134	2
ENSMUSG00000001473	16	Tubb6	0.208718	0.651438	125	0
ENSMUSG00000024513	2	Mbd2	0.665367	0.914676	153	1
ENSMUSG00000024558	3	Mapk4	1	0.521368	25	0
ENSMUSG00000036299	4	BC031181	0.808459	1.11686	8	1
ENSMUSG00000090000	10	Ier3ip1	0.962554	1.1805	0	0
ENSMUSG00000058881	13	Zfp516	1	0.874463	27	0
ENSMUSG00000024843	14	Chka	0.82725	0.976111	65	0
ENSMUSG00000060803	24	Gstp1	0.43451	0.71329	1604	25
ENSMUSG00000024847	3	Aip	1	0.736403	156	1
ENSMUSG00000024835	6	Coro1b	0.669617	0.594051	70	0
ENSMUSG00000024892	20	Pcx	1	0.665142	98	6
ENSMUSG00000067889	12	Sptbn2	1	0.628816	78	0
ENSMUSG00000045903	17	Npas4	1	0.791039	12	0
ENSMUSG00000080268	6	Brms1	0.892732	0.563343	112	0
ENSMUSG00000024875	10	Yif1a	1	0.854536	35	0
ENSMUSG00000024846	3	Cst6	1	0.636675	53	0
ENSMUSG00000095098	24	Ccdc85b	0.62846	0.869807	26	1
ENSMUSG00000024927	16	Rela	0.359086	0.640295	1522	10
ENSMUSG00000079478	6	Znrd2	0.855636	0.617326	35	0
ENSMUSG00000092341	5	Malat1	0.90881	5.37482	0	0
ENSMUSG00000092274	14	Neat1	0.854734	1.66436	0	0
ENSMUSG00000024807	2	Syvn1	1	0.699266	142	2
ENSMUSG00000024953	10	Prdx5	0.564341	1.14768	116	0
ENSMUSG00000056612	3	Ppp1r14b	0.773108	0.888573	16	1
ENSMUSG00000056629	4	Fkbp2	1	2.1913	0	0
ENSMUSG00000024962	20	Vegfb	1	0.696425	76	3
ENSMUSG00000035885	9	Cox8a	1	2.46491	18	0
ENSMUSG00000060675	8	Plaat3	0.784918	0.741838	38	0
ENSMUSG00000010095	23	Slc3a2	0.501018	1.1311	258	4
ENSMUSG00000010097	6	Nxf1	0.940783	0.787495	142	0
ENSMUSG00000003680	6	Taf6l	1	0.694338	48	1
ENSMUSG00000071662	10	Polr2g	1	0.948351	147	1
ENSMUSG00000071657	3	Bscl2	0.95421	0.712434	116	14
ENSMUSG00000069833	16	Ahnak	0.0469571	0.640088	147	0
ENSMUSG00000036372	4	Tmem258	1	1.50705	26	4
ENSMUSG00000090291	19	Lrrc10b	1	0.944468	5	0
ENSMUSG00000024732	16	Ccdc86	0.807739	0.692466	62	1
ENSMUSG00000101264	27	Gm28347	0.0975	1.02576	0	0
ENSMUSG00000024687	2	Osbp	1	0.720416	62	2
ENSMUSG00000024695	6	Zfp91	0.822403	0.789159	57	0
ENSMUSG00000024697	3	Gna14	0.814767	0.528589	44	1
ENSMUSG00000033863	15	Klf9	0.767506	1.06746	73	0
ENSMUSG00000024812	16	Tjp2	0.502661	0.706352	146	2
ENSMUSG00000016496	27	Cd274	0.213251	0.586888	1688	10
ENSMUSG00000024899	19	Papss2	1	1.27371	48	1
ENSMUSG00000045932	25	Ifit2	0.128804	0.714814	57	0
ENSMUSG00000074896	25	Ifit3	0.976575	1.04724	72	0
ENSMUSG00000062488	25	Ifit3b	0.833673	0.919737	72	0
ENSMUSG00000054200	23	Ffar4	0.314265	0.729869	78	20
ENSMUSG00000024990	23	Rbp4	0.25932	1.13653	352	131
ENSMUSG00000025016	2	Tm9sf3	0.713957	1.20123	42	0
ENSMUSG00000025178	16	Pi4k2a	1	0.766208	58	0
ENSMUSG00000018821	21	Avpi1	0.341483	0.685275	19	0
ENSMUSG00000018822	19	Sfrp5	0.122485	0.676402	70	13
ENSMUSG00000025196	3	Cpn1	0.938839	0.754313	29	3
ENSMUSG00000025203	23	Scd2	0.913402	0.923074	174	20
ENSMUSG00000025204	11	Ndufb8	0.800394	1.4499	48	1
ENSMUSG00000025213	3	Kazald1	0.804433	0.569652	20	0
ENSMUSG00000025225	26	Nfkb2	0.265915	0.593717	322	3
ENSMUSG00000025036	20	Sfxn2	1	0.760834	30	0
ENSMUSG00000071528	9	Atp5md	0.694072	1.54673	0	0
ENSMUSG00000025068	10	Gsto1	0.116992	0.642217	129	2
ENSMUSG00000025069	3	Gsto2	1	0.707824	82	2
ENSMUSG00000035804	7	Ins1	1	7.64019	936	457
ENSMUSG00000034765	13	Dusp5	0.484141	0.974687	48	1
ENSMUSG00000033717	15	Adra2a	1	0.880119	231	26
ENSMUSG00000025089	3	Gfra1	0.806293	0.576609	82	0
ENSMUSG00000024991	1	Eif3a	0.895557	1.25313	211	0
ENSMUSG00000064341	5	mt-Nd1	0.986405	3.76078	133	19
ENSMUSG00000064345	13	mt-Nd2	1	3.37408	67	7
ENSMUSG00000064351	13	mt-Co1	1	4.75487	78	6
ENSMUSG00000064354	13	mt-Co2	1	4.39236	117	6
ENSMUSG00000064356	1	mt-Atp8	0.966046	0.971821	27	2
ENSMUSG00000064357	13	mt-Atp6	1	4.73292	91	3
ENSMUSG00000064358	13	mt-Co3	1	4.90267	37	4
ENSMUSG00000064360	13	mt-Nd3	1	2.08148	51	4
ENSMUSG00000065947	1	mt-Nd4l	1	1.36585	13	3
ENSMUSG00000064363	13	mt-Nd4	1	3.75716	79	6
ENSMUSG00000064367	1	mt-Nd5	1	2.02161	70	5
ENSMUSG00000064368	1	mt-Nd6	1	0.684435	42	4
ENSMUSG00000064370	13	mt-Cytb	1	4.25221	39	5
ENSMUSG00000051412	2	Vamp7	1	0.746626	0	0

## Sheet: GP1_enrichment
gene_set	pval	fdr	signature	geneset	overlap	background	hits	recall	query_size
GO:0048193_GOBP_GOLGI_VESICLE_TRANSPORT	1.5e-07	0.0016	47	347	9	18965	Arcn1,Copa,Mia2,Golga4,Golgb1,Macf1,Mia3,Sptbn1,Trip11	0.0259366	47
GO:0006888_GOBP_ENDOPLASMIC_RETICULUM_TO_GOLGI_VESICLE_MEDIATED_TRANSPORT	4.2e-07	0.0016	47	191	7	18965	Arcn1,Copa,Mia2,Golgb1,Mia3,Sptbn1,Trip11	0.0366492	47
R-HSA-446203_REACTOME_ASPARAGINE_N_LINKED_GLYCOSYLATION	4.3e-07	0.0016	47	284	8	18965	Arcn1,Copa,Gfpt1,Golgb1,Mia2,Mia3,Sptbn1,Uggt1	0.028169	47
R-HSA-199977_REACTOME_ER_TO_GOLGI_ANTEROGRADE_TRANSPORT	1.4e-06	0.0039	47	144	6	18965	Arcn1,Copa,Golgb1,Mia2,Mia3,Sptbn1	0.0416667	47
R-HSA-948021_REACTOME_TRANSPORT_TO_THE_GOLGI_AND_SUBSEQUENT_MODIFICATION	4.3e-06	0.0094	47	174	6	18965	Arcn1,Copa,Golgb1,Mia2,Mia3,Sptbn1	0.0344828	47
R-HSA-9703465_REACTOME_SIGNALING_BY_FLT3_FUSION_PROTEINS	1.1e-05	0.021	47	18	3	18965	Golgb1,Sptbn1,Trip11	0.166667	47
GO:0005198_GOMF_STRUCTURAL_MOLECULE_ACTIVITY	1.5e-05	0.023	47	458	8	18965	Cd2ap,Copa,Eif3a,Macf1,Pclo,Rock2,Sorbs2,Sptbn1	0.0174672	47
R-HSA-9682385_REACTOME_FLT3_SIGNALING_IN_DISEASE	2.8e-05	0.038	47	24	3	18965	Golgb1,Sptbn1,Trip11	0.125	47
R-HSA-6807878_REACTOME_COPI_MEDIATED_ANTEROGRADE_TRANSPORT	7.6e-05	0.091	47	91	4	18965	Arcn1,Copa,Golgb1,Sptbn1	0.043956	47
GO:0043001_GOBP_GOLGI_TO_PLASMA_MEMBRANE_PROTEIN_TRANSPORT	8.8e-05	0.096	47	35	3	18965	Golga4,Macf1,Sptbn1	0.0857143	47
R-HSA-6811442_REACTOME_INTRA_GOLGI_AND_RETROGRADE_GOLGI_TO_ER_TRAFFIC	9.9e-05	0.098	47	188	5	18965	Arcn1,Copa,Golga4,Kif1b,Trip11	0.0265957	47
GO:0048588_GOBP_DEVELOPMENTAL_CELL_GROWTH	0.00013	0.12	47	200	5	18965	Golga4,Macf1,Sorbs2,Spag9,Usp9x	0.025	47
GO:0001952_GOBP_REGULATION_OF_CELL_MATRIX_ADHESION	0.00019	0.14	47	115	4	18965	Macf1,Rock2,Utrn,Wnt4	0.0347826	47
GO:0003955_GOMF_NAD_P_H_DEHYDROGENASE_QUINONE_ACTIVITY	0.0002	0.14	47	46	3	18965	mt-Nd4l,mt-Nd5,mt-Nd6	0.0652174	47
hsa05012_KEGG_PARKINSONS_DISEASE	0.00021	0.14	47	118	4	18965	mt-Atp8,mt-Nd4l,mt-Nd5,mt-Nd6	0.0338983	47
GO:0002790_GOBP_PEPTIDE_SECRETION	0.00022	0.14	47	351	6	18965	Abca1,Abcc8,Cd2ap,Mia2,Mia3,Pclo	0.017094	47
hsa00190_KEGG_OXIDATIVE_PHOSPHORYLATION	0.00022	0.14	47	120	4	18965	mt-Atp8,mt-Nd4l,mt-Nd5,mt-Nd6	0.0333333	47
GO:0006120_GOBP_MITOCHONDRIAL_ELECTRON_TRANSPORT_NADH_TO_UBIQUINONE	0.00029	0.18	47	52	3	18965	mt-Nd4l,mt-Nd5,mt-Nd6	0.0576923	47
GO:0006893_GOBP_GOLGI_TO_PLASMA_MEMBRANE_TRANSPORT	0.00032	0.18	47	54	3	18965	Golga4,Macf1,Sptbn1	0.0555556	47
GO:0016655_GOMF_OXIDOREDUCTASE_ACTIVITY_ACTING_ON_NAD_P_H_QUINONE_OR_SIMILAR_COMPOUND_AS_ACCEPTOR	0.00032	0.18	47	54	3	18965	mt-Nd4l,mt-Nd5,mt-Nd6	0.0555556	47
GO:0061951_GOBP_ESTABLISHMENT_OF_PROTEIN_LOCALIZATION_TO_PLASMA_MEMBRANE	0.00034	0.18	47	55	3	18965	Golga4,Macf1,Sptbn1	0.0545455	47
GO:0006119_GOBP_OXIDATIVE_PHOSPHORYLATION	0.00036	0.18	47	136	4	18965	mt-Atp8,mt-Nd4l,mt-Nd5,mt-Nd6	0.0294118	47
GO:0015980_GOBP_ENERGY_DERIVATION_BY_OXIDATION_OF_ORGANIC_COMPOUNDS	0.00039	0.18	47	253	5	18965	Gfpt1,mt-Nd4l,mt-Nd5,mt-Nd6,Rb1cc1	0.0197628	47
GO:0007015_GOBP_ACTIN_FILAMENT_ORGANIZATION	0.0004	0.18	47	393	6	18965	Cd2ap,Cyfip2,Rock2,Sorbs2,Sptbn1,Wnt4	0.0152672	47
GO:0030126_GOCC_COPI_VESICLE_COAT	0.00046	0.2	47	13	2	18965	Arcn1,Copa	0.153846	47
GO:0150116_GOBP_REGULATION_OF_CELL_SUBSTRATE_JUNCTION_ORGANIZATION	0.00056	0.23	47	65	3	18965	Macf1,Rock2,Wnt4	0.0461538	47
GO:1990138_GOBP_NEURON_PROJECTION_EXTENSION	0.0006	0.23	47	156	4	18965	Golga4,Macf1,Spag9,Usp9x	0.025641	47
GO:0010256_GOBP_ENDOMEMBRANE_SYSTEM_ORGANIZATION	0.00062	0.23	47	427	6	18965	Abca1,Golgb1,Hook1,Mia3,Sptbn1,Trip11	0.0140515	47
GO:0016887_GOMF_ATPASE_ACTIVITY	0.00062	0.23	47	427	6	18965	Abca1,Abcc8,Atrx,Kif1b,Macf1,Nav2	0.0140515	47
GO:0005200_GOMF_STRUCTURAL_CONSTITUENT_OF_CYTOSKELETON	0.00067	0.24	47	69	3	18965	Cd2ap,Sorbs2,Sptbn1	0.0434783	47
GO:0090066_GOBP_REGULATION_OF_ANATOMICAL_STRUCTURE_SIZE	0.00071	0.25	47	438	6	18965	Cyfip2,Golga4,Macf1,Rb1cc1,Rock2,Sptbn1	0.0136986	47
GO:0015629_GOCC_ACTIN_CYTOSKELETON	0.00075	0.25	47	443	6	18965	Cd2ap,Filip1,Macf1,Sorbs2,Sptbn1,Utrn	0.013544	47

## Sheet: GP2_enrichment
gene_set	pval	fdr	signature	geneset	overlap	background	hits	recall	query_size
GO:0032527_GOBP_PROTEIN_EXIT_FROM_ENDOPLASMIC_RETICULUM	5.1e-14	5.5e-10	111	43	10	18965	Derl1,Derl3,Edem1,Herpud1,Hsp90b1,Sar1a,Sel1l,Sorl1,Syvn1,Tm9sf4	0.232558	111
GO:0072599_GOBP_ESTABLISHMENT_OF_PROTEIN_LOCALIZATION_TO_ENDOPLASMIC_RETICULUM	2.7e-13	1.1e-09	111	34	9	18965	Edem1,Herpud1,Rab3gap1,Sec63,Spcs3,Srp72,Srpr,Ssr3,Tram1	0.264706	111
GO:0034976_GOBP_RESPONSE_TO_ENDOPLASMIC_RETICULUM_STRESS	3e-13	1.1e-09	111	268	17	18965	Atp2a3,Calr,Derl1,Derl3,Edem1,Herpud1,Hsp90b1,Hyou1,P4hb,Rasgrf2,Sel1l,Srpr,Ssr1,Syvn1,Uba5,Ubxn4,Ufl1	0.0634328	111
GO:0035966_GOBP_RESPONSE_TO_TOPOLOGICALLY_INCORRECT_PROTEIN	2.5e-12	6.9e-09	111	179	14	18965	Bag3,Calr,Derl1,Derl3,Edem1,Herpud1,Hsp90b1,Hspa13,Hyou1,Srpr,Ssr1,Syvn1,Ubxn4,Ufl1	0.0782123	111
GO:0035967_GOBP_CELLULAR_RESPONSE_TO_TOPOLOGICALLY_INCORRECT_PROTEIN	4e-12	8.6e-09	111	149	13	18965	Bag3,Calr,Derl1,Derl3,Edem1,Herpud1,Hsp90b1,Hspa13,Hyou1,Srpr,Ssr1,Syvn1,Ufl1	0.0872483	111
GO:0140534_GOCC_ENDOPLASMIC_RETICULUM_PROTEIN_CONTAINING_COMPLEX	6e-12	1.1e-08	111	121	12	18965	Calr,Derl1,Derl3,Hyou1,Magt1,P4hb,Rpn1,Sec63,Sel1l,Spcs3,Srpr,Syvn1	0.0991736	111
GO:0030968_GOBP_ENDOPLASMIC_RETICULUM_UNFOLDED_PROTEIN_RESPONSE	6.5e-11	9.1e-08	111	114	11	18965	Calr,Derl1,Derl3,Edem1,Herpud1,Hsp90b1,Hyou1,Srpr,Ssr1,Syvn1,Ufl1	0.0964912	111
GO:0070972_GOBP_PROTEIN_LOCALIZATION_TO_ENDOPLASMIC_RETICULUM	6.7e-11	9.1e-08	111	60	9	18965	Edem1,Herpud1,Rab3gap1,Sec63,Spcs3,Srp72,Srpr,Ssr3,Tram1	0.15	111
GO:1903513_GOBP_ENDOPLASMIC_RETICULUM_TO_CYTOSOL_TRANSPORT	2.1e-10	2.5e-07	111	28	7	18965	Derl1,Derl3,Edem1,Herpud1,Hsp90b1,Sel1l,Syvn1	0.25	111
R-HSA-1799339_REACTOME_SRP_DEPENDENT_COTRANSLATIONAL_PROTEIN_TARGETING_TO_MEMBRANE	3.5e-10	3.9e-07	111	30	7	18965	Rpn1,Spcs3,Srp72,Srpr,Ssr1,Ssr3,Tram1	0.233333	111
R-HSA-446203_REACTOME_ASPARAGINE_N_LINKED_GLYCOSYLATION	1.2e-09	1.2e-06	111	284	14	18965	Arfgap3,Calr,Copb1,Copb2,Derl1,Edem1,Lman1,Magt1,Mcfd2,Mlec,Rpn1,Sel1l,Syvn1,Uso1	0.0492958	111
GO:0006888_GOBP_ENDOPLASMIC_RETICULUM_TO_GOLGI_VESICLE_MEDIATED_TRANSPORT	1.3e-09	1.2e-06	111	191	12	18965	Arfgap3,Copb1,Copb2,Ergic2,Hyou1,Lman1,Mcfd2,Sar1a,Sec23b,Sorl1,Uso1,Vamp7	0.0628272	111
GO:0006613_GOBP_COTRANSLATIONAL_PROTEIN_TARGETING_TO_MEMBRANE	1.8e-09	1.5e-06	111	21	6	18965	Sec63,Srp72,Srpr,Ssr1,Ssr3,Tram1	0.285714	111
GO:0030662_GOCC_COATED_VESICLE_MEMBRANE	2.2e-09	1.7e-06	111	158	11	18965	Btbd8,Copb1,Copb2,Lman1,Mcfd2,Sar1a,Scarb2,Sec23b,Tgoln1,Uso1,Vamp7	0.0696203	111
GO:0030133_GOCC_TRANSPORT_VESICLE	3.8e-09	2.8e-06	111	367	15	18965	Btbd8,Copb1,Copb2,Lman1,Mcfd2,Pcsk1,Rab3d,Sar1a,Sec23b,Sorl1,Surf4,Syp,Tgoln1,Uso1,Vamp7	0.0408719	111
GO:0044322_GOCC_ENDOPLASMIC_RETICULUM_QUALITY_CONTROL_COMPARTMENT	5.7e-09	3.9e-06	111	25	6	18965	Calr,Derl1,Edem1,Herpud1,Sel1l,Syvn1	0.24	111
GO:0030135_GOCC_COATED_VESICLE	6.4e-09	4.1e-06	111	270	13	18965	Btbd8,Copb1,Copb2,Ergic2,Inpp5f,Lman1,Mcfd2,Sar1a,Scarb2,Sec23b,Tgoln1,Uso1,Vamp7	0.0481481	111
GO:0006605_GOBP_PROTEIN_TARGETING	7.8e-09	4.7e-06	111	329	14	18965	Bag3,Edem1,Herpud1,Lman1,Rhou,Scarb2,Sec63,Sorl1,Spcs3,Srp72,Srpr,Ssr1,Ssr3,Tram1	0.0425532	111
GO:0030433_GOBP_UBIQUITIN_DEPENDENT_ERAD_PATHWAY	1.4e-08	8.3e-06	111	76	8	18965	Derl1,Derl3,Edem1,Herpud1,Hsp90b1,Sel1l,Syvn1,Ubxn4	0.105263	111
GO:0048193_GOBP_GOLGI_VESICLE_TRANSPORT	1.5e-08	8.4e-06	111	347	14	18965	Arfgap3,Copb1,Copb2,Ergic2,Hyou1,Lman1,Mcfd2,Myo5a,Sar1a,Sec23b,Sorl1,Surf4,Uso1,Vamp7	0.0403458	111
GO:0006457_GOBP_PROTEIN_FOLDING	1.9e-08	9.7e-06	111	194	11	18965	Bag3,Calr,Derl1,Dnajc1,Hsp90b1,Hspa13,Lman1,Mlec,P4hb,Qsox1,Rgs9	0.056701	111
R-HSA-381119_REACTOME_UNFOLDED_PROTEIN_RESPONSE_UPR	2.7e-08	1.3e-05	111	82	8	18965	Calr,Edem1,Herpud1,Hsp90b1,Hyou1,Srpr,Ssr1,Syvn1	0.097561	111
R-HSA-532668_REACTOME_N_GLYCAN_TRIMMING_IN_THE_ER_AND_CALNEXIN_CALRETICULIN_CYCLE	2.8e-08	1.3e-05	111	32	6	18965	Calr,Derl1,Edem1,Mlec,Sel1l,Syvn1	0.1875	111
GO:0005047_GOMF_SIGNAL_RECOGNITION_PARTICLE_BINDING	3.8e-08	1.7e-05	111	7	4	18965	Derl1,Derl3,Srp72,Srpr	0.571429	111
GO:0000839_GOCC_HRD1P_UBIQUITIN_LIGASE_ERAD_L_COMPLEX	7.6e-08	3.3e-05	111	8	4	18965	Derl1,Derl3,Sel1l,Syvn1	0.5	111
GO:0036503_GOBP_ERAD_PATHWAY	1.1e-07	4.5e-05	111	98	8	18965	Derl1,Derl3,Edem1,Herpud1,Hsp90b1,Sel1l,Syvn1,Ubxn4	0.0816327	111
GO:0000835_GOCC_ER_UBIQUITIN_LIGASE_COMPLEX	2.3e-07	9.2e-05	111	10	4	18965	Derl1,Derl3,Sel1l,Syvn1	0.4	111
GO:0070861_GOBP_REGULATION_OF_PROTEIN_EXIT_FROM_ENDOPLASMIC_RETICULUM	2.4e-07	9.5e-05	111	24	5	18965	Derl3,Edem1,Sar1a,Sorl1,Tm9sf4	0.208333	111
GO:0072594_GOBP_ESTABLISHMENT_OF_PROTEIN_LOCALIZATION_TO_ORGANELLE	3.7e-07	0.00014	111	449	14	18965	Bag3,Edem1,Herpud1,Lman1,Rab3gap1,Rhou,Scarb2,Sec63,Sorl1,Spcs3,Srp72,Srpr,Ssr3,Tram1	0.0311804	111
GO:0070863_GOBP_POSITIVE_REGULATION_OF_PROTEIN_EXIT_FROM_ENDOPLASMIC_RETICULUM	5.3e-07	0.00019	111	12	4	18965	Edem1,Sar1a,Sorl1,Tm9sf4	0.333333	111
GO:0018196_GOBP_PEPTIDYL_ASPARAGINE_MODIFICATION	6.7e-07	0.00023	111	29	5	18965	Derl3,Lman1,Magt1,Mcfd2,Rpn1	0.172414	111
GO:0036498_GOBP_IRE1_MEDIATED_UNFOLDED_PROTEIN_RESPONSE	1.8e-06	0.00062	111	63	6	18965	Edem1,Hyou1,Srpr,Ssr1,Syvn1,Ufl1	0.0952381	111
GO:0000153_GOCC_CYTOPLASMIC_UBIQUITIN_LIGASE_COMPLEX	1.9e-06	0.00063	111	16	4	18965	Derl1,Derl3,Sel1l,Syvn1	0.25	111
GO:0005793_GOCC_ENDOPLASMIC_RETICULUM_GOLGI_INTERMEDIATE_COMPARTMENT	7.5e-06	0.0023	111	122	7	18965	Calr,Copb1,Ergic2,Lman1,Mcfd2,P4hb,Surf4	0.057377	111
GO:0051787_GOMF_MISFOLDED_PROTEIN_BINDING	7.5e-06	0.0023	111	22	4	18965	Derl1,Derl3,Edem1,Hspa13	0.181818	111
GO:0030134_GOCC_COPII_COATED_ER_TO_GOLGI_TRANSPORT_VESICLE	8.6e-06	0.0025	111	82	6	18965	Ergic2,Lman1,Mcfd2,Sar1a,Sec23b,Uso1	0.0731707	111
R-HSA-381070_REACTOME_IRE1ALPHA_ACTIVATES_CHAPERONES	8.8e-06	0.0025	111	48	5	18965	Edem1,Hyou1,Srpr,Ssr1,Syvn1	0.104167	111
hsa03060_KEGG_PROTEIN_EXPORT	9e-06	0.0025	111	23	4	18965	Sec63,Spcs3,Srp72,Srpr	0.173913	111
R-HSA-901042_REACTOME_CALNEXIN_CALRETICULIN_CYCLE	9e-06	0.0025	111	23	4	18965	Calr,Edem1,Sel1l,Syvn1	0.173913	111
GO:0012507_GOCC_ER_TO_GOLGI_TRANSPORT_VESICLE_MEMBRANE	9.7e-06	0.0027	111	49	5	18965	Lman1,Mcfd2,Sar1a,Sec23b,Uso1	0.102041	111
GO:0030658_GOCC_TRANSPORT_VESICLE_MEMBRANE	1.1e-05	0.0027	111	180	8	18965	Lman1,Mcfd2,Sar1a,Sec23b,Sorl1,Syp,Uso1,Vamp7	0.0444444	111
GO:0031300_GOCC_INTRINSIC_COMPONENT_OF_ORGANELLE_MEMBRANE	1.1e-05	0.0027	111	369	11	18965	Armcx3,Calr,Derl1,Derl3,Edem1,Qsox1,Rrbp1,Syp,Syvn1,Tram1,Vamp7	0.0298103	111
GO:0036513_GOCC_DERLIN_1_RETROTRANSLOCATION_COMPLEX	1.1e-05	0.0027	111	8	3	18965	Derl1,Sel1l,Syvn1	0.375	111
GO:0030120_GOCC_VESICLE_COAT	1.4e-05	0.0036	111	53	5	18965	Btbd8,Copb1,Copb2,Sar1a,Sec23b	0.0943396	111
GO:0005790_GOCC_SMOOTH_ENDOPLASMIC_RETICULUM	1.5e-05	0.0036	111	26	4	18965	Calr,Hyou1,Syvn1,Ttyh1	0.153846	111
GO:0016050_GOBP_VESICLE_ORGANIZATION	1.9e-05	0.0043	111	321	10	18965	Arfgap3,Calr,Lman1,Mcfd2,Sar1a,Scarb2,Sec23b,Syp,Uso1,Vamp7	0.0311526	111
GO:0032386_GOBP_REGULATION_OF_INTRACELLULAR_TRANSPORT	1.9e-05	0.0043	111	321	10	18965	Bag3,Derl3,Edem1,Inpp5f,Lman1,Rab21,Rhou,Sar1a,Sorl1,Tm9sf4	0.0311526	111
GO:0051082_GOMF_UNFOLDED_PROTEIN_BINDING	1.9e-05	0.0043	111	94	6	18965	Calr,Hsp90b1,Hspa13,Hyou1,Lman1,Syvn1	0.0638298	111
GO:0051087_GOMF_CHAPERONE_BINDING	2.4e-05	0.0053	111	98	6	18965	Bag3,Birc2,Calr,Dnajc1,Hyou1,Syvn1	0.0612245	111
GO:0006900_GOBP_VESICLE_BUDDING_FROM_MEMBRANE	3e-05	0.0064	111	102	6	18965	Arfgap3,Lman1,Mcfd2,Sar1a,Sec23b,Uso1	0.0588235	111
GO:0031227_GOCC_INTRINSIC_COMPONENT_OF_ENDOPLASMIC_RETICULUM_MEMBRANE	3e-05	0.0064	111	151	7	18965	Calr,Derl1,Derl3,Edem1,Rrbp1,Syvn1,Tram1	0.0463576	111
GO:0034975_GOBP_PROTEIN_FOLDING_IN_ENDOPLASMIC_RETICULUM	3.1e-05	0.0065	111	11	3	18965	Calr,Hsp90b1,P4hb	0.272727	111
GO:0071682_GOCC_ENDOCYTIC_VESICLE_LUMEN	4.1e-05	0.0084	111	12	3	18965	Calr,Hsp90b1,Hyou1	0.25	111
GO:0030055_GOCC_CELL_SUBSTRATE_JUNCTION	4.2e-05	0.0084	111	352	10	18965	Calr,Hsp90b1,Hyou1,Kras,P4hb,Ppfibp1,Rab21,Rhou,Scarb2,Tes	0.0284091	111
GO:0006612_GOBP_PROTEIN_TARGETING_TO_MEMBRANE	4.6e-05	0.0091	111	110	6	18965	Sec63,Srp72,Srpr,Ssr1,Ssr3,Tram1	0.0545455	111
GO:0006487_GOBP_PROTEIN_N_LINKED_GLYCOSYLATION	5.6e-05	0.011	111	70	5	18965	Derl3,Lman1,Magt1,Mcfd2,Rpn1	0.0714286	111
GO:0033157_GOBP_REGULATION_OF_INTRACELLULAR_PROTEIN_TRANSPORT	5.7e-05	0.011	111	227	8	18965	Bag3,Derl3,Edem1,Lman1,Rhou,Sar1a,Sorl1,Tm9sf4	0.0352423	111
GO:0090114_GOBP_COPII_COATED_VESICLE_BUDDING	6.4e-05	0.012	111	72	5	18965	Lman1,Mcfd2,Sar1a,Sec23b,Uso1	0.0694444	111
GO:0033116_GOCC_ENDOPLASMIC_RETICULUM_GOLGI_INTERMEDIATE_COMPARTMENT_MEMBRANE	6.4e-05	0.012	111	72	5	18965	Calr,Ergic2,Lman1,Mcfd2,Surf4	0.0694444	111
GO:0010498_GOBP_PROTEASOMAL_PROTEIN_CATABOLIC_PROCESS	6.8e-05	0.012	111	451	11	18965	Birc2,Derl1,Derl3,Edem1,Herpud1,Hsp90b1,Ppp2r5c,Sel1l,Syvn1,Ubxn4,Ufl1	0.0243902	111
GO:0048199_GOBP_VESICLE_TARGETING_TO_FROM_OR_WITHIN_GOLGI	6.9e-05	0.012	111	73	5	18965	Arfgap3,Lman1,Mcfd2,Sar1a,Uso1	0.0684932	111
GO:0006898_GOBP_RECEPTOR_MEDIATED_ENDOCYTOSIS	9.5e-05	0.017	111	244	8	18965	Btbd8,Calr,Hsp90b1,Hyou1,Inpp5f,Rab21,Scarb2,Sorl1	0.0327869	111
GO:1904380_GOBP_ENDOPLASMIC_RETICULUM_MANNOSE_TRIMMING	0.0001	0.018	111	16	3	18965	Edem1,Sel1l,Syvn1	0.1875	111
GO:0006890_GOBP_RETROGRADE_VESICLE_MEDIATED_TRANSPORT_GOLGI_TO_ENDOPLASMIC_RETICULUM	0.00012	0.02	111	82	5	18965	Arfgap3,Copb1,Copb2,Ergic2,Surf4	0.0609756	111
R-HSA-901032_REACTOME_ER_QUALITY_CONTROL_COMPARTMENT_ERQC	0.00015	0.025	111	18	3	18965	Edem1,Sel1l,Syvn1	0.166667	111
R-HSA-72766_REACTOME_TRANSLATION	0.00017	0.027	111	198	7	18965	Rpn1,Spcs3,Srp72,Srpr,Ssr1,Ssr3,Tram1	0.0353535	111
GO:0032388_GOBP_POSITIVE_REGULATION_OF_INTRACELLULAR_TRANSPORT	0.00018	0.028	111	200	7	18965	Bag3,Edem1,Rab21,Rhou,Sar1a,Sorl1,Tm9sf4	0.035	111
GO:0030117_GOCC_MEMBRANE_COAT	0.00018	0.028	111	89	5	18965	Btbd8,Copb1,Copb2,Sar1a,Sec23b	0.0561798	111
R-HSA-199977_REACTOME_ER_TO_GOLGI_ANTEROGRADE_TRANSPORT	0.0002	0.032	111	144	6	18965	Arfgap3,Copb1,Copb2,Lman1,Mcfd2,Uso1	0.0416667	111
GO:0036507_GOBP_PROTEIN_DEMANNOSYLATION	0.00021	0.032	111	20	3	18965	Edem1,Sel1l,Syvn1	0.15	111
GO:0006903_GOBP_VESICLE_TARGETING	0.00022	0.033	111	93	5	18965	Arfgap3,Lman1,Mcfd2,Sar1a,Uso1	0.0537634	111
GO:1990381_GOMF_UBIQUITIN_SPECIFIC_PROTEASE_BINDING	0.00024	0.036	111	21	3	18965	Derl1,Derl3,Syvn1	0.142857	111
GO:0003924_GOMF_GTPASE_ACTIVITY	0.00029	0.043	111	287	8	18965	Kras,Rab21,Rab3d,Rasd2,Rgs9,Rhou,Sar1a,Srpr	0.0278746	111
GO:0051648_GOBP_VESICLE_LOCALIZATION	0.0003	0.044	111	218	7	18965	Arfgap3,Lman1,Mcfd2,Myo5a,Sar1a,Uso1,Vamp7	0.0321101	111
GO:0060406_GOBP_POSITIVE_REGULATION_OF_PENILE_ERECTION	0.00034	0.047	111	5	2	18965	Oxtr,P2ry1	0.4	111
GO:1990564_GOBP_PROTEIN_POLYUFMYLATION	0.00034	0.047	111	5	2	18965	Uba5,Ufl1	0.4	111
R-HSA-3000484_REACTOME_SCAVENGING_BY_CLASS_F_RECEPTORS	0.00034	0.047	111	5	2	18965	Calr,Hyou1	0.4	111
GO:0060627_GOBP_REGULATION_OF_VESICLE_MEDIATED_TRANSPORT	0.00036	0.051	111	459	10	18965	Calr,Inpp5f,P2ry1,Rab21,Rab3d,Rab3gap1,Sar1a,Sorl1,Syp,Vamp7	0.0217865	111
R-HSA-381426_REACTOME_REGULATION_OF_INSULIN_LIKE_GROWTH_FACTOR_IGF_TRANSPORT_AND_UPTAKE_BY_INSULIN_LIKE_GROWTH_FACTOR_BINDING_PROTEINS_IGFBPS	0.00038	0.052	111	105	5	18965	Chgb,Hsp90b1,P4hb,Qsox1,Tgoln1	0.047619	111
GO:0090316_GOBP_POSITIVE_REGULATION_OF_INTRACELLULAR_PROTEIN_TRANSPORT	0.00041	0.056	111	164	6	18965	Bag3,Edem1,Rhou,Sar1a,Sorl1,Tm9sf4	0.0365854	111
GO:0035577_GOCC_AZUROPHIL_GRANULE_MEMBRANE	0.00045	0.06	111	61	4	18965	Magt1,Rab3d,Surf4,Vamp7	0.0655738	111
GO:0071569_GOBP_PROTEIN_UFMYLATION	0.0005	0.065	111	6	2	18965	Uba5,Ufl1	0.333333	111
GO:1903215_GOBP_NEGATIVE_REGULATION_OF_PROTEIN_TARGETING_TO_MITOCHONDRION	0.0005	0.065	111	6	2	18965	Bag3,Lman1	0.333333	111
GO:0016972_GOMF_THIOL_OXIDASE_ACTIVITY	0.0005	0.065	111	6	2	18965	P4hb,Qsox1	0.333333	111
R-HSA-948021_REACTOME_TRANSPORT_TO_THE_GOLGI_AND_SUBSEQUENT_MODIFICATION	0.00056	0.072	111	174	6	18965	Arfgap3,Copb1,Copb2,Lman1,Mcfd2,Uso1	0.0344828	111
GO:0006517_GOBP_PROTEIN_DEGLYCOSYLATION	0.00057	0.073	111	28	3	18965	Edem1,Sel1l,Syvn1	0.107143	111
GO:0090150_GOBP_ESTABLISHMENT_OF_PROTEIN_LOCALIZATION_TO_MEMBRANE	0.00061	0.077	111	246	7	18965	Rab3gap1,Sec63,Srp72,Srpr,Ssr1,Ssr3,Tram1	0.0284553	111
GO:0005770_GOCC_LATE_ENDOSOME	0.00066	0.081	111	249	7	18965	Derl1,Myo5a,Nbr1,Prkar1a,Scarb2,Sorl1,Vamp7	0.0281124	111
GO:0060405_GOBP_REGULATION_OF_PENILE_ERECTION	0.0007	0.084	111	7	2	18965	Oxtr,P2ry1	0.285714	111
GO:1903748_GOBP_NEGATIVE_REGULATION_OF_ESTABLISHMENT_OF_PROTEIN_LOCALIZATION_TO_MITOCHONDRION	0.0007	0.084	111	7	2	18965	Bag3,Lman1	0.285714	111
GO:0034596_GOMF_PHOSPHATIDYLINOSITOL_PHOSPHATE_4_PHOSPHATASE_ACTIVITY	0.0007	0.084	111	7	2	18965	Inpp4b,Inpp5f	0.285714	111
R-HSA-8856688_REACTOME_GOLGI_TO_ER_RETROGRADE_TRANSPORT	0.00076	0.089	111	122	5	18965	Arfgap3,Copb1,Copb2,Rab3gap1,Surf4	0.0409836	111
GO:0017157_GOBP_REGULATION_OF_EXOCYTOSIS	0.00077	0.09	111	185	6	18965	P2ry1,Rab21,Rab3d,Rab3gap1,Syp,Vamp7	0.0324324	111
GO:1903793_GOBP_POSITIVE_REGULATION_OF_ANION_TRANSPORT	0.00081	0.094	111	420	9	18965	Bag3,Edem1,Oxtr,Rab3gap1,Rhou,Sar1a,Sorl1,Tm9sf4,Vamp7	0.0214286	111
R-HSA-6811442_REACTOME_INTRA_GOLGI_AND_RETROGRADE_GOLGI_TO_ER_TRAFFIC	0.00084	0.096	111	188	6	18965	Arfgap3,Copb1,Copb2,Rab3gap1,Surf4,Tgoln1	0.0319149	111
GO:0005788_GOCC_ENDOPLASMIC_RETICULUM_LUMEN	0.00089	0.1	111	262	7	18965	Calr,Chgb,Hsp90b1,Hyou1,P4hb,Qsox1,Tgoln1	0.0267176	111
GO:1903305_GOBP_REGULATION_OF_REGULATED_SECRETORY_PATHWAY	0.0009	0.1	111	127	5	18965	P2ry1,Rab3d,Rab3gap1,Syp,Vamp7	0.0393701	111
GO:0048280_GOBP_VESICLE_FUSION_WITH_GOLGI_APPARATUS	0.00093	0.1	111	8	2	18965	Uso1,Vamp7	0.25	111
GO:0033018_GOCC_SARCOPLASMIC_RETICULUM_LUMEN	0.00093	0.1	111	8	2	18965	Calr,Hsp90b1	0.25	111
GO:0031647_GOBP_REGULATION_OF_PROTEIN_STABILITY	0.00095	0.1	111	265	7	18965	Bag3,Calr,Derl1,Kras,Rab21,Sel1l,Syvn1	0.0264151	111
GO:0030139_GOCC_ENDOCYTIC_VESICLE	0.00097	0.1	111	266	7	18965	Btbd8,Calr,Hsp90b1,Hyou1,Inpp5f,Scarb2,Vamp7	0.0263158	111
GO:0009100_GOBP_GLYCOPROTEIN_METABOLIC_PROCESS	0.0012	0.13	111	357	8	18965	Derl3,Edem1,Lman1,Magt1,Mcfd2,Rpn1,Sel1l,Syvn1	0.022409	111
GO:0060746_GOBP_PARENTAL_BEHAVIOR	0.0012	0.13	111	9	2	18965	Mbd2,Oxtr	0.222222	111
R-HSA-381183_REACTOME_ATF6_ATF6_ALPHA_ACTIVATES_CHAPERONE_GENES	0.0012	0.13	111	9	2	18965	Calr,Hsp90b1	0.222222	111
GO:0090317_GOBP_NEGATIVE_REGULATION_OF_INTRACELLULAR_PROTEIN_TRANSPORT	0.0013	0.14	111	37	3	18965	Bag3,Derl3,Lman1	0.0810811	111
GO:1903573_GOBP_NEGATIVE_REGULATION_OF_RESPONSE_TO_ENDOPLASMIC_RETICULUM_STRESS	0.0014	0.15	111	38	3	18965	Herpud1,Syvn1,Ufl1	0.0789474	111
GO:0036500_GOBP_ATF6_MEDIATED_UNFOLDED_PROTEIN_RESPONSE	0.0015	0.15	111	10	2	18965	Calr,Hsp90b1	0.2	111
GO:0043084_GOBP_PENILE_ERECTION	0.0015	0.15	111	10	2	18965	Oxtr,P2ry1	0.2	111
GO:0048168_GOBP_REGULATION_OF_NEURONAL_SYNAPTIC_PLASTICITY	0.0016	0.16	111	40	3	18965	Kras,Rab3gap1,Syp	0.075	111
GO:0060589_GOMF_NUCLEOSIDE_TRIPHOSPHATASE_REGULATOR_ACTIVITY	0.0016	0.16	111	463	9	18965	Arfgap3,Bag3,Dnajc1,Hyou1,Rab3gap1,Rasgrf2,Rgs9,Sec23b,Tbc1d15	0.0194384	111
GO:0000774_GOMF_ADENYL_NUCLEOTIDE_EXCHANGE_FACTOR_ACTIVITY	0.0018	0.17	111	11	2	18965	Bag3,Hyou1	0.181818	111
GO:0060590_GOMF_ATPASE_REGULATOR_ACTIVITY	0.0018	0.17	111	41	3	18965	Bag3,Dnajc1,Hyou1	0.0731707	111
R-HSA-381033_REACTOME_ATF6_ATF6_ALPHA_ACTIVATES_CHAPERONES	0.0018	0.17	111	11	2	18965	Calr,Hsp90b1	0.181818	111
GO:1903214_GOBP_REGULATION_OF_PROTEIN_TARGETING_TO_MITOCHONDRION	0.0019	0.18	111	42	3	18965	Bag3,Lman1,Rhou	0.0714286	111
R-HSA-6811434_REACTOME_COPI_DEPENDENT_GOLGI_TO_ER_RETROGRADE_TRAFFIC	0.0019	0.18	111	90	4	18965	Arfgap3,Copb1,Copb2,Surf4	0.0444444	111
R-HSA-6807878_REACTOME_COPI_MEDIATED_ANTEROGRADE_TRANSPORT	0.002	0.19	111	91	4	18965	Arfgap3,Copb1,Copb2,Uso1	0.043956	111
GO:0048770_GOCC_PIGMENT_GRANULE	0.0021	0.19	111	92	4	18965	Hsp90b1,Myo5a,P4hb,Rpn1	0.0434783	111
GO:0048172_GOBP_REGULATION_OF_SHORT_TERM_NEURONAL_SYNAPTIC_PLASTICITY	0.0022	0.19	111	12	2	18965	Rab3gap1,Syp	0.166667	111
GO:0061709_GOBP_RETICULOPHAGY	0.0022	0.19	111	12	2	18965	Uba5,Ufl1	0.166667	111
GO:2001135_GOBP_REGULATION_OF_ENDOCYTIC_RECYCLING	0.0022	0.19	111	12	2	18965	Inpp5f,Sorl1	0.166667	111
GO:0008250_GOCC_OLIGOSACCHARYLTRANSFERASE_COMPLEX	0.0022	0.19	111	12	2	18965	Magt1,Rpn1	0.166667	111
GO:0016670_GOMF_OXIDOREDUCTASE_ACTIVITY_ACTING_ON_A_SULFUR_GROUP_OF_DONORS_OXYGEN_AS_ACCEPTOR	0.0022	0.19	111	12	2	18965	P4hb,Qsox1	0.166667	111
GO:0030665_GOCC_CLATHRIN_COATED_VESICLE_MEMBRANE	0.0023	0.2	111	94	4	18965	Btbd8,Scarb2,Tgoln1,Vamp7	0.0425532	111
GO:0006984_GOBP_ER_NUCLEUS_SIGNALING_PATHWAY	0.0025	0.21	111	46	3	18965	Calr,Herpud1,Hsp90b1	0.0652174	111
GO:0048243_GOBP_NOREPINEPHRINE_SECRETION	0.0025	0.21	111	13	2	18965	Oxtr,P2ry1	0.153846	111
GO:1903651_GOBP_POSITIVE_REGULATION_OF_CYTOPLASMIC_TRANSPORT	0.0025	0.21	111	13	2	18965	Rab21,Sorl1	0.153846	111
GO:1904152_GOBP_REGULATION_OF_RETROGRADE_PROTEIN_TRANSPORT_ER_TO_CYTOSOL	0.0025	0.21	111	13	2	18965	Derl3,Edem1	0.153846	111
GO:0030126_GOCC_COPI_VESICLE_COAT	0.0025	0.21	111	13	2	18965	Copb1,Copb2	0.153846	111
R-HSA-2173782_REACTOME_BINDING_AND_UPTAKE_OF_LIGANDS_BY_SCAVENGER_RECEPTORS	0.0025	0.21	111	46	3	18965	Calr,Hsp90b1,Hyou1	0.0652174	111
R-HSA-400511_REACTOME_SYNTHESIS_SECRETION_AND_INACTIVATION_OF_GLUCOSE_DEPENDENT_INSULINOTROPIC_POLYPEPTIDE_GIP	0.0025	0.21	111	13	2	18965	Pcsk1,Spcs3	0.153846	111
GO:0051656_GOBP_ESTABLISHMENT_OF_ORGANELLE_LOCALIZATION	0.0028	0.23	111	408	8	18965	Arfgap3,Armcx3,Lman1,Mcfd2,Myo5a,Sar1a,Uso1,Vamp7	0.0196078	111
GO:0030136_GOCC_CLATHRIN_COATED_VESICLE	0.0029	0.24	111	166	5	18965	Btbd8,Inpp5f,Scarb2,Tgoln1,Vamp7	0.0301205	111
GO:2000300_GOBP_REGULATION_OF_SYNAPTIC_VESICLE_EXOCYTOSIS	0.003	0.24	111	49	3	18965	P2ry1,Rab3gap1,Syp	0.0612245	111
R-HSA-3000480_REACTOME_SCAVENGING_BY_CLASS_A_RECEPTORS	0.003	0.24	111	14	2	18965	Calr,Hsp90b1	0.142857	111

## Sheet: GP3_enrichment
gene_set	pval	fdr	signature	geneset	overlap	background	hits	recall	query_size
GO:0150034_GOCC_DISTAL_AXON	3.9e-09	4.2e-05	228	266	18	18965	Basp1,Calb1,Cck,Dscam,Exoc7,Fez1,Hap1,Mapt,Nrsn1,Ntrk2,Olfm1,Pdyn,Ptprn,Ptprn2,Ptprs,Sncb,Stmn3,Timp2	0.0676692	228
GO:0044297_GOCC_CELL_BODY	1.6e-07	0.00087	228	497	22	18965	Alcam,Arg1,Asic2,Calb1,Cck,Cd200,Dscam,Fez1,Gria2,Kcnn3,Mapt,Nrsn1,Olfm1,Pam,Pdyn,Pgrmc1,Ptprn,Ptprs,Serpini1,Sncb,Sorcs2,Timp2	0.0442656	228
GO:0030427_GOCC_SITE_OF_POLARIZED_GROWTH	8.6e-06	0.031	228	174	11	18965	Basp1,Dscam,Exoc7,Fez1,Hap1,Mapt,Nrsn1,Olfm1,Ptprs,Stmn3,Timp2	0.0632184	228
GO:0031983_GOCC_VESICLE_LUMEN	2.3e-05	0.063	228	268	13	18965	Arg1,Fabp5,Fam3c,Fuca1,Ggh,Gpi1,Gusb,Lgals3bp,Maged2,Prdx4,Prss1,Serpini1,Timp2	0.0485075	228
R-HSA-381426_REACTOME_REGULATION_OF_INSULIN_LIKE_GROWTH_FACTOR_IGF_TRANSPORT_AND_UPTAKE_BY_INSULIN_LIKE_GROWTH_FACTOR_BINDING_PROTEINS_IGFBPS	4e-05	0.086	228	105	8	18965	Apoa2,Ckap4,Golm1,Nucb1,Pappa2,Prss23,Sdc2,Vgf	0.0761905	228
GO:0005775_GOCC_VACUOLAR_LUMEN	5e-05	0.091	228	140	9	18965	Arg1,Chid1,Fabp5,Fuca1,Gc,Ggh,Gusb,Prss1,Sdc2	0.0642857	228
GO:0007212_GOBP_DOPAMINE_RECEPTOR_SIGNALING_PATHWAY	6.7e-05	0.1	228	36	5	18965	Caly,Gna14,Gnas,Gng2,Ncstn	0.138889	228
GO:0006656_GOBP_PHOSPHATIDYLCHOLINE_BIOSYNTHETIC_PROCESS	7.7e-05	0.1	228	37	5	18965	Ache,Apoa2,Fabp3,Fabp5,Lpin2	0.135135	228
GO:0005788_GOCC_ENDOPLASMIC_RETICULUM_LUMEN	8.3e-05	0.1	228	262	12	18965	Apoa2,Ckap4,Col27a1,Erlec1,Golm1,Nucb1,Os9,Prss23,Ptprn2,Sdc2,Sil1,Vgf	0.0458015	228
GO:0008654_GOBP_PHOSPHOLIPID_BIOSYNTHETIC_PROCESS	0.00023	0.25	228	250	11	18965	Ache,Apoa2,Fabp3,Fabp5,Lpin2,Ocrl,Pgap4,Pigk,Pla2g12a,Plekha1,Serinc1	0.044	228

## Sheet: GP4_enrichment
gene_set	pval	fdr	signature	geneset	overlap	background	hits	recall	query_size
GO:0140534_GOCC_ENDOPLASMIC_RETICULUM_PROTEIN_CONTAINING_COMPLEX	5.5e-25	6e-21	209	121	25	18965	Dad1,Ddost,Derl2,Emc7,H13,Hsd17b12,Krtcap2,Ormdl3,Ost4,Ostc,Pdia3,Pdia6,Prkcsh,Rpn2,Sdf2l1,Sec11a,Sec11c,Sec61b,Selenos,Spcs1,Spcs2,Srp9,Ssr4,Tmem258,Tusc3	0.206612	209
R-HSA-446203_REACTOME_ASPARAGINE_N_LINKED_GLYCOSYLATION	1e-16	5.6e-13	209	284	26	18965	Alg5,Arf4,Bet1,Cmas,Copz2,Ctsz,Dad1,Ddost,Derl2,Dpm3,Edem2,Fuom,Gmds,Kdelr1,Kdelr2,Pdia3,Prkcsh,Rpn2,Sar1b,Scfd1,Tmed10,Tmed2,Tmed3,Trappc6b,Tusc3,Ubb	0.0915493	209
GO:0005793_GOCC_ENDOPLASMIC_RETICULUM_GOLGI_INTERMEDIATE_COMPARTMENT	1.5e-15	5.5e-12	209	122	18	18965	Bcap31,Bet1,Copz2,Ctsz,Ergic3,Erp44,Kdelr1,Lrpap1,Mydgf,Nucb2,Pdia6,Rab2a,Rer1,Tmed10,Tmed2,Tmed3,Tmed4,Yif1b	0.147541	209
GO:0034976_GOBP_RESPONSE_TO_ENDOPLASMIC_RETICULUM_STRESS	2.7e-14	7.4e-11	209	268	23	18965	Bcap31,Ccnd1,Derl2,Dnajb11,Dnajb9,Dnajc3,Edem2,Erp29,Erp44,H13,Manf,Mydgf,Pdia3,Pdia4,Pdia6,Sdf2l1,Sec61b,Selenok,Selenos,Serp1,Tmed2,Ufc1,Ufm1	0.0858209	209
GO:0008250_GOCC_OLIGOSACCHARYLTRANSFERASE_COMPLEX	9.1e-14	2e-10	209	12	8	18965	Dad1,Ddost,Krtcap2,Ost4,Ostc,Rpn2,Tmem258,Tusc3	0.666667	209
GO:0005788_GOCC_ENDOPLASMIC_RETICULUM_LUMEN	1.6e-13	2.9e-10	209	262	22	18965	Cst3,Ctsz,Dnajb11,Dnajb9,Dnajc3,Edem2,Erp29,Erp44,Lrpap1,Manf,Mydgf,Pdia3,Pdia4,Pdia6,Ppib,Prkcsh,Scg2,Scg3,Sdf2l1,Selenof,Selenom,Tspan15	0.0839695	209
R-HSA-1799339_REACTOME_SRP_DEPENDENT_COTRANSLATIONAL_PROTEIN_TARGETING_TO_MEMBRANE	5.3e-13	8.2e-10	209	30	10	18965	Ddost,Rpn2,Sec11a,Sec11c,Sec61b,Spcs1,Spcs2,Srp19,Srp9,Ssr4	0.333333	209
GO:0009100_GOBP_GLYCOPROTEIN_METABOLIC_PROCESS	1.5e-12	2.1e-09	209	357	24	18965	Aga,Alg5,C1galt1c1,Cst3,Ctsl,Dad1,Ddost,Derl2,Dpm3,Edem2,Erp44,Itm2c,Krtcap2,Mt3,Ost4,Ostc,Prkcsh,Rpn2,Sdf2l1,Serp1,Tmem165,Tmem258,Tmem59,Tusc3	0.0672269	209
hsa03060_KEGG_PROTEIN_EXPORT	8.1e-11	9.8e-08	209	23	8	18965	Sec11a,Sec11c,Sec61b,Sec62,Spcs1,Spcs2,Srp19,Srp9	0.347826	209
GO:0006487_GOBP_PROTEIN_N_LINKED_GLYCOSYLATION	2.7e-10	3e-07	209	70	11	18965	Alg5,Dad1,Ddost,Dpm3,Krtcap2,Ost4,Ostc,Rpn2,Tmem165,Tmem258,Tusc3	0.157143	209
GO:0006888_GOBP_ENDOPLASMIC_RETICULUM_TO_GOLGI_VESICLE_MEDIATED_TRANSPORT	3.8e-10	3.5e-07	209	191	16	18965	Arf4,Bcap31,Bet1,Copz2,Ctsz,Ergic3,Kdelr1,Kdelr2,Sar1b,Scfd1,Tmed10,Tmed2,Tmed3,Tmed4,Trappc6b,Yif1b	0.0837696	209
GO:0033116_GOCC_ENDOPLASMIC_RETICULUM_GOLGI_INTERMEDIATE_COMPARTMENT_MEMBRANE	3.8e-10	3.5e-07	209	72	11	18965	Bcap31,Bet1,Copz2,Ctsz,Ergic3,Kdelr1,Rab2a,Tmed10,Tmed2,Tmed3,Yif1b	0.152778	209
GO:0018196_GOBP_PEPTIDYL_ASPARAGINE_MODIFICATION	6.7e-10	5.6e-07	209	29	8	18965	Alg5,Dad1,Ddost,Dpm3,Ost4,Ostc,Rpn2,Tusc3	0.275862	209
GO:0070085_GOBP_GLYCOSYLATION	7.5e-10	5.8e-07	209	230	17	18965	Alg5,C1galt1c1,Dad1,Ddost,Dpm3,Fuom,Krtcap2,Mt3,Ost4,Ostc,Rpn2,Sdf2l1,Serp1,Tmem165,Tmem258,Tmem59,Tusc3	0.073913	209
GO:0031300_GOCC_INTRINSIC_COMPONENT_OF_ORGANELLE_MEMBRANE	8.7e-10	6.3e-07	209	369	21	18965	Bcap31,Bet1,Derl2,Dpm3,Emc7,Ergic3,H13,Pdia3,Rab3a,Rer1,Saraf,Sec62,Selenos,Slc25a3,Slc35b1,Spcs1,Sys1,Syt5,Tvp23b,Unc50,Yif1b	0.0569106	209
GO:0070972_GOBP_PROTEIN_LOCALIZATION_TO_ENDOPLASMIC_RETICULUM	9.9e-10	6.8e-07	209	60	10	18965	Bcap31,Kdelr1,Kdelr2,Rer1,Sec61b,Sec62,Spcs1,Spcs2,Srp19,Srp9	0.166667	209
GO:0035966_GOBP_RESPONSE_TO_TOPOLOGICALLY_INCORRECT_PROTEIN	1.2e-08	7.7e-06	209	179	14	18965	Ccnd1,Derl2,Dnajb11,Dnajb9,Dnajc3,Edem2,Erp44,Manf,Mydgf,Pdia6,Sdf2l1,Selenos,Serp1,Tmed2	0.0782123	209
GO:0006890_GOBP_RETROGRADE_VESICLE_MEDIATED_TRANSPORT_GOLGI_TO_ENDOPLASMIC_RETICULUM	2.3e-08	1.4e-05	209	82	10	18965	Arf4,Copz2,Ergic3,Kdelr1,Kdelr2,Rer1,Scfd1,Tmed10,Tmed2,Tmed3	0.121951	209
R-HSA-9694516_REACTOME_SARS_COV_2_INFECTION	2.5e-08	1.4e-05	209	62	9	18965	Ctsl,Dad1,Ddost,Edem2,Map1lc3b,Prkcsh,Rpn2,Tusc3,Ubb	0.145161	209
GO:0009101_GOBP_GLYCOPROTEIN_BIOSYNTHETIC_PROCESS	2.7e-08	1.5e-05	209	292	17	18965	Alg5,C1galt1c1,Dad1,Ddost,Dpm3,Itm2c,Krtcap2,Mt3,Ost4,Ostc,Rpn2,Sdf2l1,Serp1,Tmem165,Tmem258,Tmem59,Tusc3	0.0582192	209
GO:1905368_GOCC_PEPTIDASE_COMPLEX	3.2e-08	1.7e-05	209	85	10	18965	Eny2,Psma5,Psmb4,Psmd12,Psmd6,Sec11a,Sec11c,Spcs1,Spcs2,Txnl1	0.117647	209
GO:0005801_GOCC_CIS_GOLGI_NETWORK	4.1e-08	2e-05	209	47	8	18965	Copz2,Ift20,Kdelr1,Kdelr2,Lrpap1,Scfd1,Tmed10,Trappc6b	0.170213	209
R-HSA-72766_REACTOME_TRANSLATION	4.3e-08	2.1e-05	209	198	14	18965	Aimp1,Ddost,Eif3m,Mrps12,Ppa1,Rpn2,Sec11a,Sec11c,Sec61b,Spcs1,Spcs2,Srp19,Srp9,Ssr4	0.0707071	209
GO:0048193_GOBP_GOLGI_VESICLE_TRANSPORT	6.1e-08	2.8e-05	209	347	18	18965	Arf4,Bcap31,Bet1,Copz2,Ctsz,Ergic3,Kdelr1,Kdelr2,Rer1,Sar1b,Scfd1,Sys1,Tmed10,Tmed2,Tmed3,Tmed4,Trappc6b,Yif1b	0.0518732	209
GO:0006465_GOBP_SIGNAL_PEPTIDE_PROCESSING	6.8e-08	2.8e-05	209	11	5	18965	H13,Sec11a,Sec11c,Spcs1,Spcs2	0.454545	209
R-HSA-199977_REACTOME_ER_TO_GOLGI_ANTEROGRADE_TRANSPORT	6.8e-08	2.8e-05	209	144	12	18965	Arf4,Bet1,Copz2,Ctsz,Kdelr1,Kdelr2,Sar1b,Scfd1,Tmed10,Tmed2,Tmed3,Trappc6b	0.0833333	209
GO:0005787_GOCC_SIGNAL_PEPTIDASE_COMPLEX	7.1e-08	2.9e-05	209	5	4	18965	Sec11a,Sec11c,Spcs1,Spcs2	0.8	209
GO:0031227_GOCC_INTRINSIC_COMPONENT_OF_ENDOPLASMIC_RETICULUM_MEMBRANE	1.1e-07	4.3e-05	209	151	12	18965	Bcap31,Derl2,Dpm3,Emc7,Ergic3,H13,Pdia3,Saraf,Sec62,Selenos,Slc35b1,Spcs1	0.0794702	209
GO:0051787_GOMF_MISFOLDED_PROTEIN_BINDING	1.1e-07	4.2e-05	209	22	6	18965	Derl2,Dnajb11,Dnajb9,Dnajc3,Sdf2,Sdf2l1	0.272727	209
R-HSA-6798695_REACTOME_NEUTROPHIL_DEGRANULATION	1.2e-07	4.4e-05	209	404	19	18965	Aga,Atp6ap2,Cd47,Cst3,Ctsz,Ddost,Dnajc3,Erp44,Lamtor2,Ndufc2,Ormdl3,Prdx6,Psma5,Psmd12,Psmd6,Rab3a,Rap1b,Slc2a5,Ttr	0.0470297	209
GO:0051604_GOBP_PROTEIN_MATURATION	1.8e-07	6.2e-05	209	257	15	18965	Atp6ap2,Cpe,Ctsl,Ctsz,Dnajb11,H13,Lmf1,Scg5,Sec11a,Sec11c,Spcs1,Spcs2,Tmem208,Tmem59,Tspan15	0.0583658	209
GO:0002444_GOBP_MYELOID_LEUKOCYTE_MEDIATED_IMMUNITY	2.5e-07	8.2e-05	209	467	20	18965	Aga,Atp6ap2,Cd47,Cst3,Ctsz,Ddost,Dnajc3,Erp44,Lamtor2,Ndufc2,Ormdl3,Prdx6,Psma5,Psmd12,Psmd6,Rab3a,Rap1b,S100a13,Slc2a5,Ttr	0.0428266	209
GO:0006457_GOBP_PROTEIN_FOLDING	2.5e-07	8.2e-05	209	194	13	18965	Dnajb11,Dnajc3,Erp29,Erp44,Nudcd2,Pdia3,Pdia4,Pdia6,Ppib,Prkcsh,Sdf2,Sdf2l1,Selenof	0.0670103	209
R-HSA-9694635_REACTOME_TRANSLATION_OF_SARS_COV_2_STRUCTURAL_PROTEINS	2.9e-07	9.3e-05	209	41	7	18965	Dad1,Ddost,Edem2,Prkcsh,Rpn2,Tusc3,Ubb	0.170732	209
GO:0031228_GOCC_INTRINSIC_COMPONENT_OF_GOLGI_MEMBRANE	3.4e-07	0.00011	209	61	8	18965	Bet1,Ergic3,Rer1,Slc35b1,Sys1,Tvp23b,Unc50,Yif1b	0.131148	209
GO:0032527_GOBP_PROTEIN_EXIT_FROM_ENDOPLASMIC_RETICULUM	4.1e-07	0.00012	209	43	7	18965	Bcap31,Derl2,Edem2,H13,Sar1b,Sec61b,Selenos	0.162791	209
GO:1903513_GOBP_ENDOPLASMIC_RETICULUM_TO_CYTOSOL_TRANSPORT	5.1e-07	0.00015	209	28	6	18965	Bcap31,Derl2,Edem2,H13,Sec61b,Selenos	0.214286	209
GO:0030137_GOCC_COPI_COATED_VESICLE	5.1e-07	0.00015	209	28	6	18965	Copz2,Kdelr1,Kdelr2,Tmed10,Tmed2,Tmed3	0.214286	209
R-HSA-948021_REACTOME_TRANSPORT_TO_THE_GOLGI_AND_SUBSEQUENT_MODIFICATION	5.3e-07	0.00015	209	174	12	18965	Arf4,Bet1,Copz2,Ctsz,Kdelr1,Kdelr2,Sar1b,Scfd1,Tmed10,Tmed2,Tmed3,Trappc6b	0.0689655	209
GO:0030968_GOBP_ENDOPLASMIC_RETICULUM_UNFOLDED_PROTEIN_RESPONSE	5.4e-07	0.00015	209	114	10	18965	Ccnd1,Derl2,Dnajb11,Dnajb9,Dnajc3,Mydgf,Pdia6,Selenos,Serp1,Tmed2	0.0877193	209
R-HSA-9694548_REACTOME_MATURATION_OF_SARS_COV_2_SPIKE_PROTEIN	6.4e-07	0.00017	209	29	6	18965	Dad1,Ddost,Edem2,Prkcsh,Rpn2,Tusc3	0.206897	209
GO:0030133_GOCC_TRANSPORT_VESICLE	7.1e-07	0.00018	209	367	17	18965	Bet1,Calm1,Copz2,Cpe,Cyb561,Erp29,Kdelr1,Kdelr2,Mt3,Rab3a,Rabac1,Sar1b,Scg3,Syt5,Tmed10,Tmed2,Tmed3	0.0463215	209
GO:0035967_GOBP_CELLULAR_RESPONSE_TO_TOPOLOGICALLY_INCORRECT_PROTEIN	8.2e-07	0.00021	209	149	11	18965	Ccnd1,Derl2,Dnajb11,Dnajb9,Dnajc3,Mydgf,Pdia6,Sdf2l1,Selenos,Serp1,Tmed2	0.0738255	209
GO:0030663_GOCC_COPI_COATED_VESICLE_MEMBRANE	1.2e-06	0.00029	209	18	5	18965	Copz2,Kdelr1,Kdelr2,Tmed2,Tmed3	0.277778	209
GO:0003756_GOMF_PROTEIN_DISULFIDE_ISOMERASE_ACTIVITY	1.2e-06	0.00029	209	18	5	18965	Creld2,Erp44,Pdia3,Pdia4,Pdia6	0.277778	209
GO:0016485_GOBP_PROTEIN_PROCESSING	1.5e-06	0.00036	209	192	12	18965	Atp6ap2,Cpe,Ctsl,Ctsz,H13,Scg5,Sec11a,Sec11c,Spcs1,Spcs2,Tmem208,Tmem59	0.0625	209
GO:0072599_GOBP_ESTABLISHMENT_OF_PROTEIN_LOCALIZATION_TO_ENDOPLASMIC_RETICULUM	1.7e-06	0.0004	209	34	6	18965	Sec61b,Sec62,Spcs1,Spcs2,Srp19,Srp9	0.176471	209
R-HSA-187577_REACTOME_SCF_SKP2_MEDIATED_DEGRADATION_OF_P27_P21	2e-06	0.00046	209	54	7	18965	Ccnd1,Cks1b,Psma5,Psmb4,Psmd12,Psmd6,Ubb	0.12963	209
R-HSA-9679506_REACTOME_SARS_COV_INFECTIONS	2.7e-06	0.0006	209	136	10	18965	Atp1b1,Ctsl,Dad1,Ddost,Edem2,Map1lc3b,Prkcsh,Rpn2,Tusc3,Ubb	0.0735294	209
GO:0030134_GOCC_COPII_COATED_ER_TO_GOLGI_TRANSPORT_VESICLE	3.4e-06	0.00073	209	82	8	18965	Ctsz,Ergic3,Sar1b,Tmed10,Tmed2,Tmed3,Tmed4,Yif1b	0.097561	209
GO:0016853_GOMF_ISOMERASE_ACTIVITY	3.5e-06	0.00075	209	140	10	18965	Creld2,Ebp,Erp44,Fkbp11,Fkbp2,Fuom,Pdia3,Pdia4,Pdia6,Ppib	0.0714286	209
R-HSA-901042_REACTOME_CALNEXIN_CALRETICULIN_CYCLE	4.4e-06	0.00093	209	23	5	18965	Derl2,Edem2,Pdia3,Prkcsh,Ubb	0.217391	209
GO:0005791_GOCC_ROUGH_ENDOPLASMIC_RETICULUM	5.3e-06	0.0011	209	62	7	18965	H13,Lrpap1,Rpn2,Sec61b,Sec62,Srp9,Ssr4	0.112903	209
R-HSA-1236975_REACTOME_ANTIGEN_PROCESSING_CROSS_PRESENTATION	6.8e-06	0.0014	209	90	8	18965	Ctsl,Pdia3,Psma5,Psmb4,Psmd12,Psmd6,Sec61b,Ubb	0.0888889	209
R-HSA-6807878_REACTOME_COPI_MEDIATED_ANTEROGRADE_TRANSPORT	7.4e-06	0.0015	209	91	8	18965	Arf4,Bet1,Copz2,Kdelr1,Kdelr2,Tmed10,Tmed2,Tmed3	0.0879121	209
GO:0030667_GOCC_SECRETORY_GRANULE_MEMBRANE	9.1e-06	0.0018	209	268	13	18965	Atp6ap2,Cd47,Ddost,Lamtor2,Ndufc2,Ormdl3,Rab3a,Rap1b,Scg3,Slc2a5,Syt5,Tmed10,Tmed2	0.0485075	209
GO:0016860_GOMF_INTRAMOLECULAR_OXIDOREDUCTASE_ACTIVITY	9.5e-06	0.0018	209	45	6	18965	Creld2,Ebp,Erp44,Pdia3,Pdia4,Pdia6	0.133333	209
hsa00510_KEGG_N_GLYCAN_BIOSYNTHESIS	9.5e-06	0.0018	209	45	6	18965	Alg5,Dad1,Ddost,Dpm3,Rpn2,Tusc3	0.133333	209
R-HSA-400511_REACTOME_SYNTHESIS_SECRETION_AND_INACTIVATION_OF_GLUCOSE_DEPENDENT_INSULINOTROPIC_POLYPEPTIDE_GIP	9.5e-06	0.0018	209	13	4	18965	Sec11a,Sec11c,Spcs1,Spcs2	0.307692	209
R-HSA-204005_REACTOME_COPII_MEDIATED_VESICLE_TRANSPORT	9.8e-06	0.0018	209	68	7	18965	Bet1,Ctsz,Sar1b,Scfd1,Tmed10,Tmed2,Trappc6b	0.102941	209
GO:0030135_GOCC_COATED_VESICLE	9.9e-06	0.0018	209	270	13	18965	Bcap31,Copz2,Ctsz,Ergic3,Kdelr1,Kdelr2,Rab3a,Sar1b,Tmed10,Tmed2,Tmed3,Tmed4,Yif1b	0.0481481	209
GO:0036503_GOBP_ERAD_PATHWAY	1.3e-05	0.0022	209	98	8	18965	Bcap31,Derl2,Dnajb9,Edem2,H13,Sdf2l1,Sec61b,Selenos	0.0816327	209
GO:0090114_GOBP_COPII_COATED_VESICLE_BUDDING	1.4e-05	0.0024	209	72	7	18965	Bet1,Ctsz,Sar1b,Scfd1,Tmed10,Tmed2,Trappc6b	0.0972222	209
GO:1905897_GOBP_REGULATION_OF_RESPONSE_TO_ENDOPLASMIC_RETICULUM_STRESS	1.4e-05	0.0024	209	72	7	18965	Bcap31,Dnajb9,Dnajc3,Erp29,Manf,Selenos,Tmed2	0.0972222	209
R-HSA-381070_REACTOME_IRE1ALPHA_ACTIVATES_CHAPERONES	1.4e-05	0.0024	209	48	6	18965	Dnajb11,Dnajb9,Dnajc3,Mydgf,Pdia6,Serp1	0.125	209
GO:0048199_GOBP_VESICLE_TARGETING_TO_FROM_OR_WITHIN_GOLGI	1.6e-05	0.0026	209	73	7	18965	Bet1,Ctsz,Sar1b,Scfd1,Tmed10,Tmed2,Trappc6b	0.0958904	209
GO:0006605_GOBP_PROTEIN_TARGETING	1.8e-05	0.0029	209	329	14	18965	Bcap31,Pam16,Pecr,Phyh,Scp2,Sec61b,Sec62,Spcs1,Spcs2,Srp19,Srp9,Tspo,Ubb,Yif1b	0.0425532	209
R-HSA-2980736_REACTOME_PEPTIDE_HORMONE_METABOLISM	1.9e-05	0.003	209	75	7	18965	Atp6ap2,Cpe,Ctsz,Sec11a,Sec11c,Spcs1,Spcs2	0.0933333	209
R-HSA-422085_REACTOME_SYNTHESIS_SECRETION_AND_DEACYLATION_OF_GHRELIN	2.4e-05	0.0037	209	16	4	18965	Sec11a,Sec11c,Spcs1,Spcs2	0.25	209
R-HSA-532668_REACTOME_N_GLYCAN_TRIMMING_IN_THE_ER_AND_CALNEXIN_CALRETICULIN_CYCLE	2.4e-05	0.0038	209	32	5	18965	Derl2,Edem2,Pdia3,Prkcsh,Ubb	0.15625	209
GO:0004576_GOMF_OLIGOSACCHARYL_TRANSFERASE_ACTIVITY	2.6e-05	0.0039	209	6	3	18965	Alg5,Ostc,Rpn2	0.5	209
R-HSA-69656_REACTOME_CYCLIN_A_CDK2_ASSOCIATED_EVENTS_AT_S_PHASE_ENTRY	2.6e-05	0.004	209	79	7	18965	Ccnd1,Cks1b,Psma5,Psmb4,Psmd12,Psmd6,Ubb	0.0886076	209
R-HSA-381771_REACTOME_SYNTHESIS_SECRETION_AND_INACTIVATION_OF_GLUCAGON_LIKE_PEPTIDE_1_GLP_1	3e-05	0.0045	209	17	4	18965	Sec11a,Sec11c,Spcs1,Spcs2	0.235294	209
R-HSA-5678895_REACTOME_DEFECTIVE_CFTR_CAUSES_CYSTIC_FIBROSIS	3.1e-05	0.0045	209	55	6	18965	Derl2,Psma5,Psmb4,Psmd12,Psmd6,Ubb	0.109091	209
GO:0005774_GOCC_VACUOLAR_MEMBRANE	3.7e-05	0.0054	209	398	15	18965	Atp6ap2,Atraid,Cyb561,Ddost,Itm2c,Lamtor2,Laptm4a,Map1lc3b,Ndufc2,Pld3,Rab2a,Rap1b,Rpn2,Tmem165,Tmem59	0.0376884	209
R-HSA-5358346_REACTOME_HEDGEHOG_LIGAND_BIOGENESIS	4.2e-05	0.006	209	58	6	18965	Derl2,Psma5,Psmb4,Psmd12,Psmd6,Ubb	0.103448	209
GO:0005798_GOCC_GOLGI_ASSOCIATED_VESICLE	4.3e-05	0.006	209	85	7	18965	Copz2,Kdelr1,Kdelr2,Scfd1,Tmed10,Tmed2,Tmed3	0.0823529	209
R-HSA-9707587_REACTOME_REGULATION_OF_HMOX1_EXPRESSION_AND_ACTIVITY	4.6e-05	0.0064	209	59	6	18965	H13,Psma5,Psmb4,Psmd12,Psmd6,Ubb	0.101695	209
R-HSA-400508_REACTOME_INCRETIN_SYNTHESIS_SECRETION_AND_INACTIVATION	6e-05	0.0083	209	20	4	18965	Sec11a,Sec11c,Spcs1,Spcs2	0.2	209
GO:0002474_GOBP_ANTIGEN_PROCESSING_AND_PRESENTATION_OF_PEPTIDE_ANTIGEN_VIA_MHC_CLASS_I	6.2e-05	0.0083	209	90	7	18965	Bcap31,Pdia3,Psma5,Psmb4,Psmd12,Psmd6,Sar1b	0.0777778	209
R-HSA-6811434_REACTOME_COPI_DEPENDENT_GOLGI_TO_ER_RETROGRADE_TRAFFIC	6.2e-05	0.0083	209	90	7	18965	Arf4,Copz2,Kdelr1,Kdelr2,Tmed10,Tmed2,Tmed3	0.0777778	209
GO:0036498_GOBP_IRE1_MEDIATED_UNFOLDED_PROTEIN_RESPONSE	6.7e-05	0.0089	209	63	6	18965	Dnajb11,Dnajb9,Dnajc3,Mydgf,Pdia6,Serp1	0.0952381	209
GO:0048770_GOCC_PIGMENT_GRANULE	7.1e-05	0.0093	209	92	7	18965	Erp29,Pdia3,Pdia4,Pdia6,Ppib,Rab2a,Tmed10	0.076087	209
GO:0006613_GOBP_COTRANSLATIONAL_PROTEIN_TARGETING_TO_MEMBRANE	7.4e-05	0.0095	209	21	4	18965	Sec61b,Sec62,Srp19,Srp9	0.190476	209
GO:0005795_GOCC_GOLGI_STACK	7.4e-05	0.0095	209	125	8	18965	Bcap31,Bet1,Sar1b,Scfd1,Tmbim4,Tmed2,Tmed3,Tmem59	0.064	209
GO:0006903_GOBP_VESICLE_TARGETING	7.6e-05	0.0096	209	93	7	18965	Bet1,Ctsz,Sar1b,Scfd1,Tmed10,Tmed2,Trappc6b	0.0752688	209
GO:0031985_GOCC_GOLGI_CISTERNA	8.1e-05	0.01	209	94	7	18965	Bcap31,Bet1,Sar1b,Scfd1,Tmed2,Tmed3,Tmem59	0.0744681	209
GO:0042445_GOBP_HORMONE_METABOLIC_PROCESS	9.6e-05	0.012	209	166	9	18965	Atp6ap2,Cpq,Ctsl,Ctsz,Hsd17b12,Scg5,Selenom,Tspo,Ttr	0.0542169	209
R-HSA-5619084_REACTOME_ABC_TRANSPORTER_DISORDERS	0.0001	0.013	209	68	6	18965	Derl2,Psma5,Psmb4,Psmd12,Psmd6,Ubb	0.0882353	209
GO:0006621_GOBP_PROTEIN_RETENTION_IN_ER_LUMEN	0.00011	0.013	209	9	3	18965	Kdelr1,Kdelr2,Rer1	0.333333	209
GO:0070861_GOBP_REGULATION_OF_PROTEIN_EXIT_FROM_ENDOPLASMIC_RETICULUM	0.00013	0.015	209	24	4	18965	Bcap31,Derl2,Edem2,Sar1b	0.166667	209
GO:0006900_GOBP_VESICLE_BUDDING_FROM_MEMBRANE	0.00014	0.016	209	102	7	18965	Bet1,Ctsz,Sar1b,Scfd1,Tmed10,Tmed2,Trappc6b	0.0686275	209
GO:0072594_GOBP_ESTABLISHMENT_OF_PROTEIN_LOCALIZATION_TO_ORGANELLE	0.00014	0.017	209	449	15	18965	Bcap31,Calm1,Pam16,Pecr,Phyh,Scp2,Sec61b,Sec62,Spcs1,Spcs2,Srp19,Srp9,Tspo,Ubb,Ufm1	0.0334076	209
R-HSA-1168372_REACTOME_DOWNSTREAM_SIGNALING_EVENTS_OF_B_CELL_RECEPTOR_BCR	0.00015	0.018	209	73	6	18965	Calm1,Psma5,Psmb4,Psmd12,Psmd6,Ubb	0.0821918	209
R-HSA-450408_REACTOME_AUF1_HNRNP_D0_BINDS_AND_DESTABILIZES_MRNA	0.00015	0.017	209	46	5	18965	Psma5,Psmb4,Psmd12,Psmd6,Ubb	0.108696	209
GO:0030658_GOCC_TRANSPORT_VESICLE_MEMBRANE	0.00018	0.02	209	180	9	18965	Calm1,Cpe,Cyb561,Rab3a,Sar1b,Scg3,Syt5,Tmed10,Tmed2	0.05	209
GO:0030660_GOCC_GOLGI_ASSOCIATED_VESICLE_MEMBRANE	0.00018	0.02	209	48	5	18965	Copz2,Kdelr1,Kdelr2,Tmed2,Tmed3	0.104167	209
GO:0030433_GOBP_UBIQUITIN_DEPENDENT_ERAD_PATHWAY	0.00019	0.021	209	76	6	18965	Bcap31,Derl2,Dnajb9,Edem2,Sec61b,Selenos	0.0789474	209
R-HSA-9711123_REACTOME_CELLULAR_RESPONSE_TO_CHEMICAL_STRESS	0.00019	0.021	209	143	8	18965	H13,Ndufa4,Prdx6,Psma5,Psmb4,Psmd12,Psmd6,Ubb	0.0559441	209
GO:0008233_GOMF_PEPTIDASE_ACTIVITY	0.0002	0.022	209	464	15	18965	Aga,Cpe,Cpq,Ctsl,Ctsz,H13,Pdia3,Psma5,Psmb4,Sec11a,Sec11c,Spcs1,Spcs2,Tmem59,Ufsp2	0.0323276	209
R-HSA-4641257_REACTOME_DEGRADATION_OF_AXIN	0.0002	0.021	209	49	5	18965	Psma5,Psmb4,Psmd12,Psmd6,Ubb	0.102041	209
R-HSA-9604323_REACTOME_NEGATIVE_REGULATION_OF_NOTCH4_SIGNALING	0.0002	0.021	209	49	5	18965	Psma5,Psmb4,Psmd12,Psmd6,Ubb	0.102041	209
R-HSA-8941858_REACTOME_REGULATION_OF_RUNX3_EXPRESSION_AND_ACTIVITY	0.00022	0.023	209	50	5	18965	Psma5,Psmb4,Psmd12,Psmd6,Ubb	0.1	209
GO:0034067_GOBP_PROTEIN_LOCALIZATION_TO_GOLGI_APPARATUS	0.00024	0.025	209	28	4	18965	Arl1,Ift20,Sys1,Tmed10	0.142857	209
GO:0140448_GOBP_SIGNALING_RECEPTOR_LIGAND_PRECURSOR_PROCESSING	0.00024	0.025	209	28	4	18965	Atp6ap2,Ctsl,Ctsz,Scg5	0.142857	209
R-HSA-4641258_REACTOME_DEGRADATION_OF_DVL	0.00024	0.025	209	51	5	18965	Psma5,Psmb4,Psmd12,Psmd6,Ubb	0.0980392	209
R-HSA-69541_REACTOME_STABILIZATION_OF_P53	0.00024	0.025	209	51	5	18965	Psma5,Psmb4,Psmd12,Psmd6,Ubb	0.0980392	209
R-HSA-6811442_REACTOME_INTRA_GOLGI_AND_RETROGRADE_GOLGI_TO_ER_TRAFFIC	0.00025	0.025	209	188	9	18965	Arf4,Arl1,Copz2,Kdelr1,Kdelr2,Sys1,Tmed10,Tmed2,Tmed3	0.0478723	209
R-HSA-5610780_REACTOME_DEGRADATION_OF_GLI1_BY_THE_PROTEASOME	0.00026	0.026	209	52	5	18965	Psma5,Psmb4,Psmd12,Psmd6,Ubb	0.0961538	209
GO:0070863_GOBP_POSITIVE_REGULATION_OF_PROTEIN_EXIT_FROM_ENDOPLASMIC_RETICULUM	0.00027	0.026	209	12	3	18965	Bcap31,Edem2,Sar1b	0.25	209
GO:0015037_GOMF_PEPTIDE_DISULFIDE_OXIDOREDUCTASE_ACTIVITY	0.00027	0.026	209	12	3	18965	Pdia3,Pdia4,Pdia6	0.25	209
R-HSA-9707564_REACTOME_CYTOPROTECTION_BY_HMOX1	0.00027	0.026	209	114	7	18965	H13,Ndufa4,Psma5,Psmb4,Psmd12,Psmd6,Ubb	0.0614035	209
R-HSA-381119_REACTOME_UNFOLDED_PROTEIN_RESPONSE_UPR	0.00029	0.028	209	82	6	18965	Dnajb11,Dnajb9,Dnajc3,Mydgf,Pdia6,Serp1	0.0731707	209
R-HSA-351202_REACTOME_METABOLISM_OF_POLYAMINES	0.00032	0.03	209	54	5	18965	Psma5,Psmb4,Psmd12,Psmd6,Srm	0.0925926	209
GO:1904152_GOBP_REGULATION_OF_RETROGRADE_PROTEIN_TRANSPORT_ER_TO_CYTOSOL	0.00035	0.033	209	13	3	18965	Bcap31,Derl2,Edem2	0.230769	209
GO:0043687_GOBP_POST_TRANSLATIONAL_PROTEIN_MODIFICATION	0.00036	0.034	209	335	12	18965	Cst3,Dnajc3,Pdia6,Prkcsh,Psma5,Psmb4,Psmd12,Psmd6,Rab2a,Rab3a,Scg2,Scg3	0.0358209	209
GO:0030662_GOCC_COATED_VESICLE_MEMBRANE	0.00037	0.035	209	158	8	18965	Copz2,Kdelr1,Kdelr2,Rab3a,Sar1b,Tmed10,Tmed2,Tmed3	0.0506329	209
R-HSA-5607761_REACTOME_DECTIN_1_MEDIATED_NONCANONICAL_NF_KB_SIGNALING	0.00037	0.035	209	56	5	18965	Psma5,Psmb4,Psmd12,Psmd6,Ubb	0.0892857	209
R-HSA-8856688_REACTOME_GOLGI_TO_ER_RETROGRADE_TRANSPORT	0.00041	0.038	209	122	7	18965	Arf4,Copz2,Kdelr1,Kdelr2,Tmed10,Tmed2,Tmed3	0.057377	209
GO:0035437_GOBP_MAINTENANCE_OF_PROTEIN_LOCALIZATION_IN_ENDOPLASMIC_RETICULUM	0.00044	0.04	209	14	3	18965	Kdelr1,Kdelr2,Rer1	0.214286	209
R-HSA-4608870_REACTOME_ASYMMETRIC_LOCALIZATION_OF_PCP_PROTEINS	0.00044	0.04	209	58	5	18965	Psma5,Psmb4,Psmd12,Psmd6,Ubb	0.0862069	209
R-HSA-5694530_REACTOME_CARGO_CONCENTRATION_IN_THE_ER	0.00046	0.041	209	33	4	18965	Ctsz,Sar1b,Tmed10,Tmed2	0.121212	209
R-HSA-8878159_REACTOME_TRANSCRIPTIONAL_REGULATION_BY_RUNX3	0.00048	0.043	209	90	6	18965	Ccnd1,Psma5,Psmb4,Psmd12,Psmd6,Ubb	0.0666667	209
R-HSA-382556_REACTOME_ABC_FAMILY_PROTEINS_MEDIATED_TRANSPORT	0.00051	0.044	209	91	6	18965	Derl2,Psma5,Psmb4,Psmd12,Psmd6,Ubb	0.0659341	209
R-HSA-5607764_REACTOME_CLEC7A_DECTIN_1_SIGNALING	0.00051	0.044	209	91	6	18965	Calm1,Psma5,Psmb4,Psmd12,Psmd6,Ubb	0.0659341	209
GO:0048002_GOBP_ANTIGEN_PROCESSING_AND_PRESENTATION_OF_PEPTIDE_ANTIGEN	0.00054	0.046	209	167	8	18965	Bcap31,Ctsl,Pdia3,Psma5,Psmb4,Psmd12,Psmd6,Sar1b	0.0479042	209
GO:1903019_GOBP_NEGATIVE_REGULATION_OF_GLYCOPROTEIN_METABOLIC_PROCESS	0.00054	0.046	209	15	3	18965	Cst3,Itm2c,Tmem59	0.2	209
R-HSA-9020702_REACTOME_INTERLEUKIN_1_SIGNALING	0.00054	0.046	209	92	6	18965	Nkiras1,Psma5,Psmb4,Psmd12,Psmd6,Ubb	0.0652174	209
R-HSA-446219_REACTOME_SYNTHESIS_OF_SUBSTRATES_IN_N_GLYCAN_BIOSYTHESIS	0.00056	0.047	209	61	5	18965	Alg5,Cmas,Dpm3,Fuom,Gmds	0.0819672	209
R-HSA-69615_REACTOME_G1_S_DNA_DAMAGE_CHECKPOINTS	0.00056	0.047	209	61	5	18965	Psma5,Psmb4,Psmd12,Psmd6,Ubb	0.0819672	209
R-HSA-5658442_REACTOME_REGULATION_OF_RAS_BY_GAPS	0.0006	0.05	209	62	5	18965	Psma5,Psmb4,Psmd12,Psmd6,Ubb	0.0806452	209
R-HSA-68867_REACTOME_ASSEMBLY_OF_THE_PRE_REPLICATIVE_COMPLEX	0.0006	0.05	209	62	5	18965	Psma5,Psmb4,Psmd12,Psmd6,Ubb	0.0806452	209
R-HSA-8939902_REACTOME_REGULATION_OF_RUNX2_EXPRESSION_AND_ACTIVITY	0.00065	0.053	209	63	5	18965	Psma5,Psmb4,Psmd12,Psmd6,Ubb	0.0793651	209
R-HSA-8948751_REACTOME_REGULATION_OF_PTEN_STABILITY_AND_ACTIVITY	0.00065	0.053	209	63	5	18965	Psma5,Psmb4,Psmd12,Psmd6,Ubb	0.0793651	209
GO:0032095_GOBP_REGULATION_OF_RESPONSE_TO_FOOD	0.00066	0.054	209	16	3	18965	Mt3,Nenf,Nucb2	0.1875	209
GO:1905369_GOCC_ENDOPEPTIDASE_COMPLEX	0.0007	0.055	209	64	5	18965	Psma5,Psmb4,Psmd12,Psmd6,Txnl1	0.078125	209
R-HSA-68949_REACTOME_ORC1_REMOVAL_FROM_CHROMATIN	0.0007	0.055	209	64	5	18965	Psma5,Psmb4,Psmd12,Psmd6,Ubb	0.078125	209
R-HSA-8852276_REACTOME_THE_ROLE_OF_GTSE1_IN_G2_M_PROGRESSION_AFTER_G2_CHECKPOINT	0.0007	0.055	209	64	5	18965	Psma5,Psmb4,Psmd12,Psmd6,Ubb	0.078125	209
GO:1903573_GOBP_NEGATIVE_REGULATION_OF_RESPONSE_TO_ENDOPLASMIC_RETICULUM_STRESS	0.00079	0.061	209	38	4	18965	Dnajb9,Dnajc3,Selenos,Tmed2	0.105263	209
GO:0015036_GOMF_DISULFIDE_OXIDOREDUCTASE_ACTIVITY	0.00079	0.061	209	38	4	18965	Pdia3,Pdia4,Pdia6,Txnl1	0.105263	209
GO:0031983_GOCC_VESICLE_LUMEN	0.00081	0.062	209	268	10	18965	Aga,Ctsz,Dnajc3,Erp44,Prdx6,Psma5,Psmd12,Psmd6,Scg3,Ttr	0.0373134	209
GO:0032580_GOCC_GOLGI_CISTERNA_MEMBRANE	0.00086	0.065	209	67	5	18965	Bcap31,Sar1b,Scfd1,Tmed2,Tmed3	0.0746269	209
R-HSA-1234174_REACTOME_CELLULAR_RESPONSE_TO_HYPOXIA	0.00086	0.065	209	67	5	18965	Psma5,Psmb4,Psmd12,Psmd6,Ubb	0.0746269	209
R-HSA-5358351_REACTOME_SIGNALING_BY_HEDGEHOG	0.00086	0.065	209	138	7	18965	Derl2,Ift57,Psma5,Psmb4,Psmd12,Psmd6,Ubb	0.0507246	209
R-HSA-174178_REACTOME_APC_C_CDH1_MEDIATED_DEGRADATION_OF_CDC20_AND_OTHER_APC_C_CDH1_TARGETED_PROTEINS_IN_LATE_MITOSIS_EARLY_G1	0.00092	0.069	209	68	5	18965	Psma5,Psmb4,Psmd12,Psmd6,Ubb	0.0735294	209
GO:0043620_GOBP_REGULATION_OF_DNA_TEMPLATED_TRANSCRIPTION_IN_RESPONSE_TO_STRESS	0.00093	0.069	209	102	6	18965	Mt3,Psma5,Psmb4,Psmd12,Psmd6,Ubb	0.0588235	209
GO:0005775_GOCC_VACUOLAR_LUMEN	0.00093	0.069	209	140	7	18965	Aga,Ctsl,Dnajc3,Gpc4,Pld3,Prdx6,Ttr	0.05	209
R-HSA-901032_REACTOME_ER_QUALITY_CONTROL_COMPARTMENT_ERQC	0.00095	0.07	209	18	3	18965	Derl2,Edem2,Ubb	0.166667	209
GO:0061418_GOBP_REGULATION_OF_TRANSCRIPTION_FROM_RNA_POLYMERASE_II_PROMOTER_IN_RESPONSE_TO_HYPOXIA	0.00098	0.071	209	69	5	18965	Psma5,Psmb4,Psmd12,Psmd6,Ubb	0.0724638	209
R-HSA-5610787_REACTOME_HEDGEHOG_OFF_STATE	0.00098	0.071	209	103	6	18965	Ift57,Psma5,Psmb4,Psmd12,Psmd6,Ubb	0.0582524	209
R-HSA-453279_REACTOME_MITOTIC_G1_PHASE_AND_G1_S_TRANSITION	0.001	0.073	209	142	7	18965	Ccnd1,Cks1b,Psma5,Psmb4,Psmd12,Psmd6,Ubb	0.0492958	209
GO:0072595_GOBP_MAINTENANCE_OF_PROTEIN_LOCALIZATION_IN_ORGANELLE	0.0011	0.075	209	41	4	18965	Kdelr1,Kdelr2,Rer1,Tspo	0.097561	209
GO:0042582_GOCC_AZUROPHIL_GRANULE	0.0011	0.075	209	143	7	18965	Aga,Ddost,Dnajc3,Ndufc2,Prdx6,Rap1b,Ttr	0.048951	209
hsa03050_KEGG_PROTEASOME	0.0011	0.075	209	41	4	18965	Psma5,Psmb4,Psmd12,Psmd6	0.097561	209
R-HSA-381426_REACTOME_REGULATION_OF_INSULIN_LIKE_GROWTH_FACTOR_IGF_TRANSPORT_AND_UPTAKE_BY_INSULIN_LIKE_GROWTH_FACTOR_BINDING_PROTEINS_IGFBPS	0.0011	0.076	209	105	6	18965	Cst3,Dnajc3,Pdia6,Prkcsh,Scg2,Scg3	0.0571429	209
GO:0031584_GOBP_ACTIVATION_OF_PHOSPHOLIPASE_D_ACTIVITY	0.0012	0.08	209	5	2	18965	Arf4,Arl1	0.4	209
GO:1903912_GOBP_NEGATIVE_REGULATION_OF_ENDOPLASMIC_RETICULUM_STRESS_INDUCED_EIF2_ALPHA_PHOSPHORYLATION	0.0012	0.08	209	5	2	18965	Dnajc3,Tmed2	0.4	209
GO:1990564_GOBP_PROTEIN_POLYUFMYLATION	0.0012	0.08	209	5	2	18965	Ufc1,Ufm1	0.4	209
GO:0005784_GOCC_SEC61_TRANSLOCON_COMPLEX	0.0012	0.08	209	5	2	18965	Sec61b,Ssr4	0.4	209
GO:0004579_GOMF_DOLICHYL_DIPHOSPHOOLIGOSACCHARIDE_PROTEIN_GLYCOTRANSFERASE_ACTIVITY	0.0012	0.08	209	5	2	18965	Ostc,Rpn2	0.4	209
GO:0046923_GOMF_ER_RETENTION_SEQUENCE_BINDING	0.0012	0.08	209	5	2	18965	Kdelr1,Kdelr2	0.4	209
GO:0042590_GOBP_ANTIGEN_PROCESSING_AND_PRESENTATION_OF_EXOGENOUS_PEPTIDE_ANTIGEN_VIA_MHC_CLASS_I	0.0013	0.085	209	73	5	18965	Pdia3,Psma5,Psmb4,Psmd12,Psmd6	0.0684932	209
R-HSA-8878166_REACTOME_TRANSCRIPTIONAL_REGULATION_BY_RUNX2	0.0013	0.084	209	108	6	18965	Ccnd1,Psma5,Psmb4,Psmd12,Psmd6,Ubb	0.0555556	209
GO:0031145_GOBP_ANAPHASE_PROMOTING_COMPLEX_DEPENDENT_CATABOLIC_PROCESS	0.0014	0.093	209	75	5	18965	Psma5,Psmb4,Psmd12,Psmd6,Ubb	0.0666667	209
GO:1903018_GOBP_REGULATION_OF_GLYCOPROTEIN_METABOLIC_PROCESS	0.0014	0.091	209	44	4	18965	Cst3,Itm2c,Mt3,Tmem59	0.0909091	209
R-HSA-446193_REACTOME_BIOSYNTHESIS_OF_THE_N_GLYCAN_PRECURSOR_DOLICHOL_LIPID_LINKED_OLIGOSACCHARIDE_LLO_AND_TRANSFER_TO_A_NASCENT_PROTEIN	0.0014	0.093	209	75	5	18965	Alg5,Cmas,Dpm3,Fuom,Gmds	0.0666667	209
R-HSA-450531_REACTOME_REGULATION_OF_MRNA_STABILITY_BY_PROTEINS_THAT_BIND_AU_RICH_ELEMENTS	0.0014	0.093	209	75	5	18965	Psma5,Psmb4,Psmd12,Psmd6,Ubb	0.0666667	209
GO:0010498_GOBP_PROTEASOMAL_PROTEIN_CATABOLIC_PROCESS	0.0015	0.098	209	451	13	18965	Bcap31,Derl2,Dnajb9,Edem2,H13,Psma5,Psmb4,Psmd12,Psmd6,Sdf2l1,Sec61b,Selenos,Ubb	0.0288248	209
GO:0030867_GOCC_ROUGH_ENDOPLASMIC_RETICULUM_MEMBRANE	0.0015	0.097	209	21	3	18965	Sec61b,Srp9,Ssr4	0.142857	209
R-HSA-1236978_REACTOME_CROSS_PRESENTATION_OF_SOLUBLE_EXOGENOUS_ANTIGENS_ENDOSOMES	0.0015	0.097	209	45	4	18965	Psma5,Psmb4,Psmd12,Psmd6	0.0888889	209
R-HSA-9678108_REACTOME_SARS_COV_1_INFECTION	0.0015	0.097	209	45	4	18965	Ctsl,Map1lc3b,Prkcsh,Ubb	0.0888889	209
R-HSA-9013694_REACTOME_SIGNALING_BY_NOTCH4	0.0016	0.1	209	77	5	18965	Psma5,Psmb4,Psmd12,Psmd6,Ubb	0.0649351	209
R-HSA-983705_REACTOME_SIGNALING_BY_THE_B_CELL_RECEPTOR_BCR	0.0016	0.1	209	113	6	18965	Calm1,Psma5,Psmb4,Psmd12,Psmd6,Ubb	0.0530973	209
GO:0007164_GOBP_ESTABLISHMENT_OF_TISSUE_POLARITY	0.0017	0.1	209	114	6	18965	Gpc4,Ift20,Psma5,Psmb4,Psmd12,Psmd6	0.0526316	209
GO:0019882_GOBP_ANTIGEN_PROCESSING_AND_PRESENTATION	0.0017	0.1	209	200	8	18965	Bcap31,Ctsl,Pdia3,Psma5,Psmb4,Psmd12,Psmd6,Sar1b	0.04	209
GO:0090150_GOBP_ESTABLISHMENT_OF_PROTEIN_LOCALIZATION_TO_MEMBRANE	0.0017	0.1	209	246	9	18965	Atp1b1,Calm1,Emc7,Sec61b,Sec62,Srp19,Srp9,Sys1,Yif1b	0.0365854	209
R-HSA-195253_REACTOME_DEGRADATION_OF_BETA_CATENIN_BY_THE_DESTRUCTION_COMPLEX	0.0017	0.1	209	78	5	18965	Psma5,Psmb4,Psmd12,Psmd6,Ubb	0.0641026	209
R-HSA-5632684_REACTOME_HEDGEHOG_ON_STATE	0.0017	0.1	209	78	5	18965	Psma5,Psmb4,Psmd12,Psmd6,Ubb	0.0641026	209
R-HSA-69002_REACTOME_DNA_REPLICATION_PRE_INITIATION	0.0017	0.1	209	78	5	18965	Psma5,Psmb4,Psmd12,Psmd6,Ubb	0.0641026	209
R-HSA-69242_REACTOME_S_PHASE	0.0017	0.1	209	155	7	18965	Ccnd1,Cks1b,Psma5,Psmb4,Psmd12,Psmd6,Ubb	0.0451613	209
R-HSA-9609507_REACTOME_PROTEIN_LOCALIZATION	0.0017	0.1	209	156	7	18965	Pam16,Pecr,Phyh,Scp2,Sec61b,Serp1,Ubb	0.0448718	209
GO:0035964_GOBP_COPI_COATED_VESICLE_BUDDING	0.0018	0.1	209	6	2	18965	Tmed10,Tmed2	0.333333	209
GO:0051541_GOBP_ELASTIN_METABOLIC_PROCESS	0.0018	0.1	209	6	2	18965	Cst3,Ctsl	0.333333	209
GO:0071569_GOBP_PROTEIN_UFMYLATION	0.0018	0.1	209	6	2	18965	Ufc1,Ufm1	0.333333	209
GO:0005770_GOCC_LATE_ENDOSOME	0.0018	0.1	209	249	9	18965	Ctsl,Derl2,Lamtor2,Laptm4a,Pld3,Sdf4,Tmem165,Tmem59,Tspan15	0.0361446	209
GO:0034663_GOCC_ENDOPLASMIC_RETICULUM_CHAPERONE_COMPLEX	0.0018	0.1	209	6	2	18965	Pdia6,Sdf2l1	0.333333	209
GO:0048500_GOCC_SIGNAL_RECOGNITION_PARTICLE	0.0018	0.1	209	6	2	18965	Srp19,Srp9	0.333333	209
GO:0071256_GOCC_TRANSLOCON_COMPLEX	0.0018	0.1	209	6	2	18965	Sec61b,Ssr4	0.333333	209
hsa05110_KEGG_VIBRIO_CHOLERAE_INFECTION	0.0018	0.1	209	47	4	18965	Kdelr1,Kdelr2,Pdia4,Sec61b	0.0851064	209
R-HSA-389599_REACTOME_ALPHA_OXIDATION_OF_PHYTANATE	0.0018	0.1	209	6	2	18965	Pecr,Phyh	0.333333	209
R-HSA-5687128_REACTOME_MAPK6_MAPK4_SIGNALING	0.0018	0.1	209	79	5	18965	Psma5,Psmb4,Psmd12,Psmd6,Ubb	0.0632911	209
R-HSA-6787639_REACTOME_GDP_FUCOSE_BIOSYNTHESIS	0.0018	0.1	209	6	2	18965	Fuom,Gmds	0.333333	209
GO:0032104_GOBP_REGULATION_OF_RESPONSE_TO_EXTRACELLULAR_STIMULUS	0.002	0.11	209	23	3	18965	Mt3,Nenf,Nucb2	0.130435	209
GO:0101031_GOCC_CHAPERONE_COMPLEX	0.002	0.11	209	23	3	18965	Dnajb11,Sdf2,Sdf2l1	0.130435	209
R-HSA-174143_REACTOME_APC_C_MEDIATED_DEGRADATION_OF_CELL_CYCLE_PROTEINS	0.002	0.11	209	81	5	18965	Psma5,Psmb4,Psmd12,Psmd6,Ubb	0.0617284	209
R-HSA-983170_REACTOME_ANTIGEN_PRESENTATION_FOLDING_ASSEMBLY_AND_PEPTIDE_LOADING_OF_CLASS_I_MHC	0.002	0.11	209	23	3	18965	Bcap31,Pdia3,Sar1b	0.130435	209
R-HSA-2871837_REACTOME_FCERI_MEDIATED_NF_KB_ACTIVATION	0.0021	0.12	209	82	5	18965	Psma5,Psmb4,Psmd12,Psmd6,Ubb	0.0609756	209
R-HSA-446652_REACTOME_INTERLEUKIN_1_FAMILY_SIGNALING	0.0021	0.11	209	119	6	18965	Nkiras1,Psma5,Psmb4,Psmd12,Psmd6,Ubb	0.0504202	209
R-HSA-5621481_REACTOME_C_TYPE_LECTIN_RECEPTORS_CLRS	0.0021	0.11	209	119	6	18965	Calm1,Psma5,Psmb4,Psmd12,Psmd6,Ubb	0.0504202	209
R-HSA-9010553_REACTOME_REGULATION_OF_EXPRESSION_OF_SLITS_AND_ROBOS	0.0021	0.12	209	82	5	18965	Psma5,Psmb4,Psmd12,Psmd6,Ubb	0.0609756	209
GO:0043021_GOMF_RIBONUCLEOPROTEIN_COMPLEX_BINDING	0.0022	0.12	209	121	6	18965	Derl2,Nme1,Rpn2,Spcs1,Srp19,Srp9	0.0495868	209
R-HSA-977225_REACTOME_AMYLOID_FIBER_FORMATION	0.0022	0.12	209	83	5	18965	Cst3,Iapp,Tspan15,Ttr,Ubb	0.060241	209
GO:0006516_GOBP_GLYCOPROTEIN_CATABOLIC_PROCESS	0.0023	0.12	209	24	3	18965	Cst3,Ctsl,Edem2	0.125	209
GO:0007033_GOBP_VACUOLE_ORGANIZATION	0.0023	0.12	209	164	7	18965	Adprh,Atp6ap2,Ift20,Map1lc3b,Mt3,Scfd1,Tmem165	0.0426829	209
GO:0031204_GOBP_POSTTRANSLATIONAL_PROTEIN_TARGETING_TO_MEMBRANE_TRANSLOCATION	0.0024	0.13	209	7	2	18965	Sec61b,Sec62	0.285714	209
GO:0036491_GOBP_REGULATION_OF_TRANSLATION_INITIATION_IN_RESPONSE_TO_ENDOPLASMIC_RETICULUM_STRESS	0.0024	0.13	209	7	2	18965	Dnajc3,Tmed2	0.285714	209
GO:0045054_GOBP_CONSTITUTIVE_SECRETORY_PATHWAY	0.0024	0.13	209	7	2	18965	Rab3a,Tmem167	0.285714	209
GO:0005047_GOMF_SIGNAL_RECOGNITION_PARTICLE_BINDING	0.0024	0.13	209	7	2	18965	Derl2,Srp9	0.285714	209
GO:0008312_GOMF_7S_RNA_BINDING	0.0024	0.13	209	7	2	18965	Srp19,Srp9	0.285714	209
R-HSA-69052_REACTOME_SWITCHING_OF_ORIGINS_TO_A_POST_REPLICATIVE_STATE	0.0024	0.13	209	84	5	18965	Psma5,Psmb4,Psmd12,Psmd6,Ubb	0.0595238	209
R-HSA-9033500_REACTOME_TYSND1_CLEAVES_PEROXISOMAL_PROTEINS	0.0024	0.13	209	7	2	18965	Phyh,Scp2	0.285714	209
R-HSA-9619229_REACTOME_ACTIVATION_OF_RAC1_DOWNSTREAM_OF_NMDARS	0.0024	0.13	209	7	2	18965	Calm1,Camk1	0.285714	209
GO:0007030_GOBP_GOLGI_ORGANIZATION	0.0025	0.13	209	124	6	18965	Arl1,Rab2a,Tmed10,Tmed2,Tmed3,Tmed4	0.0483871	209
GO:0044322_GOCC_ENDOPLASMIC_RETICULUM_QUALITY_CONTROL_COMPARTMENT	0.0025	0.13	209	25	3	18965	Derl2,Edem2,Sec61b	0.12	209
R-HSA-4086400_REACTOME_PCP_CE_PATHWAY	0.0025	0.13	209	85	5	18965	Psma5,Psmb4,Psmd12,Psmd6,Ubb	0.0588235	209
GO:0061077_GOBP_CHAPERONE_MEDIATED_PROTEIN_FOLDING	0.0026	0.13	209	52	4	18965	Pdia4,Ppib,Sdf2,Sdf2l1	0.0769231	209
R-HSA-5668541_REACTOME_TNFR2_NON_CANONICAL_NF_KB_PATHWAY	0.0028	0.14	209	87	5	18965	Psma5,Psmb4,Psmd12,Psmd6,Ubb	0.0574713	209
GO:0051648_GOBP_VESICLE_LOCALIZATION	0.0029	0.15	209	218	8	18965	Bet1,Ctsz,Rab3a,Sar1b,Scfd1,Tmed10,Tmed2,Trappc6b	0.0366972	209
GO:0071806_GOBP_PROTEIN_TRANSMEMBRANE_TRANSPORT	0.0029	0.15	209	54	4	18965	Pam16,Sec61b,Sec62,Tmed10	0.0740741	209
GO:0031902_GOCC_LATE_ENDOSOME_MEMBRANE	0.003	0.15	209	128	6	18965	Lamtor2,Laptm4a,Pld3,Tmem165,Tmem59,Tspan15	0.046875	209
GO:0032094_GOBP_RESPONSE_TO_FOOD	0.0032	0.16	209	27	3	18965	Mt3,Nenf,Nucb2	0.111111	209
GO:0070498_GOBP_INTERLEUKIN_1_MEDIATED_SIGNALING_PATHWAY	0.0032	0.16	209	90	5	18965	Psma5,Psmb4,Psmd12,Psmd6,Ubb	0.0555556	209
GO:0097237_GOBP_CELLULAR_RESPONSE_TO_TOXIC_SUBSTANCE	0.0032	0.16	209	90	5	18965	Mgst3,Mt3,Mtarc2,Prdx6,Selenos	0.0555556	209
GO:0036513_GOCC_DERLIN_1_RETROTRANSLOCATION_COMPLEX	0.0032	0.16	209	8	2	18965	H13,Selenos	0.25	209
R-HSA-2454202_REACTOME_FC_EPSILON_RECEPTOR_FCERI_SIGNALING	0.0032	0.16	209	130	6	18965	Calm1,Psma5,Psmb4,Psmd12,Psmd6,Ubb	0.0461538	209
R-HSA-6807070_REACTOME_PTEN_REGULATION	0.0032	0.16	209	130	6	18965	Lamtor2,Psma5,Psmb4,Psmd12,Psmd6,Ubb	0.0461538	209
R-HSA-9664873_REACTOME_PEXOPHAGY	0.0032	0.16	209	8	2	18965	Map1lc3b,Ubb	0.25	209
GO:0006521_GOBP_REGULATION_OF_CELLULAR_AMINO_ACID_METABOLIC_PROCESS	0.0034	0.16	209	56	4	18965	Psma5,Psmb4,Psmd12,Psmd6	0.0714286	209
GO:0016667_GOMF_OXIDOREDUCTASE_ACTIVITY_ACTING_ON_A_SULFUR_GROUP_OF_DONORS	0.0034	0.16	209	56	4	18965	Pdia3,Pdia4,Pdia6,Txnl1	0.0714286	209
GO:0006517_GOBP_PROTEIN_DEGLYCOSYLATION	0.0035	0.17	209	28	3	18965	Aga,Derl2,Edem2	0.107143	209
R-HSA-390918_REACTOME_PEROXISOMAL_LIPID_METABOLISM	0.0035	0.17	209	28	3	18965	Pecr,Phyh,Scp2	0.107143	209
GO:0001738_GOBP_MORPHOGENESIS_OF_A_POLARIZED_EPITHELIUM	0.0036	0.17	209	133	6	18965	Gpc4,Ift20,Psma5,Psmb4,Psmd12,Psmd6	0.0451128	209
GO:0032507_GOBP_MAINTENANCE_OF_PROTEIN_LOCATION_IN_CELL	0.0038	0.18	209	58	4	18965	Kdelr1,Kdelr2,Rer1,Tspo	0.0689655	209
R-HSA-9033241_REACTOME_PEROXISOMAL_PROTEIN_IMPORT	0.0038	0.18	209	58	4	18965	Pecr,Phyh,Scp2,Ubb	0.0689655	209
R-HSA-5689603_REACTOME_UCH_PROTEINASES	0.004	0.19	209	95	5	18965	Psma5,Psmb4,Psmd12,Psmd6,Ubb	0.0526316	209
GO:0001561_GOBP_FATTY_ACID_ALPHA_OXIDATION	0.0041	0.19	209	9	2	18965	Pecr,Phyh	0.222222	209
GO:0002002_GOBP_REGULATION_OF_ANGIOTENSIN_LEVELS_IN_BLOOD	0.0041	0.19	209	9	2	18965	Atp6ap2,Ctsz	0.222222	209
GO:0010998_GOBP_REGULATION_OF_TRANSLATIONAL_INITIATION_BY_EIF2_ALPHA_PHOSPHORYLATION	0.0041	0.19	209	9	2	18965	Dnajc3,Tmed2	0.222222	209
GO:0042589_GOCC_ZYMOGEN_GRANULE_MEMBRANE	0.0041	0.19	209	9	2	18965	Tmed10,Tmed2	0.222222	209
R-HSA-3858494_REACTOME_BETA_CATENIN_INDEPENDENT_WNT_SIGNALING	0.0041	0.19	209	137	6	18965	Calm1,Psma5,Psmb4,Psmd12,Psmd6,Ubb	0.0437956	209
GO:0017156_GOBP_CALCIUM_ION_REGULATED_EXOCYTOSIS	0.0043	0.19	209	60	4	18965	Rab3a,Rap1b,Sdf4,Syt5	0.0666667	209
GO:2001057_GOBP_REACTIVE_NITROGEN_SPECIES_METABOLIC_PROCESS	0.0043	0.19	209	60	4	18965	Cd47,Mtarc2,Selenos,Tspo	0.0666667	209
GO:0098754_GOBP_DETOXIFICATION	0.0046	0.2	209	98	5	18965	Mgst3,Mt3,Mtarc2,Prdx6,Selenos	0.0510204	209
GO:0016209_GOMF_ANTIOXIDANT_ACTIVITY	0.0046	0.2	209	61	4	18965	Mgst3,Mt3,Prdx6,Selenos	0.0655738	209
GO:0009308_GOBP_AMINE_METABOLIC_PROCESS	0.0048	0.21	209	141	6	18965	Gde1,Psma5,Psmb4,Psmd12,Psmd6,Srm	0.0425532	209
GO:0042581_GOCC_SPECIFIC_GRANULE	0.0048	0.21	209	141	6	18965	Cd47,Ctsz,Erp44,Lamtor2,Ormdl3,Slc2a5	0.0425532	209
R-HSA-202403_REACTOME_TCR_SIGNALING	0.005	0.22	209	100	5	18965	Psma5,Psmb4,Psmd12,Psmd6,Ubb	0.05	209
GO:0002862_GOBP_NEGATIVE_REGULATION_OF_INFLAMMATORY_RESPONSE_TO_ANTIGENIC_STIMULUS	0.0051	0.22	209	10	2	18965	Psmb4,Selenos	0.2	209
GO:0036490_GOBP_REGULATION_OF_TRANSLATION_IN_RESPONSE_TO_ENDOPLASMIC_RETICULUM_STRESS	0.0051	0.22	209	10	2	18965	Dnajc3,Tmed2	0.2	209
GO:0048194_GOBP_GOLGI_VESICLE_BUDDING	0.0051	0.22	209	10	2	18965	Tmed10,Tmed2	0.2	209
GO:0044292_GOCC_DENDRITE_TERMINUS	0.0051	0.22	209	10	2	18965	Ift20,Ift57	0.2	209
R-HSA-879415_REACTOME_ADVANCED_GLYCOSYLATION_ENDPRODUCT_RECEPTOR_SIGNALING	0.0051	0.22	209	10	2	18965	Ddost,Prkcsh	0.2	209
GO:0016859_GOMF_CIS_TRANS_ISOMERASE_ACTIVITY	0.0052	0.22	209	32	3	18965	Fkbp11,Fkbp2,Ppib	0.09375	209
GO:0035567_GOBP_NON_CANONICAL_WNT_SIGNALING_PATHWAY	0.0055	0.23	209	145	6	18965	Calm1,Gpc4,Psma5,Psmb4,Psmd12,Psmd6	0.0413793	209
GO:0004180_GOMF_CARBOXYPEPTIDASE_ACTIVITY	0.0056	0.24	209	33	3	18965	Cpe,Cpq,Ctsz	0.0909091	209
R-HSA-983169_REACTOME_CLASS_I_MHC_MEDIATED_ANTIGEN_PROCESSING_PRESENTATION	0.0056	0.24	209	350	10	18965	Bcap31,Ctsl,Pdia3,Psma5,Psmb4,Psmd12,Psmd6,Sar1b,Sec61b,Ubb	0.0285714	209
GO:0008047_GOMF_ENZYME_ACTIVATOR_ACTIVITY	0.0057	0.24	209	466	12	18965	Adprh,Arhgap36,Arl1,Atp1b1,Calm1,Cks1b,Dad1,Ddost,Dpm3,Krtcap2,Mt3,Rab3a	0.0257511	209

## Sheet: GP5_enrichment
gene_set	pval	fdr	signature	geneset	overlap	background	hits

## Sheet: GP6_enrichment
gene_set	pval	fdr	signature	geneset	overlap	background	hits

## Sheet: GP7_enrichment
gene_set	pval	fdr	signature	geneset	overlap	background	hits	recall	query_size
R-HSA-6807878_REACTOME_COPI_MEDIATED_ANTEROGRADE_TRANSPORT	8.6e-07	0.0094	16	91	4	18965	Ins2,Tmed9,Tuba1a,Tubb4b	0.043956	16
R-HSA-446203_REACTOME_ASPARAGINE_N_LINKED_GLYCOSYLATION	2.8e-06	0.015	16	284	5	18965	Gmppb,Ins2,Tmed9,Tuba1a,Tubb4b	0.0176056	16
R-HSA-199977_REACTOME_ER_TO_GOLGI_ANTEROGRADE_TRANSPORT	5.4e-06	0.02	16	144	4	18965	Ins2,Tmed9,Tuba1a,Tubb4b	0.0277778	16
R-HSA-948021_REACTOME_TRANSPORT_TO_THE_GOLGI_AND_SUBSEQUENT_MODIFICATION	1.1e-05	0.031	16	174	4	18965	Ins2,Tmed9,Tuba1a,Tubb4b	0.0229885	16
R-HSA-6811434_REACTOME_COPI_DEPENDENT_GOLGI_TO_ER_RETROGRADE_TRAFFIC	5.5e-05	0.11	16	90	3	18965	Tmed9,Tuba1a,Tubb4b	0.0333333	16
R-HSA-190872_REACTOME_TRANSPORT_OF_CONNEXONS_TO_THE_PLASMA_MEMBRANE	6e-05	0.11	16	14	2	18965	Tuba1a,Tubb4b	0.142857	16
R-HSA-389977_REACTOME_POST_CHAPERONIN_TUBULIN_FOLDING_PATHWAY	0.0001	0.11	16	18	2	18965	Tuba1a,Tubb4b	0.111111	16
R-HSA-2500257_REACTOME_RESOLUTION_OF_SISTER_CHROMATID_COHESION	0.00012	0.11	16	116	3	18965	Spc25,Tuba1a,Tubb4b	0.0258621	16
R-HSA-389960_REACTOME_FORMATION_OF_TUBULIN_FOLDING_INTERMEDIATES_BY_CCT_TRIC	0.00013	0.11	16	20	2	18965	Tuba1a,Tubb4b	0.1	16
GO:0005793_GOCC_ENDOPLASMIC_RETICULUM_GOLGI_INTERMEDIATE_COMPARTMENT	0.00014	0.11	16	122	3	18965	Hspa5,Ins2,Tmed9	0.0245902	16
R-HSA-8856688_REACTOME_GOLGI_TO_ER_RETROGRADE_TRANSPORT	0.00014	0.11	16	122	3	18965	Tmed9,Tuba1a,Tubb4b	0.0245902	16
R-HSA-9619483_REACTOME_ACTIVATION_OF_AMPK_DOWNSTREAM_OF_NMDARS	0.00014	0.11	16	21	2	18965	Tuba1a,Tubb4b	0.0952381	16
hsa05020_KEGG_PRION_DISEASES	0.00015	0.11	16	22	2	18965	C8b,Hspa5	0.0909091	16
R-HSA-5626467_REACTOME_RHO_GTPASES_ACTIVATE_IQGAPS	0.00015	0.11	16	22	2	18965	Tuba1a,Tubb4b	0.0909091	16
R-HSA-5663220_REACTOME_RHO_GTPASES_ACTIVATE_FORMINS	0.00015	0.11	16	126	3	18965	Spc25,Tuba1a,Tubb4b	0.0238095	16
R-HSA-9668328_REACTOME_SEALING_OF_THE_NUCLEAR_ENVELOPE_NE_BY_ESCRT_III	0.00018	0.12	16	24	2	18965	Tuba1a,Tubb4b	0.0833333	16
R-HSA-190861_REACTOME_GAP_JUNCTION_ASSEMBLY	0.0002	0.13	16	25	2	18965	Tuba1a,Tubb4b	0.08	16
R-HSA-389958_REACTOME_COOPERATION_OF_PREFOLDIN_AND_TRIC_CCT_IN_ACTIN_AND_TUBULIN_FOLDING	0.00021	0.13	16	26	2	18965	Tuba1a,Tubb4b	0.0769231	16
R-HSA-264876_REACTOME_INSULIN_PROCESSING	0.00023	0.13	16	27	2	18965	Ins2,Pcsk2	0.0740741	16
R-HSA-9646399_REACTOME_AGGREPHAGY	0.00029	0.16	16	30	2	18965	Tuba1a,Tubb4b	0.0666667	16
R-HSA-157858_REACTOME_GAP_JUNCTION_TRAFFICKING_AND_REGULATION	0.00039	0.2	16	35	2	18965	Tuba1a,Tubb4b	0.0571429	16
R-HSA-2467813_REACTOME_SEPARATION_OF_SISTER_CHROMATIDS	0.0004	0.2	16	175	3	18965	Spc25,Tuba1a,Tubb4b	0.0171429	16
R-HSA-8955332_REACTOME_CARBOXYTERMINAL_POST_TRANSLATIONAL_MODIFICATIONS_OF_TUBULIN	0.00044	0.2	16	37	2	18965	Tuba1a,Tubb4b	0.0540541	16
R-HSA-9609736_REACTOME_ASSEMBLY_AND_CELL_SURFACE_PRESENTATION_OF_NMDA_RECEPTORS	0.00044	0.2	16	37	2	18965	Tuba1a,Tubb4b	0.0540541	16
R-HSA-437239_REACTOME_RECYCLING_PATHWAY_OF_L1	0.00049	0.2	16	39	2	18965	Tuba1a,Tubb4b	0.0512821	16
R-HSA-6811442_REACTOME_INTRA_GOLGI_AND_RETROGRADE_GOLGI_TO_ER_TRAFFIC	0.00049	0.2	16	188	3	18965	Tmed9,Tuba1a,Tubb4b	0.0159574	16
R-HSA-68877_REACTOME_MITOTIC_PROMETAPHASE	0.0005	0.2	16	190	3	18965	Spc25,Tuba1a,Tubb4b	0.0157895	16
hsa05130_KEGG_PATHOGENIC_ESCHERICHIA_COLI_INFECTION	0.00051	0.2	16	40	2	18965	Tuba1a,Tubb4b	0.05	16
R-HSA-3371497_REACTOME_HSP90_CHAPERONE_CYCLE_FOR_STEROID_HORMONE_RECEPTORS_SHR	0.00059	0.22	16	43	2	18965	Tuba1a,Tubb4b	0.0465116	16
R-HSA-6811436_REACTOME_COPI_INDEPENDENT_GOLGI_TO_ER_RETROGRADE_TRAFFIC	0.00062	0.22	16	44	2	18965	Tuba1a,Tubb4b	0.0454545	16

## Sheet: GP8_enrichment
gene_set	pval	fdr	signature	geneset	overlap	background	hits	recall	query_size
GO:0008430_GOMF_SELENIUM_BINDING	3.5e-07	0.0038	42	7	3	18965	Dio1,Gpx3,Selenop	0.428571	42

[truncated: 20 more sheets: GP9_enrichment, GP10_enrichment, GP11_enrichment, GP12_enrichment, GP13_enrichment, GP14_enrichment, GP15_enrichment, GP16_enrichment, GP17_enrichment, GP18_enrichment, GP19_enrichment, GP20_enrichment, GP21_enrichment, GP22_enrichment, GP23_enrichment, GP24_enrichment, GP25_enrichment, GP26_enrichment, GP27_enrichment, sample_explained_var]
