# Supplementary material for: Delineating mouse β-cell identity during lifetime and in diabetes with a single cell atlas
Source: Nat Metab. 2023 Sep 11;5(9):1615–37. doi: 10.1038/s42255-023-00876-x (PMC10513934; doi:10.1038/s42255-023-00876-x)
Supplement: Supplementary file 3 — Collection of Supplementary Tables 1–13, corresponding to legends in the supplementary information file. [file 42255_2023_876_MOESM3_ESM.zip › supplementary_tables/S5.xlsx]

## Sheet: NOD-D
name	min_lfc	n_cl_de	rel_beta_expr	mean_expr_in_expr_cells	gene_symbol
ENSMUSG00000090942	5.88511	6	1	1.84304	F830016B08Rik
ENSMUSG00000068606	5.23167	6	1	1.93006	Gm4841
ENSMUSG00000035186	5.11218	6	0.136529	1.38956	Ubd
ENSMUSG00000054072	4.54234	6	0.45739	1.27133	Iigp1
ENSMUSG00000079547	4.51815	6	0.0723147	0.777263	H2-DMb1
ENSMUSG00000078922	4.45043	6	0.57356	0.913627	Tgtp1
ENSMUSG00000078921	4.34834	6	0.590945	1.01694	Tgtp2
ENSMUSG00000024610	3.90889	6	0.184751	1.06789	Cd74
ENSMUSG00000060802	3.81143	6	0.463461	1.11682	B2m
ENSMUSG00000036594	3.78637	6	0.144496	0.934165	H2-Aa
ENSMUSG00000073421	3.572	6	0.157113	0.925203	H2-Ab1
ENSMUSG00000078920	3.142	6	0.234032	0.817179	Ifi47
ENSMUSG00000060586	2.84582	6	0.0968639	0.807159	H2-Eb1
ENSMUSG00000027514	2.80977	6	0.257625	0.960602	Zbp1
ENSMUSG00000022491	2.6862	6	0.0746805	0.6131	Glycam1
ENSMUSG00000067212	2.60128	6	0.289112	0.661738	H2-T23
ENSMUSG00000096727	2.40882	6	0.348731	0.72168	Psmb9
ENSMUSG00000075010	2.29791	6	0.181932	0.895009	AW112010
ENSMUSG00000028270	2.26839	6	0.492705	0.958248	Gbp2
ENSMUSG00000078853	2.16047	6	0.715913	0.78813	Igtp
ENSMUSG00000070427	1.88149	6	0.402952	0.757851	Il18bp
ENSMUSG00000060550	1.77599	6	0.222887	0.686805	H2-Q7
ENSMUSG00000039304	1.73807	6	0.17244	0.613242	Tnfsf10
ENSMUSG00000075602	1.68806	6	0.128652	0.935404	Ly6a
ENSMUSG00000071005	1.62421	6	0.056914	0.939251	Ccl19
ENSMUSG00000024338	1.59066	6	0.378534	0.807373	Psmb8
ENSMUSG00000076613	1.57715	6	0.11712	0.833991	Ighg2b
ENSMUSG00000016496	1.56325	6	0.213251	0.586888	Cd274
ENSMUSG00000079363	1.54776	6	0.346143	0.971538	Gbp4
ENSMUSG00000061232	1.45507	6	0.559634	1.54227	H2-K1
ENSMUSG00000026417	1.38826	6	0.0936553	0.787729	Pigr
ENSMUSG00000023224	1.34857	6	0.230922	0.80288	Serping1
ENSMUSG00000034438	1.34294	6	0.616959	0.730691	Gbp8
ENSMUSG00000046718	1.3251	6	0.233187	0.770496	Bst2
ENSMUSG00000028268	1.26813	6	0.193193	0.670808	Gbp3
ENSMUSG00000069874	1.25477	6	0.575808	0.651746	Irgm2
ENSMUSG00000073409	1.24202	6	0.23504	0.64846	H2-Q6
ENSMUSG00000030605	1.13431	6	0.0521681	0.765368	Mfge8
ENSMUSG00000073411	1.09068	6	0.603752	1.73823	H2-D1
ENSMUSG00000024084	1.07154	6	0.343012	0.656964	Qpct
ENSMUSG00000022216	1.02678	6	0.370889	0.797934	Psme1
ENSMUSG00000052305	0.993368	6	0.699211	0.961437	Hbb-bs
ENSMUSG00000069919	0.917735	6	0.720356	0.980009	Hba-a1
ENSMUSG00000040253	0.909865	6	0.516098	0.783889	Gbp7
ENSMUSG00000058173	0.888723	6	0.194256	0.576553	Smco4
ENSMUSG00000024164	0.882815	6	0.0696831	0.659272	C3
ENSMUSG00000050002	0.844328	6	0.745966	0.735475	Idnk
ENSMUSG00000024339	0.801079	6	0.384582	0.631482	Tap2
ENSMUSG00000020089	0.788546	6	0.962041	0.869584	Ppa1
ENSMUSG00000020388	0.752884	6	0.162256	0.661932	Pdlim4
ENSMUSG00000009281	0.739022	6	0.0399631	0.814815	Rarres2
ENSMUSG00000039450	0.739013	6	0.239085	0.595467	Dcxr
ENSMUSG00000064215	0.706613	6	0.541184	0.924156	Ifi27
ENSMUSG00000026104	0.693613	6	0.68931	0.7816	Stat1
ENSMUSG00000030538	0.688717	6	0.520448	0.690264	Cib1
ENSMUSG00000021607	0.687969	6	0.782707	0.779809	Mrpl36
ENSMUSG00000041736	0.658388	6	0.250628	0.710352	Tspo
ENSMUSG00000005232	0.647368	6	1	2.05575	G6pc2
ENSMUSG00000019929	0.634312	6	0.0626538	0.955269	Dcn
ENSMUSG00000037321	0.612727	6	0.437315	0.655493	Tap1
ENSMUSG00000005973	0.601392	6	0.183705	0.592231	Rcn1
ENSMUSG00000024414	0.572198	6	0.841058	0.718336	Mrpl27
ENSMUSG00000029152	0.556978	6	1	0.987666	Ociad1
ENSMUSG00000008373	0.556462	6	0.511902	0.595761	Prpf31
ENSMUSG00000024646	0.519209	6	0.361752	0.850798	Cyb5a
ENSMUSG00000031897	0.518143	6	0.390608	0.758092	Psmb10
ENSMUSG00000034855	0.514436	6	0.372585	1.07743	Cxcl10
ENSMUSG00000060244	0.500963	6	0.737539	0.571152	Alyref2
ENSMUSG00000002985	0.493974	6	0.14137	0.894619	Apoe
ENSMUSG00000063236	0.48394	6	1	0.7238	1110038F14Rik
ENSMUSG00000023236	0.48296	6	0.952595	2.63988	Scg5
ENSMUSG00000022844	0.481006	6	0.630055	0.601636	Pdia5
ENSMUSG00000055128	0.47976	6	1	0.684662	Cgrrf1
ENSMUSG00000014551	0.471772	6	0.526551	0.602567	Mrps25
ENSMUSG00000029260	0.464119	6	0.218914	0.6776	Ugt2b34
ENSMUSG00000046879	0.463681	6	0.656029	0.742907	Irgm1
ENSMUSG00000027364	0.442465	6	0.769073	0.663986	Usp50
ENSMUSG00000032301	0.4276	6	0.523753	0.842696	Psma4
ENSMUSG00000020736	0.427262	6	0.37389	0.632859	Nt5c
ENSMUSG00000028367	0.412042	6	0.564593	1.17474	Txn1
ENSMUSG00000031231	0.411774	6	1	1.44971	Cox7b
ENSMUSG00000031201	0.405139	6	0.740575	0.615981	Brcc3
ENSMUSG00000061947	0.399198	6	0.624555	0.982988	Serpina10
ENSMUSG00000071662	0.397589	6	1	0.948351	Polr2g
ENSMUSG00000026946	0.389107	6	0.537557	0.610274	Nmi
ENSMUSG00000030614	0.379113	6	0.665092	0.590653	Tmem126b
ENSMUSG00000033061	0.374046	6	0.760126	2.84988	Resp18
ENSMUSG00000001158	0.366598	6	0.76761	0.846167	Snrnp27
ENSMUSG00000029649	0.366034	6	0.757612	1.25614	Pomp
ENSMUSG00000038503	0.363396	6	0.633009	0.634136	Mesd
ENSMUSG00000030532	0.363056	6	0.793016	0.586758	Hddc3
ENSMUSG00000015943	0.356473	6	1	0.748138	Bola1
ENSMUSG00000031375	0.354621	6	0.0373037	0.76006	Bgn
ENSMUSG00000036781	0.351298	6	0.732349	1.73828	Rps27l
ENSMUSG00000067847	0.349268	6	0.954244	1.31557	Romo1
ENSMUSG00000015804	0.346581	6	0.82357	1.10618	Med28
ENSMUSG00000039007	0.342936	6	0.534558	0.878309	Cpq
ENSMUSG00000015247	0.340397	6	0.557143	0.637754	Nipsnap3b
ENSMUSG00000079018	0.340098	6	0.0497787	0.766512	Ly6c1
ENSMUSG00000019689	0.333762	6	0.9602	0.779795	Fmc1
ENSMUSG00000028419	0.332314	6	0.95165	1.1031	Chmp5
ENSMUSG00000025491	0.329075	6	0.0529455	0.794618	Ifitm1
ENSMUSG00000051989	0.327896	6	0.600142	0.728539	Smim11
ENSMUSG00000035595	0.327319	6	1	0.665933	Fam174c
ENSMUSG00000021243	0.32693	6	0.511199	0.626926	Fcf1
ENSMUSG00000074754	0.322265	6	0.804487	0.833539	Smim26
ENSMUSG00000030188	0.3214	6	0.48869	0.579661	Magohb
ENSMUSG00000035674	0.319167	6	0.876241	0.993498	Ndufa3
ENSMUSG00000027566	0.315495	6	0.860965	1.37849	Psma7
ENSMUSG00000072694	0.310507	6	0.990732	1.09711	1500011B03Rik
ENSMUSG00000016206	0.309746	6	0.548595	0.614964	H2-M3
ENSMUSG00000033916	0.306863	6	1	1.15219	Chmp2a
ENSMUSG00000015671	0.306151	6	0.696062	1.14669	Psma2
ENSMUSG00000014905	0.298339	6	1	1.73247	Dnajb9
ENSMUSG00000037720	0.295043	6	1	0.751135	Tmem33
ENSMUSG00000019303	0.291095	6	0.332242	0.591906	Psmc3ip
ENSMUSG00000042293	0.288469	6	1	0.926739	Gm5617
ENSMUSG00000028443	0.286868	6	0.800008	0.574601	Nudt2
ENSMUSG00000070730	0.284933	6	1	0.62903	Rmdn3
ENSMUSG00000009013	0.284588	6	0.593843	1.2591	Dynll1
ENSMUSG00000021178	0.284331	6	0.855709	0.764704	Psmc1
ENSMUSG00000035929	0.284096	6	0.507586	0.726042	H2-Q4
ENSMUSG00000072582	0.281891	6	0.856995	0.622115	Ptrh2
ENSMUSG00000022337	0.281423	6	0.636422	0.660651	Emc2
ENSMUSG00000026043	0.280309	6	0.0442338	0.830433	Col3a1
ENSMUSG00000014769	0.279302	6	0.754644	1.33804	Psmb1
ENSMUSG00000004096	0.269595	6	0.734398	0.900494	Cwc15
ENSMUSG00000079317	0.265512	6	1	0.624764	Trappc2
ENSMUSG00000060675	0.25678	6	0.784918	0.741838	Plaat3
ENSMUSG00000027447	0.256367	6	0.74169	2.48917	Cst3
ENSMUSG00000068749	0.256015	6	0.587687	0.855561	Psma5
ENSMUSG00000069744	0.255932	6	0.663359	1.01677	Psmb3
ENSMUSG00000031781	0.253099	6	0.678073	0.644484	Ciapin1
ENSMUSG00000045752	0.249571	6	1	1.02539	Tssc4
ENSMUSG00000028998	0.248974	6	0.87003	1.38204	Tomm7
ENSMUSG00000022323	0.247123	6	0.378236	0.609694	Rida
ENSMUSG00000035199	0.245965	6	0.498559	0.770281	Arl6ip5
ENSMUSG00000031285	0.243987	6	1	0.62244	Dcx
ENSMUSG00000028772	0.242197	6	0.821118	0.714403	Zcchc17
ENSMUSG00000027131	0.238499	6	1	0.724801	Emc4
ENSMUSG00000053898	0.238094	6	0.33846	0.694907	Ech1
ENSMUSG00000037376	0.23454	6	1	0.733019	Trmt6
ENSMUSG00000068220	0.233898	6	0.0686771	0.776758	Lgals1
ENSMUSG00000015092	0.229088	6	1	1.44617	Edf1
ENSMUSG00000031197	0.228602	6	0.614921	0.716617	Vbp1
ENSMUSG00000078784	0.226879	6	0.887284	0.804388	Rbis
ENSMUSG00000042737	0.225927	6	1	1.46395	Dpm3
ENSMUSG00000001642	0.221989	6	0.491012	0.746892	Akr1b3
ENSMUSG00000076609	0.220558	6	0.117169	1.47004	Igkc
ENSMUSG00000058267	0.216262	6	0.936824	1.06604	Mrps14
ENSMUSG00000029462	0.214288	6	0.675128	0.860889	Vps29
ENSMUSG00000024829	0.211312	6	0.744593	0.735569	Mrpl21
ENSMUSG00000029486	0.210811	6	0.977857	0.655197	Mrpl1
ENSMUSG00000020585	0.210399	6	0.700883	1.57687	Laptm4a
ENSMUSG00000026353	0.205036	6	0.892771	1.33342	Ubxn4
ENSMUSG00000021024	0.204935	6	0.702182	0.917095	Psma6
ENSMUSG00000036299	0.20189	6	0.808459	1.11686	BC031181
ENSMUSG00000031954	0.201209	6	0.843013	0.823689	Cfdp1
ENSMUSG00000021040	0.200759	6	0.710484	0.860811	Slirp
ENSMUSG00000025823	0.19681	6	0.558499	1.08479	Pdia4
ENSMUSG00000021917	0.195543	6	0.934817	1.84504	Spcs1
ENSMUSG00000028837	0.18957	6	0.832452	1.15019	Psmb2
ENSMUSG00000027248	0.187677	6	1	2.0464	Pdia3
ENSMUSG00000026914	0.186969	6	0.466568	0.659623	Psmd14
ENSMUSG00000007777	0.185499	6	0.925387	0.792608	0610009B22Rik
ENSMUSG00000001039	0.178892	6	1	0.732244	B9d1
ENSMUSG00000025492	0.178777	6	0.100124	0.833857	Ifitm3
ENSMUSG00000085022	0.178386	6	1	0.649126	Gm5860
ENSMUSG00000053317	0.173792	6	1	2.60253	Sec61b
ENSMUSG00000014504	0.171576	6	0.850367	0.889425	Srp19
ENSMUSG00000045435	0.169673	6	0.881196	0.671795	Tmem60
ENSMUSG00000028899	0.169479	6	0.376494	0.581106	Taf12
ENSMUSG00000016833	0.169475	6	0.725809	0.765938	Mrps18c
ENSMUSG00000006095	0.168901	6	1	0.915099	Tbcb
ENSMUSG00000045948	0.167065	6	1	1.29237	Mrps12
ENSMUSG00000011114	0.165753	6	0.998231	1.18601	Tbrg1
ENSMUSG00000042901	0.163946	6	1	0.703693	Aida
ENSMUSG00000078974	0.163618	6	1	2.65049	Sec61g
ENSMUSG00000037852	0.162308	6	0.997585	3.02247	Cpe
ENSMUSG00000063694	0.157814	6	0.978642	1.1292	Cycs
ENSMUSG00000022013	0.155772	6	0.834857	0.79492	Dnajc15
ENSMUSG00000029918	0.149973	6	0.888132	1.28647	Mrps33
ENSMUSG00000018196	0.149616	6	1	0.726976	Glrx2
ENSMUSG00000025630	0.149128	6	0.581008	0.88877	Hprt
ENSMUSG00000025894	0.143052	6	0.877546	0.605003	Aasdhppt
ENSMUSG00000035804	0.142445	6	1	7.64019	Ins1
ENSMUSG00000022889	0.14208	6	0.704017	0.582947	Mrpl39
ENSMUSG00000007815	0.141911	6	0.719924	1.29044	Rhoa
ENSMUSG00000024959	0.141794	6	0.520784	0.676296	Bad
ENSMUSG00000061518	0.141764	6	0.942545	1.56103	Cox5b
ENSMUSG00000049960	0.140187	6	0.79087	0.886298	Mrps16
ENSMUSG00000000296	0.139647	6	0.926415	0.605991	Tpd52l1
ENSMUSG00000057130	0.139408	6	0.899544	0.787484	Txnl4a
ENSMUSG00000054091	0.138932	6	0.765797	1.32359	1810037I17Rik
ENSMUSG00000020803	0.135568	6	0.975859	1.23643	Txndc17
ENSMUSG00000036372	0.133585	6	1	1.50705	Tmem258
ENSMUSG00000017801	0.131706	6	0.965959	0.649937	Mlx
ENSMUSG00000027422	0.131643	6	1	1.65123	Rrbp1
ENSMUSG00000090000	0.127469	6	0.962554	1.1805	Ier3ip1
ENSMUSG00000037190	0.123488	6	0.677078	0.584702	Cyb561d2
ENSMUSG00000032330	0.122323	6	0.940659	1.78086	Cox7a2
ENSMUSG00000033938	0.121582	6	0.952411	1.29595	Ndufb7
ENSMUSG00000022587	0.119094	6	0.424523	1.08963	Ly6e
ENSMUSG00000009549	0.116969	6	1	1.60806	Srp14
ENSMUSG00000091705	0.114305	6	0.876672	0.853477	H2-Q2
ENSMUSG00000033845	0.114249	6	0.577643	0.665728	Mrpl15
ENSMUSG00000006699	0.113567	6	0.4897	1.14705	Cdc42
ENSMUSG00000038005	0.109534	6	0.35154	0.672864	Hpf1
ENSMUSG00000019710	0.109258	6	0.694063	0.771181	Mrpl24
ENSMUSG00000078681	0.107767	6	0.863659	0.7678	Tm2d3
ENSMUSG00000038717	0.107247	6	0.951241	2.34032	Atp5l
ENSMUSG00000042043	0.106992	6	0.800811	1.25592	Tbca
ENSMUSG00000020022	0.106761	6	0.912055	1.22991	Ndufa12
ENSMUSG00000022204	0.0981647	6	0.694329	0.665753	Ngdn
ENSMUSG00000003161	0.096128	6	0.449591	0.815851	Sri
ENSMUSG00000091537	0.0959701	6	0.928639	1.56392	Tma7
ENSMUSG00000015672	0.0931502	6	0.644735	0.705693	Mrpl32
ENSMUSG00000017778	0.0919351	6	0.910416	1.89485	Cox7c
ENSMUSG00000038690	0.0907541	6	0.964091	1.77559	Atp5j2
ENSMUSG00000024480	0.0902877	6	0.840138	0.892783	Ap3s1
ENSMUSG00000037361	0.0893913	6	0.820647	1.09107	Sf3b6
ENSMUSG00000008822	0.0892681	6	0.73604	0.665168	Acyp1
ENSMUSG00000027133	0.0891854	6	0.936424	1.2122	Nop10
ENSMUSG00000005779	0.086951	6	0.955606	1.22336	Psmb4
ENSMUSG00000034259	0.0867605	6	1	0.711205	Exosc4
ENSMUSG00000056260	0.0863057	6	1	0.679413	Lrif1
ENSMUSG00000036199	0.0857848	6	0.951522	1.68595	Ndufa13
ENSMUSG00000025724	0.0852684	6	1	1.09727	Sec11a
ENSMUSG00000038880	0.0833947	6	1	0.902412	Mrps34
ENSMUSG00000071654	0.0830275	6	0.917435	0.799206	Uqcc3
ENSMUSG00000029780	0.0742051	6	1	0.965134	Nt5c3
ENSMUSG00000018287	0.0741176	6	0.736473	0.733883	Spag7
ENSMUSG00000047844	0.073025	6	0.822607	0.952528	Bex4
ENSMUSG00000031521	0.0699158	6	0.892969	1.03044	Aga
ENSMUSG00000031839	0.0460096	6	1	1.30623	Hsbp1
ENSMUSG00000025393	0.0429224	6	0.760804	1.63266	Atp5b
ENSMUSG00000020571	0.034781	6	1	1.99541	Pdia6
ENSMUSG00000059142	0.568774	5	0.484605	0.609798	Zfp945
ENSMUSG00000022035	0.394746	5	0.950193	0.676688	Ccdc25
ENSMUSG00000025893	0.36995	5	1	0.597821	Kbtbd3
ENSMUSG00000067995	0.347034	5	0.776684	0.627086	Gtf2f2
ENSMUSG00000031590	0.340624	5	0.403954	0.63273	Frg1
ENSMUSG00000008333	0.314081	5	0.389498	0.665867	Snrpb2
ENSMUSG00000034321	0.294023	5	0.538595	0.609378	Exosc1
ENSMUSG00000001383	0.29336	5	0.833989	0.818799	Zmat2
ENSMUSG00000024132	0.292543	5	0.609297	0.635523	Eci1
ENSMUSG00000094786	0.281369	5	0.627621	0.579121	Gm14403
ENSMUSG00000030706	0.277061	5	0.996387	0.766726	Mrpl48
ENSMUSG00000045854	0.267323	5	1	0.658883	Lyrm2
ENSMUSG00000027835	0.263838	5	0.563776	0.740437	Pdcd10
ENSMUSG00000020857	0.263417	5	0.98147	0.621923	Nme2
ENSMUSG00000071855	0.250349	5	0.692853	0.591492	Ccdc112
ENSMUSG00000068184	0.24902	5	0.746707	0.615087	Ndufaf2
ENSMUSG00000027001	0.247162	5	1	0.597834	Dusp19
ENSMUSG00000050856	0.245477	5	0.935853	1.24366	Atp5k
ENSMUSG00000028484	0.233567	5	0.471135	0.80042	Psip1
ENSMUSG00000035505	0.230095	5	0.734917	0.592325	Cox18
ENSMUSG00000012483	0.228133	5	0.259456	0.584116	Rpa3
ENSMUSG00000001833	0.220387	5	0.323623	0.864008	Septin7
ENSMUSG00000031347	0.218835	5	0.662299	0.711524	Cetn2
ENSMUSG00000052428	0.21338	5	0.972562	0.939858	Tmco1
ENSMUSG00000025939	0.209005	5	1	0.762869	Ube2w
ENSMUSG00000031357	0.205341	5	0.765089	0.629346	Syap1
ENSMUSG00000051671	0.202607	5	0.806848	0.608033	Coa6
ENSMUSG00000036992	0.202083	5	0.305988	0.588458	Nxt1
ENSMUSG00000027080	0.201739	5	0.508189	0.579419	Med19
ENSMUSG00000028647	0.194005	5	0.828463	0.651644	Mycbp
ENSMUSG00000031697	0.193726	5	0.447539	0.646696	Orc6
ENSMUSG00000031105	0.189537	5	0.832741	0.614746	Slc25a14
ENSMUSG00000051319	0.1874	5	0.904797	0.822559	Mtln
ENSMUSG00000055826	0.181157	5	0.76375	0.678472	Tescl
ENSMUSG00000040112	0.176614	5	0.749468	0.601751	Mrps35
ENSMUSG00000032475	0.173654	5	0.486963	0.683751	Nck1
ENSMUSG00000068882	0.167233	5	0.640645	0.966617	Ssb
ENSMUSG00000028044	0.166846	5	0.356362	0.725766	Cks1b
ENSMUSG00000029469	0.166144	5	1	0.744093	Ift81
ENSMUSG00000024537	0.165104	5	0.649936	0.618562	Psmg2
ENSMUSG00000031242	0.155238	5	0.872083	0.588973	2610002M06Rik
ENSMUSG00000019738	0.149711	5	0.993951	0.814844	Polr2i
ENSMUSG00000005299	0.145609	5	0.929714	0.632478	Letm1
ENSMUSG00000002102	0.144455	5	0.536136	0.74884	Psmc3
ENSMUSG00000028292	0.142458	5	1	0.587481	Rars2
ENSMUSG00000059518	0.140585	5	0.953409	0.855625	Znhit1
ENSMUSG00000024067	0.138868	5	0.663797	0.828985	Dpy30
ENSMUSG00000026031	0.13745	5	0.481986	0.782592	Cflar
ENSMUSG00000025785	0.135139	5	0.764928	0.694066	Exosc7
ENSMUSG00000029203	0.133626	5	0.96142	0.932654	Ube2k
ENSMUSG00000028187	0.125056	5	0.551922	0.609772	Rpf1
ENSMUSG00000028609	0.119209	5	0.492126	0.770914	Magoh
ENSMUSG00000041278	0.117159	5	0.699393	0.638799	Ttc1
ENSMUSG00000030342	0.112444	5	0.0844061	0.704524	Cd9
ENSMUSG00000030417	0.110705	5	0.742738	0.903328	Pdcd5
ENSMUSG00000020153	0.11057	5	0.933486	1.04264	Ndufs7
ENSMUSG00000040006	0.107577	5	0.865852	0.803505	Ginm1
ENSMUSG00000000355	0.102045	5	0.788592	0.711075	Mcts1
ENSMUSG00000037204	0.0972723	5	0.517099	0.597418	Atg101
ENSMUSG00000001240	0.0969955	5	0.124464	0.610175	Ramp2
ENSMUSG00000036446	0.0942777	5	0.040071	0.8573	Lum
ENSMUSG00000027170	0.0920393	5	0.802429	1.0928	Eif3m
ENSMUSG00000024446	0.0879619	5	0.770088	0.743052	Rpp21
ENSMUSG00000071014	0.0862026	5	1	1.00736	Ndufb6
ENSMUSG00000014226	0.0859755	5	0.69588	0.849073	Cacybp
ENSMUSG00000020171	0.0841689	5	0.541658	0.700004	Yeats4
ENSMUSG00000007721	0.082585	5	0.867748	0.762758	Ccdc124
ENSMUSG00000039246	0.0814419	5	1	0.659591	Lyplal1
ENSMUSG00000000184	0.0807518	5	1	2.24748	Ccnd2
ENSMUSG00000024096	0.0799647	5	0.970763	0.956617	Ralbp1
ENSMUSG00000028821	0.0796273	5	0.668032	0.817265	Syf2
ENSMUSG00000004771	0.079401	5	0.585648	0.940151	Rab11a
ENSMUSG00000004285	0.0779267	5	0.954671	1.68031	Atp6v1f
ENSMUSG00000022037	0.077518	5	0.219425	0.975265	Clu
ENSMUSG00000032575	0.077365	5	0.957285	2.39974	Manf
ENSMUSG00000022571	0.0769971	5	0.744506	0.599164	Pycrl
ENSMUSG00000100691	0.0768977	5	0.992591	0.629066	2010320M18Rik
ENSMUSG00000057388	0.0751836	5	0.306359	0.679985	Mrpl18
ENSMUSG00000000088	0.0741916	5	0.565758	1.15266	Cox5a
ENSMUSG00000045107	0.0734648	5	1	0.706833	Saysd1
ENSMUSG00000021606	0.0718132	5	0.841961	1.26226	Ndufs6
ENSMUSG00000001707	0.0716622	5	0.422697	0.593841	Eef1e1
ENSMUSG00000032040	0.0700722	5	0.529016	0.614675	Dcps
ENSMUSG00000010607	0.0673755	5	0.888044	0.749726	Pigyl
ENSMUSG00000049154	0.06638	5	0.709876	1.28043	Fam183b
ENSMUSG00000019494	0.0662017	5	0.462434	0.701426	Cops6
ENSMUSG00000046516	0.0648662	5	0.827828	1.16111	Cox17
ENSMUSG00000005447	0.0640437	5	0.232494	0.643784	Pafah1b3
ENSMUSG00000034345	0.0638606	5	0.849861	0.915076	Gtf2h5
ENSMUSG00000015013	0.0636534	5	1	1.16644	Trappc2l
ENSMUSG00000034566	0.0626221	5	0.915554	1.77043	Atp5h
ENSMUSG00000001674	0.0622536	5	0.695159	0.706483	Ddx18
ENSMUSG00000022452	0.0604999	5	1	1.71483	Smdt1
ENSMUSG00000018858	0.0584059	5	0.971545	0.818655	Mrpl58
ENSMUSG00000079508	0.0577309	5	0.934006	0.670121	Apoo
ENSMUSG00000059278	0.0576858	5	1	0.913625	Naa38
ENSMUSG00000022400	0.0573497	5	0.898675	1.376	Rbx1
ENSMUSG00000038722	0.0571796	5	0.929155	0.839823	Bud31
ENSMUSG00000024346	0.0568497	5	0.869731	0.914871	Pfdn1
ENSMUSG00000005161	0.0565004	5	0.832487	1.2309	Prdx2
ENSMUSG00000036438	0.0511668	5	0.589676	1.51252	Calm2
ENSMUSG00000051154	0.0492171	5	0.692995	0.788613	Commd3
ENSMUSG00000030629	0.0490712	5	0.434913	0.84078	Zfand6
ENSMUSG00000028648	0.0480772	5	0.99666	1.46143	Ndufs5
ENSMUSG00000019794	0.0462878	5	0.918797	0.641061	Katna1
ENSMUSG00000020708	0.0450676	5	0.842899	0.886735	Psmc5
ENSMUSG00000027706	0.0425541	5	1	1.42622	Sec62
ENSMUSG00000018286	0.042082	5	0.809344	1.18461	Psmb6
ENSMUSG00000050732	0.0416698	5	0.628566	1.17887	Vamp8
ENSMUSG00000048970	0.0407828	5	1	0.664466	C1galt1c1
ENSMUSG00000023967	0.0404744	5	1	0.812292	Mrps18a
ENSMUSG00000029038	0.0393567	5	0.646671	0.877275	Ssu72
ENSMUSG00000031059	0.0373066	5	1	1.76953	Ndufb11
ENSMUSG00000053565	0.0368032	5	0.640376	1.17151	Eif3k
ENSMUSG00000029911	0.0345453	5	0.953258	0.810972	Ssbp1
ENSMUSG00000074656	0.0337212	5	0.707713	1.38311	Eif2s2
ENSMUSG00000063787	0.0335502	5	0.943537	0.968516	Chchd1
ENSMUSG00000026851	0.032374	5	0.916553	0.770698	BC005624
ENSMUSG00000029725	0.0314577	5	0.543484	0.6038	Ppp1r35
ENSMUSG00000062203	0.0313081	5	0.818757	0.848319	Gspt1
ENSMUSG00000021583	0.0306579	5	0.927596	0.603657	Erap1
ENSMUSG00000030298	0.0272165	5	0.964073	0.880769	Sec13
ENSMUSG00000022956	0.0271884	5	0.673691	1.11409	Atp5o
ENSMUSG00000022820	0.0266914	5	0.80552	1.06868	Ndufb4
ENSMUSG00000036751	0.0251764	5	0.938545	1.73906	Cox6b1
ENSMUSG00000026083	0.0251549	5	0.831178	1.09724	Eif5b
ENSMUSG00000043998	0.0239605	5	0.548786	0.756392	Mgat2
ENSMUSG00000042747	0.0237823	5	0.94305	1.95372	Krtcap2
ENSMUSG00000001175	0.0236928	5	0.807349	2.63185	Calm1
ENSMUSG00000085715	0.0233926	5	0.384274	0.662312	Tsix
ENSMUSG00000014294	0.0224697	5	0.966745	1.78063	Ndufa2
ENSMUSG00000049299	0.0220174	5	0.806447	0.868066	Trappc1
ENSMUSG00000039771	0.0205876	5	0.832101	0.904347	Polr2j
ENSMUSG00000026032	0.0201497	5	0.992302	1.12226	Ndufb3
ENSMUSG00000032288	0.0179359	5	1	0.928074	Imp3
ENSMUSG00000066551	0.0179351	5	0.493245	1.40969	Hmgb1
ENSMUSG00000021496	0.0172324	5	0.809724	0.7811	Pcbd2
ENSMUSG00000031601	0.0167783	5	0.883805	0.798172	Cnot7
ENSMUSG00000002660	0.0163343	5	1	0.868609	Clpp
ENSMUSG00000005233	0.0161599	5	0.55893	1.11513	Spc25
ENSMUSG00000021241	0.0160203	5	0.970947	0.68761	Isca2
ENSMUSG00000028563	0.0153009	5	0.887233	0.905811	Tm2d1
ENSMUSG00000035885	0.0150139	5	1	2.46491	Cox8a
ENSMUSG00000024474	0.0146961	5	0.770569	0.770401	Ik
ENSMUSG00000037152	0.0143148	5	1	1.36642	Ndufc1
ENSMUSG00000042670	0.011873	5	1	0.963826	Immp1l
ENSMUSG00000041881	0.0114831	5	0.963978	1.47809	Ndufa7
ENSMUSG00000024425	0.00626957	5	0.827681	1.05413	Ndfip1
ENSMUSG00000005732	0.00582439	5	0.458945	0.916146	Ranbp1
ENSMUSG00000087260	0.00450161	5	0.629003	0.840241	Lamtor5
ENSMUSG00000024158	0.0037842	5	1	0.935574	Hagh
ENSMUSG00000025169	0.00184535	5	0.659358	0.600297	Ogfod3
ENSMUSG00000037958	0.00130295	5	0.86056	0.683657	Nsrp1
ENSMUSG00000025647	0.000710705	5	0.28142	0.756927	Shisa5
ENSMUSG00000045624	-0.000647292	5	0.743012	0.667451	Esf1
ENSMUSG00000050608	-0.00438258	5	0.944598	1.77035	Micos10
ENSMUSG00000035227	-0.00438888	5	0.793614	1.93979	Spcs2
ENSMUSG00000020149	-0.00462172	5	1	1.24421	Rab1a
ENSMUSG00000036764	-0.00475111	5	0.632109	0.833113	Dnajc12
ENSMUSG00000062931	-0.00584676	5	1	0.609363	Zfp938
ENSMUSG00000086158	-0.00667379	5	0.924595	0.587141	Ccpg1os
ENSMUSG00000028691	-0.00731563	5	0.569583	1.59529	Prdx1
ENSMUSG00000022193	-0.00958877	5	0.974338	1.14935	Psmb5
ENSMUSG00000036402	-0.00959606	5	1	1.69037	Gng12
ENSMUSG00000084786	-0.0115703	5	0.904176	1.53622	Ubl5
ENSMUSG00000075486	-0.0135829	5	1	0.868181	Commd6
ENSMUSG00000045996	-0.0153252	5	0.922772	0.873251	Polr2k
ENSMUSG00000039016	-0.0161235	5	1	1.14805	Timm8b
ENSMUSG00000021967	-0.0170069	5	0.572795	1.02283	Mrpl57
ENSMUSG00000027236	-0.0191362	5	0.925614	0.767736	Eif3j1
ENSMUSG00000021537	-0.0205093	5	0.625283	0.778295	Cetn3
ENSMUSG00000022300	-0.0222584	5	0.619828	0.606124	Dcaf13
ENSMUSG00000021576	-0.0230217	5	0.681125	0.938355	Pdcd6
ENSMUSG00000026895	-0.0230404	5	0.829415	1.01515	Ndufa8
ENSMUSG00000026989	-0.0232762	5	1	1.46704	Dapl1
ENSMUSG00000002379	-0.0235402	5	1	1.46327	Ndufa11
ENSMUSG00000013593	-0.0242354	5	1	1.46075	Ndufs2
ENSMUSG00000086503	-0.0252837	5	0.799393	2.51123	Xist
ENSMUSG00000020163	-0.0262803	5	0.977636	1.69466	Uqcr11
ENSMUSG00000004945	-0.0275845	5	0.883587	0.710599	Tmem242
ENSMUSG00000022890	-0.0281858	5	0.933436	1.67807	Atp5j
ENSMUSG00000005510	-0.0294676	5	1	1.01246	Ndufs3
ENSMUSG00000020056	-0.0295865	5	0.901185	0.740943	Washc3
ENSMUSG00000022339	-0.0320315	5	0.858068	0.624658	Ebag9
ENSMUSG00000039067	-0.0330203	5	0.862722	0.981566	Psmd7
ENSMUSG00000022247	-0.0331853	5	0.627025	0.65048	Brix1
ENSMUSG00000028261	-0.0343155	5	0.99595	0.668414	Ndufaf4
ENSMUSG00000022674	-0.0344851	5	0.737352	0.688081	Ube2v2
ENSMUSG00000020180	-0.0348285	5	0.545378	0.78677	Snrpd3
ENSMUSG00000024309	-0.0351971	5	0.639898	0.782738	Pfdn6
ENSMUSG00000031168	-0.0355822	5	0.909887	0.714268	Ebp
ENSMUSG00000075705	-0.0370812	5	0.243634	0.647014	Msrb1
ENSMUSG00000001666	-0.0371426	5	0.800348	0.808373	Ddt
ENSMUSG00000006299	-0.0382444	5	0.963787	0.925081	Aamp
ENSMUSG00000090553	-0.0403171	5	0.374934	0.905915	Snrpe
ENSMUSG00000115987	-0.0412957	5	0.83005	0.930457	Vps28
ENSMUSG00000021621	-0.0414981	5	1	0.679623	Zcchc9
ENSMUSG00000030751	-0.0417202	5	0.561339	0.918485	Psma1
ENSMUSG00000012422	-0.0439346	5	1	1.21423	Tmem167
ENSMUSG00000021665	-0.0443444	5	0.147522	0.609086	Hexb
ENSMUSG00000028671	-0.0457843	5	0.963346	0.651472	Gale
ENSMUSG00000091625	-0.0472102	5	0.335879	0.687939	Lsm5
ENSMUSG00000030869	-0.0515323	5	0.932091	1.20429	Ndufab1
ENSMUSG00000042032	-0.0536574	5	0.922208	0.739018	Mat2b
ENSMUSG00000026879	-0.0541297	5	0.119997	0.703901	Gsn
ENSMUSG00000060373	-0.0559499	5	0.617444	0.984621	Hnrnpc
ENSMUSG00000053841	-0.0563652	5	1	0.686277	Txlna
ENSMUSG00000059734	-0.0564571	5	0.64222	0.849622	Ndufs8
ENSMUSG00000020321	-0.0576477	5	1	1.55891	Mdh1
ENSMUSG00000024038	-0.0603709	5	1	1.6376	Ndufv3
ENSMUSG00000024790	-0.0605261	5	0.628241	0.629792	Sac3d1
ENSMUSG00000021737	-0.0607386	5	1	0.92637	Psmd6
ENSMUSG00000025935	-0.0627885	5	1	1.63745	Tram1
ENSMUSG00000079480	-0.063703	5	0.83838	0.771831	Pin4
ENSMUSG00000049760	-0.0638241	5	1	1.50665	Micos13
ENSMUSG00000027099	-0.065054	5	1	0.687364	Mtx2
ENSMUSG00000054428	-0.0666247	5	0.907374	1.86306	Atpif1
ENSMUSG00000030335	-0.0668874	5	0.946576	0.884282	Mrpl51
ENSMUSG00000071528	-0.0696172	5	0.694072	1.54673	Atp5md
ENSMUSG00000031595	-0.0708859	5	0.305995	0.59705	Pdgfrl
ENSMUSG00000022450	-0.0743305	5	0.821566	1.44956	Ndufa6
ENSMUSG00000063200	-0.0747429	5	0.570334	0.90369	Nol7
ENSMUSG00000032076	-0.0757499	5	0.207373	0.631788	Cadm1
ENSMUSG00000003623	-0.0764046	5	0.268126	0.596474	Crot
ENSMUSG00000021520	-0.0785754	5	0.886535	1.69077	Uqcrb
ENSMUSG00000027900	-0.0809387	5	0.442044	0.627861	Dram2
ENSMUSG00000031226	-0.0825739	5	0.654351	0.726357	Pbdc1
ENSMUSG00000002580	-0.0826261	5	1	1.30861	Mien1
ENSMUSG00000021497	-0.0835105	5	1	0.775411	Txndc15
ENSMUSG00000079658	-0.0847965	5	0.842008	1.01768	Eloc
ENSMUSG00000040795	-0.084844	5	0.620785	0.604561	Iqcc
ENSMUSG00000047187	-0.0848659	5	1	1.54667	Rab2a
ENSMUSG00000022174	-0.0855262	5	1	2.2838	Dad1
ENSMUSG00000059534	-0.0859528	5	0.935593	1.58536	Uqcr10
ENSMUSG00000090258	-0.0883107	5	0.903856	0.961359	Churc1
ENSMUSG00000042198	-0.088458	5	1	0.903232	Chchd7
ENSMUSG00000038803	-0.090935	5	0.964542	1.40102	Ost4
ENSMUSG00000015790	-0.0920747	5	1	0.737726	Surf1
ENSMUSG00000032112	-0.0947673	5	0.976892	0.791472	Trappc4
ENSMUSG00000002416	-0.0948622	5	0.977137	1.28745	Ndufb2
ENSMUSG00000000581	-0.0973879	5	0.685267	0.769259	C1d
ENSMUSG00000040269	-0.0976164	5	1	0.788014	Mrps28
ENSMUSG00000027712	-0.101517	5	0.55167	1.41575	Anxa5
ENSMUSG00000014313	-0.102318	5	0.929481	1.98529	Cox6c
ENSMUSG00000029322	-0.103569	5	0.0519029	0.673751	Plac8
ENSMUSG00000050796	-0.104984	5	0.936096	0.579064	B3galt6
ENSMUSG00000018189	-0.106192	5	0.420648	0.621086	Uchl5
ENSMUSG00000032869	-0.108779	5	1	0.63156	Psmf1
ENSMUSG00000022769	-0.109319	5	0.985541	1.6929	Sdf2l1
ENSMUSG00000054237	-0.109865	5	0.858016	0.62303	Fra10ac1
ENSMUSG00000073616	-0.113808	5	0.942929	1.2585	Cops9
ENSMUSG00000006057	-0.11463	5	1	2.01105	Atp5g1
ENSMUSG00000028062	-0.114631	5	1	1.26599	Lamtor2
ENSMUSG00000071451	-0.122246	5	0.802015	0.737847	Psmg4
ENSMUSG00000000563	-0.122346	5	0.856533	1.42364	Atp5pb
ENSMUSG00000032383	-0.124101	5	0.541391	1.2073	Ppib
ENSMUSG00000067149	-0.129533	5	0.0422459	1.02476	Jchain
ENSMUSG00000020224	-0.130504	5	0.589655	0.804133	Llph
ENSMUSG00000021550	-0.133601	5	0.906732	0.704611	2210016F16Rik
ENSMUSG00000025364	-0.135218	5	0.346532	0.718943	Pa2g4
ENSMUSG00000020621	-0.135903	5	1	0.654333	Rdh14
ENSMUSG00000027944	-0.136392	5	1	0.871509	Hax1
ENSMUSG00000030265	-0.136762	5	0.967693	1.05967	Kras
ENSMUSG00000031634	-0.142765	5	1	0.867715	Ufsp2
ENSMUSG00000041697	-0.144884	5	1	1.7354	Cox6a1
ENSMUSG00000028668	-0.145706	5	0.630688	0.622335	Eloa
ENSMUSG00000025035	-0.145933	5	1	0.979509	Arl3
ENSMUSG00000074884	-0.146163	5	0.914079	2.22458	Serf2
ENSMUSG00000061474	-0.146919	5	0.695091	0.737131	Mrps36
ENSMUSG00000003444	-0.147205	5	1	0.747376	Med29
ENSMUSG00000079184	-0.151436	5	0.856483	0.76003	Mphosph8
ENSMUSG00000070934	-0.158195	5	1	0.882155	Rraga
ENSMUSG00000022108	-0.160988	5	0.810814	2.278	Itm2b
ENSMUSG00000030654	-0.161053	5	0.394734	0.839773	Arl6ip1
ENSMUSG00000029810	-0.164895	5	0.594213	1.41348	Tmem176b
ENSMUSG00000019579	-0.166842	5	1	1.15406	Mydgf
ENSMUSG00000042312	-0.16934	5	0.335806	0.770447	S100a13
ENSMUSG00000022023	-0.171808	5	0.761474	0.746633	Wbp4
ENSMUSG00000038213	-0.179471	5	1	0.71917	Tapbpl
ENSMUSG00000074797	-0.181618	5	0.92681	0.676759	Itpa
ENSMUSG00000079197	-0.182312	5	0.597822	0.966993	Psme2
ENSMUSG00000075702	-0.18309	5	1	1.90205	Selenom
ENSMUSG00000021598	-0.185909	5	0.715674	0.69413	Med10
ENSMUSG00000020441	-0.186238	5	0.5313	0.642652	2310033P09Rik
ENSMUSG00000095687	-0.188133	5	0.260936	0.713192	Rnaset2a
ENSMUSG00000042682	-0.188395	5	0.964912	2.21968	Selenok
ENSMUSG00000024048	-0.188739	5	0.276596	0.791003	Myl12a
ENSMUSG00000041355	-0.18945	5	0.992812	1.50973	Ssr2
ENSMUSG00000017428	-0.189762	5	0.732082	0.844897	Psmd11
ENSMUSG00000032026	-0.189834	5	0.57935	1.23578	Rexo2
ENSMUSG00000021290	-0.194297	5	0.94747	1.31873	Atp5mpl
ENSMUSG00000022205	-0.194401	5	0.535698	1.49379	Sub1
ENSMUSG00000020225	-0.197343	5	1	1.31714	Tmbim4
ENSMUSG00000041681	-0.202959	5	1	7.05114	Iapp
ENSMUSG00000004980	-0.203204	5	0.650194	1.40093	Hnrnpa2b1
ENSMUSG00000062270	-0.203719	5	0.731711	1.69269	Morf4l1
ENSMUSG00000017188	-0.207314	5	1	1.50468	Coa3
ENSMUSG00000020457	-0.208525	5	0.932866	0.735033	Drg1
ENSMUSG00000000215	-0.209741	5	1	8.86094	Ins2
ENSMUSG00000027304	-0.21052	5	0.624299	0.718039	Rtf1
ENSMUSG00000072772	-0.210829	5	0.644716	0.7232	Grcc10
ENSMUSG00000029632	-0.211439	5	1	1.68567	Ndufa4
ENSMUSG00000042712	-0.213743	5	1	2.37057	Tceal9
ENSMUSG00000041891	-0.219722	5	1	1.69658	Lman1
ENSMUSG00000020219	-0.220597	5	0.897441	1.26455	Timm13
ENSMUSG00000046229	-0.224252	5	1	1.41725	Scand1
ENSMUSG00000058833	-0.225731	5	1	0.986583	Rex1bd
ENSMUSG00000023067	-0.227629	5	0.269839	0.968827	Cdkn1a
ENSMUSG00000027405	-0.228537	5	0.498226	0.699235	Nop56
ENSMUSG00000052364	-0.228889	5	0.730049	0.677442	B630019K06Rik
ENSMUSG00000041959	-0.231844	5	0.550386	1.16803	S100a10
ENSMUSG00000051256	-0.231979	5	1	0.77728	Jagn1
ENSMUSG00000003559	-0.233289	5	1	0.735172	As3mt
ENSMUSG00000034868	-0.234646	5	0.320833	0.692971	Myl12b
ENSMUSG00000049751	-0.238289	5	0.924597	1.81898	Rpl36al
ENSMUSG00000028098	-0.238336	5	1	0.772044	Rnf115
ENSMUSG00000056116	-0.240097	5	0.448469	0.665039	H2-T22
ENSMUSG00000057572	-0.242189	5	0.727167	0.679959	Zbtb8os
ENSMUSG00000002064	-0.243758	5	1	0.864735	Sdf2
ENSMUSG00000018770	-0.244766	5	0.876783	1.28004	Atp5g3
ENSMUSG00000054312	-0.249158	5	0.973141	1.08428	Mrps21
ENSMUSG00000028964	-0.24999	5	0.987613	1.54318	Park7
ENSMUSG00000043241	-0.261639	5	0.702522	0.642255	Upf2
ENSMUSG00000001380	-0.273785	5	0.94551	0.63232	Hars
ENSMUSG00000021587	-0.274702	5	1	1.34931	Pcsk1
ENSMUSG00000005823	-0.274999	5	1	0.671352	Gpr108
ENSMUSG00000039128	-0.278708	5	0.975164	0.750876	Cdc123
ENSMUSG00000027245	-0.285244	5	0.861722	0.76353	Hypk
ENSMUSG00000029838	-0.288239	5	0.0331278	0.843014	Ptn
ENSMUSG00000041084	-0.292663	5	1	1.7354	Ostc
ENSMUSG00000048040	-0.297917	5	1	0.773945	Arxes2
ENSMUSG00000035649	-0.30179	5	1	0.73668	Zcchc7
ENSMUSG00000078427	-0.306402	5	0.505042	0.741847	Sarnp
ENSMUSG00000018569	-0.309382	5	0.655861	1.09617	Cldn7
ENSMUSG00000036114	-0.311055	5	0.693663	0.640242	Rpp25l
ENSMUSG00000016495	-0.311294	5	0.642789	0.664824	Plgrkt
ENSMUSG00000023791	-0.31722	5	0.776279	0.631277	Pigx
ENSMUSG00000030062	-0.325719	5	1	1.35057	Rpn1
ENSMUSG00000037822	-0.33012	5	1	1.69448	Smim14
ENSMUSG00000091803	-0.333816	5	1	0.595551	Cox16
ENSMUSG00000028343	-0.336701	5	0.751275	1.01891	Erp44
ENSMUSG00000051579	-0.337453	5	1	1.08856	Tceal8
ENSMUSG00000060475	-0.347547	5	0.626103	0.696323	Wtap
ENSMUSG00000041777	-0.362524	5	0.812674	0.664398	Cir1
ENSMUSG00000055943	-0.363619	5	1	1.1417	Emc7
ENSMUSG00000028757	-0.36637	5	1	1.62476	Ddost
ENSMUSG00000001767	-0.368607	5	0.724476	0.580875	Crnkl1
ENSMUSG00000004366	-0.376376	5	0.319998	1.78152	Sst
ENSMUSG00000106918	-0.38458	5	0.861239	1.0403	Mrpl33
ENSMUSG00000048277	-0.384589	5	0.227619	0.689204	Syngr2
ENSMUSG00000023904	-0.389724	5	1	1.17759	Hcfc1r1
ENSMUSG00000021266	-0.39199	5	0.474099	0.702416	Wars
ENSMUSG00000033020	-0.393194	5	0.87979	0.971082	Polr2f
ENSMUSG00000016427	-0.395068	5	1	1.77843	Ndufa1
ENSMUSG00000021928	-0.398117	5	0.984112	0.663264	Ebpl
ENSMUSG00000018593	-0.410489	5	0.0545971	0.78568	Sparc
ENSMUSG00000030659	-0.414222	5	1	1.6105	Nucb2
ENSMUSG00000020863	-0.431356	5	0.82505	0.819959	Luc7l3
ENSMUSG00000073684	-0.437124	5	0.702304	0.672523	Faap20
ENSMUSG00000021843	-0.440451	5	0.996016	0.844388	Ktn1
ENSMUSG00000021716	-0.443382	5	0.773967	0.677066	Srek1ip1
ENSMUSG00000019158	-0.443553	5	0.954249	1.1171	Tmem160
ENSMUSG00000027953	-0.451251	5	1	0.961195	Slc50a1
ENSMUSG00000029761	-0.456156	5	0.173935	0.751429	Cald1
ENSMUSG00000036504	-0.461384	5	0.455369	0.655398	Phpt1
ENSMUSG00000030647	-0.472276	5	1	1.58175	Ndufc2
ENSMUSG00000029616	-0.485011	5	0.740827	1.22077	Erp29
ENSMUSG00000037437	-0.486998	5	1	0.732452	Adam32
ENSMUSG00000079523	-0.494786	5	0.347029	1.1736	Tmsb10
ENSMUSG00000027642	-0.496439	5	1	1.61249	Rpn2
ENSMUSG00000026088	-0.496701	5	1	0.655002	Mitd1
ENSMUSG00000038312	-0.498541	5	0.721237	1.12211	Edem2
ENSMUSG00000034845	-0.50311	5	0.0338994	0.688128	Plvap
ENSMUSG00000021094	-0.528158	5	1	0.886666	Dhrs7
ENSMUSG00000019933	-0.541228	5	0.774338	1.20393	Mrln
ENSMUSG00000047735	-0.544309	5	0.87229	0.686984	Samd9l
ENSMUSG00000035692	-0.554473	5	0.381056	0.973511	Isg15
ENSMUSG00000032557	-0.560553	5	1	1.01056	Uba5
ENSMUSG00000055148	-0.561566	5	0.170123	0.755318	Klf2
ENSMUSG00000021248	-0.574232	5	0.975553	1.96415	Tmed10
ENSMUSG00000027078	-0.575448	5	0.55018	0.677728	Ube2l6
ENSMUSG00000019188	-0.585972	5	0.651357	1.31272	H13
ENSMUSG00000040483	-0.594514	5	1	0.787113	Xaf1
ENSMUSG00000010358	-0.599953	5	0.724737	0.703471	Ifi35
ENSMUSG00000002844	-0.606364	5	0.805709	0.71119	Adprh
ENSMUSG00000022210	-0.644201	5	1	0.696438	Dhrs4
ENSMUSG00000029076	-0.645767	5	1	1.32267	Sdf4
ENSMUSG00000006546	-0.648112	5	0.489821	0.781787	Cryba2
ENSMUSG00000023039	-0.678104	5	0.795427	1.28378	Krt7
ENSMUSG00000005268	-0.68471	5	1	1.59602	Prlr
ENSMUSG00000030282	-0.712163	5	1	1.0144	Cmas
ENSMUSG00000003363	-0.722204	5	0.558971	0.784245	Pld3
ENSMUSG00000035521	-0.72427	5	1	1.0952	Gnptg
ENSMUSG00000028843	-0.724853	5	0.212892	0.762966	Sh3bgrl3
ENSMUSG00000022136	-0.740919	5	1	1.79075	Dnajc3
ENSMUSG00000028618	-0.748535	5	1	1.6846	Tmem59
ENSMUSG00000032353	-0.749117	5	1	2.02215	Tmed3
ENSMUSG00000023048	-0.750818	5	0.674136	0.883286	Prr13
ENSMUSG00000028759	-0.752501	5	0.767601	0.864975	Hp1bp3
ENSMUSG00000024308	-0.771875	5	0.787753	0.916645	Tapbp
ENSMUSG00000002728	-0.789562	5	1	0.868853	Naa20
ENSMUSG00000002014	-0.79377	5	0.998596	2.74464	Ssr4
ENSMUSG00000026223	-0.798884	5	0.959798	1.62278	Itm2c
ENSMUSG00000053838	-0.839877	5	0.971358	0.789966	Nudcd3
ENSMUSG00000024847	-0.854	5	1	0.736403	Aip
ENSMUSG00000103034	-0.873763	5	0.616332	1.00562	Gm8797
ENSMUSG00000073481	-0.881049	5	1	0.89528	Mtarc2
ENSMUSG00000060743	-0.891966	5	0.70636	1.86961	H3f3a
ENSMUSG00000022961	-0.914068	5	0.918472	1.43456	Son
ENSMUSG00000021413	-0.915628	5	1	0.954801	Prpf4b
ENSMUSG00000031284	-0.947926	5	1	1.00664	Pak3
ENSMUSG00000003355	-0.948054	5	1	1.59069	Fkbp11
ENSMUSG00000031896	-0.954247	5	0.0594911	0.804195	Ctrl
ENSMUSG00000007594	-0.966091	5	1	0.698204	Hapln4
ENSMUSG00000090137	-0.978421	5	0.547324	0.955344	Uba52
ENSMUSG00000054446	-0.989078	5	0.0484437	0.806304	Cpa1
ENSMUSG00000027581	-0.995872	5	0.997575	0.832375	Stmn3
ENSMUSG00000033355	-1.00112	5	0.853085	0.987247	Rtp4
ENSMUSG00000042179	-1.00429	5	0.0305523	0.724921	Pnliprp1
ENSMUSG00000020311	-1.00777	5	1	1.20726	Erlec1
ENSMUSG00000062478	-1.01361	5	0.035939	0.714532	Ctrc
ENSMUSG00000022661	-1.0193	5	0.773528	1.11024	Cd200
ENSMUSG00000038489	-1.03252	5	1	0.707279	Polr2l
ENSMUSG00000027613	-1.0328	5	0.772567	0.936809	Eif6
ENSMUSG00000042726	-1.03815	5	1	0.700856	Trafd1
ENSMUSG00000007041	-1.03883	5	0.49243	1.02901	Clic1
ENSMUSG00000030107	-1.04448	5	1	0.739314	Usp18
ENSMUSG00000064220	-1.05015	5	1	0.660427	H2ac18
ENSMUSG00000084174	-1.06132	5	0.0660209	0.827088	Sycn
ENSMUSG00000025534	-1.06957	5	0.44527	0.69591	Gusb
ENSMUSG00000048126	-1.10766	5	0.115214	0.652154	Col6a3
ENSMUSG00000060143	-1.13635	5	0.85358	1.20754	Gm10076
ENSMUSG00000038372	-1.15113	5	0.997942	0.832288	Gmds
ENSMUSG00000035896	-1.16629	5	0.0445591	0.72183	Rnase1
ENSMUSG00000059654	-1.24525	5	0.036592	0.698422	Reg1
ENSMUSG00000029882	-1.27079	5	0.07358	0.873278	2210010C04Rik
ENSMUSG00000029304	-1.27174	5	0.200314	1.28491	Spp1
ENSMUSG00000073987	-1.27796	5	0.38172	0.750688	Ggh
ENSMUSG00000023031	-1.28358	5	0.0918469	0.890676	Cela1
ENSMUSG00000068855	-1.30524	5	0.36945	0.663829	H2ac20
ENSMUSG00000036938	-1.30696	5	0.0657755	0.887609	Try5
ENSMUSG00000057163	-1.31273	5	0.115694	1.08181	Prss2
ENSMUSG00000049350	-1.35485	5	0.0461322	0.723545	Zg16
ENSMUSG00000054106	-1.37913	5	0.085526	0.90988	Try4
ENSMUSG00000024225	-1.38239	5	0.115521	0.99042	Clps
ENSMUSG00000074264	-1.4131	5	0.121903	0.935501	Amy1
ENSMUSG00000024516	-1.41738	5	0.886793	2.02456	Sec11c
ENSMUSG00000023433	-1.42822	5	0.073265	0.862043	Cela3b
ENSMUSG00000011463	-1.44901	5	0.0552536	0.783375	Cpb1
ENSMUSG00000029561	-1.49588	5	1	0.883038	Oasl2
ENSMUSG00000058579	-1.51149	5	0.0561671	0.853941	Cela2a
ENSMUSG00000020737	-1.54851	5	0.127875	0.624881	Jpt1
ENSMUSG00000031957	-1.61215	5	0.113131	1.12483	Ctrb1
ENSMUSG00000027215	-1.96684	5	0.280687	0.708087	Cd82
ENSMUSG00000035540	-1.97274	5	1	1.33493	Gc
ENSMUSG00000064356	-2.19741	5	0.966046	0.971821	mt-Atp8
ENSMUSG00000034459	-3.49067	5	1	1.39351	Ifit1
ENSMUSG00000019837	0.228454	4	0.604373	0.60838	Gtf3c6
ENSMUSG00000037846	0.225193	4	1	0.612481	Rtkn2
ENSMUSG00000035376	0.191393	4	0.515779	0.580467	Hacd2
ENSMUSG00000033029	0.124261	4	1	0.593968	1700088E04Rik
ENSMUSG00000041035	0.122594	4	0.904166	0.72172	Gm17018
ENSMUSG00000021643	0.120548	4	0.400666	0.609955	Serf1
ENSMUSG00000023089	0.11348	4	0.87254	1.05645	Ndufa5
ENSMUSG00000052962	0.112071	4	0.45872	0.627178	Mrpl35
ENSMUSG00000073888	0.101804	4	0.5069	0.596028	Ccl27a
ENSMUSG00000006356	0.0913531	4	0.0713624	0.605491	Crip2
ENSMUSG00000025102	0.0913513	4	1	0.592781	3110040N11Rik
ENSMUSG00000031429	0.0905134	4	0.646202	0.599074	Psmd10
ENSMUSG00000097277	0.0844306	4	1	0.636303	2900076A07Rik
ENSMUSG00000026239	0.0821909	4	0.759658	0.62545	Pde6d
ENSMUSG00000036023	0.0784581	4	0.428181	0.588931	Parp2
ENSMUSG00000024725	0.0741221	4	0.116953	0.608229	Ostf1
ENSMUSG00000030612	0.0729591	4	0.773146	0.652611	Mrpl46
ENSMUSG00000031245	0.0709648	4	0.367913	0.617307	Hmgn5
ENSMUSG00000075229	0.0652216	4	0.687549	0.595722	Ccdc58
ENSMUSG00000020485	0.0603696	4	0.379368	0.72502	Supt4a
ENSMUSG00000051412	0.0589768	4	1	0.746626	Vamp7
ENSMUSG00000019927	0.0573327	4	0.587855	0.584644	Ube2d1
ENSMUSG00000021555	0.0537281	4	1	0.677744	Naa35
ENSMUSG00000034974	0.0523401	4	0.708498	0.696563	Dapk3
ENSMUSG00000034620	0.0519925	4	0.693823	0.658063	Rxylt1
ENSMUSG00000030034	0.0512244	4	0.70275	0.618808	Ino80b
ENSMUSG00000021018	0.0501981	4	0.557727	0.619296	Polr2h
ENSMUSG00000019797	0.0494541	4	0.719513	0.596625	Mtres1
ENSMUSG00000027968	0.0431734	4	0.301974	0.606337	Larp7
ENSMUSG00000032757	0.0429397	4	1	0.949957	Bet1
ENSMUSG00000054405	0.0422596	4	0.440345	0.773097	Dnajc8
ENSMUSG00000016308	0.0398681	4	0.479282	0.680659	Ube2a
ENSMUSG00000070283	0.0387987	4	0.858678	0.734824	Ndufaf3
ENSMUSG00000032249	0.0380519	4	0.397956	0.811771	Anp32a
ENSMUSG00000021578	0.0373313	4	1	0.761105	Ccdc127
ENSMUSG00000040385	0.0370364	4	0.520344	1.07408	Ppp1ca
ENSMUSG00000033429	0.0332115	4	0.806784	0.686452	Mcee
ENSMUSG00000031906	0.0318378	4	0.256823	0.599805	Smpd3
ENSMUSG00000003184	0.0311284	4	0.587531	0.601374	Irf3
ENSMUSG00000028861	0.0264021	4	0.465818	0.661438	Mrps15
ENSMUSG00000031158	0.0142438	4	0.883378	0.7738	Timm17b
ENSMUSG00000015126	0.0131456	4	1	0.647232	Tsr3
ENSMUSG00000009030	0.00940868	4	1	0.593917	Pdcl
ENSMUSG00000020956	0.00771827	4	1	0.61806	Dtd2
ENSMUSG00000030960	0.00149986	4	0.90404	0.621178	Eef1akmt2
ENSMUSG00000055681	0.00149379	4	0.914174	1.60957	Cope
ENSMUSG00000051518	0.000429358	4	0.877532	0.67393	Rps19bp1
ENSMUSG00000029610	-0.0026189	4	0.611774	0.592701	Aimp2
ENSMUSG00000063931	-0.0052727	4	0.394493	0.631217	Pepd
ENSMUSG00000040824	-0.0100012	4	0.648088	1.10397	Snrpd2
ENSMUSG00000026849	-0.0109734	4	0.932513	0.647006	Tor1a
ENSMUSG00000024191	-0.0110543	4	0.899932	0.583648	Bnip1
ENSMUSG00000028013	-0.0132429	4	0.54033	0.60908	Ppa2
ENSMUSG00000010376	-0.0156806	4	0.74151	1.21423	Nedd8
ENSMUSG00000064326	-0.0166627	4	0.407751	0.688099	Siva1
ENSMUSG00000042729	-0.0175683	4	0.71109	0.622767	Wdr74
ENSMUSG00000022742	-0.0193458	4	1	0.654353	Cpox
ENSMUSG00000024146	-0.019424	4	0.810947	0.79981	Cript
ENSMUSG00000006740	-0.0200696	4	1	1.53237	Kif5b
ENSMUSG00000056222	-0.0222044	4	1	0.750296	Spock1
ENSMUSG00000106139	-0.022441	4	1	0.744014	Gm30648
ENSMUSG00000058569	-0.0229202	4	1	1.62762	Tmed9
ENSMUSG00000022760	-0.0239	4	1	0.633862	Thap7
ENSMUSG00000047238	-0.0240227	4	0.897391	1.05717	Mageh1
ENSMUSG00000037601	-0.0245328	4	1	1.6616	Nme1
ENSMUSG00000006050	-0.0246771	4	1	1.03232	Sra1
ENSMUSG00000034424	-0.0273422	4	0.732943	0.651396	Gcsh
ENSMUSG00000028447	-0.0285685	4	1	1.16225	Dctn3
ENSMUSG00000063253	-0.0289915	4	0.670694	0.715665	Scoc
ENSMUSG00000019809	-0.0309137	4	1	0.633895	Pex3
ENSMUSG00000025613	-0.0352191	4	0.616689	0.926784	Cct8
ENSMUSG00000053329	-0.0361343	4	0.645021	0.618284	Gatd3a
ENSMUSG00000031627	-0.0361853	4	0.631428	0.696101	Irf2
ENSMUSG00000035048	-0.0369887	4	0.861568	1.1926	Anapc13
ENSMUSG00000022972	-0.0389292	4	0.907308	0.676889	Cfap298
ENSMUSG00000032403	-0.0392631	4	1	0.933162	2300009A05Rik
ENSMUSG00000021764	-0.0395883	4	0.897212	0.91355	Ndufs4
ENSMUSG00000030291	-0.0416894	4	0.587199	0.688261	Med21
ENSMUSG00000019179	-0.0426591	4	0.827924	1.13535	Mdh2
ENSMUSG00000020462	-0.0435718	4	1	0.976382	Cfap36
ENSMUSG00000002661	-0.0467246	4	0.822027	0.610647	Alkbh7
ENSMUSG00000022217	-0.0494941	4	1	0.607822	Emc9
ENSMUSG00000018567	-0.0516015	4	0.905684	2.25606	Gabarap
ENSMUSG00000003037	-0.052512	4	0.713361	0.731409	Rab8a
ENSMUSG00000050071	-0.0525465	4	0.6889	0.937483	Bex1
ENSMUSG00000031157	-0.0536012	4	0.843253	0.662468	Pqbp1
ENSMUSG00000001105	-0.0554292	4	1	1.5067	Ift20
ENSMUSG00000059005	-0.0558248	4	0.657593	1.35251	Hnrnpa3
ENSMUSG00000028907	-0.0576891	4	0.45898	0.634541	Utp11
ENSMUSG00000008036	-0.0590721	4	0.469816	0.937739	Ap2s1
ENSMUSG00000007338	-0.0592541	4	0.454178	0.605067	Mrpl49
ENSMUSG00000060152	-0.0601618	4	0.827915	0.952206	Pop5
ENSMUSG00000046826	-0.0603341	4	1	0.613685	Fam187b
ENSMUSG00000022338	-0.0655936	4	0.977754	1.03703	Eny2
ENSMUSG00000020949	-0.0657939	4	0.488006	0.809669	Fkbp3
ENSMUSG00000062797	-0.0658651	4	0.593797	0.63742	Hikeshi
ENSMUSG00000027679	-0.0659841	4	0.981109	0.916362	Dnajc19
ENSMUSG00000060073	-0.0671746	4	0.874332	1.31184	Psma3
ENSMUSG00000058407	-0.0675264	4	0.680255	0.7649	Txndc9
ENSMUSG00000025135	-0.0678247	4	0.585989	0.834385	Anapc11
ENSMUSG00000039737	-0.0704257	4	0.782792	0.604833	Prkrip1
ENSMUSG00000014301	-0.0742266	4	1	0.894535	Pam16
ENSMUSG00000020952	-0.0745466	4	1	1.01153	Scfd1
ENSMUSG00000049950	-0.0759747	4	0.837363	0.574581	Rpp38
ENSMUSG00000039197	-0.0764527	4	0.65133	0.7922	Adk
ENSMUSG00000022111	-0.0765987	4	0.336969	0.647626	Uchl3
ENSMUSG00000050621	-0.079382	4	0.611101	0.820084	Rps27rt
ENSMUSG00000029066	-0.0797813	4	0.957818	0.995182	Mrpl20
ENSMUSG00000026688	-0.0802265	4	0.313955	0.664349	Mgst3
ENSMUSG00000034892	-0.0808166	4	0.805647	3.13874	Rps29
ENSMUSG00000070319	-0.0808989	4	0.766449	0.926544	Eif3g
ENSMUSG00000019897	-0.0809026	4	0.942649	0.800756	Ccdc59
ENSMUSG00000031683	-0.0811023	4	0.82772	1.09265	Lsm6
ENSMUSG00000044156	-0.0837858	4	1	1.02956	Hepacam2
ENSMUSG00000025868	-0.0841433	4	0.564933	0.882937	Higd2a
ENSMUSG00000021963	-0.0857716	4	0.784688	0.794846	Sap18
ENSMUSG00000020018	-0.0886569	4	0.489636	0.947814	Snrpf
ENSMUSG00000015961	-0.0886856	4	0.275186	0.613797	Adss
ENSMUSG00000020477	-0.0894082	4	0.812009	0.899416	Mrps24
ENSMUSG00000026750	-0.0899238	4	0.719168	0.896121	Psmb7
ENSMUSG00000045672	-0.0914121	4	0.760843	0.663281	Col27a1
ENSMUSG00000044627	-0.0923957	4	1	1.60271	Swi5
ENSMUSG00000026179	-0.0925987	4	0.951219	0.794288	Pnkd
ENSMUSG00000021811	-0.0934273	4	0.262099	0.651584	Dnajc9
ENSMUSG00000029309	-0.0974606	4	0.0483649	0.750176	Sparcl1
ENSMUSG00000019804	-0.0988201	4	0.406705	1.00304	Snx3
ENSMUSG00000037710	-0.100632	4	0.87692	1.14134	Cisd1
ENSMUSG00000021728	-0.102636	4	0.565377	1.19063	Emb
ENSMUSG00000038784	-0.102682	4	0.721135	0.668303	Cnot4
ENSMUSG00000040822	-0.10514	4	0.487315	0.606497	1700123O20Rik
ENSMUSG00000028334	-0.106882	4	0.666829	0.83454	Nans
ENSMUSG00000050668	-0.108266	4	0.845436	0.608327	Gpatch11
ENSMUSG00000096199	-0.108974	4	0.792187	0.66281	Ptrhd1
ENSMUSG00000036835	-0.109913	4	0.953829	1.21306	Psenen
ENSMUSG00000030663	-0.110765	4	0.800867	0.892956	1110004F10Rik
ENSMUSG00000021037	-0.111017	4	0.643233	0.715586	Ahsa1
ENSMUSG00000026500	-0.111638	4	0.595228	0.785544	Cox20
ENSMUSG00000062963	-0.113494	4	1	1.34403	Ufc1
ENSMUSG00000033099	-0.114954	4	1	0.706289	Nol12
ENSMUSG00000023861	-0.116471	4	0.830456	0.945201	Mpc1
ENSMUSG00000015478	-0.117783	4	0.956862	0.761578	Rnf5
ENSMUSG00000038039	-0.120239	4	0.685435	0.781757	Gcc2
ENSMUSG00000070493	-0.123356	4	1	2.43306	Chchd2
ENSMUSG00000042541	-0.127736	4	0.814164	1.54123	Sem1
ENSMUSG00000078317	-0.12811	4	1	0.715767	F8a
ENSMUSG00000075701	-0.128706	4	0.873214	1.59355	Selenos
ENSMUSG00000097290	-0.129287	4	1	0.709009	1300002E11Rik
ENSMUSG00000017286	-0.13028	4	0.619333	0.644668	Glod4
ENSMUSG00000026568	-0.131012	4	0.665727	0.974637	Mpc2
ENSMUSG00000021774	-0.131016	4	0.794164	0.792221	Ube2e1
ENSMUSG00000002015	-0.132063	4	0.808689	0.820103	Bcap31
ENSMUSG00000022971	-0.136396	4	0.442947	0.62615	Ifnar2
ENSMUSG00000063316	-0.137188	4	0.786424	1.76048	Rpl27
ENSMUSG00000027349	-0.139545	4	0.848863	0.588118	Fam98b
ENSMUSG00000023272	-0.140175	4	0.540854	1.15329	Creld2
ENSMUSG00000026154	-0.143055	4	0.599377	0.767606	Sdhaf4
ENSMUSG00000028729	-0.143347	4	0.554235	0.689469	Ebna1bp2
ENSMUSG00000029465	-0.144934	4	0.364354	1.04827	Arpc3
ENSMUSG00000059208	-0.145379	4	0.414281	0.7367	Hnrnpm
ENSMUSG00000024099	-0.148096	4	0.895007	0.997507	Ndufv2
ENSMUSG00000007050	-0.150376	4	0.282761	0.629017	Lsm2
ENSMUSG00000014633	-0.150918	4	0.286048	0.609554	Cmc2
ENSMUSG00000030983	-0.154574	4	1	0.902559	Bccip
ENSMUSG00000093661	-0.159865	4	0.445258	0.621939	Eif4e3
ENSMUSG00000036371	-0.161875	4	0.503286	1.2207	Serbp1
ENSMUSG00000027746	-0.165191	4	1	1.5047	Ufm1
ENSMUSG00000076432	-0.170683	4	0.985363	1.62204	Ywhaq
ENSMUSG00000063882	-0.171242	4	0.92959	1.80229	Uqcrh
ENSMUSG00000020936	-0.171272	4	0.842709	0.703389	Nmt1
ENSMUSG00000024436	-0.173297	4	1	0.752177	Mrps18b
ENSMUSG00000066979	-0.173768	4	0.401487	0.721673	Bub3
ENSMUSG00000032184	-0.178473	4	1	0.864391	Lysmd2
ENSMUSG00000084957	-0.180008	4	0.971441	0.791184	Bbip1
ENSMUSG00000051355	-0.180226	4	0.636852	0.783305	Commd1
ENSMUSG00000042655	-0.181901	4	0.268236	0.960568	Shisal2b
ENSMUSG00000051232	-0.182186	4	1	0.647425	Tmem199
ENSMUSG00000036850	-0.1845	4	0.791086	0.730152	Mrpl41
ENSMUSG00000070287	-0.184531	4	0.898207	0.716058	Slc35g2
ENSMUSG00000096215	-0.184668	4	0.550432	1.01417	Smim22
ENSMUSG00000027673	-0.184998	4	1	1.27948	Ndufb5
ENSMUSG00000045767	-0.186164	4	0.690802	0.775115	B230219D22Rik
ENSMUSG00000025040	-0.18847	4	0.738882	0.665514	Fundc1
ENSMUSG00000027808	-0.189677	4	0.611749	1.69003	Serp1
ENSMUSG00000034932	-0.192533	4	1	1.11009	Mrpl54
ENSMUSG00000055839	-0.193539	4	0.895032	1.6492	Elob
ENSMUSG00000015575	-0.194629	4	0.92275	1.50963	Atp6v0e
ENSMUSG00000039849	-0.196076	4	1	0.777942	Pcif1
ENSMUSG00000073639	-0.197368	4	0.761958	0.85568	Rab18
ENSMUSG00000029310	-0.198229	4	0.457229	0.630624	Nudt9
ENSMUSG00000016319	-0.198701	4	0.556831	1.32352	Slc25a5
ENSMUSG00000057315	-0.198847	4	0.583022	0.639259	Arhgap24
ENSMUSG00000028165	-0.200829	4	0.715826	0.803971	Cisd2
ENSMUSG00000092365	-0.201276	4	0.616259	0.785018	BC023719
ENSMUSG00000059796	-0.203158	4	0.570899	1.33093	Eif4a1
ENSMUSG00000016252	-0.204718	4	0.937907	2.19256	Atp5e
ENSMUSG00000035152	-0.207905	4	1	0.761268	Ap2b1
ENSMUSG00000051234	-0.209482	4	0.937324	1.19414	Rnf7
ENSMUSG00000040048	-0.209773	4	0.984813	1.2697	Ndufb10
ENSMUSG00000025144	-0.210103	4	0.572143	0.796523	Cenpx
ENSMUSG00000036309	-0.212035	4	0.718319	0.805915	Skp1
ENSMUSG00000087687	-0.212838	4	0.806346	0.759688	Pet100
ENSMUSG00000025781	-0.215013	4	0.754724	1.29461	Atp5c1
ENSMUSG00000028608	-0.217553	4	1	0.686705	Czib
ENSMUSG00000052456	-0.219173	4	0.852246	0.765595	Get3
ENSMUSG00000024208	-0.219293	4	1	1.99783	Uqcc2
ENSMUSG00000049775	-0.219977	4	0.367048	1.97942	Tmsb4x
ENSMUSG00000031516	-0.22476	4	0.763586	0.664192	Dctn6
ENSMUSG00000079641	-0.22477	4	0.744461	2.53285	Rpl39
ENSMUSG00000037938	-0.228608	4	0.808508	0.610519	Chchd5
ENSMUSG00000014177	-0.230316	4	1	1.06557	Tvp23b
ENSMUSG00000044147	-0.230556	4	0.436648	0.669572	Arf6
ENSMUSG00000028407	-0.230936	4	0.86704	0.716809	Smim27
ENSMUSG00000020308	-0.234469	4	0.998462	0.728673	Tpgs1
ENSMUSG00000031818	-0.238524	4	0.769892	2.12411	Cox4i1
ENSMUSG00000022234	-0.24495	4	0.563749	0.984456	Cct5
ENSMUSG00000047721	-0.245304	4	0.816874	0.944556	Bola2
ENSMUSG00000062981	-0.245672	4	0.76504	0.897269	Mrpl42
ENSMUSG00000024387	-0.249623	4	0.560364	0.754749	Csnk2b
ENSMUSG00000062619	-0.252075	4	1	0.921475	2310039H08Rik
ENSMUSG00000020440	-0.252844	4	0.887164	1.49517	Arf5
ENSMUSG00000037722	-0.255196	4	0.717936	0.687497	Gnpnat1
ENSMUSG00000020116	-0.255943	4	0.759322	0.61324	Pno1
ENSMUSG00000069633	-0.256718	4	1	0.600548	Pex11g
ENSMUSG00000062070	-0.257014	4	0.449294	0.886468	Pgk1
ENSMUSG00000034880	-0.25745	4	0.918209	0.784451	Mrpl34
ENSMUSG00000020460	-0.258974	4	0.824167	3.11879	Rps27a
ENSMUSG00000090733	-0.259481	4	0.709115	2.90782	Rps27
ENSMUSG00000058351	-0.259826	4	0.932222	0.750181	Smim4
ENSMUSG00000031879	-0.260266	4	0.627177	0.686932	Ciao2b
ENSMUSG00000001794	-0.260304	4	0.640569	1.00257	Capns1
ENSMUSG00000090841	-0.261539	4	0.558927	1.92528	Myl6
ENSMUSG00000024854	-0.267085	4	0.389553	0.672622	Pold4
ENSMUSG00000062997	-0.267178	4	0.641799	1.94651	Rpl35
ENSMUSG00000014402	-0.267561	4	0.806126	0.764423	Tsg101
ENSMUSG00000024018	-0.272436	4	1	0.670497	Ccdc167
ENSMUSG00000032221	-0.273483	4	1	0.709321	Mns1
ENSMUSG00000024767	-0.273846	4	0.79157	0.718942	Otub1
ENSMUSG00000030980	-0.274886	4	1	0.692739	Knop1
ENSMUSG00000002477	-0.276884	4	0.394507	0.810758	Snrpd1
ENSMUSG00000015668	-0.277278	4	1	0.702106	Pdzd11
ENSMUSG00000016256	-0.282417	4	0.21848	0.815671	Ctsz
ENSMUSG00000063480	-0.283821	4	0.559948	1.02067	Snu13
ENSMUSG00000031813	-0.28472	4	0.871179	0.789824	Mvb12a
ENSMUSG00000018293	-0.284852	4	0.384007	1.36216	Pfn1
ENSMUSG00000031422	-0.285273	4	0.997892	1.59273	Morf4l2
ENSMUSG00000030512	-0.285552	4	0.246234	0.612947	Snrpa1
ENSMUSG00000033585	-0.292575	4	0.621315	0.714445	Ndn
ENSMUSG00000063889	-0.293892	4	0.196107	0.796456	Crem
ENSMUSG00000062169	-0.295999	4	0.365856	0.607888	Cnih4
ENSMUSG00000038812	-0.298277	4	0.761314	0.946355	Trmt112
ENSMUSG00000034295	-0.299247	4	1	0.611959	Fhod3
ENSMUSG00000030750	-0.303099	4	0.466946	0.666069	Nsmce1
ENSMUSG00000036398	-0.304811	4	0.505481	0.933893	Ppp1r11
ENSMUSG00000028029	-0.313513	4	0.908943	0.867649	Aimp1
ENSMUSG00000006589	-0.315765	4	0.387545	0.744686	Aprt
ENSMUSG00000020326	-0.317949	4	0.825604	0.762387	Ccng1
ENSMUSG00000025351	-0.319648	4	1	2.57976	Cd63
ENSMUSG00000006412	-0.321828	4	0.886683	1.09519	Pfdn2
ENSMUSG00000015839	-0.322586	4	0.17561	0.64005	Nfe2l2
ENSMUSG00000043284	-0.323542	4	0.92071	0.669067	Tmem11
ENSMUSG00000027573	-0.323836	4	0.96938	0.625683	Gid8
ENSMUSG00000055760	-0.324231	4	0.403614	0.626121	Gemin6
ENSMUSG00000068290	-0.324941	4	1	1.08285	Ddrgk1
ENSMUSG00000044709	-0.328444	4	0.972333	0.763271	Gemin7
ENSMUSG00000020476	-0.331336	4	0.402098	0.649465	Dbnl
ENSMUSG00000063802	-0.338194	4	0.911684	0.627313	Hspbp1
ENSMUSG00000025503	-0.338491	4	0.4289	0.907578	Taldo1
ENSMUSG00000009076	-0.339806	4	0.545756	0.609723	Zmat5
ENSMUSG00000006360	-0.342848	4	0.284194	1.09755	Crip1
ENSMUSG00000029390	-0.343481	4	0.91133	1.67338	Tmed2
ENSMUSG00000038650	-0.343545	4	0.682541	0.982402	Rnh1
ENSMUSG00000009927	-0.348436	4	0.795587	2.47965	Rps25
ENSMUSG00000025651	-0.351116	4	0.576094	0.865012	Uqcrc1
ENSMUSG00000059436	-0.351341	4	0.680127	0.682188	Max
ENSMUSG00000000902	-0.354034	4	0.553029	0.634004	Smarcb1
ENSMUSG00000019795	-0.354563	4	0.738705	0.848996	Pcmt1
ENSMUSG00000005054	-0.354642	4	0.465186	1.05855	Cstb
ENSMUSG00000074781	-0.354664	4	0.537	0.811226	Ube2n
ENSMUSG00000028329	-0.356778	4	1	0.608136	Xpa
ENSMUSG00000005687	-0.362081	4	0.915804	0.985882	Bcas2
ENSMUSG00000053119	-0.363094	4	0.923258	0.794687	Chmp3
ENSMUSG00000036112	-0.364625	4	0.856922	1.06054	Metap2
ENSMUSG00000025898	-0.367602	4	1	0.640916	Cwf19l2
ENSMUSG00000018666	-0.37037	4	0.580326	0.752631	Cbx1
ENSMUSG00000027907	-0.373201	4	0.510457	1.31956	S100a11
ENSMUSG00000020720	-0.373689	4	0.935002	0.856109	Psmd12
ENSMUSG00000074227	-0.37375	4	0.747148	1.68085	Spint2
ENSMUSG00000029403	-0.373836	4	1	0.60342	Cdkl2
ENSMUSG00000052738	-0.377399	4	1	1.02627	Suclg1
ENSMUSG00000029145	-0.380393	4	1	0.614681	Eif2b4
ENSMUSG00000031232	-0.381946	4	1	1.28227	Magt1
ENSMUSG00000003429	-0.383086	4	0.648954	2.44114	Rps11
ENSMUSG00000022235	-0.387383	4	1	0.611336	Cmbl
ENSMUSG00000029430	-0.38808	4	0.397212	1.13339	Ran
ENSMUSG00000030697	-0.391718	4	0.368617	0.715796	Ppp4c
ENSMUSG00000022370	-0.391739	4	0.759967	0.697463	Mrpl13
ENSMUSG00000038695	-0.397452	4	0.592443	0.649414	Josd2
ENSMUSG00000020267	-0.397668	4	0.837943	1.81786	Hint1
ENSMUSG00000003062	-0.399782	4	0.652876	0.726418	Stard3nl
ENSMUSG00000042487	-0.408246	4	0.867566	0.596282	Leo1
ENSMUSG00000031068	-0.408676	4	0.702598	0.804667	Glrx3
ENSMUSG00000070858	-0.40908	4	0.292608	0.704751	Gm1673
ENSMUSG00000014075	-0.410951	4	0.521369	0.614148	Dynlt2b
ENSMUSG00000029062	-0.411434	4	0.248867	0.749682	Cdk11b
ENSMUSG00000025208	-0.416825	4	0.749294	0.755866	Mrpl43
ENSMUSG00000021772	-0.419502	4	1	0.746258	Nkiras1
ENSMUSG00000030695	-0.421378	4	0.805845	1.58269	Aldoa
ENSMUSG00000003721	-0.426817	4	1	0.729289	Insig2
ENSMUSG00000060591	-0.435466	4	0.235153	0.862161	Ifitm2
ENSMUSG00000096145	-0.440745	4	1	1.13006	Vkorc1
ENSMUSG00000021131	-0.454651	4	0.60055	0.786855	Erh
ENSMUSG00000079427	-0.455717	4	0.629607	0.620259	Mthfsl
ENSMUSG00000055447	-0.456843	4	0.594583	1.10118	Cd47
ENSMUSG00000026021	-0.45971	4	0.780313	1.15674	Sumo1
ENSMUSG00000057069	-0.460506	4	1	2.11685	Ero1b
ENSMUSG00000026020	-0.461995	4	0.566879	0.755273	Nop58
ENSMUSG00000029401	-0.465216	4	0.276047	0.638081	Rilpl2
ENSMUSG00000021546	-0.466038	4	0.698275	1.33063	Hnrnpk
ENSMUSG00000020831	-0.469413	4	0.339795	0.632914	0610010K14Rik
ENSMUSG00000086022	-0.472799	4	1	0.637994	Rad51ap2
ENSMUSG00000056629	-0.473464	4	1	2.1913	Fkbp2
ENSMUSG00000044453	-0.474205	4	1	0.802104	Ffar1
ENSMUSG00000028409	-0.476029	4	0.593186	0.649979	Smu1
ENSMUSG00000030588	-0.477742	4	0.827935	0.790971	Yif1b
ENSMUSG00000018906	-0.479584	4	0.52698	0.598439	P4ha2
ENSMUSG00000051314	-0.48657	4	1	0.715422	Ffar2
ENSMUSG00000020048	-0.488674	4	0.938555	2.51401	Hsp90b1
ENSMUSG00000026511	-0.489626	4	1	1.85699	Srp9
ENSMUSG00000037805	-0.491153	4	0.637521	2.13587	Rpl10a
ENSMUSG00000033813	-0.494291	4	0.898695	0.794732	Tcea1
ENSMUSG00000030218	-0.500388	4	0.0379914	0.711361	Mgp
ENSMUSG00000032966	-0.501034	4	0.775232	1.38964	Fkbp1a
ENSMUSG00000027012	-0.501932	4	0.586821	0.831506	Dync1i2
ENSMUSG00000027419	-0.504296	4	0.845832	3.23253	Pcsk2
ENSMUSG00000028798	-0.506074	4	0.65397	1.02913	Eif3i
ENSMUSG00000020993	-0.508017	4	1	0.945765	Trappc6b
ENSMUSG00000027472	-0.51304	4	1	0.764915	Pdrg1
ENSMUSG00000022789	-0.524448	4	0.759751	0.642402	Dnm1l
ENSMUSG00000001025	-0.525044	4	0.099555	0.870206	S100a6
ENSMUSG00000041360	-0.531084	4	0.487699	0.59045	Pum3
ENSMUSG00000028156	-0.533311	4	0.519857	0.875033	Eif4e
ENSMUSG00000056941	-0.534235	4	0.786851	0.721949	Commd7
ENSMUSG00000037499	-0.534777	4	0.985299	1.58912	Nenf
ENSMUSG00000024844	-0.536555	4	0.410714	0.731464	Banf1
ENSMUSG00000006675	-0.537595	4	1	0.625255	P4htm
ENSMUSG00000078570	-0.540057	4	1	1.04693	1110065P20Rik
ENSMUSG00000093674	-0.545886	4	0.895448	3.83088	Rpl41
ENSMUSG00000026078	-0.553672	4	0.427804	0.643545	Pdcl3
ENSMUSG00000001134	-0.556433	4	1	0.66795	Uxt
ENSMUSG00000031760	-0.562451	4	1	0.843923	Mt3
ENSMUSG00000001418	-0.562904	4	0.570602	0.780678	Glmp
ENSMUSG00000031984	-0.568947	4	0.578116	0.641577	2810004N23Rik
ENSMUSG00000074207	-0.574863	4	1	0.767294	Adh1
ENSMUSG00000028465	-0.576698	4	0.373514	0.679087	Tln1
ENSMUSG00000028466	-0.579612	4	1	0.807188	Creb3
ENSMUSG00000048701	-0.580277	4	1	0.701698	Ccdc6
ENSMUSG00000074698	-0.582351	4	1	0.774862	Csnk2a1
ENSMUSG00000016481	-0.586192	4	0.693867	0.706772	Cr1l
ENSMUSG00000040883	-0.592898	4	0.931644	0.729642	Tmem205
ENSMUSG00000018565	-0.595258	4	1	0.642818	Elp5
ENSMUSG00000029103	-0.597739	4	0.870349	0.895959	Lrpap1
ENSMUSG00000064373	-0.619675	4	0.546736	1.59483	Selenop
ENSMUSG00000030304	-0.636741	4	1	0.926013	Ergic2
ENSMUSG00000045394	-0.641568	4	0.546549	1.30074	Epcam
ENSMUSG00000044894	-0.648335	4	0.924862	2.03577	Uqcrq
ENSMUSG00000075600	-0.656166	4	1	0.793128	Zc3h3
ENSMUSG00000023150	-0.680067	4	0.423305	0.759512	Ivns1abp
ENSMUSG00000067365	-0.681811	4	0.88688	0.730202	Tmem128
ENSMUSG00000030595	-0.684804	4	0.514044	0.655855	Nfkbib
ENSMUSG00000037428	-0.689551	4	0.857651	0.819314	Vgf
ENSMUSG00000046727	-0.690715	4	0.489027	1.12188	Cystm1
ENSMUSG00000019087	-0.696028	4	0.915172	1.04579	Atp6ap1
ENSMUSG00000020098	-0.696513	4	0.97961	1.27034	Pcbd1
ENSMUSG00000039047	-0.698066	4	1	0.72577	Pigk
ENSMUSG00000039682	-0.698612	4	0.67191	0.633198	Lap3
ENSMUSG00000021460	-0.707061	4	1	0.828365	Auh
ENSMUSG00000061613	-0.715248	4	0.678051	0.926182	U2af1
ENSMUSG00000005881	-0.715477	4	0.880721	0.993347	Ergic3
ENSMUSG00000002043	-0.718202	4	0.662825	0.756236	Trappc6a
ENSMUSG00000015536	-0.725729	4	1	0.855212	Mocs2
ENSMUSG00000029149	-0.728785	4	0.588803	0.644655	Krtcap3
ENSMUSG00000033475	-0.744772	4	0.9498	0.64136	Tomm6
ENSMUSG00000056201	-0.759738	4	0.54994	1.60929	Cfl1
ENSMUSG00000025544	-0.764006	4	1	0.939153	Tm9sf2
ENSMUSG00000008859	-0.780722	4	0.785816	0.848338	Rala
ENSMUSG00000040681	-0.784063	4	0.600439	1.14924	Hmgn1
ENSMUSG00000004394	-0.789941	4	1	0.990773	Tmed4
ENSMUSG00000022403	-0.794332	4	0.828824	1.01927	St13
ENSMUSG00000021477	-0.804072	4	0.613786	1.3057	Ctsl
ENSMUSG00000020108	-0.819194	4	0.19129	0.683939	Ddit4
ENSMUSG00000044279	-0.827062	4	0.592108	0.78072	Crb3
ENSMUSG00000021930	-0.837784	4	0.722052	0.592435	Spryd7
ENSMUSG00000023367	-0.846474	4	0.623667	1.27622	Tmem176a
ENSMUSG00000027342	-0.860548	4	0.201929	0.636386	Pcna
ENSMUSG00000036632	-0.904404	4	0.812214	0.776546	Alg5
ENSMUSG00000063953	-0.906187	4	0.442286	0.557343	Amd2
ENSMUSG00000032050	-0.910975	4	0.435769	0.856027	Rdx
ENSMUSG00000035964	-0.93238	4	0.471536	0.916395	Tmem59l
ENSMUSG00000052712	-0.939487	4	0.71521	0.906349	BC004004
ENSMUSG00000041028	-0.940653	4	0.894894	0.935624	Ghitm
ENSMUSG00000046215	-0.957913	4	1	0.632379	Rprml
ENSMUSG00000018585	-0.97224	4	0.436386	1.05574	Atox1
ENSMUSG00000060032	-0.999653	4	0.84545	1.38599	H2aj
ENSMUSG00000113061	-1.01175	4	0.41689	0.647961	Rps18-ps5
ENSMUSG00000036390	-1.03371	4	0.528732	0.739488	Gadd45a
ENSMUSG00000059325	-1.05151	4	1	0.979265	Hopx
ENSMUSG00000068523	-1.07599	4	0.801615	1.64542	Gng5
ENSMUSG00000024190	-1.10786	4	0.355105	0.922107	Dusp1
ENSMUSG00000027350	-1.15921	4	1	2.99533	Chgb
ENSMUSG00000027834	-1.20159	4	1	0.779342	Serpini1
ENSMUSG00000004610	-1.20176	4	0.97414	1.16195	Etfb
ENSMUSG00000033307	-1.22562	4	0.630471	1.27929	Mif
ENSMUSG00000039278	-1.22721	4	0.849605	3.38138	Pcsk1n
ENSMUSG00000076617	-1.23974	4	0.0862928	1.24387	Ighm
ENSMUSG00000005873	-1.24819	4	0.806477	1.46416	Reep5
ENSMUSG00000025289	-1.30302	4	0.408553	0.852787	Prdx4
ENSMUSG00000018965	-1.32476	4	0.787323	1.15024	Ywhah
ENSMUSG00000025779	-1.3335	4	0.429812	0.607582	Ly96
ENSMUSG00000030060	-1.34031	4	0.998955	0.687677	Hmces
ENSMUSG00000032679	-1.36503	4	0.629127	0.815716	Cd59a
ENSMUSG00000028461	-1.47708	4	1	0.78238	Ccdc107
ENSMUSG00000026335	-1.52158	4	1	1.80096	Pam
ENSMUSG00000030428	-1.55529	4	0.964563	0.715122	Ttyh1
ENSMUSG00000046008	-1.55565	4	0.113858	0.957459	Pnlip
ENSMUSG00000096956	-1.57115	4	0.571089	0.99176	Snhg18
ENSMUSG00000049401	-1.61353	4	0.974096	0.686946	Ogfr
ENSMUSG00000034422	-1.63465	4	0.957393	0.807036	Parp14
ENSMUSG00000002325	-1.65022	4	1	0.721358	Irf9
ENSMUSG00000047139	-1.65283	4	0.330384	0.897856	Cd24a
ENSMUSG00000087651	-1.67167	4	0.857711	0.764489	1500009L16Rik
ENSMUSG00000038235	-1.71553	4	0.339438	0.671556	F11r
ENSMUSG00000027400	-1.74068	4	1	1.44657	Pdyn
ENSMUSG00000037706	-1.77956	4	0.537468	1.40993	Cd81
ENSMUSG00000022425	-1.84456	4	0.598511	1.03196	Enpp2
ENSMUSG00000089996	-1.85799	4	0.220829	0.872671	Tmsb15b2
ENSMUSG00000064368	-1.91631	4	1	0.684435	mt-Nd6
ENSMUSG00000051627	-2.3918	4	0.513127	0.814452	H1f4
ENSMUSG00000040181	-2.64579	4	1	1.01731	Fmo1
ENSMUSG00000010609	0.0859217	3	0.536171	0.631128	Psen2
ENSMUSG00000021715	0.0700279	3	0.867738	0.589778	Cwc27
ENSMUSG00000042462	0.0499869	3	0.220307	0.603094	Dctpp1
ENSMUSG00000036845	0.0461647	3	0.793607	0.601996	Lin37
ENSMUSG00000057506	0.0290482	3	0.433905	0.630157	Bloc1s2
ENSMUSG00000034211	0.0255813	3	0.755959	0.762356	Mrps17
ENSMUSG00000027804	0.0190399	3	0.471614	0.6177	Ppid
ENSMUSG00000022913	0.0131685	3	0.692033	0.595958	Psmg1
ENSMUSG00000038628	0.0118297	3	0.980407	0.735902	Polr3k
ENSMUSG00000036503	0.00945895	3	0.376386	0.607837	Rnf13
ENSMUSG00000039195	0.00334193	3	1	1.00096	1110008P14Rik
ENSMUSG00000061479	-0.00550697	3	0.539063	0.690272	Snrpa
ENSMUSG00000027287	-0.00733858	3	0.3568	0.603013	Snap23
ENSMUSG00000021832	-0.00822388	3	0.69295	0.778665	Psmc6
ENSMUSG00000002767	-0.0130743	3	0.960414	0.703144	Mrpl2
ENSMUSG00000021548	-0.0149863	3	0.752198	0.641306	Ccnh
ENSMUSG00000031479	-0.0160378	3	0.548941	0.654718	Vps36
ENSMUSG00000030879	-0.0221712	3	1	1.0145	Mrpl17
ENSMUSG00000071660	-0.0257402	3	0.555095	0.590145	Ttc9c
ENSMUSG00000028549	-0.0270273	3	0.508147	0.63511	Itgb3bp
ENSMUSG00000058503	-0.0287027	3	0.664883	0.679814	Fam133b
ENSMUSG00000029551	-0.0313369	3	0.738004	0.607957	Psmg3
ENSMUSG00000054079	-0.0327705	3	0.461287	0.592964	Utp18
ENSMUSG00000029003	-0.0388554	3	0.859272	0.612792	Mad2l2
ENSMUSG00000026385	-0.0428953	3	0.255109	0.940991	Dbi
ENSMUSG00000004642	-0.0555903	3	0.157143	0.612454	Slbp
ENSMUSG00000019806	-0.0575846	3	1	0.856876	Aig1
ENSMUSG00000038374	-0.0600423	3	0.662492	0.902202	Rbm8a
ENSMUSG00000022722	-0.0624084	3	0.656825	0.615264	Arl6
ENSMUSG00000015733	-0.063419	3	0.373314	0.850224	Capza2
ENSMUSG00000057278	-0.0642869	3	0.490733	0.934216	Snrpg
ENSMUSG00000078713	-0.0643866	3	0.693881	0.845198	Tomm5
ENSMUSG00000029681	-0.0669451	3	0.989629	0.766807	Bcl7b
ENSMUSG00000026755	-0.0746323	3	0.820849	1.12388	Arpc5l
ENSMUSG00000057858	-0.0748481	3	0.779815	0.713919	Fam204a
ENSMUSG00000019054	-0.0758845	3	0.859705	1.12218	Fis1
ENSMUSG00000053453	-0.0775202	3	0.684687	0.858442	Thoc7
ENSMUSG00000061559	-0.0793209	3	0.957461	0.742706	Wdr61
ENSMUSG00000006442	-0.0801214	3	0.845294	0.808864	Srm
ENSMUSG00000024856	-0.0801459	3	0.776995	0.955127	Cdk2ap2
ENSMUSG00000068921	-0.0813743	3	0.611523	0.664713	Dap3
ENSMUSG00000001289	-0.0866904	3	0.881469	2.00656	Pfdn5
ENSMUSG00000023572	-0.0882252	3	0.888615	0.625302	Ccndbp1
ENSMUSG00000035278	-0.0950934	3	0.431787	0.733484	Plekhj1
ENSMUSG00000023010	-0.100793	3	0.70059	1.36445	Tmbim6
ENSMUSG00000020940	-0.10941	3	0.92065	0.774273	Efcab15
ENSMUSG00000054302	-0.114155	3	0.59067	0.645992	Eapp
ENSMUSG00000024953	-0.117422	3	0.564341	1.14768	Prdx5
ENSMUSG00000013701	-0.118678	3	0.689676	0.948376	Timm23
ENSMUSG00000030615	-0.121644	3	1	0.850067	Tmem126a
ENSMUSG00000056919	-0.123023	3	0.844799	0.613296	Cep162
ENSMUSG00000023104	-0.125599	3	0.276439	0.634454	Rfc2
ENSMUSG00000038965	-0.135791	3	0.588483	0.957007	Ube2l3
ENSMUSG00000044715	-0.136001	3	0.951325	0.606548	Gskip
ENSMUSG00000020386	-0.140351	3	1	1.14852	Sar1b
ENSMUSG00000031591	-0.141264	3	0.723754	0.952769	Asah1
ENSMUSG00000078572	-0.146201	3	0.879661	0.802935	Ndufaf8
ENSMUSG00000051483	-0.146262	3	0.413852	0.676917	Cbr1
ENSMUSG00000034108	-0.150628	3	0.741375	0.623136	Ccs
ENSMUSG00000021213	-0.150782	3	1	0.64416	Akr1c13
ENSMUSG00000004268	-0.152405	3	0.476074	0.815702	Emg1
ENSMUSG00000021645	-0.154893	3	0.518539	0.593579	Smn1
ENSMUSG00000027374	-0.158516	3	0.824975	0.665448	Mrps5
ENSMUSG00000019782	-0.16221	3	1	1.26539	Rwdd1
ENSMUSG00000004961	-0.165935	3	0.643097	0.710969	Syt5
ENSMUSG00000021807	-0.168552	3	0.696204	1.05975	Rtraf
ENSMUSG00000029535	-0.169154	3	0.869182	0.703079	Triap1
ENSMUSG00000032051	-0.171604	3	0.599172	0.707858	Fdx1
ENSMUSG00000004667	-0.174359	3	0.792188	0.849493	Polr2e
ENSMUSG00000032463	-0.174878	3	0.601191	0.619649	Faim
ENSMUSG00000021996	-0.176614	3	0.567079	0.97307	Esd
ENSMUSG00000029186	-0.1778	3	0.589378	0.597106	Pi4k2b
ENSMUSG00000031370	-0.179396	3	0.616903	0.707353	Zrsr2
ENSMUSG00000025903	-0.179717	3	0.755665	0.617923	Lypla1
ENSMUSG00000020660	-0.180258	3	1	0.65549	Pomc
ENSMUSG00000035171	-0.186459	3	0.605813	0.604566	1110059E24Rik
ENSMUSG00000028398	-0.186483	3	0.333449	0.654647	Dmac1
ENSMUSG00000009863	-0.187911	3	0.593167	0.902055	Sdhb
ENSMUSG00000000776	-0.191439	3	1	0.655727	Polr3d
ENSMUSG00000036513	-0.193864	3	0.459922	0.617389	Commd2
ENSMUSG00000016637	-0.19527	3	0.630896	0.624838	Ift27
ENSMUSG00000027618	-0.1955	3	0.901785	0.608119	Nfs1
ENSMUSG00000002010	-0.195693	3	0.779806	0.831098	Idh3g
ENSMUSG00000087620	-0.196731	3	1	0.684715	5330434G04Rik
ENSMUSG00000027091	-0.198787	3	0.768378	1.01471	Zc3h15
ENSMUSG00000060923	-0.19885	3	0.537391	0.627822	Acyp2
ENSMUSG00000027637	-0.200192	3	0.294593	0.751661	Rab5if
ENSMUSG00000030086	-0.200486	3	0.789789	0.686492	Chchd6
ENSMUSG00000029463	-0.203684	3	0.571983	0.708316	Fam216a
ENSMUSG00000024091	-0.21201	3	0.796018	1.02853	Vapa
ENSMUSG00000029836	-0.212355	3	0.483501	0.820248	Cbx3
ENSMUSG00000032212	-0.217736	3	0.973498	0.878269	Sltm
ENSMUSG00000078919	-0.217845	3	1	0.762331	Dpm1
ENSMUSG00000021951	-0.219108	3	0.73021	0.636562	Eef1akmt1
ENSMUSG00000023106	-0.221407	3	1	1.01312	Denr
ENSMUSG00000015120	-0.223176	3	0.388041	0.797987	Ube2i
ENSMUSG00000022706	-0.224282	3	0.661454	0.669803	Mrpl40
ENSMUSG00000027160	-0.227866	3	0.164585	0.621941	Ccdc34
ENSMUSG00000029715	-0.228245	3	0.889862	0.672151	Pop7
ENSMUSG00000025353	-0.229455	3	0.783689	0.706831	Ormdl2
ENSMUSG00000005625	-0.234426	3	0.655663	0.86835	Psmd4
ENSMUSG00000031633	-0.236547	3	0.753299	1.42628	Slc25a4
ENSMUSG00000020895	-0.240345	3	0.66058	0.809915	Tmem107
ENSMUSG00000030652	-0.245174	3	0.534464	0.650286	Coq7
ENSMUSG00000056209	-0.245831	3	0.294605	0.651309	Npm3
ENSMUSG00000067194	-0.245938	3	0.364985	0.688556	Eif1ax
ENSMUSG00000032336	-0.246924	3	0.764286	0.733665	Nptn
ENSMUSG00000032328	-0.248734	3	1	1.04232	Tmem30a
ENSMUSG00000003814	-0.249816	3	1	2.31233	Calr
ENSMUSG00000032171	-0.250892	3	0.822261	0.864627	Pin1
ENSMUSG00000053253	-0.251188	3	0.752534	0.825302	Ndfip2
ENSMUSG00000043388	-0.251687	3	0.474822	0.583111	Tmem130
ENSMUSG00000067722	-0.252199	3	0.782704	0.610764	BC003965
ENSMUSG00000032381	-0.252396	3	0.345563	0.723195	Ciao2a
ENSMUSG00000046432	-0.252474	3	0.973963	2.05196	Bex3
ENSMUSG00000037279	-0.253155	3	1	0.654298	Ovol2
ENSMUSG00000025204	-0.253801	3	0.800394	1.4499	Ndufb8
ENSMUSG00000023170	-0.256441	3	0.617083	0.642187	Gps2
ENSMUSG00000071078	-0.256808	3	0.954899	0.64269	Nr2c2ap
ENSMUSG00000031388	-0.258576	3	0.304179	0.612248	Naa10
ENSMUSG00000055302	-0.259665	3	0.945371	2.17131	Mrfap1
ENSMUSG00000029617	-0.261475	3	0.786103	0.677781	Ccz1
ENSMUSG00000024121	-0.261577	3	0.651215	1.93899	Atp6v0c
ENSMUSG00000028684	-0.263699	3	0.980266	0.638097	Urod
ENSMUSG00000073422	-0.26534	3	1	0.763034	H2-Ke6
ENSMUSG00000028416	-0.268813	3	0.586101	1.08483	Bag1
ENSMUSG00000005846	-0.270052	3	0.523711	0.757894	Rsl1d1
ENSMUSG00000045316	-0.270723	3	0.918913	0.590049	Fahd1
ENSMUSG00000004460	-0.274559	3	0.71759	1.06438	Dnajb11
ENSMUSG00000021022	-0.277057	3	1	0.608851	Ppp2r3c
ENSMUSG00000026281	-0.282629	3	0.356639	0.655731	Dtymk
ENSMUSG00000020561	-0.283986	3	0.373319	0.6272	Polr1f
ENSMUSG00000031848	-0.284473	3	0.55224	0.947476	Lsm4
ENSMUSG00000048000	-0.285136	3	1	0.685045	Gigyf2
ENSMUSG00000015290	-0.285423	3	0.835035	0.732106	Ubl4a
ENSMUSG00000034681	-0.285471	3	0.445085	0.688971	Rnps1
ENSMUSG00000025487	-0.287677	3	0.734746	0.78276	Psmd13
ENSMUSG00000035161	-0.291417	3	0.789653	0.648656	Ints6
ENSMUSG00000057322	-0.295349	3	0.823893	2.87456	Rpl38
ENSMUSG00000028797	-0.298237	3	0.806827	1.08338	Tmem234
ENSMUSG00000022884	-0.299609	3	0.865028	1.55523	Eif4a2
ENSMUSG00000019777	-0.300673	3	0.689404	0.675683	Hdac2
ENSMUSG00000021103	-0.300763	3	0.835706	0.634201	Mnat1
ENSMUSG00000026238	-0.302212	3	0.635027	2.42635	Ptma
ENSMUSG00000028049	-0.304601	3	0.797382	0.671618	Scamp3
ENSMUSG00000025226	-0.306363	3	1	0.652926	Fbxl15
ENSMUSG00000022336	-0.306937	3	0.550476	1.02063	Eif3e
ENSMUSG00000035530	-0.30766	3	0.782894	3.14148	Eif1
ENSMUSG00000008301	-0.30925	3	0.861475	0.693534	Phax
ENSMUSG00000032407	-0.312183	3	0.792222	0.82633	U2surp
ENSMUSG00000031840	-0.314662	3	1	1.02334	Rab3a
ENSMUSG00000099632	-0.315127	3	1	0.694783	2900093K20Rik
ENSMUSG00000003299	-0.315866	3	0.820934	0.712788	Mrpl4
ENSMUSG00000035851	-0.318221	3	0.645052	0.783891	Ythdc1
ENSMUSG00000098274	-0.319013	3	0.743405	2.40501	Rpl24
ENSMUSG00000044408	-0.31905	3	0.304113	0.836105	Sptssa
ENSMUSG00000020514	-0.322052	3	0.735437	0.610828	Mrpl22
ENSMUSG00000024400	-0.323796	3	0.657846	0.670223	Wdr33
ENSMUSG00000028860	-0.324061	3	1	0.633628	Sytl1
ENSMUSG00000055401	-0.324673	3	1	0.649589	Fbxo6
ENSMUSG00000052139	-0.330035	3	0.956704	0.702769	Babam2
ENSMUSG00000025825	-0.33329	3	0.78472	1.05732	Iscu
ENSMUSG00000022841	-0.334516	3	0.503168	0.969618	Ap2m1
ENSMUSG00000036860	-0.335904	3	0.901492	0.697223	Mrpl55
ENSMUSG00000067925	-0.339984	3	0.430338	0.775537	Rtl8a
ENSMUSG00000004843	-0.345428	3	0.304477	0.61227	Chmp2b
ENSMUSG00000050552	-0.349519	3	0.820823	0.987423	Lamtor4
ENSMUSG00000028639	-0.351231	3	0.554258	1.52603	Ybx1
ENSMUSG00000007656	-0.351737	3	0.674642	1.01565	Arpp19
ENSMUSG00000028333	-0.352542	3	0.334556	0.928067	Anp32b
ENSMUSG00000003072	-0.354164	3	0.808928	1.45545	Atp5d
ENSMUSG00000051007	-0.354771	3	1	0.732284	Gatd1
ENSMUSG00000035443	-0.355187	3	1	0.760033	Thyn1
ENSMUSG00000031221	-0.356794	3	0.446658	0.617551	Igbp1
ENSMUSG00000057863	-0.360349	3	0.790204	2.56287	Rpl36
ENSMUSG00000025466	-0.361173	3	1	1.0231	Fuom
ENSMUSG00000049086	-0.362741	3	0.857452	0.826495	Bmyc
ENSMUSG00000001472	-0.365111	3	1	1.37096	Tcf25
ENSMUSG00000092341	-0.365116	3	0.90881	5.37482	Malat1
ENSMUSG00000078812	-0.367643	3	0.695823	1.66401	Eif5a
ENSMUSG00000062683	-0.368711	3	0.818774	1.82946	Atp5g2
ENSMUSG00000005656	-0.369792	3	0.209417	0.670248	Snx6
ENSMUSG00000041203	-0.370094	3	0.85124	1.12485	Trir
ENSMUSG00000026260	-0.37074	3	0.653727	0.803209	Ndufa10
ENSMUSG00000097392	-0.371315	3	0.642764	0.737292	Thoc2l
ENSMUSG00000096210	-0.372086	3	0.558214	1.00113	H1f0
ENSMUSG00000029014	-0.37415	3	0.32898	0.649837	Dnajc2
ENSMUSG00000047260	-0.374614	3	0.636328	0.780517	Emc6
ENSMUSG00000057649	-0.374651	3	0.494017	0.611582	Brd9
ENSMUSG00000028455	-0.375963	3	0.627675	0.650564	Stoml2
ENSMUSG00000107002	-0.377551	3	0.523573	0.886638	0610012G03Rik
ENSMUSG00000018848	-0.377727	3	0.804959	0.647984	Rars
ENSMUSG00000022940	-0.378192	3	0.80612	0.926315	Pigp
ENSMUSG00000062397	-0.379987	3	0.525896	1.03646	Zfp706
ENSMUSG00000062580	-0.380015	3	1	0.883583	Timm17a
ENSMUSG00000071074	-0.380827	3	1	0.843605	Yipf3
ENSMUSG00000028792	-0.381212	3	0.415822	0.690305	Ak2
ENSMUSG00000015337	-0.382938	3	1	0.707516	Endog
ENSMUSG00000028932	-0.387419	3	0.86123	0.869864	Psmc2
ENSMUSG00000027108	-0.387803	3	0.659931	0.699322	Ola1
ENSMUSG00000021660	-0.387979	3	0.62411	1.5305	Btf3
ENSMUSG00000029131	-0.389056	3	0.4495	1.00063	Dnajb6
ENSMUSG00000031198	-0.389129	3	0.762441	0.85425	Fundc2
ENSMUSG00000038622	-0.390828	3	0.597958	0.650148	Med30
ENSMUSG00000071866	-0.390912	3	0.664415	2.40264	Ppia
ENSMUSG00000024601	-0.393065	3	0.910937	0.721926	Isoc1
ENSMUSG00000059552	-0.394846	3	0.334353	0.631513	Trp53
ENSMUSG00000030127	-0.397221	3	0.959101	0.756724	Cops7a
ENSMUSG00000030591	-0.39851	3	0.681542	0.909116	Psmd8
ENSMUSG00000009563	-0.398821	3	0.568819	0.691936	Tor2a
ENSMUSG00000022744	-0.398854	3	0.56306	0.689988	Cldnd1
ENSMUSG00000061461	-0.399253	3	1	0.834431	Smim20
ENSMUSG00000024063	-0.400222	3	0.759131	0.951541	Lbh
ENSMUSG00000034793	-0.410852	3	1	0.676754	G6pc3
ENSMUSG00000052033	-0.411632	3	0.794921	0.708225	Pfdn4
ENSMUSG00000027531	-0.411819	3	0.623909	0.651552	Impa1
ENSMUSG00000021771	-0.411974	3	0.633402	1.02464	Vdac2
ENSMUSG00000025047	-0.42583	3	0.689829	0.603406	Pdcd11
ENSMUSG00000027879	-0.428645	3	1	1.02946	Sec22b
ENSMUSG00000029433	-0.431971	3	0.731283	0.684008	Diablo
ENSMUSG00000067713	-0.437622	3	0.653135	0.630501	Prkag1
ENSMUSG00000035215	-0.438014	3	0.673287	0.751664	Lsm7
ENSMUSG00000007036	-0.440104	3	1	0.788075	Abhd16a
ENSMUSG00000027937	-0.440287	3	1	1.04795	Jtb
ENSMUSG00000031007	-0.440406	3	1	1.37978	Atp6ap2
ENSMUSG00000033918	-0.444631	3	0.965447	0.687589	Parl
ENSMUSG00000000394	-0.447435	3	0.433536	2.63214	Gcg
ENSMUSG00000046434	-0.453503	3	0.389908	0.9075	Hnrnpa1
ENSMUSG00000000278	-0.453669	3	0.62516	0.65597	Scpep1
ENSMUSG00000090101	-0.456523	3	0.891576	0.649961	Snhg9
ENSMUSG00000045438	-0.45727	3	0.73017	0.632757	Cox19
ENSMUSG00000061315	-0.458594	3	0.707409	1.85888	Naca
ENSMUSG00000015971	-0.463094	3	0.916218	0.609128	Actr8
ENSMUSG00000061360	-0.463112	3	0.612204	0.79869	Phf5a
ENSMUSG00000002949	-0.464431	3	0.562693	0.610769	Timm44
ENSMUSG00000047547	-0.46549	3	1	1.20306	Cltb
ENSMUSG00000062300	-0.465801	3	0.175643	0.597785	Nectin2
ENSMUSG00000039236	-0.466846	3	1	1.25785	Isg20
ENSMUSG00000052146	-0.472308	3	0.701674	1.5255	Rps10
ENSMUSG00000024759	-0.472741	3	0.71835	0.59598	Atl3
ENSMUSG00000035585	-0.473143	3	0.668366	0.749977	Tsen34
ENSMUSG00000055762	-0.473647	3	0.644411	1.2114	Eef1d
ENSMUSG00000026520	-0.475311	3	1	1.15251	Pycr2
ENSMUSG00000025484	-0.475854	3	0.975092	0.856314	Bet1l
ENSMUSG00000025508	-0.480207	3	0.769115	2.64459	Rplp2
ENSMUSG00000034708	-0.482239	3	0.147187	0.655667	Grn
ENSMUSG00000060739	-0.48311	3	0.574774	0.87329	Nsa2
ENSMUSG00000038845	-0.484273	3	0.469333	0.627917	Phb
ENSMUSG00000078348	-0.486292	3	0.785113	0.920121	Sf3b5
ENSMUSG00000053192	-0.488977	3	0.924093	0.629345	Mllt11
ENSMUSG00000036733	-0.491095	3	0.688737	0.684965	Rbm42
ENSMUSG00000031532	-0.491312	3	1	1.62752	Saraf
ENSMUSG00000038762	-0.492666	3	0.628584	0.762433	Abcf1
ENSMUSG00000020246	-0.493502	3	1	0.596442	Hcfc2
ENSMUSG00000023277	-0.496173	3	0.315092	0.629834	Twf2
ENSMUSG00000038274	-0.496245	3	0.691852	2.81744	Fau
ENSMUSG00000001962	-0.497292	3	0.721044	0.6474	Fam50a
ENSMUSG00000024194	-0.501827	3	0.806206	0.980643	Cuta
ENSMUSG00000008475	-0.50192	3	0.564798	1.09549	Arpc5
ENSMUSG00000027801	-0.503319	3	0.92966	1.89842	Tm4sf4
ENSMUSG00000027195	-0.505105	3	1	0.82934	Hsd17b12
ENSMUSG00000052419	-0.506434	3	0.675438	0.814804	2610001J05Rik
ENSMUSG00000001270	-0.507602	3	0.820368	1.29032	Ckb
ENSMUSG00000101892	-0.508264	3	0.750548	0.625792	9130401M01Rik
ENSMUSG00000028096	-0.508714	3	1	0.619706	Gpr89
ENSMUSG00000078350	-0.510389	3	1	0.892849	Smim1
ENSMUSG00000078201	-0.510751	3	1	0.636729	Tmem203
ENSMUSG00000068798	-0.511134	3	0.375313	0.918667	Rap1a
ENSMUSG00000021693	-0.511632	3	0.603671	0.600255	Kif2a
ENSMUSG00000037772	-0.514909	3	0.686702	0.968294	Mrpl23
ENSMUSG00000040605	-0.515321	3	1	1.56487	Bace2
ENSMUSG00000028159	-0.517656	3	0.373814	0.627035	Dapp1
ENSMUSG00000019362	-0.518108	3	0.73452	1.35194	D8Ertd738e
ENSMUSG00000031711	-0.520247	3	1	0.772948	Zfp330
ENSMUSG00000025809	-0.521292	3	0.440907	0.826012	Itgb1
ENSMUSG00000041571	-0.522597	3	0.74362	1.52416	Selenow
ENSMUSG00000031568	-0.524274	3	1	0.812102	Rwdd4a
ENSMUSG00000039461	-0.526705	3	1	0.821127	Tcta
ENSMUSG00000049091	-0.530953	3	0.972516	0.706813	Sephs2
ENSMUSG00000059355	-0.531744	3	1	0.965206	Wdr83os
ENSMUSG00000020612	-0.533081	3	0.796967	1.52208	Prkar1a
ENSMUSG00000029048	-0.533551	3	0.9	0.951049	Rer1
ENSMUSG00000026019	-0.534891	3	0.500323	0.589459	Wdr12
ENSMUSG00000079111	-0.53984	3	1	1.30173	Kdelr2
ENSMUSG00000044573	-0.541007	3	0.689369	0.836748	Acp1
ENSMUSG00000019876	-0.543106	3	0.456049	0.699208	Pkib
ENSMUSG00000041124	-0.543472	3	0.861764	0.635455	Msantd4
ENSMUSG00000028173	-0.544794	3	1	1.12731	Wls
ENSMUSG00000091811	-0.548779	3	0.776084	0.661102	Inafm1
ENSMUSG00000079426	-0.550575	3	0.192068	0.674132	Arpc4
ENSMUSG00000032526	-0.551247	3	1	1.13578	Ss18l2
ENSMUSG00000029614	-0.552383	3	0.772579	2.72331	Rpl6
ENSMUSG00000074247	-0.557874	3	0.893664	0.730615	Dda1
ENSMUSG00000021748	-0.560918	3	0.8284	0.762766	Pdhb
ENSMUSG00000061904	-0.561554	3	0.804034	1.73932	Slc25a3
ENSMUSG00000050188	-0.562518	3	0.480609	0.607578	Lsm10
ENSMUSG00000031950	-0.563135	3	0.976093	1.50989	Gabarapl2
ENSMUSG00000027404	-0.56358	3	0.540979	0.970237	Snrpb
ENSMUSG00000024875	-0.563636	3	1	0.854536	Yif1a
ENSMUSG00000098120	-0.565453	3	0.585769	0.61864	Gm5914
ENSMUSG00000012405	-0.573487	3	0.771235	2.56949	Rpl15
ENSMUSG00000042831	-0.574079	3	1	0.715922	Alkbh6
ENSMUSG00000056763	-0.577417	3	1	0.821014	Cspp1
ENSMUSG00000039105	-0.578718	3	0.947869	1.62578	Atp6v1g1
ENSMUSG00000062006	-0.585437	3	0.760763	2.56504	Rpl34
ENSMUSG00000026766	-0.586403	3	1	0.72535	Mmadhc
ENSMUSG00000031708	-0.591592	3	0.993075	1.11336	Tecr
ENSMUSG00000031585	-0.592368	3	0.77826	0.626881	Gtf2e2
ENSMUSG00000115338	-0.595112	3	0.218303	0.615532	Pnp
ENSMUSG00000033751	-0.596869	3	1	0.932327	Gadd45gip1
ENSMUSG00000021733	-0.59778	3	1	0.855423	Slc4a7
ENSMUSG00000009394	-0.606074	3	1	0.667404	Syn2
ENSMUSG00000028207	-0.610534	3	0.549715	0.651995	Asph
ENSMUSG00000031600	-0.612602	3	1	0.892729	Vps37a
ENSMUSG00000047459	-0.61808	3	0.799946	1.09467	Dynlrb1
ENSMUSG00000028081	-0.620251	3	0.819606	2.9372	Rps3a1
ENSMUSG00000027593	-0.621116	3	0.369662	0.712968	Raly
ENSMUSG00000026209	-0.624567	3	0.697901	0.680496	Dnpep
ENSMUSG00000095677	-0.627837	3	0.343295	0.658196	Dynlt1f
ENSMUSG00000030120	-0.628824	3	0.959725	1.02243	Mlf2
ENSMUSG00000010406	-0.631271	3	0.777725	0.990301	Mrpl52
ENSMUSG00000033543	-0.642147	3	0.711643	0.883202	Gtf2a2
ENSMUSG00000074344	-0.645522	3	1	0.704535	Tmigd3
ENSMUSG00000028669	-0.646911	3	1	0.764159	Pithd1
ENSMUSG00000038462	-0.657491	3	0.873152	1.01425	Uqcrfs1
ENSMUSG00000060639	-0.658896	3	0.893025	0.754044	H4c9
ENSMUSG00000035198	-0.663004	3	0.268135	0.604602	Tubg1
ENSMUSG00000057113	-0.665158	3	0.51154	1.40807	Npm1
ENSMUSG00000074129	-0.665413	3	0.656086	1.30123	Rpl13a
ENSMUSG00000089847	-0.667714	3	1	0.991886	Timm10b
ENSMUSG00000052748	-0.669499	3	1	0.646708	Swt1
ENSMUSG00000001525	-0.671263	3	0.217122	0.819725	Tubb5
ENSMUSG00000032042	-0.676195	3	1	1.5682	Srpr
ENSMUSG00000019210	-0.677979	3	1	1.41456	Atp6v1e1
ENSMUSG00000039041	-0.679562	3	0.921543	0.752767	Adrm1
ENSMUSG00000039676	-0.681739	3	0.453435	0.721193	Capsl
ENSMUSG00000043716	-0.686036	3	0.722826	2.30938	Rpl7
ENSMUSG00000019505	-0.68856	3	0.943498	3.30174	Ubb
ENSMUSG00000028988	-0.688805	3	1	0.74429	Ctnnbip1
ENSMUSG00000027176	-0.690799	3	1	0.754069	Cstf3
ENSMUSG00000073702	-0.696927	3	0.839698	2.22448	Rpl31
ENSMUSG00000003402	-0.71214	3	1	0.992637	Prkcsh
ENSMUSG00000057666	-0.71362	3	0.60814	1.83753	Gapdh
ENSMUSG00000008683	-0.713855	3	0.705227	2.52209	Rps15a
ENSMUSG00000032121	-0.716167	3	1	0.769372	Tmem218
ENSMUSG00000020232	-0.719237	3	0.621135	0.710038	Hmg20b
ENSMUSG00000023456	-0.719323	3	0.629022	0.916637	Tpi1
ENSMUSG00000028822	-0.722926	3	0.788632	1.00511	Tmem50a
ENSMUSG00000038975	-0.724046	3	0.859239	0.744986	Rabggtb
ENSMUSG00000020577	-0.724047	3	0.952681	1.51154	Tspan13
ENSMUSG00000037894	-0.72489	3	0.508288	1.7102	H2az1
ENSMUSG00000046865	-0.733969	3	0.441341	0.717496	Fbl
ENSMUSG00000036572	-0.734971	3	1	0.918326	Upf3b
ENSMUSG00000028719	-0.7359	3	0.745651	0.939014	Cmpk1
ENSMUSG00000041841	-0.736581	3	0.826426	2.7997	Rpl37
ENSMUSG00000070394	-0.740744	3	0.904748	1.1905	Tmem256
ENSMUSG00000046330	-0.741134	3	0.857211	3.07606	Rpl37a
ENSMUSG00000032279	-0.744055	3	0.485475	0.640491	Idh3a
ENSMUSG00000030876	-0.74908	3	1	0.961854	Mettl9
ENSMUSG00000028692	-0.752015	3	0.594198	1.39154	Akr1a1
ENSMUSG00000040037	-0.75349	3	1	0.627957	Negr1
ENSMUSG00000026576	-0.755688	3	0.583079	1.2979	Atp1b1
ENSMUSG00000020572	-0.760377	3	0.526445	0.635492	Nampt
ENSMUSG00000008682	-0.761661	3	0.905513	3.27545	Rpl10
ENSMUSG00000020212	-0.764432	3	1	0.71784	Mdm1
ENSMUSG00000042750	-0.773298	3	1	2.02102	Bex2
ENSMUSG00000001700	-0.773368	3	0.833027	0.808035	Gramd3
ENSMUSG00000020873	-0.77722	3	1	1.2848	Slc35b1
ENSMUSG00000044550	-0.777408	3	0.942581	0.843862	Tceal3
ENSMUSG00000013622	-0.778227	3	1	1.2219	Atraid
ENSMUSG00000010608	-0.779041	3	0.739946	0.969895	Rbm25
ENSMUSG00000031660	-0.77995	3	0.514814	0.627134	Brd7
ENSMUSG00000073676	-0.780114	3	0.898261	1.5211	Hspe1
ENSMUSG00000024925	-0.783265	3	0.247705	0.647293	Rnaseh2c
ENSMUSG00000037072	-0.789886	3	1	1.75165	Selenof
ENSMUSG00000048222	-0.790034	3	0.847768	0.608214	Mfap1b
ENSMUSG00000015094	-0.796733	3	1	1.07765	Npdc1
ENSMUSG00000020328	-0.801016	3	0.793961	0.695867	Nudcd2
ENSMUSG00000023004	-0.806611	3	0.296384	0.866051	Tuba1b
ENSMUSG00000039530	-0.807967	3	1	0.989381	Tusc3
ENSMUSG00000031513	-0.82042	3	1	0.90748	Leprotl1
ENSMUSG00000004591	-0.826254	3	0.727102	0.805219	Pkn2
ENSMUSG00000058546	-0.827219	3	0.747547	2.33336	Rpl23a
ENSMUSG00000075020	-0.833964	3	1	0.899945	Mir670hg
ENSMUSG00000028495	-0.836702	3	0.81892	2.76397	Rps6
ENSMUSG00000109324	-0.84104	3	0.605585	0.832738	Prmt1
ENSMUSG00000024608	-0.841057	3	0.814812	3.28071	Rps14
ENSMUSG00000053931	-0.861096	3	0.556377	0.870008	Cnn3
ENSMUSG00000021916	-0.863174	3	1	0.737028	Glt8d1
ENSMUSG00000001247	-0.863614	3	0.506113	0.703352	Lsr
ENSMUSG00000029344	-0.866077	3	0.552723	0.729773	Tpst2
ENSMUSG00000004936	-0.887828	3	0.686996	0.625061	Map2k1
ENSMUSG00000037580	-0.895713	3	1	1.35801	Gch1
ENSMUSG00000033880	-0.904753	3	0.954152	1.38299	Lgals3bp
ENSMUSG00000019818	-0.913711	3	1	1.78132	Cd164
ENSMUSG00000052369	-0.924902	3	0.78077	0.707389	Tmem106c
ENSMUSG00000033423	-0.935435	3	0.793183	0.657373	Eri3
ENSMUSG00000018672	-0.936604	3	1	0.947296	Copz2
ENSMUSG00000032399	-0.955851	3	0.745704	2.31962	Rpl4
ENSMUSG00000024217	-0.960153	3	0.569043	0.735349	Snrpc
ENSMUSG00000028393	-0.967122	3	0.349218	0.620548	Alad
ENSMUSG00000068011	-0.992473	3	0.95813	0.655295	Mkrn2os
ENSMUSG00000060036	-0.993446	3	0.713258	2.47492	Rpl3
ENSMUSG00000061477	-0.998946	3	0.708397	2.56057	Rps7
ENSMUSG00000092570	-1.01773	3	1	0.803343	Plut
ENSMUSG00000020444	-1.02375	3	1	1.51665	Guk1
ENSMUSG00000063856	-1.03194	3	0.525413	1.2485	Gpx1
ENSMUSG00000040952	-1.03776	3	0.72352	2.78413	Rps19
ENSMUSG00000043300	-1.03994	3	1	0.619934	B3galnt1
ENSMUSG00000017316	-1.04126	3	0.48702	2.5346	Ppy
ENSMUSG00000023175	-1.06045	3	0.91955	2.11385	Bsg
ENSMUSG00000014856	-1.07471	3	1	0.998226	Tmem208
ENSMUSG00000039221	-1.08987	3	0.77876	2.0966	Rpl22l1
ENSMUSG00000067288	-1.10029	3	0.770993	2.36812	Rps28
ENSMUSG00000025794	-1.10965	3	0.850986	2.64413	Rpl14
ENSMUSG00000030824	-1.11376	3	0.936683	1.01254	Nucb1
ENSMUSG00000041120	-1.12537	3	0.198609	0.731031	Nbl1
ENSMUSG00000004032	-1.13174	3	1	0.822193	Gstm5
ENSMUSG00000031447	-1.13866	3	0.688298	1.62534	Lamp1
ENSMUSG00000003038	-1.15593	3	0.346859	0.825431	Hmgn2
ENSMUSG00000032369	-1.15646	3	0.345512	0.645988	Plscr1
ENSMUSG00000003380	-1.17722	3	1	1.87469	Rabac1
ENSMUSG00000031584	-1.17958	3	0.694329	0.722069	Gsr
ENSMUSG00000054364	-1.19638	3	0.476445	0.837807	Rhob
ENSMUSG00000025381	-1.19685	3	1	1.46128	Cnpy2
ENSMUSG00000021756	-1.20723	3	0.245217	0.649413	Il6st
ENSMUSG00000036256	-1.21555	3	0.365017	1.17962	Igfbp7
ENSMUSG00000070473	-1.23519	3	0.319261	0.904181	Cldn3
ENSMUSG00000079435	-1.23623	3	0.65916	1.8702	Rpl36a
ENSMUSG00000047675	-1.25017	3	0.742528	3.02561	Rps8
ENSMUSG00000102252	-1.25333	3	0.882688	0.780251	Snrpn
ENSMUSG00000028010	-1.25937	3	0.57913	0.645881	Gar1
ENSMUSG00000033653	-1.2867	3	1	0.746759	Vps8
ENSMUSG00000031320	-1.31354	3	0.770311	2.78685	Rps4x
ENSMUSG00000032181	-1.31709	3	1	2.61164	Scg3
ENSMUSG00000046841	-1.35754	3	0.414876	0.744806	Ckap4
ENSMUSG00000017466	-1.36038	3	0.219162	0.680933	Timp2
ENSMUSG00000054693	-1.36747	3	0.342083	0.608334	Adam10
ENSMUSG00000059714	-1.38081	3	0.680673	0.643946	Flot1
ENSMUSG00000024990	-1.38676	3	0.25932	1.13653	Rbp4
ENSMUSG00000037197	-1.41708	3	0.66503	0.732464	Rbm17
ENSMUSG00000078193	-1.42713	3	0.732205	0.740145	Gm2000
ENSMUSG00000030609	-1.48208	3	1	0.637247	Aen
ENSMUSG00000033998	-1.50077	3	0.443285	0.737964	Kcnk1
ENSMUSG00000029819	-1.51666	3	1	1.39548	Npy
ENSMUSG00000003032	-1.54013	3	0.219668	0.745419	Klf4
ENSMUSG00000032091	-1.65279	3	0.272603	0.624043	Tmprss4
ENSMUSG00000061808	-1.67165	3	0.662343	3.08629	Ttr
ENSMUSG00000005087	-1.71951	3	0.425754	0.790788	Cd44
ENSMUSG00000030681	-1.79498	3	0.994535	0.736833	Mvp
ENSMUSG00000025268	-1.81256	3	1	0.921932	Maged2
ENSMUSG00000029622	-1.8891	3	0.152311	0.698156	Arpc1b
ENSMUSG00000053560	-1.89991	3	0.546635	1.05038	Ier2
ENSMUSG00000021250	-2.10183	3	0.88185	1.53273	Fos
ENSMUSG00000023905	-2.30095	3	0.359014	0.827537	Tnfrsf12a
ENSMUSG00000024027	-2.40727	3	1	1.30234	Glp1r
ENSMUSG00000018339	-2.46632	3	0.562181	1.33271	Gpx3
ENSMUSG00000091971	-3.22621	3	1	1.3142	Hspa1a
ENSMUSG00000028683	0.184534	2	0.868585	0.578583	Eif2b3
ENSMUSG00000019861	0.155673	2	0.768901	0.584542	Gopc
ENSMUSG00000050088	0.094348	2	0.880156	0.588078	1600012H06Rik
ENSMUSG00000021072	0.00213294	2	0.9046	0.784534	Tmx1
ENSMUSG00000071072	-0.00644592	2	0.766057	1.03285	Ptges3
ENSMUSG00000021661	-0.0110071	2	0.797406	0.633272	Ankra2
ENSMUSG00000024787	-0.0432392	2	0.910935	0.644182	Snx15
ENSMUSG00000005378	-0.0513722	2	0.558237	0.587546	Bud23
ENSMUSG00000071632	-0.0589875	2	0.957739	0.673859	2510002D24Rik
ENSMUSG00000063172	-0.059775	2	0.538546	0.60193	Hspb11
ENSMUSG00000060679	-0.0603113	2	0.452264	0.604061	Mrps9
ENSMUSG00000041625	-0.0673195	2	1	0.684636	Ggact
ENSMUSG00000021286	-0.0696026	2	1	0.72781	Zfyve21
ENSMUSG00000034729	-0.0716623	2	0.73634	0.637903	Mrps10
ENSMUSG00000025465	-0.0733212	2	0.601677	0.669991	Echs1
ENSMUSG00000002804	-0.0788991	2	0.754213	0.649833	Nudt14
ENSMUSG00000036315	-0.0800419	2	0.6004	0.759551	Polr1h
ENSMUSG00000032126	-0.0828669	2	0.675027	0.632503	Hmbs
ENSMUSG00000028999	-0.097239	2	1	0.708621	Rint1
ENSMUSG00000026966	-0.0977427	2	0.416543	0.682827	Ssna1
ENSMUSG00000030061	-0.102998	2	0.943808	0.615212	Uba3
ENSMUSG00000021116	-0.107314	2	0.365246	0.675426	Eif2s1
ENSMUSG00000008601	-0.117881	2	0.519775	0.799104	Rab25
ENSMUSG00000068391	-0.121656	2	0.870805	0.773082	Chrac1
ENSMUSG00000028969	-0.122208	2	0.93916	0.610775	Cdk5
ENSMUSG00000059689	-0.12532	2	0.82189	0.613214	Zfp637
ENSMUSG00000028293	-0.131158	2	0.822856	0.629612	Slc35a1
ENSMUSG00000053768	-0.133323	2	0.712228	0.703145	Chchd3
ENSMUSG00000045969	-0.137006	2	0.501036	0.61788	Ing1
ENSMUSG00000031878	-0.140498	2	0.7644	0.654539	Nae1
ENSMUSG00000024976	-0.143093	2	0.837547	0.674124	Shoc2
ENSMUSG00000023939	-0.144134	2	0.66682	0.800047	Mrpl14
ENSMUSG00000025066	-0.145954	2	0.699463	0.953627	Sfr1
ENSMUSG00000040760	-0.146126	2	0.640984	0.643892	Appl1
ENSMUSG00000059182	-0.146368	2	0.247049	0.605043	Skap2
ENSMUSG00000003452	-0.147752	2	1	0.747595	Bicd1
ENSMUSG00000028560	-0.152874	2	0.219433	0.603787	Usp1
ENSMUSG00000020526	-0.168894	2	0.689765	0.592995	Znhit3
ENSMUSG00000022354	-0.16943	2	0.987671	1.61462	Ndufb9
ENSMUSG00000040236	-0.170455	2	0.939773	0.682874	Trappc5
ENSMUSG00000028322	-0.17127	2	0.44199	0.632707	Exosc3
ENSMUSG00000018442	-0.173558	2	1	0.962379	Derl2
ENSMUSG00000020409	-0.174678	2	0.82434	0.623068	Slu7
ENSMUSG00000022024	-0.18816	2	0.57166	0.702765	Sugt1
ENSMUSG00000009207	-0.189919	2	0.730736	0.586376	Lnpk
ENSMUSG00000020994	-0.201755	2	0.790178	0.848723	Pnn
ENSMUSG00000062822	-0.206507	2	0.578251	0.628551	4833420G17Rik
ENSMUSG00000019659	-0.206784	2	0.755184	0.903067	Ccdc12
ENSMUSG00000020982	-0.207016	2	1	0.772046	Nemf
ENSMUSG00000026155	-0.209993	2	0.899686	0.775657	Smap1
ENSMUSG00000058240	-0.211898	2	0.862831	0.648678	Cryzl1
ENSMUSG00000019761	-0.216467	2	0.882803	0.657937	Krt10
ENSMUSG00000074211	-0.217054	2	0.848865	0.701774	Sdhaf1
ENSMUSG00000025260	-0.21748	2	0.415573	0.65714	Hsd17b10
ENSMUSG00000032116	-0.217734	2	1	0.963258	Stt3a
ENSMUSG00000047084	-0.222126	2	1	0.751541	Ngrn
ENSMUSG00000071379	-0.223729	2	0.650831	0.668367	Hpcal1
ENSMUSG00000033735	-0.230807	2	0.61562	0.656502	Spr
ENSMUSG00000037266	-0.231764	2	1	1.32637	Rsrp1
ENSMUSG00000040374	-0.233061	2	1	0.680657	Pex2
ENSMUSG00000005262	-0.233633	2	0.919744	0.675588	Ufd1
ENSMUSG00000026696	-0.236022	2	0.897765	0.769633	Vamp4
ENSMUSG00000015749	-0.23722	2	0.321492	0.738479	Anp32e
ENSMUSG00000024853	-0.24474	2	0.671434	1.02686	Sf3b2
ENSMUSG00000039759	-0.245711	2	0.753777	0.618402	Thap3
ENSMUSG00000040482	-0.245791	2	0.600203	0.596113	Dxo
ENSMUSG00000027455	-0.246858	2	0.882342	0.701247	Nsfl1c
ENSMUSG00000001663	-0.24879	2	0.378836	0.697245	Gstt1
ENSMUSG00000024587	-0.249678	2	0.761039	1.02939	Nars
ENSMUSG00000000378	-0.25049	2	0.580508	0.634682	Ccm2
ENSMUSG00000001445	-0.253313	2	0.80932	0.62861	Mrpl10
ENSMUSG00000037058	-0.254734	2	0.996378	1.19357	Paip2
ENSMUSG00000053286	-0.256704	2	0.810918	0.616037	Trmt1l
ENSMUSG00000028898	-0.256738	2	0.42431	0.604576	Trnau1ap
ENSMUSG00000008429	-0.257425	2	0.820759	0.620116	Herpud2
ENSMUSG00000038671	-0.259875	2	0.845317	0.650564	Arfrp1
ENSMUSG00000006906	-0.263229	2	1	0.600835	Stambp
ENSMUSG00000021877	-0.26519	2	0.632359	1.24941	Arf4
ENSMUSG00000060147	-0.266701	2	0.594841	0.919284	Serpinb6a
ENSMUSG00000047907	-0.269005	2	0.399647	0.885907	Tshz2
ENSMUSG00000022681	-0.270553	2	0.656167	0.687239	Ntan1
ENSMUSG00000062352	-0.27429	2	0.784165	0.63813	Itgb1bp1
ENSMUSG00000041057	-0.280343	2	0.441766	0.654697	Wdr43
ENSMUSG00000020849	-0.280899	2	0.767547	1.4806	Ywhae
ENSMUSG00000031534	-0.284497	2	0.913343	0.722479	Smim19
ENSMUSG00000043207	-0.285512	2	1	0.700735	Zmpste24
ENSMUSG00000024583	-0.286897	2	0.999726	1.11351	Txnl1
ENSMUSG00000029213	-0.287652	2	0.268817	0.610291	Commd8
ENSMUSG00000020390	-0.289333	2	0.825033	1.1759	Ube2b
ENSMUSG00000086429	-0.297677	2	0.697007	0.648862	Gt(ROSA)26Sor
ENSMUSG00000020801	-0.298393	2	0.852086	0.692214	Med31
ENSMUSG00000032299	-0.302951	2	0.436505	0.670797	Commd4
ENSMUSG00000033991	-0.303243	2	1	0.621877	Ttc37
ENSMUSG00000005354	-0.304485	2	0.60196	0.812779	Txn2
ENSMUSG00000033940	-0.306231	2	0.602551	1.12715	Brk1
ENSMUSG00000062376	-0.309458	2	0.956739	0.738209	Borcs7
ENSMUSG00000024188	-0.311855	2	1	0.718741	Luc7l
ENSMUSG00000027620	-0.312328	2	0.722297	1.77978	Rbm39
ENSMUSG00000061787	-0.313274	2	0.807251	2.47593	Rps17
ENSMUSG00000030763	-0.314559	2	0.213553	0.619321	Lcmt1
ENSMUSG00000027288	-0.317173	2	1	0.886369	Zfp106
ENSMUSG00000019791	-0.317656	2	1	0.839716	Hint3
ENSMUSG00000059878	-0.318862	2	0.710022	0.620903	Zfp422
ENSMUSG00000109901	-0.319399	2	0.434597	0.599065	Chmp1b
ENSMUSG00000031696	-0.321777	2	1	0.901404	Vps35
ENSMUSG00000019868	-0.321978	2	0.822626	0.631368	Vta1
ENSMUSG00000031202	-0.324295	2	1	0.681489	Rab39b
ENSMUSG00000029815	-0.326642	2	1	0.674945	Malsu1
ENSMUSG00000019916	-0.327748	2	0.80208	0.642226	P4ha1
ENSMUSG00000001891	-0.327846	2	0.535772	0.611455	Ugp2
ENSMUSG00000046519	-0.330889	2	1	0.599095	Golph3l
ENSMUSG00000073079	-0.331624	2	1	0.660854	Srp54a
ENSMUSG00000040359	-0.332935	2	1	0.844838	Ufl1
ENSMUSG00000032002	-0.336285	2	0.564452	0.77457	Dcun1d5
ENSMUSG00000020794	-0.337031	2	0.549449	0.597825	Ube2g1
ENSMUSG00000034701	-0.337843	2	1	1.2469	Neurod1
ENSMUSG00000037740	-0.339735	2	0.868614	0.796932	Mrps26
ENSMUSG00000027649	-0.341074	2	0.683179	0.625333	Ctnnbl1
ENSMUSG00000055720	-0.341677	2	0.629969	0.609484	Ubl7
ENSMUSG00000028743	-0.343361	2	0.720264	0.659058	Akr7a5
ENSMUSG00000030884	-0.344548	2	0.8411	0.898879	Uqcrc2
ENSMUSG00000021619	-0.345275	2	1	0.626295	Atg10
ENSMUSG00000015806	-0.345735	2	1	0.893872	Qdpr
ENSMUSG00000045519	-0.347656	2	0.956712	0.746974	Zfp560
ENSMUSG00000038160	-0.353095	2	0.981099	0.665432	Atg5
ENSMUSG00000034544	-0.353645	2	0.788056	0.657536	Rsrc1
ENSMUSG00000075467	-0.356652	2	0.95813	0.720621	Dnlz
ENSMUSG00000071708	-0.362375	2	0.301653	0.631395	Sms
ENSMUSG00000006736	-0.363504	2	0.865597	0.778847	Tspan31
ENSMUSG00000034192	-0.363889	2	0.284889	0.653942	Lsm3
ENSMUSG00000003438	-0.365331	2	0.442548	0.619078	Timm50
ENSMUSG00000006941	-0.367457	2	0.691581	0.93663	Eif1b
ENSMUSG00000003031	-0.37141	2	0.670877	0.68991	Cdkn1b
ENSMUSG00000025505	-0.375476	2	1	0.625488	Tmem80
ENSMUSG00000021114	-0.379382	2	1	0.944521	Atp6v1d
ENSMUSG00000079283	-0.381096	2	0.722518	0.618779	2310009B15Rik
ENSMUSG00000008892	-0.382991	2	0.608935	0.844881	Vdac3
ENSMUSG00000006058	-0.383225	2	0.770112	0.830814	Snf8
ENSMUSG00000021431	-0.385331	2	0.896594	0.70347	Snrnp48
ENSMUSG00000030611	-0.387106	2	0.818175	0.670706	Mrps11
ENSMUSG00000070697	-0.389793	2	0.440401	0.669203	Utp3
ENSMUSG00000016534	-0.393376	2	0.795225	1.04272	Lamp2
ENSMUSG00000037475	-0.39495	2	0.80028	0.736152	Thoc2
ENSMUSG00000023020	-0.396074	2	0.989654	1.20701	Cox14
ENSMUSG00000040940	-0.398372	2	0.367519	0.627366	Arhgef1
ENSMUSG00000029198	-0.399909	2	1	0.918317	Grpel1
ENSMUSG00000044155	-0.401169	2	0.36626	0.686215	Lsm8
ENSMUSG00000022437	-0.401379	2	0.74563	0.728992	Samm50
ENSMUSG00000023021	-0.402289	2	0.718986	0.624561	Cers5
ENSMUSG00000029422	-0.404239	2	0.996693	1.08291	Rsrc2
ENSMUSG00000030660	-0.405457	2	0.977075	0.705874	Pik3c2a
ENSMUSG00000047613	-0.406643	2	0.631662	0.735013	A430005L14Rik
ENSMUSG00000022551	-0.408075	2	0.630274	0.853021	Cyc1
ENSMUSG00000032123	-0.412512	2	1	0.611479	Dpagt1
ENSMUSG00000029397	-0.416039	2	1	0.891416	Rchy1
ENSMUSG00000020463	-0.417509	2	0.615869	0.681144	Ppp4r3b
ENSMUSG00000037798	-0.418254	2	0.761393	0.648625	Mat1a
ENSMUSG00000028955	-0.420308	2	0.536542	0.687176	Vamp3
ENSMUSG00000029993	-0.421041	2	0.612461	0.671387	Nfu1
ENSMUSG00000050043	-0.422811	2	0.939107	0.637392	Tmx2
ENSMUSG00000024902	-0.426197	2	0.823412	0.719374	Mrpl11
ENSMUSG00000060510	-0.429872	2	0.757572	0.652685	Zfp266
ENSMUSG00000037089	-0.430438	2	0.588672	0.670034	Slc35b2
ENSMUSG00000021326	-0.431006	2	0.651932	0.673398	Trim27
ENSMUSG00000037296	-0.432378	2	0.662004	0.690476	Lsm1
ENSMUSG00000079262	-0.434848	2	1	0.675963	Slco1a6
ENSMUSG00000027341	-0.436622	2	0.799311	0.625518	Tmem230
ENSMUSG00000043445	-0.437059	2	0.536	0.798838	Pgp
ENSMUSG00000028221	-0.438668	2	0.851029	0.60377	Pip4p2
ENSMUSG00000031021	-0.441114	2	0.529398	0.718183	Tmem9b
ENSMUSG00000075054	-0.441608	2	1	0.641166	Yae1d1
ENSMUSG00000090083	-0.445691	2	0.834852	0.636451	Rnf8
ENSMUSG00000032397	-0.448407	2	0.218953	0.611287	Tipin
ENSMUSG00000022110	-0.448794	2	0.753936	0.683148	Sucla2
ENSMUSG00000075227	-0.448977	2	1	0.664826	Znhit2
ENSMUSG00000035297	-0.449524	2	1	0.783749	Cops4
ENSMUSG00000028015	-0.449913	2	0.841528	0.674477	Ctso
ENSMUSG00000028295	-0.452395	2	0.968676	0.63408	Smim8
ENSMUSG00000022757	-0.453172	2	1	0.81721	Tfg
ENSMUSG00000039202	-0.454566	2	0.673451	0.837292	Abhd2
ENSMUSG00000062054	-0.456527	2	0.431115	0.630873	Iah1
ENSMUSG00000026775	-0.45744	2	1	0.802425	Yme1l1
ENSMUSG00000027865	-0.459377	2	1	0.710899	Gdap2
ENSMUSG00000001285	-0.46039	2	0.575588	0.609562	Myg1
ENSMUSG00000067367	-0.460536	2	0.321112	0.645369	Lyar
ENSMUSG00000068250	-0.462009	2	1	0.709206	Amn1
ENSMUSG00000031843	-0.462883	2	0.761429	0.640934	Mphosph6
ENSMUSG00000040843	-0.464396	2	0.680114	0.68466	Tiprl
ENSMUSG00000031913	-0.46494	2	0.977771	0.627858	Vps4a
ENSMUSG00000016921	-0.465879	2	0.779582	0.948723	Srsf6
ENSMUSG00000066150	-0.469017	2	0.813427	0.658642	Slc31a1
ENSMUSG00000060803	-0.470245	2	0.43451	0.71329	Gstp1
ENSMUSG00000031556	-0.47145	2	0.745412	0.854534	Tm2d2
ENSMUSG00000027429	-0.473125	2	1	0.916089	Sec23b
ENSMUSG00000014771	-0.47344	2	0.683345	0.611475	Pdcd2
ENSMUSG00000030104	-0.476655	2	0.258237	0.829908	Edem1
ENSMUSG00000024997	-0.477053	2	0.59087	0.654853	Prdx3
ENSMUSG00000000600	-0.478229	2	1	0.770853	Krit1
ENSMUSG00000028522	-0.478748	2	0.66613	0.756663	Mier1
ENSMUSG00000024661	-0.478936	2	0.521312	2.86709	Fth1
ENSMUSG00000042111	-0.479091	2	0.397918	0.624481	Ccdc115
ENSMUSG00000066735	-0.479662	2	1	0.630417	Vkorc1l1
ENSMUSG00000026111	-0.492592	2	1	0.857566	Unc50
ENSMUSG00000046756	-0.492819	2	0.613938	0.710973	Mrps7
ENSMUSG00000031939	-0.493513	2	0.294578	0.644337	Taf1d
ENSMUSG00000021124	-0.495056	2	1	0.919394	Vti1b
ENSMUSG00000057894	-0.496706	2	1	0.613188	Zfp329
ENSMUSG00000060538	-0.499328	2	0.970405	0.896837	Tmem219
ENSMUSG00000044600	-0.499665	2	1	0.988951	Smim7
ENSMUSG00000039163	-0.500507	2	0.508753	0.654797	Cmc1
ENSMUSG00000008140	-0.502001	2	0.865522	1.0074	Emc10
ENSMUSG00000024758	-0.505261	2	0.959826	0.979359	Rtn3
ENSMUSG00000039001	-0.506282	2	0.785692	2.73553	Rps21
ENSMUSG00000070520	-0.508725	2	0.91379	0.74058	Nsmce3
ENSMUSG00000031255	-0.510569	2	1	0.962607	Sytl4
ENSMUSG00000090862	-0.513405	2	0.765476	2.72699	Rps13
ENSMUSG00000031820	-0.513418	2	0.7619	0.686366	Babam1
ENSMUSG00000031703	-0.514492	2	1	0.792109	Itfg1
ENSMUSG00000026087	-0.514597	2	0.882855	0.974	Mrpl30
ENSMUSG00000024181	-0.516992	2	0.55393	0.844976	Mrpl28
ENSMUSG00000029404	-0.523734	2	0.576322	0.68776	Arl6ip4
ENSMUSG00000040521	-0.523795	2	0.686725	0.642476	Tsfm
ENSMUSG00000010054	-0.528368	2	1	0.667892	Tusc2
ENSMUSG00000029017	-0.5289	2	0.907824	0.668109	Pmpcb
ENSMUSG00000067924	-0.531263	2	0.446106	0.670484	Rtl8b
ENSMUSG00000005802	-0.532602	2	1	0.600451	Slc30a4
ENSMUSG00000030603	-0.53442	2	0.669653	0.804582	Psmc4
ENSMUSG00000021501	-0.537172	2	1	0.63275	Caml
ENSMUSG00000074466	-0.539108	2	1	0.655462	Gm15417
ENSMUSG00000021400	-0.53931	2	0.792274	0.601959	Wrnip1
ENSMUSG00000020069	-0.540741	2	0.678486	0.727222	Hnrnph3
ENSMUSG00000070972	-0.542472	2	0.799317	0.623876	Dnajc25
ENSMUSG00000026526	-0.545335	2	1	0.874191	Fh1
ENSMUSG00000021824	-0.547076	2	1	0.660986	Ap3m1
ENSMUSG00000002205	-0.547505	2	0.639454	0.611188	Vrk3
ENSMUSG00000028248	-0.549092	2	1	0.896531	Pnisr
ENSMUSG00000017421	-0.5503	2	0.729573	0.774547	Zfp207
ENSMUSG00000032615	-0.550916	2	1	0.626318	Nt5m
ENSMUSG00000033021	-0.552328	2	1	0.79147	Gmppa
ENSMUSG00000026254	-0.552977	2	0.393509	0.673597	Eif4e2
ENSMUSG00000025374	-0.554095	2	0.980626	0.74919	Nabp2
ENSMUSG00000035242	-0.555081	2	0.774424	2.25584	Oaz1
ENSMUSG00000016257	-0.556388	2	0.51233	0.663409	Prelid3b
ENSMUSG00000028603	-0.557187	2	1	1.18524	Scp2
ENSMUSG00000022540	-0.560242	2	0.592705	0.778036	Rogdi
ENSMUSG00000039065	-0.560284	2	1	0.619925	Atpsckmt
ENSMUSG00000030890	-0.560981	2	0.440971	0.661124	Ilk
ENSMUSG00000077450	-0.561052	2	0.728112	0.795713	Rab11b
ENSMUSG00000038683	-0.562306	2	0.43765	0.668218	Pak1ip1
ENSMUSG00000020260	-0.563006	2	1	1.14512	Pofut2
ENSMUSG00000031807	-0.565227	2	0.739164	1.04839	Pgls
ENSMUSG00000032872	-0.570159	2	0.458026	0.619226	Cyb5r4
ENSMUSG00000036138	-0.571912	2	0.633619	0.75311	Acaa1a
ENSMUSG00000003531	-0.57278	2	1	0.724034	Dgcr6
ENSMUSG00000004849	-0.57488	2	0.619848	0.785095	Ap1s1
ENSMUSG00000026434	-0.57568	2	0.549058	0.905598	Nucks1
ENSMUSG00000002455	-0.576027	2	1	0.66333	Prpf6
ENSMUSG00000015461	-0.576728	2	0.484371	0.609796	Atf6b
ENSMUSG00000025521	-0.577541	2	0.724792	0.669031	Tmem192
ENSMUSG00000063439	-0.577545	2	0.687489	0.606681	B9d2
ENSMUSG00000026701	-0.580223	2	0.673947	1.29482	Prdx6
ENSMUSG00000035898	-0.580449	2	1	0.616273	Uba6
ENSMUSG00000022516	-0.581261	2	0.492369	0.652276	Nudt16l1
ENSMUSG00000036430	-0.5817	2	0.511241	0.63493	Tbcc
ENSMUSG00000011752	-0.582082	2	0.725121	1.05535	Pgam1
ENSMUSG00000072640	-0.582742	2	1	0.679004	Lyrm9
ENSMUSG00000032965	-0.58288	2	1	0.808123	Ift57
ENSMUSG00000020778	-0.58419	2	0.685735	0.746477	Ten1
ENSMUSG00000016344	-0.585481	2	0.627277	0.737057	Ppdpf
ENSMUSG00000025134	-0.58906	2	0.340343	0.658622	Alyref
ENSMUSG00000039640	-0.589273	2	0.485639	0.734085	Mrpl12
ENSMUSG00000024369	-0.591273	2	0.564428	0.712209	Nelfe
ENSMUSG00000006378	-0.591652	2	0.226191	0.677547	Gcat
ENSMUSG00000002428	-0.593131	2	1	0.611004	Hltf
ENSMUSG00000026349	-0.593404	2	0.80102	0.761596	Ccnt2
ENSMUSG00000026603	-0.593556	2	1	0.719341	Smyd2
ENSMUSG00000060636	-0.596624	2	0.807167	2.78244	Rpl35a
ENSMUSG00000027430	-0.598243	2	0.857852	0.651626	Dtd1
ENSMUSG00000002768	-0.600015	2	0.845789	0.718513	Mea1
ENSMUSG00000037563	-0.604529	2	0.709041	2.7062	Rps16
ENSMUSG00000026664	-0.610964	2	1	0.886229	Phyh
ENSMUSG00000003199	-0.615641	2	0.745355	0.642279	Mpnd
ENSMUSG00000068036	-0.616038	2	0.676953	0.68726	Afdn
ENSMUSG00000022635	-0.617968	2	0.978385	1.19143	Zcrb1
ENSMUSG00000021427	-0.618273	2	1	1.19255	Ssr1
ENSMUSG00000041629	-0.618393	2	0.965489	1.03773	Fam104a
ENSMUSG00000066406	-0.618911	2	0.984692	1.04601	Akap13
ENSMUSG00000066149	-0.620661	2	0.904311	0.816547	Cdc26
ENSMUSG00000072964	-0.622293	2	0.860272	0.633904	Bhlhb9
ENSMUSG00000063800	-0.622929	2	0.509368	0.602079	Prpf38a
ENSMUSG00000062691	-0.625227	2	0.660545	0.743367	Cebpzos
ENSMUSG00000022863	-0.625417	2	0.91707	1.18522	Btg3
ENSMUSG00000032324	-0.626322	2	0.962152	1.12995	Tspan3
ENSMUSG00000032253	-0.626949	2	0.992941	0.907811	Phip
ENSMUSG00000017404	-0.62852	2	0.796027	3.09011	Rpl19
ENSMUSG00000041560	-0.629048	2	0.578793	0.934005	Nop53
ENSMUSG00000054277	-0.635454	2	1	0.882524	Arfgap3
ENSMUSG00000068739	-0.636935	2	1	1.18358	Sars
ENSMUSG00000025278	-0.63786	2	0.535053	0.759233	Flnb
ENSMUSG00000023707	-0.639746	2	1	0.708621	Ogfod2
ENSMUSG00000045160	-0.652027	2	1	0.942634	Bola3
ENSMUSG00000019173	-0.653096	2	0.377701	0.716128	Rab5c
ENSMUSG00000029642	-0.655142	2	0.675984	1.10595	Polr1d
ENSMUSG00000006333	-0.655587	2	0.685927	2.61164	Rps9
ENSMUSG00000059291	-0.65686	2	0.805812	2.82781	Rpl11
ENSMUSG00000025580	-0.657005	2	0.645527	0.735587	Eif4a3
ENSMUSG00000020368	-0.657512	2	1	1.6068	Canx
ENSMUSG00000063406	-0.657891	2	0.387932	0.736118	Tmed5
ENSMUSG00000024944	-0.660404	2	0.991569	0.740943	Arl2
ENSMUSG00000036478	-0.667139	2	0.462878	1.15931	Btg1
ENSMUSG00000014606	-0.671589	2	0.509012	0.697146	Slc25a11
ENSMUSG00000033047	-0.677245	2	0.548849	0.743389	Eif3l
ENSMUSG00000036442	-0.679177	2	0.789644	0.62955	Thap11
ENSMUSG00000026095	-0.68025	2	0.385912	0.61109	Asnsd1
ENSMUSG00000038646	-0.6809	2	0.664286	0.719875	Ramac
ENSMUSG00000046364	-0.68332	2	0.810703	2.96736	Rpl27a
ENSMUSG00000007458	-0.685347	2	0.455487	0.762231	M6pr
ENSMUSG00000022858	-0.689938	2	0.713688	0.9877	Tra2b
ENSMUSG00000029440	-0.691082	2	0.6403	0.636107	Psmd9
ENSMUSG00000035212	-0.692134	2	0.377239	0.622102	Leprot
ENSMUSG00000078440	-0.695271	2	0.891182	0.80152	Dohh
ENSMUSG00000003955	-0.697726	2	0.303717	0.713979	Fam162a
ENSMUSG00000003813	-0.698819	2	0.74	0.693686	Rad23a
ENSMUSG00000074088	-0.70257	2	0.327695	0.602283	Snrnp40
ENSMUSG00000001056	-0.70313	2	0.210966	0.632216	Nhp2
ENSMUSG00000073131	-0.704289	2	1	0.772377	Vma21
ENSMUSG00000034203	-0.708172	2	1	0.711478	Chchd4
ENSMUSG00000057375	-0.710944	2	0.963516	0.707853	Yipf1
ENSMUSG00000023723	-0.711046	2	0.872346	0.710962	Mrps23
ENSMUSG00000063049	-0.711597	2	1	0.866435	Ing2
ENSMUSG00000026457	-0.712347	2	0.56698	0.790258	Adipor1
ENSMUSG00000027282	-0.712589	2	0.940295	0.8717	Mtch2
ENSMUSG00000026643	-0.713387	2	1	0.720802	Nmt2
ENSMUSG00000002395	-0.714286	2	0.65361	0.972566	Use1
ENSMUSG00000029621	-0.718289	2	0.949945	1.1995	Arpc1a
ENSMUSG00000027165	-0.720563	2	1	0.684344	Iftap
ENSMUSG00000021102	-0.720977	2	1	1.05192	Glrx5
ENSMUSG00000073478	-0.724099	2	1	0.755944	D730003I15Rik
ENSMUSG00000026864	-0.725878	2	1	2.88028	Hspa5
ENSMUSG00000028954	-0.726544	2	0.913355	0.669031	Nub1
ENSMUSG00000078453	-0.726977	2	0.954465	1.37089	Abracl
ENSMUSG00000024072	-0.727906	2	1	0.88387	Yipf4
ENSMUSG00000031783	-0.728045	2	0.858238	0.808138	Polr2c
ENSMUSG00000049517	-0.730711	2	0.811758	3.02411	Rps23
ENSMUSG00000097055	-0.738814	2	1	0.664213	Gm4419
ENSMUSG00000029623	-0.739997	2	0.958926	1.10882	Pdap1
ENSMUSG00000038451	-0.740851	2	0.973626	0.656099	Spsb2
ENSMUSG00000093904	-0.74441	2	0.846292	1.36534	Tomm20
ENSMUSG00000052681	-0.745042	2	0.746404	1.31699	Rap1b
ENSMUSG00000032263	-0.746155	2	1	0.650484	Bckdhb
ENSMUSG00000030272	-0.746359	2	0.474649	0.688175	Camk1
ENSMUSG00000030770	-0.74825	2	0.674428	0.691135	Parva
ENSMUSG00000015341	-0.750253	2	0.642808	0.686931	Golga7
ENSMUSG00000070803	-0.769716	2	0.634138	0.672152	Cited4
ENSMUSG00000015289	-0.771508	2	0.684559	0.705836	Lage3
ENSMUSG00000029994	-0.774851	2	0.523114	0.869023	Anxa4
ENSMUSG00000003873	-0.775306	2	0.790386	1.02285	Bax
ENSMUSG00000028745	-0.777262	2	0.409345	0.936054	Capzb
ENSMUSG00000071551	-0.780486	2	0.696986	0.661035	Akr1c19
ENSMUSG00000028070	-0.781287	2	0.768726	0.866423	Naxe
ENSMUSG00000022312	-0.781562	2	0.6343	1.23484	Eif3h
ENSMUSG00000028889	-0.785739	2	0.776818	0.783376	Yrdc
ENSMUSG00000027828	-0.787824	2	1	1.23619	Ssr3
ENSMUSG00000063457	-0.791917	2	0.77473	2.52721	Rps15
ENSMUSG00000027166	-0.79197	2	1	0.881211	Dnajc24
ENSMUSG00000022427	-0.797766	2	0.473477	0.7796	Tomm22
ENSMUSG00000039615	-0.799247	2	0.760713	1.09591	Stub1
ENSMUSG00000035187	-0.801463	2	1	1.28082	Nkx6-1
ENSMUSG00000021486	-0.801626	2	0.409643	0.82032	Prelid1
ENSMUSG00000038916	-0.802737	2	0.922647	0.657723	Soga3
ENSMUSG00000057841	-0.803657	2	0.762783	3.0361	Rpl32
ENSMUSG00000021610	-0.808186	2	0.658783	1.00011	Clptm1l
ENSMUSG00000031668	-0.812742	2	0.362626	0.633635	Eif2ak3
ENSMUSG00000035620	-0.814585	2	1	0.628183	Ric8b
ENSMUSG00000020635	-0.823761	2	1	1.01499	Fkbp1b
ENSMUSG00000067274	-0.831474	2	0.760507	2.97219	Rplp0
ENSMUSG00000028865	-0.833839	2	0.361496	0.653645	Cd164l2
ENSMUSG00000028673	-0.834708	2	0.890759	0.868939	Fuca1
ENSMUSG00000026049	-0.841753	2	0.578197	0.628009	Tex30
ENSMUSG00000028567	-0.842974	2	0.679761	0.651818	Txndc12
ENSMUSG00000062867	-0.847864	2	0.213084	0.642835	Impdh2
ENSMUSG00000031819	-0.849734	2	0.554467	0.636737	Emc8
ENSMUSG00000001576	-0.851816	2	0.749307	0.777893	Ergic1
ENSMUSG00000027168	-0.853079	2	1	1.35526	Pax6
ENSMUSG00000020029	-0.853148	2	0.288176	0.764469	Nudt4
ENSMUSG00000033917	-0.86371	2	1	1.12937	Gde1
ENSMUSG00000026189	-0.864642	2	1	0.704071	Pecr
ENSMUSG00000032356	-0.864722	2	1	0.932574	Rasgrf1
ENSMUSG00000020133	-0.867635	2	0.605985	0.646703	2310011J03Rik
ENSMUSG00000031799	-0.867888	2	0.292692	0.84107	Tpm4
ENSMUSG00000045128	-0.868011	2	0.666502	2.61557	Rpl18a
ENSMUSG00000002031	-0.868866	2	1	0.628365	Ift46
ENSMUSG00000019877	-0.86931	2	1	1.35945	Serinc1
ENSMUSG00000028800	-0.870875	2	0.293582	0.645806	Hdac1
ENSMUSG00000030805	-0.874509	2	0.657869	0.662747	Stx4a
ENSMUSG00000036202	-0.874988	2	0.89993	0.6699	Rif1
ENSMUSG00000013822	-0.875758	2	0.87407	1.05155	Elof1
ENSMUSG00000025731	-0.877325	2	1	1.14398	Mettl26
ENSMUSG00000059070	-0.877604	2	0.76735	2.54288	Rpl18
ENSMUSG00000022892	-0.878071	2	0.257343	0.824959	App
ENSMUSG00000022194	-0.880262	2	0.842159	0.67058	Pabpn1
ENSMUSG00000000171	-0.884161	2	0.763568	0.865676	Sdhd
ENSMUSG00000015994	-0.891279	2	0.719286	0.680343	Fnta
ENSMUSG00000026411	-0.897248	2	0.856584	0.647374	Tmem9
ENSMUSG00000029713	-0.910523	2	0.706531	1.31473	Gnb2
ENSMUSG00000030704	-0.914293	2	0.825532	0.94481	Rab6a
ENSMUSG00000030432	-0.92185	2	0.705352	2.54586	Rpl28
ENSMUSG00000098053	-0.922856	2	1	0.644047	Gm27033
ENSMUSG00000044139	-0.927447	2	1	1.65251	Prss53
[truncated: 6,025 more rows]

## Sheet: dbdb&mSTZ
name	min_lfc	n_cl_de	rel_beta_expr	mean_expr_in_expr_cells	gene_symbol
ENSMUSG00000029093	5.40865	6	1	0.768781	Sorcs2
ENSMUSG00000042371	4.59707	6	1	0.992732	Slc5a10
ENSMUSG00000017165	4.15544	6	1	0.919021	Gast
ENSMUSG00000031271	3.40057	6	1	1.26026	Serpina7
ENSMUSG00000022658	3.27024	6	1	0.684637	Tagln3
ENSMUSG00000015134	3.07573	6	1	1.13838	Aldh1a3
ENSMUSG00000012017	2.73945	6	0.582104	0.722646	Scarf2
ENSMUSG00000054196	2.6927	6	0.972667	0.71352	Cthrc1
ENSMUSG00000029359	2.19743	6	0.758664	0.723847	Tesc
ENSMUSG00000023328	2.10623	6	1	0.685221	Ache
ENSMUSG00000025069	2.00667	6	1	0.707824	Gsto2
ENSMUSG00000024411	1.92599	6	1	0.894793	Aqp4
ENSMUSG00000048978	1.83018	6	0.958677	0.585092	Nrsn1
ENSMUSG00000005681	1.77462	6	1	0.650384	Apoa2
ENSMUSG00000042638	1.72497	6	1	0.66623	Gucy2c
ENSMUSG00000005583	1.65379	6	0.108606	0.691211	Mef2c
ENSMUSG00000010830	1.56454	6	0.528699	0.627673	Kdelr3
ENSMUSG00000035910	1.54159	6	0.385752	0.738719	Dcdc2a
ENSMUSG00000037706	1.47802	6	0.537468	1.40993	Cd81
ENSMUSG00000057182	1.44905	6	1	0.713532	Scn3a
ENSMUSG00000028222	1.43817	6	0.328991	0.702439	Calb1
ENSMUSG00000024232	1.3884	6	1	0.991217	Bambi
ENSMUSG00000015401	1.38632	6	0.926054	2.15548	Cltrn
ENSMUSG00000078252	1.31498	6	1	0.807638	Krtap17-1
ENSMUSG00000039405	1.31349	6	0.183107	0.668739	Prss23
ENSMUSG00000022523	1.29079	6	1	0.771264	Fgf12
ENSMUSG00000039611	1.25466	6	1	0.623204	Pgap4
ENSMUSG00000006494	1.25116	6	1	0.595504	Pdk1
ENSMUSG00000029161	1.24303	6	1	0.680422	Cgref1
ENSMUSG00000031919	1.23187	6	0.530766	0.936073	Tmed6
ENSMUSG00000025268	1.21316	6	1	0.921932	Maged2
ENSMUSG00000029759	1.16987	6	0.33248	0.684735	Pon3
ENSMUSG00000035540	1.14062	6	1	1.33493	Gc
ENSMUSG00000028461	1.10362	6	1	0.78238	Ccdc107
ENSMUSG00000001173	1.075	6	0.5339	0.685651	Ocrl
ENSMUSG00000097789	1.07377	6	0.936619	0.617398	Gm2115
ENSMUSG00000027400	1.05437	6	1	1.44657	Pdyn
ENSMUSG00000030824	1.03312	6	0.936683	1.01254	Nucb1
ENSMUSG00000025512	1.02976	6	1	0.85203	Chid1
ENSMUSG00000041654	1.02168	6	0.901018	0.595975	Slc39a11
ENSMUSG00000006930	1.00545	6	1	1.08328	Hap1
ENSMUSG00000025213	0.992941	6	0.804433	0.569652	Kazald1
ENSMUSG00000024846	0.982233	6	1	0.636675	Cst6
ENSMUSG00000022129	0.978225	6	0.745299	0.723835	Dct
ENSMUSG00000027999	0.957642	6	1	0.92213	Pla2g12a
ENSMUSG00000070044	0.949879	6	0.494776	0.563833	Fam149a
ENSMUSG00000047139	0.943623	6	0.330384	0.897856	Cd24a
ENSMUSG00000028825	0.940651	6	1	0.613888	Rhd
ENSMUSG00000034891	0.922711	6	1	0.743781	Sncb
ENSMUSG00000022707	0.922311	6	1	0.594871	Gbe1
ENSMUSG00000018411	0.913558	6	1	0.685165	Mapt
ENSMUSG00000021974	0.887488	6	0.916802	0.593126	Fgf9
ENSMUSG00000041120	0.869518	6	0.198609	0.731031	Nbl1
ENSMUSG00000038372	0.86715	6	0.997942	0.832288	Gmds
ENSMUSG00000004151	0.851926	6	0.441171	0.82227	Etv1
ENSMUSG00000026073	0.843674	6	0.363938	0.575826	Il1r2
ENSMUSG00000020562	0.84284	6	0.622854	0.622678	Efcab10
ENSMUSG00000032118	0.834795	6	1	0.586049	Fez1
ENSMUSG00000027581	0.828121	6	0.997575	0.832375	Stmn3
ENSMUSG00000024516	0.811861	6	0.886793	2.02456	Sec11c
ENSMUSG00000026544	0.810035	6	1	0.691459	Dusp23
ENSMUSG00000032667	0.802202	6	0.468262	0.689812	Pon2
ENSMUSG00000018470	0.8012	6	1	0.597038	Kcnab3
ENSMUSG00000006931	0.80002	6	0.807114	0.648333	P3h4
ENSMUSG00000022199	0.795568	6	1	0.692542	Slc22a17
ENSMUSG00000023393	0.784331	6	1	0.579712	Slc17a9
ENSMUSG00000004032	0.773548	6	1	0.822193	Gstm5
ENSMUSG00000002332	0.746563	6	0.568515	0.604839	Dhrs1
ENSMUSG00000026833	0.740017	6	0.794399	0.614395	Olfm1
ENSMUSG00000022261	0.737414	6	0.341366	0.626477	Sdc2
ENSMUSG00000022661	0.732647	6	0.773528	1.11024	Cd200
ENSMUSG00000003380	0.729107	6	1	1.87469	Rabac1
ENSMUSG00000019947	0.725117	6	0.252757	0.659133	Arid5b
ENSMUSG00000025534	0.71961	6	0.44527	0.69591	Gusb
ENSMUSG00000005873	0.707381	6	0.806477	1.46416	Reep5
ENSMUSG00000006373	0.701462	6	0.759551	1.01461	Pgrmc1
ENSMUSG00000025381	0.700392	6	1	1.46128	Cnpy2
ENSMUSG00000003458	0.694704	6	1	0.722535	Ncstn
ENSMUSG00000008305	0.68953	6	1	0.649228	Tle1
ENSMUSG00000032353	0.682038	6	1	2.02215	Tmed3
ENSMUSG00000018672	0.677369	6	1	0.947296	Copz2
ENSMUSG00000032064	0.671533	6	0.799852	0.579439	Dixdc1
ENSMUSG00000078963	0.662974	6	1	0.617062	Hsbp1l1
ENSMUSG00000033467	0.660354	6	0.570799	0.655351	Crlf2
ENSMUSG00000004610	0.644639	6	0.97414	1.16195	Etfb
ENSMUSG00000073433	0.640347	6	0.344733	0.749819	Arhgdig
ENSMUSG00000025196	0.633467	6	0.938839	0.754313	Cpn1
ENSMUSG00000033998	0.621831	6	0.443285	0.737964	Kcnk1
ENSMUSG00000073987	0.613566	6	0.38172	0.750688	Ggh
ENSMUSG00000022236	0.604192	6	1	0.56743	Ropn1l
ENSMUSG00000019715	0.592533	6	0.799552	0.631063	Gle1
ENSMUSG00000000308	0.586245	6	0.27984	0.601426	Ckmt1
ENSMUSG00000022131	0.574717	6	1	0.698447	Gpr180
ENSMUSG00000024963	0.573484	6	1	0.670699	Dnajc4
ENSMUSG00000027674	0.563339	6	1	0.705804	Pex5l
ENSMUSG00000029672	0.558903	6	1	0.683884	Fam3c
ENSMUSG00000037110	0.55635	6	0.786933	0.638448	Ralgapa2
ENSMUSG00000009108	0.550016	6	1	0.619579	Gnat2
ENSMUSG00000013622	0.548062	6	1	1.2219	Atraid
ENSMUSG00000020287	0.540757	6	0.77325	0.580062	Mpg
ENSMUSG00000038150	0.536458	6	0.965817	0.846175	Ormdl3
ENSMUSG00000071657	0.530654	6	0.95421	0.712434	Bscl2
ENSMUSG00000022561	0.530214	6	0.607514	0.608109	Gpaa1
ENSMUSG00000000594	0.517775	6	0.218573	0.653212	Gm2a
ENSMUSG00000006675	0.514973	6	1	0.625255	P4htm
ENSMUSG00000003581	0.512609	6	0.95163	0.568213	Rnf215
ENSMUSG00000019590	0.509582	6	1	0.811049	Cyb561
ENSMUSG00000045503	0.509049	6	1	1.2236	Sys1
ENSMUSG00000026189	0.507236	6	1	0.704071	Pecr
ENSMUSG00000037072	0.506783	6	1	1.75165	Selenof
ENSMUSG00000027523	0.506153	6	0.796833	2.67248	Gnas
ENSMUSG00000045031	0.502094	6	0.809792	0.578811	Cetn4
ENSMUSG00000023175	0.484974	6	0.91955	2.11385	Bsg
ENSMUSG00000001763	0.473799	6	1	0.661004	Tspan33
ENSMUSG00000030282	0.473606	6	1	1.0144	Cmas
ENSMUSG00000032997	0.472615	6	1	0.777029	Chpf
ENSMUSG00000020873	0.467676	6	1	1.2848	Slc35b1
ENSMUSG00000112470	0.465573	6	0.588457	0.830747	5330439M10Rik
ENSMUSG00000014856	0.462034	6	1	0.998226	Tmem208
ENSMUSG00000073590	0.451186	6	0.882085	0.625139	3222401L13Rik
ENSMUSG00000030683	0.447175	6	1	1.24946	Sez6l2
ENSMUSG00000034353	0.444638	6	0.362773	0.741159	Ramp1
ENSMUSG00000035776	0.442469	6	0.96541	0.593843	Cd99l2
ENSMUSG00000014748	0.440659	6	0.978837	0.843319	Tex261
ENSMUSG00000019810	0.438628	6	0.633732	0.621078	Fuca2
ENSMUSG00000033981	0.436395	6	0.377457	0.739418	Gria2
ENSMUSG00000071648	0.430622	6	1	0.582821	Rom1
ENSMUSG00000021417	0.43019	6	1	0.800566	Eci2
ENSMUSG00000024357	0.428995	6	1	0.819182	Sil1
ENSMUSG00000022359	0.428572	6	1	0.58378	Wdyhv1
ENSMUSG00000052584	0.426517	6	0.689734	0.594201	Serp2
ENSMUSG00000038312	0.426325	6	0.721237	1.12211	Edem2
ENSMUSG00000073481	0.42609	6	1	0.89528	Mtarc2
ENSMUSG00000029149	0.423998	6	0.588803	0.644655	Krtcap3
ENSMUSG00000020232	0.42179	6	0.621135	0.710038	Hmg20b
ENSMUSG00000027742	0.419685	6	1	0.710146	Cog6
ENSMUSG00000035637	0.416975	6	0.887851	0.648496	Grhpr
ENSMUSG00000094724	0.415824	6	0.504023	0.637134	Rnaset2b
ENSMUSG00000021276	0.414485	6	0.527361	0.566228	Cinp
ENSMUSG00000007837	0.411492	6	1	0.700639	Prrg2
ENSMUSG00000007888	0.410308	6	0.250455	0.611517	Crlf1
ENSMUSG00000030272	0.406653	6	0.474649	0.688175	Camk1
ENSMUSG00000030647	0.405486	6	1	1.58175	Ndufc2
ENSMUSG00000072964	0.4044	6	0.860272	0.633904	Bhlhb9
ENSMUSG00000039745	0.402949	6	0.901801	0.683185	Htatip2
ENSMUSG00000051185	0.397251	6	1	0.993481	Fam174a
ENSMUSG00000059355	0.396916	6	1	0.965206	Wdr83os
ENSMUSG00000041272	0.394328	6	0.697619	0.599297	Tox
ENSMUSG00000096956	0.391677	6	0.571089	0.99176	Snhg18
ENSMUSG00000029103	0.391582	6	0.870349	0.895959	Lrpap1
ENSMUSG00000063428	0.390689	6	1	0.579364	Ddo
ENSMUSG00000027642	0.390538	6	1	1.61249	Rpn2
ENSMUSG00000073530	0.389994	6	0.649646	1.19857	Pappa2
ENSMUSG00000038215	0.385052	6	0.991663	0.58994	Cep44
ENSMUSG00000034785	0.382832	6	1	0.916032	Dio1
ENSMUSG00000032852	0.379283	6	1	0.73633	Rspo4
ENSMUSG00000040462	0.376901	6	1	1.01209	Os9
ENSMUSG00000033918	0.376162	6	0.965447	0.687589	Parl
ENSMUSG00000038871	0.376152	6	0.768138	0.614184	Bpgm
ENSMUSG00000024847	0.372775	6	1	0.736403	Aip
ENSMUSG00000028207	0.372047	6	0.549715	0.651995	Asph
ENSMUSG00000002778	0.371618	6	1	1.1036	Kdelr1
ENSMUSG00000040412	0.370695	6	1	1.03714	Elapor1
ENSMUSG00000019188	0.369459	6	0.651357	1.31272	H13
ENSMUSG00000029408	0.369051	6	1	0.624091	Abcb9
ENSMUSG00000039047	0.362613	6	1	0.72577	Pigk
ENSMUSG00000019876	0.358446	6	0.456049	0.699208	Pkib
ENSMUSG00000046314	0.354707	6	0.994174	0.657684	Stxbp6
ENSMUSG00000027165	0.349785	6	1	0.684344	Iftap
ENSMUSG00000019975	0.348511	6	1	0.763711	Ikbip
ENSMUSG00000027953	0.347804	6	1	0.961195	Slc50a1
ENSMUSG00000020577	0.34536	6	0.952681	1.51154	Tspan13
ENSMUSG00000028822	0.340457	6	0.788632	1.00511	Tmem50a
ENSMUSG00000040105	0.339166	6	1	0.606981	Plpp6
ENSMUSG00000042340	0.336311	6	0.682181	0.553802	Ctf1
ENSMUSG00000023156	0.336082	6	1	0.586498	Rpp14
ENSMUSG00000042210	0.332657	6	0.769524	0.596625	Abhd14a
ENSMUSG00000063320	0.330866	6	1	0.586678	1190007I07Rik
ENSMUSG00000027937	0.330324	6	1	1.04795	Jtb
ENSMUSG00000036186	0.329622	6	1	0.598076	Dipk1b
ENSMUSG00000037031	0.3294	6	0.754487	0.774257	Tspan15
ENSMUSG00000038991	0.329396	6	0.222384	0.816949	Txndc5
ENSMUSG00000022370	0.328099	6	0.759967	0.697463	Mrpl13
ENSMUSG00000027430	0.327958	6	0.857852	0.651626	Dtd1
ENSMUSG00000002731	0.327469	6	0.385748	0.553209	Prkra
ENSMUSG00000032553	0.326746	6	0.732457	0.741167	Srprb
ENSMUSG00000019158	0.324391	6	0.954249	1.1171	Tmem160
ENSMUSG00000061808	0.322794	6	0.662343	3.08629	Ttr
ENSMUSG00000024268	0.32196	6	0.974588	0.821426	Celf4
ENSMUSG00000002844	0.320472	6	0.805709	0.71119	Adprh
ENSMUSG00000048218	0.312706	6	1	0.645858	Amigo2
ENSMUSG00000026223	0.310339	6	0.959798	1.62278	Itm2c
ENSMUSG00000003363	0.305897	6	0.558971	0.784245	Pld3
ENSMUSG00000029076	0.304124	6	1	1.32267	Sdf4
ENSMUSG00000009092	0.30058	6	0.373185	0.819461	Derl3
ENSMUSG00000028618	0.300207	6	1	1.6846	Tmem59
ENSMUSG00000025289	0.298788	6	0.408553	0.852787	Prdx4
ENSMUSG00000033880	0.295993	6	0.954152	1.38299	Lgals3bp
ENSMUSG00000021928	0.294599	6	0.984112	0.663264	Ebpl
ENSMUSG00000036887	0.293517	6	0.188447	0.926834	C1qa
ENSMUSG00000021610	0.29281	6	0.658783	1.00011	Clptm1l
ENSMUSG00000024797	0.288022	6	1	0.62586	Vps51
ENSMUSG00000028603	0.287919	6	1	1.18524	Scp2
ENSMUSG00000032181	0.287609	6	1	2.61164	Scg3
ENSMUSG00000050711	0.284632	6	1	3.80417	Scg2
ENSMUSG00000003402	0.282939	6	1	0.992637	Prkcsh
ENSMUSG00000004394	0.281412	6	1	0.990773	Tmed4
ENSMUSG00000005881	0.280581	6	0.880721	0.993347	Ergic3
ENSMUSG00000010911	0.27799	6	0.627993	0.581204	Apip
ENSMUSG00000024426	0.277661	6	0.575481	0.620354	Atat1
ENSMUSG00000072875	0.276046	6	1	0.681514	Gpr27
ENSMUSG00000039461	0.27389	6	1	0.821127	Tcta
ENSMUSG00000026511	0.273394	6	1	1.85699	Srp9
ENSMUSG00000031505	0.269524	6	1	0.784818	Naxd
ENSMUSG00000023094	0.266004	6	1	0.577842	Msrb2
ENSMUSG00000023017	0.265197	6	1	0.602142	Asic1
ENSMUSG00000020267	0.264087	6	0.837943	1.81786	Hint1
ENSMUSG00000029616	0.264021	6	0.740827	1.22077	Erp29
ENSMUSG00000071074	0.262632	6	1	0.843605	Yipf3
ENSMUSG00000084983	0.262518	6	1	0.660609	Gm11789
ENSMUSG00000002014	0.261089	6	0.998596	2.74464	Ssr4
ENSMUSG00000037499	0.26061	6	0.985299	1.58912	Nenf
ENSMUSG00000022051	0.2578	6	0.592404	0.825406	Bnip3l
ENSMUSG00000027713	0.25704	6	1	0.589401	1810062G17Rik
ENSMUSG00000028223	0.255665	6	0.487511	0.577796	Decr1
ENSMUSG00000021087	0.245642	6	0.678857	0.600083	Rtn1
ENSMUSG00000062995	0.244382	6	1	0.818832	Ica1
ENSMUSG00000029086	0.240882	6	0.278673	0.720591	Prom1
ENSMUSG00000028218	0.240044	6	0.794151	0.755157	Cibar1
ENSMUSG00000039128	0.236242	6	0.975164	0.750876	Cdc123
ENSMUSG00000058254	0.235569	6	0.989428	1.09866	Tspan7
ENSMUSG00000020328	0.233526	6	0.793961	0.695867	Nudcd2
ENSMUSG00000033096	0.232264	6	1	0.611274	Apmap
ENSMUSG00000078201	0.229429	6	1	0.636729	Tmem203
ENSMUSG00000034793	0.227594	6	1	0.676754	G6pc3
ENSMUSG00000030876	0.224895	6	1	0.961854	Mettl9
ENSMUSG00000002279	0.224545	6	1	0.597117	Lmf1
ENSMUSG00000064373	0.217699	6	0.546736	1.59483	Selenop
ENSMUSG00000008206	0.217606	6	0.570206	0.583286	Cers4
ENSMUSG00000100680	0.21649	6	1	0.607996	1810044D09Rik
ENSMUSG00000021248	0.215591	6	0.975553	1.96415	Tmed10
ENSMUSG00000041556	0.214802	6	1	0.785467	Fbxo2
ENSMUSG00000020376	0.213042	6	0.907354	1.11857	Rnf130
ENSMUSG00000063897	0.212578	6	0.619154	0.673011	CAAA01118383.1
ENSMUSG00000028329	0.210743	6	1	0.608136	Xpa
ENSMUSG00000022544	0.210362	6	1	0.681354	Eef2kmt
ENSMUSG00000056629	0.209882	6	1	2.1913	Fkbp2
ENSMUSG00000020029	0.208012	6	0.288176	0.764469	Nudt4
ENSMUSG00000038497	0.206229	6	1	0.669296	Tmco3
ENSMUSG00000019872	0.20559	6	0.264853	0.613231	Smpdl3a
ENSMUSG00000068290	0.20298	6	1	1.08285	Ddrgk1
ENSMUSG00000034563	0.202558	6	1	0.812036	Ccpg1
ENSMUSG00000047694	0.202512	6	1	0.819087	Yipf6
ENSMUSG00000045441	0.202116	6	1	0.654164	Gprin3
ENSMUSG00000020107	0.200726	6	1	0.868206	Anapc16
ENSMUSG00000090266	0.197094	6	0.592964	0.653462	Mettl23
ENSMUSG00000028757	0.196477	6	1	1.62476	Ddost
ENSMUSG00000025208	0.19548	6	0.749294	0.755866	Mrpl43
ENSMUSG00000001755	0.193602	6	1	0.652815	Coasy
ENSMUSG00000058297	0.191763	6	1	1.24207	Spock2
ENSMUSG00000024902	0.191116	6	0.823412	0.719374	Mrpl11
ENSMUSG00000025151	0.190505	6	1	2.01997	Maged1
ENSMUSG00000031840	0.181305	6	1	1.02334	Rab3a
ENSMUSG00000031068	0.180679	6	0.702598	0.804667	Glrx3
ENSMUSG00000024875	0.176525	6	1	0.854536	Yif1a
ENSMUSG00000036632	0.168033	6	0.812214	0.776546	Alg5
ENSMUSG00000045257	0.166598	6	1	0.76526	Morn2
ENSMUSG00000002342	0.166587	6	1	0.591057	Tmem161a
ENSMUSG00000016481	0.165293	6	0.693867	0.706772	Cr1l
ENSMUSG00000027879	0.16225	6	1	1.02946	Sec22b
ENSMUSG00000034875	0.16225	6	0.667517	0.674981	Nudt19
ENSMUSG00000038836	0.161013	6	1	0.571193	Agbl3
ENSMUSG00000031156	0.159637	6	1	0.631178	Slc35a2
ENSMUSG00000026893	0.158943	6	0.98396	0.567203	Gca
ENSMUSG00000046671	0.158788	6	0.870254	0.683132	Mtfr1l
ENSMUSG00000035212	0.157462	6	0.377239	0.622102	Leprot
ENSMUSG00000031703	0.156456	6	1	0.792109	Itfg1
ENSMUSG00000048920	0.152443	6	0.987559	0.589378	Fkrp
ENSMUSG00000022684	0.152309	6	1	0.689241	Bfar
ENSMUSG00000023915	0.151934	6	0.696139	0.611587	Tnfrsf21
ENSMUSG00000075702	0.151421	6	1	1.90205	Selenom
ENSMUSG00000037049	0.150438	6	1	0.71508	Smpd1
ENSMUSG00000036613	0.147405	6	0.976036	0.582706	Eipr1
ENSMUSG00000036923	0.146785	6	1	0.595064	Stox1
ENSMUSG00000035297	0.139228	6	1	0.783749	Cops4
ENSMUSG00000026939	0.139097	6	0.377011	0.596729	Tmem141
ENSMUSG00000009894	0.137288	6	1	0.738328	Snap47
ENSMUSG00000028673	0.136279	6	0.890759	0.868939	Fuca1
ENSMUSG00000020311	0.135683	6	1	1.20726	Erlec1
ENSMUSG00000052738	0.134934	6	1	1.02627	Suclg1
ENSMUSG00000024571	0.130374	6	0.835701	0.850983	Gm16286
ENSMUSG00000002329	0.12906	6	0.862315	0.655309	Mdp1
ENSMUSG00000029048	0.127976	6	0.9	0.951049	Rer1
ENSMUSG00000086938	0.126742	6	1	0.580871	4930481A15Rik
ENSMUSG00000001829	0.126593	6	0.973699	0.589947	Clpb
ENSMUSG00000025875	0.121211	6	0.843053	0.632004	Tspan17
ENSMUSG00000026111	0.12083	6	1	0.857566	Unc50
ENSMUSG00000058317	0.119959	6	0.553968	0.617732	Ube2e2
ENSMUSG00000029617	0.118703	6	0.786103	0.677781	Ccz1
ENSMUSG00000026603	0.118576	6	1	0.719341	Smyd2
ENSMUSG00000044442	0.118292	6	0.969905	0.653093	N6amt1
ENSMUSG00000033684	0.118128	6	0.786807	0.815502	Qsox1
ENSMUSG00000061904	0.113115	6	0.804034	1.73932	Slc25a3
ENSMUSG00000038515	0.111992	6	1	0.62229	Grtp1
ENSMUSG00000067219	0.111725	6	0.447432	0.828367	Nipal1
ENSMUSG00000028700	0.110691	6	1	0.616213	Pomgnt1
ENSMUSG00000039542	0.108781	6	0.708051	0.83918	Ncam1
ENSMUSG00000041681	0.10645	6	1	7.05114	Iapp
ENSMUSG00000037235	0.103885	6	0.976787	0.890128	Mxd4
ENSMUSG00000037971	0.102638	6	1	0.761844	1110032A03Rik
ENSMUSG00000023791	0.102184	6	0.776279	0.631277	Pigx
ENSMUSG00000028081	0.101929	6	0.819606	2.9372	Rps3a1
ENSMUSG00000034880	0.0957264	6	0.918209	0.784451	Mrpl34
ENSMUSG00000001482	0.0952511	6	1	0.57584	Def8
ENSMUSG00000024854	0.0941376	6	0.389553	0.672622	Pold4
ENSMUSG00000037058	0.0921916	6	0.996378	1.19357	Paip2
ENSMUSG00000003346	0.0889181	6	0.865162	0.741452	Abhd17a
ENSMUSG00000031284	0.085944	6	1	1.00664	Pak3
ENSMUSG00000022437	0.0851883	6	0.74563	0.728992	Samm50
ENSMUSG00000032965	0.0851536	6	1	0.808123	Ift57
ENSMUSG00000020978	0.0835905	6	1	0.831944	Klhdc2
ENSMUSG00000026335	0.0824455	6	1	1.80096	Pam
ENSMUSG00000069633	0.0824159	6	1	0.600548	Pex11g
ENSMUSG00000045410	0.0819245	6	0.859406	0.57837	Akr1e1
ENSMUSG00000055943	0.0817998	6	1	1.1417	Emc7
ENSMUSG00000030036	0.0793852	6	1	0.689841	Mogs
ENSMUSG00000018574	0.0791764	6	0.663598	0.646077	Acadvl
ENSMUSG00000046841	0.077211	6	0.414876	0.744806	Ckap4
ENSMUSG00000030591	0.0731718	6	0.681542	0.909116	Psmd8
ENSMUSG00000057375	0.0712969	6	0.963516	0.707853	Yipf1
ENSMUSG00000063904	0.0712791	6	0.662887	0.664772	Dpp3
ENSMUSG00000062963	0.0709088	6	1	1.34403	Ufc1
ENSMUSG00000022636	0.0646184	6	0.501358	0.858598	Alcam
ENSMUSG00000026701	0.0627815	6	0.673947	1.29482	Prdx6
ENSMUSG00000038286	0.0612491	6	0.938227	0.661485	Bphl
ENSMUSG00000022108	0.0549969	6	0.810814	2.278	Itm2b
ENSMUSG00000032067	0.0446216	6	1	0.869077	Pts
ENSMUSG00000022136	0.043766	6	1	1.79075	Dnajc3
ENSMUSG00000053094	0.0336823	6	0.810124	1.04999	Tmem248
ENSMUSG00000066235	0.436923	5	1	0.623966	Pomgnt2
ENSMUSG00000086054	0.414643	5	0.779354	0.655675	Hnf1aos1
ENSMUSG00000022415	0.389326	5	0.640983	0.610059	Syngr1
ENSMUSG00000056812	0.372342	5	0.803797	0.617839	St8sia3
ENSMUSG00000002105	0.369688	5	1	0.603295	Slc39a13
ENSMUSG00000035642	0.353787	5	0.542555	0.583712	Aamdc
ENSMUSG00000003746	0.340524	5	0.539135	0.803962	Man1a
ENSMUSG00000005078	0.259224	5	1	0.672411	Jkamp
ENSMUSG00000031851	0.202879	5	0.15043	0.566441	Ntpcr
ENSMUSG00000044221	0.156039	5	1	0.701379	Grsf1
ENSMUSG00000024851	0.150311	5	0.766039	0.576322	Pitpnm1
ENSMUSG00000036078	0.14533	5	0.42554	0.583756	Sigmar1
ENSMUSG00000026049	0.141579	5	0.578197	0.628009	Tex30
ENSMUSG00000056267	0.139259	5	0.782361	0.618082	Cep70
ENSMUSG00000030763	0.137658	5	0.213553	0.619321	Lcmt1
ENSMUSG00000005262	0.132279	5	0.919744	0.675588	Ufd1
ENSMUSG00000034108	0.131166	5	0.741375	0.623136	Ccs
ENSMUSG00000020903	0.122007	5	1	0.702196	Stx8
ENSMUSG00000044475	0.115526	5	1	0.6598	Ascc1
ENSMUSG00000103965	0.10579	5	1	0.618878	Gm30173
ENSMUSG00000020526	0.104431	5	0.689765	0.592995	Znhit3
ENSMUSG00000015289	0.101636	5	0.684559	0.705836	Lage3
ENSMUSG00000025466	0.10084	5	1	1.0231	Fuom
ENSMUSG00000102252	0.0997514	5	0.882688	0.780251	Snrpn
ENSMUSG00000000295	0.094608	5	0.74023	0.598748	Hddc2
ENSMUSG00000027673	0.0940388	5	1	1.27948	Ndufb5
ENSMUSG00000027035	0.0934179	5	0.891435	0.609497	Cers6
ENSMUSG00000036676	0.0905205	5	1	0.715554	Tmtc3
ENSMUSG00000091636	0.0898699	5	1	0.593553	Akain1
ENSMUSG00000020993	0.0858773	5	1	0.945765	Trappc6b
ENSMUSG00000025510	0.0845213	5	0.230698	0.610265	Cd151
ENSMUSG00000026281	0.0691977	5	0.356639	0.655731	Dtymk
ENSMUSG00000066149	0.0672832	5	0.904311	0.816547	Cdc26
ENSMUSG00000039382	0.0651478	5	0.584687	0.566287	Wdr45
ENSMUSG00000015759	0.0613746	5	0.768124	0.719148	Cnih1
ENSMUSG00000068039	0.0592084	5	0.570933	0.891807	Tcp1
ENSMUSG00000039427	0.0544202	5	1	0.63305	Alg1
ENSMUSG00000029394	0.0530177	5	1	0.700554	Cdk2ap1
ENSMUSG00000020023	0.0524668	5	0.43798	0.652859	Tmcc3
ENSMUSG00000024941	0.0511236	5	1	0.655542	Scyl1
ENSMUSG00000028455	0.0510752	5	0.627675	0.650564	Stoml2
ENSMUSG00000022681	0.050551	5	0.656167	0.687239	Ntan1
ENSMUSG00000002797	0.0479503	5	0.427838	0.589363	Ggct
ENSMUSG00000002981	0.0461543	5	0.879046	0.687192	Clptm1
ENSMUSG00000070348	0.0459721	5	0.783389	1.01741	Ccnd1
ENSMUSG00000026374	0.0396146	5	0.846617	0.942023	Tsn
ENSMUSG00000009563	0.0371184	5	0.568819	0.691936	Tor2a
ENSMUSG00000065990	0.0365072	5	0.830222	0.930677	Aurkaip1
ENSMUSG00000024253	0.0356551	5	0.810837	0.640994	Dync2li1
ENSMUSG00000034006	0.0355554	5	0.331622	0.619055	Slc66a2
ENSMUSG00000067215	0.0346942	5	0.769874	0.638604	Usp51
ENSMUSG00000032112	0.0334899	5	0.976892	0.791472	Trappc4
ENSMUSG00000053460	0.0326268	5	1	0.632982	Ggcx
ENSMUSG00000020523	0.0301622	5	0.811566	0.680939	Fam114a2
ENSMUSG00000020621	0.0290192	5	1	0.654333	Rdh14
ENSMUSG00000042750	0.0286243	5	1	2.02102	Bex2
ENSMUSG00000032062	0.0283741	5	1	0.662834	2310030G06Rik
ENSMUSG00000024726	0.0282686	5	0.595937	0.629852	Carnmt1
ENSMUSG00000026767	0.0263888	5	0.693231	0.595764	Mindy3
ENSMUSG00000031622	0.0256114	5	0.802916	0.848871	Sin3b
ENSMUSG00000023387	0.0244845	5	1	1.01405	Kcnk16
ENSMUSG00000025499	0.0236672	5	0.876896	0.811104	Hras
ENSMUSG00000039347	0.0212335	5	1	0.836974	Atp6v0e2
ENSMUSG00000029632	0.0195905	5	1	1.68567	Ndufa4
ENSMUSG00000020088	0.0190557	5	1	1.26637	Sar1a
ENSMUSG00000098557	0.017916	5	0.329035	0.742824	Kctd12
ENSMUSG00000007594	0.0169357	5	1	0.698204	Hapln4
ENSMUSG00000021218	0.0160744	5	0.472777	1.08786	Gdi2
ENSMUSG00000021497	0.0150381	5	1	0.775411	Txndc15
ENSMUSG00000026664	0.0140744	5	1	0.886229	Phyh
ENSMUSG00000052681	0.0128718	5	0.746404	1.31699	Rap1b
ENSMUSG00000028860	0.0127273	5	1	0.633628	Sytl1
ENSMUSG00000029066	0.0122722	5	0.957818	0.995182	Mrpl20
ENSMUSG00000021071	0.0106519	5	1	0.603992	Trim9
ENSMUSG00000022339	0.00974693	5	0.858068	0.624658	Ebag9
ENSMUSG00000033685	0.00918593	5	0.655529	1.29166	Ucp2
ENSMUSG00000021432	0.00852051	5	0.984608	0.57768	Slc35b3
ENSMUSG00000030286	0.00689286	5	0.777928	0.635972	Emc3
ENSMUSG00000039682	0.00471544	5	0.67191	0.633198	Lap3
ENSMUSG00000031812	0.00112501	5	0.728091	1.32953	Map1lc3b
ENSMUSG00000006586	-0.000360243	5	0.967885	0.766686	Runx1t1
ENSMUSG00000032320	-0.00120071	5	0.94671	0.763657	Rcn2
ENSMUSG00000020792	-0.00141356	5	1	0.749507	Exoc7
ENSMUSG00000014867	-0.001568	5	1	1.36191	Surf4
ENSMUSG00000026888	-0.00170063	5	0.744805	0.611743	Grb14
ENSMUSG00000021807	-0.00217919	5	0.696204	1.05975	Rtraf
ENSMUSG00000039197	-0.00338682	5	0.65133	0.7922	Adk
ENSMUSG00000041141	-0.00446841	5	1	0.75563	Pnmal1
ENSMUSG00000021371	-0.00528765	5	0.880317	0.651818	Mcur1
ENSMUSG00000032604	-0.00620197	5	0.47573	0.626811	Qars
ENSMUSG00000003662	-0.00788494	5	1	0.581265	Ciao1
ENSMUSG00000053644	-0.00873404	5	0.472418	0.588719	Aldh7a1
ENSMUSG00000047613	-0.010365	5	0.631662	0.735013	A430005L14Rik
ENSMUSG00000040883	-0.0131055	5	0.931644	0.729642	Tmem205
ENSMUSG00000031570	-0.0134722	5	1	0.878692	Plpp5
ENSMUSG00000028032	-0.0136539	5	1	0.714967	Papss1
ENSMUSG00000032121	-0.0137381	5	1	0.769372	Tmem218
ENSMUSG00000074466	-0.0138691	5	1	0.655462	Gm15417
ENSMUSG00000024052	-0.0146125	5	0.70831	0.678425	Lpin2
ENSMUSG00000005087	-0.0202973	5	0.425754	0.790788	Cd44
ENSMUSG00000008601	-0.0203121	5	0.519775	0.799104	Rab25
ENSMUSG00000022570	-0.0203279	5	0.47719	0.646858	Gfus
ENSMUSG00000030682	-0.0210969	5	1	0.769409	Cdipt
ENSMUSG00000003355	-0.0220254	5	1	1.59069	Fkbp11
ENSMUSG00000022336	-0.0230567	5	0.550476	1.02063	Eif3e
ENSMUSG00000021916	-0.0251081	5	1	0.737028	Glt8d1
ENSMUSG00000067365	-0.0266144	5	0.88688	0.730202	Tmem128
ENSMUSG00000038879	-0.0337979	5	1	0.734104	Nipal2
ENSMUSG00000016256	-0.0359615	5	0.21848	0.815671	Ctsz
ENSMUSG00000023904	-0.0388478	5	1	1.17759	Hcfc1r1
ENSMUSG00000078570	-0.0421885	5	1	1.04693	1110065P20Rik
ENSMUSG00000037822	-0.0425612	5	1	1.69448	Smim14
ENSMUSG00000026895	-0.0425691	5	0.829415	1.01515	Ndufa8
ENSMUSG00000044550	-0.0450578	5	0.942581	0.843862	Tceal3
ENSMUSG00000002064	-0.0471126	5	1	0.864735	Sdf2
ENSMUSG00000026989	-0.0518324	5	1	1.46704	Dapl1
ENSMUSG00000032381	-0.0530451	5	0.345563	0.723195	Ciao2a
ENSMUSG00000014959	-0.0553911	5	1	1.02598	Gorasp2
ENSMUSG00000021241	-0.0584474	5	0.970947	0.68761	Isca2
ENSMUSG00000024150	-0.0602588	5	0.853681	0.779477	Mcfd2
ENSMUSG00000030335	-0.0607167	5	0.946576	0.884282	Mrpl51
ENSMUSG00000019796	-0.0623406	5	1	0.923107	Lrp11
ENSMUSG00000030304	-0.0623512	5	1	0.926013	Ergic2
ENSMUSG00000021665	-0.0644093	5	0.147522	0.609086	Hexb
ENSMUSG00000031816	-0.0675134	5	1	0.600692	Mthfsd
ENSMUSG00000007036	-0.0704428	5	1	0.788075	Abhd16a
ENSMUSG00000039065	-0.0713619	5	1	0.619925	Atpsckmt
ENSMUSG00000002108	-0.0763629	5	0.434117	0.595481	Nr1h3
ENSMUSG00000024487	-0.0835577	5	1	0.903416	Yipf5
ENSMUSG00000038181	-0.0878771	5	1	0.589296	Chpf2
ENSMUSG00000024997	-0.0902256	5	0.59087	0.654853	Prdx3
ENSMUSG00000031532	-0.0913237	5	1	1.62752	Saraf
ENSMUSG00000055760	-0.0932026	5	0.403614	0.626121	Gemin6
ENSMUSG00000000563	-0.0933882	5	0.856533	1.42364	Atp5pb
ENSMUSG00000024766	-0.0941121	5	1	0.593065	Lipo3
ENSMUSG00000024350	-0.0952277	5	0.966726	0.591864	Dnajc18
ENSMUSG00000066839	-0.0963314	5	0.930719	0.612334	Ecsit
ENSMUSG00000029840	-0.0967326	5	0.686438	0.813561	Mtpn
ENSMUSG00000073131	-0.101781	5	1	0.772377	Vma21
ENSMUSG00000031119	-0.102608	5	1	0.751251	Gpc4
ENSMUSG00000032411	-0.103134	5	0.955676	0.624907	Tfdp2
ENSMUSG00000026576	-0.10493	5	0.583079	1.2979	Atp1b1
ENSMUSG00000025169	-0.109222	5	0.659358	0.600297	Ogfod3
ENSMUSG00000028445	-0.110751	5	1	1.55143	Enho
ENSMUSG00000062580	-0.112903	5	1	0.883583	Timm17a
ENSMUSG00000022808	-0.115595	5	0.895263	0.66861	Snx4
ENSMUSG00000035521	-0.116936	5	1	1.0952	Gnptg
ENSMUSG00000022814	-0.117883	5	0.655648	0.640256	Umps
ENSMUSG00000029234	-0.117925	5	0.952464	0.729341	Tmem165
ENSMUSG00000027858	-0.118789	5	0.978432	0.649503	Tspan2
ENSMUSG00000006651	-0.119158	5	0.711054	1.50466	Aplp1
ENSMUSG00000021326	-0.119781	5	0.651932	0.673398	Trim27
ENSMUSG00000028249	-0.120988	5	0.439703	0.961681	Sdcbp
ENSMUSG00000025130	-0.121023	5	1	1.73797	P4hb
ENSMUSG00000022354	-0.121649	5	0.987671	1.61462	Ndufb9
ENSMUSG00000025731	-0.126968	5	1	1.14398	Mettl26
ENSMUSG00000027900	-0.128908	5	0.442044	0.627861	Dram2
ENSMUSG00000028716	-0.134888	5	0.68353	0.849957	Pdzk1ip1
ENSMUSG00000032026	-0.138564	5	0.57935	1.23578	Rexo2
ENSMUSG00000042032	-0.138905	5	0.922208	0.739018	Mat2b
ENSMUSG00000041084	-0.13906	5	1	1.7354	Ostc
ENSMUSG00000031521	-0.139465	5	0.892969	1.03044	Aga
ENSMUSG00000042613	-0.139874	5	0.460634	0.744786	Pbxip1
ENSMUSG00000011884	-0.140982	5	0.21551	0.595968	Gltp
ENSMUSG00000063714	-0.150275	5	1	0.650255	Sp3os
ENSMUSG00000020432	-0.15153	5	0.806343	0.729236	Tcn2
ENSMUSG00000024911	-0.153297	5	0.98155	0.694633	Fibp
ENSMUSG00000026766	-0.154279	5	1	0.72535	Mmadhc
ENSMUSG00000020321	-0.160406	5	1	1.55891	Mdh1
ENSMUSG00000030603	-0.160793	5	0.669653	0.804582	Psmc4
ENSMUSG00000002319	-0.169204	5	1	0.60968	Ipo4
ENSMUSG00000027810	-0.170589	5	0.688731	0.692792	Eif2a
ENSMUSG00000025917	-0.17068	5	0.884349	0.764542	Cops5
ENSMUSG00000031221	-0.174102	5	0.446658	0.617551	Igbp1
ENSMUSG00000020608	-0.176507	5	0.701058	0.904574	Smc6
ENSMUSG00000059070	-0.179829	5	0.76735	2.54288	Rpl18
ENSMUSG00000061360	-0.181678	5	0.612204	0.79869	Phf5a
ENSMUSG00000078681	-0.183984	5	0.863659	0.7678	Tm2d3
ENSMUSG00000012405	-0.190577	5	0.771235	2.56949	Rpl15
ENSMUSG00000021076	-0.193716	5	1	0.856394	Actr10
ENSMUSG00000024914	-0.193981	5	1	1.0921	Drap1
ENSMUSG00000000738	-0.195887	5	1	0.697506	Spg7
ENSMUSG00000049086	-0.19623	5	0.857452	0.826495	Bmyc
ENSMUSG00000062901	-0.198927	5	0.730404	0.687292	Klhl24
ENSMUSG00000025967	-0.201803	5	0.823804	1.84478	Eef1b2
ENSMUSG00000017466	-0.20232	5	0.219162	0.680933	Timp2
ENSMUSG00000028062	-0.204711	5	1	1.26599	Lamtor2
ENSMUSG00000055254	-0.205659	5	1	1.04871	Ntrk2
ENSMUSG00000020460	-0.207352	5	0.824167	3.11879	Rps27a
ENSMUSG00000028295	-0.209268	5	0.968676	0.63408	Smim8
ENSMUSG00000000399	-0.210924	5	0.5842	0.710218	Ndufa9
ENSMUSG00000033715	-0.212277	5	1	0.598853	Akr1c14
ENSMUSG00000001082	-0.215782	5	0.891355	0.620242	Mfsd10
ENSMUSG00000031617	-0.215883	5	1	0.641588	Tmem184c
ENSMUSG00000036395	-0.218881	5	1	0.618304	Glb1l2
ENSMUSG00000045594	-0.219022	5	0.510631	0.576608	Glb1
ENSMUSG00000086171	-0.22061	5	1	0.877665	Pcsk2os1
ENSMUSG00000025068	-0.221178	5	0.116992	0.642217	Gsto1
ENSMUSG00000015149	-0.221352	5	0.590882	0.696667	Sirt2
ENSMUSG00000030884	-0.223383	5	0.8411	0.898879	Uqcrc2
ENSMUSG00000021094	-0.228242	5	1	0.886666	Dhrs7
ENSMUSG00000061315	-0.228568	5	0.707409	1.85888	Naca
ENSMUSG00000044573	-0.228635	5	0.689369	0.836748	Acp1
ENSMUSG00000051154	-0.230998	5	0.692995	0.788613	Commd3
ENSMUSG00000013076	-0.236834	5	0.46682	0.647563	Amotl1
ENSMUSG00000026209	-0.238965	5	0.697901	0.680496	Dnpep
ENSMUSG00000003500	-0.242581	5	0.51611	0.691222	Impdh1
ENSMUSG00000037351	-0.243087	5	1	0.73123	Actr1b
ENSMUSG00000090862	-0.258455	5	0.765476	2.72699	Rps13
ENSMUSG00000034343	-0.259458	5	0.41672	0.655443	Ube2f
ENSMUSG00000040521	-0.260508	5	0.686725	0.642476	Tsfm
ENSMUSG00000061578	-0.26065	5	1	0.639414	Ksr2
ENSMUSG00000019795	-0.26648	5	0.738705	0.848996	Pcmt1
ENSMUSG00000023021	-0.268676	5	0.718986	0.624561	Cers5
ENSMUSG00000001576	-0.269353	5	0.749307	0.777893	Ergic1
ENSMUSG00000038828	-0.283273	5	0.761542	0.745612	Tmem214
ENSMUSG00000033423	-0.284616	5	0.793183	0.657373	Eri3
ENSMUSG00000019066	-0.290163	5	1	0.951342	Rab3d
ENSMUSG00000025971	-0.291784	5	0.796635	0.592158	Maip1
ENSMUSG00000046756	-0.303009	5	0.613938	0.710973	Mrps7
ENSMUSG00000028798	-0.303291	5	0.65397	1.02913	Eif3i
ENSMUSG00000025872	-0.314503	5	0.630013	0.651127	Thoc3
ENSMUSG00000048076	-0.334287	5	0.878283	1.4844	Arf1
ENSMUSG00000036181	-0.336398	5	0.899266	1.67058	H1f2
ENSMUSG00000026342	-0.338685	5	0.67952	0.715842	Slc35f5
ENSMUSG00000033917	-0.340952	5	1	1.12937	Gde1
ENSMUSG00000022900	-0.341099	5	1	0.657566	Ildr1
ENSMUSG00000022312	-0.342302	5	0.6343	1.23484	Eif3h
ENSMUSG00000067274	-0.343367	5	0.760507	2.97219	Rplp0
ENSMUSG00000043716	-0.343853	5	0.722826	2.30938	Rpl7
ENSMUSG00000026421	-0.368088	5	0.124823	0.636148	Csrp1
ENSMUSG00000018102	-0.375576	5	1	1.65914	H2bc4
ENSMUSG00000030407	-0.385017	5	0.950155	0.625757	Qpctl
ENSMUSG00000026248	-0.385469	5	0.874612	0.606889	Mrpl44
ENSMUSG00000078348	-0.388511	5	0.785113	0.920121	Sf3b5
ENSMUSG00000026988	-0.390522	5	1	0.629915	Wdsub1
ENSMUSG00000039530	-0.399987	5	1	0.989381	Tusc3
ENSMUSG00000020076	-0.409343	5	0.872105	1.35507	Ddx50
ENSMUSG00000003411	-0.428463	5	0.721533	0.793845	Rab3b
ENSMUSG00000021460	-0.429877	5	1	0.828365	Auh
ENSMUSG00000019478	-0.430366	5	1	0.647185	Rab4a
ENSMUSG00000025140	-0.432282	5	1	0.734745	Pycr1
ENSMUSG00000026204	-0.442891	5	1	1.52603	Ptprn
ENSMUSG00000011752	-0.468966	5	0.725121	1.05535	Pgam1
ENSMUSG00000023286	-0.477911	5	0.736904	0.740395	Ube2j2
ENSMUSG00000024841	-0.481837	5	0.639991	0.639663	Eif1ad
ENSMUSG00000042659	-0.485803	5	0.675231	0.648329	Arrdc4
ENSMUSG00000030659	-0.489124	5	1	1.6105	Nucb2
ENSMUSG00000020225	-0.504314	5	1	1.31714	Tmbim4
ENSMUSG00000032192	-0.510268	5	0.874156	0.610442	Gnb5
ENSMUSG00000028961	-0.53525	5	0.252014	0.602262	Pgd
ENSMUSG00000016206	-0.558541	5	0.548595	0.614964	H2-M3
ENSMUSG00000000296	-0.566129	5	0.926415	0.605991	Tpd52l1
ENSMUSG00000037613	-0.597594	5	0.865254	0.595494	Tnfrsf23
ENSMUSG00000056612	-0.610467	5	0.773108	0.888573	Ppp1r14b
ENSMUSG00000027533	-0.622521	5	0.302989	0.822597	Fabp5
ENSMUSG00000037960	-0.639999	5	0.432318	0.717544	Card19
ENSMUSG00000101438	-0.65199	5	1	0.598801	Gm19412
ENSMUSG00000002059	-0.658021	5	0.378606	0.633732	Rab34
ENSMUSG00000031783	-0.658904	5	0.858238	0.808138	Polr2c
ENSMUSG00000008393	-0.686482	5	0.468866	0.637262	Carhsp1
ENSMUSG00000036699	-0.688195	5	1	0.729856	Zcchc12
ENSMUSG00000040479	-0.766278	5	0.43532	0.591803	Dgkz
ENSMUSG00000048078	-0.788457	5	1	0.649542	Tenm4
ENSMUSG00000041261	-0.922595	5	1	0.913919	Car8
ENSMUSG00000027188	-1.12527	5	0.731288	0.66924	Pamr1
ENSMUSG00000043004	-1.31435	5	0.468046	0.62266	Gng2
ENSMUSG00000056895	-1.37226	5	0.721515	0.856213	H2bu2
ENSMUSG00000036111	-1.78504	5	1	0.717691	Lmo1
ENSMUSG00000006818	-2.94979	5	0.741087	1.07578	Sod2
ENSMUSG00000062691	0.113373	4	0.660545	0.743367	Cebpzos
ENSMUSG00000048330	0.0895933	4	1	0.60798	Ric3
ENSMUSG00000038206	0.0873132	4	1	0.612629	Fbxo8
ENSMUSG00000098134	0.0755225	4	0.837809	0.599407	Rnf113a2
ENSMUSG00000045438	0.0623482	4	0.73017	0.632757	Cox19
ENSMUSG00000091811	0.058845	4	0.776084	0.661102	Inafm1
ENSMUSG00000044018	0.055303	4	1	0.679803	Mrpl50
ENSMUSG00000023277	0.0497821	4	0.315092	0.629834	Twf2
ENSMUSG00000027809	0.0447351	4	0.600998	0.569351	Etfdh
ENSMUSG00000052369	0.0357871	4	0.78077	0.707389	Tmem106c
ENSMUSG00000062797	0.0338485	4	0.593797	0.63742	Hikeshi
ENSMUSG00000055963	0.0295458	4	0.923709	0.574499	Triqk
ENSMUSG00000021772	0.0248495	4	1	0.746258	Nkiras1
ENSMUSG00000039661	0.0232642	4	0.788944	0.69823	Dusp26
ENSMUSG00000078713	0.0221307	4	0.693881	0.845198	Tomm5
ENSMUSG00000097328	0.020317	4	0.368899	0.569936	Tnfsf12
ENSMUSG00000039774	0.0183218	4	0.586461	0.584137	Galnt12
ENSMUSG00000005150	0.0157499	4	0.594572	0.572382	Wdr83
ENSMUSG00000024940	0.0112914	4	0.53459	0.574737	Ltbp3
ENSMUSG00000026688	0.00554681	4	0.313955	0.664349	Mgst3
ENSMUSG00000041353	-0.00348771	4	0.492438	0.581399	Tmem29
ENSMUSG00000050138	-0.00777162	4	1	0.607977	Kcnk12
ENSMUSG00000027808	-0.0118955	4	0.611749	1.69003	Serp1
ENSMUSG00000075000	-0.0130118	4	1	0.672503	Nrbf2
ENSMUSG00000079111	-0.0151142	4	1	1.30173	Kdelr2
ENSMUSG00000029310	-0.0204969	4	0.457229	0.630624	Nudt9
ENSMUSG00000097431	-0.0211539	4	1	0.629293	Gm26782
ENSMUSG00000047907	-0.0221858	4	0.399647	0.885907	Tshz2
ENSMUSG00000019877	-0.0225212	4	1	1.35945	Serinc1
ENSMUSG00000051234	-0.0225486	4	0.937324	1.19414	Rnf7
ENSMUSG00000071650	-0.0230132	4	1	0.779171	Ganab
ENSMUSG00000062352	-0.0262438	4	0.784165	0.63813	Itgb1bp1
ENSMUSG00000026623	-0.0268018	4	1	0.794243	Lpgat1
ENSMUSG00000027189	-0.0279026	4	0.995361	0.807268	Trim44
ENSMUSG00000024120	-0.0300859	4	0.958247	0.709484	Lrpprc
ENSMUSG00000047187	-0.0378462	4	1	1.54667	Rab2a
ENSMUSG00000028976	-0.0393922	4	1	1.28639	Slc2a5
ENSMUSG00000021552	-0.0394041	4	0.848261	0.663238	Gkap1
ENSMUSG00000015335	-0.0427398	4	0.819421	0.578606	Zdhhc12
ENSMUSG00000038451	-0.0429422	4	0.973626	0.656099	Spsb2
ENSMUSG00000022193	-0.044023	4	0.974338	1.14935	Psmb5
ENSMUSG00000020843	-0.045707	4	0.5294	0.623603	Timm22
ENSMUSG00000022307	-0.0513144	4	1	0.69938	Oxr1
ENSMUSG00000029017	-0.0521138	4	0.907824	0.668109	Pmpcb
ENSMUSG00000026504	-0.0522894	4	1	0.64278	Sdccag8
ENSMUSG00000078317	-0.0524035	4	1	0.715767	F8a
ENSMUSG00000001948	-0.0532364	4	1	0.62314	Spa17
ENSMUSG00000036427	-0.056106	4	0.47367	0.874924	Gpi1
ENSMUSG00000039431	-0.0581452	4	1	0.683388	Mtmr7
ENSMUSG00000024683	-0.0611158	4	0.613241	0.606326	Mrpl16
ENSMUSG00000020599	-0.0643435	4	0.833226	0.704874	Rgs9
ENSMUSG00000027834	-0.0655592	4	1	0.779342	Serpini1
ENSMUSG00000029471	-0.0656089	4	0.952351	0.618704	Camkk2
ENSMUSG00000068328	-0.0668638	4	0.430239	0.687261	Aup1
ENSMUSG00000046826	-0.0674757	4	1	0.613685	Fam187b
ENSMUSG00000032051	-0.0691141	4	0.599172	0.707858	Fdx1
ENSMUSG00000019338	-0.0715161	4	0.974855	0.594963	Zfp687
ENSMUSG00000051314	-0.0717719	4	1	0.715422	Ffar2
ENSMUSG00000039771	-0.0744724	4	0.832101	0.904347	Polr2j
ENSMUSG00000035754	-0.0752077	4	0.427701	0.631462	Wdr18
ENSMUSG00000075701	-0.0777682	4	0.873214	1.59355	Selenos
ENSMUSG00000079179	-0.0807284	4	0.701096	0.622577	Rab10os
ENSMUSG00000046709	-0.0820817	4	1	0.666172	Mapk10
ENSMUSG00000023367	-0.0829842	4	0.623667	1.27622	Tmem176a
ENSMUSG00000024982	-0.0850742	4	0.62724	0.597815	Zdhhc6
ENSMUSG00000021792	-0.086904	4	0.852694	0.726921	Prxl2a
ENSMUSG00000021969	-0.0874556	4	0.684224	0.674963	Zdhhc20
ENSMUSG00000023272	-0.0893359	4	0.540854	1.15329	Creld2
ENSMUSG00000034259	-0.0899104	4	1	0.711205	Exosc4
ENSMUSG00000054008	-0.091505	4	0.502609	0.622903	Ndst1
ENSMUSG00000061286	-0.0921032	4	0.479597	0.610248	Exosc5
ENSMUSG00000015290	-0.0945589	4	0.835035	0.732106	Ubl4a
ENSMUSG00000052926	-0.0948646	4	0.331198	0.569103	Rnaseh2a
ENSMUSG00000068206	-0.0967201	4	0.96389	0.619655	Pick1
ENSMUSG00000019579	-0.0979191	4	1	1.15406	Mydgf
ENSMUSG00000048497	-0.0992734	4	1	0.613443	Mmgt2
ENSMUSG00000025156	-0.0995108	4	0.941679	0.774413	Gps1
ENSMUSG00000028684	-0.10743	4	0.980266	0.638097	Urod
ENSMUSG00000028070	-0.110928	4	0.768726	0.866423	Naxe
ENSMUSG00000033047	-0.111567	4	0.548849	0.743389	Eif3l
ENSMUSG00000030802	-0.111945	4	0.835317	0.791473	Bckdk
ENSMUSG00000066148	-0.112481	4	0.851667	0.593921	Prpf4
ENSMUSG00000026849	-0.113379	4	0.932513	0.647006	Tor1a
ENSMUSG00000024581	-0.113651	4	1	0.649947	Napg
ENSMUSG00000051359	-0.11541	4	0.783733	0.893568	Ncald
ENSMUSG00000110156	-0.11552	4	1	0.603418	Gm42067
ENSMUSG00000014301	-0.116081	4	1	0.894535	Pam16
ENSMUSG00000025353	-0.119881	4	0.783689	0.706831	Ormdl2
ENSMUSG00000074212	-0.120732	4	1	0.738007	Dnajb14
ENSMUSG00000073633	-0.124385	4	1	0.583321	Fbxo36
ENSMUSG00000030327	-0.129294	4	1	0.636481	Necap1
ENSMUSG00000017286	-0.131709	4	0.619333	0.644668	Glod4
ENSMUSG00000032288	-0.134176	4	1	0.928074	Imp3
ENSMUSG00000086013	-0.134593	4	1	0.828794	Gm15706
ENSMUSG00000073139	-0.134687	4	1	0.594875	Tmem185a
ENSMUSG00000020780	-0.137501	4	1	0.791361	Srp68
ENSMUSG00000040482	-0.137531	4	0.600203	0.596113	Dxo
ENSMUSG00000024758	-0.137653	4	0.959826	0.979359	Rtn3
ENSMUSG00000016427	-0.137657	4	1	1.77843	Ndufa1
ENSMUSG00000096145	-0.140343	4	1	1.13006	Vkorc1
ENSMUSG00000026568	-0.141271	4	0.665727	0.974637	Mpc2
ENSMUSG00000005142	-0.14674	4	0.360828	0.625852	Man2b1
ENSMUSG00000028334	-0.147433	4	0.666829	0.83454	Nans
ENSMUSG00000042063	-0.147589	4	0.967064	0.607678	Zfp386
ENSMUSG00000037601	-0.147819	4	1	1.6616	Nme1
ENSMUSG00000038975	-0.152023	4	0.859239	0.744986	Rabggtb
ENSMUSG00000040234	-0.15241	4	0.950558	0.613689	Tm7sf3
ENSMUSG00000024082	-0.152729	4	1	0.583151	Ndufaf7
ENSMUSG00000051736	-0.152836	4	1	0.595245	Fam229b
ENSMUSG00000015750	-0.15376	4	0.733841	0.678639	Aph1a
ENSMUSG00000028447	-0.157075	4	1	1.16225	Dctn3
ENSMUSG00000052139	-0.160148	4	0.956704	0.702769	Babam2
ENSMUSG00000014633	-0.16053	4	0.286048	0.609554	Cmc2
ENSMUSG00000023044	-0.163881	4	0.550803	0.612395	Csad
ENSMUSG00000031633	-0.167549	4	0.753299	1.42628	Slc25a4
ENSMUSG00000039599	-0.17187	4	1	0.600823	Fam149b
ENSMUSG00000042104	-0.174913	4	1	0.595038	Uggt2
ENSMUSG00000031198	-0.1758	4	0.762441	0.85425	Fundc2
ENSMUSG00000093904	-0.175993	4	0.846292	1.36534	Tomm20
ENSMUSG00000033809	-0.177635	4	0.951777	0.583022	Alg3
ENSMUSG00000021420	-0.179772	4	0.80596	0.61358	Fars2
ENSMUSG00000029059	-0.180922	4	0.465122	0.662875	Prxl2b
ENSMUSG00000001105	-0.181625	4	1	1.5067	Ift20
ENSMUSG00000056429	-0.181975	4	1	1.41139	Tgoln1
ENSMUSG00000042269	-0.186314	4	0.646935	0.596748	Cibar2
ENSMUSG00000019370	-0.186616	4	0.76164	1.19399	Calm3
ENSMUSG00000024858	-0.187705	4	0.557069	0.638805	Grk2
ENSMUSG00000014402	-0.188722	4	0.806126	0.764423	Tsg101
ENSMUSG00000022971	-0.190581	4	0.442947	0.62615	Ifnar2
ENSMUSG00000022701	-0.191413	4	0.848938	0.601979	Ccdc191
ENSMUSG00000022255	-0.193495	4	0.474314	1.07079	Mtdh
ENSMUSG00000019868	-0.194778	4	0.822626	0.631368	Vta1
ENSMUSG00000048040	-0.196027	4	1	0.773945	Arxes2
ENSMUSG00000027947	-0.197217	4	1	0.841294	Il6ra
ENSMUSG00000015714	-0.197596	4	0.514515	0.632867	Cers2
ENSMUSG00000030104	-0.19765	4	0.258237	0.829908	Edem1
ENSMUSG00000096199	-0.200266	4	0.792187	0.66281	Ptrhd1
ENSMUSG00000001175	-0.200699	4	0.807349	2.63185	Calm1
ENSMUSG00000022365	-0.203731	4	0.67579	1.06066	Derl1
ENSMUSG00000063882	-0.204495	4	0.92959	1.80229	Uqcrh
ENSMUSG00000019124	-0.207257	4	1	0.682108	Scrn1
ENSMUSG00000021474	-0.207393	4	1	0.911777	Sfxn1
ENSMUSG00000033585	-0.208351	4	0.621315	0.714445	Ndn
ENSMUSG00000053519	-0.208692	4	1	0.717716	Kcnip1
ENSMUSG00000066150	-0.209774	4	0.813427	0.658642	Slc31a1
ENSMUSG00000001542	-0.210004	4	0.534627	0.823639	Ell2
ENSMUSG00000027679	-0.211836	4	0.981109	0.916362	Dnajc19
ENSMUSG00000020646	-0.21354	4	1	0.739769	Mboat2
ENSMUSG00000022013	-0.217739	4	0.834857	0.79492	Dnajc15
ENSMUSG00000022111	-0.22003	4	0.336969	0.647626	Uchl3
ENSMUSG00000031059	-0.224527	4	1	1.76953	Ndufb11
ENSMUSG00000006299	-0.224631	4	0.963787	0.925081	Aamp
ENSMUSG00000005779	-0.224833	4	0.955606	1.22336	Psmb4
ENSMUSG00000035530	-0.225365	4	0.782894	3.14148	Eif1
ENSMUSG00000030881	-0.226777	4	1	0.756849	Arfip2
ENSMUSG00000032977	-0.229231	4	0.825068	0.632253	Fam207a
ENSMUSG00000047238	-0.230884	4	0.897391	1.05717	Mageh1
ENSMUSG00000020056	-0.233097	4	0.901185	0.740943	Washc3
ENSMUSG00000014177	-0.233897	4	1	1.06557	Tvp23b
ENSMUSG00000057388	-0.238506	4	0.306359	0.679985	Mrpl18
ENSMUSG00000044982	-0.23862	4	1	0.657262	Sft2d3
ENSMUSG00000021361	-0.238865	4	0.565292	0.859593	Tmem14c
ENSMUSG00000012422	-0.245547	4	1	1.21423	Tmem167
ENSMUSG00000014606	-0.246322	4	0.509012	0.697146	Slc25a11
ENSMUSG00000071073	-0.246934	4	1	0.686832	Lrrc73
ENSMUSG00000049047	-0.247947	4	1	0.885357	Armcx3
ENSMUSG00000026154	-0.248774	4	0.599377	0.767606	Sdhaf4
ENSMUSG00000062373	-0.249555	4	1	1.05821	Tmem65
ENSMUSG00000002345	-0.251726	4	0.743323	0.641501	Borcs8
ENSMUSG00000025484	-0.254509	4	0.975092	0.856314	Bet1l
ENSMUSG00000031516	-0.257091	4	0.763586	0.664192	Dctn6
ENSMUSG00000079036	-0.257942	4	0.646794	0.7548	Alkbh1
ENSMUSG00000045519	-0.263657	4	0.956712	0.746974	Zfp560
ENSMUSG00000024887	-0.266283	4	0.822076	0.588464	Asah2
ENSMUSG00000029878	-0.267866	4	0.414936	0.750948	Dbpht2
ENSMUSG00000047215	-0.272651	4	0.776458	2.86028	Rpl9
ENSMUSG00000066233	-0.275116	4	1	0.702285	Tmem42
ENSMUSG00000061313	-0.27613	4	1	0.671297	Ddhd2
ENSMUSG00000024570	-0.276301	4	0.287084	0.613461	Rbfa
ENSMUSG00000081534	-0.277719	4	0.579875	0.728064	Slc48a1
ENSMUSG00000039917	-0.28109	4	1	0.629821	Rhbdd2
ENSMUSG00000022174	-0.281292	4	1	2.2838	Dad1
ENSMUSG00000028792	-0.28376	4	0.415822	0.690305	Ak2
ENSMUSG00000022635	-0.28613	4	0.978385	1.19143	Zcrb1
ENSMUSG00000042747	-0.286978	4	0.94305	1.95372	Krtcap2
ENSMUSG00000002015	-0.287545	4	0.808689	0.820103	Bcap31
ENSMUSG00000028977	-0.290351	4	0.651453	0.703707	Casz1
ENSMUSG00000015094	-0.291656	4	1	1.07765	Npdc1
ENSMUSG00000047228	-0.291835	4	0.473484	0.616322	A2ml1
ENSMUSG00000026944	-0.29245	4	1	0.598342	Abca2
ENSMUSG00000021982	-0.29325	4	1	0.640781	Cdadc1
ENSMUSG00000014195	-0.294762	4	0.353607	0.72521	Dnajc7
ENSMUSG00000022338	-0.295535	4	0.977754	1.03703	Eny2
ENSMUSG00000027099	-0.298342	4	1	0.687364	Mtx2
ENSMUSG00000049299	-0.309066	4	0.806447	0.868066	Trappc1
ENSMUSG00000075486	-0.310484	4	1	0.868181	Commd6
ENSMUSG00000025428	-0.310586	4	0.802948	1.49858	Atp5a1
ENSMUSG00000059447	-0.312563	4	0.95373	0.7953	Hadhb
ENSMUSG00000035000	-0.318084	4	0.550353	0.652534	Dpp4
ENSMUSG00000062070	-0.321441	4	0.449294	0.886468	Pgk1
ENSMUSG00000039182	-0.325046	4	1	0.584866	AW209491
ENSMUSG00000049792	-0.326182	4	0.976926	0.66792	Bag5
ENSMUSG00000037563	-0.326207	4	0.709041	2.7062	Rps16
ENSMUSG00000049760	-0.32943	4	1	1.50665	Micos13
ENSMUSG00000028691	-0.332608	4	0.569583	1.59529	Prdx1
ENSMUSG00000041420	-0.33288	4	1	0.673527	Meis3
ENSMUSG00000020457	-0.332933	4	0.932866	0.735033	Drg1
ENSMUSG00000056820	-0.334282	4	0.916009	0.670895	Tsnax
ENSMUSG00000029994	-0.33627	4	0.523114	0.869023	Anxa4
ENSMUSG00000027601	-0.33716	4	1	0.602251	Mtfr1
ENSMUSG00000071649	-0.337486	4	1	0.693245	B3gat3
ENSMUSG00000022452	-0.337851	4	1	1.71483	Smdt1
ENSMUSG00000078670	-0.337906	4	1	1.10772	Fam174b
ENSMUSG00000034620	-0.340303	4	0.693823	0.658063	Rxylt1
ENSMUSG00000035949	-0.341922	4	0.70093	0.713775	Fbxw2
ENSMUSG00000006095	-0.343904	4	1	0.915099	Tbcb
ENSMUSG00000066900	-0.348456	4	1	0.785281	Suds3
ENSMUSG00000021660	-0.348652	4	0.62411	1.5305	Btf3
ENSMUSG00000029911	-0.352055	4	0.953258	0.810972	Ssbp1
ENSMUSG00000022474	-0.355732	4	0.55659	0.621664	Pmm1
ENSMUSG00000004317	-0.361881	4	0.80753	0.636214	Clcn5
ENSMUSG00000060981	-0.368476	4	1	0.725926	H4c8
ENSMUSG00000045576	-0.370092	4	1	0.618307	St7l
ENSMUSG00000028343	-0.370893	4	0.751275	1.01891	Erp44
ENSMUSG00000011306	-0.376602	4	1	0.626065	Sugp1
ENSMUSG00000019923	-0.377787	4	0.787733	0.970837	Zwint
ENSMUSG00000071654	-0.377855	4	0.917435	0.799206	Uqcc3
ENSMUSG00000079659	-0.378556	4	0.472898	0.643228	Tmem243
ENSMUSG00000036966	-0.379831	4	0.912951	0.630892	Spryd3
ENSMUSG00000024925	-0.380381	4	0.247705	0.647293	Rnaseh2c
ENSMUSG00000020738	-0.388739	4	0.685116	1.46834	Sumo2
ENSMUSG00000075020	-0.389309	4	1	0.899945	Mir670hg
ENSMUSG00000038482	-0.392384	4	0.312096	0.589034	Tfdp1
ENSMUSG00000036327	-0.398951	4	1	0.662908	Qsox2
ENSMUSG00000032526	-0.399706	4	1	1.13578	Ss18l2
ENSMUSG00000059363	-0.400321	4	0.57286	0.609334	Fxn
ENSMUSG00000021501	-0.401233	4	1	0.63275	Caml
ENSMUSG00000075705	-0.402953	4	0.243634	0.647014	Msrb1
ENSMUSG00000053317	-0.405225	4	1	2.60253	Sec61b
ENSMUSG00000001100	-0.406616	4	0.676982	0.651007	Poldip2
ENSMUSG00000009549	-0.40792	4	1	1.60806	Srp14
ENSMUSG00000022235	-0.409392	4	1	0.611336	Cmbl
ENSMUSG00000034586	-0.414558	4	1	0.78752	Hid1
ENSMUSG00000044627	-0.415633	4	1	1.60271	Swi5
ENSMUSG00000047446	-0.416034	4	0.63802	0.79669	Arl4a
ENSMUSG00000003721	-0.42073	4	1	0.729289	Insig2
ENSMUSG00000027447	-0.421777	4	0.74169	2.48917	Cst3
ENSMUSG00000025144	-0.421865	4	0.572143	0.796523	Cenpx
ENSMUSG00000022270	-0.425083	4	0.500337	0.834148	Retreg1
ENSMUSG00000003955	-0.427165	4	0.303717	0.713979	Fam162a
ENSMUSG00000020585	-0.433432	4	0.700883	1.57687	Laptm4a
ENSMUSG00000062981	-0.434374	4	0.76504	0.897269	Mrpl42
ENSMUSG00000026254	-0.435507	4	0.393509	0.673597	Eif4e2
ENSMUSG00000015668	-0.436355	4	1	0.702106	Pdzd11
ENSMUSG00000024085	-0.439499	4	0.277161	0.629618	Man2a1
ENSMUSG00000036622	-0.44289	4	0.309369	0.587497	Atp13a2
ENSMUSG00000063888	-0.443288	4	0.630188	0.686179	Rpl7l1
ENSMUSG00000029223	-0.444613	4	0.555808	0.70354	Uchl1
ENSMUSG00000026502	-0.45723	4	0.937041	0.751313	Desi2
ENSMUSG00000051256	-0.459594	4	1	0.77728	Jagn1
ENSMUSG00000031950	-0.465188	4	0.976093	1.50989	Gabarapl2
ENSMUSG00000059291	-0.46888	4	0.805812	2.82781	Rpl11
ENSMUSG00000058600	-0.47104	4	0.771818	2.56904	Rpl30
ENSMUSG00000020022	-0.475266	4	0.912055	1.22991	Ndufa12
ENSMUSG00000062619	-0.475298	4	1	0.921475	2310039H08Rik
ENSMUSG00000029229	-0.49035	4	0.448451	0.716348	Chic2
ENSMUSG00000058267	-0.496438	4	0.936824	1.06604	Mrps14
ENSMUSG00000006392	-0.498599	4	0.575958	0.643795	Med8
ENSMUSG00000032263	-0.499139	4	1	0.650484	Bckdhb
ENSMUSG00000032251	-0.505695	4	0.594572	0.631769	Irak1bp1
ENSMUSG00000030588	-0.507329	4	0.827935	0.790971	Yif1b
ENSMUSG00000019734	-0.507746	4	0.794019	0.744026	Tmc4
ENSMUSG00000060036	-0.51016	4	0.713258	2.47492	Rpl3
ENSMUSG00000018189	-0.512246	4	0.420648	0.621086	Uchl5
ENSMUSG00000085492	-0.513733	4	0.237752	0.630778	Trmt61b
ENSMUSG00000047617	-0.51779	4	1	0.735572	Paxx
ENSMUSG00000023019	-0.520796	4	0.904253	0.591787	Gpd1
ENSMUSG00000003062	-0.528071	4	0.652876	0.726418	Stard3nl
ENSMUSG00000023307	-0.532397	4	1	0.923912	Marchf5
ENSMUSG00000032383	-0.533005	4	0.541391	1.2073	Ppib
ENSMUSG00000050608	-0.533871	4	0.944598	1.77035	Micos10
ENSMUSG00000057092	-0.537935	4	0.338982	0.892404	Fxyd3
ENSMUSG00000026475	-0.53878	4	0.772122	0.770434	Rgs16
ENSMUSG00000028044	-0.539658	4	0.356362	0.725766	Cks1b
ENSMUSG00000020571	-0.543691	4	1	1.99541	Pdia6
ENSMUSG00000096054	-0.54735	4	0.708593	0.761944	Syne1
ENSMUSG00000055553	-0.556468	4	0.440895	0.648221	Kxd1
ENSMUSG00000006315	-0.560218	4	0.845279	1.07272	Tmem147
ENSMUSG00000021252	-0.56544	4	0.474728	0.636566	Erg28
ENSMUSG00000058558	-0.569332	4	0.728317	2.21512	Rpl5
ENSMUSG00000060126	-0.57038	4	0.807015	3.46554	Tpt1
ENSMUSG00000032575	-0.573624	4	0.957285	2.39974	Manf
ENSMUSG00000062647	-0.58225	4	0.752571	2.06541	Rpl7a
ENSMUSG00000028466	-0.588059	4	1	0.807188	Creb3
ENSMUSG00000032757	-0.588727	4	1	0.949957	Bet1
ENSMUSG00000001418	-0.593929	4	0.570602	0.780678	Glmp
ENSMUSG00000038650	-0.59519	4	0.682541	0.982402	Rnh1
ENSMUSG00000047881	-0.605086	4	0.241589	0.639697	Rell1
ENSMUSG00000003970	-0.605494	4	0.785233	2.84401	Rpl8
ENSMUSG00000028567	-0.611564	4	0.679761	0.651818	Txndc12
ENSMUSG00000024130	-0.613847	4	1	0.709165	Abca3
ENSMUSG00000083282	-0.615053	4	0.988394	0.701235	Ctsf
ENSMUSG00000072694	-0.62006	4	0.990732	1.09711	1500011B03Rik
ENSMUSG00000020307	-0.621175	4	0.738583	0.737061	Cdc34
ENSMUSG00000038393	-0.625609	4	1	1.21043	Txnip
ENSMUSG00000031760	-0.640888	4	1	0.843923	Mt3
ENSMUSG00000042682	-0.64362	4	0.964912	2.21968	Selenok
ENSMUSG00000020372	-0.644053	4	0.699646	1.98289	Rack1
ENSMUSG00000027248	-0.647239	4	1	2.0464	Pdia3
ENSMUSG00000002741	-0.658568	4	0.936496	0.622182	Ykt6
ENSMUSG00000047714	-0.664448	4	0.617155	1.04722	Ppp1r2
ENSMUSG00000000078	-0.682286	4	0.281679	0.842242	Klf6
ENSMUSG00000021917	-0.690885	4	0.934817	1.84504	Spcs1
ENSMUSG00000030744	-0.693001	4	0.739287	2.6602	Rps3
ENSMUSG00000045176	-0.716046	4	0.709017	0.585193	Borcs6
ENSMUSG00000061306	-0.727448	4	1	1.00604	Slc38a10
ENSMUSG00000061477	-0.740153	4	0.708397	2.56057	Rps7
ENSMUSG00000027011	-0.743748	4	0.627265	0.82994	Ube2e3
ENSMUSG00000037742	-0.782715	4	0.834085	3.39809	Eef1a1
ENSMUSG00000029998	-0.789771	4	1	0.629195	Pcyox1
ENSMUSG00000029189	-0.790601	4	0.757613	0.627995	Sel1l3
ENSMUSG00000009013	-0.822091	4	0.593843	1.2591	Dynll1
ENSMUSG00000000740	-0.824706	4	0.775041	3.32188	Rpl13
ENSMUSG00000071415	-0.838903	4	0.777941	2.83213	Rpl23
ENSMUSG00000033676	-0.855223	4	0.991743	0.667601	Gabrb3
ENSMUSG00000071644	-0.873802	4	0.8064	1.8473	Eef1g
ENSMUSG00000022769	-0.917479	4	0.985541	1.6929	Sdf2l1
ENSMUSG00000027199	-0.92318	4	0.407303	0.71164	Gatm
ENSMUSG00000014077	-0.937871	4	0.35122	0.663871	Chp1
ENSMUSG00000040714	-0.949943	4	0.543713	0.605236	Klc3
ENSMUSG00000000214	-0.980509	4	1	0.698776	Th
ENSMUSG00000031320	-1.03063	4	0.770311	2.78685	Rps4x
ENSMUSG00000021866	-1.04055	4	0.608968	0.632254	Anxa11
ENSMUSG00000025647	-1.05315	4	0.28142	0.756927	Shisa5
ENSMUSG00000047675	-1.07189	4	0.742528	3.02561	Rps8
ENSMUSG00000063524	-1.09522	4	0.342471	0.792646	Eno1
ENSMUSG00000008035	-1.10463	4	0.917952	0.810476	Mid1ip1
ENSMUSG00000061947	-1.12085	4	0.624555	0.982988	Serpina10
ENSMUSG00000039168	-1.13671	4	0.709418	1.3819	Dap
ENSMUSG00000069255	-1.16977	4	0.410686	0.596324	Dusp22
ENSMUSG00000023236	-1.17647	4	0.952595	2.63988	Scg5
ENSMUSG00000022587	-1.18308	4	0.424523	1.08963	Ly6e
ENSMUSG00000026547	-1.20164	4	0.530799	1.18346	Tagln2
ENSMUSG00000034994	-1.21868	4	0.920372	2.19786	Eef2
ENSMUSG00000028271	-1.22328	4	1	0.97402	Gtf2b
ENSMUSG00000027350	-1.25122	4	1	2.99533	Chgb
ENSMUSG00000059895	-1.2554	4	0.269639	0.679517	Ptp4a3
ENSMUSG00000031167	-1.29629	4	0.502519	1.27015	Rbm3
ENSMUSG00000006360	-1.29994	4	0.284194	1.09755	Crip1
ENSMUSG00000050891	-1.39789	4	1	0.601695	Tatdn1
ENSMUSG00000037428	-1.4	4	0.857651	0.819314	Vgf
ENSMUSG00000019775	-1.52436	4	0.641516	0.728446	Rgs17
ENSMUSG00000030107	-1.73801	4	1	0.739314	Usp18
ENSMUSG00000044349	-1.94507	4	1	1.15009	Snhg11
ENSMUSG00000022425	-2.07084	4	0.598511	1.03196	Enpp2
ENSMUSG00000018451	-2.34433	4	1	1.83655	6330403K07Rik
ENSMUSG00000020955	0.0636892	3	0.957233	0.636383	Ap4s1
ENSMUSG00000079283	0.0331681	3	0.722518	0.618779	2310009B15Rik
ENSMUSG00000039953	0.0277202	3	0.888259	0.723168	Clstn1
ENSMUSG00000022476	0.0101851	3	0.653651	0.573402	Polr3h
ENSMUSG00000037349	0.0056345	3	0.387666	0.567504	Nudt22
ENSMUSG00000020083	-0.000227811	3	0.644357	0.618097	Fam241b
ENSMUSG00000030615	-0.00873311	3	1	0.850067	Tmem126a
ENSMUSG00000006442	-0.0106259	3	0.845294	0.808864	Srm
ENSMUSG00000052605	-0.0255678	3	1	0.614747	Isoc2b
ENSMUSG00000025277	-0.0269117	3	0.575132	0.595703	Abhd6
ENSMUSG00000025790	-0.0281182	3	0.366137	0.605541	Slco3a1
ENSMUSG00000036615	-0.0347613	3	0.737113	0.589405	Rfxap
ENSMUSG00000004266	-0.0358272	3	0.140063	0.569561	Ptpn6
ENSMUSG00000029053	-0.0360336	3	0.698923	0.58718	Prkcz
ENSMUSG00000030611	-0.0421227	3	0.818175	0.670706	Mrps11
ENSMUSG00000031479	-0.0428502	3	0.548941	0.654718	Vps36
ENSMUSG00000060380	-0.0460779	3	1	0.576924	C030014I23Rik
ENSMUSG00000068617	-0.0464048	3	1	0.999005	Efcab1
ENSMUSG00000024553	-0.0609554	3	1	0.615681	Galr1
ENSMUSG00000039753	-0.0639047	3	0.793936	0.690919	Fbxl5
ENSMUSG00000037818	-0.0661991	3	1	0.614608	Abhd18
ENSMUSG00000027108	-0.0669824	3	0.659931	0.699322	Ola1
ENSMUSG00000022946	-0.0698749	3	0.688246	0.601594	Dop1b
ENSMUSG00000023572	-0.0784073	3	0.888615	0.625302	Ccndbp1
ENSMUSG00000019779	-0.0805012	3	0.521531	0.61333	Frk
ENSMUSG00000026150	-0.0837407	3	1	0.883493	Mff
ENSMUSG00000031545	-0.0844032	3	0.786008	0.630531	Gpat4
ENSMUSG00000021595	-0.0848376	3	0.544991	0.642463	Nsun2
ENSMUSG00000026309	-0.0857916	3	0.82941	0.75153	Ilkap
ENSMUSG00000021022	-0.0896282	3	1	0.608851	Ppp2r3c
ENSMUSG00000042569	-0.0952815	3	0.9338	0.576732	Dhrs7b
ENSMUSG00000031299	-0.0964554	3	0.48131	0.685241	Pdha1
ENSMUSG00000027203	-0.0972798	3	0.347022	0.762336	Dut
ENSMUSG00000007739	-0.106117	3	0.387946	0.781261	Cct4
ENSMUSG00000031360	-0.112028	3	0.845219	0.589643	Ctps2
ENSMUSG00000003923	-0.113814	3	0.580197	0.621445	Tfam
ENSMUSG00000031948	-0.114978	3	0.932756	0.684951	Kars
ENSMUSG00000034118	-0.121426	3	0.34164	0.591399	Tpst1
ENSMUSG00000002767	-0.123448	3	0.960414	0.703144	Mrpl2
ENSMUSG00000028743	-0.127839	3	0.720264	0.659058	Akr7a5
ENSMUSG00000001127	-0.130911	3	1	0.945488	Araf
ENSMUSG00000030652	-0.131076	3	0.534464	0.650286	Coq7
ENSMUSG00000021811	-0.132114	3	0.262099	0.651584	Dnajc9
ENSMUSG00000032557	-0.134308	3	1	1.01056	Uba5
ENSMUSG00000026740	-0.136167	3	1	0.897242	Dnajc1
ENSMUSG00000070972	-0.138348	3	0.799317	0.623876	Dnajc25
ENSMUSG00000061559	-0.139301	3	0.957461	0.742706	Wdr61
ENSMUSG00000039230	-0.141822	3	1	0.634815	Tbcd
ENSMUSG00000030965	-0.142809	3	1	0.703001	Abraxas2
ENSMUSG00000004667	-0.143165	3	0.792188	0.849493	Polr2e
ENSMUSG00000043190	-0.143407	3	1	0.640334	Rfesd
ENSMUSG00000023932	-0.148848	3	0.901214	0.793197	Cdc5l
ENSMUSG00000033161	-0.151072	3	1	1.5262	Atp1a1
ENSMUSG00000029781	-0.152223	3	1	0.975839	Fkbp9
ENSMUSG00000036980	-0.155116	3	0.663213	0.590801	Taf6
ENSMUSG00000042831	-0.156744	3	1	0.715922	Alkbh6
ENSMUSG00000007989	-0.15922	3	1	0.653904	Fzd3
ENSMUSG00000038622	-0.160606	3	0.597958	0.650148	Med30
ENSMUSG00000029038	-0.161753	3	0.646671	0.877275	Ssu72
ENSMUSG00000003135	-0.163272	3	0.743023	0.584566	Cnot11
ENSMUSG00000029465	-0.164759	3	0.364354	1.04827	Arpc3
ENSMUSG00000006050	-0.166067	3	1	1.03232	Sra1
ENSMUSG00000025579	-0.166283	3	1	0.787388	Gaa
ENSMUSG00000030231	-0.171832	3	0.948356	0.62309	Plekha5
ENSMUSG00000034211	-0.172055	3	0.755959	0.762356	Mrps17
ENSMUSG00000072640	-0.173203	3	1	0.679004	Lyrm9
ENSMUSG00000024958	-0.177308	3	0.810108	0.577393	Gpr137
ENSMUSG00000022685	-0.18029	3	1	0.638847	Parn
ENSMUSG00000039018	-0.188206	3	1	0.566451	Mtg1
ENSMUSG00000019782	-0.188686	3	1	1.26539	Rwdd1
ENSMUSG00000009291	-0.192331	3	0.396928	0.701837	Pttg1ip
ENSMUSG00000020610	-0.192403	3	1	0.708162	Amz2
ENSMUSG00000024953	-0.197083	3	0.564341	1.14768	Prdx5
ENSMUSG00000020921	-0.197704	3	0.886877	0.580953	Tmem101
ENSMUSG00000038733	-0.202582	3	0.699629	0.771826	Wdr26
ENSMUSG00000021785	-0.205014	3	1	0.637018	Ngly1
ENSMUSG00000028277	-0.206331	3	0.429544	0.76981	Ube2j1
ENSMUSG00000021427	-0.209349	3	1	1.19255	Ssr1
ENSMUSG00000030870	-0.211859	3	1	0.726089	Ubfd1
ENSMUSG00000049960	-0.212883	3	0.79087	0.886298	Mrps16
ENSMUSG00000021764	-0.213526	3	0.897212	0.91355	Ndufs4
ENSMUSG00000028865	-0.214912	3	0.361496	0.653645	Cd164l2
ENSMUSG00000026851	-0.215581	3	0.916553	0.770698	BC005624
ENSMUSG00000021550	-0.216781	3	0.906732	0.704611	2210016F16Rik
ENSMUSG00000030401	-0.219957	3	0.496062	0.59333	Rtn2
ENSMUSG00000022956	-0.222276	3	0.673691	1.11409	Atp5o
ENSMUSG00000005674	-0.223157	3	0.921717	0.578403	Tomm40l
ENSMUSG00000033272	-0.223933	3	0.664047	0.62511	Slc35a4
ENSMUSG00000002580	-0.225398	3	1	1.30861	Mien1
ENSMUSG00000044026	-0.232706	3	0.617992	0.589813	Slc35g1
ENSMUSG00000040276	-0.233286	3	0.947908	0.605007	Pacsin1
ENSMUSG00000042298	-0.237554	3	0.924551	0.758473	Ttc19
ENSMUSG00000027010	-0.240641	3	1	0.589987	Slc25a12
ENSMUSG00000029125	-0.24108	3	1	0.659221	Stx18
ENSMUSG00000022711	-0.248322	3	0.453793	0.598394	Pmm2
ENSMUSG00000051671	-0.250662	3	0.806848	0.608033	Coa6
ENSMUSG00000042303	-0.251863	3	0.905669	0.618807	Sgsm3
ENSMUSG00000021810	-0.253601	3	1	0.709764	Ecd
ENSMUSG00000032463	-0.25376	3	0.601191	0.619649	Faim
ENSMUSG00000027637	-0.254471	3	0.294593	0.751661	Rab5if
ENSMUSG00000047260	-0.254511	3	0.636328	0.780517	Emc6
ENSMUSG00000028797	-0.259265	3	0.806827	1.08338	Tmem234
ENSMUSG00000026201	-0.259435	3	0.91672	0.744684	Stk16
ENSMUSG00000004961	-0.259445	3	0.643097	0.710969	Syt5
ENSMUSG00000019897	-0.260902	3	0.942649	0.800756	Ccdc59
ENSMUSG00000025226	-0.261014	3	1	0.652926	Fbxl15
ENSMUSG00000026764	-0.267339	3	1	0.691907	Kif5c
ENSMUSG00000040537	-0.267919	3	1	0.630843	Adam22
ENSMUSG00000021484	-0.268676	3	0.74474	1.1509	Lman2
ENSMUSG00000040390	-0.271649	3	1	0.592144	Map3k10
ENSMUSG00000040268	-0.27224	3	1	0.755331	Plekha1
ENSMUSG00000004996	-0.27286	3	0.532893	0.597177	Mri1
ENSMUSG00000031807	-0.273079	3	0.739164	1.04839	Pgls
ENSMUSG00000031105	-0.27374	3	0.832741	0.614746	Slc25a14
ENSMUSG00000037669	-0.274024	3	0.747071	0.585355	Ldah
ENSMUSG00000028568	-0.27519	3	0.679654	0.590777	Btf3l4
ENSMUSG00000030879	-0.275451	3	1	1.0145	Mrpl17
ENSMUSG00000025486	-0.277928	3	0.996617	0.624337	Sirt3
ENSMUSG00000041126	-0.278917	3	0.417633	0.893629	H2az2
ENSMUSG00000021079	-0.280631	3	0.78868	0.637507	Timm9
ENSMUSG00000029993	-0.284371	3	0.612461	0.671387	Nfu1
ENSMUSG00000025103	-0.288986	3	0.786975	0.683482	Btbd1
ENSMUSG00000029185	-0.291228	3	1	0.729292	Fam114a1
ENSMUSG00000028692	-0.293961	3	0.594198	1.39154	Akr1a1
ENSMUSG00000021967	-0.294107	3	0.572795	1.02283	Mrpl57
ENSMUSG00000021771	-0.295029	3	0.633402	1.02464	Vdac2
ENSMUSG00000045107	-0.299629	3	1	0.706833	Saysd1
ENSMUSG00000003161	-0.299987	3	0.449591	0.815851	Sri
ENSMUSG00000028452	-0.300695	3	0.9831	1.27463	Vcp
ENSMUSG00000053253	-0.301121	3	0.752534	0.825302	Ndfip2
ENSMUSG00000048833	-0.301273	3	1	0.660291	Slc39a9
ENSMUSG00000022749	-0.301784	3	1	0.657943	Tbc1d23
ENSMUSG00000024146	-0.304663	3	0.810947	0.79981	Cript
ENSMUSG00000019710	-0.305338	3	0.694063	0.771181	Mrpl24
ENSMUSG00000015488	-0.305977	3	1	0.794358	Cacfd1
ENSMUSG00000021774	-0.306045	3	0.794164	0.792221	Ube2e1
ENSMUSG00000004897	-0.308111	3	0.539613	0.941752	Hdgf
ENSMUSG00000026854	-0.309968	3	0.858674	0.602071	Usp20
ENSMUSG00000001289	-0.309978	3	0.881469	2.00656	Pfdn5
ENSMUSG00000008822	-0.310822	3	0.73604	0.665168	Acyp1
ENSMUSG00000021576	-0.311316	3	0.681125	0.938355	Pdcd6
ENSMUSG00000027076	-0.312049	3	0.689195	0.613703	Timm10
ENSMUSG00000037032	-0.312541	3	1	0.65655	Apbb1
ENSMUSG00000044328	-0.314593	3	0.944162	0.692846	Trp53i13
ENSMUSG00000019494	-0.316547	3	0.462434	0.701426	Cops6
ENSMUSG00000053929	-0.316568	3	1	0.745692	Cyhr1
ENSMUSG00000036513	-0.316769	3	0.459922	0.617389	Commd2
ENSMUSG00000020956	-0.319145	3	1	0.61806	Dtd2
ENSMUSG00000025264	-0.319656	3	0.948375	0.611396	Tsr2
ENSMUSG00000033429	-0.328231	3	0.806784	0.686452	Mcee
ENSMUSG00000067713	-0.329171	3	0.653135	0.630501	Prkag1
ENSMUSG00000007950	-0.329848	3	0.903237	0.663254	Abhd8
ENSMUSG00000032265	-0.330438	3	1	1.4911	Tent5a
ENSMUSG00000042502	-0.331925	3	0.311647	0.599843	Cd2bp2
ENSMUSG00000005625	-0.332056	3	0.655663	0.86835	Psmd4
ENSMUSG00000029007	-0.334202	3	0.547774	0.592338	Agtrap
ENSMUSG00000022757	-0.337016	3	1	0.81721	Tfg
ENSMUSG00000009995	-0.338844	3	1	0.70459	Taz
ENSMUSG00000033099	-0.342476	3	1	0.706289	Nol12
ENSMUSG00000019838	-0.345133	3	0.862599	0.902083	Slc16a10
ENSMUSG00000052656	-0.347732	3	1	0.659722	Rnf103
ENSMUSG00000093661	-0.347788	3	0.445258	0.621939	Eif4e3
ENSMUSG00000022184	-0.349439	3	0.961866	0.59198	Fbxo4
ENSMUSG00000028173	-0.352006	3	1	1.12731	Wls
ENSMUSG00000038965	-0.35218	3	0.588483	0.957007	Ube2l3
ENSMUSG00000047669	-0.354213	3	1	0.59975	Msl3l2
ENSMUSG00000028729	-0.355048	3	0.554235	0.689469	Ebna1bp2
ENSMUSG00000072966	-0.357049	3	0.52987	0.668637	Gprasp2
ENSMUSG00000027746	-0.357051	3	1	1.5047	Ufm1
ENSMUSG00000028563	-0.357603	3	0.887233	0.905811	Tm2d1
ENSMUSG00000020212	-0.357786	3	1	0.71784	Mdm1
ENSMUSG00000036687	-0.362653	3	1	0.764324	Tmem184a
ENSMUSG00000033845	-0.365436	3	0.577643	0.665728	Mrpl15
ENSMUSG00000025487	-0.36599	3	0.734746	0.78276	Psmd13
ENSMUSG00000026095	-0.36748	3	0.385912	0.61109	Asnsd1
ENSMUSG00000055932	-0.369253	3	0.857259	0.635907	Fto
ENSMUSG00000024387	-0.369396	3	0.560364	0.754749	Csnk2b
ENSMUSG00000016637	-0.370103	3	0.630896	0.624838	Ift27
ENSMUSG00000029472	-0.370427	3	0.773655	0.979145	Anapc5
ENSMUSG00000020514	-0.371439	3	0.735437	0.610828	Mrpl22
ENSMUSG00000030245	-0.373504	3	1	0.850403	Golt1b
ENSMUSG00000028248	-0.374721	3	1	0.896531	Pnisr
ENSMUSG00000020018	-0.374892	3	0.489636	0.947814	Snrpf
ENSMUSG00000021905	-0.374895	3	1	0.97572	Dph3
ENSMUSG00000090000	-0.375149	3	0.962554	1.1805	Ier3ip1
ENSMUSG00000026277	-0.37624	3	0.570108	0.702167	Stk25
ENSMUSG00000007987	-0.378327	3	0.835581	0.667105	Ift22
ENSMUSG00000057572	-0.37921	3	0.727167	0.679959	Zbtb8os
ENSMUSG00000025204	-0.380659	3	0.800394	1.4499	Ndufb8
ENSMUSG00000029390	-0.380767	3	0.91133	1.67338	Tmed2
ENSMUSG00000016921	-0.381481	3	0.779582	0.948723	Srsf6
ENSMUSG00000018770	-0.381522	3	0.876783	1.28004	Atp5g3
ENSMUSG00000003308	-0.381861	3	1	0.739231	Keap1
ENSMUSG00000029629	-0.381878	3	0.910533	0.698345	Phf14
ENSMUSG00000015337	-0.383105	3	1	0.707516	Endog
ENSMUSG00000015013	-0.383867	3	1	1.16644	Trappc2l
ENSMUSG00000022552	-0.387699	3	0.777009	0.593289	Sharpin
ENSMUSG00000058569	-0.389075	3	1	1.62762	Tmed9
ENSMUSG00000029407	-0.39012	3	1	1.0672	Uso1
ENSMUSG00000050552	-0.391057	3	0.820823	0.987423	Lamtor4
ENSMUSG00000004460	-0.394184	3	0.71759	1.06438	Dnajb11
ENSMUSG00000037296	-0.395618	3	0.662004	0.690476	Lsm1
ENSMUSG00000025781	-0.39749	3	0.754724	1.29461	Atp5c1
ENSMUSG00000072582	-0.397565	3	0.856995	0.622115	Ptrh2
ENSMUSG00000001909	-0.399349	3	0.540185	0.594585	Trmt1
ENSMUSG00000022634	-0.400883	3	0.625195	0.678304	Yaf2
ENSMUSG00000017188	-0.401375	3	1	1.50468	Coa3
ENSMUSG00000005161	-0.402013	3	0.832487	1.2309	Prdx2
ENSMUSG00000030614	-0.40263	3	0.665092	0.590653	Tmem126b
ENSMUSG00000033379	-0.403546	3	0.955715	1.64579	Atp6v0b
ENSMUSG00000044927	-0.404696	3	0.359302	0.762462	H1f10
ENSMUSG00000060279	-0.405831	3	1	0.650613	Ap2a1
ENSMUSG00000026385	-0.406617	3	0.255109	0.940991	Dbi
ENSMUSG00000030058	-0.407924	3	1	0.974865	Copg1
ENSMUSG00000024099	-0.408598	3	0.895007	0.997507	Ndufv2
ENSMUSG00000019054	-0.411484	3	0.859705	1.12218	Fis1
ENSMUSG00000031158	-0.412053	3	0.883378	0.7738	Timm17b
ENSMUSG00000022863	-0.412225	3	0.91707	1.18522	Btg3
ENSMUSG00000052271	-0.412632	3	1	0.631894	Bhlha15
ENSMUSG00000039163	-0.412955	3	0.508753	0.654797	Cmc1
ENSMUSG00000039067	-0.415199	3	0.862722	0.981566	Psmd7
ENSMUSG00000032182	-0.416088	3	1	0.806704	Yipf2
ENSMUSG00000029463	-0.416116	3	0.571983	0.708316	Fam216a
ENSMUSG00000021054	-0.416204	3	1	0.711223	Sgpp1
ENSMUSG00000024594	-0.422492	3	0.808052	0.843255	Prrc1
ENSMUSG00000050144	-0.425135	3	1	0.674209	Slc25a44
ENSMUSG00000071655	-0.425948	3	0.825965	0.961987	Ubxn1
ENSMUSG00000001672	-0.426082	3	0.944173	0.651071	Marveld3
ENSMUSG00000008226	-0.426165	3	1	0.582631	Scrn3
ENSMUSG00000023944	-0.426823	3	0.849272	2.47575	Hsp90ab1
ENSMUSG00000085772	-0.42765	3	1	0.661233	D630024D03Rik
ENSMUSG00000027894	-0.430344	3	1	0.654473	Slc6a17
ENSMUSG00000021731	-0.432308	3	0.5465	0.586112	Mrps30
ENSMUSG00000028394	-0.435882	3	0.360108	0.585027	Pole3
ENSMUSG00000027546	-0.436537	3	0.989482	0.732766	Atp9a
ENSMUSG00000010376	-0.436953	3	0.74151	1.21423	Nedd8
ENSMUSG00000001143	-0.437581	3	0.917367	0.614679	Lman2l
ENSMUSG00000024072	-0.437638	3	1	0.88387	Yipf4
ENSMUSG00000028470	-0.43869	3	0.909602	0.894225	Hint2
ENSMUSG00000016554	-0.441559	3	0.769605	0.85698	Eif3d
ENSMUSG00000020149	-0.442748	3	1	1.24421	Rab1a
ENSMUSG00000097277	-0.443176	3	1	0.636303	2900076A07Rik
ENSMUSG00000005362	-0.443702	3	0.523893	0.612516	Crbn
ENSMUSG00000031711	-0.443783	3	1	0.772948	Zfp330
ENSMUSG00000040136	-0.444639	3	1	1.48202	Abcc8
ENSMUSG00000066705	-0.445497	3	0.946237	1.23736	Fxyd6
ENSMUSG00000002221	-0.445868	3	1	0.662102	Paxip1
ENSMUSG00000024286	-0.446014	3	0.906979	0.672279	Ccny
ENSMUSG00000030298	-0.446322	3	0.964073	0.880769	Sec13
ENSMUSG00000022817	-0.448447	3	0.183132	0.590411	Itgb5
ENSMUSG00000025795	-0.448806	3	0.326873	0.647486	Rassf3
ENSMUSG00000017721	-0.452632	3	0.484678	0.648209	Pigt
ENSMUSG00000029621	-0.453426	3	0.949945	1.1995	Arpc1a
ENSMUSG00000029924	-0.453773	3	0.610153	0.604192	Slc37a3
ENSMUSG00000016495	-0.455293	3	0.642789	0.664824	Plgrkt
ENSMUSG00000060073	-0.455416	3	0.874332	1.31184	Psma3
ENSMUSG00000007415	-0.456416	3	0.493796	0.765362	Gatad1
ENSMUSG00000059436	-0.457086	3	0.680127	0.682188	Max
ENSMUSG00000039195	-0.458325	3	1	1.00096	1110008P14Rik
ENSMUSG00000029715	-0.459515	3	0.889862	0.672151	Pop7
ENSMUSG00000029922	-0.46109	3	0.678604	0.833026	Mkrn1
ENSMUSG00000078812	-0.461434	3	0.695823	1.66401	Eif5a
ENSMUSG00000024191	-0.462109	3	0.899932	0.583648	Bnip1
ENSMUSG00000020114	-0.463643	3	1	0.689182	Cand1
ENSMUSG00000026520	-0.463976	3	1	1.15251	Pycr2
ENSMUSG00000034566	-0.464417	3	0.915554	1.77043	Atp5h
ENSMUSG00000057103	-0.464789	3	0.678591	0.573661	Nat8f1
ENSMUSG00000032324	-0.471661	3	0.962152	1.12995	Tspan3
ENSMUSG00000053012	-0.472811	3	0.926674	0.86108	Krcc1
ENSMUSG00000005510	-0.473955	3	1	1.01246	Ndufs3
ENSMUSG00000017404	-0.475373	3	0.796027	3.09011	Rpl19
ENSMUSG00000031954	-0.475825	3	0.843013	0.823689	Cfdp1
ENSMUSG00000030720	-0.475995	3	0.790494	0.601611	Cln3
ENSMUSG00000024480	-0.47704	3	0.840138	0.892783	Ap3s1
ENSMUSG00000007777	-0.477056	3	0.925387	0.792608	0610009B22Rik
ENSMUSG00000020440	-0.478353	3	0.887164	1.49517	Arf5
ENSMUSG00000039615	-0.479944	3	0.760713	1.09591	Stub1
ENSMUSG00000026457	-0.4806	3	0.56698	0.790258	Adipor1
ENSMUSG00000021496	-0.481328	3	0.809724	0.7811	Pcbd2
ENSMUSG00000069049	-0.481511	3	1	0.730734	Eif2s3y
ENSMUSG00000038803	-0.483402	3	0.964542	1.40102	Ost4
ENSMUSG00000026526	-0.484297	3	1	0.874191	Fh1
ENSMUSG00000026889	-0.485051	3	0.667742	0.639354	Rbm18
ENSMUSG00000029810	-0.485442	3	0.594213	1.41348	Tmem176b
ENSMUSG00000028703	-0.489729	3	1	0.68145	Lrrc41
ENSMUSG00000042515	-0.491309	3	1	0.767717	Pwwp3b
ENSMUSG00000037470	-0.491918	3	1	0.934859	Uggt1
ENSMUSG00000027805	-0.49257	3	0.857318	0.617729	Pfn2
ENSMUSG00000070493	-0.494092	3	1	2.43306	Chchd2
ENSMUSG00000036764	-0.497988	3	0.632109	0.833113	Dnajc12
ENSMUSG00000062397	-0.498086	3	0.525896	1.03646	Zfp706
ENSMUSG00000025858	-0.501115	3	0.919356	0.705496	Get4
ENSMUSG00000028020	-0.506282	3	1	0.591972	Glrb
ENSMUSG00000028049	-0.506286	3	0.797382	0.671618	Scamp3
ENSMUSG00000048758	-0.508312	3	0.743041	2.14397	Rpl29
ENSMUSG00000015363	-0.508871	3	0.982425	1.03607	Trabd
ENSMUSG00000035227	-0.509692	3	0.793614	1.93979	Spcs2
ENSMUSG00000036199	-0.50981	3	0.951522	1.68595	Ndufa13
ENSMUSG00000024369	-0.511041	3	0.564428	0.712209	Nelfe
ENSMUSG00000027677	-0.511137	3	1	0.914836	Ttc14
ENSMUSG00000046432	-0.512398	3	0.973963	2.05196	Bex3
ENSMUSG00000021643	-0.514199	3	0.400666	0.609955	Serf1
ENSMUSG00000030869	-0.514507	3	0.932091	1.20429	Ndufab1
ENSMUSG00000015790	-0.515226	3	1	0.737726	Surf1
ENSMUSG00000024436	-0.515447	3	1	0.752177	Mrps18b
ENSMUSG00000048970	-0.515552	3	1	0.664466	C1galt1c1
ENSMUSG00000026123	-0.518882	3	0.840602	0.652414	Plekhb2
ENSMUSG00000006057	-0.521404	3	1	2.01105	Atp5g1
ENSMUSG00000018858	-0.5225	3	0.971545	0.818655	Mrpl58
ENSMUSG00000074227	-0.527824	3	0.747148	1.68085	Spint2
ENSMUSG00000035595	-0.529755	3	1	0.665933	Fam174c
ENSMUSG00000018677	-0.529857	3	1	0.905705	Slc25a39
ENSMUSG00000026032	-0.53207	3	0.992302	1.12226	Ndufb3
ENSMUSG00000025503	-0.532099	3	0.4289	0.907578	Taldo1
ENSMUSG00000051989	-0.533329	3	0.600142	0.728539	Smim11
ENSMUSG00000039007	-0.534231	3	0.534558	0.878309	Cpq
ENSMUSG00000028671	-0.535063	3	0.963346	0.651472	Gale
ENSMUSG00000017943	-0.538718	3	1	0.694225	Gdap1l1
ENSMUSG00000004455	-0.541814	3	0.406667	0.792591	Ppp1cc
ENSMUSG00000022890	-0.543936	3	0.933436	1.67807	Atp5j
ENSMUSG00000030987	-0.544134	3	1	0.751134	Stim1
ENSMUSG00000045948	-0.544795	3	1	1.29237	Mrps12
ENSMUSG00000015671	-0.546172	3	0.696062	1.14669	Psma2
ENSMUSG00000032040	-0.547213	3	0.529016	0.614675	Dcps
ENSMUSG00000021559	-0.552085	3	0.474814	0.618909	Dapk1
ENSMUSG00000039478	-0.553631	3	1	0.703282	Micu3
ENSMUSG00000024537	-0.553691	3	0.649936	0.618562	Psmg2
ENSMUSG00000041629	-0.554629	3	0.965489	1.03773	Fam104a
ENSMUSG00000046364	-0.556764	3	0.810703	2.96736	Rpl27a
ENSMUSG00000051586	-0.556982	3	0.916314	0.623471	Mical3
ENSMUSG00000056553	-0.557314	3	1	0.786131	Ptprn2
ENSMUSG00000031708	-0.558855	3	0.993075	1.11336	Tecr
ENSMUSG00000031422	-0.559408	3	0.997892	1.59273	Morf4l2
ENSMUSG00000027698	-0.561457	3	1	0.71681	Nceh1
ENSMUSG00000000088	-0.561917	3	0.565758	1.15266	Cox5a
ENSMUSG00000020869	-0.567071	3	0.878467	0.876786	Lrrc59
ENSMUSG00000047843	-0.567123	3	0.675317	1.20555	Bri3
ENSMUSG00000055681	-0.56887	3	0.914174	1.60957	Cope
ENSMUSG00000020326	-0.569241	3	0.825604	0.762387	Ccng1
ENSMUSG00000025630	-0.573097	3	0.581008	0.88877	Hprt
ENSMUSG00000024327	-0.577754	3	1	1.05993	Slc39a7
ENSMUSG00000068184	-0.582711	3	0.746707	0.615087	Ndufaf2
ENSMUSG00000030224	-0.582783	3	0.784557	0.821699	Strap
ENSMUSG00000021748	-0.584959	3	0.8284	0.762766	Pdhb
ENSMUSG00000021598	-0.58666	3	0.715674	0.69413	Med10
ENSMUSG00000031568	-0.588309	3	1	0.812102	Rwdd4a
ENSMUSG00000018196	-0.588512	3	1	0.726976	Glrx2
ENSMUSG00000055762	-0.588586	3	0.644411	1.2114	Eef1d
ENSMUSG00000001039	-0.589079	3	1	0.732244	B9d1
ENSMUSG00000071014	-0.589538	3	1	1.00736	Ndufb6
ENSMUSG00000000194	-0.58996	3	1	0.663508	Gpr107
ENSMUSG00000029273	-0.589993	3	0.713962	0.761456	Sult1d1
ENSMUSG00000059920	-0.59223	3	0.988427	0.639787	4930453N24Rik
ENSMUSG00000029430	-0.596361	3	0.397212	1.13339	Ran
ENSMUSG00000042396	-0.601612	3	0.595548	0.687356	Rbm7
ENSMUSG00000001844	-0.603313	3	0.838789	0.594446	Zdhhc4
ENSMUSG00000052253	-0.603848	3	1	0.812979	Zfp622
ENSMUSG00000034932	-0.60412	3	1	1.11009	Mrpl54
ENSMUSG00000001020	-0.604413	3	0.0730023	0.679312	S100a4
ENSMUSG00000078440	-0.606312	3	0.891182	0.80152	Dohh
ENSMUSG00000002083	-0.606959	3	0.69875	0.582233	Bbc3
ENSMUSG00000031144	-0.60825	3	1	1.05425	Syp
ENSMUSG00000029552	-0.608485	3	0.562178	0.871364	Tes
ENSMUSG00000038374	-0.61239	3	0.662492	0.902202	Rbm8a
ENSMUSG00000028029	-0.614942	3	0.908943	0.867649	Aimp1
ENSMUSG00000020349	-0.616002	3	0.596528	0.95209	Ppp2ca
ENSMUSG00000052428	-0.616539	3	0.972562	0.939858	Tmco1
ENSMUSG00000025724	-0.61994	3	1	1.09727	Sec11a
ENSMUSG00000014769	-0.621517	3	0.754644	1.33804	Psmb1
ENSMUSG00000028648	-0.622916	3	0.99666	1.46143	Ndufs5
ENSMUSG00000053119	-0.62514	3	0.923258	0.794687	Chmp3
ENSMUSG00000090258	-0.626988	3	0.903856	0.961359	Churc1
ENSMUSG00000020840	-0.627762	3	0.728206	0.711048	Blmh
ENSMUSG00000029649	-0.62808	3	0.757612	1.25614	Pomp
ENSMUSG00000036299	-0.62901	3	0.808459	1.11686	BC031181
ENSMUSG00000037852	-0.629532	3	0.997585	3.02247	Cpe
ENSMUSG00000079508	-0.634189	3	0.934006	0.670121	Apoo
ENSMUSG00000079658	-0.636796	3	0.842008	1.01768	Eloc
ENSMUSG00000045854	-0.642137	3	1	0.658883	Lyrm2
ENSMUSG00000021708	-0.643559	3	1	0.71969	Rasgrf2
ENSMUSG00000000355	-0.647978	3	0.788592	0.711075	Mcts1
ENSMUSG00000024429	-0.651146	3	1	0.666872	Gnl1
ENSMUSG00000022433	-0.652422	3	0.314256	0.611704	Csnk1e
ENSMUSG00000025393	-0.65351	3	0.760804	1.63266	Atp5b
ENSMUSG00000028367	-0.654099	3	0.564593	1.17474	Txn1
ENSMUSG00000016559	-0.656128	3	0.591326	2.52059	H3f3b
ENSMUSG00000002477	-0.656502	3	0.394507	0.810758	Snrpd1
ENSMUSG00000057113	-0.660994	3	0.51154	1.40807	Npm1
ENSMUSG00000074884	-0.662676	3	0.914079	2.22458	Serf2
ENSMUSG00000074247	-0.662724	3	0.893664	0.730615	Dda1
ENSMUSG00000039236	-0.662808	3	1	1.25785	Isg20
ENSMUSG00000056962	-0.664193	3	0.444826	0.632142	Jmjd6
ENSMUSG00000074781	-0.666738	3	0.537	0.811226	Ube2n
ENSMUSG00000040502	-0.672244	3	1	0.596661	Marchf9
ENSMUSG00000031819	-0.67375	3	0.554467	0.636737	Emc8
ENSMUSG00000036599	-0.674759	3	0.538642	0.61344	Chst12
ENSMUSG00000053192	-0.675948	3	0.924093	0.629345	Mllt11
ENSMUSG00000076432	-0.676075	3	0.985363	1.62204	Ywhaq
ENSMUSG00000073725	-0.678318	3	1	0.729989	Lmbrd1
ENSMUSG00000022175	-0.687418	3	0.664469	0.695546	Lrp10
ENSMUSG00000015092	-0.688418	3	1	1.44617	Edf1
ENSMUSG00000027357	-0.688521	3	1	0.629031	Crls1
ENSMUSG00000019505	-0.689474	3	0.943498	3.30174	Ubb
ENSMUSG00000071234	-0.692648	3	1	0.997921	Syndig1l
ENSMUSG00000000171	-0.696332	3	0.763568	0.865676	Sdhd
ENSMUSG00000057841	-0.696406	3	0.762783	3.0361	Rpl32
ENSMUSG00000042737	-0.699549	3	1	1.46395	Dpm3
ENSMUSG00000022194	-0.709743	3	0.842159	0.67058	Pabpn1
ENSMUSG00000028478	-0.713699	3	0.421438	1.35895	Clta
ENSMUSG00000000253	-0.714565	3	1	0.954268	Gmpr
ENSMUSG00000033543	-0.716517	3	0.711643	0.883202	Gtf2a2
ENSMUSG00000050556	-0.716777	3	1	0.733594	Kcnb1
ENSMUSG00000028719	-0.717803	3	0.745651	0.939014	Cmpk1
ENSMUSG00000062328	-0.719961	3	0.776505	2.95668	Rpl17
ENSMUSG00000028964	-0.725747	3	0.987613	1.54318	Park7
ENSMUSG00000030431	-0.726484	3	0.730218	0.901168	Tmem238
ENSMUSG00000004771	-0.733091	3	0.585648	0.940151	Rab11a
ENSMUSG00000089847	-0.735153	3	1	0.991886	Timm10b
ENSMUSG00000028902	-0.735231	3	0.382193	0.609679	Sf3a3
ENSMUSG00000036781	-0.744344	3	0.732349	1.73828	Rps27l
ENSMUSG00000071662	-0.745167	3	1	0.948351	Polr2g
ENSMUSG00000024248	-0.745445	3	1	2.08773	Cox7a2l
ENSMUSG00000017009	-0.746978	3	0.402859	0.874387	Sdc4
ENSMUSG00000041020	-0.749179	3	1	0.653042	Map7d2
ENSMUSG00000041608	-0.74996	3	1	0.856623	Entpd3
ENSMUSG00000041355	-0.75266	3	0.992812	1.50973	Ssr2
ENSMUSG00000060938	-0.753966	3	0.832975	3.00293	Rpl26
ENSMUSG00000061983	-0.755817	3	0.729883	2.68588	Rps12
ENSMUSG00000032968	-0.756338	3	1	0.590077	Inha
ENSMUSG00000029147	-0.764058	3	0.504124	0.731375	Ppm1g
ENSMUSG00000017760	-0.774112	3	0.262463	0.669167	Ctsa
ENSMUSG00000022323	-0.774693	3	0.378236	0.609694	Rida
ENSMUSG00000030082	-0.777461	3	1	1.25838	Sec61a1
ENSMUSG00000042675	-0.779216	3	0.798196	0.944503	Ypel3
ENSMUSG00000040430	-0.779478	3	0.383187	0.642651	Pitpnc1
ENSMUSG00000063200	-0.783408	3	0.570334	0.90369	Nol7
ENSMUSG00000038900	-0.783665	3	0.734067	2.4023	Rpl12
ENSMUSG00000069744	-0.787746	3	0.663359	1.01677	Psmb3
ENSMUSG00000029614	-0.789971	3	0.772579	2.72331	Rpl6
ENSMUSG00000031245	-0.792849	3	0.367913	0.617307	Hmgn5
ENSMUSG00000028837	-0.807373	3	0.832452	1.15019	Psmb2
ENSMUSG00000024018	-0.809208	3	1	0.670497	Ccdc167
ENSMUSG00000022037	-0.811876	3	0.219425	0.975265	Clu
ENSMUSG00000032239	-0.815062	3	0.991024	0.891333	Rp9
ENSMUSG00000024608	-0.826077	3	0.814812	3.28071	Rps14
ENSMUSG00000021024	-0.826559	3	0.702182	0.917095	Psma6
ENSMUSG00000022404	-0.826739	3	0.684827	0.644834	Slc25a17
ENSMUSG00000039676	-0.830987	3	0.453435	0.721193	Capsl
ENSMUSG00000042406	-0.833833	3	0.702237	1.47752	Atf4
ENSMUSG00000037465	-0.83832	3	0.448207	0.671862	Klf10
ENSMUSG00000028234	-0.850716	3	0.755525	2.70955	Rps20
ENSMUSG00000054428	-0.852666	3	0.907374	1.86306	Atpif1
ENSMUSG00000034593	-0.862897	3	0.896217	0.711103	Myo5a
ENSMUSG00000045896	-0.866366	3	1	0.721444	Paip2b
ENSMUSG00000037339	-0.867874	3	1	0.61467	Fam53a
ENSMUSG00000059796	-0.872297	3	0.570899	1.33093	Eif4a1
ENSMUSG00000015653	-0.875229	3	1	0.621009	Steap2
ENSMUSG00000062929	-0.876397	3	0.845307	0.81118	Cfl2
ENSMUSG00000038244	-0.882633	3	0.506436	0.654884	Mical2
ENSMUSG00000026750	-0.88566	3	0.719168	0.896121	Psmb7
ENSMUSG00000037070	-0.886074	3	0.333767	0.602762	Rbmxl1
ENSMUSG00000025290	-0.886085	3	0.747818	3.12836	Rps24
ENSMUSG00000074749	-0.897039	3	0.795376	0.596659	Kiz
ENSMUSG00000041736	-0.904121	3	0.250628	0.710352	Tspo
ENSMUSG00000018565	-0.916443	3	1	0.642818	Elp5
ENSMUSG00000028879	-0.917506	3	0.570427	0.684368	Stx12
ENSMUSG00000079557	-0.922566	3	0.54502	0.619272	Marchf2
ENSMUSG00000027472	-0.924975	3	1	0.764915	Pdrg1
ENSMUSG00000039481	-0.929287	3	1	0.798838	Nrtn
ENSMUSG00000001247	-0.932146	3	0.506113	0.703352	Lsr
ENSMUSG00000021687	-0.934796	3	0.924555	0.671317	Scamp1
ENSMUSG00000032870	-0.971355	3	0.888843	1.02817	Smap2
ENSMUSG00000091337	-0.974376	3	1	1.25507	Eid1
ENSMUSG00000051579	-0.995073	3	1	1.08856	Tceal8
ENSMUSG00000051146	-1.01259	3	1	0.853879	Camk2n2
ENSMUSG00000029344	-1.02594	3	0.552723	0.729773	Tpst2
ENSMUSG00000060743	-1.02991	3	0.70636	1.86961	H3f3a
ENSMUSG00000054091	-1.03535	3	0.765797	1.32359	1810037I17Rik
ENSMUSG00000024026	-1.03559	3	0.767202	1.03053	Glo1
ENSMUSG00000025823	-1.04492	3	0.558499	1.08479	Pdia4
ENSMUSG00000062380	-1.04908	3	1	0.692741	Tubb3
ENSMUSG00000031155	-1.05641	3	0.848908	0.675975	Pim2
ENSMUSG00000063646	-1.05979	3	1	0.64888	Jakmip1
ENSMUSG00000109324	-1.08049	3	0.605585	0.832738	Prmt1
ENSMUSG00000031837	-1.10222	3	0.939181	0.659835	Necab2
ENSMUSG00000063694	-1.11089	3	0.978642	1.1292	Cycs
ENSMUSG00000026347	-1.13004	3	1	0.78594	Tmem163
ENSMUSG00000029119	-1.13031	3	0.98756	0.592834	Man2b2
ENSMUSG00000053641	-1.13956	3	0.492617	0.700689	Dennd4a
ENSMUSG00000038213	-1.14059	3	1	0.71917	Tapbpl
ENSMUSG00000005148	-1.15101	3	0.231156	0.732679	Klf5
ENSMUSG00000058793	-1.15371	3	0.773875	0.727153	Cds2
ENSMUSG00000046792	-1.16033	3	1	0.710033	Zfp787
ENSMUSG00000052298	-1.16179	3	0.563265	0.749773	Cdc42se2
ENSMUSG00000068749	-1.16974	3	0.587687	0.855561	Psma5
ENSMUSG00000037736	-1.17291	3	1	0.678688	Limch1
ENSMUSG00000037573	-1.18758	3	0.754149	0.766153	Tob1
ENSMUSG00000024909	-1.1924	3	0.265141	0.613872	Efemp2
ENSMUSG00000031029	-1.19433	3	0.680165	1.29958	Eif3f
ENSMUSG00000041453	-1.20679	3	0.768796	2.59675	Rpl21
ENSMUSG00000028010	-1.20753	3	0.57913	0.645881	Gar1
ENSMUSG00000034120	-1.21182	3	0.565372	0.933969	Srsf2
ENSMUSG00000021520	-1.2747	3	0.886535	1.69077	Uqcrb
ENSMUSG00000022139	-1.27553	3	0.914616	1.05082	Mbnl2
ENSMUSG00000037966	-1.29467	3	0.775876	1.17556	Ninj1
ENSMUSG00000020089	-1.3081	3	0.962041	0.869584	Ppa1
ENSMUSG00000020415	-1.31086	3	0.36985	0.619227	Pttg1
ENSMUSG00000022106	-1.35105	3	0.573705	0.603583	Rcbtb2
ENSMUSG00000048489	-1.3629	3	0.861112	0.925975	Depp1
ENSMUSG00000032285	-1.4157	3	1	0.886264	Dnaja4
ENSMUSG00000007041	-1.46253	3	0.49243	1.02901	Clic1
ENSMUSG00000060675	-1.49624	3	0.784918	0.741838	Plaat3
ENSMUSG00000027245	-1.52308	3	0.861722	0.76353	Hypk
ENSMUSG00000028773	-1.57256	3	1	0.742205	Fabp3
ENSMUSG00000042105	-1.59393	3	1	0.875835	Inpp5f
ENSMUSG00000038418	-1.64846	3	0.717906	1.36081	Egr1
ENSMUSG00000038742	-1.67245	3	1	0.653273	Angptl6
ENSMUSG00000021493	-1.70727	3	0.546959	0.690967	Pdlim7
ENSMUSG00000064215	-1.71236	3	0.541184	0.924156	Ifi27
ENSMUSG00000021190	-1.93209	3	0.0740009	0.594466	Lgmn
ENSMUSG00000040722	-1.96572	3	0.911903	0.601875	Scamp5
ENSMUSG00000020423	-2.08903	3	0.88775	1.42698	Btg2
ENSMUSG00000026821	-2.1508	3	1	0.676852	Ralgds
ENSMUSG00000030428	-2.31942	3	0.964563	0.715122	Ttyh1
ENSMUSG00000041895	-2.45608	3	1	0.849269	Wipi1
ENSMUSG00000023905	-2.45649	3	0.359014	0.827537	Tnfrsf12a
ENSMUSG00000023224	-3.15749	3	0.230922	0.80288	Serping1
ENSMUSG00000047084	-0.0457788	2	1	0.751541	Ngrn
ENSMUSG00000020003	-0.0659644	2	1	0.733413	Pex7
ENSMUSG00000021072	-0.0719589	2	0.9046	0.784534	Tmx1
ENSMUSG00000026659	-0.0752254	2	1	0.583275	Dusp12
ENSMUSG00000027198	-0.080465	2	0.701619	0.595541	Ext2
ENSMUSG00000027371	-0.0809322	2	1	0.583806	Fahd2a
ENSMUSG00000021494	-0.103606	2	1	0.76899	Ddx41
ENSMUSG00000024792	-0.105376	2	0.974728	0.651277	Zfpl1
ENSMUSG00000021033	-0.107808	2	0.938456	0.827053	Gstz1
ENSMUSG00000019806	-0.110902	2	1	0.856876	Aig1
ENSMUSG00000016386	-0.113695	2	0.753204	0.583397	Mpped2
ENSMUSG00000030960	-0.120861	2	0.90404	0.621178	Eef1akmt2
ENSMUSG00000022671	-0.121887	2	0.785503	0.599484	Mzt2
ENSMUSG00000028013	-0.129113	2	0.54033	0.60908	Ppa2
ENSMUSG00000074733	-0.133161	2	1	0.708172	Zfp950
ENSMUSG00000089917	-0.134166	2	0.9053	0.597258	Uckl1
ENSMUSG00000027828	-0.135084	2	1	1.23619	Ssr3
ENSMUSG00000032123	-0.137213	2	1	0.611479	Dpagt1
ENSMUSG00000075054	-0.137458	2	1	0.641166	Yae1d1
ENSMUSG00000001366	-0.14293	2	1	0.729731	Fbxo9
ENSMUSG00000070426	-0.143681	2	0.962336	0.602097	Rnf121
ENSMUSG00000017858	-0.14448	2	1	0.624362	Ift52
ENSMUSG00000027618	-0.14505	2	0.901785	0.608119	Nfs1
ENSMUSG00000026755	-0.148899	2	0.820849	1.12388	Arpc5l
ENSMUSG00000045251	-0.150766	2	0.982071	0.597654	Zfp688
ENSMUSG00000032101	-0.159971	2	1	0.572555	Ddx25
ENSMUSG00000050088	-0.167846	2	0.880156	0.588078	1600012H06Rik
ENSMUSG00000040236	-0.169278	2	0.939773	0.682874	Trappc5
ENSMUSG00000020409	-0.171936	2	0.82434	0.623068	Slu7
ENSMUSG00000021661	-0.172231	2	0.797406	0.633272	Ankra2
ENSMUSG00000021619	-0.178861	2	1	0.626295	Atg10
ENSMUSG00000066637	-0.181642	2	1	0.616578	Ttc32
ENSMUSG00000025066	-0.184645	2	0.699463	0.953627	Sfr1
ENSMUSG00000034729	-0.185554	2	0.73634	0.637903	Mrps10
ENSMUSG00000025736	-0.187924	2	1	0.622836	Jmjd8
ENSMUSG00000045969	-0.190509	2	0.501036	0.61788	Ing1
ENSMUSG00000030062	-0.203165	2	1	1.35057	Rpn1
ENSMUSG00000021018	-0.203222	2	0.557727	0.619296	Polr2h
ENSMUSG00000014554	-0.204645	2	1	0.718309	Dguok
ENSMUSG00000029203	-0.204761	2	0.96142	0.932654	Ube2k
ENSMUSG00000053453	-0.208895	2	0.684687	0.858442	Thoc7
ENSMUSG00000015126	-0.210147	2	1	0.647232	Tsr3
ENSMUSG00000064284	-0.210424	2	0.734418	0.610333	Cdpf1
ENSMUSG00000020485	-0.216849	2	0.379368	0.72502	Supt4a
ENSMUSG00000056124	-0.219242	2	0.607976	0.778928	B4galt6
ENSMUSG00000026634	-0.221907	2	1	0.682432	Angel2
ENSMUSG00000000751	-0.229925	2	0.56317	0.632009	Rpa1
ENSMUSG00000032047	-0.230715	2	0.785729	0.771369	Acat1
ENSMUSG00000026127	-0.232703	2	0.44749	0.607734	Imp4
ENSMUSG00000032086	-0.234616	2	0.514601	0.60572	Bace1
ENSMUSG00000031429	-0.234767	2	0.646202	0.599074	Psmd10
ENSMUSG00000038324	-0.235165	2	1	0.698569	Trpc4ap
ENSMUSG00000026411	-0.236837	2	0.856584	0.647374	Tmem9
ENSMUSG00000038055	-0.236944	2	0.448428	0.604314	Dexi
ENSMUSG00000037089	-0.238852	2	0.588672	0.670034	Slc35b2
ENSMUSG00000040048	-0.239625	2	0.984813	1.2697	Ndufb10
ENSMUSG00000034336	-0.242889	2	1	0.690157	Ina
ENSMUSG00000006998	-0.243118	2	0.831042	0.829876	Psmd2
ENSMUSG00000020390	-0.245128	2	0.825033	1.1759	Ube2b
ENSMUSG00000039050	-0.251175	2	1	0.665184	Osbpl2
ENSMUSG00000010110	-0.251771	2	0.915487	0.819853	Stx5a
ENSMUSG00000036748	-0.251907	2	0.389297	0.672253	Cuedc2
ENSMUSG00000023942	-0.255276	2	0.741312	0.728608	Slc29a1
ENSMUSG00000020171	-0.256141	2	0.541658	0.700004	Yeats4
ENSMUSG00000040374	-0.257832	2	1	0.680657	Pex2
ENSMUSG00000028657	-0.259837	2	0.625425	0.676451	Ppt1
ENSMUSG00000031392	-0.262636	2	1	0.942554	Irak1
ENSMUSG00000029763	-0.26528	2	0.974991	0.662282	Exoc4
ENSMUSG00000041035	-0.26722	2	0.904166	0.72172	Gm17018
ENSMUSG00000028959	-0.268297	2	1	0.6621	Fastk
ENSMUSG00000030330	-0.269084	2	0.71272	0.64252	Ing4
ENSMUSG00000061479	-0.26943	2	0.539063	0.690272	Snrpa
ENSMUSG00000071533	-0.270017	2	0.844583	0.882614	Pcnp
ENSMUSG00000057788	-0.270633	2	0.913202	0.608028	Ddx49
ENSMUSG00000034160	-0.270661	2	0.87037	0.748371	Ogt
ENSMUSG00000058076	-0.27882	2	0.8092	0.852572	Sdhc
ENSMUSG00000021282	-0.279642	2	0.828752	1.56606	Eif5
ENSMUSG00000029815	-0.282094	2	1	0.674945	Malsu1
ENSMUSG00000036315	-0.282574	2	0.6004	0.759551	Polr1h
ENSMUSG00000038628	-0.283285	2	0.980407	0.735902	Polr3k
ENSMUSG00000025102	-0.285057	2	1	0.592781	3110040N11Rik
ENSMUSG00000033701	-0.28604	2	0.98822	0.762348	Acbd6
ENSMUSG00000073684	-0.286235	2	0.702304	0.672523	Faap20
ENSMUSG00000036880	-0.288323	2	0.261885	0.601624	Acaa2
ENSMUSG00000028444	-0.288325	2	1	0.733984	Cntfr
ENSMUSG00000020048	-0.293348	2	0.938555	2.51401	Hsp90b1
ENSMUSG00000024259	-0.295141	2	0.944831	0.675541	Slc25a46
ENSMUSG00000031399	-0.297394	2	1	0.638653	Fam3a
ENSMUSG00000033111	-0.297846	2	0.712678	0.633091	3830406C13Rik
ENSMUSG00000089911	-0.298431	2	0.931862	0.640619	Mfsd14a
ENSMUSG00000031007	-0.299364	2	1	1.37978	Atp6ap2
ENSMUSG00000024309	-0.30164	2	0.639898	0.782738	Pfdn6
ENSMUSG00000034345	-0.30296	2	0.849861	0.915076	Gtf2h5
ENSMUSG00000048930	-0.305174	2	0.746579	0.599124	Tada3
ENSMUSG00000029470	-0.306193	2	0.614232	0.683506	P2rx4
ENSMUSG00000030835	-0.311506	2	0.931569	0.60657	Nomo1
ENSMUSG00000025791	-0.311853	2	0.758522	0.58341	Pgm1
ENSMUSG00000008763	-0.311899	2	0.760311	0.727962	Man1a2
ENSMUSG00000001445	-0.313379	2	0.80932	0.62861	Mrpl10
ENSMUSG00000027455	-0.313892	2	0.882342	0.701247	Nsfl1c
ENSMUSG00000001285	-0.314024	2	0.575588	0.609562	Myg1
ENSMUSG00000034757	-0.316471	2	1	0.609041	Tmub2
ENSMUSG00000062683	-0.317217	2	0.818774	1.82946	Atp5g2
ENSMUSG00000049354	-0.317345	2	1	0.720329	Dcaf7
ENSMUSG00000017428	-0.31943	2	0.732082	0.844897	Psmd11
ENSMUSG00000020894	-0.319956	2	1	1.01378	Vamp2
ENSMUSG00000019804	-0.320236	2	0.406705	1.00304	Snx3
ENSMUSG00000019986	-0.321072	2	0.670299	0.796382	Ahi1
ENSMUSG00000022217	-0.324356	2	1	0.607822	Emc9
ENSMUSG00000034024	-0.324773	2	0.568093	0.876144	Cct2
ENSMUSG00000079562	-0.32507	2	0.530398	0.609537	Maea
ENSMUSG00000006058	-0.326804	2	0.770112	0.830814	Snf8
ENSMUSG00000003233	-0.327598	2	1	0.597187	Dvl3
ENSMUSG00000026727	-0.328074	2	0.24314	0.60253	Rsu1
ENSMUSG00000011096	-0.328464	2	0.84855	0.677187	Akt1s1
ENSMUSG00000037787	-0.333723	2	1	0.710403	Coa8
ENSMUSG00000042419	-0.336427	2	1	0.620181	Nfkbil1
ENSMUSG00000020849	-0.338785	2	0.767547	1.4806	Ywhae
ENSMUSG00000040370	-0.340593	2	0.9394	0.604067	Etfrf1
ENSMUSG00000063065	-0.340664	2	0.908095	0.888729	Mapk3
ENSMUSG00000003438	-0.341034	2	0.442548	0.619078	Timm50
ENSMUSG00000024220	-0.34178	2	0.748291	0.591644	Zfp523
ENSMUSG00000016308	-0.341871	2	0.479282	0.680659	Ube2a
ENSMUSG00000025825	-0.342279	2	0.78472	1.05732	Iscu
ENSMUSG00000028861	-0.343025	2	0.465818	0.661438	Mrps15
ENSMUSG00000023068	-0.343931	2	0.395795	0.758688	Nus1
ENSMUSG00000025354	-0.345184	2	0.927032	0.616725	Dnajc14
ENSMUSG00000025260	-0.345811	2	0.415573	0.65714	Hsd17b10
ENSMUSG00000036376	-0.345955	2	0.371353	0.57448	Abt1
ENSMUSG00000023010	-0.34688	2	0.70059	1.36445	Tmbim6
ENSMUSG00000027160	-0.348006	2	0.164585	0.621941	Ccdc34
ENSMUSG00000006736	-0.348475	2	0.865597	0.778847	Tspan31
ENSMUSG00000019528	-0.350594	2	0.24552	0.592147	Gyg
ENSMUSG00000035171	-0.351147	2	0.605813	0.604566	1110059E24Rik
ENSMUSG00000032309	-0.351324	2	0.867268	0.6137	Fbxo22
ENSMUSG00000026427	-0.351484	2	0.998525	0.595867	Eif2d
ENSMUSG00000041203	-0.351976	2	0.85124	1.12485	Trir
ENSMUSG00000003184	-0.353508	2	0.587531	0.601374	Irf3
ENSMUSG00000019916	-0.353538	2	0.80208	0.642226	P4ha1
ENSMUSG00000032403	-0.354354	2	1	0.933162	2300009A05Rik
ENSMUSG00000038145	-0.354384	2	0.167039	0.606744	Snrk
ENSMUSG00000017831	-0.356374	2	0.842492	0.860192	Rab5a
ENSMUSG00000040396	-0.359159	2	1	0.599703	Abhd13
ENSMUSG00000019791	-0.361703	2	1	0.839716	Hint3
ENSMUSG00000033436	-0.363206	2	1	0.666429	Armcx2
ENSMUSG00000025738	-0.364708	2	1	0.726688	Fbxl16
ENSMUSG00000024725	-0.365653	2	0.116953	0.608229	Ostf1
ENSMUSG00000058240	-0.366847	2	0.862831	0.648678	Cryzl1
ENSMUSG00000021007	-0.367493	2	0.782519	0.652835	Spata7
ENSMUSG00000063172	-0.368615	2	0.538546	0.60193	Hspb11
ENSMUSG00000037376	-0.371136	2	1	0.733019	Trmt6
ENSMUSG00000031065	-0.371492	2	1	0.70714	Cdk16
ENSMUSG00000070697	-0.372981	2	0.440401	0.669203	Utp3
ENSMUSG00000045302	-0.373194	2	1	0.803201	Preb
ENSMUSG00000004849	-0.373964	2	0.619848	0.785095	Ap1s1
ENSMUSG00000004096	-0.374586	2	0.734398	0.900494	Cwc15
ENSMUSG00000016344	-0.377389	2	0.627277	0.737057	Ppdpf
ENSMUSG00000032002	-0.377703	2	0.564452	0.77457	Dcun1d5
ENSMUSG00000037190	-0.379505	2	0.677078	0.584702	Cyb561d2
ENSMUSG00000058503	-0.380839	2	0.664883	0.679814	Fam133b
ENSMUSG00000031157	-0.387701	2	0.843253	0.662468	Pqbp1
ENSMUSG00000063931	-0.390664	2	0.394493	0.631217	Pepd
ENSMUSG00000022200	-0.391419	2	1	0.920335	Golph3
ENSMUSG00000031785	-0.393765	2	0.781951	0.765531	Adgrg1
ENSMUSG00000028760	-0.395867	2	1	0.83228	Eif4g3
ENSMUSG00000029198	-0.397126	2	1	0.918317	Grpel1
ENSMUSG00000027001	-0.39796	2	1	0.597834	Dusp19
ENSMUSG00000030983	-0.399	2	1	0.902559	Bccip
ENSMUSG00000035790	-0.400014	2	1	0.599378	Cep19
ENSMUSG00000021629	-0.400797	2	1	0.683317	Slc30a5
ENSMUSG00000048578	-0.402769	2	1	1.22907	Mlec
ENSMUSG00000060935	-0.403661	2	1	0.774854	Tmem263
ENSMUSG00000039740	-0.403787	2	1	0.718354	Alg2
ENSMUSG00000018765	-0.404771	2	1	0.631354	Fxr2
ENSMUSG00000035268	-0.405946	2	0.489214	0.739278	Pkig
ENSMUSG00000032898	-0.406283	2	0.972165	0.64499	Fbxo21
ENSMUSG00000015806	-0.406503	2	1	0.893872	Qdpr
ENSMUSG00000020111	-0.406784	2	0.76518	0.611158	Micu1
ENSMUSG00000024740	-0.407802	2	0.954298	0.833449	Ddb1
ENSMUSG00000022498	-0.407882	2	0.397332	0.750462	Txndc11
ENSMUSG00000040794	-0.409551	2	0.896439	0.925109	C1qtnf4
ENSMUSG00000031168	-0.409661	2	0.909887	0.714268	Ebp
ENSMUSG00000028416	-0.409924	2	0.586101	1.08483	Bag1
ENSMUSG00000026878	-0.41091	2	0.724697	1.10816	Rab14
ENSMUSG00000021243	-0.411145	2	0.511199	0.626926	Fcf1
ENSMUSG00000066979	-0.412816	2	0.401487	0.721673	Bub3
ENSMUSG00000027649	-0.414488	2	0.683179	0.625333	Ctnnbl1
ENSMUSG00000023020	-0.415051	2	0.989654	1.20701	Cox14
ENSMUSG00000028102	-0.415833	2	0.988242	0.616068	Pex11b
ENSMUSG00000025016	-0.416205	2	0.713957	1.20123	Tm9sf3
ENSMUSG00000006599	-0.416641	2	0.783631	0.597119	Gtf2h1
ENSMUSG00000033940	-0.418092	2	0.602551	1.12715	Brk1
ENSMUSG00000053768	-0.419481	2	0.712228	0.703145	Chchd3
ENSMUSG00000060538	-0.419746	2	0.970405	0.896837	Tmem219
ENSMUSG00000031311	-0.420293	2	0.557314	0.832698	Nono
ENSMUSG00000042082	-0.422443	2	1	0.69076	Arsb
ENSMUSG00000019971	-0.423962	2	1	0.738993	Cep290
ENSMUSG00000022247	-0.424498	2	0.627025	0.65048	Brix1
ENSMUSG00000026179	-0.426024	2	0.951219	0.794288	Pnkd
ENSMUSG00000027091	-0.428713	2	0.768378	1.01471	Zc3h15
ENSMUSG00000037204	-0.431916	2	0.517099	0.597418	Atg101
ENSMUSG00000018567	-0.432142	2	0.905684	2.25606	Gabarap
ENSMUSG00000024317	-0.432215	2	0.622131	0.625526	Rnf138
ENSMUSG00000037710	-0.432506	2	0.87692	1.14134	Cisd1
ENSMUSG00000036371	-0.433875	2	0.503286	1.2207	Serbp1
ENSMUSG00000022889	-0.436788	2	0.704017	0.582947	Mrpl39
ENSMUSG00000012117	-0.437967	2	1	0.712503	Dhdds
ENSMUSG00000024870	-0.439259	2	0.850938	0.696883	Rab1b
ENSMUSG00000031370	-0.440081	2	0.616903	0.707353	Zrsr2
ENSMUSG00000008892	-0.440133	2	0.608935	0.844881	Vdac3
ENSMUSG00000037149	-0.441198	2	0.977538	0.741931	Ddx1
ENSMUSG00000024743	-0.441225	2	1	1.0664	Syt7
ENSMUSG00000003814	-0.442246	2	1	2.31233	Calr
ENSMUSG00000026721	-0.447012	2	0.553394	0.643954	Rabgap1l
ENSMUSG00000050043	-0.44946	2	0.939107	0.637392	Tmx2
ENSMUSG00000053334	-0.450059	2	1	0.671642	Ficd
ENSMUSG00000052962	-0.450342	2	0.45872	0.627178	Mrpl35
ENSMUSG00000037740	-0.450495	2	0.868614	0.796932	Mrps26
ENSMUSG00000031835	-0.450607	2	1	0.641681	Mbtps1
ENSMUSG00000038880	-0.455537	2	1	0.902412	Mrps34
ENSMUSG00000027502	-0.457069	2	0.47967	0.645757	Rtf2
ENSMUSG00000022351	-0.458554	2	1	0.879114	Sqle
ENSMUSG00000030878	-0.459094	2	0.824135	0.629085	Cdr2
ENSMUSG00000034781	-0.460328	2	1	0.989712	Gna11
ENSMUSG00000040720	-0.461608	2	0.855085	0.599337	Virma
ENSMUSG00000054226	-0.462222	2	0.853576	0.599689	Tprkb
ENSMUSG00000026393	-0.462661	2	0.595904	0.684975	Nek7
ENSMUSG00000006676	-0.463615	2	1	0.683574	Usp19
ENSMUSG00000030035	-0.464887	2	0.884409	0.685379	Wbp1
ENSMUSG00000037720	-0.4649	2	1	0.751135	Tmem33
ENSMUSG00000021951	-0.465555	2	0.73021	0.636562	Eef1akmt1
ENSMUSG00000021400	-0.465615	2	0.792274	0.601959	Wrnip1
ENSMUSG00000030663	-0.466909	2	0.800867	0.892956	1110004F10Rik
ENSMUSG00000020471	-0.469275	2	0.375157	0.576144	Pold2
ENSMUSG00000025935	-0.470222	2	1	1.63745	Tram1
ENSMUSG00000031388	-0.47227	2	0.304179	0.612248	Naa10
ENSMUSG00000098274	-0.474055	2	0.743405	2.40501	Rpl24
ENSMUSG00000026926	-0.476804	2	0.742761	0.603372	Pmpca
ENSMUSG00000000600	-0.477519	2	1	0.770853	Krit1
ENSMUSG00000027374	-0.478798	2	0.824975	0.665448	Mrps5
ENSMUSG00000017664	-0.478982	2	0.565977	0.609238	Slc35c2
ENSMUSG00000039954	-0.47955	2	0.869353	0.777606	Stk32a
ENSMUSG00000021737	-0.479687	2	1	0.92637	Psmd6
ENSMUSG00000058886	-0.480922	2	1	0.606326	Deaf1
ENSMUSG00000074748	-0.480977	2	0.927441	1.10215	Atxn7l3b
ENSMUSG00000020946	-0.482793	2	1	0.837096	Gosr2
ENSMUSG00000040006	-0.485102	2	0.865852	0.803505	Ginm1
ENSMUSG00000015672	-0.486092	2	0.644735	0.705693	Mrpl32
ENSMUSG00000004788	-0.486739	2	0.963806	0.676905	Eif2b2
ENSMUSG00000029030	-0.487126	2	0.613173	0.780861	Tprgl
ENSMUSG00000090553	-0.488902	2	0.374934	0.905915	Snrpe
ENSMUSG00000026353	-0.48929	2	0.892771	1.33342	Ubxn4
ENSMUSG00000020308	-0.490646	2	0.998462	0.728673	Tpgs1
ENSMUSG00000031595	-0.493934	2	0.305995	0.59705	Pdgfrl
ENSMUSG00000020098	-0.494382	2	0.97961	1.27034	Pcbd1
ENSMUSG00000031748	-0.49472	2	0.888998	0.969959	Gnao1
ENSMUSG00000016257	-0.496187	2	0.51233	0.663409	Prelid3b
ENSMUSG00000067367	-0.496245	2	0.321112	0.645369	Lyar
ENSMUSG00000028932	-0.496254	2	0.86123	0.869864	Psmc2
ENSMUSG00000027131	-0.501149	2	1	0.724801	Emc4
ENSMUSG00000075229	-0.502092	2	0.687549	0.595722	Ccdc58
ENSMUSG00000063787	-0.502155	2	0.943537	0.968516	Chchd1
ENSMUSG00000000711	-0.503464	2	1	0.634651	Rab5b
ENSMUSG00000071454	-0.504803	2	1	0.635331	Dtnb
ENSMUSG00000020386	-0.507058	2	1	1.14852	Sar1b
ENSMUSG00000028140	-0.507365	2	0.627854	0.598493	Mrpl9
ENSMUSG00000023939	-0.508917	2	0.66682	0.800047	Mrpl14
ENSMUSG00000009293	-0.511219	2	1	0.71754	Ube2g2
ENSMUSG00000022756	-0.513272	2	1	0.587834	Slc7a4
ENSMUSG00000044155	-0.513659	2	0.36626	0.686215	Lsm8
ENSMUSG00000031534	-0.514423	2	0.913343	0.722479	Smim19
ENSMUSG00000018669	-0.514688	2	1	0.870303	Cdk5rap3
ENSMUSG00000027170	-0.514765	2	0.802429	1.0928	Eif3m
ENSMUSG00000035278	-0.517221	2	0.431787	0.733484	Plekhj1
ENSMUSG00000044715	-0.518138	2	0.951325	0.606548	Gskip
ENSMUSG00000022940	-0.518286	2	0.80612	0.926315	Pigp
ENSMUSG00000020952	-0.519901	2	1	1.01153	Scfd1
ENSMUSG00000020801	-0.519965	2	0.852086	0.692214	Med31
ENSMUSG00000018820	-0.52367	2	0.857646	0.595912	Zfyve27
ENSMUSG00000026839	-0.524572	2	1	0.598203	Upp2
ENSMUSG00000032412	-0.526997	2	0.420619	0.696636	Atp1b3
ENSMUSG00000041891	-0.527228	2	1	1.69658	Lman1
ENSMUSG00000020283	-0.52783	2	0.874997	0.591517	Pex13
ENSMUSG00000043445	-0.528359	2	0.536	0.798838	Pgp
ENSMUSG00000028555	-0.530257	2	1	0.692167	Ttc39a
ENSMUSG00000068250	-0.530921	2	1	0.709206	Amn1
ENSMUSG00000032042	-0.532743	2	1	1.5682	Srpr
ENSMUSG00000061118	-0.532978	2	0.927341	0.625932	Dnajc30
ENSMUSG00000028419	-0.533485	2	0.95165	1.1031	Chmp5
ENSMUSG00000061911	-0.534457	2	1	0.682207	Myt1l
ENSMUSG00000020184	-0.535681	2	0.553571	0.675117	Mdm2
ENSMUSG00000042632	-0.535744	2	1	0.607872	Pla2g6
ENSMUSG00000031967	-0.536255	2	0.854027	0.659894	Afg3l1
ENSMUSG00000032199	-0.536661	2	0.714209	0.836542	Polr2m
ENSMUSG00000102869	-0.538251	2	1	1.04044	Norad
ENSMUSG00000026260	-0.539133	2	0.653727	0.803209	Ndufa10
ENSMUSG00000031634	-0.540018	2	1	0.867715	Ufsp2
ENSMUSG00000044600	-0.540732	2	1	0.988951	Smim7
ENSMUSG00000024486	-0.540736	2	0.14441	0.726898	Hbegf
ENSMUSG00000048429	-0.54082	2	1	0.630064	Timm29
ENSMUSG00000053565	-0.541234	2	0.640376	1.17151	Eif3k
ENSMUSG00000022551	-0.541391	2	0.630274	0.853021	Cyc1
ENSMUSG00000031751	-0.545204	2	1	0.753259	Amfr
ENSMUSG00000078919	-0.545959	2	1	0.762331	Dpm1
ENSMUSG00000030204	-0.547124	2	0.728167	0.609622	Ddx47
ENSMUSG00000027163	-0.549314	2	0.935692	0.732177	Commd9
ENSMUSG00000020260	-0.550169	2	1	1.14512	Pofut2
ENSMUSG00000031770	-0.553138	2	1	1.83283	Herpud1
ENSMUSG00000037938	-0.554227	2	0.808508	0.610519	Chchd5
ENSMUSG00000037610	-0.554354	2	1	0.896433	Kcnmb2
ENSMUSG00000009076	-0.554969	2	0.545756	0.609723	Zmat5
ENSMUSG00000033938	-0.555282	2	0.952411	1.29595	Ndufb7
ENSMUSG00000003299	-0.555321	2	0.820934	0.712788	Mrpl4
ENSMUSG00000025505	-0.555419	2	1	0.625488	Tmem80
ENSMUSG00000073639	-0.557791	2	0.761958	0.85568	Rab18
ENSMUSG00000037361	-0.558156	2	0.820647	1.09107	Sf3b6
ENSMUSG00000107002	-0.558579	2	0.523573	0.886638	0610012G03Rik
ENSMUSG00000042797	-0.55885	2	1	0.631981	Aqp11
ENSMUSG00000029163	-0.55926	2	0.990643	0.796857	Emilin1
ENSMUSG00000017119	-0.559335	2	1	0.793161	Nbr1
ENSMUSG00000019797	-0.563059	2	0.719513	0.596625	Mtres1
ENSMUSG00000027195	-0.56376	2	1	0.82934	Hsd17b12
ENSMUSG00000070520	-0.564682	2	0.91379	0.74058	Nsmce3
ENSMUSG00000021339	-0.56475	2	1	0.612496	Mrs2
ENSMUSG00000056602	-0.565016	2	0.554741	0.643173	Fry
ENSMUSG00000025854	-0.565569	2	1	0.778331	Fam20c
ENSMUSG00000023723	-0.565997	2	0.872346	0.710962	Mrps23
ENSMUSG00000003269	-0.566114	2	0.618078	0.695012	Cyth2
ENSMUSG00000067071	-0.566786	2	1	0.742624	Hes6
ENSMUSG00000038812	-0.566787	2	0.761314	0.946355	Trmt112
ENSMUSG00000025894	-0.568001	2	0.877546	0.605003	Aasdhppt
ENSMUSG00000027519	-0.568121	2	1	0.764711	Rab22a
ENSMUSG00000030301	-0.56836	2	1	0.613177	Ccdc91
ENSMUSG00000032397	-0.571243	2	0.218953	0.611287	Tipin
ENSMUSG00000030530	-0.571528	2	0.180948	0.623732	Furin
ENSMUSG00000020153	-0.572293	2	0.933486	1.04264	Ndufs7
ENSMUSG00000018442	-0.572472	2	1	0.962379	Derl2
ENSMUSG00000025521	-0.572952	2	0.724792	0.669031	Tmem192
ENSMUSG00000028291	-0.574841	2	0.62196	0.680013	Akirin2
ENSMUSG00000026914	-0.576208	2	0.466568	0.659623	Psmd14
ENSMUSG00000021963	-0.577357	2	0.784688	0.794846	Sap18
ENSMUSG00000017221	-0.579925	2	1	0.767471	Psmd3
ENSMUSG00000078941	-0.581734	2	0.450978	0.605495	Ak6
ENSMUSG00000028803	-0.582531	2	1	0.714368	Nipal3
ENSMUSG00000031813	-0.584713	2	0.871179	0.789824	Mvb12a
ENSMUSG00000060166	-0.587042	2	1	0.607714	Zdhhc8
ENSMUSG00000025239	-0.588625	2	0.97565	0.708652	Limd1
ENSMUSG00000020265	-0.589565	2	0.906216	1.00118	Sumo3
ENSMUSG00000024974	-0.591585	2	0.48666	0.743048	Smc3
ENSMUSG00000024181	-0.59226	2	0.55393	0.844976	Mrpl28
ENSMUSG00000079317	-0.592691	2	1	0.624764	Trappc2
ENSMUSG00000025868	-0.594862	2	0.564933	0.882937	Higd2a
ENSMUSG00000020484	-0.600784	2	0.428526	1.39717	Xbp1
ENSMUSG00000031818	-0.602502	2	0.769892	2.12411	Cox4i1
ENSMUSG00000036438	-0.604644	2	0.589676	1.51252	Calm2
ENSMUSG00000040721	-0.608094	2	1	0.957932	Zfhx2
ENSMUSG00000032839	-0.610103	2	1	0.693239	Trpc1
ENSMUSG00000047554	-0.611446	2	1	0.709049	Tmem41b
ENSMUSG00000036430	-0.611903	2	0.511241	0.63493	Tbcc
ENSMUSG00000025351	-0.612813	2	1	2.57976	Cd63
ENSMUSG00000038546	-0.615171	2	1	0.615764	Ranbp9
ENSMUSG00000001419	-0.615858	2	0.775525	0.684558	Mef2d
ENSMUSG00000022295	-0.616527	2	1	0.86344	Atp6v1c1
ENSMUSG00000028639	-0.618927	2	0.554258	1.52603	Ybx1
ENSMUSG00000031796	-0.620552	2	0.969211	0.962219	Cfap20
ENSMUSG00000003345	-0.620886	2	1	0.714411	Csnk1g2
ENSMUSG00000059811	-0.621265	2	0.76256	0.61047	Atl2
ENSMUSG00000038646	-0.623777	2	0.664286	0.719875	Ramac
ENSMUSG00000027133	-0.62387	2	0.936424	1.2122	Nop10
ENSMUSG00000085022	-0.624067	2	1	0.649126	Gm5860
ENSMUSG00000062762	-0.624556	2	0.896284	0.742113	Ei24
ENSMUSG00000024667	-0.626052	2	0.907207	0.587614	Tmem216
ENSMUSG00000043866	-0.626484	2	0.785097	0.973077	Taf10
ENSMUSG00000001518	-0.627073	2	0.644023	0.621903	Itfg2
ENSMUSG00000010054	-0.629581	2	1	0.667892	Tusc2
ENSMUSG00000042293	-0.63003	2	1	0.926739	Gm5617
ENSMUSG00000014980	-0.630647	2	0.396132	0.583039	Tsen15
ENSMUSG00000020180	-0.632051	2	0.545378	0.78677	Snrpd3
ENSMUSG00000033526	-0.632272	2	1	0.620589	Ppip5k1
ENSMUSG00000024583	-0.634408	2	0.999726	1.11351	Txnl1
ENSMUSG00000034059	-0.636892	2	1	0.630038	Ypel4
ENSMUSG00000031667	-0.638444	2	1	0.670669	Aktip
ENSMUSG00000025040	-0.641765	2	0.738882	0.665514	Fundc1
ENSMUSG00000020653	-0.646858	2	0.539983	0.569501	Klf11
ENSMUSG00000051319	-0.64706	2	0.904797	0.822559	Mtln
ENSMUSG00000070319	-0.648343	2	0.766449	0.926544	Eif3g
ENSMUSG00000026553	-0.650139	2	1	1.1849	Copa
ENSMUSG00000025613	-0.650147	2	0.616689	0.926784	Cct8
ENSMUSG00000076437	-0.650894	2	0.254231	0.709453	Selenoh
ENSMUSG00000020803	-0.651033	2	0.975859	1.23643	Txndc17
ENSMUSG00000040269	-0.651873	2	1	0.788014	Mrps28
ENSMUSG00000075467	-0.652521	2	0.95813	0.720621	Dnlz
ENSMUSG00000036856	-0.652672	2	1	1.37698	Wnt4
ENSMUSG00000015656	-0.654412	2	0.865755	2.31251	Hspa8
ENSMUSG00000058153	-0.654553	2	1	0.861778	Sez6l
ENSMUSG00000020422	-0.654631	2	0.448243	0.640477	Tns3
ENSMUSG00000004285	-0.655062	2	0.954671	1.68031	Atp6v1f
ENSMUSG00000034192	-0.655331	2	0.284889	0.653942	Lsm3
ENSMUSG00000025374	-0.655454	2	0.980626	0.74919	Nabp2
ENSMUSG00000029032	-0.656812	2	0.914862	0.653959	Arhgef16
ENSMUSG00000029166	-0.657239	2	0.974091	0.702822	Mapre3
ENSMUSG00000042462	-0.657589	2	0.220307	0.603094	Dctpp1
ENSMUSG00000027004	-0.658349	2	1	0.9077	Frzb
ENSMUSG00000021124	-0.659813	2	1	0.919394	Vti1b
ENSMUSG00000045160	-0.660062	2	1	0.942634	Bola3
ENSMUSG00000002102	-0.660708	2	0.536136	0.74884	Psmc3
ENSMUSG00000028607	-0.663592	2	1	0.605508	Cpt2
ENSMUSG00000052512	-0.663913	2	0.836067	0.942393	Nav2
ENSMUSG00000006333	-0.665865	2	0.685927	2.61164	Rps9
ENSMUSG00000028398	-0.665877	2	0.333449	0.654647	Dmac1
ENSMUSG00000009035	-0.668528	2	0.432988	0.612188	Tmem184b
ENSMUSG00000020477	-0.670143	2	0.812009	0.899416	Mrps24
ENSMUSG00000027852	-0.670197	2	0.378235	0.643211	Nras
ENSMUSG00000029397	-0.673982	2	1	0.891416	Rchy1
ENSMUSG00000037979	-0.674696	2	0.776682	0.626313	Ccdc92
ENSMUSG00000042258	-0.67563	2	0.585855	1.03343	Isl1
ENSMUSG00000015943	-0.675834	2	1	0.748138	Bola1
ENSMUSG00000003429	-0.677423	2	0.648954	2.44114	Rps11
ENSMUSG00000078784	-0.679319	2	0.887284	0.804388	Rbis
ENSMUSG00000050914	-0.679719	2	1	0.620755	Ankrd37
ENSMUSG00000057506	-0.680904	2	0.433905	0.630157	Bloc1s2
ENSMUSG00000020219	-0.680975	2	0.897441	1.26455	Timm13
ENSMUSG00000059734	-0.683585	2	0.64222	0.849622	Ndufs8
ENSMUSG00000001707	-0.683659	2	0.422697	0.593841	Eef1e1
ENSMUSG00000025127	-0.684773	2	1	0.637357	Gcgr
ENSMUSG00000000339	-0.684948	2	0.61904	0.59302	Rtca
ENSMUSG00000079610	-0.688629	2	0.429908	0.606578	Ankrd39
ENSMUSG00000036112	-0.689189	2	0.856922	1.06054	Metap2
ENSMUSG00000067194	-0.689399	2	0.364985	0.688556	Eif1ax
ENSMUSG00000052214	-0.690151	2	0.825991	0.626203	Opa3
ENSMUSG00000015944	-0.690792	2	0.563861	0.860534	Castor2
ENSMUSG00000027573	-0.691165	2	0.96938	0.625683	Gid8
ENSMUSG00000020456	-0.691468	2	1	0.839209	Ogdh
ENSMUSG00000020444	-0.692426	2	1	1.51665	Guk1
ENSMUSG00000001783	-0.693742	2	0.700676	0.807402	Rtcb
ENSMUSG00000032875	-0.69642	2	0.657033	0.637432	Arhgef17
ENSMUSG00000030284	-0.696435	2	0.881614	0.598525	Creld1
ENSMUSG00000091537	-0.697172	2	0.928639	1.56392	Tma7
ENSMUSG00000005575	-0.699322	2	0.992104	0.795606	Ube2m
ENSMUSG00000038072	-0.700109	2	0.703413	0.626936	Galnt11
ENSMUSG00000017299	-0.703455	2	0.887824	0.618254	Dnttip1
ENSMUSG00000042460	-0.703547	2	0.943145	0.717946	C1galt1
ENSMUSG00000039640	-0.704274	2	0.485639	0.734085	Mrpl12
ENSMUSG00000003099	-0.704929	2	0.703089	0.62768	Ppp5c
ENSMUSG00000038683	-0.707077	2	0.43765	0.668218	Pak1ip1
ENSMUSG00000042312	-0.707445	2	0.335806	0.770447	S100a13
ENSMUSG00000115987	-0.708043	2	0.83005	0.930457	Vps28
ENSMUSG00000003531	-0.70895	2	1	0.724034	Dgcr6
ENSMUSG00000030120	-0.710031	2	0.959725	1.02243	Mlf2
ENSMUSG00000050732	-0.710349	2	0.628566	1.17887	Vamp8
ENSMUSG00000110945	-0.710882	2	1	0.616884	Gm9856
ENSMUSG00000073888	-0.71119	2	0.5069	0.596028	Ccl27a
ENSMUSG00000030980	-0.711337	2	1	0.692739	Knop1
ENSMUSG00000000959	-0.711761	2	0.460265	0.628842	Oxa1l
ENSMUSG00000038648	-0.713716	2	1	0.893774	Creb3l2
ENSMUSG00000030842	-0.714739	2	0.473667	0.911292	Lamtor1
ENSMUSG00000040414	-0.714885	2	1	0.647751	Slc25a28
ENSMUSG00000019179	-0.715705	2	0.827924	1.13535	Mdh2
ENSMUSG00000023707	-0.717308	2	1	0.708621	Ogfod2
ENSMUSG00000033735	-0.718884	2	0.61562	0.656502	Spr
ENSMUSG00000021178	-0.719329	2	0.855709	0.764704	Psmc1
ENSMUSG00000063480	-0.720731	2	0.559948	1.02067	Snu13
ENSMUSG00000066442	-0.721279	2	0.639536	0.586741	Mthfs
ENSMUSG00000040824	-0.725728	2	0.648088	1.10397	Snrpd2
ENSMUSG00000026175	-0.726204	2	1	0.713246	Vil1
ENSMUSG00000003072	-0.726366	2	0.808928	1.45545	Atp5d
ENSMUSG00000040842	-0.727837	2	0.619185	0.644372	Szrd1
ENSMUSG00000087260	-0.728051	2	0.629003	0.840241	Lamtor5
ENSMUSG00000041740	-0.732041	2	1	0.900915	Rnf10
ENSMUSG00000071078	-0.732331	2	0.954899	0.64269	Nr2c2ap
ENSMUSG00000030512	-0.733244	2	0.246234	0.612947	Snrpa1
ENSMUSG00000055053	-0.733305	2	0.900582	0.868941	Nfic
ENSMUSG00000005354	-0.733465	2	0.60196	0.812779	Txn2
ENSMUSG00000022265	-0.734713	2	0.91655	0.806514	Ank
ENSMUSG00000036860	-0.735009	2	0.901492	0.697223	Mrpl55
ENSMUSG00000019738	-0.73556	2	0.993951	0.814844	Polr2i
ENSMUSG00000022400	-0.736424	2	0.898675	1.376	Rbx1
ENSMUSG00000031231	-0.737763	2	1	1.44971	Cox7b
ENSMUSG00000034203	-0.738551	2	1	0.711478	Chchd4
ENSMUSG00000003444	-0.740297	2	1	0.747376	Med29
ENSMUSG00000024601	-0.740885	2	0.910937	0.721926	Isoc1
ENSMUSG00000060636	-0.740969	2	0.807167	2.78244	Rpl35a
ENSMUSG00000020895	-0.741933	2	0.66058	0.809915	Tmem107
ENSMUSG00000042043	-0.742397	2	0.800811	1.25592	Tbca
ENSMUSG00000047459	-0.74274	2	0.799946	1.09467	Dynlrb1
ENSMUSG00000027244	-0.743819	2	1	0.711528	Atg13
ENSMUSG00000004319	-0.744245	2	0.971641	0.995701	Clcn3
ENSMUSG00000058655	-0.746514	2	0.795199	0.855295	Eif4b
ENSMUSG00000017778	-0.747192	2	0.910416	1.89485	Cox7c
ENSMUSG00000035885	-0.747376	2	1	2.46491	Cox8a
ENSMUSG00000016833	-0.749068	2	0.725809	0.765938	Mrps18c
ENSMUSG00000024304	-0.74932	2	0.680743	0.770642	Cdh2
ENSMUSG00000086316	-0.750618	2	0.835593	0.829787	Nbdy
ENSMUSG00000030751	-0.752544	2	0.561339	0.918485	Psma1
ENSMUSG00000029642	-0.754521	2	0.675984	1.10595	Polr1d
ENSMUSG00000017843	-0.754981	2	1	0.97586	Ppp2r5c
ENSMUSG00000032114	-0.755251	2	1	0.68072	Slc37a4
ENSMUSG00000022023	-0.756208	2	0.761474	0.746633	Wbp4
ENSMUSG00000028382	-0.757301	2	0.976678	1.15074	Ptbp3
ENSMUSG00000035505	-0.757546	2	0.734917	0.592325	Cox18
ENSMUSG00000036398	-0.758899	2	0.505481	0.933893	Ppp1r11
ENSMUSG00000060923	-0.760598	2	0.537391	0.627822	Acyp2
ENSMUSG00000028857	-0.762377	2	0.971685	0.656356	Tmem222
ENSMUSG00000024098	-0.765735	2	1	0.969094	Twsg1
ENSMUSG00000021134	-0.771888	2	0.610466	1.24259	Srsf5
ENSMUSG00000029153	-0.774712	2	1	1.13363	Ociad2
ENSMUSG00000008682	-0.777122	2	0.905513	3.27545	Rpl10
[truncated: 6,025 more rows]

## Sheet: adult
name	min_lfc	n_cl_de	rel_beta_expr	mean_expr_in_expr_cells	gene_symbol
ENSMUSG00000044139	0.092911	6	1	1.65251	Prss53
ENSMUSG00000053560	-0.547106	5	0.546635	1.05038	Ier2
ENSMUSG00000049892	-0.608863	5	0.735244	0.901449	Rasd1
ENSMUSG00000020098	-0.637565	5	0.97961	1.27034	Pcbd1
ENSMUSG00000024121	-0.0618214	4	0.651215	1.93899	Atp6v0c
ENSMUSG00000022490	-0.0630038	4	1	1.84708	Ppp1r1a
ENSMUSG00000003072	-0.174562	4	0.808928	1.45545	Atp5d
ENSMUSG00000029059	-0.281444	4	0.465122	0.662875	Prxl2b
ENSMUSG00000026930	-0.288936	4	1	0.723106	Gpsm1
ENSMUSG00000062683	-0.311379	4	0.818774	1.82946	Atp5g2
ENSMUSG00000090841	-0.315428	4	0.558927	1.92528	Myl6
ENSMUSG00000059291	-0.331844	4	0.805812	2.82781	Rpl11
ENSMUSG00000062619	-0.340535	4	1	0.921475	2310039H08Rik
ENSMUSG00000040048	-0.362568	4	0.984813	1.2697	Ndufb10
ENSMUSG00000049760	-0.383794	4	1	1.50665	Micos13
ENSMUSG00000021102	-0.386153	4	1	1.05192	Glrx5
ENSMUSG00000020056	-0.408099	4	0.901185	0.740943	Washc3
ENSMUSG00000027907	-0.442318	4	0.510457	1.31956	S100a11
ENSMUSG00000027679	-0.442704	4	0.981109	0.916362	Dnajc19
ENSMUSG00000029623	-0.449331	4	0.958926	1.10882	Pdap1
ENSMUSG00000020260	-0.450376	4	1	1.14512	Pofut2
ENSMUSG00000026202	-0.460718	4	0.690205	0.817802	Tuba4a
ENSMUSG00000074922	-0.494441	4	0.997633	0.897771	Fam122a
ENSMUSG00000044627	-0.510498	4	1	1.60271	Swi5
ENSMUSG00000022617	-0.51331	4	0.485857	0.642412	Chkb
ENSMUSG00000042750	-0.587249	4	1	2.02102	Bex2
ENSMUSG00000033653	-0.602143	4	1	0.746759	Vps8
ENSMUSG00000060036	-0.611215	4	0.713258	2.47492	Rpl3
ENSMUSG00000000399	-0.638041	4	0.5842	0.710218	Ndufa9
ENSMUSG00000008682	-0.638168	4	0.905513	3.27545	Rpl10
ENSMUSG00000006717	-0.683265	4	1	0.789908	Acot13
ENSMUSG00000095098	-0.698716	4	0.62846	0.869807	Ccdc85b
ENSMUSG00000029475	-0.799726	4	1	0.838278	Kdm2b
ENSMUSG00000058267	-0.882174	4	0.936824	1.06604	Mrps14
ENSMUSG00000071644	-0.944189	4	0.8064	1.8473	Eef1g
ENSMUSG00000078570	-0.968538	4	1	1.04693	1110065P20Rik
ENSMUSG00000041959	-1.15283	4	0.550386	1.16803	S100a10
ENSMUSG00000031167	-1.29058	4	0.502519	1.27015	Rbm3
ENSMUSG00000052684	-1.30784	4	0.840267	1.58152	Jun
ENSMUSG00000021591	-1.45834	4	0.534076	0.726627	Glrx
ENSMUSG00000032353	-1.51091	4	1	2.02215	Tmed3
ENSMUSG00000040010	-1.62239	4	0.809163	0.749976	Slc7a5
ENSMUSG00000079197	-2.01317	4	0.597822	0.966993	Psme2
ENSMUSG00000024194	-0.0450816	3	0.806206	0.980643	Cuta
ENSMUSG00000018567	-0.0555893	3	0.905684	2.25606	Gabarap
ENSMUSG00000062376	-0.0625608	3	0.956739	0.738209	Borcs7
ENSMUSG00000090083	-0.082984	3	0.834852	0.636451	Rnf8
ENSMUSG00000024400	-0.120715	3	0.657846	0.670223	Wdr33
ENSMUSG00000053604	-0.121867	3	0.693451	0.665879	Rpia
ENSMUSG00000031818	-0.186948	3	0.769892	2.12411	Cox4i1
ENSMUSG00000025135	-0.197869	3	0.585989	0.834385	Anapc11
ENSMUSG00000024944	-0.209059	3	0.991569	0.740943	Arl2
ENSMUSG00000058833	-0.22905	3	1	0.986583	Rex1bd
ENSMUSG00000026179	-0.256454	3	0.951219	0.794288	Pnkd
ENSMUSG00000035027	-0.259904	3	0.765577	0.97642	Map2k2
ENSMUSG00000001289	-0.272946	3	0.881469	2.00656	Pfdn5
ENSMUSG00000021764	-0.274037	3	0.897212	0.91355	Ndufs4
ENSMUSG00000006412	-0.274039	3	0.886683	1.09519	Pfdn2
ENSMUSG00000038000	-0.29799	3	0.849626	0.647818	Acd
ENSMUSG00000032171	-0.313242	3	0.822261	0.864627	Pin1
ENSMUSG00000024181	-0.317867	3	0.55393	0.844976	Mrpl28
ENSMUSG00000028964	-0.322005	3	0.987613	1.54318	Park7
ENSMUSG00000061315	-0.331722	3	0.707409	1.85888	Naca
ENSMUSG00000024601	-0.346817	3	0.910937	0.721926	Isoc1
ENSMUSG00000020153	-0.347004	3	0.933486	1.04264	Ndufs7
ENSMUSG00000021728	-0.351818	3	0.565377	1.19063	Emb
ENSMUSG00000027342	-0.364372	3	0.201929	0.636386	Pcna
ENSMUSG00000060538	-0.368117	3	0.970405	0.896837	Tmem219
ENSMUSG00000060152	-0.368917	3	0.827915	0.952206	Pop5
ENSMUSG00000009863	-0.387195	3	0.593167	0.902055	Sdhb
ENSMUSG00000026895	-0.392629	3	0.829415	1.01515	Ndufa8
ENSMUSG00000038965	-0.392631	3	0.588483	0.957007	Ube2l3
ENSMUSG00000058569	-0.395334	3	1	1.62762	Tmed9
ENSMUSG00000038374	-0.398914	3	0.662492	0.902202	Rbm8a
ENSMUSG00000070493	-0.399295	3	1	2.43306	Chchd2
ENSMUSG00000029781	-0.401986	3	1	0.975839	Fkbp9
ENSMUSG00000028478	-0.405041	3	0.421438	1.35895	Clta
ENSMUSG00000039195	-0.405716	3	1	1.00096	1110008P14Rik
ENSMUSG00000045160	-0.415955	3	1	0.942634	Bola3
ENSMUSG00000015013	-0.420291	3	1	1.16644	Trappc2l
ENSMUSG00000006442	-0.426822	3	0.845294	0.808864	Srm
ENSMUSG00000031848	-0.433022	3	0.55224	0.947476	Lsm4
ENSMUSG00000019179	-0.438518	3	0.827924	1.13535	Mdh2
ENSMUSG00000049299	-0.441377	3	0.806447	0.868066	Trappc1
ENSMUSG00000019782	-0.454878	3	1	1.26539	Rwdd1
ENSMUSG00000030588	-0.460492	3	0.827935	0.790971	Yif1b
ENSMUSG00000096199	-0.472775	3	0.792187	0.66281	Ptrhd1
ENSMUSG00000030706	-0.475158	3	0.996387	0.766726	Mrpl48
ENSMUSG00000026627	-0.48183	3	1	0.625312	Pacc1
ENSMUSG00000006050	-0.487092	3	1	1.03232	Sra1
ENSMUSG00000034566	-0.488706	3	0.915554	1.77043	Atp5h
ENSMUSG00000014633	-0.489072	3	0.286048	0.609554	Cmc2
ENSMUSG00000024208	-0.495037	3	1	1.99783	Uqcc2
ENSMUSG00000016319	-0.505714	3	0.556831	1.32352	Slc25a5
ENSMUSG00000046432	-0.508244	3	0.973963	2.05196	Bex3
ENSMUSG00000025393	-0.508768	3	0.760804	1.63266	Atp5b
ENSMUSG00000078812	-0.51636	3	0.695823	1.66401	Eif5a
ENSMUSG00000020635	-0.517348	3	1	1.01499	Fkbp1b
ENSMUSG00000026374	-0.522213	3	0.846617	0.942023	Tsn
ENSMUSG00000022956	-0.528582	3	0.673691	1.11409	Atp5o
ENSMUSG00000054405	-0.530229	3	0.440345	0.773097	Dnajc8
ENSMUSG00000022890	-0.530319	3	0.933436	1.67807	Atp5j
ENSMUSG00000095677	-0.532197	3	0.343295	0.658196	Dynlt1f
ENSMUSG00000025503	-0.532939	3	0.4289	0.907578	Taldo1
ENSMUSG00000029465	-0.533982	3	0.364354	1.04827	Arpc3
ENSMUSG00000093904	-0.538481	3	0.846292	1.36534	Tomm20
ENSMUSG00000027673	-0.540145	3	1	1.27948	Ndufb5
ENSMUSG00000010376	-0.542049	3	0.74151	1.21423	Nedd8
ENSMUSG00000040385	-0.542543	3	0.520344	1.07408	Ppp1ca
ENSMUSG00000029614	-0.543926	3	0.772579	2.72331	Rpl6
ENSMUSG00000017188	-0.55062	3	1	1.50468	Coa3
ENSMUSG00000041203	-0.553943	3	0.85124	1.12485	Trir
ENSMUSG00000022013	-0.556767	3	0.834857	0.79492	Dnajc15
ENSMUSG00000096210	-0.559611	3	0.558214	1.00113	H1f0
ENSMUSG00000031950	-0.560167	3	0.976093	1.50989	Gabarapl2
ENSMUSG00000019579	-0.566049	3	1	1.15406	Mydgf
ENSMUSG00000079508	-0.572625	3	0.934006	0.670121	Apoo
ENSMUSG00000030751	-0.57645	3	0.561339	0.918485	Psma1
ENSMUSG00000038462	-0.576519	3	0.873152	1.01425	Uqcrfs1
ENSMUSG00000070803	-0.579839	3	0.634138	0.672152	Cited4
ENSMUSG00000061477	-0.580202	3	0.708397	2.56057	Rps7
ENSMUSG00000028495	-0.581208	3	0.81892	2.76397	Rps6
ENSMUSG00000006304	-0.583916	3	0.433954	1.16014	Arpc2
ENSMUSG00000020803	-0.584009	3	0.975859	1.23643	Txndc17
ENSMUSG00000032121	-0.586203	3	1	0.769372	Tmem218
ENSMUSG00000018858	-0.590627	3	0.971545	0.818655	Mrpl58
ENSMUSG00000043716	-0.591412	3	0.722826	2.30938	Rpl7
ENSMUSG00000034932	-0.593859	3	1	1.11009	Mrpl54
ENSMUSG00000022706	-0.594373	3	0.661454	0.669803	Mrpl40
ENSMUSG00000062981	-0.603096	3	0.76504	0.897269	Mrpl42
ENSMUSG00000024875	-0.621311	3	1	0.854536	Yif1a
ENSMUSG00000059355	-0.62263	3	1	0.965206	Wdr83os
ENSMUSG00000015092	-0.626558	3	1	1.44617	Edf1
ENSMUSG00000062647	-0.629311	3	0.752571	2.06541	Rpl7a
ENSMUSG00000019362	-0.633135	3	0.73452	1.35194	D8Ertd738e
ENSMUSG00000028081	-0.637605	3	0.819606	2.9372	Rps3a1
ENSMUSG00000030541	-0.63977	3	0.509771	0.841941	Idh2
ENSMUSG00000036835	-0.642467	3	0.953829	1.21306	Psenen
ENSMUSG00000062580	-0.650673	3	1	0.883583	Timm17a
ENSMUSG00000004771	-0.659314	3	0.585648	0.940151	Rab11a
ENSMUSG00000000088	-0.66058	3	0.565758	1.15266	Cox5a
ENSMUSG00000021660	-0.666577	3	0.62411	1.5305	Btf3
ENSMUSG00000051316	-0.684962	3	0.390177	0.653463	Taf7
ENSMUSG00000057666	-0.695656	3	0.60814	1.83753	Gapdh
ENSMUSG00000037499	-0.697161	3	0.985299	1.58912	Nenf
ENSMUSG00000024190	-0.706967	3	0.355105	0.922107	Dusp1
ENSMUSG00000026750	-0.708895	3	0.719168	0.896121	Psmb7
ENSMUSG00000024346	-0.71348	3	0.869731	0.914871	Pfdn1
ENSMUSG00000021598	-0.725065	3	0.715674	0.69413	Med10
ENSMUSG00000022193	-0.725911	3	0.974338	1.14935	Psmb5
ENSMUSG00000063882	-0.727364	3	0.92959	1.80229	Uqcrh
ENSMUSG00000024608	-0.737791	3	0.814812	3.28071	Rps14
ENSMUSG00000071866	-0.753933	3	0.664415	2.40264	Ppia
ENSMUSG00000050608	-0.762612	3	0.944598	1.77035	Micos10
ENSMUSG00000063200	-0.785342	3	0.570334	0.90369	Nol7
ENSMUSG00000037601	-0.815529	3	1	1.6616	Nme1
ENSMUSG00000044533	-0.816665	3	0.750596	2.44482	Rps2
ENSMUSG00000035048	-0.82649	3	0.861568	1.1926	Anapc13
ENSMUSG00000040883	-0.832194	3	0.931644	0.729642	Tmem205
ENSMUSG00000031320	-0.843666	3	0.770311	2.78685	Rps4x
ENSMUSG00000023456	-0.851222	3	0.629022	0.916637	Tpi1
ENSMUSG00000039221	-0.863382	3	0.77876	2.0966	Rpl22l1
ENSMUSG00000022210	-0.875067	3	1	0.696438	Dhrs4
ENSMUSG00000041355	-0.876025	3	0.992812	1.50973	Ssr2
ENSMUSG00000022205	-0.877513	3	0.535698	1.49379	Sub1
ENSMUSG00000026688	-0.880611	3	0.313955	0.664349	Mgst3
ENSMUSG00000003970	-0.89216	3	0.785233	2.84401	Rpl8
ENSMUSG00000059796	-0.900418	3	0.570899	1.33093	Eif4a1
ENSMUSG00000009549	-0.90183	3	1	1.60806	Srp14
ENSMUSG00000008333	-0.924699	3	0.389498	0.665867	Snrpb2
ENSMUSG00000029616	-0.929451	3	0.740827	1.22077	Erp29
ENSMUSG00000023004	-0.932729	3	0.296384	0.866051	Tuba1b
ENSMUSG00000056201	-0.935745	3	0.54994	1.60929	Cfl1
ENSMUSG00000026511	-0.938747	3	1	1.85699	Srp9
ENSMUSG00000074227	-0.941822	3	0.747148	1.68085	Spint2
ENSMUSG00000028692	-0.943409	3	0.594198	1.39154	Akr1a1
ENSMUSG00000055681	-0.94424	3	0.914174	1.60957	Cope
ENSMUSG00000005881	-0.979365	3	0.880721	0.993347	Ergic3
ENSMUSG00000027304	-0.985032	3	0.624299	0.718039	Rtf1
ENSMUSG00000008668	-0.985455	3	0.806527	2.57932	Rps18
ENSMUSG00000027937	-0.990334	3	1	1.04795	Jtb
ENSMUSG00000070394	-0.995116	3	0.904748	1.1905	Tmem256
ENSMUSG00000025316	-1.00054	3	1	0.729981	Banp
ENSMUSG00000024217	-1.03181	3	0.569043	0.735349	Snrpc
ENSMUSG00000022174	-1.04718	3	1	2.2838	Dad1
ENSMUSG00000039047	-1.05561	3	1	0.72577	Pigk
ENSMUSG00000006057	-1.06149	3	1	2.01105	Atp5g1
ENSMUSG00000021716	-1.06988	3	0.773967	0.677066	Srek1ip1
ENSMUSG00000042747	-1.08498	3	0.94305	1.95372	Krtcap2
ENSMUSG00000021248	-1.08969	3	0.975553	1.96415	Tmed10
ENSMUSG00000029076	-1.1077	3	1	1.32267	Sdf4
ENSMUSG00000019158	-1.1314	3	0.954249	1.1171	Tmem160
ENSMUSG00000028837	-1.17112	3	0.832452	1.15019	Psmb2
ENSMUSG00000091956	-1.19376	3	1	1.52811	C2cd4b
ENSMUSG00000058159	-1.19379	3	1	0.785865	T2
ENSMUSG00000002844	-1.21716	3	0.805709	0.71119	Adprh
ENSMUSG00000028044	-1.24539	3	0.356362	0.725766	Cks1b
ENSMUSG00000034871	-1.26351	3	1	1.03975	Fam151a
ENSMUSG00000020423	-1.26747	3	0.88775	1.42698	Btg2
ENSMUSG00000023175	-1.26982	3	0.91955	2.11385	Bsg
ENSMUSG00000020108	-1.28653	3	0.19129	0.683939	Ddit4
ENSMUSG00000063694	-1.28964	3	0.978642	1.1292	Cycs
ENSMUSG00000029810	-1.29709	3	0.594213	1.41348	Tmem176b
ENSMUSG00000041235	-1.30182	3	1	0.907088	Chd7
ENSMUSG00000016256	-1.31382	3	0.21848	0.815671	Ctsz
ENSMUSG00000059743	-1.34346	3	1	0.996484	Fdps
ENSMUSG00000045690	-1.36209	3	0.744381	0.738157	Wdr89
ENSMUSG00000005873	-1.48002	3	0.806477	1.46416	Reep5
ENSMUSG00000058135	-1.49021	3	0.483916	0.907753	Gstm1
ENSMUSG00000028367	-1.56049	3	0.564593	1.17474	Txn1
ENSMUSG00000036632	-1.57558	3	0.812214	0.776546	Alg5
ENSMUSG00000021917	-1.60251	3	0.934817	1.84504	Spcs1
ENSMUSG00000007041	-1.72671	3	0.49243	1.02901	Clic1
ENSMUSG00000038418	-1.82559	3	0.717906	1.36081	Egr1
ENSMUSG00000004040	-1.88896	3	0.92527	1.08191	Stat3
ENSMUSG00000002014	-1.8918	3	0.998596	2.74464	Ssr4
ENSMUSG00000021453	-1.90652	3	1	1.32212	Gadd45g
ENSMUSG00000024027	-1.93911	3	1	1.30234	Glp1r
ENSMUSG00000058443	-2.08074	3	0.808112	1.0071	Rpl10-ps3
ENSMUSG00000006546	-2.19768	3	0.489821	0.781787	Cryba2
ENSMUSG00000022216	-2.44938	3	0.370889	0.797934	Psme1
ENSMUSG00000001666	-0.109001	2	0.800348	0.808373	Ddt
ENSMUSG00000028549	-0.175411	2	0.508147	0.63511	Itgb3bp
ENSMUSG00000062604	-0.183984	2	1	0.934332	Srpk2
ENSMUSG00000030983	-0.187323	2	1	0.902559	Bccip
ENSMUSG00000004268	-0.206385	2	0.476074	0.815702	Emg1
ENSMUSG00000025465	-0.208233	2	0.601677	0.669991	Echs1
ENSMUSG00000022354	-0.221108	2	0.987671	1.61462	Ndufb9
ENSMUSG00000028861	-0.231589	2	0.465818	0.661438	Mrps15
ENSMUSG00000002767	-0.231708	2	0.960414	0.703144	Mrpl2
ENSMUSG00000000378	-0.233988	2	0.580508	0.634682	Ccm2
ENSMUSG00000097392	-0.244114	2	0.642764	0.737292	Thoc2l
ENSMUSG00000055762	-0.257703	2	0.644411	1.2114	Eef1d
ENSMUSG00000007721	-0.257777	2	0.867748	0.762758	Ccdc124
ENSMUSG00000022540	-0.270962	2	0.592705	0.778036	Rogdi
ENSMUSG00000021286	-0.284292	2	1	0.72781	Zfyve21
ENSMUSG00000053768	-0.284468	2	0.712228	0.703145	Chchd3
ENSMUSG00000031813	-0.28658	2	0.871179	0.789824	Mvb12a
ENSMUSG00000032403	-0.293146	2	1	0.933162	2300009A05Rik
ENSMUSG00000019659	-0.299074	2	0.755184	0.903067	Ccdc12
ENSMUSG00000032299	-0.307116	2	0.436505	0.670797	Commd4
ENSMUSG00000008601	-0.30737	2	0.519775	0.799104	Rab25
ENSMUSG00000087260	-0.310942	2	0.629003	0.840241	Lamtor5
ENSMUSG00000021619	-0.313529	2	1	0.626295	Atg10
ENSMUSG00000004393	-0.316504	2	0.792018	0.596619	Ddx56
ENSMUSG00000039628	-0.32034	2	1	0.674512	Hs3st6
ENSMUSG00000030611	-0.322872	2	0.818175	0.670706	Mrps11
ENSMUSG00000061479	-0.32546	2	0.539063	0.690272	Snrpa
ENSMUSG00000020483	-0.33758	2	1	1.46374	Dynll2
ENSMUSG00000036572	-0.343097	2	1	0.918326	Upf3b
ENSMUSG00000021996	-0.34523	2	0.567079	0.97307	Esd
ENSMUSG00000015806	-0.349857	2	1	0.893872	Qdpr
ENSMUSG00000028295	-0.355311	2	0.968676	0.63408	Smim8
ENSMUSG00000021124	-0.357999	2	1	0.919394	Vti1b
ENSMUSG00000025351	-0.359593	2	1	2.57976	Cd63
ENSMUSG00000004285	-0.361512	2	0.954671	1.68031	Atp6v1f
ENSMUSG00000052146	-0.365852	2	0.701674	1.5255	Rps10
ENSMUSG00000020219	-0.371768	2	0.897441	1.26455	Timm13
ENSMUSG00000005354	-0.380037	2	0.60196	0.812779	Txn2
ENSMUSG00000034259	-0.386533	2	1	0.711205	Exosc4
ENSMUSG00000024309	-0.388396	2	0.639898	0.782738	Pfdn6
ENSMUSG00000062380	-0.389058	2	1	0.692741	Tubb3
ENSMUSG00000033940	-0.408476	2	0.602551	1.12715	Brk1
ENSMUSG00000021807	-0.409859	2	0.696204	1.05975	Rtraf
ENSMUSG00000017404	-0.410767	2	0.796027	3.09011	Rpl19
ENSMUSG00000005625	-0.412513	2	0.655663	0.86835	Psmd4
ENSMUSG00000041560	-0.41314	2	0.578793	0.934005	Nop53
ENSMUSG00000006333	-0.413527	2	0.685927	2.61164	Rps9
ENSMUSG00000059518	-0.414689	2	0.953409	0.855625	Znhit1
ENSMUSG00000037710	-0.416998	2	0.87692	1.14134	Cisd1
ENSMUSG00000052456	-0.417935	2	0.852246	0.765595	Get3
ENSMUSG00000030612	-0.419174	2	0.773146	0.652611	Mrpl46
ENSMUSG00000090862	-0.420183	2	0.765476	2.72699	Rps13
ENSMUSG00000051355	-0.420873	2	0.636852	0.783305	Commd1
ENSMUSG00000107002	-0.42109	2	0.523573	0.886638	0610012G03Rik
ENSMUSG00000023944	-0.430295	2	0.849272	2.47575	Hsp90ab1
ENSMUSG00000031633	-0.435344	2	0.753299	1.42628	Slc25a4
ENSMUSG00000016308	-0.438856	2	0.479282	0.680659	Ube2a
ENSMUSG00000018770	-0.446239	2	0.876783	1.28004	Atp5g3
ENSMUSG00000042198	-0.446808	2	1	0.903232	Chchd7
ENSMUSG00000075467	-0.448643	2	0.95813	0.720621	Dnlz
ENSMUSG00000025868	-0.451181	2	0.564933	0.882937	Higd2a
ENSMUSG00000023170	-0.45603	2	0.617083	0.642187	Gps2
ENSMUSG00000068290	-0.457693	2	1	1.08285	Ddrgk1
ENSMUSG00000008822	-0.460438	2	0.73604	0.665168	Acyp1
ENSMUSG00000029642	-0.464576	2	0.675984	1.10595	Polr1d
ENSMUSG00000039849	-0.466562	2	1	0.777942	Pcif1
ENSMUSG00000067995	-0.471276	2	0.776684	0.627086	Gtf2f2
ENSMUSG00000098274	-0.47305	2	0.743405	2.40501	Rpl24
ENSMUSG00000041629	-0.475545	2	0.965489	1.03773	Fam104a
ENSMUSG00000031807	-0.47724	2	0.739164	1.04839	Pgls
ENSMUSG00000028798	-0.479158	2	0.65397	1.02913	Eif3i
ENSMUSG00000022450	-0.47922	2	0.821566	1.44956	Ndufa6
ENSMUSG00000050732	-0.481526	2	0.628566	1.17887	Vamp8
ENSMUSG00000047613	-0.485536	2	0.631662	0.735013	A430005L14Rik
ENSMUSG00000034729	-0.485645	2	0.73634	0.637903	Mrps10
ENSMUSG00000028398	-0.48888	2	0.333449	0.654647	Dmac1
ENSMUSG00000059734	-0.50087	2	0.64222	0.849622	Ndufs8
ENSMUSG00000026239	-0.504261	2	0.759658	0.62545	Pde6d
ENSMUSG00000036138	-0.506923	2	0.633619	0.75311	Acaa1a
ENSMUSG00000013701	-0.510716	2	0.689676	0.948376	Timm23
ENSMUSG00000020477	-0.510877	2	0.812009	0.899416	Mrps24
ENSMUSG00000023707	-0.512766	2	1	0.708621	Ogfod2
ENSMUSG00000061461	-0.516618	2	1	0.834431	Smim20
ENSMUSG00000047446	-0.520582	2	0.63802	0.79669	Arl4a
ENSMUSG00000055302	-0.521418	2	0.945371	2.17131	Mrfap1
ENSMUSG00000031820	-0.524093	2	0.7619	0.686366	Babam1
ENSMUSG00000025825	-0.528774	2	0.78472	1.05732	Iscu
ENSMUSG00000034211	-0.531444	2	0.755959	0.762356	Mrps17
ENSMUSG00000020460	-0.531682	2	0.824167	3.11879	Rps27a
ENSMUSG00000043445	-0.532321	2	0.536	0.798838	Pgp
ENSMUSG00000046364	-0.534235	2	0.810703	2.96736	Rpl27a
ENSMUSG00000009927	-0.534701	2	0.795587	2.47965	Rps25
ENSMUSG00000025353	-0.534773	2	0.783689	0.706831	Ormdl2
ENSMUSG00000053565	-0.537758	2	0.640376	1.17151	Eif3k
ENSMUSG00000028671	-0.537764	2	0.963346	0.651472	Gale
ENSMUSG00000003444	-0.538635	2	1	0.747376	Med29
ENSMUSG00000026755	-0.541157	2	0.820849	1.12388	Arpc5l
ENSMUSG00000029621	-0.550449	2	0.949945	1.1995	Arpc1a
ENSMUSG00000031021	-0.552068	2	0.529398	0.718183	Tmem9b
ENSMUSG00000026087	-0.552927	2	0.882855	0.974	Mrpl30
ENSMUSG00000078713	-0.553747	2	0.693881	0.845198	Tomm5
ENSMUSG00000035885	-0.553938	2	1	2.46491	Cox8a
ENSMUSG00000019494	-0.554339	2	0.462434	0.701426	Cops6
ENSMUSG00000021951	-0.55756	2	0.73021	0.636562	Eef1akmt1
ENSMUSG00000025374	-0.559098	2	0.980626	0.74919	Nabp2
ENSMUSG00000044600	-0.56086	2	1	0.988951	Smim7
ENSMUSG00000046434	-0.565979	2	0.389908	0.9075	Hnrnpa1
ENSMUSG00000022635	-0.566418	2	0.978385	1.19143	Zcrb1
ENSMUSG00000071654	-0.566465	2	0.917435	0.799206	Uqcc3
ENSMUSG00000034681	-0.566736	2	0.445085	0.688971	Rnps1
ENSMUSG00000022551	-0.571507	2	0.630274	0.853021	Cyc1
ENSMUSG00000037563	-0.574951	2	0.709041	2.7062	Rps16
ENSMUSG00000037772	-0.57502	2	0.686702	0.968294	Mrpl23
ENSMUSG00000038880	-0.576227	2	1	0.902412	Mrps34
ENSMUSG00000073478	-0.581659	2	1	0.755944	D730003I15Rik
ENSMUSG00000055760	-0.582393	2	0.403614	0.626121	Gemin6
ENSMUSG00000038274	-0.583977	2	0.691852	2.81744	Fau
ENSMUSG00000047554	-0.585826	2	1	0.709049	Tmem41b
ENSMUSG00000035242	-0.589552	2	0.774424	2.25584	Oaz1
ENSMUSG00000032397	-0.590481	2	0.218953	0.611287	Tipin
ENSMUSG00000024369	-0.591527	2	0.564428	0.712209	Nelfe
ENSMUSG00000002395	-0.593801	2	0.65361	0.972566	Use1
ENSMUSG00000076437	-0.594717	2	0.254231	0.709453	Selenoh
ENSMUSG00000006024	-0.597553	2	1	1.11282	Napa
ENSMUSG00000023939	-0.598704	2	0.66682	0.800047	Mrpl14
ENSMUSG00000024327	-0.599597	2	1	1.05993	Slc39a7
ENSMUSG00000031954	-0.599711	2	0.843013	0.823689	Cfdp1
ENSMUSG00000062397	-0.599876	2	0.525896	1.03646	Zfp706
ENSMUSG00000025204	-0.603606	2	0.800394	1.4499	Ndufb8
ENSMUSG00000026281	-0.605828	2	0.356639	0.655731	Dtymk
ENSMUSG00000025651	-0.607472	2	0.576094	0.865012	Uqcrc1
ENSMUSG00000030432	-0.611213	2	0.705352	2.54586	Rpl28
ENSMUSG00000033735	-0.61278	2	0.61562	0.656502	Spr
ENSMUSG00000063787	-0.614808	2	0.943537	0.968516	Chchd1
ENSMUSG00000021496	-0.616699	2	0.809724	0.7811	Pcbd2
ENSMUSG00000037805	-0.616906	2	0.637521	2.13587	Rpl10a
ENSMUSG00000045519	-0.617018	2	0.956712	0.746974	Zfp560
ENSMUSG00000036860	-0.618582	2	0.901492	0.697223	Mrpl55
ENSMUSG00000031667	-0.621189	2	1	0.670669	Aktip
ENSMUSG00000024959	-0.621442	2	0.520784	0.676296	Bad
ENSMUSG00000071078	-0.626321	2	0.954899	0.64269	Nr2c2ap
ENSMUSG00000039615	-0.627046	2	0.760713	1.09591	Stub1
ENSMUSG00000006498	-0.627458	2	0.758755	0.763736	Ptbp1
ENSMUSG00000030695	-0.629756	2	0.805845	1.58269	Aldoa
ENSMUSG00000036478	-0.631182	2	0.462878	1.15931	Btg1
ENSMUSG00000061787	-0.631516	2	0.807251	2.47593	Rps17
ENSMUSG00000001642	-0.633409	2	0.491012	0.746892	Akr1b3
ENSMUSG00000027131	-0.634797	2	1	0.724801	Emc4
ENSMUSG00000062691	-0.63821	2	0.660545	0.743367	Cebpzos
ENSMUSG00000027170	-0.63855	2	0.802429	1.0928	Eif3m
ENSMUSG00000024099	-0.639322	2	0.895007	0.997507	Ndufv2
ENSMUSG00000012405	-0.641659	2	0.771235	2.56949	Rpl15
ENSMUSG00000020895	-0.642674	2	0.66058	0.809915	Tmem107
ENSMUSG00000020894	-0.64298	2	1	1.01378	Vamp2
ENSMUSG00000067367	-0.643101	2	0.321112	0.645369	Lyar
ENSMUSG00000032249	-0.64338	2	0.397956	0.811771	Anp32a
ENSMUSG00000047459	-0.644194	2	0.799946	1.09467	Dynlrb1
ENSMUSG00000045128	-0.644443	2	0.666502	2.61557	Rpl18a
ENSMUSG00000028639	-0.649838	2	0.554258	1.52603	Ybx1
ENSMUSG00000021733	-0.655265	2	1	0.855423	Slc4a7
ENSMUSG00000021242	-0.657214	2	0.477908	1.37135	Npc2
ENSMUSG00000002580	-0.657794	2	1	1.30861	Mien1
ENSMUSG00000031198	-0.659717	2	0.762441	0.85425	Fundc2
ENSMUSG00000001105	-0.660074	2	1	1.5067	Ift20
ENSMUSG00000078440	-0.660414	2	0.891182	0.80152	Dohh
ENSMUSG00000005161	-0.661586	2	0.832487	1.2309	Prdx2
ENSMUSG00000063457	-0.665074	2	0.77473	2.52721	Rps15
ENSMUSG00000078350	-0.6659	2	1	0.892849	Smim1
ENSMUSG00000051154	-0.670927	2	0.692995	0.788613	Commd3
ENSMUSG00000025613	-0.673469	2	0.616689	0.926784	Cct8
ENSMUSG00000031158	-0.67849	2	0.883378	0.7738	Timm17b
ENSMUSG00000022427	-0.683737	2	0.473477	0.7796	Tomm22
ENSMUSG00000020946	-0.684131	2	1	0.837096	Gosr2
ENSMUSG00000058546	-0.684531	2	0.747547	2.33336	Rpl23a
ENSMUSG00000030120	-0.685481	2	0.959725	1.02243	Mlf2
ENSMUSG00000002379	-0.689024	2	1	1.46327	Ndufa11
ENSMUSG00000001794	-0.689378	2	0.640569	1.00257	Capns1
ENSMUSG00000030869	-0.689525	2	0.932091	1.20429	Ndufab1
ENSMUSG00000000563	-0.689525	2	0.856533	1.42364	Atp5pb
ENSMUSG00000030652	-0.689971	2	0.534464	0.650286	Coq7
ENSMUSG00000034192	-0.690265	2	0.284889	0.653942	Lsm3
ENSMUSG00000027133	-0.691365	2	0.936424	1.2122	Nop10
ENSMUSG00000090258	-0.691722	2	0.903856	0.961359	Churc1
ENSMUSG00000027374	-0.692416	2	0.824975	0.665448	Mrps5
ENSMUSG00000015804	-0.695542	2	0.82357	1.10618	Med28
ENSMUSG00000099632	-0.696311	2	1	0.694783	2900093K20Rik
ENSMUSG00000002102	-0.697868	2	0.536136	0.74884	Psmc3
ENSMUSG00000003429	-0.697896	2	0.648954	2.44114	Rps11
ENSMUSG00000023020	-0.699589	2	0.989654	1.20701	Cox14
ENSMUSG00000025290	-0.699697	2	0.747818	3.12836	Rps24
ENSMUSG00000070319	-0.70094	2	0.766449	0.926544	Eif3g
ENSMUSG00000020265	-0.701185	2	0.906216	1.00118	Sumo3
ENSMUSG00000035595	-0.701486	2	1	0.665933	Fam174c
ENSMUSG00000023967	-0.706741	2	1	0.812292	Mrps18a
ENSMUSG00000014301	-0.706911	2	1	0.894535	Pam16
ENSMUSG00000063316	-0.706996	2	0.786424	1.76048	Rpl27
ENSMUSG00000015289	-0.709132	2	0.684559	0.705836	Lage3
ENSMUSG00000084957	-0.710199	2	0.971441	0.791184	Bbip1
ENSMUSG00000041697	-0.710978	2	1	1.7354	Cox6a1
ENSMUSG00000063049	-0.711679	2	1	0.866435	Ing2
ENSMUSG00000037373	-0.712776	2	0.777888	0.828021	Ctbp1
ENSMUSG00000041881	-0.713228	2	0.963978	1.47809	Ndufa7
ENSMUSG00000033917	-0.713754	2	1	1.12937	Gde1
ENSMUSG00000025035	-0.714143	2	1	0.979509	Arl3
ENSMUSG00000031059	-0.71496	2	1	1.76953	Ndufb11
ENSMUSG00000022353	-0.715727	2	1	0.769558	Mtss1
ENSMUSG00000071014	-0.71709	2	1	1.00736	Ndufb6
ENSMUSG00000042712	-0.717297	2	1	2.37057	Tceal9
ENSMUSG00000025781	-0.718788	2	0.754724	1.29461	Atp5c1
ENSMUSG00000032526	-0.723424	2	1	1.13578	Ss18l2
ENSMUSG00000043284	-0.724291	2	0.92071	0.669067	Tmem11
ENSMUSG00000075486	-0.730118	2	1	0.868181	Commd6
ENSMUSG00000047547	-0.730751	2	1	1.20306	Cltb
ENSMUSG00000106139	-0.732751	2	1	0.744014	Gm30648
ENSMUSG00000030744	-0.734704	2	0.739287	2.6602	Rps3
ENSMUSG00000032381	-0.738332	2	0.345563	0.723195	Ciao2a
ENSMUSG00000030335	-0.740206	2	0.946576	0.884282	Mrpl51
ENSMUSG00000031458	-0.742554	2	1	0.673197	Coprs
ENSMUSG00000045257	-0.74418	2	1	0.76526	Morn2
ENSMUSG00000020376	-0.748546	2	0.907354	1.11857	Rnf130
ENSMUSG00000049517	-0.749747	2	0.811758	3.02411	Rps23
ENSMUSG00000029918	-0.75166	2	0.888132	1.28647	Mrps33
ENSMUSG00000091537	-0.751854	2	0.928639	1.56392	Tma7
ENSMUSG00000021134	-0.752186	2	0.610466	1.24259	Srsf5
ENSMUSG00000020308	-0.752659	2	0.998462	0.728673	Tpgs1
ENSMUSG00000002804	-0.753122	2	0.754213	0.649833	Nudt14
ENSMUSG00000073702	-0.755611	2	0.839698	2.22448	Rpl31
ENSMUSG00000008036	-0.755661	2	0.469816	0.937739	Ap2s1
ENSMUSG00000032294	-0.756781	2	0.844024	1.67898	Pkm
ENSMUSG00000030879	-0.756894	2	1	1.0145	Mrpl17
ENSMUSG00000086290	-0.758571	2	0.48234	0.725996	Snhg12
ENSMUSG00000022452	-0.760389	2	1	1.71483	Smdt1
ENSMUSG00000027746	-0.76156	2	1	1.5047	Ufm1
ENSMUSG00000047260	-0.763431	2	0.636328	0.780517	Emc6
ENSMUSG00000057506	-0.765668	2	0.433905	0.630157	Bloc1s2
ENSMUSG00000060938	-0.768992	2	0.832975	3.00293	Rpl26
ENSMUSG00000044080	-0.772067	2	0.907555	1.04142	S100a1
ENSMUSG00000039041	-0.774252	2	0.921543	0.752767	Adrm1
ENSMUSG00000051234	-0.775287	2	0.937324	1.19414	Rnf7
ENSMUSG00000058672	-0.775939	2	0.703285	0.886548	Tubb2a
ENSMUSG00000028648	-0.777595	2	0.99666	1.46143	Ndufs5
ENSMUSG00000027404	-0.784836	2	0.540979	0.970237	Snrpb
ENSMUSG00000057113	-0.786069	2	0.51154	1.40807	Npm1
ENSMUSG00000030603	-0.786892	2	0.669653	0.804582	Psmc4
ENSMUSG00000078681	-0.787092	2	0.863659	0.7678	Tm2d3
ENSMUSG00000021606	-0.788411	2	0.841961	1.26226	Ndufs6
ENSMUSG00000031708	-0.791195	2	0.993075	1.11336	Tecr
ENSMUSG00000037852	-0.792188	2	0.997585	3.02247	Cpe
ENSMUSG00000022312	-0.792387	2	0.6343	1.23484	Eif3h
ENSMUSG00000022841	-0.795348	2	0.503168	0.969618	Ap2m1
ENSMUSG00000020738	-0.796418	2	0.685116	1.46834	Sumo2
ENSMUSG00000040824	-0.797581	2	0.648088	1.10397	Snrpd2
ENSMUSG00000030788	-0.79858	2	1	0.661678	Rnf141
ENSMUSG00000012848	-0.799764	2	0.740433	2.64174	Rps5
ENSMUSG00000015944	-0.800391	2	0.563861	0.860534	Castor2
ENSMUSG00000020267	-0.802599	2	0.837943	1.81786	Hint1
ENSMUSG00000021243	-0.80275	2	0.511199	0.626926	Fcf1
ENSMUSG00000030058	-0.803872	2	1	0.974865	Copg1
ENSMUSG00000026411	-0.807068	2	0.856584	0.647374	Tmem9
ENSMUSG00000021967	-0.808871	2	0.572795	1.02283	Mrpl57
ENSMUSG00000038975	-0.809748	2	0.859239	0.744986	Rabggtb
ENSMUSG00000033938	-0.810238	2	0.952411	1.29595	Ndufb7
ENSMUSG00000052962	-0.811422	2	0.45872	0.627178	Mrpl35
ENSMUSG00000063714	-0.811464	2	1	0.650255	Sp3os
ENSMUSG00000056209	-0.811822	2	0.294605	0.651309	Npm3
ENSMUSG00000032399	-0.816583	2	0.745704	2.31962	Rpl4
ENSMUSG00000022023	-0.816952	2	0.761474	0.746633	Wbp4
ENSMUSG00000001525	-0.817023	2	0.217122	0.819725	Tubb5
ENSMUSG00000020736	-0.81801	2	0.37389	0.632859	Nt5c
ENSMUSG00000057841	-0.822302	2	0.762783	3.0361	Rpl32
ENSMUSG00000030256	-0.823071	2	0.770405	0.769459	Bhlhe41
ENSMUSG00000062328	-0.823605	2	0.776505	2.95668	Rpl17
ENSMUSG00000002043	-0.825453	2	0.662825	0.756236	Trappc6a
ENSMUSG00000032966	-0.826799	2	0.775232	1.38964	Fkbp1a
ENSMUSG00000021361	-0.829861	2	0.565292	0.859593	Tmem14c
ENSMUSG00000005232	-0.831826	2	1	2.05575	G6pc2
ENSMUSG00000028070	-0.833322	2	0.768726	0.866423	Naxe
ENSMUSG00000033543	-0.833491	2	0.711643	0.883202	Gtf2a2
ENSMUSG00000016344	-0.833825	2	0.627277	0.737057	Ppdpf
ENSMUSG00000061518	-0.836484	2	0.942545	1.56103	Cox5b
ENSMUSG00000028563	-0.836743	2	0.887233	0.905811	Tm2d1
ENSMUSG00000042293	-0.838227	2	1	0.926739	Gm5617
ENSMUSG00000074884	-0.838592	2	0.914079	2.22458	Serf2
ENSMUSG00000057530	-0.838738	2	0.84142	1.03682	Ece1
ENSMUSG00000008683	-0.840388	2	0.705227	2.52209	Rps15a
ENSMUSG00000028416	-0.8428	2	0.586101	1.08483	Bag1
ENSMUSG00000062867	-0.843715	2	0.213084	0.642835	Impdh2
ENSMUSG00000028691	-0.844017	2	0.569583	1.59529	Prdx1
ENSMUSG00000025731	-0.844249	2	1	1.14398	Mettl26
ENSMUSG00000027165	-0.845539	2	1	0.684344	Iftap
ENSMUSG00000016833	-0.846713	2	0.725809	0.765938	Mrps18c
ENSMUSG00000067274	-0.848875	2	0.760507	2.97219	Rplp0
ENSMUSG00000030417	-0.850559	2	0.742738	0.903328	Pdcd5
ENSMUSG00000061983	-0.850805	2	0.729883	2.68588	Rps12
ENSMUSG00000001039	-0.850876	2	1	0.732244	B9d1
ENSMUSG00000028567	-0.851824	2	0.679761	0.651818	Txndc12
ENSMUSG00000073684	-0.85259	2	0.702304	0.672523	Faap20
ENSMUSG00000059070	-0.85333	2	0.76735	2.54288	Rpl18
ENSMUSG00000038845	-0.853429	2	0.469333	0.627917	Phb
ENSMUSG00000047215	-0.853852	2	0.776458	2.86028	Rpl9
ENSMUSG00000042406	-0.855143	2	0.702237	1.47752	Atf4
ENSMUSG00000028988	-0.858514	2	1	0.74429	Ctnnbip1
ENSMUSG00000036199	-0.858525	2	0.951522	1.68595	Ndufa13
ENSMUSG00000051319	-0.859069	2	0.904797	0.822559	Mtln
ENSMUSG00000022472	-0.862928	2	1	0.865929	Desi1
ENSMUSG00000002768	-0.865943	2	0.845789	0.718513	Mea1
ENSMUSG00000014313	-0.86622	2	0.929481	1.98529	Cox6c
ENSMUSG00000051518	-0.868391	2	0.877532	0.67393	Rps19bp1
ENSMUSG00000027593	-0.869564	2	0.369662	0.712968	Raly
ENSMUSG00000033916	-0.871855	2	1	1.15219	Chmp2a
ENSMUSG00000038695	-0.872065	2	0.592443	0.649414	Josd2
ENSMUSG00000063480	-0.872816	2	0.559948	1.02067	Snu13
ENSMUSG00000000740	-0.876979	2	0.775041	3.32188	Rpl13
ENSMUSG00000036752	-0.878842	2	0.543722	1.11514	Tubb4b
ENSMUSG00000024067	-0.881971	2	0.663797	0.828985	Dpy30
ENSMUSG00000028936	-0.883761	2	0.631319	1.71774	Rpl22
ENSMUSG00000013822	-0.885601	2	0.87407	1.05155	Elof1
ENSMUSG00000025794	-0.885771	2	0.850986	2.64413	Rpl14
ENSMUSG00000046865	-0.886511	2	0.441341	0.717496	Fbl
ENSMUSG00000029229	-0.889664	2	0.448451	0.716348	Chic2
ENSMUSG00000115987	-0.890311	2	0.83005	0.930457	Vps28
ENSMUSG00000020022	-0.893552	2	0.912055	1.22991	Ndufa12
ENSMUSG00000028955	-0.897847	2	0.536542	0.687176	Vamp3
ENSMUSG00000037742	-0.904598	2	0.834085	3.39809	Eef1a1
ENSMUSG00000024038	-0.906299	2	1	1.6376	Ndufv3
ENSMUSG00000014075	-0.913062	2	0.521369	0.614148	Dynlt2b
ENSMUSG00000026827	-0.914619	2	0.555527	0.769169	Gpd2
ENSMUSG00000069744	-0.921179	2	0.663359	1.01677	Psmb3
ENSMUSG00000003955	-0.923721	2	0.303717	0.713979	Fam162a
ENSMUSG00000015094	-0.924329	2	1	1.07765	Npdc1
ENSMUSG00000024844	-0.924775	2	0.410714	0.731464	Banf1
ENSMUSG00000061904	-0.928758	2	0.804034	1.73932	Slc25a3
ENSMUSG00000024953	-0.930149	2	0.564341	1.14768	Prdx5
ENSMUSG00000027944	-0.932233	2	1	0.871509	Hax1
ENSMUSG00000021810	-0.937378	2	1	0.709764	Ecd
ENSMUSG00000047675	-0.938786	2	0.742528	3.02561	Rps8
ENSMUSG00000078427	-0.941456	2	0.505042	0.741847	Sarnp
ENSMUSG00000025139	-0.941587	2	1	0.689882	Tollip
ENSMUSG00000027282	-0.943447	2	0.940295	0.8717	Mtch2
ENSMUSG00000031839	-0.943906	2	1	1.30623	Hsbp1
ENSMUSG00000030538	-0.944613	2	0.520448	0.690264	Cib1
ENSMUSG00000042043	-0.947958	2	0.800811	1.25592	Tbca
ENSMUSG00000042541	-0.948023	2	0.814164	1.54123	Sem1
ENSMUSG00000078348	-0.949637	2	0.785113	0.920121	Sf3b5
ENSMUSG00000071415	-0.95014	2	0.777941	2.83213	Rpl23
ENSMUSG00000091512	-0.950331	2	0.695257	0.697802	Lamtor3
ENSMUSG00000021178	-0.952549	2	0.855709	0.764704	Psmc1
ENSMUSG00000018286	-0.95417	2	0.809344	1.18461	Psmb6
ENSMUSG00000021621	-0.954937	2	1	0.679623	Zcchc9
ENSMUSG00000021048	-0.958281	2	1	0.646405	Mthfd1
ENSMUSG00000028334	-0.95896	2	0.666829	0.83454	Nans
ENSMUSG00000024899	-0.962875	2	1	1.27371	Papss2
ENSMUSG00000029048	-0.965022	2	0.9	0.951049	Rer1
ENSMUSG00000025508	-0.965877	2	0.769115	2.64459	Rplp2
ENSMUSG00000090000	-0.97953	2	0.962554	1.1805	Ier3ip1
ENSMUSG00000004264	-0.98014	2	0.525641	0.822561	Phb2
ENSMUSG00000037822	-0.981706	2	1	1.69448	Smim14
ENSMUSG00000031799	-0.984094	2	0.292692	0.84107	Tpm4
ENSMUSG00000003161	-0.988105	2	0.449591	0.815851	Sri
ENSMUSG00000024425	-0.988685	2	0.827681	1.05413	Ndfip1
ENSMUSG00000078695	-0.989179	2	0.858901	0.679356	Cisd3
ENSMUSG00000024829	-0.990958	2	0.744593	0.735569	Mrpl21
ENSMUSG00000049751	-0.991601	2	0.924597	1.81898	Rpl36al
ENSMUSG00000040652	-0.994769	2	0.397513	0.787739	Oaz2
ENSMUSG00000022820	-0.999708	2	0.80552	1.06868	Ndufb4
ENSMUSG00000054428	-1.00203	2	0.907374	1.86306	Atpif1
ENSMUSG00000074797	-1.0022	2	0.92681	0.676759	Itpa
ENSMUSG00000026203	-1.00225	2	1	0.717259	Dnajb2
ENSMUSG00000028669	-1.00385	2	1	0.764159	Pithd1
ENSMUSG00000067924	-1.00728	2	0.446106	0.670484	Rtl8b
ENSMUSG00000036751	-1.00799	2	0.938545	1.73906	Cox6b1
ENSMUSG00000028234	-1.00915	2	0.755525	2.70955	Rps20
ENSMUSG00000015575	-1.01	2	0.92275	1.50963	Atp6v0e
ENSMUSG00000022400	-1.01921	2	0.898675	1.376	Rbx1
ENSMUSG00000025630	-1.02111	2	0.581008	0.88877	Hprt
ENSMUSG00000092341	-1.02174	2	0.90881	5.37482	Malat1
ENSMUSG00000030431	-1.02977	2	0.730218	0.901168	Tmem238
ENSMUSG00000032356	-1.03112	2	1	0.932574	Rasgrf1
ENSMUSG00000002416	-1.0325	2	0.977137	1.28745	Ndufb2
ENSMUSG00000020224	-1.04198	2	0.589655	0.804133	Llph
ENSMUSG00000033060	-1.04347	2	0.372829	0.808277	Lmo7
ENSMUSG00000029649	-1.0443	2	0.757612	1.25614	Pomp
ENSMUSG00000046675	-1.04758	2	0.917381	0.693115	Tmem251
ENSMUSG00000015994	-1.05171	2	0.719286	0.680343	Fnta
ENSMUSG00000026032	-1.05311	2	0.992302	1.12226	Ndufb3
ENSMUSG00000028062	-1.05869	2	1	1.26599	Lamtor2
ENSMUSG00000031226	-1.05909	2	0.654351	0.726357	Pbdc1
ENSMUSG00000053317	-1.06114	2	1	2.60253	Sec61b
ENSMUSG00000038717	-1.06215	2	0.951241	2.34032	Atp5l
ENSMUSG00000007656	-1.06263	2	0.674642	1.01565	Arpp19
ENSMUSG00000014769	-1.06793	2	0.754644	1.33804	Psmb1
ENSMUSG00000071662	-1.07437	2	1	0.948351	Polr2g
ENSMUSG00000036299	-1.07801	2	0.808459	1.11686	BC031181
ENSMUSG00000021486	-1.0792	2	0.409643	0.82032	Prelid1
ENSMUSG00000019590	-1.08619	2	1	0.811049	Cyb561
ENSMUSG00000089847	-1.08638	2	1	0.991886	Timm10b
ENSMUSG00000031231	-1.09004	2	1	1.44971	Cox7b
ENSMUSG00000037580	-1.09015	2	1	1.35801	Gch1
ENSMUSG00000001247	-1.09163	2	0.506113	0.703352	Lsr
ENSMUSG00000046330	-1.09488	2	0.857211	3.07606	Rpl37a
ENSMUSG00000001134	-1.0951	2	1	0.66795	Uxt
ENSMUSG00000021024	-1.09766	2	0.702182	0.917095	Psma6
ENSMUSG00000037152	-1.09958	2	1	1.36642	Ndufc1
ENSMUSG00000004945	-1.1034	2	0.883587	0.710599	Tmem242
ENSMUSG00000060636	-1.10706	2	0.807167	2.78244	Rpl35a
ENSMUSG00000046593	-1.11062	2	1	0.99499	Tmem215
ENSMUSG00000023904	-1.12038	2	1	1.17759	Hcfc1r1
ENSMUSG00000046727	-1.12054	2	0.489027	1.12188	Cystm1
ENSMUSG00000039105	-1.12216	2	0.947869	1.62578	Atp6v1g1
ENSMUSG00000031521	-1.12506	2	0.892969	1.03044	Aga
ENSMUSG00000035199	-1.13215	2	0.498559	0.770281	Arl6ip5
ENSMUSG00000024414	-1.1358	2	0.841058	0.718336	Mrpl27
ENSMUSG00000062006	-1.14034	2	0.760763	2.56504	Rpl34
ENSMUSG00000079435	-1.1446	2	0.65916	1.8702	Rpl36a
ENSMUSG00000052419	-1.14513	2	0.675438	0.814804	2610001J05Rik
ENSMUSG00000014294	-1.14709	2	0.966745	1.78063	Ndufa2
ENSMUSG00000015671	-1.14802	2	0.696062	1.14669	Psma2
ENSMUSG00000020444	-1.15053	2	1	1.51665	Guk1
ENSMUSG00000029152	-1.15241	2	1	0.987666	Ociad1
ENSMUSG00000021040	-1.15256	2	0.710484	0.860811	Slirp
ENSMUSG00000005732	-1.15473	2	0.458945	0.916146	Ranbp1
ENSMUSG00000031029	-1.16287	2	0.680165	1.29958	Eif3f
ENSMUSG00000032330	-1.16654	2	0.940659	1.78086	Cox7a2
ENSMUSG00000068856	-1.16727	2	0.61492	0.663055	Sf3b4
ENSMUSG00000023039	-1.1675	2	0.795427	1.28378	Krt7
ENSMUSG00000055839	-1.16791	2	0.895032	1.6492	Elob
ENSMUSG00000067925	-1.17046	2	0.430338	0.775537	Rtl8a
ENSMUSG00000051510	-1.17077	2	0.565834	0.773289	Mafg
ENSMUSG00000005054	-1.1741	2	0.465186	1.05855	Cstb
ENSMUSG00000090733	-1.17414	2	0.709115	2.90782	Rps27
ENSMUSG00000027566	-1.17929	2	0.860965	1.37849	Psma7
ENSMUSG00000044279	-1.17947	2	0.592108	0.78072	Crb3
ENSMUSG00000027690	-1.18137	2	1	1.22486	Slc2a2
ENSMUSG00000021250	-1.19575	2	0.88185	1.53273	Fos
ENSMUSG00000008859	-1.20318	2	0.785816	0.848338	Rala
ENSMUSG00000057322	-1.2062	2	0.823893	2.87456	Rpl38
ENSMUSG00000038690	-1.20636	2	0.964091	1.77559	Atp5j2
ENSMUSG00000079480	-1.20828	2	0.83838	0.771831	Pin4
ENSMUSG00000003873	-1.21162	2	0.790386	1.02285	Bax
ENSMUSG00000073616	-1.21771	2	0.942929	1.2585	Cops9
ENSMUSG00000084786	-1.21774	2	0.904176	1.53622	Ubl5
ENSMUSG00000028407	-1.21992	2	0.86704	0.716809	Smim27
ENSMUSG00000059278	-1.21994	2	1	0.913625	Naa38
ENSMUSG00000037894	-1.22998	2	0.508288	1.7102	H2az1
ENSMUSG00000004961	-1.23275	2	0.643097	0.710969	Syt5
ENSMUSG00000056629	-1.23429	2	1	2.1913	Fkbp2
ENSMUSG00000041453	-1.23559	2	0.768796	2.59675	Rpl21
ENSMUSG00000020163	-1.23759	2	0.977636	1.69466	Uqcr11
ENSMUSG00000028998	-1.23912	2	0.87003	1.38204	Tomm7
ENSMUSG00000109324	-1.24109	2	0.605585	0.832738	Prmt1
ENSMUSG00000033209	-1.24293	2	1	0.909773	Ttc28
ENSMUSG00000059534	-1.24361	2	0.935593	1.58536	Uqcr10
ENSMUSG00000074698	-1.24833	2	1	0.774862	Csnk2a1
ENSMUSG00000055943	-1.24843	2	1	1.1417	Emc7
ENSMUSG00000041084	-1.25791	2	1	1.7354	Ostc
ENSMUSG00000032383	-1.26838	2	0.541391	1.2073	Ppib
ENSMUSG00000014856	-1.27542	2	1	0.998226	Tmem208
ENSMUSG00000044988	-1.27602	2	1	1.51577	Ucn3
ENSMUSG00000024048	-1.27899	2	0.276596	0.791003	Myl12a
ENSMUSG00000040952	-1.28046	2	0.72352	2.78413	Rps19
ENSMUSG00000041841	-1.28134	2	0.826426	2.7997	Rpl37
ENSMUSG00000023089	-1.28584	2	0.87254	1.05645	Ndufa5
ENSMUSG00000029632	-1.28858	2	1	1.68567	Ndufa4
ENSMUSG00000027245	-1.30104	2	0.861722	0.76353	Hypk
ENSMUSG00000027166	-1.31265	2	1	0.881211	Dnajc24
ENSMUSG00000034120	-1.3131	2	0.565372	0.933969	Srsf2
ENSMUSG00000086316	-1.3168	2	0.835593	0.829787	Nbdy
ENSMUSG00000021290	-1.31759	2	0.94747	1.31873	Atp5mpl
ENSMUSG00000025036	-1.32298	2	1	0.760834	Sfxn2
ENSMUSG00000036781	-1.34845	2	0.732349	1.73828	Rps27l
ENSMUSG00000017778	-1.34873	2	0.910416	1.89485	Cox7c
ENSMUSG00000061613	-1.3513	2	0.678051	0.926182	U2af1
ENSMUSG00000021520	-1.35795	2	0.886535	1.69077	Uqcrb
ENSMUSG00000054091	-1.35982	2	0.765797	1.32359	1810037I17Rik
ENSMUSG00000056158	-1.36627	2	1	0.729291	Car10
ENSMUSG00000028680	-1.36904	2	0.94227	0.736735	Plk3
ENSMUSG00000086171	-1.37065	2	1	0.877665	Pcsk2os1
ENSMUSG00000001158	-1.37332	2	0.76761	0.846167	Snrnp27
ENSMUSG00000027236	-1.37941	2	0.925614	0.767736	Eif3j1
ENSMUSG00000057863	-1.39106	2	0.790204	2.56287	Rpl36
ENSMUSG00000003363	-1.40781	2	0.558971	0.784245	Pld3
ENSMUSG00000028354	-1.41526	2	1	0.73413	Fmn2
ENSMUSG00000003380	-1.41633	2	1	1.87469	Rabac1
ENSMUSG00000057278	-1.42518	2	0.490733	0.934216	Snrpg
ENSMUSG00000033020	-1.4256	2	0.87979	0.971082	Polr2f
ENSMUSG00000042312	-1.429	2	0.335806	0.770447	S100a13
ENSMUSG00000022961	-1.43421	2	0.918472	1.43456	Son
ENSMUSG00000093674	-1.46077	2	0.895448	3.83088	Rpl41
ENSMUSG00000067847	-1.46283	2	0.954244	1.31557	Romo1
ENSMUSG00000018293	-1.47408	2	0.384007	1.36216	Pfn1
ENSMUSG00000050708	-1.47961	2	0.762788	3.4972	Ftl1
ENSMUSG00000096145	-1.49589	2	1	1.13006	Vkorc1
ENSMUSG00000032280	-1.49833	2	0.944438	0.737892	Tle3
ENSMUSG00000025178	-1.50116	2	1	0.766208	Pi4k2a
ENSMUSG00000019689	-1.504	2	0.9602	0.779795	Fmc1
ENSMUSG00000079641	-1.50635	2	0.744461	2.53285	Rpl39
ENSMUSG00000034892	-1.50657	2	0.805647	3.13874	Rps29
ENSMUSG00000078974	-1.50964	2	1	2.65049	Sec61g
ENSMUSG00000031604	-1.51259	2	1	1.05272	Msmo1
ENSMUSG00000037197	-1.51342	2	0.66503	0.732464	Rbm17
ENSMUSG00000041681	-1.51349	2	1	7.05114	Iapp
ENSMUSG00000041241	-1.52679	2	1	0.661097	Mul1
ENSMUSG00000022315	-1.53108	2	1	1.63358	Slc30a8
ENSMUSG00000025512	-1.54072	2	1	0.85203	Chid1
ENSMUSG00000072694	-1.55778	2	0.990732	1.09711	1500011B03Rik
ENSMUSG00000073155	-1.55834	2	0.932123	0.8888	1810058I24Rik
ENSMUSG00000028967	-1.5599	2	0.498853	0.973074	Errfi1
ENSMUSG00000063524	-1.57703	2	0.342471	0.792646	Eno1
ENSMUSG00000060032	-1.58086	2	0.84545	1.38599	H2aj
ENSMUSG00000021131	-1.58811	2	0.60055	0.786855	Erh
ENSMUSG00000023048	-1.59175	2	0.674136	0.883286	Prr13
ENSMUSG00000037960	-1.59287	2	0.432318	0.717544	Card19
ENSMUSG00000071451	-1.61037	2	0.802015	0.737847	Psmg4
ENSMUSG00000010406	-1.61136	2	0.777725	0.990301	Mrpl52
ENSMUSG00000071528	-1.615	2	0.694072	1.54673	Atp5md
ENSMUSG00000092570	-1.62553	2	1	0.803343	Plut
ENSMUSG00000062997	-1.64299	2	0.641799	1.94651	Rpl35
ENSMUSG00000046516	-1.64518	2	0.827828	1.16111	Cox17
ENSMUSG00000025647	-1.66204	2	0.28142	0.756927	Shisa5
ENSMUSG00000023087	-1.70696	2	0.487261	0.699046	Noct
ENSMUSG00000032501	-1.71579	2	0.62111	0.969579	Trib1
ENSMUSG00000038467	-1.73333	2	0.98125	1.05933	Chmp4b
ENSMUSG00000026819	-1.74417	2	0.886198	0.703716	Slc25a25
ENSMUSG00000045294	-1.80402	2	1	0.996647	Insig1
ENSMUSG00000038489	-1.80715	2	1	0.707279	Polr2l
ENSMUSG00000068240	-1.80893	2	0.732366	0.807201	Gm11808
ENSMUSG00000071076	-1.83107	2	0.830524	2.30725	Jund
ENSMUSG00000062753	-1.88445	2	1	0.851786	AI413582
ENSMUSG00000074129	-1.88531	2	0.656086	1.30123	Rpl13a
ENSMUSG00000049422	-1.88759	2	1	1.38912	Chchd10
ENSMUSG00000052712	-1.89753	2	0.71521	0.906349	BC004004
ENSMUSG00000095687	-1.89808	2	0.260936	0.713192	Rnaset2a
ENSMUSG00000048758	-1.91098	2	0.743041	2.14397	Rpl29
ENSMUSG00000015837	-1.92408	2	0.93322	1.28817	Sqstm1
ENSMUSG00000033307	-1.92448	2	0.630471	1.27929	Mif
ENSMUSG00000044894	-1.94405	2	0.924862	2.03577	Uqcrq
ENSMUSG00000023367	-1.95553	2	0.623667	1.27622	Tmem176a
ENSMUSG00000027447	-1.95853	2	0.74169	2.48917	Cst3
ENSMUSG00000042105	-1.95895	2	1	0.875835	Inpp5f
ENSMUSG00000045193	-1.97794	2	0.992879	1.19407	Cirbp
ENSMUSG00000068523	-2.00091	2	0.801615	1.64542	Gng5
ENSMUSG00000050002	-2.01249	2	0.745966	0.735475	Idnk
ENSMUSG00000067288	-2.01539	2	0.770993	2.36812	Rps28
ENSMUSG00000037887	-2.02786	2	0.944973	0.755138	Dusp8
ENSMUSG00000016427	-2.06504	2	1	1.77843	Ndufa1
ENSMUSG00000035674	-2.08176	2	0.876241	0.993498	Ndufa3
ENSMUSG00000072772	-2.09116	2	0.644716	0.7232	Grcc10
ENSMUSG00000018585	-2.10547	2	0.436386	1.05574	Atox1
ENSMUSG00000062825	-2.13896	2	0.743006	2.75018	Actg1
ENSMUSG00000000394	-2.14413	2	0.433536	2.63214	Gcg
ENSMUSG00000064215	-2.31794	2	0.541184	0.924156	Ifi27
ENSMUSG00000025289	-2.52761	2	0.408553	0.852787	Prdx4
ENSMUSG00000036256	-2.5458	2	0.365017	1.17962	Igfbp7
ENSMUSG00000089996	-2.62162	2	0.220829	0.872671	Tmsb15b2
ENSMUSG00000029622	-2.63584	2	0.152311	0.698156	Arpc1b
ENSMUSG00000034765	-2.70196	2	0.484141	0.974687	Dusp5
ENSMUSG00000011179	-2.7533	2	0.365929	1.10858	Odc1
ENSMUSG00000038393	-2.82921	2	1	1.21043	Txnip
ENSMUSG00000047501	-2.83757	2	0.544222	1.06801	Cldn4
ENSMUSG00000017316	-2.9411	2	0.48702	2.5346	Ppy
ENSMUSG00000004366	-2.9848	2	0.319998	1.78152	Sst
ENSMUSG00000073411	-2.9885	2	0.603752	1.73823	H2-D1
ENSMUSG00000042808	-3.06209	2	0.206597	0.806075	Gpx2
ENSMUSG00000017311	-3.12204	2	0.507087	2.14649	Pyy
ENSMUSG00000031897	-3.15751	2	0.390608	0.758092	Psmb10
ENSMUSG00000079523	-3.1919	2	0.347029	1.1736	Tmsb10
ENSMUSG00000026989	-3.39966	2	1	1.46704	Dapl1
ENSMUSG00000060143	-3.56583	2	0.85358	1.20754	Gm10076
ENSMUSG00000066705	-3.56735	2	0.946237	1.23736	Fxyd6
ENSMUSG00000090137	-3.82536	2	0.547324	0.955344	Uba52
ENSMUSG00000067148	-0.0984663	1	0.632136	0.64765	Polr1c
ENSMUSG00000033751	-0.169493	1	1	0.932327	Gadd45gip1
ENSMUSG00000022223	-0.176504	1	1	0.619082	Sdr39u1
ENSMUSG00000034083	-0.180453	1	0.628926	0.653697	Ccdc174
ENSMUSG00000036748	-0.193577	1	0.389297	0.672253	Cuedc2
ENSMUSG00000060679	-0.208069	1	0.452264	0.604061	Mrps9
ENSMUSG00000032126	-0.241143	1	0.675027	0.632503	Hmbs
ENSMUSG00000026857	-0.241779	1	0.819344	0.613	Ntmt1
ENSMUSG00000056851	-0.246426	1	0.811438	1.39599	Pcbp2
ENSMUSG00000050552	-0.27128	1	0.820823	0.987423	Lamtor4
ENSMUSG00000024683	-0.280377	1	0.613241	0.606326	Mrpl16
ENSMUSG00000022982	-0.304107	1	0.947607	1.10276	Sod1
ENSMUSG00000038671	-0.305682	1	0.845317	0.650564	Arfrp1
ENSMUSG00000062352	-0.308341	1	0.784165	0.63813	Itgb1bp1
ENSMUSG00000022760	-0.31392	1	1	0.633862	Thap7
ENSMUSG00000020903	-0.326656	1	1	0.702196	Stx8
ENSMUSG00000037916	-0.335383	1	0.795796	0.811197	Ndufv1
ENSMUSG00000034974	-0.345638	1	0.708498	0.696563	Dapk3
ENSMUSG00000022972	-0.350665	1	0.907308	0.676889	Cfap298
ENSMUSG00000004667	-0.351729	1	0.792188	0.849493	Polr2e
ENSMUSG00000006315	-0.352649	1	0.845279	1.07272	Tmem147
ENSMUSG00000031438	-0.357988	1	0.814909	0.669082	Rnf128
ENSMUSG00000026966	-0.358068	1	0.416543	0.682827	Ssna1
ENSMUSG00000034789	-0.359989	1	0.94472	0.813188	Rab24
ENSMUSG00000023104	-0.361706	1	0.276439	0.634454	Rfc2
ENSMUSG00000044475	-0.368324	1	1	0.6598	Ascc1
ENSMUSG00000030086	-0.376451	1	0.789789	0.686492	Chchd6
ENSMUSG00000007739	-0.376979	1	0.387946	0.781261	Cct4
ENSMUSG00000042670	-0.377576	1	1	0.963826	Immp1l
ENSMUSG00000002524	-0.389411	1	0.859316	0.832772	Puf60
ENSMUSG00000043162	-0.391911	1	1	0.657585	Pyurf
ENSMUSG00000062054	-0.39977	1	0.431115	0.630873	Iah1
ENSMUSG00000031924	-0.408004	1	1	0.84174	Cyb5b
ENSMUSG00000032288	-0.411416	1	1	0.928074	Imp3
ENSMUSG00000053329	-0.416358	1	0.645021	0.618284	Gatd3a
ENSMUSG00000028743	-0.418772	1	0.720264	0.659058	Akr7a5
ENSMUSG00000030881	-0.421399	1	1	0.756849	Arfip2
ENSMUSG00000057858	-0.423903	1	0.779815	0.713919	Fam204a
ENSMUSG00000030689	-0.426535	1	0.605726	0.617361	Ino80e
ENSMUSG00000030127	-0.438007	1	0.959101	0.756724	Cops7a
ENSMUSG00000026155	-0.438324	1	0.899686	0.775657	Smap1
ENSMUSG00000019806	-0.440098	1	1	0.856876	Aig1
ENSMUSG00000028221	-0.440354	1	0.851029	0.60377	Pip4p2
ENSMUSG00000020778	-0.445219	1	0.685735	0.746477	Ten1
ENSMUSG00000019794	-0.447781	1	0.918797	0.641061	Katna1
ENSMUSG00000006378	-0.447903	1	0.226191	0.677547	Gcat
ENSMUSG00000039640	-0.454307	1	0.485639	0.734085	Mrpl12
ENSMUSG00000050212	-0.458149	1	0.404286	0.787166	Eva1b
ENSMUSG00000001445	-0.459657	1	0.80932	0.62861	Mrpl10
ENSMUSG00000026878	-0.468292	1	0.724697	1.10816	Rab14
ENSMUSG00000020171	-0.468392	1	0.541658	0.700004	Yeats4
ENSMUSG00000045435	-0.468893	1	0.881196	0.671795	Tmem60
ENSMUSG00000019897	-0.471235	1	0.942649	0.800756	Ccdc59
ENSMUSG00000039163	-0.471263	1	0.508753	0.654797	Cmc1
ENSMUSG00000034744	-0.472442	1	1	0.791226	Nagk
ENSMUSG00000024096	-0.473348	1	0.970763	0.956617	Ralbp1
ENSMUSG00000029681	-0.474021	1	0.989629	0.766807	Bcl7b
ENSMUSG00000031479	-0.477627	1	0.548941	0.654718	Vps36
ENSMUSG00000039771	-0.478304	1	0.832101	0.904347	Polr2j
ENSMUSG00000027649	-0.48209	1	0.683179	0.625333	Ctnnbl1
ENSMUSG00000022681	-0.482369	1	0.656167	0.687239	Ntan1
ENSMUSG00000021114	-0.48253	1	1	0.944521	Atp6v1d
ENSMUSG00000022234	-0.48762	1	0.563749	0.984456	Cct5
ENSMUSG00000049960	-0.487894	1	0.79087	0.886298	Mrps16
ENSMUSG00000006589	-0.488792	1	0.387545	0.744686	Aprt
ENSMUSG00000059363	-0.493898	1	0.57286	0.609334	Fxn
ENSMUSG00000021018	-0.49442	1	0.557727	0.619296	Polr2h
ENSMUSG00000074211	-0.502055	1	0.848865	0.701774	Sdhaf1
ENSMUSG00000045107	-0.502546	1	1	0.706833	Saysd1
ENSMUSG00000025260	-0.502821	1	0.415573	0.65714	Hsd17b10
ENSMUSG00000030960	-0.504707	1	0.90404	0.621178	Eef1akmt2
ENSMUSG00000024725	-0.512992	1	0.116953	0.608229	Ostf1
ENSMUSG00000021241	-0.51434	1	0.970947	0.68761	Isca2
ENSMUSG00000038784	-0.521773	1	0.721135	0.668303	Cnot4
ENSMUSG00000036850	-0.522952	1	0.791086	0.730152	Mrpl41
ENSMUSG00000027637	-0.524253	1	0.294593	0.751661	Rab5if
ENSMUSG00000021037	-0.524516	1	0.643233	0.715586	Ahsa1
ENSMUSG00000020708	-0.525892	1	0.842899	0.886735	Psmc5
ENSMUSG00000034793	-0.52646	1	1	0.676754	G6pc3
ENSMUSG00000019054	-0.527742	1	0.859705	1.12218	Fis1
ENSMUSG00000021213	-0.530176	1	1	0.64416	Akr1c13
ENSMUSG00000028729	-0.534898	1	0.554235	0.689469	Ebna1bp2
ENSMUSG00000024218	-0.536317	1	1	0.67958	Taf11
ENSMUSG00000008140	-0.536574	1	0.865522	1.0074	Emc10
ENSMUSG00000015759	-0.538983	1	0.768124	0.719148	Cnih1
ENSMUSG00000026743	-0.539513	1	0.781751	0.68783	Mllt10
ENSMUSG00000029153	-0.542935	1	1	1.13363	Ociad2
ENSMUSG00000057058	-0.544816	1	0.608244	0.77362	Skap1
ENSMUSG00000032615	-0.545117	1	1	0.626318	Nt5m
ENSMUSG00000033099	-0.546891	1	1	0.706289	Nol12
ENSMUSG00000019370	-0.549614	1	0.76164	1.19399	Calm3
ENSMUSG00000033429	-0.552318	1	0.806784	0.686452	Mcee
ENSMUSG00000034701	-0.556568	1	1	1.2469	Neurod1
ENSMUSG00000020149	-0.556962	1	1	1.24421	Rab1a
ENSMUSG00000029617	-0.55807	1	0.786103	0.677781	Ccz1
ENSMUSG00000031447	-0.559632	1	0.688298	1.62534	Lamp1
ENSMUSG00000100691	-0.560565	1	0.992591	0.629066	2010320M18Rik
ENSMUSG00000014402	-0.560808	1	0.806126	0.764423	Tsg101
ENSMUSG00000027479	-0.562081	1	0.487284	0.788836	Mapre1
ENSMUSG00000026603	-0.563563	1	1	0.719341	Smyd2
ENSMUSG00000022339	-0.564143	1	0.858068	0.624658	Ebag9
ENSMUSG00000009563	-0.565309	1	0.568819	0.691936	Tor2a
ENSMUSG00000026500	-0.56543	1	0.595228	0.785544	Cox20
ENSMUSG00000019796	-0.567076	1	1	0.923107	Lrp11
ENSMUSG00000014195	-0.567512	1	0.353607	0.72521	Dnajc7
ENSMUSG00000047084	-0.567603	1	1	0.751541	Ngrn
ENSMUSG00000024902	-0.567636	1	0.823412	0.719374	Mrpl11
ENSMUSG00000050071	-0.567768	1	0.6889	0.937483	Bex1
ENSMUSG00000037221	-0.568779	1	0.523152	0.627184	Mospd3
ENSMUSG00000029993	-0.569945	1	0.612461	0.671387	Nfu1
ENSMUSG00000025487	-0.571157	1	0.734746	0.78276	Psmd13
ENSMUSG00000029203	-0.571872	1	0.96142	0.932654	Ube2k
ENSMUSG00000023973	-0.577626	1	0.644213	0.657062	Cnpy3
ENSMUSG00000036371	-0.577896	1	0.503286	1.2207	Serbp1
ENSMUSG00000027808	-0.578802	1	0.611749	1.69003	Serp1
ENSMUSG00000038005	-0.580898	1	0.35154	0.672864	Hpf1
ENSMUSG00000070697	-0.581973	1	0.440401	0.669203	Utp3
ENSMUSG00000020949	-0.583421	1	0.488006	0.809669	Fkbp3
ENSMUSG00000030615	-0.583833	1	1	0.850067	Tmem126a
ENSMUSG00000069020	-0.585191	1	0.700676	0.642689	Urm1
ENSMUSG00000028293	-0.587475	1	0.822856	0.629612	Slc35a1
ENSMUSG00000031586	-0.590188	1	0.488573	0.836122	Rbpms
ENSMUSG00000023010	-0.590445	1	0.70059	1.36445	Tmbim6
ENSMUSG00000064326	-0.591226	1	0.407751	0.688099	Siva1
ENSMUSG00000038398	-0.591547	1	0.58505	0.606258	Upf3a
ENSMUSG00000022043	-0.592221	1	0.436118	0.90514	Trim35
ENSMUSG00000038503	-0.592236	1	0.633009	0.634136	Mesd
ENSMUSG00000070283	-0.597468	1	0.858678	0.734824	Ndufaf3
ENSMUSG00000028470	-0.598018	1	0.909602	0.894225	Hint2
ENSMUSG00000014592	-0.600654	1	0.701762	0.642842	Camta1
ENSMUSG00000068391	-0.604086	1	0.870805	0.773082	Chrac1
ENSMUSG00000072640	-0.608761	1	1	0.679004	Lyrm9
ENSMUSG00000022336	-0.609858	1	0.550476	1.02063	Eif3e
ENSMUSG00000025785	-0.612711	1	0.764928	0.694066	Exosc7
ENSMUSG00000018446	-0.614653	1	0.362548	0.702519	C1qbp
ENSMUSG00000029715	-0.616578	1	0.889862	0.672151	Pop7
ENSMUSG00000064068	-0.618371	1	0.708685	0.625853	Mtx1
ENSMUSG00000051232	-0.619344	1	1	0.647425	Tmem199
ENSMUSG00000028333	-0.625501	1	0.334556	0.928067	Anp32b
ENSMUSG00000028165	-0.625558	1	0.715826	0.803971	Cisd2
ENSMUSG00000024571	-0.628245	1	0.835701	0.850983	Gm16286
ENSMUSG00000075227	-0.629194	1	1	0.664826	Znhit2
ENSMUSG00000072235	-0.629951	1	0.766887	1.51741	Tuba1a
ENSMUSG00000068617	-0.631254	1	1	0.999005	Efcab1
ENSMUSG00000022420	-0.632495	1	1	0.634497	Dnal4
ENSMUSG00000056770	-0.632965	1	1	0.824698	Setd3
ENSMUSG00000038628	-0.633422	1	0.980407	0.735902	Polr3k
ENSMUSG00000024790	-0.63509	1	0.628241	0.629792	Sac3d1
ENSMUSG00000023106	-0.635947	1	1	1.01312	Denr
ENSMUSG00000022884	-0.636172	1	0.865028	1.55523	Eif4a2
ENSMUSG00000032002	-0.636796	1	0.564452	0.77457	Dcun1d5
ENSMUSG00000060992	-0.637378	1	1	0.893616	Copz1
ENSMUSG00000026810	-0.637579	1	0.956515	0.72973	Dpm2
ENSMUSG00000071074	-0.638983	1	1	0.843605	Yipf3
ENSMUSG00000009076	-0.643859	1	0.545756	0.609723	Zmat5
ENSMUSG00000022048	-0.644231	1	0.747698	0.766584	Dpysl2
ENSMUSG00000064181	-0.645649	1	0.634956	0.615863	Rab3ip
ENSMUSG00000007892	-0.646227	1	0.739749	3.1996	Rplp1
ENSMUSG00000026568	-0.646678	1	0.665727	0.974637	Mpc2
ENSMUSG00000020018	-0.646774	1	0.489636	0.947814	Snrpf
ENSMUSG00000026457	-0.647643	1	0.56698	0.790258	Adipor1
ENSMUSG00000063253	-0.647931	1	0.670694	0.715665	Scoc
ENSMUSG00000024726	-0.649122	1	0.595937	0.629852	Carnmt1
ENSMUSG00000048076	-0.652029	1	0.878283	1.4844	Arf1
ENSMUSG00000073422	-0.654102	1	1	0.763034	H2-Ke6
ENSMUSG00000031683	-0.657875	1	0.82772	1.09265	Lsm6
ENSMUSG00000004070	-0.660858	1	0.493955	0.724475	Hmox2
ENSMUSG00000032051	-0.661321	1	0.599172	0.707858	Fdx1
ENSMUSG00000022516	-0.663334	1	0.492369	0.652276	Nudt16l1
ENSMUSG00000075705	-0.664973	1	0.243634	0.647014	Msrb1
ENSMUSG00000032839	-0.665473	1	1	0.693239	Trpc1
ENSMUSG00000022024	-0.665694	1	0.57166	0.702765	Sugt1
ENSMUSG00000029440	-0.666267	1	0.6403	0.636107	Psmd9
ENSMUSG00000040370	-0.666384	1	0.9394	0.604067	Etfrf1
ENSMUSG00000062797	-0.666789	1	0.593797	0.63742	Hikeshi
ENSMUSG00000021550	-0.670506	1	0.906732	0.704611	2210016F16Rik
ENSMUSG00000028603	-0.6714	1	1	1.18524	Scp2
ENSMUSG00000025066	-0.67295	1	0.699463	0.953627	Sfr1
ENSMUSG00000061360	-0.67357	1	0.612204	0.79869	Phf5a
ENSMUSG00000028455	-0.674915	1	0.627675	0.650564	Stoml2
ENSMUSG00000027599	-0.676951	1	1	0.696963	Armc1
ENSMUSG00000031505	-0.677875	1	1	0.784818	Naxd
ENSMUSG00000055553	-0.679489	1	0.440895	0.648221	Kxd1
ENSMUSG00000025920	-0.679492	1	1	0.669303	Stau2
ENSMUSG00000061111	-0.682084	1	0.974611	0.990171	Mcrip1
ENSMUSG00000016257	-0.682606	1	0.51233	0.663409	Prelid3b
ENSMUSG00000029221	-0.682942	1	0.658486	0.686954	Slc30a9
ENSMUSG00000034880	-0.683053	1	0.918209	0.784451	Mrpl34
ENSMUSG00000022663	-0.683579	1	0.746522	0.71125	Atg3
ENSMUSG00000024826	-0.683797	1	1	0.692941	Dpf2
ENSMUSG00000006728	-0.684673	1	0.492176	0.861554	Cdk4
ENSMUSG00000017801	-0.685161	1	0.965959	0.649937	Mlx
ENSMUSG00000035278	-0.686788	1	0.431787	0.733484	Plekhj1
ENSMUSG00000031955	-0.686818	1	0.455856	0.660504	Bcar1
ENSMUSG00000053012	-0.688004	1	0.926674	0.86108	Krcc1
ENSMUSG00000021748	-0.688105	1	0.8284	0.762766	Pdhb
ENSMUSG00000061118	-0.688997	1	0.927341	0.625932	Dnajc30
ENSMUSG00000037376	-0.689177	1	1	0.733019	Trmt6
ENSMUSG00000028447	-0.690494	1	1	1.16225	Dctn3
ENSMUSG00000073676	-0.691475	1	0.898261	1.5211	Hspe1
ENSMUSG00000015087	-0.692089	1	1	0.773873	Rabl6
ENSMUSG00000059878	-0.693111	1	0.710022	0.620903	Zfp422
ENSMUSG00000021774	-0.69839	1	0.794164	0.792221	Ube2e1
ENSMUSG00000046756	-0.699364	1	0.613938	0.710973	Mrps7
ENSMUSG00000022365	-0.700894	1	0.67579	1.06066	Derl1
ENSMUSG00000022110	-0.701194	1	0.753936	0.683148	Sucla2
ENSMUSG00000033732	-0.702032	1	0.650307	0.704615	Sf3b3
ENSMUSG00000001416	-0.702475	1	0.504425	0.807812	Cct3
ENSMUSG00000030663	-0.704889	1	0.800867	0.892956	1110004F10Rik
ENSMUSG00000073147	-0.70709	1	0.831601	0.704737	5031425E22Rik
ENSMUSG00000053453	-0.707545	1	0.684687	0.858442	Thoc7
ENSMUSG00000041328	-0.708821	1	0.568593	0.678444	Pcf11
ENSMUSG00000031556	-0.710782	1	0.745412	0.854534	Tm2d2
ENSMUSG00000019087	-0.713231	1	0.915172	1.04579	Atp6ap1
ENSMUSG00000025439	-0.714148	1	0.845944	0.719274	Clns1a
ENSMUSG00000016554	-0.714702	1	0.769605	0.85698	Eif3d
ENSMUSG00000021771	-0.714707	1	0.633402	1.02464	Vdac2
ENSMUSG00000028958	-0.71542	1	1	0.618107	Tmub1
ENSMUSG00000022204	-0.715734	1	0.694329	0.665753	Ngdn
ENSMUSG00000030591	-0.716404	1	0.681542	0.909116	Psmd8
ENSMUSG00000015943	-0.716569	1	1	0.748138	Bola1
ENSMUSG00000024594	-0.717251	1	0.808052	0.843255	Prrc1
ENSMUSG00000014554	-0.717703	1	1	0.718309	Dguok
ENSMUSG00000015478	-0.718604	1	0.956862	0.761578	Rnf5
ENSMUSG00000074247	-0.720653	1	0.893664	0.730615	Dda1
ENSMUSG00000030890	-0.723398	1	0.440971	0.661124	Ilk
ENSMUSG00000037787	-0.723642	1	1	0.710403	Coa8
ENSMUSG00000029198	-0.727081	1	1	0.918317	Grpel1
ENSMUSG00000068039	-0.728943	1	0.570933	0.891807	Tcp1
ENSMUSG00000058407	-0.729272	1	0.680255	0.7649	Txndc9
ENSMUSG00000002968	-0.729932	1	1	0.754313	Med25
ENSMUSG00000027575	-0.730096	1	1	0.717309	Arfgap1
ENSMUSG00000021079	-0.730225	1	0.78868	0.637507	Timm9
ENSMUSG00000023286	-0.731526	1	0.736904	0.740395	Ube2j2
ENSMUSG00000005779	-0.732142	1	0.955606	1.22336	Psmb4
ENSMUSG00000003814	-0.734021	1	1	2.31233	Calr
ENSMUSG00000015290	-0.734965	1	0.835035	0.732106	Ubl4a
ENSMUSG00000001285	-0.735925	1	0.575588	0.609562	Myg1
ENSMUSG00000025858	-0.740501	1	0.919356	0.705496	Get4
ENSMUSG00000032112	-0.740674	1	0.976892	0.791472	Trappc4
ENSMUSG00000002345	-0.745201	1	0.743323	0.641501	Borcs8
ENSMUSG00000034620	-0.746724	1	0.693823	0.658063	Rxylt1
ENSMUSG00000037843	-0.746746	1	1	0.877114	Vstm2l
ENSMUSG00000045752	-0.747508	1	1	1.02539	Tssc4
ENSMUSG00000020397	-0.748036	1	0.872461	0.62694	Med7
ENSMUSG00000014771	-0.748466	1	0.683345	0.611475	Pdcd2
ENSMUSG00000019822	-0.74947	1	0.918302	0.620015	Smpd2
ENSMUSG00000064358	-0.752164	1	1	4.90267	mt-Co3
ENSMUSG00000034343	-0.75282	1	0.41672	0.655443	Ube2f
ENSMUSG00000034345	-0.753851	1	0.849861	0.915076	Gtf2h5
ENSMUSG00000067713	-0.755568	1	0.653135	0.630501	Prkag1
ENSMUSG00000066979	-0.755835	1	0.401487	0.721673	Bub3
ENSMUSG00000019210	-0.755954	1	1	1.41456	Atp6v1e1
ENSMUSG00000060373	-0.756239	1	0.617444	0.984621	Hnrnpc
ENSMUSG00000037089	-0.758397	1	0.588672	0.670034	Slc35b2
ENSMUSG00000035585	-0.761132	1	0.668366	0.749977	Tsen34
ENSMUSG00000025521	-0.761198	1	0.724792	0.669031	Tmem192
ENSMUSG00000007036	-0.764966	1	1	0.788075	Abhd16a
ENSMUSG00000029559	-0.765966	1	1	0.790484	2210016L21Rik
ENSMUSG00000022674	-0.768764	1	0.737352	0.688081	Ube2v2
ENSMUSG00000029535	-0.768826	1	0.869182	0.703079	Triap1
ENSMUSG00000031534	-0.769256	1	0.913343	0.722479	Smim19
ENSMUSG00000027968	-0.769321	1	0.301974	0.606337	Larp7
ENSMUSG00000029922	-0.769364	1	0.678604	0.833026	Mkrn1
ENSMUSG00000037296	-0.770695	1	0.662004	0.690476	Lsm1
ENSMUSG00000078317	-0.770849	1	1	0.715767	F8a
ENSMUSG00000000184	-0.771889	1	1	2.24748	Ccnd2
ENSMUSG00000060475	-0.773139	1	0.626103	0.696323	Wtap
ENSMUSG00000038812	-0.775472	1	0.761314	0.946355	Trmt112
ENSMUSG00000054302	-0.77917	1	0.59067	0.645992	Eapp
ENSMUSG00000020940	-0.779708	1	0.92065	0.774273	Efcab15
ENSMUSG00000036513	-0.781363	1	0.459922	0.617389	Commd2
ENSMUSG00000010054	-0.784796	1	1	0.667892	Tusc2
ENSMUSG00000024013	-0.785294	1	0.557661	0.676681	Fgd2
ENSMUSG00000021103	-0.785997	1	0.835706	0.634201	Mnat1
ENSMUSG00000036114	-0.787786	1	0.693663	0.640242	Rpp25l
ENSMUSG00000101892	-0.791885	1	0.750548	0.625792	9130401M01Rik
ENSMUSG00000078784	-0.791899	1	0.887284	0.804388	Rbis
ENSMUSG00000029673	-0.792274	1	0.424016	0.817302	Auts2
ENSMUSG00000028261	-0.794533	1	0.99595	0.668414	Ndufaf4
ENSMUSG00000038803	-0.796735	1	0.964542	1.40102	Ost4
ENSMUSG00000029817	-0.797295	1	0.535926	0.818002	Tra2a
ENSMUSG00000005566	-0.79938	1	0.518565	0.655224	Trim28
ENSMUSG00000008301	-0.79977	1	0.861475	0.693534	Phax
ENSMUSG00000020955	-0.799799	1	0.957233	0.636383	Ap4s1
ENSMUSG00000030779	-0.800376	1	0.958703	0.890189	Rbbp6
ENSMUSG00000000902	-0.801989	1	0.553029	0.634004	Smarcb1
ENSMUSG00000003923	-0.802322	1	0.580197	0.621445	Tfam
ENSMUSG00000024854	-0.804181	1	0.389553	0.672622	Pold4
ENSMUSG00000029462	-0.805255	1	0.675128	0.860889	Vps29
ENSMUSG00000051483	-0.805731	1	0.413852	0.676917	Cbr1
ENSMUSG00000018196	-0.805877	1	1	0.726976	Glrx2
ENSMUSG00000045438	-0.805903	1	0.73017	0.632757	Cox19
ENSMUSG00000029310	-0.806387	1	0.457229	0.630624	Nudt9
ENSMUSG00000061474	-0.806569	1	0.695091	0.737131	Mrps36
ENSMUSG00000014606	-0.807051	1	0.509012	0.697146	Slc25a11
ENSMUSG00000021905	-0.808149	1	1	0.97572	Dph3
ENSMUSG00000035530	-0.808765	1	0.782894	3.14148	Eif1
ENSMUSG00000035268	-0.811705	1	0.489214	0.739278	Pkig
ENSMUSG00000030685	-0.811768	1	1	0.655145	Kctd13
ENSMUSG00000015672	-0.812507	1	0.644735	0.705693	Mrpl32
ENSMUSG00000001175	-0.815166	1	0.807349	2.63185	Calm1
ENSMUSG00000061650	-0.817845	1	0.743709	0.6365	Med9
ENSMUSG00000020608	-0.818752	1	0.701058	0.904574	Smc6
ENSMUSG00000019795	-0.820029	1	0.738705	0.848996	Pcmt1
ENSMUSG00000007458	-0.821282	1	0.455487	0.762231	M6pr
ENSMUSG00000028878	-0.821327	1	0.622607	0.717151	Fam76a
ENSMUSG00000037608	-0.823703	1	0.925615	1.02766	Bclaf1
ENSMUSG00000020621	-0.824166	1	1	0.654333	Rdh14
ENSMUSG00000049086	-0.824697	1	0.857452	0.826495	Bmyc
ENSMUSG00000028291	-0.825021	1	0.62196	0.680013	Akirin2
ENSMUSG00000029433	-0.825486	1	0.731283	0.684008	Diablo
ENSMUSG00000052214	-0.827451	1	0.825991	0.626203	Opa3
ENSMUSG00000008892	-0.828739	1	0.608935	0.844881	Vdac3
ENSMUSG00000052889	-0.831935	1	0.986186	0.714132	Prkcb
ENSMUSG00000062070	-0.832577	1	0.449294	0.886468	Pgk1
ENSMUSG00000003199	-0.83458	1	0.745355	0.642279	Mpnd
ENSMUSG00000047844	-0.837865	1	0.822607	0.952528	Bex4
ENSMUSG00000040006	-0.839085	1	0.865852	0.803505	Ginm1
ENSMUSG00000029066	-0.83964	1	0.957818	0.995182	Mrpl20
ENSMUSG00000079658	-0.841032	1	0.842008	1.01768	Eloc
ENSMUSG00000032182	-0.841443	1	1	0.806704	Yipf2
ENSMUSG00000026526	-0.842187	1	1	0.874191	Fh1
ENSMUSG00000022571	-0.844118	1	0.744506	0.599164	Pycrl
ENSMUSG00000010607	-0.844139	1	0.888044	0.749726	Pigyl
ENSMUSG00000033845	-0.84555	1	0.577643	0.665728	Mrpl15
ENSMUSG00000006941	-0.850542	1	0.691581	0.93663	Eif1b
ENSMUSG00000025917	-0.854192	1	0.884349	0.764542	Cops5
ENSMUSG00000032221	-0.856334	1	1	0.709321	Mns1
ENSMUSG00000040269	-0.858968	1	1	0.788014	Mrps28
ENSMUSG00000026914	-0.85972	1	0.466568	0.659623	Psmd14
ENSMUSG00000001674	-0.85983	1	0.695159	0.706483	Ddx18
ENSMUSG00000024997	-0.865209	1	0.59087	0.654853	Prdx3
ENSMUSG00000026154	-0.867092	1	0.599377	0.767606	Sdhaf4
ENSMUSG00000003099	-0.867295	1	0.703089	0.62768	Ppp5c
ENSMUSG00000021661	-0.87486	1	0.797406	0.633272	Ankra2
ENSMUSG00000005078	-0.874994	1	1	0.672411	Jkamp
ENSMUSG00000015363	-0.876055	1	0.982425	1.03607	Trabd
ENSMUSG00000033055	-0.876424	1	1	0.775042	Ankrd54
ENSMUSG00000029404	-0.880258	1	0.576322	0.68776	Arl6ip4
ENSMUSG00000031819	-0.880675	1	0.554467	0.636737	Emc8
ENSMUSG00000021497	-0.881519	1	1	0.775411	Txndc15
ENSMUSG00000005687	-0.885473	1	0.915804	0.985882	Bcas2
ENSMUSG00000075054	-0.886381	1	1	0.641166	Yae1d1
ENSMUSG00000005510	-0.88643	1	1	1.01246	Ndufs3
ENSMUSG00000029911	-0.886895	1	0.953258	0.810972	Ssbp1
ENSMUSG00000027203	-0.887428	1	0.347022	0.762336	Dut
ENSMUSG00000020823	-0.888559	1	0.397161	0.652708	Sec14l1
ENSMUSG00000025144	-0.888885	1	0.572143	0.796523	Cenpx
ENSMUSG00000025208	-0.889529	1	0.749294	0.755866	Mrpl43
ENSMUSG00000024387	-0.890224	1	0.560364	0.754749	Csnk2b
ENSMUSG00000067722	-0.89307	1	0.782704	0.610764	BC003965
ENSMUSG00000021431	-0.893479	1	0.896594	0.70347	Snrnp48
ENSMUSG00000007411	-0.893538	1	1	0.732772	Mark3
ENSMUSG00000042831	-0.894362	1	1	0.715922	Alkbh6
ENSMUSG00000036398	-0.894694	1	0.505481	0.933893	Ppp1r11
ENSMUSG00000057440	-0.894801	1	0.589145	0.680514	Mpp7
ENSMUSG00000026956	-0.895222	1	0.617606	0.745984	Uap1l1
ENSMUSG00000079283	-0.895263	1	0.722518	0.618779	2310009B15Rik
ENSMUSG00000056962	-0.896042	1	0.444826	0.632142	Jmjd6
ENSMUSG00000044442	-0.897805	1	0.969905	0.653093	N6amt1
ENSMUSG00000086429	-0.898664	1	0.697007	0.648862	Gt(ROSA)26Sor
ENSMUSG00000051256	-0.898695	1	1	0.77728	Jagn1
ENSMUSG00000020284	-0.899973	1	1	0.658363	Cfap410
ENSMUSG00000061130	-0.902745	1	1	0.816186	Ppm1b
ENSMUSG00000028857	-0.904058	1	0.971685	0.656356	Tmem222
ENSMUSG00000032463	-0.906072	1	0.601191	0.619649	Faim
ENSMUSG00000078572	-0.906333	1	0.879661	0.802935	Ndufaf8
ENSMUSG00000028029	-0.906652	1	0.908943	0.867649	Aimp1
ENSMUSG00000031007	-0.910105	1	1	1.37978	Atp6ap2
ENSMUSG00000031485	-0.910749	1	1	0.726207	Plpbp
ENSMUSG00000023723	-0.912353	1	0.872346	0.710962	Mrps23
ENSMUSG00000026021	-0.912802	1	0.780313	1.15674	Sumo1
ENSMUSG00000040713	-0.914114	1	0.901161	1.31714	Creg1
ENSMUSG00000022111	-0.914632	1	0.336969	0.647626	Uchl3
ENSMUSG00000022338	-0.915409	1	0.977754	1.03703	Eny2
ENSMUSG00000028557	-0.915737	1	1	1.00985	Rnf11
ENSMUSG00000026385	-0.916214	1	0.255109	0.940991	Dbi
ENSMUSG00000032184	-0.920482	1	1	0.864391	Lysmd2
ENSMUSG00000022186	-0.922777	1	1	0.767874	Oxct1
ENSMUSG00000000171	-0.924339	1	0.763568	0.865676	Sdhd
ENSMUSG00000031347	-0.926379	1	0.662299	0.711524	Cetn2
ENSMUSG00000020076	-0.928577	1	0.872105	1.35507	Ddx50
ENSMUSG00000037361	-0.930223	1	0.820647	1.09107	Sf3b6
ENSMUSG00000057572	-0.93076	1	0.727167	0.679959	Zbtb8os
ENSMUSG00000035212	-0.931854	1	0.377239	0.622102	Leprot
ENSMUSG00000002778	-0.93236	1	1	1.1036	Kdelr1
ENSMUSG00000044676	-0.933287	1	0.777816	0.783989	Zfp612
ENSMUSG00000044573	-0.934989	1	0.689369	0.836748	Acp1
ENSMUSG00000029472	-0.939224	1	0.773655	0.979145	Anapc5
ENSMUSG00000045316	-0.939732	1	0.918913	0.590049	Fahd1
ENSMUSG00000068823	-0.943272	1	1	1.19709	Csde1
ENSMUSG00000015790	-0.945167	1	1	0.737726	Surf1
ENSMUSG00000022247	-0.945451	1	0.627025	0.65048	Brix1
ENSMUSG00000030805	-0.948046	1	0.657869	0.662747	Stx4a
ENSMUSG00000002477	-0.949153	1	0.394507	0.810758	Snrpd1
ENSMUSG00000029463	-0.949938	1	0.571983	0.708316	Fam216a
ENSMUSG00000036309	-0.951431	1	0.718319	0.805915	Skp1
ENSMUSG00000066150	-0.953214	1	0.813427	0.658642	Slc31a1
ENSMUSG00000004789	-0.953583	1	1	0.693194	Dlst
ENSMUSG00000031917	-0.955506	1	0.576101	0.629449	Nip7
ENSMUSG00000026576	-0.955678	1	0.583079	1.2979	Atp1b1
ENSMUSG00000029147	-0.956091	1	0.504124	0.731375	Ppm1g
ENSMUSG00000028889	-0.958347	1	0.776818	0.783376	Yrdc
ENSMUSG00000006095	-0.959	1	1	0.915099	Tbcb
ENSMUSG00000044709	-0.959273	1	0.972333	0.763271	Gemin7
ENSMUSG00000030291	-0.960352	1	0.587199	0.688261	Med21
ENSMUSG00000028745	-0.960428	1	0.409345	0.936054	Capzb
ENSMUSG00000014867	-0.961621	1	1	1.36191	Surf4
ENSMUSG00000034993	-0.96224	1	0.465341	0.674589	Vat1
ENSMUSG00000020349	-0.962614	1	0.596528	0.95209	Ppp2ca
ENSMUSG00000019738	-0.963606	1	0.993951	0.814844	Polr2i
ENSMUSG00000027573	-0.96411	1	0.96938	0.625683	Gid8
ENSMUSG00000004319	-0.966308	1	0.971641	0.995701	Clcn3
ENSMUSG00000002015	-0.967198	1	0.808689	0.820103	Bcap31
ENSMUSG00000057388	-0.969383	1	0.306359	0.679985	Mrpl18
ENSMUSG00000027011	-0.969899	1	0.627265	0.82994	Ube2e3
ENSMUSG00000021610	-0.970374	1	0.658783	1.00011	Clptm1l
ENSMUSG00000024949	-0.971824	1	0.867174	0.763349	Sf1
ENSMUSG00000052253	-0.976228	1	1	0.812979	Zfp622
ENSMUSG00000021738	-0.976364	1	0.540281	0.647216	Atxn7
ENSMUSG00000041278	-0.977319	1	0.699393	0.638799	Ttc1
ENSMUSG00000047714	-0.979105	1	0.617155	1.04722	Ppp1r2
ENSMUSG00000026034	-0.979857	1	0.679111	0.83293	Clk1
ENSMUSG00000044982	-0.980856	1	1	0.657262	Sft2d3
ENSMUSG00000057375	-0.981796	1	0.963516	0.707853	Yipf1
ENSMUSG00000044155	-0.983039	1	0.36626	0.686215	Lsm8
ENSMUSG00000025466	-0.986644	1	1	1.0231	Fuom
ENSMUSG00000027829	-0.986966	1	0.525864	0.884318	Ccnl1
ENSMUSG00000003062	-0.987122	1	0.652876	0.726418	Stard3nl
ENSMUSG00000030357	-0.987615	1	0.891377	1.03609	Fkbp4
ENSMUSG00000033585	-0.98821	1	0.621315	0.714445	Ndn
ENSMUSG00000005823	-0.989195	1	1	0.671352	Gpr108
ENSMUSG00000021576	-0.989986	1	0.681125	0.938355	Pdcd6
ENSMUSG00000020321	-0.991601	1	1	1.55891	Mdh1
ENSMUSG00000020180	-0.995198	1	0.545378	0.78677	Snrpd3
ENSMUSG00000078201	-0.996789	1	1	0.636729	Tmem203
ENSMUSG00000042298	-0.996793	1	0.924551	0.758473	Ttc19
ENSMUSG00000054312	-0.996916	1	0.973141	1.08428	Mrps21
ENSMUSG00000068154	-0.998944	1	1	1.06855	Insm1
ENSMUSG00000075701	-1.00337	1	0.873214	1.59355	Selenos
ENSMUSG00000037720	-1.0078	1	1	0.751135	Tmem33
ENSMUSG00000021963	-1.00807	1	0.784688	0.794846	Sap18
ENSMUSG00000020978	-1.01058	1	1	0.831944	Klhdc2
ENSMUSG00000029430	-1.01101	1	0.397212	1.13339	Ran
ENSMUSG00000024248	-1.01254	1	1	2.08773	Cox7a2l
ENSMUSG00000031840	-1.01336	1	1	1.02334	Rab3a
ENSMUSG00000091811	-1.014	1	0.776084	0.661102	Inafm1
ENSMUSG00000003518	-1.01814	1	0.341493	0.711256	Dusp3
ENSMUSG00000060073	-1.01873	1	0.874332	1.31184	Psma3
ENSMUSG00000018442	-1.02053	1	1	0.962379	Derl2
ENSMUSG00000015668	-1.02106	1	1	0.702106	Pdzd11
ENSMUSG00000020440	-1.02255	1	0.887164	1.49517	Arf5
ENSMUSG00000025130	-1.02397	1	1	1.73797	P4hb
ENSMUSG00000063019	-1.02559	1	0.91949	0.684468	Manbal
ENSMUSG00000059436	-1.02686	1	0.680127	0.682188	Max
ENSMUSG00000032997	-1.02739	1	1	0.777029	Chpf
ENSMUSG00000033863	-1.03138	1	0.767506	1.06746	Klf9
ENSMUSG00000038722	-1.0329	1	0.929155	0.839823	Bud31
ENSMUSG00000020732	-1.03315	1	1	0.7442	Rab37
ENSMUSG00000063236	-1.03532	1	1	0.7238	1110038F14Rik
ENSMUSG00000029486	-1.0374	1	0.977857	0.655197	Mrpl1
ENSMUSG00000031783	-1.04006	1	0.858238	0.808138	Polr2c
ENSMUSG00000090101	-1.04101	1	0.891576	0.649961	Snhg9
ENSMUSG00000037958	-1.04104	1	0.86056	0.683657	Nsrp1
ENSMUSG00000028137	-1.0413	1	1	0.837883	Celf3
ENSMUSG00000021537	-1.04222	1	0.625283	0.778295	Cetn3
ENSMUSG00000022940	-1.04223	1	0.80612	0.926315	Pigp
ENSMUSG00000020577	-1.04316	1	0.952681	1.51154	Tspan13
ENSMUSG00000028960	-1.04355	1	1	0.734529	Ube4b
ENSMUSG00000073131	-1.04514	1	1	0.772377	Vma21
ENSMUSG00000043733	-1.04556	1	1	0.886246	Ptpn11
ENSMUSG00000039473	-1.04673	1	0.80367	0.837063	Ubn1
ENSMUSG00000010608	-1.0476	1	0.739946	0.969895	Rbm25
ENSMUSG00000002064	-1.04955	1	1	0.864735	Sdf2
ENSMUSG00000027430	-1.04967	1	0.857852	0.651626	Dtd1
ENSMUSG00000045854	-1.05057	1	1	0.658883	Lyrm2
ENSMUSG00000031879	-1.0513	1	0.627177	0.686932	Ciao2b
ENSMUSG00000020629	-1.05711	1	1	0.769898	Adi1
ENSMUSG00000051989	-1.05793	1	0.600142	0.728539	Smim11
ENSMUSG00000090553	-1.0592	1	0.374934	0.905915	Snrpe
ENSMUSG00000036430	-1.05922	1	0.511241	0.63493	Tbcc
ENSMUSG00000074781	-1.05955	1	0.537	0.811226	Ube2n
ENSMUSG00000028322	-1.06472	1	0.44199	0.632707	Exosc3
ENSMUSG00000000581	-1.06542	1	0.685267	0.769259	C1d
ENSMUSG00000041625	-1.06783	1	1	0.684636	Ggact
ENSMUSG00000038646	-1.06811	1	0.664286	0.719875	Ramac
ENSMUSG00000027531	-1.07005	1	0.623909	0.651552	Impa1
ENSMUSG00000046982	-1.07606	1	1	0.85156	Tshz1
ENSMUSG00000000355	-1.07728	1	0.788592	0.711075	Mcts1
ENSMUSG00000023861	-1.08178	1	0.830456	0.945201	Mpc1
ENSMUSG00000030654	-1.08491	1	0.394734	0.839773	Arl6ip1
ENSMUSG00000091896	-1.08541	1	0.865231	1.01259	Ube2d2a
ENSMUSG00000005447	-1.08566	1	0.232494	0.643784	Pafah1b3
ENSMUSG00000001248	-1.08614	1	1	0.664218	Gramd1a
ENSMUSG00000051166	-1.08702	1	1	0.785317	Eml5
ENSMUSG00000035215	-1.08781	1	0.673287	0.751664	Lsm7
ENSMUSG00000039065	-1.08836	1	1	0.619925	Atpsckmt
ENSMUSG00000020993	-1.08949	1	1	0.945765	Trappc6b
ENSMUSG00000029469	-1.09353	1	1	0.744093	Ift81
ENSMUSG00000020917	-1.09413	1	1	1.945	Acly
ENSMUSG00000026083	-1.09608	1	0.831178	1.09724	Eif5b
ENSMUSG00000028932	-1.09611	1	0.86123	0.869864	Psmc2
ENSMUSG00000031155	-1.09725	1	0.848908	0.675975	Pim2
ENSMUSG00000031568	-1.09949	1	1	0.812102	Rwdd4a
ENSMUSG00000028419	-1.10097	1	0.95165	1.1031	Chmp5
ENSMUSG00000039202	-1.10235	1	0.673451	0.837292	Abhd2
ENSMUSG00000024646	-1.10363	1	0.361752	0.850798	Cyb5a
ENSMUSG00000079037	-1.10847	1	1	1.65964	Prnp
ENSMUSG00000037610	-1.10863	1	1	0.896433	Kcnmb2
ENSMUSG00000063406	-1.11028	1	0.387932	0.736118	Tmed5
ENSMUSG00000018666	-1.11316	1	0.580326	0.752631	Cbx1
ENSMUSG00000036427	-1.11514	1	0.47367	0.874924	Gpi1
ENSMUSG00000025408	-1.12013	1	1	1.26309	Ddit3
ENSMUSG00000011960	-1.12327	1	0.63754	0.713793	Ccnt1
ENSMUSG00000032279	-1.12479	1	0.485475	0.640491	Idh3a
ENSMUSG00000036432	-1.1249	1	1	0.848312	Siah2
ENSMUSG00000021607	-1.13386	1	0.782707	0.779809	Mrpl36
ENSMUSG00000039016	-1.13496	1	1	1.14805	Timm8b
ENSMUSG00000012422	-1.13557	1	1	1.21423	Tmem167
ENSMUSG00000029401	-1.13884	1	0.276047	0.638081	Rilpl2
ENSMUSG00000032026	-1.14103	1	0.57935	1.23578	Rexo2
ENSMUSG00000049606	-1.14659	1	0.617767	0.796199	Zfp644
ENSMUSG00000053898	-1.14881	1	0.33846	0.694907	Ech1
ENSMUSG00000020869	-1.15202	1	0.878467	0.876786	Lrrc59
ENSMUSG00000075706	-1.15268	1	0.761766	1.5794	Gpx4
ENSMUSG00000057561	-1.15443	1	0.758714	0.873814	Eif1a
ENSMUSG00000031590	-1.15625	1	0.403954	0.63273	Frg1
ENSMUSG00000024537	-1.1601	1	0.649936	0.618562	Psmg2
ENSMUSG00000032553	-1.16326	1	0.732457	0.741167	Srprb
ENSMUSG00000015656	-1.16879	1	0.865755	2.31251	Hspa8
ENSMUSG00000011257	-1.16924	1	0.576423	0.696284	Pabpc4
ENSMUSG00000024150	-1.17011	1	0.853681	0.779477	Mcfd2
ENSMUSG00000019478	-1.17122	1	1	0.647185	Rab4a
ENSMUSG00000028466	-1.17288	1	1	0.807188	Creb3
ENSMUSG00000061207	-1.17438	1	0.84188	0.650044	Stk19
ENSMUSG00000039461	-1.17601	1	1	0.821127	Tcta
ENSMUSG00000033021	-1.17621	1	1	0.79147	Gmppa
ENSMUSG00000022404	-1.17806	1	0.684827	0.644834	Slc25a17
ENSMUSG00000039601	-1.17987	1	0.613393	0.693747	Rcan2
ENSMUSG00000058351	-1.18023	1	0.932222	0.750181	Smim4
ENSMUSG00000032449	-1.18484	1	1	0.753158	Slc25a36
ENSMUSG00000075600	-1.18524	1	1	0.793128	Zc3h3
ENSMUSG00000029364	-1.19022	1	0.884891	0.884563	Wsb2
ENSMUSG00000018669	-1.19142	1	1	0.870303	Cdk5rap3
ENSMUSG00000024446	-1.19517	1	0.770088	0.743052	Rpp21
ENSMUSG00000026520	-1.19734	1	1	1.15251	Pycr2
ENSMUSG00000071234	-1.20181	1	1	0.997921	Syndig1l
ENSMUSG00000020116	-1.20497	1	0.759322	0.61324	Pno1
ENSMUSG00000034203	-1.20812	1	1	0.711478	Chchd4
ENSMUSG00000007777	-1.20935	1	0.925387	0.792608	0610009B22Rik
ENSMUSG00000028152	-1.21139	1	1	0.884857	Tspan5
ENSMUSG00000067071	-1.21223	1	1	0.742624	Hes6
ENSMUSG00000031367	-1.21314	1	1	1.03017	Ap1s2
ENSMUSG00000040147	-1.2152	1	1	0.83853	Maob
ENSMUSG00000036391	-1.21611	1	0.915372	0.711053	Sec24a
ENSMUSG00000048486	-1.21884	1	1	0.687098	Fitm2
ENSMUSG00000022479	-1.22349	1	1	0.826412	Vdr
ENSMUSG00000044147	-1.22585	1	0.436648	0.669572	Arf6
ENSMUSG00000027168	-1.2277	1	1	1.35526	Pax6
ENSMUSG00000024063	-1.22832	1	0.759131	0.951541	Lbh
ENSMUSG00000032193	-1.23016	1	0.905055	0.888446	Ldlr
ENSMUSG00000027806	-1.23144	1	0.377541	0.678583	Tsc22d2
ENSMUSG00000032301	-1.23398	1	0.523753	0.842696	Psma4
ENSMUSG00000063856	-1.23556	1	0.525413	1.2485	Gpx1
ENSMUSG00000032965	-1.23682	1	1	0.808123	Ift57
ENSMUSG00000037351	-1.24096	1	1	0.73123	Actr1b
ENSMUSG00000025162	-1.24163	1	0.412374	0.671211	Csnk1d
ENSMUSG00000031255	-1.24337	1	1	0.962607	Sytl4
ENSMUSG00000054263	-1.25108	1	0.382604	0.66301	Lifr
ENSMUSG00000038650	-1.2512	1	0.682541	0.982402	Rnh1
ENSMUSG00000064345	-1.25676	1	1	3.37408	mt-Nd2
ENSMUSG00000021928	-1.259	1	0.984112	0.663264	Ebpl
ENSMUSG00000039001	-1.26097	1	0.785692	2.73553	Rps21
ENSMUSG00000041608	-1.26176	1	1	0.856623	Entpd3
ENSMUSG00000025234	-1.26494	1	0.729412	0.708044	Arih1
ENSMUSG00000004394	-1.27458	1	1	0.990773	Tmed4
ENSMUSG00000004460	-1.27559	1	0.71759	1.06438	Dnajb11
ENSMUSG00000032525	-1.28103	1	1	1.50135	Nktr
ENSMUSG00000032855	-1.28546	1	1	0.711024	Pkd1
ENSMUSG00000020088	-1.28676	1	1	1.26637	Sar1a
ENSMUSG00000015937	-1.2878	1	0.71544	1.12681	Macroh2a1
ENSMUSG00000029166	-1.2879	1	0.974091	0.702822	Mapre3
ENSMUSG00000024277	-1.29167	1	1	0.820555	Mapre2
ENSMUSG00000021772	-1.29248	1	1	0.746258	Nkiras1
ENSMUSG00000027004	-1.29352	1	1	0.9077	Frzb
ENSMUSG00000007050	-1.29477	1	0.282761	0.629017	Lsm2
ENSMUSG00000040945	-1.29803	1	0.457578	0.702032	Rcc2
ENSMUSG00000037025	-1.29997	1	0.872285	0.737497	Foxa2
ENSMUSG00000064363	-1.30543	1	1	3.75716	mt-Nd4
ENSMUSG00000005233	-1.30558	1	0.55893	1.11513	Spc25
ENSMUSG00000029319	-1.30586	1	0.882766	0.708926	Coq2
ENSMUSG00000016559	-1.30715	1	0.591326	2.52059	H3f3b
ENSMUSG00000049091	-1.31089	1	0.972516	0.706813	Sephs2
ENSMUSG00000030660	-1.31777	1	0.977075	0.705874	Pik3c2a
ENSMUSG00000030861	-1.32631	1	1	0.694623	Acadsb
ENSMUSG00000022464	-1.33279	1	1	0.932416	Slc38a4
ENSMUSG00000027642	-1.33577	1	1	1.61249	Rpn2
ENSMUSG00000029467	-1.33802	1	1	1.87934	Atp2a2
ENSMUSG00000054452	-1.3382	1	1	1.80758	Tle5
ENSMUSG00000018474	-1.34338	1	1	0.802181	Chd3
ENSMUSG00000028757	-1.34547	1	1	1.62476	Ddost
ENSMUSG00000052516	-1.34632	1	0.81632	0.792821	Robo2
ENSMUSG00000022463	-1.34664	1	1	0.760089	Srebf2
ENSMUSG00000028822	-1.34696	1	0.788632	1.00511	Tmem50a
ENSMUSG00000031144	-1.34698	1	1	1.05425	Syp
ENSMUSG00000049047	-1.34931	1	1	0.885357	Armcx3
ENSMUSG00000026113	-1.35385	1	1	0.725008	Inpp4a
ENSMUSG00000031984	-1.3575	1	0.578116	0.641577	2810004N23Rik
ENSMUSG00000045996	-1.3694	1	0.922772	0.873251	Polr2k
ENSMUSG00000026078	-1.37161	1	0.427804	0.643545	Pdcl3
ENSMUSG00000016252	-1.37188	1	0.937907	2.19256	Atp5e
ENSMUSG00000042737	-1.3726	1	1	1.46395	Dpm3
ENSMUSG00000037072	-1.37617	1	1	1.75165	Selenof
ENSMUSG00000021876	-1.37972	1	0.992507	1.28829	Rnase4
ENSMUSG00000030494	-1.37978	1	0.602481	0.691038	Rhpn2
ENSMUSG00000030082	-1.38431	1	1	1.25838	Sec61a1
ENSMUSG00000079111	-1.38559	1	1	1.30173	Kdelr2
ENSMUSG00000020859	-1.3939	1	0.373916	0.812975	Spag9
ENSMUSG00000024359	-1.39893	1	1	1.05035	Hspa9
ENSMUSG00000020847	-1.40168	1	1	0.749501	Rph3al
ENSMUSG00000020328	-1.40263	1	0.793961	0.695867	Nudcd2
ENSMUSG00000025967	-1.40899	1	0.823804	1.84478	Eef1b2
ENSMUSG00000062202	-1.41494	1	0.340738	0.688629	Btbd9
ENSMUSG00000064354	-1.41873	1	1	4.39236	mt-Co2
ENSMUSG00000025586	-1.42239	1	1	0.744225	Cpeb1
ENSMUSG00000054808	-1.44571	1	0.42768	0.791248	Actn4
ENSMUSG00000043668	-1.44656	1	1	0.787701	Tox3
ENSMUSG00000035781	-1.44679	1	0.69817	0.712634	R3hdm4
ENSMUSG00000027893	-1.44683	1	1	0.865748	Ahcyl1
ENSMUSG00000013622	-1.44715	1	1	1.2219	Atraid
ENSMUSG00000052033	-1.45537	1	0.794921	0.708225	Pfdn4
ENSMUSG00000070858	-1.45568	1	0.292608	0.704751	Gm1673
ENSMUSG00000027698	-1.47245	1	1	0.71681	Nceh1
ENSMUSG00000074754	-1.47369	1	0.804487	0.833539	Smim26
ENSMUSG00000052040	-1.47865	1	0.484937	0.783752	Klf13
ENSMUSG00000091625	-1.4823	1	0.335879	0.687939	Lsm5
ENSMUSG00000026797	-1.48671	1	1	0.944623	Stxbp1
ENSMUSG00000034994	-1.4885	1	0.920372	2.19786	Eef2
ENSMUSG00000020571	-1.48908	1	1	1.99541	Pdia6
ENSMUSG00000021303	-1.48915	1	1	0.850777	Gng4
ENSMUSG00000035521	-1.49251	1	1	1.0952	Gnptg
ENSMUSG00000018476	-1.49344	1	0.35693	0.829311	Kdm6b
ENSMUSG00000102252	-1.50146	1	0.882688	0.780251	Snrpn
ENSMUSG00000031827	-1.50517	1	0.198468	0.737546	Cotl1
ENSMUSG00000047721	-1.5085	1	0.816874	0.944556	Bola2
ENSMUSG00000030282	-1.51146	1	1	1.0144	Cmas
ENSMUSG00000031596	-1.51624	1	0.583531	0.801736	Slc7a2
ENSMUSG00000024843	-1.51987	1	0.82725	0.976111	Chka
ENSMUSG00000026204	-1.52426	1	1	1.52603	Ptprn
ENSMUSG00000025724	-1.52653	1	1	1.09727	Sec11a
ENSMUSG00000047205	-1.52828	1	1	0.734759	Dusp18
ENSMUSG00000021337	-1.53862	1	1	1.13115	Scgn
ENSMUSG00000034168	-1.5422	1	0.668595	0.768044	Irf2bpl
ENSMUSG00000028393	-1.54262	1	0.349218	0.620548	Alad
ENSMUSG00000039168	-1.55044	1	0.709418	1.3819	Dap
ENSMUSG00000000787	-1.55814	1	1	1.10212	Ddx3x
ENSMUSG00000031697	-1.55843	1	0.447539	0.646696	Orc6
ENSMUSG00000026977	-1.56163	1	0.721651	0.816655	Marchf7
ENSMUSG00000033161	-1.56272	1	1	1.5262	Atp1a1
ENSMUSG00000042757	-1.56533	1	1	0.76084	Tmem108
ENSMUSG00000079036	-1.56666	1	0.646794	0.7548	Alkbh1
ENSMUSG00000031513	-1.56817	1	1	0.90748	Leprotl1
ENSMUSG00000030824	-1.57712	1	0.936683	1.01254	Nucb1
ENSMUSG00000010175	-1.58834	1	1	0.715779	Prox1
ENSMUSG00000021417	-1.59146	1	1	0.800566	Eci2
ENSMUSG00000026347	-1.596	1	1	0.78594	Tmem163
ENSMUSG00000030967	-1.59948	1	1	0.861014	Zranb1
ENSMUSG00000037573	-1.6043	1	0.754149	0.766153	Tob1
ENSMUSG00000060639	-1.62205	1	0.893025	0.754044	H4c9
ENSMUSG00000106918	-1.6225	1	0.861239	1.0403	Mrpl33
ENSMUSG00000066456	-1.62457	1	0.804233	1.42994	Hmgn3
ENSMUSG00000022237	-1.64255	1	0.744204	0.688411	Ankrd33b
ENSMUSG00000051185	-1.64262	1	1	0.993481	Fam174a
ENSMUSG00000040435	-1.65265	1	0.574945	1.02469	Ppp1r15a
ENSMUSG00000060743	-1.66288	1	0.70636	1.86961	H3f3a
ENSMUSG00000037437	-1.66412	1	1	0.732452	Adam32
ENSMUSG00000090291	-1.67267	1	1	0.944468	Lrrc10b
ENSMUSG00000008348	-1.69291	1	0.920241	2.46039	Ubc
ENSMUSG00000019188	-1.69659	1	0.651357	1.31272	H13
ENSMUSG00000038375	-1.7009	1	1	1.07365	Trp53inp2
ENSMUSG00000021670	-1.70548	1	1	0.919077	Hmgcr
ENSMUSG00000032238	-1.70874	1	0.259133	0.789559	Rora
ENSMUSG00000028343	-1.7201	1	0.751275	1.01891	Erp44
ENSMUSG00000030647	-1.73319	1	1	1.58175	Ndufc2
ENSMUSG00000058881	-1.75274	1	1	0.874463	Zfp516
ENSMUSG00000038372	-1.75406	1	0.997942	0.832288	Gmds
ENSMUSG00000030452	-1.76853	1	1	0.743489	Nipa2
ENSMUSG00000039530	-1.77052	1	1	0.989381	Tusc3
ENSMUSG00000020857	-1.79058	1	0.98147	0.621923	Nme2
ENSMUSG00000026473	-1.80047	1	0.81613	1.15127	Glul
ENSMUSG00000040616	-1.80158	1	0.828026	0.659228	Tmem51
ENSMUSG00000078453	-1.80449	1	0.954465	1.37089	Abracl
ENSMUSG00000050856	-1.80829	1	0.935853	1.24366	Atp5k
ENSMUSG00000055128	-1.81429	1	1	0.684662	Cgrrf1
ENSMUSG00000026072	-1.83	1	0.999602	1.2336	Il1r1
ENSMUSG00000002728	-1.86368	1	1	0.868853	Naa20
ENSMUSG00000027952	-1.88019	1	1	0.810277	Pmvk
ENSMUSG00000024026	-1.88295	1	0.767202	1.03053	Glo1
ENSMUSG00000064360	-1.884	1	1	2.08148	mt-Nd3
ENSMUSG00000004032	-1.88429	1	1	0.822193	Gstm5
ENSMUSG00000092274	-1.88559	1	0.854734	1.66436	Neat1
ENSMUSG00000038855	-1.89517	1	0.532296	0.798752	Itpkb
ENSMUSG00000051495	-1.90245	1	1	1.02429	Irf2bp2
ENSMUSG00000020873	-1.91043	1	1	1.2848	Slc35b1
ENSMUSG00000038312	-1.92651	1	0.721237	1.12211	Edem2
ENSMUSG00000015568	-1.93474	1	0.371408	1.02479	Lpl
ENSMUSG00000028630	-1.97231	1	1	0.745328	Dyrk2
ENSMUSG00000018102	-1.97245	1	1	1.65914	H2bc4
ENSMUSG00000020407	-1.98703	1	0.29989	0.732202	Upp1
ENSMUSG00000025867	-1.98927	1	1	1.08226	Cplx2
ENSMUSG00000042215	-1.99993	1	1	0.675964	Bag2
ENSMUSG00000036402	-2.01152	1	1	1.69037	Gng12
ENSMUSG00000022895	-2.03009	1	0.415694	0.795857	Ets2
ENSMUSG00000047591	-2.03095	1	1	1.55711	Mafa
ENSMUSG00000059824	-2.04389	1	1	0.886354	Dbp
ENSMUSG00000028461	-2.07323	1	1	0.78238	Ccdc107
ENSMUSG00000037876	-2.07984	1	1	0.876125	Jmjd1c
ENSMUSG00000029580	-2.09627	1	0.641081	2.44363	Actb
ENSMUSG00000020893	-2.11142	1	1	0.706775	Per1
ENSMUSG00000020225	-2.12289	1	1	1.31714	Tmbim4
ENSMUSG00000068742	-2.1511	1	1	0.920432	Cry2
ENSMUSG00000039470	-2.16261	1	1	1.21992	Zdhhc2
ENSMUSG00000041736	-2.17625	1	0.250628	0.710352	Tspo
ENSMUSG00000004610	-2.17645	1	0.97414	1.16195	Etfb
ENSMUSG00000009246	-2.2032	1	1	1.13847	Trpm5
ENSMUSG00000021775	-2.23552	1	0.977456	0.750566	Nr1d2
ENSMUSG00000020027	-2.28729	1	1	0.786548	Socs2
ENSMUSG00000062382	-2.35324	1	0.74512	0.813472	Ftl1-ps1
ENSMUSG00000023043	-2.35511	1	0.453434	1.73163	Krt18
ENSMUSG00000005936	-2.37791	1	1	0.798061	Kctd20
ENSMUSG00000031770	-2.45077	1	1	1.83283	Herpud1
ENSMUSG00000042626	-2.48094	1	1	0.746904	Shc1
ENSMUSG00000035804	-2.52513	1	1	7.64019	Ins1
ENSMUSG00000028843	-2.52959	1	0.212892	0.762966	Sh3bgrl3
ENSMUSG00000022769	-2.58352	1	0.985541	1.6929	Sdf2l1
ENSMUSG00000024516	-2.58457	1	0.886793	2.02456	Sec11c
ENSMUSG00000023236	-2.68504	1	0.952595	2.63988	Scg5
ENSMUSG00000093930	-2.68588	1	1	1.00215	Hmgcs1
ENSMUSG00000052837	-2.72348	1	0.505286	1.53219	Junb
ENSMUSG00000032265	-2.85456	1	1	1.4911	Tent5a
ENSMUSG00000021025	-2.91548	1	0.505783	1.44657	Nfkbia
ENSMUSG00000024232	-3.11868	1	1	0.991217	Bambi
ENSMUSG00000087651	-3.1342	1	0.857711	0.764489	1500009L16Rik
ENSMUSG00000061808	-3.14663	1	0.662343	3.08629	Ttr
ENSMUSG00000005533	-3.19843	1	1	0.947015	Igf1r
ENSMUSG00000056501	-3.21564	1	0.296136	0.934342	Cebpb
ENSMUSG00000006818	-3.37683	1	0.741087	1.07578	Sod2
ENSMUSG00000031765	-3.5593	1	1	3.25714	Mt1
ENSMUSG00000049382	-3.68419	1	0.592482	1.92862	Krt8
ENSMUSG00000060591	-3.70579	1	0.235153	0.862161	Ifitm2
ENSMUSG00000018339	-4.26007	1	0.562181	1.33271	Gpx3
ENSMUSG00000038530	-4.73215	1	0.616776	1.13257	Rgs4
ENSMUSG00000031762	-4.77235	1	1	2.30712	Mt2
ENSMUSG00000060802	-7.24242	1	0.463461	1.11682	B2m
ENSMUSG00000042745	2.06961	0	0.0467813	0.799435	Id1
ENSMUSG00000053746	1.08205	0	0.380731	0.556094	Ptrh1
ENSMUSG00000000983	1.06452	0	0.0239661	0.703855	Wfdc18
ENSMUSG00000067818	1.002	0	0.0184681	0.700763	Myl9
ENSMUSG00000052565	0.996418	0	0.506495	0.68428	H1f3
ENSMUSG00000027800	0.926467	0	0.0218255	0.654529	Tm4sf1
ENSMUSG00000020911	0.811324	0	0.0184933	0.746297	Krt19
ENSMUSG00000020190	0.791887	0	0.128263	0.56528	Mknk2
ENSMUSG00000001999	0.677258	0	0.116749	0.570142	Blvra
ENSMUSG00000055912	0.672048	0	0.311593	0.557057	Tmem150a
ENSMUSG00000027227	0.623894	0	0.120744	0.552982	Sord
ENSMUSG00000028069	0.552958	0	0.331203	0.56713	Gpatch4
ENSMUSG00000039637	0.541213	0	0.572647	0.562605	Coro7
ENSMUSG00000087336	0.528603	0	1	0.556134	Gm15860
ENSMUSG00000021003	0.51389	0	0.534486	0.566916	Galc
ENSMUSG00000032231	0.430802	0	0.0401375	0.619067	Anxa2
ENSMUSG00000071711	0.383782	0	0.377248	0.577161	Mpst
ENSMUSG00000029036	0.376719	0	0.564216	0.570245	Atad3a
ENSMUSG00000022528	0.348512	0	0.0682773	0.609236	Hes1
ENSMUSG00000060950	0.248555	0	0.926483	0.574197	Trmt61a
ENSMUSG00000043510	0.213516	0	0.380527	0.567744	Hscb
ENSMUSG00000021932	0.202507	0	0.295614	0.587202	Rnaseh2b
ENSMUSG00000025880	0.183316	0	0.13302	0.593381	Smad7
ENSMUSG00000056185	0.181989	0	1	0.567128	Snx32
ENSMUSG00000041161	0.168382	0	0.766566	0.564091	Otud3
ENSMUSG00000028651	0.155026	0	0.333696	0.571862	Ppie
ENSMUSG00000070436	0.112746	0	0.0411852	0.650782	Serpinh1
ENSMUSG00000053553	0.0171528	0	0.502711	0.570208	3110082I17Rik
ENSMUSG00000029027	-0.0184941	0	1	0.602171	Dffb
ENSMUSG00000010057	-0.0238152	0	0.848803	0.577027	Nprl2
ENSMUSG00000030714	-0.0536279	0	0.632094	0.575647	Sgf29
ENSMUSG00000030225	-0.0578939	0	0.227344	0.574534	Dera
ENSMUSG00000026578	-0.076906	0	0.571022	0.585619	Ccdc181
ENSMUSG00000031400	-0.0849523	0	0.286667	0.56364	G6pdx
ENSMUSG00000006335	-0.0940978	0	0.704294	0.577277	Tfpt
ENSMUSG00000025155	-0.108418	0	0.55436	0.59008	Dus1l
ENSMUSG00000099966	-0.120275	0	0.864554	0.591043	2810402E24Rik
ENSMUSG00000054648	-0.136439	0	1	0.65798	Zfp869
ENSMUSG00000026798	-0.16883	0	1	0.577209	Coq4
ENSMUSG00000058388	-0.207816	0	0.788363	0.589179	Phtf1
ENSMUSG00000028683	-0.220263	0	0.868585	0.578583	Eif2b3
ENSMUSG00000101856	-0.226665	0	1	0.580976	1700096K18Rik
ENSMUSG00000027884	-0.22767	0	0.832386	0.582885	Clcc1
ENSMUSG00000029545	-0.247591	0	0.281362	0.579737	Acads
ENSMUSG00000063801	-0.25019	0	1	0.612113	Ap3s2
ENSMUSG00000071632	-0.250219	0	0.957739	0.673859	2510002D24Rik
ENSMUSG00000027998	-0.254947	0	0.626552	0.558533	Plrg1
ENSMUSG00000051768	-0.273275	0	0.415213	0.579992	Xrcc1
ENSMUSG00000001016	-0.280047	0	0.672777	0.723122	Ilf2
ENSMUSG00000046573	-0.280221	0	0.923784	0.57978	Lyrm4
ENSMUSG00000038510	-0.292147	0	0.319581	0.566124	Rpf2
ENSMUSG00000022407	-0.293735	0	0.416079	0.568586	Adsl
ENSMUSG00000051730	-0.294338	0	0.844205	0.576644	Mettl5
ENSMUSG00000038762	-0.300837	0	0.628584	0.762433	Abcf1
ENSMUSG00000019791	-0.306813	0	1	0.839716	Hint3
ENSMUSG00000030056	-0.309328	0	0.0613791	0.576569	Isy1
ENSMUSG00000063802	-0.311388	0	0.911684	0.627313	Hspbp1
ENSMUSG00000026260	-0.318445	0	0.653727	0.803209	Ndufa10
ENSMUSG00000020530	-0.318826	0	0.969907	0.825248	Ggnbp2
ENSMUSG00000027423	-0.325597	0	0.253749	0.767252	Snx5
ENSMUSG00000036775	-0.326362	0	0.886727	0.564951	Decr2
ENSMUSG00000021218	-0.32686	0	0.472777	1.08786	Gdi2
ENSMUSG00000024273	-0.32741	0	0.818157	0.601944	2700062C07Rik
ENSMUSG00000045969	-0.327864	0	0.501036	0.61788	Ing1
ENSMUSG00000005299	-0.330504	0	0.929714	0.632478	Letm1
ENSMUSG00000061286	-0.330566	0	0.479597	0.610248	Exosc5
ENSMUSG00000010609	-0.333867	0	0.536171	0.631128	Psen2
ENSMUSG00000046679	-0.336731	0	0.828415	0.595472	C87436
ENSMUSG00000066175	-0.338735	0	1	0.610935	2510046G10Rik
ENSMUSG00000022913	-0.348913	0	0.692033	0.595958	Psmg1
ENSMUSG00000031774	-0.349812	0	0.728395	0.61393	Psme3ip1
ENSMUSG00000033157	-0.356974	0	0.648387	0.574396	Abhd10
ENSMUSG00000002833	-0.35987	0	0.52317	0.592233	Hdgfl2
ENSMUSG00000056228	-0.363942	0	0.931914	0.601774	Cars2
ENSMUSG00000032314	-0.368321	0	0.539372	0.69164	Etfa
ENSMUSG00000058799	-0.37382	0	0.512373	1.12207	Nap1l1
ENSMUSG00000003309	-0.375523	0	0.54857	0.589384	Ap1m2
ENSMUSG00000032763	-0.376488	0	0.447563	0.5571	Ilvbl
ENSMUSG00000021494	-0.376759	0	1	0.76899	Ddx41
ENSMUSG00000028411	-0.378494	0	1	0.588184	Aptx
ENSMUSG00000030979	-0.383066	0	1	0.562085	Uros
ENSMUSG00000021072	-0.384174	0	0.9046	0.784534	Tmx1
ENSMUSG00000027371	-0.384925	0	1	0.583806	Fahd2a
ENSMUSG00000028795	-0.386306	0	0.390381	0.604343	Ccdc28b
ENSMUSG00000003438	-0.387605	0	0.442548	0.619078	Timm50
ENSMUSG00000042729	-0.393918	0	0.71109	0.622767	Wdr74
ENSMUSG00000025532	-0.394729	0	0.699632	0.58733	Crcp
ENSMUSG00000039018	-0.404183	0	1	0.566451	Mtg1
ENSMUSG00000031388	-0.405644	0	0.304179	0.612248	Naa10
ENSMUSG00000025736	-0.41133	0	1	0.622836	Jmjd8
ENSMUSG00000026127	-0.412174	0	0.44749	0.607734	Imp4
ENSMUSG00000039660	-0.412706	0	0.670242	0.57878	Spout1
ENSMUSG00000033488	-0.413489	0	0.912967	0.61332	Cryzl2
ENSMUSG00000040591	-0.415565	0	1	0.573508	1110051M20Rik
ENSMUSG00000024830	-0.418244	0	0.842459	0.592171	Rps6kb2
ENSMUSG00000024792	-0.418369	0	0.974728	0.651277	Zfpl1
ENSMUSG00000049295	-0.420186	0	0.769474	0.57516	Zfp219
ENSMUSG00000033809	-0.42123	0	0.951777	0.583022	Alg3
ENSMUSG00000024146	-0.423167	0	0.810947	0.79981	Cript
ENSMUSG00000022858	-0.423664	0	0.713688	0.9877	Tra2b
ENSMUSG00000015747	-0.426069	0	0.808002	0.571835	Vps45
ENSMUSG00000028394	-0.427901	0	0.360108	0.585027	Pole3
ENSMUSG00000001786	-0.428141	0	0.674532	0.598952	Fbxo7
ENSMUSG00000036977	-0.431123	0	0.412047	0.560555	Anapc10
ENSMUSG00000028809	-0.431564	0	0.743831	0.99478	Srrm1
ENSMUSG00000029466	-0.431689	0	0.560757	0.575309	Anapc7
ENSMUSG00000026309	-0.433334	0	0.82941	0.75153	Ilkap
ENSMUSG00000116138	-0.433726	0	1	0.5792	C030006K11Rik
ENSMUSG00000050088	-0.434618	0	0.880156	0.588078	1600012H06Rik
ENSMUSG00000016409	-0.435147	0	0.533281	0.586425	Nkap
ENSMUSG00000019471	-0.436377	0	0.619767	0.884744	Cdc37
ENSMUSG00000028099	-0.43792	0	0.500832	0.568906	Polr3c
ENSMUSG00000021555	-0.438812	0	1	0.677744	Naa35
ENSMUSG00000059586	-0.440649	0	0.397319	0.58646	Nsmce2
ENSMUSG00000019804	-0.444758	0	0.406705	1.00304	Snx3
ENSMUSG00000037938	-0.446605	0	0.808508	0.610519	Chchd5
ENSMUSG00000032047	-0.446947	0	0.785729	0.771369	Acat1
ENSMUSG00000091780	-0.447844	0	0.637726	0.559439	Sco2
ENSMUSG00000002658	-0.448042	0	0.498109	0.590493	Gtf2f1
ENSMUSG00000024588	-0.449157	0	1	0.63523	Fech
ENSMUSG00000025791	-0.449555	0	0.758522	0.58341	Pgm1
ENSMUSG00000028890	-0.451416	0	0.864412	0.632954	Mtf1
ENSMUSG00000029551	-0.451936	0	0.738004	0.607957	Psmg3
ENSMUSG00000035559	-0.453675	0	0.536107	0.605393	Mpv17l2
ENSMUSG00000007564	-0.456205	0	0.889042	0.745744	Ppp2r1a
ENSMUSG00000029213	-0.456432	0	0.268817	0.610291	Commd8
ENSMUSG00000024644	-0.45658	0	0.188313	0.595584	Cndp2
ENSMUSG00000002660	-0.456956	0	1	0.868609	Clpp
ENSMUSG00000031360	-0.461376	0	0.845219	0.589643	Ctps2
ENSMUSG00000019528	-0.464578	0	0.24552	0.592147	Gyg
ENSMUSG00000063172	-0.465437	0	0.538546	0.60193	Hspb11
ENSMUSG00000015095	-0.465466	0	1	0.644939	Fbxw5
ENSMUSG00000028847	-0.46613	0	0.697845	0.726586	Trappc3
ENSMUSG00000051978	-0.469028	0	0.755991	0.580847	Erich1
ENSMUSG00000022677	-0.469238	0	0.713504	0.681092	Cep20
ENSMUSG00000003813	-0.470258	0	0.74	0.693686	Rad23a
ENSMUSG00000087497	-0.470867	0	0.690578	0.559638	2810001G20Rik
ENSMUSG00000054716	-0.472204	0	0.79572	0.629615	Zfp771
ENSMUSG00000034205	-0.473526	0	0.300101	0.574042	Loxl2
ENSMUSG00000030286	-0.474863	0	0.777928	0.635972	Emc3
ENSMUSG00000025371	-0.476107	0	0.374666	0.596566	Chmp6
ENSMUSG00000026245	-0.476213	0	0.668027	0.616041	Farsb
ENSMUSG00000042133	-0.47654	0	0.839856	0.987887	Ppig
ENSMUSG00000031948	-0.477836	0	0.932756	0.684951	Kars
ENSMUSG00000017428	-0.478161	0	0.732082	0.844897	Psmd11
ENSMUSG00000069520	-0.479507	0	0.574342	0.575892	Tmem19
ENSMUSG00000050043	-0.480138	0	0.939107	0.637392	Tmx2
ENSMUSG00000019710	-0.480232	0	0.694063	0.771181	Mrpl24
ENSMUSG00000044792	-0.481751	0	0.681051	0.600046	Isca1
ENSMUSG00000048351	-0.482291	0	0.842054	0.585234	Coa7
ENSMUSG00000074093	-0.482807	0	1	0.823113	Svip
ENSMUSG00000025533	-0.484073	0	0.686291	0.59197	Asl
ENSMUSG00000021666	-0.485034	0	1	0.56677	Gfm2
ENSMUSG00000005378	-0.48697	0	0.558237	0.587546	Bud23
ENSMUSG00000024317	-0.487245	0	0.622131	0.625526	Rnf138
ENSMUSG00000004865	-0.487451	0	0.482644	0.70285	Srpk1
ENSMUSG00000051671	-0.48756	0	0.806848	0.608033	Coa6
ENSMUSG00000024853	-0.4881	0	0.671434	1.02686	Sf3b2
ENSMUSG00000020537	-0.490425	0	0.847755	0.582362	Drg2
ENSMUSG00000025410	-0.490903	0	0.690132	0.7794	Dctn2
ENSMUSG00000019797	-0.49807	0	0.719513	0.596625	Mtres1
ENSMUSG00000031671	-0.498405	0	0.861819	0.578182	Setd6
ENSMUSG00000028127	-0.498936	0	1	0.859523	Abcd3
ENSMUSG00000013160	-0.499281	0	0.7855	0.921778	Atp6v0d1
ENSMUSG00000072946	-0.500409	0	0.804834	0.599215	Ptgr2
ENSMUSG00000078813	-0.500593	0	0.667479	0.564629	Leng1
ENSMUSG00000020929	-0.500989	0	0.30974	0.571436	Eftud2
ENSMUSG00000042111	-0.503109	0	0.397918	0.624481	Ccdc115
ENSMUSG00000075229	-0.503794	0	0.687549	0.595722	Ccdc58
ENSMUSG00000003037	-0.504087	0	0.713361	0.731409	Rab8a
ENSMUSG00000064037	-0.504805	0	0.587122	0.567476	Gpn1
ENSMUSG00000017288	-0.505714	0	1	0.654881	Vps53
ENSMUSG00000034544	-0.507629	0	0.788056	0.657536	Rsrc1
ENSMUSG00000026820	-0.509503	0	0.823948	0.569515	Ptges2
ENSMUSG00000075704	-0.509674	0	0.690477	0.575093	Txnrd2
ENSMUSG00000031536	-0.510908	0	0.577264	0.632702	Polb
ENSMUSG00000026427	-0.512455	0	0.998525	0.595867	Eif2d
ENSMUSG00000034424	-0.518	0	0.732943	0.651396	Gcsh
ENSMUSG00000026275	-0.51825	0	0.454099	0.589364	Ppp1r7
ENSMUSG00000030801	-0.521766	0	1	0.554769	Kat8
ENSMUSG00000040466	-0.522032	0	0.0846435	0.56859	Blvrb
ENSMUSG00000050323	-0.522443	0	0.909463	0.568248	Ndufaf6
ENSMUSG00000063785	-0.522751	0	0.328849	0.562879	Utp14a
ENSMUSG00000038520	-0.523656	0	0.96045	0.618698	Tbc1d17
ENSMUSG00000042854	-0.523817	0	0.77818	0.592404	Trp53rkb
ENSMUSG00000017264	-0.524054	0	0.514437	0.565299	Exosc10
ENSMUSG00000005150	-0.525176	0	0.594572	0.572382	Wdr83
ENSMUSG00000026926	-0.526163	0	0.742761	0.603372	Pmpca
ENSMUSG00000020430	-0.528073	0	0.409235	0.568848	Pes1
ENSMUSG00000050373	-0.529119	0	0.471834	0.620488	Snx21
ENSMUSG00000036693	-0.529354	0	0.574153	0.603682	Nop14
ENSMUSG00000020409	-0.529906	0	0.82434	0.623068	Slu7
ENSMUSG00000029725	-0.531032	0	0.543484	0.6038	Ppp1r35
ENSMUSG00000107283	-0.531039	0	0.659588	0.664116	Mpv17
ENSMUSG00000032046	-0.533425	0	0.219509	0.630553	Abhd12
ENSMUSG00000069633	-0.534693	0	1	0.600548	Pex11g
ENSMUSG00000024177	-0.535975	0	0.157716	0.569264	Nme4
ENSMUSG00000018661	-0.536573	0	1	0.623388	Cog1
ENSMUSG00000039983	-0.53662	0	0.745229	0.559774	Ccdc32
ENSMUSG00000028232	-0.537273	0	1	0.560961	Tmem68
ENSMUSG00000051184	-0.537954	0	0.672734	0.578813	Zfp524
ENSMUSG00000060098	-0.539534	0	0.291432	0.557086	Prmt7
ENSMUSG00000021326	-0.539549	0	0.651932	0.673398	Trim27
ENSMUSG00000026727	-0.541062	0	0.24314	0.60253	Rsu1
ENSMUSG00000045038	-0.542562	0	1	0.653855	Prkce
ENSMUSG00000028898	-0.543279	0	0.42431	0.604576	Trnau1ap
ENSMUSG00000089768	-0.5435	0	0.208541	0.688187	Tmsb15b1
ENSMUSG00000066839	-0.544669	0	0.930719	0.612334	Ecsit
ENSMUSG00000098702	-0.54514	0	0.781006	0.629558	1500015A07Rik
ENSMUSG00000073633	-0.545599	0	1	0.583321	Fbxo36
ENSMUSG00000034403	-0.545765	0	0.85745	0.695726	Pja1
ENSMUSG00000016541	-0.545854	0	0.817381	0.88816	Atxn10
ENSMUSG00000018697	-0.545906	0	0.671736	0.574868	Aatf
ENSMUSG00000027708	-0.546161	0	0.670681	0.581289	Dcun1d1
ENSMUSG00000024767	-0.547072	0	0.79157	0.718942	Otub1
ENSMUSG00000028959	-0.547375	0	1	0.6621	Fastk
ENSMUSG00000008690	-0.547925	0	0.372273	0.610195	Ncaph2
ENSMUSG00000033931	-0.54878	0	0.515955	0.589163	Rbm34
ENSMUSG00000022756	-0.549303	0	1	0.587834	Slc7a4
ENSMUSG00000015023	-0.550178	0	0.653372	0.576161	Ddx19a
ENSMUSG00000032563	-0.550794	0	0.55843	0.60289	Mrpl3
ENSMUSG00000020780	-0.551096	0	1	0.791361	Srp68
ENSMUSG00000021282	-0.551297	0	0.828752	1.56606	Eif5
ENSMUSG00000025092	-0.551715	0	1	0.592775	Hspa12a
ENSMUSG00000027067	-0.55226	0	0.374322	0.75427	Ssrp1
ENSMUSG00000024271	-0.553094	0	1	0.583813	Elp2
ENSMUSG00000069678	-0.553256	0	0.961247	0.577585	Pcgf1
ENSMUSG00000049755	-0.555232	0	0.437555	0.591639	Zfp672
ENSMUSG00000039914	-0.555835	0	1	0.641991	Coq10a
ENSMUSG00000026516	-0.558693	0	0.618621	0.590268	Nvl
ENSMUSG00000073423	-0.558812	0	0.705402	0.579131	Zfp414
ENSMUSG00000052926	-0.559739	0	0.331198	0.569103	Rnaseh2a
ENSMUSG00000038152	-0.560183	0	0.789578	0.591873	5033430I15Rik
ENSMUSG00000074405	-0.560983	0	1	0.60256	Zfp865
ENSMUSG00000029776	-0.561618	0	0.934178	0.7001	Hibadh
ENSMUSG00000025138	-0.561749	0	0.582583	0.626224	Sirt7
ENSMUSG00000032212	-0.562642	0	0.973498	0.878269	Sltm
ENSMUSG00000028277	-0.562809	0	0.429544	0.76981	Ube2j1
ENSMUSG00000025326	-0.563007	0	1	0.960597	Ube3a
ENSMUSG00000034321	-0.563311	0	0.538595	0.609378	Exosc1
ENSMUSG00000003778	-0.56352	0	0.741078	0.764915	Brd8
ENSMUSG00000035754	-0.566937	0	0.427701	0.631462	Wdr18
ENSMUSG00000078919	-0.567301	0	1	0.762331	Dpm1
ENSMUSG00000020523	-0.568006	0	0.811566	0.680939	Fam114a2
ENSMUSG00000001962	-0.569131	0	0.721044	0.6474	Fam50a
ENSMUSG00000019737	-0.570018	0	1	0.711484	Syne4
ENSMUSG00000029233	-0.570246	0	0.577878	0.590887	Srd5a3
ENSMUSG00000027406	-0.572044	0	0.476168	0.669514	Idh3b
ENSMUSG00000040599	-0.572619	0	0.405956	0.567631	Mis12
ENSMUSG00000002797	-0.573026	0	0.427838	0.589363	Ggct
ENSMUSG00000034522	-0.573101	0	0.472195	0.582414	Zfp395
ENSMUSG00000028792	-0.574631	0	0.415822	0.690305	Ak2
ENSMUSG00000021650	-0.574829	0	0.523227	0.578268	Ptcd2
ENSMUSG00000022437	-0.574985	0	0.74563	0.728992	Samm50
ENSMUSG00000040040	-0.576273	0	1	0.60517	Ift88
ENSMUSG00000031816	-0.576359	0	1	0.600692	Mthfsd
ENSMUSG00000020843	-0.576683	0	0.5294	0.623603	Timm22
ENSMUSG00000019920	-0.576689	0	0.222628	0.60938	Lims1
ENSMUSG00000029507	-0.576818	0	0.501949	0.570529	Pus1
ENSMUSG00000068921	-0.576821	0	0.611523	0.664713	Dap3
ENSMUSG00000006740	-0.57686	0	1	1.53237	Kif5b
ENSMUSG00000026504	-0.578261	0	1	0.64278	Sdccag8
ENSMUSG00000042063	-0.57967	0	0.967064	0.607678	Zfp386
ENSMUSG00000024983	-0.579745	0	0.732274	0.571355	Vti1a
ENSMUSG00000032905	-0.580088	0	0.704345	0.594234	Atg12
ENSMUSG00000050705	-0.58014	0	1	0.630788	2310061I04Rik
ENSMUSG00000024165	-0.580776	0	0.708487	0.625331	Jpt2
ENSMUSG00000025142	-0.582604	0	0.65223	0.615283	Aspscr1
ENSMUSG00000020775	-0.582996	0	0.616603	0.690582	Mrpl38
ENSMUSG00000031157	-0.583305	0	0.843253	0.662468	Pqbp1
ENSMUSG00000019986	-0.584229	0	0.670299	0.796382	Ahi1
ENSMUSG00000031429	-0.58458	0	0.646202	0.599074	Psmd10
ENSMUSG00000006732	-0.586705	0	1	0.903011	Mettl1
ENSMUSG00000032869	-0.587867	0	1	0.63156	Psmf1
ENSMUSG00000020610	-0.589033	0	1	0.708162	Amz2
ENSMUSG00000003299	-0.589886	0	0.820934	0.712788	Mrpl4
ENSMUSG00000051007	-0.589911	0	1	0.732284	Gatd1
ENSMUSG00000042462	-0.590115	0	0.220307	0.603094	Dctpp1
ENSMUSG00000023852	-0.591908	0	0.281854	0.614648	Chd1
ENSMUSG00000039828	-0.593035	0	0.655641	0.582463	Wdr70
ENSMUSG00000025940	-0.593357	0	0.844411	0.622565	Tmem70
ENSMUSG00000030741	-0.593645	0	0.548469	0.581402	Spns1
ENSMUSG00000031311	-0.595071	0	0.557314	0.832698	Nono
ENSMUSG00000021368	-0.596131	0	0.97103	0.561222	Tbc1d7
ENSMUSG00000031916	-0.597324	0	0.79722	0.627068	Cog8
ENSMUSG00000021484	-0.5983	0	0.74474	1.1509	Lman2
ENSMUSG00000054237	-0.599175	0	0.858016	0.62303	Fra10ac1
ENSMUSG00000024661	-0.599649	0	0.521312	2.86709	Fth1
ENSMUSG00000028292	-0.600799	0	1	0.587481	Rars2
ENSMUSG00000040363	-0.601044	0	1	0.682109	Bcor
ENSMUSG00000033781	-0.601565	0	1	0.588401	Asb13
ENSMUSG00000022774	-0.602464	0	1	0.707531	Ncbp2
ENSMUSG00000038533	-0.603099	0	1	0.571939	Cbfa2t2
ENSMUSG00000027160	-0.603657	0	0.164585	0.621941	Ccdc34
ENSMUSG00000018541	-0.604713	0	0.122788	0.612532	Cwc25
ENSMUSG00000004451	-0.607566	0	0.171027	0.59635	Ralb
ENSMUSG00000044991	-0.608208	0	1	0.594054	Shld1
ENSMUSG00000037214	-0.608246	0	0.956524	0.573636	Thap1
ENSMUSG00000028443	-0.608358	0	0.800008	0.574601	Nudt2
ENSMUSG00000027963	-0.608588	0	1	0.599518	Extl2
ENSMUSG00000058240	-0.608637	0	0.862831	0.648678	Cryzl1
ENSMUSG00000061374	-0.609232	0	0.690284	0.580374	Fiz1
ENSMUSG00000027439	-0.610125	0	1	0.582914	Gzf1
ENSMUSG00000029053	-0.610836	0	0.698923	0.58718	Prkcz
ENSMUSG00000004934	-0.61163	0	0.63917	0.600415	Pias4
ENSMUSG00000036966	-0.612974	0	0.912951	0.630892	Spryd3
ENSMUSG00000006289	-0.614369	0	0.504026	0.633835	Osgep
ENSMUSG00000033793	-0.614593	0	1	0.706451	Atp6v1h
ENSMUSG00000032897	-0.614716	0	0.756256	0.593162	Nfyc
ENSMUSG00000031545	-0.614823	0	0.786008	0.630531	Gpat4
ENSMUSG00000022814	-0.615806	0	0.655648	0.640256	Umps
ENSMUSG00000061758	-0.616366	0	0.650232	0.616292	Akr1b10
ENSMUSG00000027942	-0.616471	0	1	0.784011	4933434E20Rik
ENSMUSG00000030007	-0.616833	0	0.7232	1.07069	Cct7
ENSMUSG00000026851	-0.616868	0	0.916553	0.770698	BC005624
ENSMUSG00000021265	-0.617802	0	1	0.589353	Slc25a29
ENSMUSG00000010505	-0.618058	0	1	0.59692	Myt1
ENSMUSG00000021715	-0.618786	0	0.867738	0.589778	Cwc27
ENSMUSG00000030521	-0.618993	0	0.585187	0.655726	Mphosph10
ENSMUSG00000013150	-0.619078	0	0.94317	0.587128	Gfod2
ENSMUSG00000027552	-0.619268	0	0.718149	0.576446	E2f5
ENSMUSG00000020849	-0.61979	0	0.767547	1.4806	Ywhae
ENSMUSG00000052934	-0.620292	0	0.828754	0.567399	Fbxo31
ENSMUSG00000001054	-0.621628	0	0.807554	0.577495	Rmnd5b
ENSMUSG00000036733	-0.622451	0	0.688737	0.684965	Rbm42
ENSMUSG00000005981	-0.62301	0	0.379573	0.559274	Trap1
ENSMUSG00000019578	-0.623038	0	1	0.790295	Ubxn6
ENSMUSG00000035171	-0.623273	0	0.605813	0.604566	1110059E24Rik
ENSMUSG00000019943	-0.623307	0	0.91834	1.15318	Atp2b1
ENSMUSG00000028684	-0.624262	0	0.980266	0.638097	Urod
ENSMUSG00000055917	-0.624386	0	0.604886	0.583899	Zfp277
ENSMUSG00000097121	-0.624882	0	0.799591	0.576012	D130020L05Rik
ENSMUSG00000068328	-0.625232	0	0.430239	0.687261	Aup1
ENSMUSG00000036376	-0.625393	0	0.371353	0.57448	Abt1
ENSMUSG00000000127	-0.626126	0	0.597575	0.564257	Fer
ENSMUSG00000024666	-0.626543	0	0.670781	0.572399	Tmem138
ENSMUSG00000074513	-0.626714	0	1	0.647382	Arfip1
ENSMUSG00000003423	-0.627332	0	0.259888	0.577518	Pih1d1
ENSMUSG00000038383	-0.627693	0	1	0.568264	Pigu
ENSMUSG00000033701	-0.628812	0	0.98822	0.762348	Acbd6
ENSMUSG00000038145	-0.629055	0	0.167039	0.606744	Snrk
ENSMUSG00000059689	-0.629677	0	0.82189	0.613214	Zfp637
ENSMUSG00000016503	-0.629792	0	0.749459	0.684628	Gtf3a
ENSMUSG00000000339	-0.630095	0	0.61904	0.59302	Rtca
ENSMUSG00000046826	-0.630527	0	1	0.613685	Fam187b
ENSMUSG00000003575	-0.631041	0	0.869487	0.564694	Crtc1
ENSMUSG00000030868	-0.631806	0	0.393616	0.5749	Dctn5
ENSMUSG00000014791	-0.633105	0	0.693501	0.569474	Elmo3
ENSMUSG00000015027	-0.633393	0	0.872403	0.577674	Galns
ENSMUSG00000062373	-0.633614	0	1	1.05821	Tmem65
ENSMUSG00000024269	-0.635	0	0.693991	0.550552	Tpgs2
ENSMUSG00000017307	-0.635699	0	0.827452	0.580858	Acot8
ENSMUSG00000029432	-0.635927	0	1	0.663437	Nipsnap2
ENSMUSG00000029253	-0.636517	0	0.540316	0.57759	Cenpc1
ENSMUSG00000024287	-0.637319	0	0.567036	0.610011	Thoc1
ENSMUSG00000031352	-0.6374	0	0.719129	0.59263	Hccs
ENSMUSG00000031156	-0.638047	0	1	0.631178	Slc35a2
ENSMUSG00000036023	-0.638532	0	0.428181	0.588931	Parp2
ENSMUSG00000079179	-0.63855	0	0.701096	0.622577	Rab10os
ENSMUSG00000032480	-0.638633	0	0.702592	0.66511	Dhx30
ENSMUSG00000004980	-0.638768	0	0.650194	1.40093	Hnrnpa2b1
ENSMUSG00000030096	-0.639904	0	0.790171	0.995017	Slc6a6
ENSMUSG00000027981	-0.640436	0	0.663765	0.593199	Rnpc3
ENSMUSG00000028863	-0.640689	0	0.477402	0.624176	Meaf6
ENSMUSG00000066357	-0.640924	0	0.889315	0.702657	Wdr6
ENSMUSG00000025428	-0.641015	0	0.802948	1.49858	Atp5a1
ENSMUSG00000024145	-0.641113	0	0.698366	0.563187	Pigf
ENSMUSG00000058503	-0.641689	0	0.664883	0.679814	Fam133b
ENSMUSG00000006058	-0.641988	0	0.770112	0.830814	Snf8
ENSMUSG00000003184	-0.642729	0	0.587531	0.601374	Irf3
ENSMUSG00000021051	-0.642753	0	0.890601	0.610983	Ppp2r5e
ENSMUSG00000042625	-0.642862	0	1	0.7864	Safb2
ENSMUSG00000033379	-0.642995	0	0.955715	1.64579	Atp6v0b
ENSMUSG00000031753	-0.643854	0	0.982137	0.586846	Cog4
ENSMUSG00000028049	-0.64389	0	0.797382	0.671618	Scamp3
ENSMUSG00000074576	-0.644009	0	1	0.555264	Mocs3
ENSMUSG00000007338	-0.647065	0	0.454178	0.605067	Mrpl49
ENSMUSG00000026280	-0.647828	0	1	0.61117	Atg4b
ENSMUSG00000010517	-0.648113	0	0.927202	0.66241	Faf1
ENSMUSG00000073838	-0.649032	0	0.569701	0.597968	Tufm
ENSMUSG00000037503	-0.649198	0	0.409554	0.585575	Fam168b
ENSMUSG00000035629	-0.649483	0	0.94927	0.570629	Rubcn
ENSMUSG00000061273	-0.649712	0	0.958154	0.559437	Mmgt1
ENSMUSG00000056050	-0.651065	0	1	1.28912	Mia3
ENSMUSG00000022711	-0.651479	0	0.453793	0.598394	Pmm2
ENSMUSG00000026000	-0.651487	0	0.791773	0.605219	Lancl1
ENSMUSG00000017286	-0.651636	0	0.619333	0.644668	Glod4
ENSMUSG00000028187	-0.652587	0	0.551922	0.609772	Rpf1
ENSMUSG00000036188	-0.654144	0	1	0.566789	Ankmy2
ENSMUSG00000052406	-0.656	0	0.536032	0.570328	Rexo4
ENSMUSG00000074182	-0.656326	0	0.608747	0.572673	Znhit6
ENSMUSG00000037600	-0.656487	0	0.920535	0.579921	Kdf1
ENSMUSG00000030034	-0.656538	0	0.70275	0.618808	Ino80b
ENSMUSG00000045302	-0.656936	0	1	0.803201	Preb
ENSMUSG00000042328	-0.657295	0	0.664965	0.580571	Hps4
ENSMUSG00000031918	-0.657299	0	1	0.612595	Mtmr2
ENSMUSG00000036845	-0.657717	0	0.793607	0.601996	Lin37
ENSMUSG00000022742	-0.657837	0	1	0.654353	Cpox
ENSMUSG00000020375	-0.658134	0	1	0.606089	Rufy1
ENSMUSG00000067873	-0.658194	0	1	0.687912	Htatsf1
ENSMUSG00000028622	-0.658922	0	0.506304	0.575591	Mrpl37
ENSMUSG00000015869	-0.658938	0	0.658925	0.63133	Prpsap1
ENSMUSG00000035601	-0.661017	0	1	0.550159	Trmt10b
ENSMUSG00000035139	-0.661157	0	0.70648	0.582257	Secisbp2
ENSMUSG00000032641	-0.661414	0	0.482048	0.563656	Gpr19
ENSMUSG00000091050	-0.661664	0	1	0.61871	9330020H09Rik
ENSMUSG00000034484	-0.662579	0	0.23914	0.711286	Snx2
ENSMUSG00000011658	-0.662839	0	1	0.574112	Fuz
ENSMUSG00000096935	-0.662894	0	1	0.583793	1700113A16Rik
ENSMUSG00000054708	-0.663606	0	1	0.62504	Ankrd24
ENSMUSG00000059005	-0.663996	0	0.657593	1.35251	Hnrnpa3
ENSMUSG00000027809	-0.664416	0	0.600998	0.569351	Etfdh
ENSMUSG00000024191	-0.664523	0	0.899932	0.583648	Bnip1
ENSMUSG00000038876	-0.665183	0	0.603558	0.630416	Rnf146
ENSMUSG00000021420	-0.665613	0	0.80596	0.61358	Fars2
ENSMUSG00000061559	-0.666757	0	0.957461	0.742706	Wdr61
ENSMUSG00000028383	-0.666782	0	0.573765	0.595437	Hsdl2
ENSMUSG00000026753	-0.666938	0	0.938488	0.71969	Ppp6c
ENSMUSG00000021039	-0.667472	0	0.678396	0.767605	Snw1
ENSMUSG00000035958	-0.667988	0	0.340196	0.570287	Tdp2
ENSMUSG00000040605	-0.668327	0	1	1.56487	Bace2
ENSMUSG00000035960	-0.668417	0	0.381237	0.617062	Apex1
ENSMUSG00000064341	-0.668686	0	0.986405	3.76078	mt-Nd1
ENSMUSG00000024491	-0.668916	0	0.732628	0.661005	Rbm27
ENSMUSG00000002329	-0.669092	0	0.862315	0.655309	Mdp1
ENSMUSG00000060147	-0.669139	0	0.594841	0.919284	Serpinb6a
ENSMUSG00000022503	-0.669439	0	0.22947	0.593574	Nubp1
ENSMUSG00000029474	-0.670069	0	1	0.635516	Rnf34
ENSMUSG00000039285	-0.670719	0	1	0.768471	Azi2
ENSMUSG00000022020	-0.671282	0	0.461698	0.565505	Naa16
ENSMUSG00000020925	-0.672279	0	0.74006	0.559691	Ccdc43
ENSMUSG00000020457	-0.67349	0	0.932866	0.735033	Drg1
ENSMUSG00000018648	-0.673492	0	0.351079	0.594043	Dusp14
ENSMUSG00000054309	-0.673533	0	0.752382	0.592419	Cpsf3
ENSMUSG00000032030	-0.673795	0	0.971131	0.695204	Cul5
ENSMUSG00000042419	-0.673835	0	1	0.620181	Nfkbil1
ENSMUSG00000062761	-0.674065	0	0.541138	0.590641	Zfp512
ENSMUSG00000026197	-0.67418	0	1	0.638807	Zfand2b
ENSMUSG00000031399	-0.674459	0	1	0.638653	Fam3a
ENSMUSG00000040562	-0.674613	0	0.119912	0.653805	Gstm2
ENSMUSG00000014601	-0.675651	0	0.93821	0.568026	Strip1
ENSMUSG00000029655	-0.675817	0	0.959499	0.860716	N4bp2l2
ENSMUSG00000037740	-0.676488	0	0.868614	0.796932	Mrps26
ENSMUSG00000025470	-0.676543	0	0.772134	0.594991	Zfp511
ENSMUSG00000048307	-0.676909	0	0.906992	0.567184	Ankrd46
ENSMUSG00000029346	-0.678793	0	0.467247	0.575272	Srrd
ENSMUSG00000052833	-0.679539	0	0.313837	0.615102	Sae1
ENSMUSG00000035722	-0.680371	0	1	0.577166	Abca7
ENSMUSG00000039759	-0.680565	0	0.753777	0.618402	Thap3
ENSMUSG00000028657	-0.680901	0	0.625425	0.676451	Ppt1
ENSMUSG00000033272	-0.680981	0	0.664047	0.62511	Slc35a4
ENSMUSG00000032309	-0.681235	0	0.867268	0.6137	Fbxo22
ENSMUSG00000019124	-0.681251	0	1	0.682108	Scrn1
[truncated: 6,025 more rows]

## Sheet: agedF
name	min_lfc	n_cl_de	rel_beta_expr	mean_expr_in_expr_cells	gene_symbol
ENSMUSG00000026950	3.77947	6	1	0.658197	Neb
ENSMUSG00000074059	3.75716	6	1	0.688096	Fbxw18
ENSMUSG00000050520	3.48376	6	0.57009	0.749059	Cldn8
ENSMUSG00000034780	2.86035	6	1	0.5542	B3galt1
ENSMUSG00000040046	2.76773	6	1	0.849076	Tph1
ENSMUSG00000040181	2.64579	6	1	1.01731	Fmo1
ENSMUSG00000050069	2.63449	6	1	0.637164	Grem2
ENSMUSG00000026185	2.38605	6	0.197249	0.735701	Igfbp5
ENSMUSG00000058056	2.20371	6	0.297676	0.736855	Palld
ENSMUSG00000022324	1.96817	6	0.404144	0.658912	Matn2
ENSMUSG00000030717	1.76836	6	0.498034	1.66391	Nupr1
ENSMUSG00000022853	1.7296	6	1	0.538124	Ehhadh
ENSMUSG00000021913	1.70335	6	1	0.836156	Ogdhl
ENSMUSG00000027332	1.68407	6	1	0.735356	Ivd
ENSMUSG00000052374	1.64421	6	1	0.580101	Actn2
ENSMUSG00000022425	1.64103	6	0.598511	1.03196	Enpp2
ENSMUSG00000046070	1.35731	6	1	0.662691	Igfals
ENSMUSG00000042589	1.33191	6	1	0.601389	Cux2
ENSMUSG00000021703	1.31397	6	1	0.609458	Serinc5
ENSMUSG00000022106	1.30493	6	0.573705	0.603583	Rcbtb2
ENSMUSG00000026687	1.2925	6	1	0.698646	Aldh9a1
ENSMUSG00000025993	1.2741	6	0.263231	0.665906	Slc40a1
ENSMUSG00000036298	1.26047	6	1	0.539639	Slc2a13
ENSMUSG00000030268	1.25923	6	1	0.563778	Bcat1
ENSMUSG00000079157	1.22156	6	1	0.628041	Fam155a
ENSMUSG00000026834	1.17462	6	1	0.651056	Acvr1c
ENSMUSG00000003348	1.03998	6	0.618069	0.557001	Mob3a
ENSMUSG00000043300	1.01304	6	1	0.619934	B3galnt1
ENSMUSG00000027188	1.00873	6	0.731288	0.66924	Pamr1
ENSMUSG00000028488	0.977017	6	1	0.610225	Sh3gl2
ENSMUSG00000031107	0.961707	6	0.779566	0.610487	Rbmx2
ENSMUSG00000040613	0.959473	6	0.721192	0.656195	Apobec1
ENSMUSG00000019558	0.929275	6	0.872274	0.633285	Slc6a8
ENSMUSG00000010663	0.925435	6	0.712268	0.594837	Fads1
ENSMUSG00000032034	0.887192	6	1	0.59029	Kcnj5
ENSMUSG00000029211	0.87947	6	1	0.545906	Gabra4
ENSMUSG00000020256	0.8762	6	1	0.653069	Aldh1l2
ENSMUSG00000058488	0.866039	6	1	0.597967	Kl
ENSMUSG00000039899	0.854027	6	0.271171	0.676648	Fgl2
ENSMUSG00000036502	0.838939	6	1	0.57837	Tmem255a
ENSMUSG00000022054	0.837986	6	0.604791	0.635407	Nefm
ENSMUSG00000003809	0.827709	6	1	0.60413	Gcdh
ENSMUSG00000032578	0.819849	6	0.48533	0.695983	Cish
ENSMUSG00000037685	0.789916	6	1	0.640173	Atp8a1
ENSMUSG00000024127	0.78044	6	1	0.744313	Prepl
ENSMUSG00000027199	0.778814	6	0.407303	0.71164	Gatm
ENSMUSG00000037306	0.765137	6	0.469357	0.554372	Man1c1
ENSMUSG00000054013	0.765032	6	1	0.59661	Tmem179
ENSMUSG00000037369	0.740821	6	1	0.608	Kdm6a
ENSMUSG00000020027	0.738856	6	1	0.786548	Socs2
ENSMUSG00000047747	0.724689	6	0.395975	0.632217	Rnf150
ENSMUSG00000044976	0.705167	6	1	0.621512	Wdr72
ENSMUSG00000048483	0.699895	6	1	0.602363	Zdhhc22
ENSMUSG00000051043	0.691183	6	0.828257	0.59814	Gprc5c
ENSMUSG00000096768	0.687976	6	1	0.788881	Gm47283
ENSMUSG00000005268	0.68471	6	1	1.59602	Prlr
ENSMUSG00000044349	0.669513	6	1	1.15009	Snhg11
ENSMUSG00000079037	0.666498	6	1	1.65964	Prnp
ENSMUSG00000031825	0.641747	6	0.26033	0.941903	Crispld2
ENSMUSG00000044197	0.64135	6	0.177797	0.585885	Gpr146
ENSMUSG00000021495	0.638785	6	1	0.616599	Fam193b
ENSMUSG00000055320	0.632991	6	1	0.750495	Tead1
ENSMUSG00000060671	0.632404	6	1	0.547811	Atp8b2
ENSMUSG00000027111	0.630908	6	0.449392	0.720028	Itga6
ENSMUSG00000053436	0.627654	6	1	0.750433	Mapk14
ENSMUSG00000050199	0.627442	6	0.444614	0.572734	Lgr4
ENSMUSG00000001802	0.623042	6	1	0.586906	Lrp3
ENSMUSG00000022550	0.618037	6	1	0.591092	Adck5
ENSMUSG00000027230	0.616197	6	0.772859	0.675863	Creb3l1
ENSMUSG00000027350	0.602819	6	1	2.99533	Chgb
ENSMUSG00000024754	0.599408	6	0.136173	0.573973	Cemip2
ENSMUSG00000026600	0.589211	6	0.559652	0.620125	Soat1
ENSMUSG00000038065	0.587056	6	1	0.547073	Mturn
ENSMUSG00000048756	0.586926	6	0.780008	0.66176	Foxo3
ENSMUSG00000061887	0.578655	6	1	0.745649	Ssbp3
ENSMUSG00000039384	0.577651	6	1	0.719012	Dusp10
ENSMUSG00000030203	0.574747	6	0.680725	0.587282	Dusp16
ENSMUSG00000024381	0.571848	6	0.319189	0.615179	Bin1
ENSMUSG00000019977	0.570262	6	1	0.661914	Hbs1l
ENSMUSG00000031016	0.56797	6	0.797344	0.642623	Wee1
ENSMUSG00000032612	0.567796	6	1	0.666929	Usp4
ENSMUSG00000025366	0.567567	6	1	0.706119	Esyt1
ENSMUSG00000058446	0.563663	6	1	0.722279	Znrf2
ENSMUSG00000020715	0.563616	6	0.365551	0.737768	Ern1
ENSMUSG00000056296	0.562307	6	1	0.664704	Synpr
ENSMUSG00000047036	0.561787	6	1	0.685359	Zfp445
ENSMUSG00000032712	0.56085	6	1	0.806936	Resf1
ENSMUSG00000028552	0.559892	6	0.530904	0.575348	Eps15
ENSMUSG00000027495	0.556841	6	1	0.730452	Fam210b
ENSMUSG00000040265	0.55641	6	0.834786	0.615248	Dnm3
ENSMUSG00000067889	0.5529	6	1	0.628816	Sptbn2
ENSMUSG00000002688	0.544582	6	1	0.584871	Prkd1
ENSMUSG00000039578	0.534156	6	1	0.567078	Ccser1
ENSMUSG00000030852	0.532886	6	1	0.755942	Tacc2
ENSMUSG00000026805	0.531699	6	1	0.600364	Barhl1
ENSMUSG00000000416	0.529499	6	1	0.7364	Cttnbp2
ENSMUSG00000034190	0.527853	6	1	0.62207	Chmp7
ENSMUSG00000026496	0.523038	6	0.479657	0.6448	Parp1
ENSMUSG00000063810	0.52211	6	1	0.592539	Alms1
ENSMUSG00000099162	0.520976	6	1	0.699435	Gm27168
ENSMUSG00000039046	0.511102	6	0.528581	0.56822	Usp6nl
ENSMUSG00000028063	0.507911	6	0.597014	1.28106	Lmna
ENSMUSG00000002107	0.503353	6	0.193786	0.658701	Celf2
ENSMUSG00000061306	0.500351	6	1	1.00604	Slc38a10
ENSMUSG00000000787	0.499184	6	1	1.10212	Ddx3x
ENSMUSG00000035847	0.493132	6	1	1.03691	Ids
ENSMUSG00000023088	0.487469	6	0.712847	0.57364	Abcc1
ENSMUSG00000021468	0.480561	6	1	0.616647	Sptlc1
ENSMUSG00000110710	0.474927	6	1	0.644024	C78859
ENSMUSG00000030082	0.469732	6	1	1.25838	Sec61a1
ENSMUSG00000021823	0.468647	6	0.438194	0.701677	Vcl
ENSMUSG00000022257	0.466459	6	1	0.728123	Laptm4b
ENSMUSG00000001627	0.462799	6	0.469648	0.99696	Ifrd1
ENSMUSG00000028211	0.458119	6	0.544719	0.83767	Trp53inp1
ENSMUSG00000029761	0.456156	6	0.173935	0.751429	Cald1
ENSMUSG00000034731	0.455571	6	0.752183	0.723173	Dgkh
ENSMUSG00000019852	0.4547	6	1	1.13101	Arfgef3
ENSMUSG00000052397	0.45389	6	0.271479	0.708788	Ezr
ENSMUSG00000018821	0.450431	6	0.341483	0.685275	Avpi1
ENSMUSG00000027933	0.449231	6	1	0.660873	Ints3
ENSMUSG00000028456	0.44856	6	1	0.604359	Unc13b
ENSMUSG00000003435	0.442428	6	1	0.824746	Supt5
ENSMUSG00000030089	0.437467	6	1	0.605525	Slc41a3
ENSMUSG00000038375	0.434737	6	1	1.07365	Trp53inp2
ENSMUSG00000060090	0.433508	6	0.826794	0.586089	Rp2
ENSMUSG00000022263	0.432265	6	1	0.721631	Trio
ENSMUSG00000039976	0.429764	6	1	0.666104	Tbc1d16
ENSMUSG00000031278	0.429337	6	0.604426	0.605026	Acsl4
ENSMUSG00000031709	0.428746	6	0.723377	0.600822	Tbc1d9
ENSMUSG00000021585	0.427462	6	0.378151	0.617105	Cast
ENSMUSG00000053398	0.421609	6	0.363138	0.729571	Phgdh
ENSMUSG00000066036	0.421061	6	1	1.05268	Ubr4
ENSMUSG00000030909	0.421048	6	1	0.633508	Anks4b
ENSMUSG00000027244	0.418425	6	1	0.711528	Atg13
ENSMUSG00000045294	0.416218	6	1	0.996647	Insig1
ENSMUSG00000045838	0.413647	6	1	0.558637	Ccdc9b
ENSMUSG00000057522	0.411463	6	0.78613	0.820288	Spop
ENSMUSG00000024493	0.410852	6	1	0.803758	Lars
ENSMUSG00000029833	0.410308	6	0.716247	0.650825	Trim24
ENSMUSG00000005968	0.40886	6	0.507217	0.685808	Tuft1
ENSMUSG00000022031	0.404987	6	1	0.721523	Elp3
ENSMUSG00000022911	0.40383	6	0.419598	0.605966	Arl13b
ENSMUSG00000025369	0.403202	6	1	0.807675	Smarcc2
ENSMUSG00000035901	0.403159	6	0.631062	0.611737	Dennd5a
ENSMUSG00000022419	0.400157	6	1	0.875597	Deptor
ENSMUSG00000040859	0.397626	6	1	0.6963	Bsdc1
ENSMUSG00000046876	0.393597	6	1	0.679198	Atxn1
ENSMUSG00000021978	0.388972	6	0.838344	0.559364	Extl3
ENSMUSG00000002031	0.3885	6	1	0.628365	Ift46
ENSMUSG00000041638	0.386381	6	1	0.641641	Gcn1
ENSMUSG00000038143	0.385053	6	1	0.702726	Stox2
ENSMUSG00000040850	0.383299	6	1	0.762011	Psme4
ENSMUSG00000039879	0.382908	6	1	0.64131	Heca
ENSMUSG00000029223	0.381711	6	0.555808	0.70354	Uchl1
ENSMUSG00000024236	0.381322	6	0.525892	0.632168	Svil
ENSMUSG00000024843	0.38005	6	0.82725	0.976111	Chka
ENSMUSG00000099413	0.378629	6	1	0.713528	Gm17767
ENSMUSG00000005774	0.378432	6	1	0.60533	Rfx5
ENSMUSG00000028967	0.377245	6	0.498853	0.973074	Errfi1
ENSMUSG00000030407	0.366045	6	0.950155	0.625757	Qpctl
ENSMUSG00000031154	0.365526	6	1	0.655131	Otud5
ENSMUSG00000049804	0.365272	6	1	0.587038	Armcx4
ENSMUSG00000020917	0.364374	6	1	1.945	Acly
ENSMUSG00000001729	0.362994	6	0.936234	0.699972	Akt1
ENSMUSG00000068740	0.362422	6	1	0.641508	Celsr2
ENSMUSG00000071862	0.361839	6	1	0.593738	Lrrtm2
ENSMUSG00000053617	0.358538	6	1	0.745902	Sh3pxd2a
ENSMUSG00000001924	0.357268	6	1	0.808179	Uba1
ENSMUSG00000059456	0.355676	6	0.391678	0.573725	Ptk2b
ENSMUSG00000029313	0.351972	6	1	0.69016	Aff1
ENSMUSG00000016526	0.350074	6	1	0.590937	Dyrk3
ENSMUSG00000011306	0.34959	6	1	0.626065	Sugp1
ENSMUSG00000026131	0.348385	6	1	1.27342	Dst
ENSMUSG00000032220	0.348164	6	0.403327	0.609896	Myo1e
ENSMUSG00000002578	0.348083	6	1	0.657876	Ikzf4
ENSMUSG00000041773	0.346861	6	0.973193	0.685605	Enc1
ENSMUSG00000039697	0.34456	6	0.722454	0.753656	Ncoa7
ENSMUSG00000029547	0.344407	6	1	0.56401	Ints1
ENSMUSG00000029381	0.340521	6	0.311436	0.601142	Shroom3
ENSMUSG00000019820	0.336056	6	0.84636	0.80466	Utrn
ENSMUSG00000089809	0.334252	6	0.353021	0.616285	Rasgef1b
ENSMUSG00000022723	0.328818	6	0.727577	0.61992	Crybg3
ENSMUSG00000032115	0.328379	6	1	1.11665	Hyou1
ENSMUSG00000036957	0.327111	6	1	0.625405	Lrfn3
ENSMUSG00000040430	0.327054	6	0.383187	0.642651	Pitpnc1
ENSMUSG00000033021	0.326405	6	1	0.79147	Gmppa
ENSMUSG00000006705	0.325982	6	0.705871	0.603221	Pknox1
ENSMUSG00000024085	0.325724	6	0.277161	0.629618	Man2a1
ENSMUSG00000025007	0.325346	6	1	0.652057	Aldh18a1
ENSMUSG00000018669	0.324173	6	1	0.870303	Cdk5rap3
ENSMUSG00000021314	0.321483	6	1	0.560762	Amph
ENSMUSG00000049550	0.32116	6	1	0.805559	Clip1
ENSMUSG00000045314	0.319344	6	0.377681	0.542135	Sowahb
ENSMUSG00000031442	0.318659	6	1	0.803207	Mcf2l
ENSMUSG00000045896	0.318343	6	1	0.721444	Paip2b
ENSMUSG00000035765	0.318015	6	1	0.584768	Dym
ENSMUSG00000034300	0.314668	6	1	0.576388	Fam53c
ENSMUSG00000035299	0.314388	6	1	0.611821	Mid1
ENSMUSG00000018415	0.313566	6	1	0.587255	Gid4
ENSMUSG00000024294	0.312999	6	1	0.729713	Mib1
ENSMUSG00000015363	0.312803	6	0.982425	1.03607	Trabd
ENSMUSG00000028830	0.312577	6	0.956832	0.608954	AU040320
ENSMUSG00000027459	0.311962	6	0.279845	0.636061	Fam110a
ENSMUSG00000031314	0.310771	6	1	0.704104	Taf1
ENSMUSG00000066441	0.310315	6	1	0.572058	Rdh11
ENSMUSG00000033152	0.310186	6	1	0.729487	Podxl2
ENSMUSG00000022139	0.309488	6	0.914616	1.05082	Mbnl2
ENSMUSG00000000131	0.309286	6	1	0.639987	Xpo6
ENSMUSG00000040945	0.309272	6	0.457578	0.702032	Rcc2
ENSMUSG00000028833	0.309155	6	1	0.580486	Ncdn
ENSMUSG00000036057	0.3064	6	1	0.613516	Ptpn23
ENSMUSG00000041986	0.30515	6	1	0.579518	Elmod1
ENSMUSG00000022536	0.304987	6	1	0.825401	Glyr1
ENSMUSG00000020198	0.29975	6	1	0.782639	Ap3d1
ENSMUSG00000021428	0.298562	6	0.599483	0.698937	Riok1
ENSMUSG00000027784	0.298426	6	1	0.776479	Ppm1l
ENSMUSG00000029580	0.295705	6	0.641081	2.44363	Actb
ENSMUSG00000034586	0.295475	6	1	0.78752	Hid1
ENSMUSG00000034101	0.295212	6	0.472555	0.700654	Ctnnd1
ENSMUSG00000036856	0.294909	6	1	1.37698	Wnt4
ENSMUSG00000022421	0.294661	6	1	0.66405	Nptxr
ENSMUSG00000029512	0.291822	6	1	0.592928	Ulk1
ENSMUSG00000026510	0.290932	6	0.412077	0.598291	Trp53bp2
ENSMUSG00000028917	0.290086	6	0.682139	0.564525	Plekhm2
ENSMUSG00000062232	0.288714	6	0.219296	0.553385	Rapgef2
ENSMUSG00000047921	0.288387	6	1	0.613415	Trappc9
ENSMUSG00000026959	0.286099	6	1	0.621824	Grin1
ENSMUSG00000071234	0.285241	6	1	0.997921	Syndig1l
ENSMUSG00000037533	0.283605	6	0.38578	0.605495	Rapgef6
ENSMUSG00000032968	0.281996	6	1	0.590077	Inha
ENSMUSG00000019066	0.280319	6	1	0.951342	Rab3d
ENSMUSG00000032870	0.280063	6	0.888843	1.02817	Smap2
ENSMUSG00000031862	0.279764	6	1	0.628048	Atp13a1
ENSMUSG00000051435	0.279529	6	0.665413	0.58467	Fhad1
ENSMUSG00000006736	0.277092	6	0.865597	0.778847	Tspan31
ENSMUSG00000041313	0.276316	6	0.773018	0.710471	Slc7a1
ENSMUSG00000038708	0.275394	6	1	1.31809	Golga4
ENSMUSG00000016619	0.274732	6	0.798497	0.656698	Nup50
ENSMUSG00000002103	0.274408	6	0.481764	0.587534	Acp2
ENSMUSG00000015214	0.27353	6	1	0.583085	Mtmr1
ENSMUSG00000039159	0.27308	6	0.910214	0.781467	Ube2h
ENSMUSG00000026663	0.272647	6	1	0.803682	Atf6
ENSMUSG00000004626	0.271456	6	0.533263	0.630537	Stxbp2
ENSMUSG00000023118	0.270524	6	1	0.635802	Sympk
ENSMUSG00000056076	0.270104	6	0.858389	0.786932	Eif3b
ENSMUSG00000022964	0.26945	6	1	0.625252	Tmem50b
ENSMUSG00000026924	0.266308	6	1	0.743425	Sec16a
ENSMUSG00000031824	0.263936	6	1	0.684849	6430548M08Rik
ENSMUSG00000007617	0.263455	6	0.547177	0.611575	Homer1
ENSMUSG00000022914	0.262032	6	1	0.719343	Brwd1
ENSMUSG00000022453	0.261306	6	1	0.758149	Naga
ENSMUSG00000025959	0.261222	6	0.523497	0.921884	Klf7
ENSMUSG00000018800	0.260247	6	1	0.700967	Abca5
ENSMUSG00000041650	0.259285	6	1	0.615701	Pcca
ENSMUSG00000028703	0.25885	6	1	0.68145	Lrrc41
ENSMUSG00000021408	0.258076	6	0.660877	0.627834	Ripk1
ENSMUSG00000031303	0.258023	6	0.453172	0.669464	Map3k15
ENSMUSG00000038886	0.257574	6	1	0.604941	Man2a2
ENSMUSG00000022895	0.2569	6	0.415694	0.795857	Ets2
ENSMUSG00000052062	0.256546	6	0.742878	0.582844	Pard3b
ENSMUSG00000022761	0.25402	6	1	0.613378	Lztr1
ENSMUSG00000030533	0.252264	6	1	0.665942	Unc45a
ENSMUSG00000043885	0.252239	6	1	0.584109	Slc36a4
ENSMUSG00000093930	0.25105	6	1	1.00215	Hmgcs1
ENSMUSG00000037965	0.247586	6	1	0.774621	Zc3h7a
ENSMUSG00000038844	0.246254	6	1	0.571905	Kif16b
ENSMUSG00000023947	0.245814	6	0.116478	0.569919	Nfkbie
ENSMUSG00000021936	0.245067	6	1	0.635046	Mapk8
ENSMUSG00000042359	0.244781	6	1	0.591098	Osbpl6
ENSMUSG00000018921	0.242597	6	0.667746	0.566468	Pelp1
ENSMUSG00000028132	0.242231	6	1	0.671075	Tlcd4
ENSMUSG00000055065	0.239403	6	1	0.926823	Ddx17
ENSMUSG00000003226	0.239256	6	1	0.926075	Ranbp2
ENSMUSG00000070498	0.238991	6	0.678124	0.602464	Tmem132b
ENSMUSG00000034543	0.237659	6	1	0.574837	Morc2a
ENSMUSG00000000915	0.236632	6	1	0.683501	Hip1r
ENSMUSG00000010277	0.23655	6	0.831151	0.658207	2610507B11Rik
ENSMUSG00000057133	0.235794	6	1	0.726926	Chd6
ENSMUSG00000018427	0.234906	6	1	0.68095	Ypel2
ENSMUSG00000034781	0.233469	6	1	0.989712	Gna11
ENSMUSG00000000538	0.231332	6	1	0.62385	Tom1l2
ENSMUSG00000020448	0.23094	6	1	0.602991	Rnf185
ENSMUSG00000037697	0.229432	6	0.476335	0.564293	Ddhd1
ENSMUSG00000017950	0.227877	6	0.435286	0.56829	Hnf4a
ENSMUSG00000052698	0.226804	6	0.356897	0.561657	Tln2
ENSMUSG00000041720	0.226311	6	1	0.680112	Pi4ka
ENSMUSG00000039568	0.225713	6	0.952216	0.75603	Ubald1
ENSMUSG00000031626	0.225592	6	0.903743	1.00422	Sorbs2
ENSMUSG00000057614	0.22456	6	0.509587	0.636748	Gnai1
ENSMUSG00000034908	0.224247	6	0.702674	0.589447	Sidt2
ENSMUSG00000041235	0.224157	6	1	0.907088	Chd7
ENSMUSG00000026553	0.223555	6	1	1.1849	Copa
ENSMUSG00000010175	0.222833	6	1	0.715779	Prox1
ENSMUSG00000033306	0.220854	6	0.762281	0.829378	Lpp
ENSMUSG00000029752	0.220694	6	0.949352	0.981278	Asns
ENSMUSG00000042377	0.219611	6	1	0.653601	Fam83g
ENSMUSG00000071454	0.219303	6	1	0.635331	Dtnb
ENSMUSG00000031608	0.21913	6	0.300044	0.555205	Galnt7
ENSMUSG00000025246	0.218802	6	1	0.940979	Tbl1x
ENSMUSG00000092083	0.218406	6	1	0.584653	Kcnb2
ENSMUSG00000062444	0.218021	6	1	0.753909	Ap3b2
ENSMUSG00000061410	0.216714	6	0.512988	0.585656	Zcchc14
ENSMUSG00000028841	0.216622	6	0.494711	0.562199	Cnksr1
ENSMUSG00000057897	0.216263	6	1	0.94498	Camk2b
ENSMUSG00000017764	0.215871	6	1	0.562328	Zswim1
ENSMUSG00000045409	0.214066	6	0.925536	0.597052	Trim39
ENSMUSG00000034126	0.213644	6	1	0.590145	Pomt2
ENSMUSG00000037111	0.213637	6	1	0.69201	Setd7
ENSMUSG00000025332	0.212502	6	1	0.66863	Kdm5c
ENSMUSG00000029578	0.212456	6	1	0.707794	Wipi2
ENSMUSG00000018476	0.211169	6	0.35693	0.829311	Kdm6b
ENSMUSG00000002052	0.211165	6	0.941968	0.753026	Supt6
ENSMUSG00000003528	0.210972	6	1	0.795681	Slc25a1
ENSMUSG00000021767	0.210478	6	1	0.619993	Kat6b
ENSMUSG00000002983	0.209891	6	0.518399	0.695963	Relb
ENSMUSG00000020182	0.209493	6	1	1.22446	Ddc
ENSMUSG00000058881	0.208902	6	1	0.874463	Zfp516
ENSMUSG00000029190	0.208433	6	1	0.794008	D5Ertd579e
ENSMUSG00000012117	0.208255	6	1	0.712503	Dhdds
ENSMUSG00000027087	0.207844	6	0.84419	0.8954	Itgav
ENSMUSG00000041439	0.207636	6	0.932652	0.628066	Mfsd6
ENSMUSG00000040225	0.207606	6	0.645058	1.06502	Prrc2c
ENSMUSG00000020368	0.206665	6	1	1.6068	Canx
ENSMUSG00000039202	0.205908	6	0.673451	0.837292	Abhd2
ENSMUSG00000027255	0.205799	6	1	0.713591	Arfgap2
ENSMUSG00000039473	0.205647	6	0.80367	0.837063	Ubn1
ENSMUSG00000041926	0.205424	6	0.260219	0.62619	Rnpep
ENSMUSG00000063972	0.205231	6	1	0.565555	Nr6a1
ENSMUSG00000025743	0.204848	6	0.497873	0.581059	Sdc3
ENSMUSG00000040451	0.204046	6	0.884412	0.655355	Sgms1
ENSMUSG00000039985	0.201308	6	0.702022	0.660938	Sinhcaf
ENSMUSG00000041921	0.200021	6	1	0.598083	Metap1d
ENSMUSG00000037415	0.199201	6	1	0.567558	Ranbp10
ENSMUSG00000020340	0.196975	6	1	1.04996	Cyfip2
ENSMUSG00000051285	0.196942	6	1	0.893255	Pcmtd1
ENSMUSG00000037458	0.196652	6	0.672972	0.846996	Azin1
ENSMUSG00000035941	0.196057	6	0.961065	0.67846	Ibtk
ENSMUSG00000037217	0.194866	6	1	0.646066	Syn1
ENSMUSG00000025220	0.194724	6	0.479817	0.687814	Oga
ENSMUSG00000036622	0.194542	6	0.309369	0.587497	Atp13a2
ENSMUSG00000031974	0.194335	6	1	0.638285	Abcb10
ENSMUSG00000031232	0.192455	6	1	1.28227	Magt1
ENSMUSG00000036501	0.189992	6	0.649755	0.577277	Fam13b
ENSMUSG00000050017	0.189942	6	1	0.753976	Pitpnb
ENSMUSG00000027660	0.189327	6	0.317927	0.695309	Skil
ENSMUSG00000047213	0.188033	6	1	0.664208	Ythdf3
ENSMUSG00000061666	0.188013	6	0.689692	0.570577	Gdpd1
ENSMUSG00000032590	0.187597	6	1	0.59231	Apeh
ENSMUSG00000020456	0.186289	6	1	0.839209	Ogdh
ENSMUSG00000041268	0.185199	6	1	0.682553	Dmxl2
ENSMUSG00000026442	0.184476	6	1	0.707387	Nfasc
ENSMUSG00000031993	0.183754	6	1	0.560052	Snx19
ENSMUSG00000080316	0.182849	6	0.718324	0.599438	Spaca6
ENSMUSG00000025224	0.182649	6	1	0.840412	Gbf1
ENSMUSG00000048000	0.182452	6	1	0.685045	Gigyf2
ENSMUSG00000033444	0.182124	6	1	0.728646	Specc1l
ENSMUSG00000008855	0.180979	6	1	0.672877	Hdac5
ENSMUSG00000000149	0.180963	6	0.440826	0.548228	Gna12
ENSMUSG00000039428	0.180381	6	1	0.593466	Tmem135
ENSMUSG00000030058	0.180191	6	1	0.974865	Copg1
ENSMUSG00000049470	0.175267	6	0.99308	0.92367	Aff4
ENSMUSG00000030816	0.173391	6	0.578537	0.561017	Rnf40
ENSMUSG00000022565	0.172995	6	0.256024	0.606515	Plec
ENSMUSG00000054823	0.172934	6	0.799622	0.875269	Nsd3
ENSMUSG00000029265	0.172065	6	1	0.600913	Dr1
ENSMUSG00000026356	0.170936	6	0.65686	0.653625	Dars
ENSMUSG00000026788	0.170739	6	0.852523	0.556452	Zbtb43
ENSMUSG00000046962	0.170374	6	1	0.619824	Zbtb21
ENSMUSG00000041040	0.169981	6	0.66281	0.604561	Fam117b
ENSMUSG00000042632	0.169824	6	1	0.607872	Pla2g6
ENSMUSG00000031930	0.169766	6	0.55927	0.608716	Wwp2
ENSMUSG00000021360	0.169275	6	0.775353	0.752044	Gcnt2
ENSMUSG00000036270	0.169217	6	1	0.569307	Edc4
ENSMUSG00000066406	0.166211	6	0.984692	1.04601	Akap13
ENSMUSG00000038828	0.165688	6	0.761542	0.745612	Tmem214
ENSMUSG00000036646	0.165244	6	0.370628	0.588941	Man1b1
ENSMUSG00000005198	0.165	6	0.880609	0.710487	Polr2a
ENSMUSG00000021009	0.164159	6	0.54523	0.576043	Ptpn21
ENSMUSG00000034751	0.163771	6	0.946668	1.11215	Mast4
ENSMUSG00000043411	0.163446	6	1	0.714487	Usp48
ENSMUSG00000025575	0.163219	6	0.76989	0.60996	Cant1
ENSMUSG00000004535	0.162299	6	0.743558	1.07909	Tax1bp1
ENSMUSG00000020275	0.161051	6	0.181787	0.630037	Rel
ENSMUSG00000031374	0.16085	6	1	0.600286	Zfp92
ENSMUSG00000026421	0.160087	6	0.124823	0.636148	Csrp1
ENSMUSG00000039050	0.159612	6	1	0.665184	Osbpl2
ENSMUSG00000059263	0.159109	6	1	0.698578	Usp47
ENSMUSG00000041608	0.15887	6	1	0.856623	Entpd3
ENSMUSG00000026796	0.158714	6	0.394537	0.601032	Niban2
ENSMUSG00000030873	0.157464	6	1	0.830436	Scnn1b
ENSMUSG00000032527	0.157235	6	0.968891	0.638778	Pccb
ENSMUSG00000042557	0.156322	6	1	0.608385	Sin3a
ENSMUSG00000057421	0.156248	6	0.831516	0.649449	Las1l
ENSMUSG00000024002	0.155629	6	0.925593	0.77004	Brd4
ENSMUSG00000055817	0.154149	6	1	0.602724	Mta3
ENSMUSG00000017009	0.152179	6	0.402859	0.874387	Sdc4
ENSMUSG00000063511	0.152073	6	0.791343	1.11147	Snrnp70
ENSMUSG00000040506	0.150702	6	1	0.564671	Ambra1
ENSMUSG00000037795	0.1502	6	1	0.593696	N4bp2
ENSMUSG00000039219	0.149232	6	0.904287	0.785862	Arid4b
ENSMUSG00000044933	0.149097	6	1	0.770664	Sstr3
ENSMUSG00000035713	0.147954	6	1	0.674487	Usp35
ENSMUSG00000021188	0.147916	6	1	0.985099	Trip11
ENSMUSG00000035569	0.147714	6	0.513403	0.868152	Ankrd11
ENSMUSG00000029104	0.146552	6	1	0.640691	Htt
ENSMUSG00000028613	0.146508	6	1	0.617674	Lrp8
ENSMUSG00000032513	0.145475	6	1	0.564135	Gorasp1
ENSMUSG00000024740	0.144885	6	0.954298	0.833449	Ddb1
ENSMUSG00000020315	0.144474	6	0.340173	0.885789	Sptbn1
ENSMUSG00000034430	0.144141	6	1	0.614673	Zxdc
ENSMUSG00000027993	0.144123	6	1	0.615152	Trim2
ENSMUSG00000093803	0.143637	6	1	0.611375	Ppp2r3d
ENSMUSG00000034799	0.142906	6	1	0.626826	Unc13a
ENSMUSG00000048915	0.142754	6	0.557212	0.596239	Efna5
ENSMUSG00000032280	0.142306	6	0.944438	0.737892	Tle3
ENSMUSG00000019132	0.142057	6	1	0.949047	BC005537
ENSMUSG00000024163	0.141539	6	1	0.70859	Mapk8ip3
ENSMUSG00000001248	0.141524	6	1	0.664218	Gramd1a
ENSMUSG00000023087	0.14146	6	0.487261	0.699046	Noct
ENSMUSG00000027273	0.140491	6	1	1.19568	Snap25
ENSMUSG00000027499	0.140233	6	1	0.584864	Pkia
ENSMUSG00000028788	0.139713	6	0.437624	0.891185	Ptp4a2
ENSMUSG00000026596	0.139552	6	0.558534	0.572176	Abl2
ENSMUSG00000022517	0.139446	6	0.72154	0.633757	Mgrn1
ENSMUSG00000042249	0.139227	6	1	0.797621	Grk3
ENSMUSG00000028749	0.138009	6	1	0.812998	Pla2g2f
ENSMUSG00000024789	0.136952	6	0.302611	0.603009	Jak2
ENSMUSG00000038619	0.136519	6	1	0.656517	Ensa
ENSMUSG00000034761	0.136485	6	1	0.608752	Map4k5
ENSMUSG00000022412	0.135846	6	1	0.567185	Mief1
ENSMUSG00000038615	0.135792	6	1	0.973657	Nfe2l1
ENSMUSG00000023025	0.135317	6	1	0.817061	Larp4
ENSMUSG00000059474	0.134978	6	0.597311	0.614094	Mbtd1
ENSMUSG00000030850	0.134423	6	1	0.771024	Ate1
ENSMUSG00000001467	0.134213	6	0.873257	0.734988	Cyp51
ENSMUSG00000061436	0.133786	6	0.663185	0.670257	Hipk2
ENSMUSG00000034135	0.133481	6	1	0.672879	Sik3
ENSMUSG00000054277	0.133285	6	1	0.882524	Arfgap3
ENSMUSG00000041459	0.132957	6	0.912793	0.782452	Tardbp
ENSMUSG00000037519	0.132756	6	0.999131	0.682604	Ppfia1
ENSMUSG00000039199	0.132606	6	0.658039	0.566276	Zdhhc1
ENSMUSG00000025140	0.131055	6	1	0.734745	Pycr1
ENSMUSG00000021364	0.131033	6	1	0.561511	Elovl2
ENSMUSG00000026103	0.130848	6	0.579093	0.719964	Gls
ENSMUSG00000030122	0.130695	6	0.765972	1.27179	Ptms
ENSMUSG00000092274	0.130289	6	0.854734	1.66436	Neat1
ENSMUSG00000102869	0.130271	6	1	1.04044	Norad
ENSMUSG00000070803	0.129906	6	0.634138	0.672152	Cited4
ENSMUSG00000041763	0.129623	6	0.850783	0.659755	Tpp2
ENSMUSG00000097290	0.129287	6	1	0.709009	1300002E11Rik
ENSMUSG00000037712	0.128499	6	0.262625	0.723319	Fermt2
ENSMUSG00000032238	0.128294	6	0.259133	0.789559	Rora
ENSMUSG00000018698	0.128141	6	1	0.617317	Lhx1
ENSMUSG00000052727	0.127968	6	0.980197	1.30812	Map1b
ENSMUSG00000001229	0.127774	6	1	0.658238	Dpp9
ENSMUSG00000021686	0.127268	6	0.837051	0.628788	Ap3b1
ENSMUSG00000030583	0.127222	6	1	0.672309	Sipa1l3
ENSMUSG00000024817	0.126883	6	0.432241	0.727986	Uhrf2
ENSMUSG00000038400	0.126794	6	0.133305	0.619296	Pmepa1
ENSMUSG00000037493	0.126204	6	1	0.811527	Cib2
ENSMUSG00000030536	0.125401	6	0.726117	1.13371	Iqgap1
ENSMUSG00000028245	0.124878	6	0.627742	0.573675	Nsmaf
ENSMUSG00000052214	0.124488	6	0.825991	0.626203	Opa3
ENSMUSG00000027894	0.12436	6	1	0.654473	Slc6a17
ENSMUSG00000040661	0.124078	6	1	0.561664	Rad54l2
ENSMUSG00000035614	0.123486	6	1	0.657478	Togaram1
ENSMUSG00000038766	0.12334	6	0.556938	0.597484	Gabpb2
ENSMUSG00000003814	0.122282	6	1	2.31233	Calr
ENSMUSG00000033565	0.12228	6	0.944028	0.646771	Rbfox2
ENSMUSG00000005103	0.121952	6	0.643058	0.797684	Wdr1
ENSMUSG00000033502	0.121408	6	0.191664	0.56096	Cdc14a
ENSMUSG00000024063	0.12089	6	0.759131	0.951541	Lbh
ENSMUSG00000057561	0.120665	6	0.758714	0.873814	Eif1a
ENSMUSG00000040782	0.120205	6	1	0.66268	Cop1
ENSMUSG00000023966	0.119837	6	1	0.60655	Rsph9
ENSMUSG00000032182	0.119128	6	1	0.806704	Yipf2
ENSMUSG00000003752	0.118959	6	0.217462	0.566602	Itpkc
ENSMUSG00000064145	0.11863	6	0.695714	0.625974	Arih2
ENSMUSG00000026615	0.11792	6	0.412674	1.16064	Eprs
ENSMUSG00000021171	0.117262	6	0.811191	0.671709	Esyt2
ENSMUSG00000024870	0.117172	6	0.850938	0.696883	Rab1b
ENSMUSG00000057181	0.116518	6	1	0.622214	5730455P16Rik
ENSMUSG00000028698	0.116054	6	0.411797	0.564937	Pik3r3
ENSMUSG00000031969	0.115788	6	1	0.562161	Acad8
ENSMUSG00000056167	0.115536	6	1	0.641199	Cnot10
ENSMUSG00000055319	0.115182	6	1	0.710702	Sec23ip
ENSMUSG00000038172	0.113495	6	1	0.717564	Ttc39b
ENSMUSG00000025241	0.110413	6	1	0.598765	Fyco1
ENSMUSG00000034714	0.109912	6	1	0.707898	Ttyh2
ENSMUSG00000037876	0.107994	6	1	0.876125	Jmjd1c
ENSMUSG00000034757	0.107977	6	1	0.609041	Tmub2
ENSMUSG00000029992	0.107481	6	1	1.33729	Gfpt1
ENSMUSG00000025786	0.107108	6	1	0.729678	Zdhhc3
ENSMUSG00000006527	0.106605	6	0.961815	0.61386	Sfmbt1
ENSMUSG00000015605	0.106506	6	0.78968	0.635972	Srf
ENSMUSG00000024335	0.106153	6	0.751167	0.982681	Brd2
ENSMUSG00000030064	0.1055	6	0.32588	0.63055	Frmd4b
ENSMUSG00000037419	0.105391	6	0.254167	0.586646	Endod1
ENSMUSG00000024083	0.105036	6	1	1.00029	Pja2
ENSMUSG00000031360	0.104421	6	0.845219	0.589643	Ctps2
ENSMUSG00000016933	0.10421	6	0.758713	0.565102	Plcg1
ENSMUSG00000029775	0.104198	6	1	0.626294	Klhdc10
ENSMUSG00000034088	0.103636	6	1	1.4933	Hdlbp
ENSMUSG00000019254	0.103358	6	0.550296	0.610707	Ppp1r12c
ENSMUSG00000054414	0.103309	6	1	0.652591	Slc30a7
ENSMUSG00000032594	0.102974	6	1	0.711998	Ip6k1
ENSMUSG00000035967	0.102906	6	1	0.606724	Ints6l
ENSMUSG00000031065	0.102778	6	1	0.70714	Cdk16
ENSMUSG00000031979	0.102511	6	1	0.589573	Cog2
ENSMUSG00000035164	0.102456	6	1	0.626227	Zc3h12c
ENSMUSG00000024947	0.102304	6	1	0.591192	Men1
ENSMUSG00000024949	0.101789	6	0.867174	0.763349	Sf1
ENSMUSG00000034390	0.101209	6	0.835303	0.772464	Cmip
ENSMUSG00000003437	0.100635	6	0.692928	0.609889	Paf1
ENSMUSG00000029647	0.0998806	6	0.926131	0.649834	Pan3
ENSMUSG00000019951	0.0984481	6	1	0.648423	Uhrf1bp1l
ENSMUSG00000097391	0.0982383	6	1	0.679901	Mirg
ENSMUSG00000025854	0.0971215	6	1	0.778331	Fam20c
ENSMUSG00000039270	0.0966311	6	1	0.754213	Megf9
ENSMUSG00000041341	0.0963406	6	1	0.562359	Atg2b
ENSMUSG00000033862	0.095932	6	1	0.567636	Cdk10
ENSMUSG00000063077	0.0957419	6	1	0.95541	Kif1b
ENSMUSG00000018559	0.0954296	6	1	0.705114	Ctdnep1
ENSMUSG00000060992	0.0941254	6	1	0.893616	Copz1
ENSMUSG00000032187	0.093924	6	1	0.77596	Smarca4
ENSMUSG00000021036	0.0938194	6	0.354555	0.591136	Sptlc2
ENSMUSG00000005936	0.0936596	6	1	0.798061	Kctd20
ENSMUSG00000032384	0.0934001	6	1	0.6149	Csnk1g1
ENSMUSG00000022241	0.0933086	6	0.995158	0.724736	Tars
ENSMUSG00000026775	0.0929173	6	1	0.802425	Yme1l1
ENSMUSG00000042015	0.0926846	6	0.729965	0.572778	Wdr41
ENSMUSG00000012535	0.0925246	6	1	0.677873	Tnpo3
ENSMUSG00000020593	0.0909466	6	1	0.834001	Lpin1
ENSMUSG00000006262	0.0896833	6	0.904528	0.635434	Mob1b
ENSMUSG00000003316	0.0896179	6	1	0.86527	Glg1
ENSMUSG00000035202	0.088738	6	0.763364	0.81201	Lars2
ENSMUSG00000035248	0.088404	6	0.438524	0.747394	Tut7
ENSMUSG00000028431	0.0880707	6	1	0.584388	Elp1
ENSMUSG00000005362	0.0880457	6	0.523893	0.612516	Crbn
ENSMUSG00000029502	0.0872004	6	1	0.750328	Golga3
ENSMUSG00000040721	0.0871383	6	1	0.957932	Zfhx2
ENSMUSG00000012114	0.0862941	6	0.906364	0.656254	Med15
ENSMUSG00000025261	0.0856291	6	1	0.848656	Huwe1
ENSMUSG00000040481	0.0856095	6	1	0.906796	Bptf
ENSMUSG00000054808	0.0846844	6	0.42768	0.791248	Actn4
ENSMUSG00000032097	0.0842695	6	0.786092	1.04377	Ddx6
ENSMUSG00000028309	0.0824393	6	1	0.714879	Rnf20
ENSMUSG00000057530	0.0823839	6	0.84142	1.03682	Ece1
ENSMUSG00000013663	0.0818803	6	0.830025	0.831087	Pten
ENSMUSG00000034245	0.0808182	6	0.978194	0.618812	Hdac11
ENSMUSG00000042323	0.0802822	6	0.855715	0.94978	Pbrm1
ENSMUSG00000017868	0.0798739	6	0.914358	0.582595	Sgk2
ENSMUSG00000037447	0.0797853	6	0.407496	0.669741	Arid5a
ENSMUSG00000033184	0.0785622	6	1	0.859336	Tmed7
ENSMUSG00000055204	0.0775649	6	1	0.869186	Ankrd17
ENSMUSG00000063550	0.0774181	6	0.344715	0.673024	Nup98
ENSMUSG00000013858	0.0771922	6	1	0.643578	Tmem259
ENSMUSG00000040990	0.0765022	6	0.375197	0.607847	Sh3kbp1
ENSMUSG00000031010	0.0756373	6	1	1.14727	Usp9x
ENSMUSG00000029777	0.0755001	6	1	0.977158	Gars
ENSMUSG00000024560	0.0754185	6	0.800886	0.61068	Cxxc1
ENSMUSG00000074582	0.0746428	6	1	0.619077	Arfgef2
ENSMUSG00000031393	0.0744249	6	1	0.684031	Mecp2
ENSMUSG00000044308	0.0736367	6	1	0.750559	Ubr3
ENSMUSG00000032562	0.0731091	6	0.847385	1.61321	Gnai2
ENSMUSG00000060733	0.0710082	6	1	0.651606	Ipmk
ENSMUSG00000001127	0.0705633	6	1	0.945488	Araf
ENSMUSG00000003068	0.0700642	6	0.784071	0.767691	Stk11
ENSMUSG00000009681	0.0698828	6	0.192661	0.663414	Bcr
ENSMUSG00000028960	0.0696242	6	1	0.734529	Ube4b
ENSMUSG00000027506	0.0682624	6	0.85294	1.22705	Tpd52
ENSMUSG00000034602	0.0678518	6	1	0.696481	Mon2
ENSMUSG00000045302	0.0672313	6	1	0.803201	Preb
ENSMUSG00000032202	0.0671798	6	1	0.859921	Rab27a
ENSMUSG00000028086	0.0663016	6	0.918305	0.687628	Fbxw7
ENSMUSG00000034194	0.0661284	6	0.998341	0.558502	R3hcc1
ENSMUSG00000032525	0.066006	6	1	1.50135	Nktr
ENSMUSG00000006423	0.0653749	6	1	0.617336	C330007P06Rik
ENSMUSG00000049800	0.0636231	6	0.280882	0.578562	Sertad2
ENSMUSG00000032410	0.0634274	6	1	0.678681	Xrn1
ENSMUSG00000024261	0.0629625	6	1	1.32868	Syt4
ENSMUSG00000033499	0.0625805	6	0.965804	0.863271	Larp4b
ENSMUSG00000032501	0.0622137	6	0.62111	0.969579	Trib1
ENSMUSG00000045983	0.0617948	6	1	1.01506	Eif4g1
ENSMUSG00000035325	0.0611631	6	1	1.07984	Sec31a
ENSMUSG00000038170	0.0604227	6	1	0.805735	Pde4dip
ENSMUSG00000026988	0.0587684	6	1	0.629915	Wdsub1
ENSMUSG00000051586	0.057693	6	0.916314	0.623471	Mical3
ENSMUSG00000057058	0.0575634	6	0.608244	0.77362	Skap1
ENSMUSG00000037487	0.0575092	6	1	0.743027	Ubr5
ENSMUSG00000026383	0.0574416	6	0.622887	0.623477	Epb41l5
ENSMUSG00000019996	0.0573684	6	1	0.699245	Map7
ENSMUSG00000032216	0.0557484	6	0.651629	1.15748	Nedd4
ENSMUSG00000021054	0.0555956	6	1	0.711223	Sgpp1
ENSMUSG00000042506	0.0554869	6	1	0.728036	Usp22
ENSMUSG00000022391	0.0553135	6	0.524937	0.802722	Rangap1
ENSMUSG00000022119	0.0551084	6	1	0.760779	Rbm26
ENSMUSG00000027829	0.0543838	6	0.525864	0.884318	Ccnl1
ENSMUSG00000049659	0.0513847	6	1	0.717074	Aftph
ENSMUSG00000037470	0.0512801	6	1	0.934859	Uggt1
ENSMUSG00000046785	0.051015	6	1	0.817149	Epm2aip1
ENSMUSG00000037331	0.0489113	6	0.97446	0.777385	Larp1
ENSMUSG00000030688	0.0486792	6	0.676023	1.05692	Stard10
ENSMUSG00000040414	0.0485206	6	1	0.647751	Slc25a28
ENSMUSG00000031668	0.0483616	6	0.362626	0.633635	Eif2ak3
ENSMUSG00000018707	0.0477799	6	0.905474	0.849243	Dync1h1
ENSMUSG00000027429	0.0470512	6	1	0.916089	Sec23b
ENSMUSG00000023043	0.0461771	6	0.453434	1.73163	Krt18
ENSMUSG00000066150	0.045537	6	0.813427	0.658642	Slc31a1
ENSMUSG00000038648	0.0437369	6	1	0.893774	Creb3l2
ENSMUSG00000022680	0.0417692	6	0.800229	0.805406	Pdxdc1
ENSMUSG00000064360	0.0399078	6	1	2.08148	mt-Nd3
ENSMUSG00000021670	0.039475	6	1	0.919077	Hmgcr
ENSMUSG00000039262	0.0372125	6	1	0.896506	Prrc2b
ENSMUSG00000033487	0.0358754	6	1	1.36115	Fndc3a
ENSMUSG00000055053	0.0279821	6	0.900582	0.868941	Nfic
ENSMUSG00000032096	0.0237794	6	1	1.06021	Arcn1
ENSMUSG00000056050	0.0180192	6	1	1.28912	Mia3
ENSMUSG00000021180	0.436821	5	1	0.561607	Rps6ka5
ENSMUSG00000003824	0.418165	5	0.585766	0.600036	Syce2
ENSMUSG00000051817	0.399152	5	1	0.557104	Sox12
ENSMUSG00000020900	0.392205	5	0.433728	0.561678	Myh10
ENSMUSG00000029009	0.353236	5	1	0.552387	Mthfr
ENSMUSG00000040929	0.311916	5	1	0.607255	Rfx3
ENSMUSG00000002222	0.290783	5	1	0.659231	Rmnd5a
ENSMUSG00000020396	0.283816	5	1	0.576455	Nefh
ENSMUSG00000030172	0.271111	5	0.610442	0.585378	Erc1
ENSMUSG00000032434	0.267309	5	0.639583	0.599173	Cmtm6
ENSMUSG00000055407	0.259668	5	1	0.558815	Map6
ENSMUSG00000024892	0.255931	5	1	0.665142	Pcx
ENSMUSG00000041594	0.255644	5	1	0.55698	Tmtc4
ENSMUSG00000022791	0.255417	5	0.480556	0.574729	Tnk2
ENSMUSG00000038774	0.254082	5	1	0.88805	Ascc3
ENSMUSG00000033400	0.252636	5	1	0.638171	Agl
ENSMUSG00000021258	0.249128	5	0.713667	0.57632	Ccnk
ENSMUSG00000036737	0.239587	5	0.713253	0.587914	Oxsr1
ENSMUSG00000039834	0.236803	5	1	0.5475	Zfp335
ENSMUSG00000024544	0.230682	5	0.954791	0.581987	Ldlrad4
ENSMUSG00000032290	0.208509	5	0.754868	0.584421	Ptpn9
ENSMUSG00000039686	0.206748	5	1	0.607463	Zer1
ENSMUSG00000020366	0.204461	5	0.826732	0.599294	Mapk9
ENSMUSG00000008976	0.193562	5	0.669955	0.548584	Gabpa
ENSMUSG00000047126	0.185766	5	1	1.18126	Cltc
ENSMUSG00000001472	0.177591	5	1	1.37096	Tcf25
ENSMUSG00000046329	0.176907	5	0.841779	0.614953	Slc25a23
ENSMUSG00000054889	0.176758	5	0.405998	0.710125	Dsp
ENSMUSG00000064105	0.175652	5	0.335432	0.572492	Cnnm2
ENSMUSG00000053510	0.173467	5	1	0.866485	Nrd1
ENSMUSG00000043535	0.166095	5	0.738956	0.599824	Setx
ENSMUSG00000073079	0.163951	5	1	0.660854	Srp54a
ENSMUSG00000060376	0.163083	5	0.661586	0.617099	Bckdha
ENSMUSG00000036550	0.156025	5	1	0.699664	Cnot1
ENSMUSG00000037270	0.154241	5	0.535961	0.743804	4932438A13Rik
ENSMUSG00000029050	0.15243	5	0.44625	0.617966	Ski
ENSMUSG00000039860	0.150094	5	1	0.586402	Srrm3
ENSMUSG00000057110	0.143311	5	0.249323	0.568027	Cntrl
ENSMUSG00000038705	0.142877	5	1	0.543525	Gmeb2
ENSMUSG00000074994	0.139765	5	0.846877	0.590833	Qser1
ENSMUSG00000023022	0.139395	5	0.116652	0.607254	Lima1
ENSMUSG00000048154	0.13611	5	1	0.626168	Kmt2d
ENSMUSG00000063358	0.134658	5	1	0.784926	Mapk1
ENSMUSG00000026319	0.128399	5	1	0.644408	Relch
ENSMUSG00000026739	0.125808	5	1	0.676553	Bmi1
ENSMUSG00000036019	0.123425	5	1	0.566763	Tmtc2
ENSMUSG00000023991	0.121115	5	0.898154	0.637287	Foxp4
ENSMUSG00000025733	0.116227	5	1	0.582255	Rhot2
ENSMUSG00000048234	0.113928	5	0.214572	0.633849	Rnf149
ENSMUSG00000024054	0.113849	5	0.300862	0.645355	Smchd1
ENSMUSG00000003235	0.112634	5	0.995284	0.619087	Eif2b5
ENSMUSG00000027288	0.107027	5	1	0.886369	Zfp106
ENSMUSG00000001151	0.106221	5	0.4161	0.566056	Pcnt
ENSMUSG00000033278	0.10338	5	0.246012	0.562313	Ptprm
ENSMUSG00000041229	0.102618	5	1	0.5804	Phf8
ENSMUSG00000032481	0.0991367	5	0.519168	0.657746	Smarcc1
ENSMUSG00000038582	0.0979659	5	0.846727	0.58948	Pptc7
ENSMUSG00000000197	0.097511	5	0.92126	0.573366	Nalcn
ENSMUSG00000031835	0.0974188	5	1	0.641681	Mbtps1
ENSMUSG00000062110	0.0966976	5	1	0.546892	Scfd2
ENSMUSG00000038485	0.0965064	5	1	0.621182	Socs7
ENSMUSG00000015755	0.0956149	5	0.749852	0.690849	Tab2
ENSMUSG00000020687	0.0927089	5	0.856688	0.591646	Cdc27
ENSMUSG00000038970	0.0926887	5	0.966795	0.553073	Lmtk2
ENSMUSG00000024539	0.0924094	5	0.439394	0.647074	Ptpn2
ENSMUSG00000041890	0.0921308	5	0.377359	0.631632	Git2
ENSMUSG00000003378	0.0896859	5	1	0.576849	Grik5
ENSMUSG00000039703	0.0888512	5	1	0.626072	Nploc4
ENSMUSG00000026313	0.0885004	5	1	0.599465	Hdac4
ENSMUSG00000066278	0.0874827	5	0.0784017	0.620118	Vps37b
ENSMUSG00000041037	0.0856161	5	0.402463	0.592506	Irgq
ENSMUSG00000025239	0.0856092	5	0.97565	0.708652	Limd1
ENSMUSG00000021470	0.083953	5	0.947214	0.605854	Ercc6l2
ENSMUSG00000057406	0.0837109	5	0.430745	0.646422	Nsd2
ENSMUSG00000054199	0.0818071	5	0.973449	0.653006	Gon4l
ENSMUSG00000063919	0.0805366	5	1	0.553788	Srrm4
ENSMUSG00000030213	0.078706	5	0.439037	0.611727	Atf7ip
ENSMUSG00000002957	0.0771913	5	0.656736	0.788337	Ap2a2
ENSMUSG00000032047	0.0761506	5	0.785729	0.771369	Acat1
ENSMUSG00000007029	0.0752809	5	0.354245	0.607551	Vars
ENSMUSG00000020741	0.0749456	5	1	0.608134	Cluh
ENSMUSG00000021986	0.0732907	5	1	0.614328	Amer2
ENSMUSG00000029823	0.0718069	5	1	1.28822	Luc7l2
ENSMUSG00000020590	0.0707477	5	1	0.594834	Snx13
ENSMUSG00000022433	0.0701525	5	0.314256	0.611704	Csnk1e
ENSMUSG00000033526	0.0688649	5	1	0.620589	Ppip5k1
ENSMUSG00000067873	0.0680402	5	1	0.687912	Htatsf1
ENSMUSG00000040675	0.0671235	5	0.893424	0.583431	Mthfd1l
ENSMUSG00000034254	0.0660954	5	1	0.581182	Agpat1
ENSMUSG00000045210	0.0634196	5	1	0.60844	Vcpip1
ENSMUSG00000057716	0.0629893	5	1	0.568976	Tmem178b
ENSMUSG00000002496	0.0623646	5	1	0.594284	Tsc2
ENSMUSG00000069539	0.0597297	5	0.878106	0.575092	Scyl2
ENSMUSG00000021366	0.0597289	5	0.328877	0.609102	Hivep1
ENSMUSG00000040434	0.0578185	5	1	0.55603	Large2
ENSMUSG00000025159	0.0577893	5	1	0.566736	Mms19
ENSMUSG00000033542	0.0570136	5	0.490518	0.614777	Arhgef5
ENSMUSG00000026482	0.0567241	5	0.212951	0.563594	Rgl1
ENSMUSG00000029708	0.0555621	5	1	0.579159	Gcc1
ENSMUSG00000030662	0.0555469	5	0.837088	0.645438	Ipo5
ENSMUSG00000040297	0.0533729	5	0.804818	0.762549	Suco
ENSMUSG00000039354	0.0530615	5	1	0.543725	Smarcal1
ENSMUSG00000050148	0.0528676	5	0.916989	0.825172	Ubqln2
ENSMUSG00000030168	0.052864	5	1	0.643016	Adipor2
ENSMUSG00000027508	0.05272	5	0.573615	0.590112	Pag1
ENSMUSG00000029478	0.0524373	5	0.947862	0.660019	Ncor2
ENSMUSG00000003234	0.0495927	5	1	0.616533	Abcf3
ENSMUSG00000027889	0.0479837	5	1	0.677866	Ampd2
ENSMUSG00000032637	0.047346	5	1	0.713833	Atxn2l
ENSMUSG00000046707	0.0472305	5	0.823768	0.682403	Csnk2a2
ENSMUSG00000009112	0.0462201	5	1	0.579073	Bcl2l13
ENSMUSG00000048047	0.0459477	5	1	0.574181	Zbtb33
ENSMUSG00000030655	0.0444705	5	1	0.722805	Smg1
ENSMUSG00000041236	0.0439943	5	1	0.658616	Vps41
ENSMUSG00000030180	0.04387	5	0.871272	0.709019	Kdm5a
ENSMUSG00000053819	0.0438108	5	0.461636	0.666783	Camk2d
ENSMUSG00000031948	0.0434338	5	0.932756	0.684951	Kars
ENSMUSG00000028803	0.0430835	5	1	0.714368	Nipal3
ENSMUSG00000029550	0.0424602	5	0.946024	0.598613	Sppl3
ENSMUSG00000039463	0.0421666	5	1	0.609981	Slc9a8
ENSMUSG00000022443	0.0417162	5	0.278588	0.660076	Myh9
ENSMUSG00000018363	0.0403709	5	0.391983	0.581889	Smurf2
ENSMUSG00000020184	0.0396995	5	0.553571	0.675117	Mdm2
ENSMUSG00000037400	0.0394305	5	0.642986	0.650377	Atp11b
ENSMUSG00000029202	0.0384026	5	0.681761	0.661839	Pds5a
ENSMUSG00000031529	0.0371972	5	0.945018	0.661906	Tnks
ENSMUSG00000031858	0.0371858	5	1	0.664001	Mau2
ENSMUSG00000020451	0.0371844	5	0.540883	0.580677	Limk2
ENSMUSG00000067851	0.0369945	5	1	0.895872	Arfgef1
ENSMUSG00000002455	0.0368504	5	1	0.66333	Prpf6
ENSMUSG00000034269	0.0366477	5	1	0.844607	Setd5
ENSMUSG00000048490	0.0366007	5	0.293789	0.668447	Nrip1
ENSMUSG00000022557	0.0365149	5	0.530355	0.561535	Bop1
ENSMUSG00000005615	0.0360138	5	0.847629	0.608279	Pcyt1a
ENSMUSG00000041757	0.0355896	5	1	0.726227	Plekha6
ENSMUSG00000039943	0.0351048	5	0.358468	0.59667	Plcb4
ENSMUSG00000025816	0.0350861	5	0.801866	0.611392	Sec61a2
ENSMUSG00000068739	0.0349937	5	1	1.18358	Sars
ENSMUSG00000029763	0.0346305	5	0.974991	0.662282	Exoc4
ENSMUSG00000007891	0.0343986	5	0.495648	1.06818	Ctsd
ENSMUSG00000033326	0.0336614	5	0.947331	0.587853	Kdm4a
ENSMUSG00000027901	0.0330743	5	1	0.567776	Dennd2d
ENSMUSG00000072889	0.032721	5	1	0.674461	Nfxl1
ENSMUSG00000033767	0.0326564	5	0.451887	0.613983	Tmem131l
ENSMUSG00000041220	0.0315679	5	0.703376	0.634364	Elovl6
ENSMUSG00000050310	0.0311893	5	0.97134	0.662094	Rictor
ENSMUSG00000043333	0.0310695	5	1	0.586609	Rhbdl2
ENSMUSG00000031748	0.030119	5	0.888998	0.969959	Gnao1
ENSMUSG00000060261	0.0296316	5	1	0.830847	Gtf2i
ENSMUSG00000041923	0.0295267	5	1	0.656225	Nol4
ENSMUSG00000028530	0.0293673	5	0.524333	0.868998	Jak1
ENSMUSG00000031365	0.028789	5	1	0.599361	Zfp275
ENSMUSG00000030279	0.0281914	5	1	0.60595	C2cd5
ENSMUSG00000058997	0.028099	5	1	0.580758	Vwa8
ENSMUSG00000067150	0.0268411	5	1	0.561635	Xpo5
ENSMUSG00000024483	0.0261241	5	1	0.696116	Ankhd1
ENSMUSG00000109336	0.026105	5	0.840854	0.762273	Samd4b
ENSMUSG00000022708	0.0260897	5	0.891271	1.3261	Zbtb20
ENSMUSG00000043323	0.025812	5	0.985934	0.630948	Fbrsl1
ENSMUSG00000033364	0.0247568	5	0.777723	0.622612	Usp37
ENSMUSG00000024566	0.0243359	5	1	0.570921	Atp9b
ENSMUSG00000028452	0.0218836	5	0.9831	1.27463	Vcp
ENSMUSG00000021484	0.0200454	5	0.74474	1.1509	Lman2
ENSMUSG00000024392	0.0200313	5	0.930996	0.659332	Bag6
ENSMUSG00000041815	0.0198983	5	1	0.687224	Poldip3
ENSMUSG00000040524	0.0195994	5	1	0.560048	Zfp609
ENSMUSG00000042303	0.0189772	5	0.905669	0.618807	Sgsm3
ENSMUSG00000029196	0.0182641	5	1	0.55537	Tada2b
ENSMUSG00000035621	0.0181893	5	0.440217	0.748498	Midn
ENSMUSG00000016831	0.0180471	5	0.754775	0.707886	Tox4
ENSMUSG00000010755	0.0172417	5	0.649545	0.695087	Cars
ENSMUSG00000040363	0.0166534	5	1	0.682109	Bcor
ENSMUSG00000069114	0.016518	5	1	0.622763	Zbtb10
ENSMUSG00000027210	0.0162308	5	0.616244	0.980768	Meis2
ENSMUSG00000025199	0.0160486	5	1	0.675623	Chuk
ENSMUSG00000022533	0.0128262	5	0.543991	0.680382	Atp13a3
ENSMUSG00000032458	0.0126167	5	1	1.1826	Copb2
ENSMUSG00000005417	0.0126043	5	0.508297	0.710798	Mprip
ENSMUSG00000032624	0.0118564	5	0.298008	0.601849	Eml4
ENSMUSG00000023977	0.0116215	5	1	0.799427	Ubr2
ENSMUSG00000030718	0.0111412	5	1	0.728042	Ppme1
ENSMUSG00000073434	0.0110379	5	0.547319	0.56673	Wdr90
ENSMUSG00000033799	0.0106542	5	1	0.657015	Tasor2
ENSMUSG00000049382	0.010643	5	0.592482	1.92862	Krt8
ENSMUSG00000020261	0.010035	5	1	0.597359	Slc36a1
ENSMUSG00000045962	0.00968257	5	0.694246	1.00313	Wnk1
ENSMUSG00000029458	0.0093876	5	1	0.605774	Brap
ENSMUSG00000039367	0.00924418	5	1	0.695415	Sec24c
ENSMUSG00000039236	0.00899337	5	1	1.25785	Isg20
ENSMUSG00000027575	0.00870936	5	1	0.717309	Arfgap1
ENSMUSG00000003345	0.00867266	5	1	0.714411	Csnk1g2
ENSMUSG00000059890	0.00709242	5	1	0.624893	Ube4a
ENSMUSG00000038437	0.00698114	5	0.915166	0.594362	Mllt6
ENSMUSG00000021557	0.00696824	5	1	0.65622	Agtpbp1
ENSMUSG00000056211	0.00632184	5	0.956411	0.779385	R3hdm1
ENSMUSG00000027346	0.0055715	5	0.581524	0.680997	Gpcpd1
ENSMUSG00000034075	0.00500338	5	0.730759	0.609852	Zdhhc5
ENSMUSG00000026384	0.00491421	5	1	0.597174	Ptpn4
ENSMUSG00000054499	0.00475784	5	1	0.606836	Dedd2
ENSMUSG00000026455	0.00404034	5	1	0.592659	Klhl12
ENSMUSG00000016487	0.00400261	5	0.501216	0.693053	Ppfibp1
ENSMUSG00000032932	0.00390648	5	1	0.997489	Hspa13
ENSMUSG00000039990	0.00362401	5	1	0.556261	Edrf1
ENSMUSG00000042507	0.00347148	5	0.836647	0.592394	Mideas
ENSMUSG00000053641	0.00331472	5	0.492617	0.700689	Dennd4a
ENSMUSG00000067242	0.00330814	5	1	0.685919	Lgi1
ENSMUSG00000009293	0.00251587	5	1	0.71754	Ube2g2
ENSMUSG00000031153	0.00195042	5	1	0.691611	Gripap1
ENSMUSG00000054611	0.000589224	5	1	0.745877	Kdm2a
ENSMUSG00000005580	0.000200389	5	1	0.638282	Adcy9
ENSMUSG00000057738	-0.00091274	5	0.404754	0.660808	Sptan1
ENSMUSG00000009378	-0.00139017	5	1	0.719651	Slc16a12
ENSMUSG00000036093	-0.00149191	5	1	0.65645	Arl5a
ENSMUSG00000037887	-0.0016483	5	0.944973	0.755138	Dusp8
ENSMUSG00000002625	-0.00226171	5	1	0.705443	Akap8l
ENSMUSG00000029924	-0.00256377	5	0.610153	0.604192	Slc37a3
ENSMUSG00000021112	-0.00375645	5	0.683355	0.593648	Mpp5
ENSMUSG00000068823	-0.00474307	5	1	1.19709	Csde1
ENSMUSG00000037798	-0.00495785	5	0.761393	0.648625	Mat1a
ENSMUSG00000030986	-0.00568782	5	0.947888	0.744741	Dhx32
ENSMUSG00000025907	-0.00680714	5	1	0.808519	Rb1cc1
ENSMUSG00000020530	-0.00702042	5	0.969907	0.825248	Ggnbp2
ENSMUSG00000024927	-0.00730961	5	0.359086	0.640295	Rela
ENSMUSG00000039630	-0.00764864	5	0.62115	1.11749	Hnrnpu
ENSMUSG00000034593	-0.0080378	5	0.896217	0.711103	Myo5a
ENSMUSG00000025142	-0.00806346	5	0.65223	0.615283	Aspscr1
ENSMUSG00000052271	-0.00815724	5	1	0.631894	Bhlha15
ENSMUSG00000022285	-0.00886793	5	0.592124	1.04946	Ywhaz
ENSMUSG00000025745	-0.00903368	5	0.741158	0.744281	Hadha
ENSMUSG00000005621	-0.00931907	5	0.987799	0.56497	Zfp592
ENSMUSG00000027367	-0.00973183	5	0.890168	0.678379	Stard7
ENSMUSG00000054408	-0.0102613	5	0.905754	1.271	Spcs3
ENSMUSG00000027303	-0.0120166	5	0.579903	0.679956	Ptpra
ENSMUSG00000021494	-0.0122641	5	1	0.76899	Ddx41
ENSMUSG00000040354	-0.0126872	5	0.729119	0.641867	Mars1
ENSMUSG00000022855	-0.012785	5	0.536222	0.61934	Senp2
ENSMUSG00000090100	-0.0127905	5	1	0.646711	Ttbk2
ENSMUSG00000047098	-0.0130583	5	1	0.575978	Rnf31
ENSMUSG00000050812	-0.0138751	5	1	0.728883	Ecpas
ENSMUSG00000001441	-0.0138849	5	1	0.823162	Npepps
ENSMUSG00000026289	-0.0143117	5	1	0.594977	Atg16l1
ENSMUSG00000042625	-0.0149734	5	1	0.7864	Safb2
ENSMUSG00000028796	-0.015104	5	0.616025	0.638905	Phc2
ENSMUSG00000026565	-0.0152457	5	1	0.592909	Pou2f1
ENSMUSG00000024073	-0.0157053	5	1	0.850834	Birc6
ENSMUSG00000030881	-0.0163804	5	1	0.756849	Arfip2
ENSMUSG00000004789	-0.0164993	5	1	0.693194	Dlst
ENSMUSG00000036002	-0.0169468	5	0.789529	0.602599	Fam214b
ENSMUSG00000039485	-0.0175398	5	1	0.824984	Tspyl4
ENSMUSG00000038773	-0.0175558	5	0.98036	0.584299	Kdm3b
ENSMUSG00000030101	-0.0184787	5	1	0.623909	Sumf1
ENSMUSG00000032405	-0.0205468	5	0.885373	0.62224	Pias1
ENSMUSG00000041263	-0.0207547	5	0.842774	0.690137	Rusc1
ENSMUSG00000051166	-0.0209054	5	1	0.785317	Eml5
ENSMUSG00000040151	-0.0209965	5	0.632606	0.582037	Hs2st1
ENSMUSG00000047866	-0.021072	5	1	0.639099	Lonp2
ENSMUSG00000005204	-0.0210964	5	1	0.572759	Senp3
ENSMUSG00000036323	-0.0215694	5	1	1.10701	Srp72
ENSMUSG00000032855	-0.0220353	5	1	0.711024	Pkd1
ENSMUSG00000042688	-0.0227608	5	0.872145	0.696392	Mapk6
ENSMUSG00000041096	-0.0235006	5	1	0.688643	Tspyl2
ENSMUSG00000038205	-0.0235017	5	1	0.696175	Prkab2
ENSMUSG00000059325	-0.0235794	5	1	0.979265	Hopx
ENSMUSG00000022812	-0.0240671	5	0.974761	0.98574	Gsk3b
ENSMUSG00000025937	-0.0242185	5	0.946841	0.621007	Lactb2
ENSMUSG00000041645	-0.0250619	5	0.980774	1.06482	Ddx24
ENSMUSG00000029767	-0.0274478	5	0.233341	0.598539	Calu
ENSMUSG00000034557	-0.0279398	5	1	0.57704	Zfyve9
ENSMUSG00000041852	-0.0284499	5	1	0.59818	Tcf20
ENSMUSG00000024807	-0.0288067	5	1	0.699266	Syvn1
ENSMUSG00000041020	-0.0291547	5	1	0.653042	Map7d2
ENSMUSG00000073725	-0.0298191	5	1	0.729989	Lmbrd1
ENSMUSG00000020484	-0.0298424	5	0.428526	1.39717	Xbp1
ENSMUSG00000022214	-0.0302745	5	1	0.705184	Dcaf11
ENSMUSG00000007670	-0.0306541	5	0.703181	0.585736	Khsrp
ENSMUSG00000024498	-0.0311512	5	0.390121	0.609327	Tcerg1
ENSMUSG00000035067	-0.0320381	5	1	0.58506	Xkr6
ENSMUSG00000040209	-0.0320826	5	0.944831	0.651996	Zfp704
ENSMUSG00000027806	-0.0332129	5	0.377541	0.678583	Tsc22d2
ENSMUSG00000020064	-0.0338353	5	0.639138	0.704422	Herc4
ENSMUSG00000043154	-0.0340082	5	1	0.668512	Ppp2r3a
ENSMUSG00000006676	-0.0342024	5	1	0.683574	Usp19
ENSMUSG00000038127	-0.0343629	5	0.486394	0.640187	Ccdc50
ENSMUSG00000041607	-0.0344433	5	0.815364	0.697574	Mbp
ENSMUSG00000038664	-0.0368143	5	1	0.759735	Herc1
ENSMUSG00000019731	-0.0370581	5	1	0.626171	Slc35e1
ENSMUSG00000009418	-0.0383379	5	0.545928	0.719402	Nav1
ENSMUSG00000026810	-0.038498	5	0.956515	0.72973	Dpm2
ENSMUSG00000022350	-0.0393868	5	1	0.597872	Washc5
ENSMUSG00000033909	-0.0395306	5	0.659343	0.644703	Usp36
ENSMUSG00000037236	-0.0399168	5	1	0.933435	Matr3
ENSMUSG00000034377	-0.0399331	5	1	0.935085	Tulp4
ENSMUSG00000001415	-0.0402366	5	1	0.593587	Smg5
ENSMUSG00000024782	-0.041303	5	0.313339	0.574344	Ak3
ENSMUSG00000022529	-0.0413991	5	0.610457	0.590017	Zfp263
ENSMUSG00000095041	-0.0420084	5	1	0.812761	AC149090.1
ENSMUSG00000053580	-0.0435947	5	0.948892	0.624144	Tanc2
ENSMUSG00000029772	-0.0443136	5	0.521275	0.685501	Ahcyl2
ENSMUSG00000052296	-0.0446966	5	1	0.634032	Ppp6r1
ENSMUSG00000015095	-0.0447032	5	1	0.644939	Fbxw5
ENSMUSG00000026175	-0.0450254	5	1	0.713246	Vil1
ENSMUSG00000004530	-0.0455351	5	1	0.694771	Coro1c
ENSMUSG00000031839	-0.0460096	5	1	1.30623	Hsbp1
ENSMUSG00000020189	-0.0468595	5	0.717619	0.622515	Osbpl8
ENSMUSG00000041308	-0.0477531	5	0.109801	0.602881	Sntb2
ENSMUSG00000042046	-0.0487647	5	1	0.563391	Dstyk
ENSMUSG00000025586	-0.0496526	5	1	0.744225	Cpeb1
ENSMUSG00000033427	-0.0498569	5	1	0.814635	Upb1
ENSMUSG00000034243	-0.0498899	5	1	1.44363	Golgb1
ENSMUSG00000041444	-0.0499504	5	1	0.585952	Arhgap32
ENSMUSG00000061838	-0.0506683	5	0.485179	0.636138	Suclg2
ENSMUSG00000034765	-0.0508437	5	0.484141	0.974687	Dusp5
ENSMUSG00000027546	-0.054121	5	0.989482	0.732766	Atp9a
ENSMUSG00000031508	-0.0549455	5	1	0.774184	Ankrd10
ENSMUSG00000049336	-0.0549514	5	1	0.605216	Tenm2
ENSMUSG00000024548	-0.0551038	5	0.783284	0.585219	Setbp1
ENSMUSG00000062785	-0.0551507	5	1	0.616892	Kcnc3
ENSMUSG00000031353	-0.0558334	5	0.647835	0.899902	Rbbp7
ENSMUSG00000022897	-0.0564935	5	0.803578	0.610508	Dyrk1a
ENSMUSG00000075376	-0.0564991	5	1	0.760798	Rc3h2
ENSMUSG00000034858	-0.0580156	5	0.21567	0.715012	Fam214a
ENSMUSG00000025130	-0.0586208	5	1	1.73797	P4hb
ENSMUSG00000032116	-0.0588202	5	1	0.963258	Stt3a
ENSMUSG00000015522	-0.0596795	5	1	0.628865	Arnt
ENSMUSG00000034656	-0.060453	5	1	0.734091	Cacna1a
ENSMUSG00000066877	-0.0612978	5	0.654051	0.540729	Nck2
ENSMUSG00000048416	-0.0618122	5	0.795419	0.618614	Mlf1
ENSMUSG00000036241	-0.0620176	5	0.891556	0.783382	Ube2r2
ENSMUSG00000042390	-0.062253	5	1	0.733111	Gatad2b
ENSMUSG00000034059	-0.0632435	5	1	0.630038	Ypel4
ENSMUSG00000049606	-0.063419	5	0.617767	0.796199	Zfp644
ENSMUSG00000020130	-0.0634513	5	1	0.811721	Tbc1d15
ENSMUSG00000038025	-0.0642809	5	1	0.607446	Phf2
ENSMUSG00000026819	-0.0664223	5	0.886198	0.703716	Slc25a25
ENSMUSG00000005312	-0.0667707	5	1	0.715814	Ubqln1
ENSMUSG00000000001	-0.0680957	5	0.884368	0.801325	Gnai3
ENSMUSG00000027193	-0.068106	5	0.824367	0.678224	Api5
ENSMUSG00000040423	-0.0683667	5	0.753911	0.636729	Rc3h1
ENSMUSG00000028842	-0.0689472	5	0.642841	0.627706	Ago3
ENSMUSG00000025437	-0.0701142	5	1	0.732969	Usp33
ENSMUSG00000033769	-0.0703869	5	1	0.639186	Exoc6b
ENSMUSG00000028572	-0.0704891	5	1	0.961164	Hook1
ENSMUSG00000022865	-0.0706395	5	0.200946	0.62629	Cxadr
ENSMUSG00000022463	-0.0707577	5	1	0.760089	Srebf2
ENSMUSG00000035392	-0.0724487	5	1	0.60596	Dennd1a
ENSMUSG00000020611	-0.0725088	5	0.305967	0.684788	Gna13
ENSMUSG00000022016	-0.0729774	5	1	0.815865	Akap11
ENSMUSG00000032604	-0.0733004	5	0.47573	0.626811	Qars
ENSMUSG00000032504	-0.0754315	5	0.684705	0.819445	Pdcd6ip
ENSMUSG00000002997	-0.0778284	5	1	0.628272	Prkar2b
ENSMUSG00000018736	-0.0781573	5	0.932714	0.762321	Ndel1
ENSMUSG00000041729	-0.0800176	5	1	0.632681	Coro2b
ENSMUSG00000027397	-0.0804791	5	0.390281	0.607322	Slc20a1
ENSMUSG00000046201	-0.0818924	5	1	0.613673	Scaf8
ENSMUSG00000018425	-0.0853046	5	1	0.785336	Dhx40
ENSMUSG00000101609	-0.0858312	5	1	1.26779	Kcnq1ot1
ENSMUSG00000064354	-0.0859222	5	1	4.39236	mt-Co2
ENSMUSG00000020964	-0.0869591	5	0.882639	1.02309	Sel1l
ENSMUSG00000044148	-0.0874201	5	0.983267	0.591483	1810030O07Rik
ENSMUSG00000027893	-0.0876825	5	1	0.865748	Ahcyl1
ENSMUSG00000042599	-0.0882191	5	0.464435	0.675406	Kdm7a
ENSMUSG00000025178	-0.0890523	5	1	0.766208	Pi4k2a
ENSMUSG00000030861	-0.0896606	5	1	0.694623	Acadsb
ENSMUSG00000021262	-0.0906067	5	0.363733	0.618252	Evl
ENSMUSG00000001855	-0.0907226	5	0.753221	0.585891	Nup214
ENSMUSG00000021464	-0.0915984	5	1	0.560348	Ror2
ENSMUSG00000026626	-0.0920482	5	0.869191	0.756436	Ppp2r5a
ENSMUSG00000049940	-0.0928848	5	1	0.828506	Pgrmc2
ENSMUSG00000020238	-0.093284	5	0.616783	0.591732	Ncln
ENSMUSG00000030872	-0.093496	5	1	0.74431	Gga2
ENSMUSG00000040761	-0.0940811	5	1	0.677943	Spen
ENSMUSG00000036461	-0.0943739	5	0.331428	0.707445	Elf1
ENSMUSG00000034290	-0.0944068	5	1	0.606112	Nek9
ENSMUSG00000024812	-0.0954787	5	0.502661	0.706352	Tjp2
ENSMUSG00000048807	-0.095485	5	1	0.617913	Slc35e4
ENSMUSG00000033392	-0.0954978	5	1	0.711239	Clasp2
ENSMUSG00000026640	-0.0956685	5	0.214669	0.601729	Plxna2
ENSMUSG00000002129	-0.0957423	5	0.683225	0.603459	Sf3a1
ENSMUSG00000031144	-0.0960231	5	1	1.05425	Syp
ENSMUSG00000027220	-0.0963346	5	1	1.57543	Syt13
ENSMUSG00000020859	-0.0972136	5	0.373916	0.812975	Spag9
ENSMUSG00000017485	-0.0981286	5	0.484651	0.67327	Top2b
ENSMUSG00000040021	-0.0982449	5	1	0.634469	Lats1
ENSMUSG00000022710	-0.0985575	5	0.848864	0.683036	Usp7
ENSMUSG00000026987	-0.0986862	5	1	0.89595	Baz2b
ENSMUSG00000026307	-0.101147	5	1	0.776793	Scly
ENSMUSG00000002413	-0.101195	5	1	0.828349	Braf
ENSMUSG00000031604	-0.101571	5	1	1.05272	Msmo1
ENSMUSG00000056537	-0.102205	5	0.729534	0.681353	Rlim
ENSMUSG00000029714	-0.104967	5	1	0.645543	Gigyf1
ENSMUSG00000042772	-0.105104	5	1	0.650932	Smg7
ENSMUSG00000031012	-0.105342	5	0.887599	0.584	Cask
ENSMUSG00000024576	-0.106629	5	0.948839	1.38923	Csnk1a1
ENSMUSG00000003778	-0.106958	5	0.741078	0.764915	Brd8
ENSMUSG00000039263	-0.107221	5	1	0.780807	Npepl1
ENSMUSG00000002028	-0.11021	5	1	0.898258	Kmt2a
ENSMUSG00000032449	-0.110513	5	1	0.753158	Slc25a36
ENSMUSG00000034723	-0.111234	5	1	0.88153	Tmx4
ENSMUSG00000024327	-0.111604	5	1	1.05993	Slc39a7
ENSMUSG00000037762	-0.113545	5	0.318042	0.585599	Slc16a9
ENSMUSG00000094483	-0.113666	5	0.468151	0.872046	Purb
ENSMUSG00000021476	-0.11372	5	1	0.622721	Habp4
ENSMUSG00000034336	-0.113864	5	1	0.690157	Ina
ENSMUSG00000023186	-0.115495	5	0.600642	0.594661	Vwa5a
ENSMUSG00000063727	-0.115667	5	0.699413	0.674435	Tnfrsf11b
ENSMUSG00000014349	-0.115695	5	1	0.688395	Ube2z
ENSMUSG00000030452	-0.11672	5	1	0.743489	Nipa2
ENSMUSG00000057788	-0.117881	5	0.913202	0.608028	Ddx49
ENSMUSG00000025036	-0.118189	5	1	0.760834	Sfxn2
ENSMUSG00000020580	-0.118595	5	0.494267	0.791917	Rock2
ENSMUSG00000029461	-0.119031	5	1	0.612204	Fam168a
ENSMUSG00000053094	-0.119717	5	0.810124	1.04999	Tmem248
ENSMUSG00000047881	-0.119916	5	0.241589	0.639697	Rell1
ENSMUSG00000034158	-0.12158	5	0.845212	0.869543	Lrrc58
ENSMUSG00000032890	-0.122659	5	1	0.682055	Rims3
ENSMUSG00000038486	-0.123233	5	1	0.772572	Sv2a
ENSMUSG00000039218	-0.124014	5	0.796386	1.5064	Srrm2
ENSMUSG00000059495	-0.124084	5	0.821718	0.905881	Arhgef12
ENSMUSG00000035597	-0.124654	5	1	0.660687	Prpf39
ENSMUSG00000028555	-0.125127	5	1	0.692167	Ttc39a
ENSMUSG00000029563	-0.12546	5	0.691952	0.614788	Foxp2
ENSMUSG00000029135	-0.126378	5	0.265416	0.722258	Fosl2
ENSMUSG00000025423	-0.126654	5	1	0.611677	Pias2
ENSMUSG00000024222	-0.127909	5	0.601219	0.632569	Fkbp5
ENSMUSG00000042197	-0.127936	5	0.982085	0.636574	Zfp451
ENSMUSG00000033671	-0.128258	5	1	0.646874	Cep350
ENSMUSG00000031511	-0.128512	5	0.165073	0.576324	Arhgef7
ENSMUSG00000027465	-0.128846	5	1	0.64789	Tbc1d20
ENSMUSG00000028649	-0.129626	5	0.615542	0.93522	Macf1
ENSMUSG00000079477	-0.130407	5	1	1.17592	Rab7
ENSMUSG00000022995	-0.130655	5	1	0.847658	Enah
ENSMUSG00000036699	-0.132016	5	1	0.729856	Zcchc12
ENSMUSG00000025728	-0.133364	5	1	0.62324	Pigq
ENSMUSG00000027340	-0.134198	5	0.383599	0.611028	Slc23a2
ENSMUSG00000021285	-0.136514	5	0.335374	0.605363	Ppp1r13b
ENSMUSG00000057914	-0.136545	5	1	0.624306	Cacnb2
ENSMUSG00000030465	-0.137471	5	1	0.570907	Psd3
ENSMUSG00000064370	-0.137771	5	1	4.25221	mt-Cytb
ENSMUSG00000033943	-0.137813	5	1	0.758092	Mga
ENSMUSG00000042873	-0.139735	5	1	0.656629	Lhfpl4
ENSMUSG00000058230	-0.140718	5	1	0.615095	Arhgap35
ENSMUSG00000023460	-0.144092	5	0.799977	0.68593	Rab12
ENSMUSG00000031166	-0.146361	5	1	0.611874	Wdr13
ENSMUSG00000027438	-0.146867	5	1	0.577158	Napb
ENSMUSG00000043909	-0.146888	5	1	0.643846	Trp53bp1
ENSMUSG00000049878	-0.148042	5	1	0.63556	Rlf
ENSMUSG00000019261	-0.148522	5	1	0.605278	Map1s
ENSMUSG00000032601	-0.148799	5	0.840388	0.646594	Prkar2a
ENSMUSG00000024908	-0.148857	5	1	0.717196	Ppp6r3
ENSMUSG00000074746	-0.149399	5	0.727192	0.628319	Pdzd8
ENSMUSG00000020361	-0.150433	5	0.774049	0.826331	Hspa4
ENSMUSG00000019841	-0.152261	5	1	0.665795	Rev3l
ENSMUSG00000028161	-0.152337	5	0.543891	0.702023	Ppp3ca
ENSMUSG00000027439	-0.154117	5	1	0.582914	Gzf1
ENSMUSG00000064363	-0.155618	5	1	3.75716	mt-Nd4
ENSMUSG00000032477	-0.156369	5	0.931167	0.589168	Cdc25a
ENSMUSG00000027030	-0.156389	5	0.46267	0.57773	Stk39
ENSMUSG00000020946	-0.158958	5	1	0.837096	Gosr2
ENSMUSG00000005886	-0.159227	5	1	0.636105	Ncoa2
ENSMUSG00000032867	-0.160548	5	1	0.572729	Fbxw8
ENSMUSG00000031960	-0.160747	5	1	0.798488	Aars
ENSMUSG00000037210	-0.161261	5	0.829253	0.607604	Fam193a
ENSMUSG00000026153	-0.163458	5	1	0.770999	Fam135a
ENSMUSG00000025609	-0.164626	5	1	0.79578	Mkln1
ENSMUSG00000026107	-0.164962	5	0.140215	0.687903	Nabp1
ENSMUSG00000018076	-0.165709	5	0.552686	0.642175	Med13l
ENSMUSG00000001687	-0.166943	5	1	1.24888	Ubl3
ENSMUSG00000027652	-0.167585	5	1	0.601199	Ralgapb
ENSMUSG00000039770	-0.167916	5	1	0.675065	Ypel5
ENSMUSG00000021540	-0.168352	5	0.914904	0.632455	Smad5
ENSMUSG00000033557	-0.168848	5	1	0.676881	Fam20b
ENSMUSG00000025217	-0.171814	5	1	0.64097	Btrc
ENSMUSG00000041225	-0.172407	5	0.951982	0.58902	Arhgap12
ENSMUSG00000017221	-0.175403	5	1	0.767471	Psmd3
ENSMUSG00000052609	-0.175414	5	0.499509	0.607884	Plekhg3
ENSMUSG00000040435	-0.176773	5	0.574945	1.02469	Ppp1r15a
ENSMUSG00000030103	-0.176966	5	0.199839	0.701917	Bhlhe40
ENSMUSG00000024855	-0.178751	5	0.780464	0.561449	Pacs1
ENSMUSG00000031399	-0.180802	5	1	0.638653	Fam3a
ENSMUSG00000038538	-0.181337	5	1	0.952243	Ubn2
ENSMUSG00000057230	-0.181618	5	1	0.723841	Aak1
ENSMUSG00000032123	-0.184868	5	1	0.611479	Dpagt1
ENSMUSG00000048249	-0.186265	5	1	0.729872	Crebrf
ENSMUSG00000024150	-0.187169	5	0.853681	0.779477	Mcfd2
ENSMUSG00000029860	-0.187227	5	0.170097	0.613748	Zyx
ENSMUSG00000055296	-0.188017	5	1	0.658255	Tmem245
ENSMUSG00000070002	-0.191843	5	1	0.576144	Ell
ENSMUSG00000047888	-0.193259	5	0.878325	0.814084	Tnrc6b
ENSMUSG00000029199	-0.197648	5	1	0.701646	Lias
ENSMUSG00000028860	-0.19782	5	1	0.633628	Sytl1
ENSMUSG00000014496	-0.198784	5	0.466044	0.556404	Ankrd28
ENSMUSG00000080115	-0.199796	5	1	0.588473	Eef1akmt3
ENSMUSG00000061589	-0.200937	5	0.22872	0.616824	Dot1l
ENSMUSG00000058258	-0.20116	5	0.708311	0.70126	Idi1
ENSMUSG00000030967	-0.201346	5	1	0.861014	Zranb1
ENSMUSG00000063142	-0.202159	5	1	0.666804	Kcnma1
ENSMUSG00000035498	-0.202505	5	0.583816	0.631436	Cdcp1
ENSMUSG00000042751	-0.206763	5	1	0.569719	Nmnat2
ENSMUSG00000055639	-0.20818	5	1	0.665602	Dach1
ENSMUSG00000000194	-0.216989	5	1	0.663508	Gpr107
ENSMUSG00000041241	-0.217501	5	1	0.661097	Mul1
ENSMUSG00000025583	-0.217793	5	1	0.575616	Rptor
ENSMUSG00000032262	-0.219032	5	1	0.550219	Elovl4
ENSMUSG00000026893	-0.219884	5	0.98396	0.567203	Gca
ENSMUSG00000029071	-0.222187	5	1	0.565563	Dvl1
ENSMUSG00000038535	-0.224372	5	1	0.664753	Zfp280d
ENSMUSG00000024687	-0.225877	5	1	0.720416	Osbp
ENSMUSG00000040543	-0.227292	5	1	0.612119	Pitpnm3
ENSMUSG00000015776	-0.227299	5	1	0.605498	Med22
ENSMUSG00000024404	-0.227821	5	1	0.841915	Riok3
ENSMUSG00000055430	-0.227943	5	0.801034	0.959177	Nap1l5
ENSMUSG00000028434	-0.228611	5	1	0.659227	Epb41l4b
ENSMUSG00000021193	-0.230588	5	1	0.58517	Pitrm1
ENSMUSG00000015222	-0.239522	5	1	0.869749	Map2
ENSMUSG00000033676	-0.241189	5	0.991743	0.667601	Gabrb3
ENSMUSG00000012350	-0.241318	5	0.250677	0.680433	Ehf
ENSMUSG00000045216	-0.24383	5	1	0.621919	Hs6st1
ENSMUSG00000017548	-0.2457	5	0.499312	0.663046	Suz12
ENSMUSG00000018750	-0.248393	5	1	0.687572	Zbtb4
ENSMUSG00000072872	-0.252837	5	1	0.688321	Rybp
ENSMUSG00000028849	-0.255087	5	0.583736	0.693227	Map7d1
ENSMUSG00000025616	-0.256144	5	1	0.891911	Usp16
ENSMUSG00000006932	-0.256732	5	0.556748	1.06651	Ctnnb1
ENSMUSG00000024206	-0.258105	5	0.806405	0.60607	Rfx2
ENSMUSG00000006169	-0.258257	5	0.617126	0.800998	Clint1
ENSMUSG00000026848	-0.261576	5	1	0.798625	Tor1b
ENSMUSG00000003208	-0.262796	5	1	0.601637	Yju2
ENSMUSG00000034612	-0.262977	5	0.962126	0.656477	Chst11
ENSMUSG00000021196	-0.263374	5	0.487597	0.606171	Pfkp
ENSMUSG00000056216	-0.264171	5	1	0.927407	Cebpg
ENSMUSG00000014602	-0.265422	5	1	0.817098	Kif1a
ENSMUSG00000021270	-0.265665	5	1	2.02398	Hsp90aa1
ENSMUSG00000032042	-0.268784	5	1	1.5682	Srpr
ENSMUSG00000018143	-0.269968	5	0.32786	0.610134	Mafk
ENSMUSG00000036104	-0.271444	5	1	0.77011	Rab3gap1
ENSMUSG00000062929	-0.27377	5	0.845307	0.81118	Cfl2
ENSMUSG00000026113	-0.282013	5	1	0.725008	Inpp4a
ENSMUSG00000021427	-0.28375	5	1	1.19255	Ssr1
ENSMUSG00000025034	-0.283807	5	0.595357	0.616632	Trim8
ENSMUSG00000038525	-0.287001	5	1	0.710836	Armc10
ENSMUSG00000060206	-0.292215	5	1	0.581043	Zfp462
ENSMUSG00000030102	-0.29253	5	0.33818	0.68278	Itpr1
ENSMUSG00000020840	-0.294534	5	0.728206	0.711048	Blmh
ENSMUSG00000027698	-0.296577	5	1	0.71681	Nceh1
ENSMUSG00000034275	-0.301806	5	0.765721	0.642059	Igsf9b
ENSMUSG00000037235	-0.302836	5	0.976787	0.890128	Mxd4
ENSMUSG00000044471	-0.304624	5	1	0.691552	Lncpint
ENSMUSG00000032228	-0.304796	5	0.787608	0.6474	Tcf12
ENSMUSG00000048706	-0.306382	5	0.392991	0.773617	Lurap1l
ENSMUSG00000000346	-0.306907	5	0.467666	0.752032	Dazap2
ENSMUSG00000068267	-0.309374	5	0.6232	0.67711	Cenpb
ENSMUSG00000025016	-0.311077	5	0.713957	1.20123	Tm9sf3
ENSMUSG00000020271	-0.312536	5	1	0.641716	Fbxw11
ENSMUSG00000039474	-0.316392	5	1	0.827075	Wfs1
ENSMUSG00000070939	-0.316786	5	1	0.602813	Tgfbrap1
ENSMUSG00000027130	-0.317747	5	0.761316	0.573649	Slc12a6
ENSMUSG00000038859	-0.318291	5	0.381728	0.603515	Baiap2l1
ENSMUSG00000033060	-0.320861	5	0.372829	0.808277	Lmo7
ENSMUSG00000011179	-0.321002	5	0.365929	1.10858	Odc1
ENSMUSG00000022377	-0.321023	5	0.379161	0.661568	Asap1
ENSMUSG00000001847	-0.322203	5	0.45512	0.956093	Rac1
ENSMUSG00000028496	-0.324434	5	0.820538	0.599399	Mllt3
ENSMUSG00000015968	-0.326354	5	1	0.725773	Cacna1d
ENSMUSG00000035354	-0.326382	5	0.362228	0.604829	Uvrag
ENSMUSG00000048578	-0.329617	5	1	1.22907	Mlec
ENSMUSG00000052105	-0.330545	5	1	0.645093	Mtcl1
ENSMUSG00000017418	-0.334652	5	0.29557	0.574522	Arl5b
ENSMUSG00000033713	-0.33721	5	0.684909	0.723744	Foxn3
ENSMUSG00000070802	-0.343703	5	1	1.01295	Pnmal2
ENSMUSG00000029726	-0.344552	5	0.836086	0.588356	Mepce
ENSMUSG00000017756	-0.346435	5	0.673094	0.633348	Slc12a7
ENSMUSG00000031266	-0.347058	5	0.474086	0.572025	Gla
ENSMUSG00000024039	-0.351135	5	0.740501	0.691056	Cbs
ENSMUSG00000031024	-0.368649	5	1	0.637206	Denn2b
ENSMUSG00000050565	-0.369708	5	1	0.777217	Tor1aip2
ENSMUSG00000027490	-0.372524	5	0.329945	0.577792	E2f1
ENSMUSG00000109814	-0.375669	5	1	0.612866	Gm45847
ENSMUSG00000022451	-0.376257	5	0.913023	0.792053	Twf1
ENSMUSG00000111375	-0.382339	5	1	0.653211	Btbd8
ENSMUSG00000021638	-0.384891	5	0.260358	0.600629	Ocln
ENSMUSG00000003534	-0.385362	5	1	0.720165	Ddr1
ENSMUSG00000061731	-0.389257	5	0.465097	0.589206	Ext1
ENSMUSG00000028163	-0.390154	5	0.264435	0.769622	Nfkb1
ENSMUSG00000032010	-0.391104	5	0.29899	0.637843	Usp2
ENSMUSG00000020134	-0.391268	5	0.526612	0.679016	Peli1
ENSMUSG00000015932	-0.392687	5	0.618083	1.78473	Dstn
ENSMUSG00000068735	-0.394855	5	0.332076	0.611716	Trp53i11
ENSMUSG00000019802	-0.396047	5	1	0.991717	Sec63
ENSMUSG00000002778	-0.397175	5	1	1.1036	Kdelr1
ENSMUSG00000063576	-0.39768	5	0.701599	0.580043	Klhdc3
ENSMUSG00000053460	-0.400582	5	1	0.632982	Ggcx
ENSMUSG00000008475	-0.401403	5	0.564798	1.09549	Arpc5
ENSMUSG00000017843	-0.406167	5	1	0.97586	Ppp2r5c
ENSMUSG00000024429	-0.407194	5	1	0.666872	Gnl1
ENSMUSG00000034472	-0.411728	5	1	0.60837	Rasd2
ENSMUSG00000056429	-0.415266	5	1	1.41139	Tgoln1
ENSMUSG00000049047	-0.415418	5	1	0.885357	Armcx3
ENSMUSG00000029146	-0.419505	5	0.654376	0.773372	Snx17
ENSMUSG00000020841	-0.419548	5	0.575735	0.76534	Cpd
ENSMUSG00000040659	-0.422659	5	0.138536	0.596804	Efhd2
ENSMUSG00000030970	-0.426267	5	0.457777	0.626587	Ctbp2
ENSMUSG00000049106	-0.430475	5	1	0.584259	Dcaf5
ENSMUSG00000038879	-0.430525	5	1	0.734104	Nipal2
ENSMUSG00000030304	-0.435098	5	1	0.926013	Ergic2
ENSMUSG00000032245	-0.435301	5	1	0.788515	Cln6
ENSMUSG00000056091	-0.435508	5	0.570769	0.634658	St3gal5
ENSMUSG00000041798	-0.442252	5	1	0.709452	Gck
ENSMUSG00000003051	-0.446725	5	0.472281	0.750766	Elf3
ENSMUSG00000039461	-0.447214	5	1	0.821127	Tcta
ENSMUSG00000042363	-0.447249	5	1	0.683817	Lgalsl
ENSMUSG00000037465	-0.451289	5	0.448207	0.671862	Klf10
ENSMUSG00000004455	-0.467052	5	0.406667	0.792591	Ppp1cc
ENSMUSG00000054027	-0.469473	5	1	0.601303	Nt5dc3
ENSMUSG00000070822	-0.471813	5	1	0.570668	Zscan18
ENSMUSG00000011257	-0.472294	5	0.576423	0.696284	Pabpc4
ENSMUSG00000004040	-0.476174	5	0.92527	1.08191	Stat3
ENSMUSG00000020023	-0.480714	5	0.43798	0.652859	Tmcc3
ENSMUSG00000032939	-0.481989	5	1	0.702763	Nup93
ENSMUSG00000050931	-0.482158	5	0.369996	0.823063	Sgms2
ENSMUSG00000006010	-0.488111	5	1	0.781557	Odr4
ENSMUSG00000059895	-0.492109	5	0.269639	0.679517	Ptp4a3
ENSMUSG00000033530	-0.49851	5	1	0.554682	Ttc7b
ENSMUSG00000068923	-0.503993	5	0.650218	0.664037	Syt11
ENSMUSG00000029185	-0.508261	5	1	0.729292	Fam114a1
ENSMUSG00000015488	-0.509117	5	1	0.794358	Cacfd1
ENSMUSG00000035112	-0.511873	5	0.813504	0.603975	Wnk4
ENSMUSG00000020038	-0.513506	5	0.855617	0.594777	Cry1
ENSMUSG00000017057	-0.52398	5	0.588726	0.59334	Il13ra1
ENSMUSG00000030649	-0.527139	5	0.334581	0.594841	Anapc15
ENSMUSG00000063897	-0.532021	5	0.619154	0.673011	CAAA01118383.1
ENSMUSG00000062825	-0.537578	5	0.743006	2.75018	Actg1
ENSMUSG00000037242	-0.539772	5	0.310471	0.845499	Clic4
ENSMUSG00000038894	-0.545195	5	0.746861	0.983312	Irs2
ENSMUSG00000030802	-0.551128	5	0.835317	0.791473	Bckdk
ENSMUSG00000041920	-0.553042	5	0.601048	0.601475	Slc16a6
ENSMUSG00000033684	-0.561263	5	0.786807	0.815502	Qsox1
ENSMUSG00000031570	-0.561404	5	1	0.878692	Plpp5
ENSMUSG00000036800	-0.565792	5	1	0.57892	Fam135b
ENSMUSG00000034640	-0.581689	5	0.485241	0.701532	Tiparp
ENSMUSG00000042129	-0.588472	5	0.426177	0.612081	Rassf4
ENSMUSG00000019877	-0.593033	5	1	1.35945	Serinc1
ENSMUSG00000028793	-0.597898	5	0.135639	0.600824	Rnf19b
ENSMUSG00000001542	-0.614	5	0.534627	0.823639	Ell2
ENSMUSG00000028745	-0.614667	5	0.409345	0.936054	Capzb
ENSMUSG00000029656	-0.615643	5	0.197643	0.625611	C8b
ENSMUSG00000001440	-0.617405	5	0.809424	0.697295	Kpnb1
ENSMUSG00000115388	-0.619471	5	0.189586	0.6313	Eppk1
ENSMUSG00000023030	-0.622926	5	0.808627	0.602126	Slc11a2
ENSMUSG00000026740	-0.627224	5	1	0.897242	Dnajc1
ENSMUSG00000027951	-0.627741	5	1	0.611647	Adar
ENSMUSG00000027828	-0.629766	5	1	1.23619	Ssr3
ENSMUSG00000003762	-0.645314	5	0.633162	0.596392	Coq8b
ENSMUSG00000015143	-0.658619	5	0.262663	0.681662	Actn1
ENSMUSG00000041895	-0.669109	5	1	0.849269	Wipi1
ENSMUSG00000099032	-0.684619	5	1	0.605948	Tcf24
ENSMUSG00000036026	-0.696715	5	1	0.659073	Tmem63b
ENSMUSG00000021109	-0.704216	5	0.259094	0.683136	Hif1a
ENSMUSG00000034563	-0.718775	5	1	0.812036	Ccpg1
ENSMUSG00000031628	-0.723563	5	0.443946	0.610304	Casp3
ENSMUSG00000040462	-0.725892	5	1	1.01209	Os9
ENSMUSG00000030681	-0.726931	5	0.994535	0.736833	Mvp
ENSMUSG00000008136	-0.757451	5	0.190178	0.648527	Fhl2
ENSMUSG00000041261	-0.765957	5	1	0.913919	Car8
ENSMUSG00000024052	-0.80082	5	0.70831	0.678425	Lpin2
ENSMUSG00000009092	-0.80308	5	0.373185	0.819461	Derl3
ENSMUSG00000036644	-0.804052	5	1	0.635034	Tbc1d9b
ENSMUSG00000044629	-0.829593	5	0.803196	0.621804	Cnrip1
ENSMUSG00000031441	-0.830826	5	0.493512	0.594767	Atp11a
ENSMUSG00000025856	-0.843423	5	0.580657	0.848879	Pdgfa
ENSMUSG00000069805	-0.846776	5	0.48329	0.702205	Fbp1
ENSMUSG00000053702	-0.857337	5	0.837793	0.617496	Nebl
ENSMUSG00000021708	-0.874155	5	1	0.71969	Rasgrf2
ENSMUSG00000018171	-0.876583	5	0.447085	0.857736	Vmp1
ENSMUSG00000025162	-0.877589	5	0.412374	0.671211	Csnk1d
ENSMUSG00000025085	-0.87835	5	0.336608	0.618169	Ablim1
ENSMUSG00000030683	-0.903311	5	1	1.24946	Sez6l2
ENSMUSG00000028381	-0.90369	5	0.219903	0.60543	Ugcg
ENSMUSG00000032802	-0.906758	5	0.545958	0.757503	Srxn1
ENSMUSG00000000594	-0.918089	5	0.218573	0.653212	Gm2a
ENSMUSG00000028059	-0.924933	5	0.752554	0.678015	Arhgef2
ENSMUSG00000046079	-0.93727	5	0.871974	0.685364	Lrrc8d
ENSMUSG00000018932	-0.938494	5	0.220795	0.617147	Map2k3
ENSMUSG00000036053	-0.947413	5	1	0.67494	Fmnl2
ENSMUSG00000018899	-0.969014	5	0.597767	0.839263	Irf1
ENSMUSG00000025372	-0.973443	5	0.506471	0.763304	Baiap2
ENSMUSG00000031995	-0.989679	5	0.241849	0.598463	St14
ENSMUSG00000029657	-1.01561	5	1	1.03174	Hsph1
ENSMUSG00000018340	-1.05205	5	0.821835	0.720247	Anxa6
ENSMUSG00000009585	-1.06234	5	0.518421	0.671277	Apobec3
ENSMUSG00000059248	-1.06653	5	0.880069	0.70267	Septin9
ENSMUSG00000027540	-1.07516	5	0.744148	0.828142	Ptpn1
ENSMUSG00000040412	-1.07871	5	1	1.03714	Elapor1
ENSMUSG00000071637	-1.08786	5	0.466609	1.06695	Cebpd
ENSMUSG00000037172	-1.10385	5	1	0.633142	Dennd11
ENSMUSG00000032000	-1.10615	5	0.47996	0.716784	Birc3
ENSMUSG00000032285	-1.13769	5	1	0.886264	Dnaja4
ENSMUSG00000030739	-1.16006	5	0.434814	0.602447	Myh14
ENSMUSG00000027315	-1.16766	5	1	0.882843	Spint1
ENSMUSG00000029544	-1.16907	5	1	0.628107	Cabp1
ENSMUSG00000039809	-1.17819	5	1	0.639099	Gabbr2
ENSMUSG00000040296	-1.19188	5	1	0.659905	Ddx58
ENSMUSG00000004151	-1.23274	5	0.441171	0.82227	Etv1
ENSMUSG00000026821	-1.25905	5	1	0.676852	Ralgds
ENSMUSG00000042121	-1.271	5	0.525332	0.597885	Ssh1
ENSMUSG00000030341	-1.29569	5	0.542763	0.683724	Tnfrsf1a
ENSMUSG00000034422	-1.3131	5	0.957393	0.807036	Parp14
ENSMUSG00000034438	-1.34294	5	0.616959	0.730691	Gbp8
ENSMUSG00000035673	-1.40986	5	0.196124	0.639529	Sbno2
ENSMUSG00000002881	-1.42883	5	0.417942	0.630616	Nab1
ENSMUSG00000061232	-1.45507	5	0.559634	1.54227	H2-K1
ENSMUSG00000042626	-1.46685	5	1	0.746904	Shc1
ENSMUSG00000038301	-1.46941	5	0.97978	0.745753	Snx10
ENSMUSG00000027175	-1.52743	5	1	0.607117	Tcp11l1
ENSMUSG00000016528	-1.53859	5	0.284231	0.631799	Mapkapk2
ENSMUSG00000025225	-1.58762	5	0.265915	0.593717	Nfkb2
ENSMUSG00000038235	-1.60919	5	0.339438	0.671556	F11r
ENSMUSG00000020400	-1.69224	5	0.324942	0.625561	Tnip1
ENSMUSG00000024772	-1.74896	5	0.166803	0.599504	Ehd1
ENSMUSG00000020641	-1.75349	5	1	1.07596	Rsad2
ENSMUSG00000022965	-1.83449	5	0.289861	0.605641	Ifngr2
ENSMUSG00000024411	-2.0848	5	1	0.894793	Aqp4
ENSMUSG00000038530	-2.31346	5	0.616776	1.13257	Rgs4
ENSMUSG00000022500	-2.83021	5	0.243618	0.733076	Litaf
ENSMUSG00000029352	-4.58284	5	1	0.945032	Crybb3
ENSMUSG00000038351	0.173048	4	1	0.619785	Sgsm2
ENSMUSG00000027950	0.100441	4	1	0.56866	Chrnb2
ENSMUSG00000018796	0.0937688	4	0.254336	0.567283	Acsl1
ENSMUSG00000027630	0.0833276	4	0.453681	0.561821	Tbl1xr1
ENSMUSG00000031938	0.0824741	4	0.556794	0.588226	4931406C07Rik
ENSMUSG00000059970	0.0809069	4	0.593608	0.608769	Hspa2
ENSMUSG00000062234	0.0755225	4	1	0.653361	Gak
ENSMUSG00000045482	0.0698896	4	0.878965	0.599922	Trrap
ENSMUSG00000041781	0.0697909	4	0.378628	0.59277	Cpsf2
ENSMUSG00000066571	0.0665689	4	0.142074	0.567696	Garre1
ENSMUSG00000078515	0.0639214	4	0.778937	0.61995	Ddi2
ENSMUSG00000038518	0.0605212	4	0.42881	0.608569	Jarid2
ENSMUSG00000037646	0.058811	4	1	0.613194	Vps13b
ENSMUSG00000032534	0.0582527	4	1	0.589816	Cep63
ENSMUSG00000034480	0.0501638	4	0.70773	0.594237	Diaph2
ENSMUSG00000039735	0.0496723	4	0.267686	0.575562	Fnbp1l
ENSMUSG00000039801	0.0447771	4	1	0.596221	Cplane1
ENSMUSG00000002812	0.0416608	4	0.4911	0.589548	Flii
ENSMUSG00000030126	0.0416171	4	0.693864	0.622697	Tmcc1
ENSMUSG00000028080	0.0395679	4	1	0.66017	Lrba
ENSMUSG00000035770	0.0388359	4	0.751765	0.598954	Dync1li2
ENSMUSG00000046034	0.0369457	4	0.555814	0.667424	Otulin
ENSMUSG00000032485	0.0341921	4	1	0.602557	Scap
ENSMUSG00000022771	0.0339688	4	0.599785	0.613949	Ppil2
ENSMUSG00000024238	0.0332815	4	0.416827	0.663064	Zeb1
ENSMUSG00000018401	0.0332416	4	1	0.582961	Mtmr4
ENSMUSG00000037916	0.0329394	4	0.795796	0.811197	Ndufv1
ENSMUSG00000021987	0.0315402	4	1	0.686738	Mtmr6
ENSMUSG00000020375	0.0314888	4	1	0.606089	Rufy1
ENSMUSG00000048799	0.0287859	4	1	0.595086	Cep120
ENSMUSG00000044465	0.028434	4	0.942982	0.586153	Fam160a2
ENSMUSG00000042472	0.028093	4	0.866727	0.584949	Zfp410
ENSMUSG00000017631	0.0275592	4	0.795859	0.653243	Abr
ENSMUSG00000002748	0.0250063	4	0.782156	0.756864	Baz1b
ENSMUSG00000027628	0.0242298	4	1	0.57864	Aar2
ENSMUSG00000074918	0.024159	4	1	0.587352	Inafm2
ENSMUSG00000034218	0.0207064	4	1	0.597748	Atm
ENSMUSG00000004071	0.0200099	4	0.56332	0.688722	Cdip1
ENSMUSG00000063808	0.0193031	4	0.938868	0.57706	Gpatch1
ENSMUSG00000021147	0.019283	4	0.847578	0.592494	Wdr37
ENSMUSG00000028989	0.0182593	4	1	0.681649	Angptl7
ENSMUSG00000029174	0.0180193	4	0.653612	0.744292	Tbc1d1
ENSMUSG00000053754	0.0162518	4	1	0.683956	Chd8
ENSMUSG00000032413	0.0140638	4	0.208045	0.620913	Rasa2
ENSMUSG00000020070	0.0137466	4	1	0.584494	Rufy2
ENSMUSG00000024120	0.012095	4	0.958247	0.709484	Lrpprc
ENSMUSG00000025477	0.0118313	4	0.711374	0.599945	Inpp5a
ENSMUSG00000040459	0.0105688	4	1	1.01419	Arglu1
ENSMUSG00000040035	0.00913032	4	1	0.864089	Disp2
ENSMUSG00000025702	0.00863848	4	1	0.816766	Marchf8
ENSMUSG00000021608	0.00860824	4	0.302885	0.571297	Lpcat1
ENSMUSG00000026005	0.00723527	4	0.89214	0.576759	Rpe
ENSMUSG00000026965	0.006766	4	0.689165	0.590663	Anapc2
ENSMUSG00000032593	0.00470914	4	1	0.562824	Amigo3
ENSMUSG00000032101	0.0045955	4	1	0.572555	Ddx25
ENSMUSG00000005534	0.00443137	4	0.203765	0.586504	Insr
ENSMUSG00000006673	0.00148597	4	1	0.673705	Qrich1
ENSMUSG00000024104	0.00148522	4	0.745144	0.639854	Washc2
ENSMUSG00000030868	0.00131996	4	0.393616	0.5749	Dctn5
ENSMUSG00000017781	-0.000119429	4	0.412974	0.709093	Pitpna
ENSMUSG00000025612	-0.000640853	4	0.231762	0.653206	Bach1
ENSMUSG00000024180	-0.000783455	4	1	0.624292	Pgap6
ENSMUSG00000033419	-0.00098341	4	1	0.541536	Snap91
ENSMUSG00000036391	-0.00302168	4	0.915372	0.711053	Sec24a
ENSMUSG00000078676	-0.00303427	4	0.985339	0.627398	Casc3
ENSMUSG00000015002	-0.00515397	4	1	0.722694	Efr3a
ENSMUSG00000021027	-0.00518045	4	0.803725	0.641001	Ralgapa1
ENSMUSG00000001493	-0.00593509	4	0.166028	0.58859	Meox1
ENSMUSG00000020847	-0.00614645	4	1	0.749501	Rph3al
ENSMUSG00000052534	-0.00653051	4	0.433998	0.73642	Pbx1
ENSMUSG00000023473	-0.00735982	4	1	0.568651	Celsr3
ENSMUSG00000030846	-0.00852092	4	1	0.752876	Tial1
ENSMUSG00000039234	-0.0102461	4	1	0.758203	Sec24d
ENSMUSG00000005506	-0.0106356	4	1	0.833618	Celf1
ENSMUSG00000030766	-0.0110856	4	0.353148	0.571341	Arhgap17
ENSMUSG00000019737	-0.0132572	4	1	0.711484	Syne4
ENSMUSG00000078671	-0.0134156	4	0.32611	0.698947	Chd2
ENSMUSG00000038658	-0.0141501	4	0.377772	0.568349	Ric1
ENSMUSG00000022685	-0.0142849	4	1	0.638847	Parn
ENSMUSG00000041870	-0.0152496	4	0.639419	0.590911	Ankrd13a
ENSMUSG00000023845	-0.0168488	4	1	0.729987	Lnpep
ENSMUSG00000034813	-0.0184388	4	1	0.570496	Grip1
ENSMUSG00000028191	-0.0185637	4	0.293777	0.663125	Bcl10
ENSMUSG00000021969	-0.0197962	4	0.684224	0.674963	Zdhhc20
ENSMUSG00000028256	-0.0205721	4	0.79642	0.57033	Odf2l
ENSMUSG00000028060	-0.0206347	4	0.68012	0.655305	Khdc4
ENSMUSG00000034647	-0.0213642	4	0.865367	1.02516	Ankrd12
ENSMUSG00000040943	-0.0229254	4	1	0.642199	Tet2
ENSMUSG00000018820	-0.023205	4	0.857646	0.595912	Zfyve27
ENSMUSG00000019302	-0.023208	4	0.96123	0.72268	Atp6v0a1
ENSMUSG00000053774	-0.0242642	4	1	0.567406	Ubxn7
ENSMUSG00000000266	-0.0254129	4	1	0.595767	Mid2
ENSMUSG00000028559	-0.0254745	4	0.314233	0.593017	Osbpl9
ENSMUSG00000028962	-0.0256742	4	0.485761	0.593623	Slc4a2
ENSMUSG00000028906	-0.0265451	4	0.990031	0.675696	Epb41
ENSMUSG00000039865	-0.0277794	4	0.63945	0.647014	Slc44a3
ENSMUSG00000023055	-0.0290203	4	1	0.566461	Calcoco1
ENSMUSG00000025234	-0.029165	4	0.729412	0.708044	Arih1
ENSMUSG00000020705	-0.0292432	4	0.921764	0.724317	Ddx42
ENSMUSG00000010453	-0.029821	4	0.797386	0.603528	Kansl3
ENSMUSG00000027206	-0.0302249	4	1	0.707053	Cops2
ENSMUSG00000021096	-0.0310882	4	0.792406	0.737538	Ppm1a
ENSMUSG00000014550	-0.0322176	4	1	0.59399	Rbsn
ENSMUSG00000055932	-0.0335762	4	0.857259	0.635907	Fto
ENSMUSG00000048385	-0.0342902	4	1	0.574844	Scrt1
ENSMUSG00000020850	-0.0344966	4	1	0.719064	Prpf8
ENSMUSG00000023353	-0.0359981	4	1	0.589048	Agap3
ENSMUSG00000017664	-0.0364488	4	0.565977	0.609238	Slc35c2
ENSMUSG00000022781	-0.0368825	4	0.54053	0.747181	Pak2
ENSMUSG00000067336	-0.0371506	4	0.134529	0.584769	Bmpr2
ENSMUSG00000027162	-0.0374202	4	1	0.72406	Lin7c
ENSMUSG00000056602	-0.0376271	4	0.554741	0.643173	Fry
ENSMUSG00000026361	-0.038854	4	1	0.729994	Cdc73
ENSMUSG00000054723	-0.03948	4	1	0.68554	Vmac
ENSMUSG00000041977	-0.0396297	4	1	0.539995	Arhgef11
ENSMUSG00000010025	-0.0397096	4	0.915373	0.590021	Aldh3a2
ENSMUSG00000026867	-0.0412356	4	0.989367	0.673011	Gapvd1
ENSMUSG00000040054	-0.0413561	4	1	0.678186	Baz2a
ENSMUSG00000021338	-0.0420605	4	0.553009	0.571784	Carmil1
ENSMUSG00000020640	-0.0425838	4	0.500042	0.634786	Itsn2
ENSMUSG00000006732	-0.0426776	4	1	0.903011	Mettl1
ENSMUSG00000039205	-0.0429848	4	0.95708	0.574254	Ciz1
ENSMUSG00000061136	-0.0446373	4	0.633387	0.839974	Prpf40a
ENSMUSG00000025237	-0.0446654	4	1	0.642626	Parp6
ENSMUSG00000055436	-0.0449008	4	0.922421	1.045	Srsf11
ENSMUSG00000049624	-0.044942	4	1	0.589884	Slc17a5
ENSMUSG00000002948	-0.045395	4	1	0.606401	Map2k7
ENSMUSG00000079020	-0.0460704	4	0.789542	0.558083	Slc45a4
ENSMUSG00000006498	-0.046156	4	0.758755	0.763736	Ptbp1
ENSMUSG00000044791	-0.0461631	4	0.948487	0.660288	Setd2
ENSMUSG00000024853	-0.0468005	4	0.671434	1.02686	Sf3b2
ENSMUSG00000040586	-0.0474089	4	0.967821	0.589819	Ofd1
ENSMUSG00000060147	-0.0480254	4	0.594841	0.919284	Serpinb6a
ENSMUSG00000027668	-0.0482409	4	0.983577	0.563742	Mfn1
ENSMUSG00000025025	-0.0487448	4	0.444194	0.583271	Mxi1
ENSMUSG00000022863	-0.0493439	4	0.91707	1.18522	Btg3
ENSMUSG00000068250	-0.0501957	4	1	0.709206	Amn1
ENSMUSG00000034297	-0.0502281	4	0.590132	0.673716	Med13
ENSMUSG00000054280	-0.0502309	4	1	0.591561	Prr14l
ENSMUSG00000052707	-0.0504265	4	1	0.88224	Tnrc6a
ENSMUSG00000030691	-0.0518518	4	0.394551	0.560964	Fchsd2
ENSMUSG00000048271	-0.0523887	4	1	0.655059	Rbm33
ENSMUSG00000060657	-0.0525105	4	1	0.673458	Marf1
ENSMUSG00000001700	-0.0537152	4	0.833027	0.808035	Gramd3
ENSMUSG00000004364	-0.0537321	4	1	0.841893	Cul3
ENSMUSG00000026028	-0.0582451	4	0.628299	0.569258	Trak2
ENSMUSG00000040818	-0.0588196	4	0.983244	0.599873	Dennd6a
ENSMUSG00000019699	-0.0589716	4	0.900025	0.596456	Akt3
ENSMUSG00000106864	-0.0594486	4	1	0.63058	Gtf3c2
ENSMUSG00000019726	-0.0594764	4	0.483309	0.590198	Lyst
ENSMUSG00000030275	-0.0597032	4	0.943051	0.865146	Etnk1
ENSMUSG00000019854	-0.0616826	4	1	0.655853	Reps1
ENSMUSG00000002428	-0.0621449	4	1	0.611004	Hltf
ENSMUSG00000025190	-0.0625515	4	0.378142	0.622706	Got1
ENSMUSG00000043962	-0.0633741	4	0.5931	0.865928	Thrap3
ENSMUSG00000000134	-0.0634353	4	0.760775	0.652527	Tfe3
ENSMUSG00000028357	-0.0667055	4	1	0.811729	Kif12
ENSMUSG00000020114	-0.066947	4	1	0.689182	Cand1
ENSMUSG00000034610	-0.0679088	4	0.46697	0.777048	Tut4
ENSMUSG00000025871	-0.0685508	4	1	1.02938	4833439L19Rik
ENSMUSG00000032393	-0.0694317	4	1	0.652818	Dpp8
ENSMUSG00000022052	-0.0700316	4	0.463015	0.635334	Ppp2r2a
ENSMUSG00000030990	-0.0707687	4	0.347151	0.572926	Pgap2
ENSMUSG00000046691	-0.0711737	4	0.837507	0.579918	Chtf8
ENSMUSG00000049327	-0.0714153	4	0.259333	0.623082	Kmt5a
ENSMUSG00000044345	-0.0730317	4	0.421134	0.552739	Marveld1
ENSMUSG00000038733	-0.0734737	4	0.699629	0.771826	Wdr26
ENSMUSG00000028959	-0.0736962	4	1	0.6621	Fastk
ENSMUSG00000024533	-0.0738642	4	1	0.584265	Spire1
ENSMUSG00000063870	-0.0745873	4	0.974448	0.977768	Chd4
ENSMUSG00000034187	-0.0745894	4	0.81306	0.671785	Nsf
ENSMUSG00000021038	-0.0749373	4	0.918785	0.580812	Vipas39
ENSMUSG00000040028	-0.0753519	4	0.559015	0.71052	Elavl1
ENSMUSG00000034007	-0.0753582	4	1	0.632767	Scaper
ENSMUSG00000020290	-0.0776237	4	0.656476	0.632228	Xpo1
ENSMUSG00000047554	-0.0776905	4	1	0.709049	Tmem41b
ENSMUSG00000033577	-0.0785546	4	0.83778	0.815546	Myo6
ENSMUSG00000010517	-0.0788502	4	0.927202	0.66241	Faf1
ENSMUSG00000040029	-0.0794681	4	1	0.589444	Ipo8
ENSMUSG00000029267	-0.0800922	4	0.374224	0.59255	Mtf2
ENSMUSG00000030104	-0.0804008	4	0.258237	0.829908	Edem1
ENSMUSG00000000303	-0.0813092	4	0.497483	0.909594	Cdh1
ENSMUSG00000052516	-0.0813369	4	0.81632	0.792821	Robo2
ENSMUSG00000039954	-0.0819691	4	0.869353	0.777606	Stk32a
ENSMUSG00000024383	-0.0820525	4	0.91589	0.703271	Map3k2
ENSMUSG00000060601	-0.0837405	4	0.335169	0.61844	Nr1h2
ENSMUSG00000030759	-0.0845496	4	0.96145	0.683312	Far1
ENSMUSG00000033478	-0.0845945	4	1	0.64468	Fam160b1
ENSMUSG00000038520	-0.0847175	4	0.96045	0.618698	Tbc1d17
ENSMUSG00000064210	-0.0847633	4	0.449719	0.648305	Ano6
ENSMUSG00000028954	-0.0853428	4	0.913355	0.669031	Nub1
ENSMUSG00000063015	-0.0853668	4	0.836076	0.83284	Ccni
ENSMUSG00000031988	-0.0856183	4	1	0.590049	Vps26b
ENSMUSG00000029686	-0.0867896	4	0.826279	0.724082	Cul1
ENSMUSG00000020777	-0.0869286	4	0.642418	0.671051	Acox1
ENSMUSG00000032120	-0.0875074	4	1	0.619678	C2cd2l
ENSMUSG00000056342	-0.0878151	4	1	0.850714	Usp34
ENSMUSG00000052713	-0.0878351	4	1	0.631475	Zfp608
ENSMUSG00000003847	-0.0883264	4	0.565048	0.780689	Nfat5
ENSMUSG00000000826	-0.0890836	4	0.733897	0.839149	Dnajc5
ENSMUSG00000038250	-0.0894554	4	0.322693	0.563304	Usp38
ENSMUSG00000000711	-0.0896125	4	1	0.634651	Rab5b
ENSMUSG00000048486	-0.090096	4	1	0.687098	Fitm2
ENSMUSG00000026203	-0.0908025	4	1	0.717259	Dnajb2
[truncated: 6,478 more rows]

## Sheet: agedM
name	min_lfc	n_cl_de	rel_beta_expr	mean_expr_in_expr_cells	gene_symbol
[truncated: 8,024 more rows]

[truncated: 2 more sheets: chem, imm.]
