# Supplementary material for: Delineating mouse β-cell identity during lifetime and in diabetes with a single cell atlas
Source: Nat Metab. 2023 Sep 11;5(9):1615–37. doi: 10.1038/s42255-023-00876-x (PMC10513934; doi:10.1038/s42255-023-00876-x)
Supplement: Supplementary file 3 — Collection of Supplementary Tables 1–13, corresponding to legends in the supplementary information file. [file 42255_2023_876_MOESM3_ESM.zip › supplementary_tables/S4.xlsx]

## Sheet: T1D_DE
gene_symbol	padj	logFC	dataset	n_group	n_ref	ratio_group
CRP	0.000265376	5.4043	GSE83139	6	67	1
FXYD3	9.58621e-05	6.46596	GSE83139	6	67	1
ZNF91	2.75958e-12	-7.38854	GSE83139	6	67	1
TSIX	4.12346e-12	-8.40236	GSE83139	6	67	1
XIST	4.12346e-12	-8.67361	GSE83139	6	67	1
CACNA1A	6.44951e-12	-6.2236	GSE83139	6	67	1
BTG2	4.83543e-08	5.72053	GSE83139	6	67	1
PPP1R1A	1.60769e-11	-6.85683	GSE83139	6	67	1
IDH1	1.96864e-09	-6.66314	GSE83139	6	67	1
FAM166A	1.7232e-10	-5.7491	GSE83139	6	67	1
GCG	0.00133285	-5.30112	GSE83139	6	67	1
SLC16A12	1.7232e-10	-6.44376	GSE83139	6	67	1
CPLX2	1.7232e-10	-5.9685	GSE83139	6	67	1
TUBB4B	1.89441e-10	-6.03989	GSE83139	6	67	1
UNC13A	4.82057e-10	-6.46662	GSE83139	6	67	1
BCKDHA	6.01822e-10	-5.36211	GSE83139	6	67	1
H2AFY	8.01864e-09	-5.28596	GSE83139	6	67	1
CFB	8.32619e-05	3.44877	GSE83139	6	67	1
ECHDC1	5.76176e-09	-5.89935	GSE83139	6	67	1
PMVK	5.76176e-09	-5.42693	GSE83139	6	67	1
SYVN1	5.76176e-09	-4.86482	GSE83139	6	67	1
MAPT	1.4757e-08	-5.69831	GSE83139	6	67	1
TAB2	1.50507e-08	-4.92132	GSE83139	6	67	1
PTPN4	1.87394e-08	-5.68868	GSE83139	6	67	1
DPM1	2.25075e-08	-5.84249	GSE83139	6	67	1
UBP1	2.82425e-08	-5.82911	GSE83139	6	67	1
PIGR	0.0109352	4.68396	GSE83139	6	67	1
SLC17A5	4.77633e-07	-4.73247	GSE83139	6	67	1
DHRS2	1.1165e-06	-5.87002	GSE83139	6	67	1
ARL16	1.56081e-07	-5.19383	GSE83139	6	67	1
PLEKHH1	2.2464e-07	-4.93081	GSE83139	6	67	1
CUL2	2.2464e-07	-5.27272	GSE83139	6	67	1
METTL9	3.08195e-07	-5.53965	GSE83139	6	67	1
MAGEE1	3.08195e-07	-5.87611	GSE83139	6	67	1
GRIA3	3.08195e-07	-5.35475	GSE83139	6	67	1
CYB5R1	3.02106e-07	-5.18613	GSE83139	6	67	1
ZNF302	4.38115e-07	-5.48195	GSE83139	6	67	1
RGS4	4.94349e-07	-5.77265	GSE83139	6	67	1
SPP1	0.00088373	4.94155	GSE83139	6	67	1
INTS7	6.6279e-07	-5.17222	GSE83139	6	67	1
FADS2	8.55063e-07	-4.02091	GSE83139	6	67	1
WIPF2	1.00389e-06	-5.03069	GSE83139	6	67	1
TMEM214	8.55063e-07	-4.86538	GSE83139	6	67	1
IGF2	6.17735e-05	3.68209	GSE83139	6	67	1
HLA-B	0.00289361	4.94135	GSE83139	6	67	1
AKR7A2	1.1165e-06	-4.69432	GSE83139	6	67	1
C15orf38-AP3S2	4.63881e-05	-4.68736	GSE83139	6	67	1
FAM54B	1.22651e-06	-5.23689	GSE83139	6	67	1
TNFAIP2	0.00812998	3.54323	GSE83139	6	67	1
PTOV1	1.24416e-06	-5.26661	GSE83139	6	67	1
AP1B1	1.98174e-05	-4.35361	GSE83139	6	67	1
DUSP5	0.00677664	4.92225	GSE83139	6	67	1
KPNA2	1.84271e-06	-5.29235	GSE83139	6	67	1
USP3	1.91197e-06	-5.00035	GSE83139	6	67	1
SMAP2	2.00804e-06	-4.99882	GSE83139	6	67	1
CEACAM7	0.0222101	5.61959	GSE83139	6	67	1
SMC2	2.32035e-06	-5.15504	GSE83139	6	67	1
G6PC3	2.37684e-06	-5.01342	GSE83139	6	67	1
PGPEP1	2.86533e-06	-5.14306	GSE83139	6	67	1
KDM2A	0.000576129	-4.68407	GSE83139	6	67	1
GAD1	0.0202209	8.20823	GSE83139	6	67	1
CPA1	2.86533e-06	-3.53398	GSE83139	6	67	1
C5orf63	2.86533e-06	-5.12924	GSE83139	6	67	1
TADA1	2.86533e-06	-5.06454	GSE83139	6	67	1
IFT80	3.05236e-06	-5.32124	GSE83139	6	67	1
PPP1R21	3.09476e-06	-4.70123	GSE83139	6	67	1
TMED6	3.20009e-06	-4.95233	GSE83139	6	67	1
DOCK3	4.55252e-06	-5.11433	GSE83139	6	67	1
UBD	0.00667462	2.60293	GSE83139	6	67	1
MORN4	4.74588e-06	-5.11363	GSE83139	6	67	1
UBE2Q2	4.76304e-06	-4.98587	GSE83139	6	67	1
TMEM144	5.55455e-06	-4.74071	GSE83139	6	67	1
HS6ST3	5.83026e-06	-5.41761	GSE83139	6	67	1
PDZD2	5.89792e-06	-5.0069	GSE83139	6	67	1
MAK	5.89792e-06	-4.22667	GSE83139	6	67	1
METTL17	6.09835e-06	-4.94092	GSE83139	6	67	1
ACVR1B	6.37643e-06	-4.60714	GSE83139	6	67	1
GCNT1	6.96764e-06	-5.48471	GSE83139	6	67	1
LOC100130890	7.24834e-06	-4.08882	GSE83139	6	67	1
EXD2	6.716e-06	-4.56019	GSE83139	6	67	1
FOXK2	6.44846e-06	-4.63225	GSE83139	6	67	1
PRR14L	0.00326623	5.06618	GSE83139	6	67	1
KCTD20	8.20652e-06	-4.56001	GSE83139	6	67	1
ZSWIM1	1.03722e-05	-4.45264	GSE83139	6	67	1
DYNC1LI1	0.0016188	4.12386	GSE83139	6	67	1
KIAA0564	1.09741e-05	-4.67603	GSE83139	6	67	1
AGPS	1.22961e-05	-4.56452	GSE83139	6	67	1
ZMYM4	2.26275e-05	-4.15774	GSE83139	6	67	1
CLPS	1.23309e-05	-3.31608	GSE83139	6	67	1
SYNJ2	3.00968e-05	-4.38507	GSE83139	6	67	1
MRPS15	1.40385e-05	-4.22081	GSE83139	6	67	1
ALDH9A1	0.00312434	-5.3718	GSE83139	6	67	1
MCOLN3	1.39907e-05	-5.05871	GSE83139	6	67	1
RPA1	1.54345e-05	-4.67732	GSE83139	6	67	1
ATF7IP	5.63722e-05	-4.39413	GSE83139	6	67	1
EIF4EBP1	1.36136e-05	-4.29369	GSE83139	6	67	1
ITFG3	5.14927e-05	-3.7971	GSE83139	6	67	1
GOLGA8B	0.000343084	-4.35729	GSE83139	6	67	1
HLA-H	0.0103541	3.85162	GSE83139	6	67	1
ZBTB33	1.51465e-05	-4.45335	GSE83139	6	67	1
FTSJD1	1.98174e-05	-5.03231	GSE83139	6	67	1
ACADSB	1.70069e-05	-4.7484	GSE83139	6	67	1
RAD9A	2.10641e-05	-3.40511	GSE83139	6	67	1
TFDP1	2.26275e-05	-4.55722	GSE83139	6	67	1
HABP4	2.26275e-05	-4.73801	GSE83139	6	67	1
NDRG3	8.32619e-05	-4.44579	GSE83139	6	67	1
CDK5RAP2	2.27822e-05	-4.88127	GSE83139	6	67	1
PIK3R3	2.32588e-05	-4.89554	GSE83139	6	67	1
SLC37A4	2.32891e-05	-4.51751	GSE83139	6	67	1
STARD4	2.26275e-05	-4.71674	GSE83139	6	67	1
RAB31	2.26275e-05	-4.28656	GSE83139	6	67	1
CHL1	2.43608e-05	-4.75049	GSE83139	6	67	1
ABL2	2.4445e-05	-4.7749	GSE83139	6	67	1
KLHL3	2.49232e-05	-5.21512	GSE83139	6	67	1
ANKRD36BP2	2.59713e-05	-4.5558	GSE83139	6	67	1
POLDIP2	2.7067e-05	-3.87736	GSE83139	6	67	1
ELP2	0.00583542	4.98804	GSE83139	6	67	1
RFK	2.96573e-05	-4.67614	GSE83139	6	67	1
GPNMB	3.07289e-05	-4.30755	GSE83139	6	67	1
MCCC2	2.96831e-05	-4.54782	GSE83139	6	67	1
FECH	5.66783e-05	-4.55674	GSE83139	6	67	1
UVRAG	3.39151e-05	-4.62889	GSE83139	6	67	1
CC2D2A	3.39151e-05	-4.1799	GSE83139	6	67	1
RASSF4	4.81267e-05	-4.23395	GSE83139	6	67	1
TUBG1	4.52613e-05	-4.2045	GSE83139	6	67	1
SERPINA1	0.0031393	3.33824	GSE83139	6	67	1
ETAA1	4.11068e-05	-4.35281	GSE83139	6	67	1
C5orf45	0.0193412	5.76633	GSE83139	6	67	1
NR0B1	4.52613e-05	-4.09434	GSE83139	6	67	1
GRINA	4.74448e-05	-3.41394	GSE83139	6	67	1
GLRA1	4.76848e-05	-4.03111	GSE83139	6	67	1
FTSJ1	5.05642e-05	-4.36358	GSE83139	6	67	1
IPO9	0.000198068	-4.27439	GSE83139	6	67	1
C10orf10	0.00744477	5.23058	GSE83139	6	67	1
PCK2	5.63809e-05	-4.41355	GSE83139	6	67	1
DNAL1	5.73095e-05	-4.37668	GSE83139	6	67	1
SDHC	5.70638e-05	-3.99489	GSE83139	6	67	1
DCAF11	6.17735e-05	-4.23529	GSE83139	6	67	1
DCBLD1	5.75094e-05	-4.21771	GSE83139	6	67	1
LOC90784	6.96566e-05	-4.01773	GSE83139	6	67	1
ABCF2	7.39596e-05	-4.93966	GSE83139	6	67	1
SRGAP3	7.53744e-05	-4.11908	GSE83139	6	67	1
APBA1	7.54671e-05	-4.91465	GSE83139	6	67	1
NIF3L1	6.91142e-05	-4.45888	GSE83139	6	67	1
A1CF	7.83187e-05	-4.76208	GSE83139	6	67	1
TTC5	8.07488e-05	-4.48252	GSE83139	6	67	1
TIMP1	0.00844761	3.20189	GSE83139	6	67	1
RNF168	0.000115803	-4.35195	GSE83139	6	67	1
MAPKAPK2	8.32619e-05	-3.16777	GSE83139	6	67	1
ZNF827	8.66107e-05	-4.03863	GSE83139	6	67	1
AASS	7.83187e-05	-4.22288	GSE83139	6	67	1
ARHGEF11	8.9117e-05	-4.68894	GSE83139	6	67	1
ITFG2	9.01745e-05	-4.58403	GSE83139	6	67	1
FBXO42	9.04424e-05	-4.29628	GSE83139	6	67	1
AKD1	9.22542e-05	-3.92422	GSE83139	6	67	1
CXorf40B	9.25053e-05	-3.7001	GSE83139	6	67	1
LRP2BP	9.58621e-05	-4.27535	GSE83139	6	67	1
THBD	0.0274451	7.00352	GSE83139	6	67	1
C19orf12	9.86115e-05	-4.09129	GSE83139	6	67	1
PLSCR3	9.04818e-05	-3.72479	GSE83139	6	67	1
ANKRD5	9.86115e-05	-4.11449	GSE83139	6	67	1
TAF1B	9.89238e-05	-4.2363	GSE83139	6	67	1
TMEM183B	0.000100011	-3.65048	GSE83139	6	67	1
ATP6V1B2	0.0124582	-5.54137	GSE83139	6	67	1
FANCF	0.000103978	-4.51898	GSE83139	6	67	1
C4orf41	9.70586e-05	-4.23487	GSE83139	6	67	1
LBR	0.000252183	-3.91694	GSE83139	6	67	1
HECA	9.86115e-05	-4.43135	GSE83139	6	67	1
GTF3C4	0.000112393	-4.47058	GSE83139	6	67	1
SS18L1	0.00011271	-3.58155	GSE83139	6	67	1
UROS	0.000114041	-4.42222	GSE83139	6	67	1
FH	0.000219226	-3.90044	GSE83139	6	67	1
TRAK1	0.000122617	-4.66352	GSE83139	6	67	1
MPP2	0.000122825	-4.49628	GSE83139	6	67	1
SGSM2	0.00602347	-3.65227	GSE83139	6	67	1
DIEXF	0.000127689	-4.31261	GSE83139	6	67	1
MRAP2	0.000129008	-4.78569	GSE83139	6	67	1
MTMR12	0.000133459	-3.83468	GSE83139	6	67	1
MCART1	0.000135504	-4.08767	GSE83139	6	67	1
JUNB	0.0221504	4.50729	GSE83139	6	67	1
ST3GAL6	0.000901745	-4.18392	GSE83139	6	67	1
DHCR7	0.000129301	-4.23865	GSE83139	6	67	1
TTC32	0.000140277	-3.96573	GSE83139	6	67	1
NOP2	0.000140277	-4.04474	GSE83139	6	67	1
OPHN1	0.000142657	-3.87367	GSE83139	6	67	1
POU2F1	0.000146967	-4.01697	GSE83139	6	67	1
ADAL	0.000135504	-3.74734	GSE83139	6	67	1
LOC100289511	0.00625738	3.29505	GSE83139	6	67	1
VNN1	0.0260263	3.20506	GSE83139	6	67	1
C9orf64	0.000154641	-3.92857	GSE83139	6	67	1
C12orf45	0.000154641	-4.01909	GSE83139	6	67	1
PRKRIP1	0.000155568	-3.89332	GSE83139	6	67	1
LRCH3	0.00015816	-3.98785	GSE83139	6	67	1
RNF5P1	0.000146204	-3.66569	GSE83139	6	67	1
SIKE1	0.00472691	-5.01865	GSE83139	6	67	1
TTI1	0.000162951	-4.35573	GSE83139	6	67	1
TUBD1	0.000165128	-4.14858	GSE83139	6	67	1
INVS	0.000165128	-4.10544	GSE83139	6	67	1
MTRF1L	0.000165128	-3.88208	GSE83139	6	67	1
PPL	0.00937058	-4.83256	GSE83139	6	67	1
CKMT1A	0.000170501	-3.66921	GSE83139	6	67	1
STAB1	0.000175637	-3.33316	GSE83139	6	67	1
CXCL6	0.0372874	3.86295	GSE83139	6	67	1
IRF1	0.0358707	6.2976	GSE83139	6	67	1
DNAJA4	0.000179137	-4.5369	GSE83139	6	67	1
GRAMD3	0.000170501	-4.54439	GSE83139	6	67	1
NUDT7	0.000198068	-4.29885	GSE83139	6	67	1
C19orf77	0.000198764	-4.02579	GSE83139	6	67	1
TESK1	0.000205654	-3.53108	GSE83139	6	67	1
RQCD1	0.00021	-4.15744	GSE83139	6	67	1
NT5DC2	0.000202254	-3.79994	GSE83139	6	67	1
MYNN	0.00625738	3.72345	GSE83139	6	67	1
PTK7	0.000219226	-3.00172	GSE83139	6	67	1
NECAP2	0.000221175	-4.13752	GSE83139	6	67	1
NAP1L2	0.000221433	-4.19739	GSE83139	6	67	1
PPIL3	0.00022145	-4.04145	GSE83139	6	67	1
SOCS7	0.000226313	-4.11244	GSE83139	6	67	1
TSHZ2	0.000217773	-3.67733	GSE83139	6	67	1
ZMYM3	0.000233452	-4.14588	GSE83139	6	67	1
RABGGTA	0.000530154	-4.01465	GSE83139	6	67	1
RAB4B	0.000236937	-3.66699	GSE83139	6	67	1
GSTM2	0.000236937	-3.8599	GSE83139	6	67	1
TYMS	0.000236937	-3.93222	GSE83139	6	67	1
AGK	0.000219226	-4.06153	GSE83139	6	67	1
HECTD2	0.000238597	-4.35837	GSE83139	6	67	1
TARS2	0.000238597	-4.37111	GSE83139	6	67	1
HMGCR	0.00552295	-4.70139	GSE83139	6	67	1
KCTD2	0.000249059	-4.10485	GSE83139	6	67	1
SEZ6L	0.00154288	2.82034	GSE83139	6	67	1
COG6	0.010355	-5.03976	GSE83139	6	67	1
GK5	0.000244913	-3.50626	GSE83139	6	67	1
NFXL1	0.000265376	-3.6891	GSE83139	6	67	1
ZNF3	0.000265972	-4.25395	GSE83139	6	67	1
NAA60	0.00036287	-3.46469	GSE83139	6	67	1
ABCF3	0.000248953	-3.8362	GSE83139	6	67	1
CUZD1	0.000274708	-3.22923	GSE83139	6	67	1
YRDC	0.000276943	-3.87851	GSE83139	6	67	1
C9orf25	0.000280462	-2.83689	GSE83139	6	67	1
ZFYVE19	0.000285247	-3.20097	GSE83139	6	67	1
RXRG	0.000285247	-3.99092	GSE83139	6	67	1
WDR73	0.000265376	-4.21739	GSE83139	6	67	1
PTPN13	0.000454869	-3.79809	GSE83139	6	67	1
GNPDA2	0.000395158	-4.31998	GSE83139	6	67	1
FAM104B	0.00252108	-3.61657	GSE83139	6	67	1
ELP3	0.000378096	-4.0017	GSE83139	6	67	1
TBC1D13	0.000285659	-3.97	GSE83139	6	67	1
GTF2IRD1	0.000318217	-3.91388	GSE83139	6	67	1
GORASP1	0.000353544	-3.77256	GSE83139	6	67	1
DSTNP2	0.00029382	-3.11655	GSE83139	6	67	1
TNFRSF11A	0.000336769	-3.89887	GSE83139	6	67	1
MAP3K15	0.000336769	-4.17363	GSE83139	6	67	1
OXCT1	0.00111637	-3.61706	GSE83139	6	67	1
HLA-C	0.0153394	2.98878	GSE83139	6	67	1
ZNF434	0.000348225	-4.33629	GSE83139	6	67	1
SLPI	0.027465	2.90448	GSE83139	6	67	1
HPS5	0.000336769	-3.89366	GSE83139	6	67	1
LOC646471	0.000336769	-3.3617	GSE83139	6	67	1
CDKL2	0.000371995	-4.54748	GSE83139	6	67	1
BTG1	0.00216675	2.80782	GSE83139	6	67	1
CPSF1	0.000373078	-3.86248	GSE83139	6	67	1
REPS1	0.00115149	-3.67478	GSE83139	6	67	1
SLC4A4	0.041908	3.34163	GSE83139	6	67	1
INPP5B	0.000417092	-3.85065	GSE83139	6	67	1
ERCC6	0.000388985	-3.97242	GSE83139	6	67	1
PRR19	0.00038923	-3.32768	GSE83139	6	67	1
GSPT2	0.000395158	-3.54441	GSE83139	6	67	1
ZNF253	0.000378096	-4.29877	GSE83139	6	67	1
MUTED	0.0004026	-3.99605	GSE83139	6	67	1
SNX30	0.0004026	-3.97401	GSE83139	6	67	1
RAP1GAP	0.000378096	-3.70385	GSE83139	6	67	1
C9orf30	0.000455597	-3.49597	GSE83139	6	67	1
NBPF1	0.000607553	-3.38526	GSE83139	6	67	1
TMEM165	0.000455597	-3.62776	GSE83139	6	67	1
PARP2	0.000482781	-3.69328	GSE83139	6	67	1
OGDH	0.000423937	-3.85252	GSE83139	6	67	1
VPS28	0.0110147	3.57687	GSE83139	6	67	1
NFAT5	0.00117204	-3.37769	GSE83139	6	67	1
ZNF287	0.000447906	-4.21729	GSE83139	6	67	1
TMEM65	0.000417092	-3.3975	GSE83139	6	67	1
PAN2	0.00217598	-3.70818	GSE83139	6	67	1
SNF8	0.000455597	-3.22713	GSE83139	6	67	1
PXMP4	0.000455597	-4.36333	GSE83139	6	67	1
PAAF1	0.000530228	-3.85444	GSE83139	6	67	1
MYSM1	0.000819109	-3.67653	GSE83139	6	67	1
SUOX	0.000454279	-3.89139	GSE83139	6	67	1
LOC646278	0.000468665	-2.80751	GSE83139	6	67	1
PDCD2	0.000455597	-3.72214	GSE83139	6	67	1
GTF2E1	0.000539648	-4.22175	GSE83139	6	67	1
ZNF426	0.000454279	-3.98921	GSE83139	6	67	1
ZNF606	0.000488482	-4.06575	GSE83139	6	67	1
TRY6	0.00548689	-2.74044	GSE83139	6	67	1
CNTLN	0.00050054	-3.94226	GSE83139	6	67	1
ACTN1	0.00139563	-3.07178	GSE83139	6	67	1
WDFY1	0.0010237	-3.58574	GSE83139	6	67	1
NUBPL	0.000505811	-3.92499	GSE83139	6	67	1
BHLHE41	0.001578	-3.05385	GSE83139	6	67	1
SFT2D2	0.00050622	-3.78648	GSE83139	6	67	1
ZNF75A	0.000466547	-4.02729	GSE83139	6	67	1
CDK2AP2	0.000800559	-3.36787	GSE83139	6	67	1
SIX2	0.000535095	-3.61925	GSE83139	6	67	1
GNB2	0.0016214	-2.55043	GSE83139	6	67	1
LRRC40	0.000522474	-3.73377	GSE83139	6	67	1
DNAJC17	0.000570289	-4.03687	GSE83139	6	67	1
PNKD	0.0151795	-3.75333	GSE83139	6	67	1
XPO7	0.00577697	-3.66379	GSE83139	6	67	1
GLRX2	0.000576129	-3.27209	GSE83139	6	67	1
RMND5A	0.0187504	-4.184	GSE83139	6	67	1
RAVER2	0.000815424	-3.48849	GSE83139	6	67	1
ESYT2	0.00058804	-3.8991	GSE83139	6	67	1
CYBASC3	0.000612941	-3.89953	GSE83139	6	67	1
C14orf159	0.00101997	-3.55215	GSE83139	6	67	1
CCNB1IP1	0.000588906	-4.01659	GSE83139	6	67	1
GOT1	0.00178958	-3.97336	GSE83139	6	67	1
CNNM1	0.000635126	-3.98284	GSE83139	6	67	1
TMEM27	0.000639369	-4.2868	GSE83139	6	67	1
B4GALT2	0.000664824	-3.14344	GSE83139	6	67	1
LOC729082	0.000693626	-3.81309	GSE83139	6	67	1
DVL2	0.000706096	-2.58534	GSE83139	6	67	1
SYT16	0.000707882	-4.23258	GSE83139	6	67	1
NDST2	0.000719134	-3.80427	GSE83139	6	67	1
MXD1	0.000995983	-3.46505	GSE83139	6	67	1
CD74	0.025177	3.11764	GSE83139	6	67	1
DGAT1	0.000741677	-3.35669	GSE83139	6	67	1
MSL3	0.000750087	-3.80758	GSE83139	6	67	1
SLC37A1	0.000752076	-3.68862	GSE83139	6	67	1
GRAMD1A	0.000757614	-3.46796	GSE83139	6	67	1
EPB41L4B	0.00115149	-3.71843	GSE83139	6	67	1
RCC2	0.000776987	-3.79647	GSE83139	6	67	1
TAB3	0.000798941	-3.91985	GSE83139	6	67	1
PPP4C	0.00088373	-2.92473	GSE83139	6	67	1
GBE1	0.00107187	-3.87785	GSE83139	6	67	1
C1orf116	0.00101119	-3.66269	GSE83139	6	67	1
CXorf56	0.00126358	-3.52252	GSE83139	6	67	1
GATAD2A	0.000800559	-3.04234	GSE83139	6	67	1
TMEM8A	0.00292501	-3.40589	GSE83139	6	67	1
ATPAF1	0.00874168	-4.27122	GSE83139	6	67	1
SLC2A2	0.00088373	-3.7183	GSE83139	6	67	1
KDM1A	0.00165201	-3.4387	GSE83139	6	67	1
ARL8A	0.000926992	-2.86459	GSE83139	6	67	1
RASGRP1	0.00086382	-3.51507	GSE83139	6	67	1
MTCP1NB	0.000936504	-3.73149	GSE83139	6	67	1
SLC2A1	0.00088373	-3.33104	GSE83139	6	67	1
AATK	0.000949808	-3.34592	GSE83139	6	67	1
IL6R	0.000949808	-3.88693	GSE83139	6	67	1
NPC1L1	0.000978859	-3.95765	GSE83139	6	67	1
CA5B	0.000978859	-3.78584	GSE83139	6	67	1
ARL15	0.00356974	-4.08798	GSE83139	6	67	1
PDHB	0.0103148	3.34392	GSE83139	6	67	1
LMO1	0.0307065	4.45908	GSE83139	6	67	1
PRDM10	0.000995983	-3.82255	GSE83139	6	67	1
DUOXA2	0.0489864	2.94257	GSE83139	6	67	1
MED20	0.00101119	-3.92114	GSE83139	6	67	1
MEST	0.00427469	-3.47203	GSE83139	6	67	1
CTRC	0.00101458	-1.98998	GSE83139	6	67	1
CDC23	0.00417995	-3.50703	GSE83139	6	67	1
RNF5	0.00150549	-3.37079	GSE83139	6	67	1
E2F4	0.0010237	-3.04129	GSE83139	6	67	1
SYNJ1	0.00101119	-3.80761	GSE83139	6	67	1
BAP1	0.0010426	-3.42125	GSE83139	6	67	1
SLC39A4	0.0010426	-3.59436	GSE83139	6	67	1
POLB	0.00101997	-3.56044	GSE83139	6	67	1
MEGF9	0.00767381	-4.14242	GSE83139	6	67	1
PNLIP	0.00175471	-2.30386	GSE83139	6	67	1
GEMIN5	0.00109467	-4.00762	GSE83139	6	67	1
TBCK	0.00209282	-3.94911	GSE83139	6	67	1
NDUFV1	0.00811579	-3.59212	GSE83139	6	67	1
DCUN1D1	0.0288072	-4.23309	GSE83139	6	67	1
PAFAH1B3	0.00198073	-3.39504	GSE83139	6	67	1
ZNF714	0.00115149	-3.59548	GSE83139	6	67	1
B4GALT3	0.00642299	-4.35168	GSE83139	6	67	1
LOC285359	0.00111637	-3.21314	GSE83139	6	67	1
DGCR6	0.00117674	-3.15748	GSE83139	6	67	1
SRD5A1	0.00148814	-3.45421	GSE83139	6	67	1
CBLB	0.00115149	-3.29703	GSE83139	6	67	1
PAR5	0.00120081	-4.06756	GSE83139	6	67	1
PP2D1	0.00120081	-3.24069	GSE83139	6	67	1
SGCB	0.00490834	2.60261	GSE83139	6	67	1
PANK4	0.00121269	-3.09162	GSE83139	6	67	1
TDP2	0.00520588	-3.35388	GSE83139	6	67	1
SLC9A6	0.00123157	-3.77661	GSE83139	6	67	1
GARS	0.0209043	-4.0254	GSE83139	6	67	1
MMP7	0.032369	2.95069	GSE83139	6	67	1
TMEM129	0.00125906	-2.62356	GSE83139	6	67	1
TRIB3	0.00131773	-4.02275	GSE83139	6	67	1
C3orf38	0.0015361	-3.17495	GSE83139	6	67	1
C20orf96	0.00133637	-3.37136	GSE83139	6	67	1
RNF38	0.00133702	-3.62657	GSE83139	6	67	1
MAPK9	0.002249	-3.09723	GSE83139	6	67	1
BBS5	0.00135036	-3.20227	GSE83139	6	67	1
KIAA1211	0.00135298	-3.72073	GSE83139	6	67	1
ASNSD1	0.00162783	2.35775	GSE83139	6	67	1
KIAA0247	0.0236034	3.67504	GSE83139	6	67	1
ZC3H7B	0.00139847	-2.8351	GSE83139	6	67	1
FZD4	0.00139931	-3.85423	GSE83139	6	67	1
MTO1	0.00139931	-3.61995	GSE83139	6	67	1
RRP7A	0.00139931	-2.98848	GSE83139	6	67	1
DCLRE1C	0.00134069	-3.95604	GSE83139	6	67	1
B4GALT5	0.00135036	-3.28911	GSE83139	6	67	1
PANK3	0.00143422	-3.50704	GSE83139	6	67	1
PALM2	0.0016188	-3.71604	GSE83139	6	67	1
TBC1D17	0.00144952	-2.65301	GSE83139	6	67	1
EID2B	0.00145509	-3.65556	GSE83139	6	67	1
MARCH8	0.00147851	-3.64983	GSE83139	6	67	1
LOC100128398	0.0015361	-3.46044	GSE83139	6	67	1
KLHL20	0.00260084	-3.62926	GSE83139	6	67	1
YIPF4	0.0015361	-3.20381	GSE83139	6	67	1
METTL13	0.00147196	-3.66285	GSE83139	6	67	1
DCLRE1A	0.0015361	-3.36247	GSE83139	6	67	1
FUZ	0.0015361	-2.38522	GSE83139	6	67	1
UPRT	0.001567	-3.69348	GSE83139	6	67	1
LUZP1	0.001567	-3.59031	GSE83139	6	67	1
ZDHHC14	0.00157102	-3.51983	GSE83139	6	67	1
GAR1	0.00157102	-3.30644	GSE83139	6	67	1
APEX2	0.00157102	-3.69718	GSE83139	6	67	1
CXorf57	0.0074847	-3.85424	GSE83139	6	67	1
CHCHD3	0.00246342	-3.64006	GSE83139	6	67	1
SLC35E1	0.0094756	-3.70913	GSE83139	6	67	1
STMN3	0.00173799	-2.92313	GSE83139	6	67	1
MUM1	0.0015361	-3.32036	GSE83139	6	67	1
FGF9	0.00162075	-3.62427	GSE83139	6	67	1
CDK5RAP1	0.00341371	-3.53385	GSE83139	6	67	1
MLL4	0.00162075	-3.24575	GSE83139	6	67	1
TTC39B	0.00161391	-3.2239	GSE83139	6	67	1
RALY	0.00162166	-2.81901	GSE83139	6	67	1
BSG	0.0414641	2.90515	GSE83139	6	67	1
CYP2U1	0.0205155	-4.23502	GSE83139	6	67	1
TBC1D1	0.00292501	-3.05193	GSE83139	6	67	1
AMPH	0.00324717	-3.956	GSE83139	6	67	1
BCAS4	0.00172789	-3.65375	GSE83139	6	67	1
ARMCX6	0.00173894	-3.40564	GSE83139	6	67	1
DIS3L2	0.00218832	-3.40104	GSE83139	6	67	1
ASXL1	0.00390443	-3.14023	GSE83139	6	67	1
GLE1	0.00168216	-3.3245	GSE83139	6	67	1
ZNF709	0.00187347	-4.254	GSE83139	6	67	1
FAM206A	0.00177648	-3.59466	GSE83139	6	67	1
NINL	0.00187798	-3.72047	GSE83139	6	67	1
PCDHB11	0.00188777	-3.86231	GSE83139	6	67	1
EDC3	0.00178987	-3.37817	GSE83139	6	67	1
GPSM1	0.00305697	-2.62216	GSE83139	6	67	1
USP13	0.0019029	-3.65397	GSE83139	6	67	1
YARS2	0.00194863	-3.39423	GSE83139	6	67	1
MED12	0.00197385	-2.71167	GSE83139	6	67	1
FAM160A2	0.00197385	-3.14449	GSE83139	6	67	1
HIRIP3	0.00197385	-3.28555	GSE83139	6	67	1
C9orf91	0.00198073	-3.67684	GSE83139	6	67	1
RNF8	0.00199651	-3.57584	GSE83139	6	67	1
CNPPD1	0.00205498	-3.31684	GSE83139	6	67	1
ZNF236	0.00212412	-3.41532	GSE83139	6	67	1
ZNF611	0.00226852	-3.27813	GSE83139	6	67	1
ARVCF	0.00208891	-2.36343	GSE83139	6	67	1
ACOT2	0.00209074	-3.07951	GSE83139	6	67	1
PIAS3	0.00209055	-3.27512	GSE83139	6	67	1
EGR1	0.00390443	2.57689	GSE83139	6	67	1
RGPD4	0.00217696	-2.3746	GSE83139	6	67	1
PGM2L1	0.00218405	-2.90735	GSE83139	6	67	1
TXNDC15	0.0107906	-3.61623	GSE83139	6	67	1
RHOBTB3	0.022156	2.97875	GSE83139	6	67	1
GALNT1	0.0163242	-3.95375	GSE83139	6	67	1
LOC100130855	0.00213222	-3.23321	GSE83139	6	67	1
TIMM17B	0.0394357	3.13725	GSE83139	6	67	1
CAB39L	0.002249	-3.81335	GSE83139	6	67	1
STARD10	0.002249	-2.67015	GSE83139	6	67	1
KIAA1549	0.002249	-3.66451	GSE83139	6	67	1
MUC1	0.0280953	1.93745	GSE83139	6	67	1
C9orf156	0.002249	-3.48056	GSE83139	6	67	1
ZSCAN21	0.00233841	-3.69677	GSE83139	6	67	1
COQ10A	0.00332119	-3.7292	GSE83139	6	67	1
LRSAM1	0.00245107	-2.7765	GSE83139	6	67	1
HSF1	0.00245915	-2.74247	GSE83139	6	67	1
CPA2	0.00771512	-2.16023	GSE83139	6	67	1
TRAP1	0.00250333	-3.37121	GSE83139	6	67	1
UBE2T	0.00246342	-3.76626	GSE83139	6	67	1
ZC3HAV1	0.0295345	3.64557	GSE83139	6	67	1
GPX7	0.00249327	-3.35047	GSE83139	6	67	1
KIAA0195	0.00254592	-3.00575	GSE83139	6	67	1
ESF1	0.03273	-3.34821	GSE83139	6	67	1
NUDT17	0.00254884	-2.5708	GSE83139	6	67	1
UTP6	0.00687699	-3.62924	GSE83139	6	67	1
ACVR2B	0.00259878	-3.62972	GSE83139	6	67	1
LOC389765	0.00260084	-3.05684	GSE83139	6	67	1
PBLD	0.00260084	-3.6379	GSE83139	6	67	1
UNC119B	0.00261478	-3.2793	GSE83139	6	67	1
TIMM17A	0.0326535	-4.09395	GSE83139	6	67	1
LRRFIP1	0.00574546	-2.85678	GSE83139	6	67	1
CHCHD8	0.0517423	4.37763	GSE83139	6	67	1
TRAF3	0.00264288	-2.85798	GSE83139	6	67	1
FARP2	0.00253853	-3.40716	GSE83139	6	67	1
EXOC3	0.00292501	-3.18008	GSE83139	6	67	1
SESN2	0.00266055	-3.39254	GSE83139	6	67	1
RPUSD4	0.00268474	-3.34511	GSE83139	6	67	1
COTL1	0.00269063	-2.90264	GSE83139	6	67	1
MTHFD2L	0.00269063	-2.9144	GSE83139	6	67	1
DUSP23	0.00269063	-2.98927	GSE83139	6	67	1
UCP2	0.00269063	-3.4445	GSE83139	6	67	1
CNBP	0.00467402	1.29372	GSE83139	6	67	1
CNNM3	0.00745072	-3.26452	GSE83139	6	67	1
BSN	0.00274365	-3.22661	GSE83139	6	67	1
ZDHHC9	0.00276818	-3.14092	GSE83139	6	67	1
NHSL1	0.0068329	-3.37553	GSE83139	6	67	1
EPC2	0.00276834	-3.49386	GSE83139	6	67	1
NMT2	0.00269063	-2.91117	GSE83139	6	67	1
PREX1	0.00276834	-3.35379	GSE83139	6	67	1
PAPD7	0.00277747	-3.23825	GSE83139	6	67	1
HLA-DRA	0.0818119	2.64729	GSE83139	6	67	1
NEO1	0.0521284	4.45279	GSE83139	6	67	1
ZNF92	0.0028288	-3.81974	GSE83139	6	67	1
DAPK1	0.00468263	-2.44536	GSE83139	6	67	1
MED24	0.0028348	-3.41341	GSE83139	6	67	1
C4orf33	0.00308379	-3.26979	GSE83139	6	67	1
CCDC125	0.00290307	-3.07158	GSE83139	6	67	1
APCS	0.0904156	4.83797	GSE83139	6	67	1
EPB41L2	0.00289309	-2.87848	GSE83139	6	67	1
GBAP1	0.00289309	-2.52537	GSE83139	6	67	1
KDM1B	0.00406578	-2.78507	GSE83139	6	67	1
RPS6KA2	0.00293299	-3.37172	GSE83139	6	67	1
DDX31	0.0029472	-3.25783	GSE83139	6	67	1
MDH2	0.028045	2.49419	GSE83139	6	67	1
ZNF573	0.00299477	-3.98924	GSE83139	6	67	1
ADCY1	0.0115474	-4.01138	GSE83139	6	67	1
LOC100499177	0.00305458	-3.12502	GSE83139	6	67	1
GLRA3	0.0848715	6.30656	GSE83139	6	67	1
TRIB2	0.00312434	-3.24352	GSE83139	6	67	1
PLA2G1B	0.00312434	-2.67973	GSE83139	6	67	1
MBD2	0.00305458	-3.16503	GSE83139	6	67	1
PRORSD1P	0.0031393	-3.1192	GSE83139	6	67	1
RPL8	0.0103676	1.18063	GSE83139	6	67	1
HERC6	0.00315024	-3.53386	GSE83139	6	67	1
TLE1	0.00314749	-3.15027	GSE83139	6	67	1
ZSCAN22	0.00316156	-3.63458	GSE83139	6	67	1
PPP2R2D	0.00540391	-3.5245	GSE83139	6	67	1
CCS	0.00380457	-3.0263	GSE83139	6	67	1
LOC100127983	0.00316836	-3.37829	GSE83139	6	67	1
CA5BP1	0.00316836	-3.22356	GSE83139	6	67	1
KCTD12	0.00435823	-3.33513	GSE83139	6	67	1
SNX18	0.00312434	-3.14844	GSE83139	6	67	1
PLXNC1	0.00320515	-3.32437	GSE83139	6	67	1
SEZ6	0.00312434	-3.04251	GSE83139	6	67	1
ALG6	0.00398424	-3.31189	GSE83139	6	67	1
FLJ33065	0.00318999	-2.75049	GSE83139	6	67	1
MFSD8	0.00349198	-3.1923	GSE83139	6	67	1
SLC8A2	0.00334954	-2.56377	GSE83139	6	67	1
MIER3	0.00359386	-3.29547	GSE83139	6	67	1
MIEN1	0.0401183	3.04907	GSE83139	6	67	1
NANP	0.00339711	-3.41873	GSE83139	6	67	1
GOLGA7B	0.00340021	-3.41704	GSE83139	6	67	1
MGC70870	0.00341371	-3.50452	GSE83139	6	67	1
MKRN2	0.00558222	-3.08823	GSE83139	6	67	1
DISP1	0.00343256	-3.61331	GSE83139	6	67	1
PKIA	0.00345236	-3.32437	GSE83139	6	67	1
ABHD3	0.00735818	-3.26095	GSE83139	6	67	1
TRMT5	0.00426986	-2.99155	GSE83139	6	67	1
AVIL	0.00348172	-3.59176	GSE83139	6	67	1
NICN1	0.00348713	-2.76228	GSE83139	6	67	1
ZNRF3	0.00349292	-2.72132	GSE83139	6	67	1
SAA2	0.0954184	2.5837	GSE83139	6	67	1
POLG2	0.00545336	-2.90306	GSE83139	6	67	1
LRRC36	0.00356335	-3.5966	GSE83139	6	67	1
HERC2P9	0.00358654	-3.1021	GSE83139	6	67	1
TYW5	0.00365161	-3.02709	GSE83139	6	67	1
MAP2K2	0.00357858	-3.0106	GSE83139	6	67	1
KIF12	0.00358654	-2.81919	GSE83139	6	67	1
C1orf96	0.00359386	-3.91102	GSE83139	6	67	1
MNT	0.00359386	-2.93307	GSE83139	6	67	1
RPL23AP7	0.00360822	-2.89026	GSE83139	6	67	1
FLT1	0.00359386	-1.59504	GSE83139	6	67	1
RALA	0.0552646	3.58771	GSE83139	6	67	1
SSPN	0.00350358	-3.16647	GSE83139	6	67	1
CNIH2	0.00364341	-1.69713	GSE83139	6	67	1
MBOAT7	0.00360822	-2.92424	GSE83139	6	67	1
VPS4A	0.0179603	-3.60437	GSE83139	6	67	1
ULK2	0.00368307	-3.09417	GSE83139	6	67	1
DCK	0.0129772	-3.80121	GSE83139	6	67	1
YBEY	0.00374253	-3.12327	GSE83139	6	67	1
EIF4EBP3	0.00374253	-3.48643	GSE83139	6	67	1
PIGV	0.00374891	-3.64137	GSE83139	6	67	1
CCNE2	0.00374891	-2.85623	GSE83139	6	67	1
NTN1	0.00383555	-2.88045	GSE83139	6	67	1
BLMH	0.00711654	-3.31152	GSE83139	6	67	1
OSCP1	0.00390443	-3.70257	GSE83139	6	67	1
C2orf43	0.00391366	-3.55871	GSE83139	6	67	1
IKZF2	0.00391366	-3.24095	GSE83139	6	67	1
PHF10	0.0105031	-2.83737	GSE83139	6	67	1
LANCL2	0.00400655	-3.16553	GSE83139	6	67	1
ZNF845	0.00401474	-3.29081	GSE83139	6	67	1
CELA3A	0.00520588	-2.46414	GSE83139	6	67	1
NSMAF	0.00548718	-3.25883	GSE83139	6	67	1
GALNT2	0.0040466	-2.64585	GSE83139	6	67	1
IBA57	0.00397727	-3.01642	GSE83139	6	67	1
WDR85	0.00409083	-3.08071	GSE83139	6	67	1
LINC00476	0.00410774	-3.27397	GSE83139	6	67	1
GNA11	0.00411737	-2.88036	GSE83139	6	67	1
C8orf38	0.00412935	-2.76839	GSE83139	6	67	1
TNFRSF11B	0.00407377	-2.88146	GSE83139	6	67	1
SRSF4	0.00577697	-3.09703	GSE83139	6	67	1
ST13P4	0.0184361	-1.99129	GSE83139	6	67	1
LOH12CR2	0.00420795	-3.31668	GSE83139	6	67	1
USP20	0.00420795	-2.45752	GSE83139	6	67	1
ZFAND2B	0.00675068	-2.8344	GSE83139	6	67	1
C2CD4B	0.0835703	4.56007	GSE83139	6	67	1
ZNF438	0.004313	-3.30661	GSE83139	6	67	1
ALKBH8	0.004313	-3.0702	GSE83139	6	67	1
DLL4	0.004313	-2.22916	GSE83139	6	67	1
MCU	0.0061672	-2.99709	GSE83139	6	67	1
C14orf37	0.00435823	-3.31688	GSE83139	6	67	1
CTDSPL	0.0094756	-3.49637	GSE83139	6	67	1
LMTK2	0.0268755	-4.01247	GSE83139	6	67	1
GTF3C5	0.00444469	-2.97753	GSE83139	6	67	1
C17orf110	0.00445712	-3.41104	GSE83139	6	67	1
HN1L	0.00602347	-2.96578	GSE83139	6	67	1
TOP1MT	0.00449822	-2.97099	GSE83139	6	67	1
PDZK1IP1	0.0848715	3.03232	GSE83139	6	67	1
ANUBL1	0.00454744	-3.37193	GSE83139	6	67	1
RFX5	0.004551	-3.0605	GSE83139	6	67	1
PDX1	0.0438853	-3.28764	GSE83139	6	67	1
PRMT6	0.0053204	-2.92216	GSE83139	6	67	1
SMAP1	0.0492042	3.511	GSE83139	6	67	1
ProSAPiP1	0.00467402	-2.85499	GSE83139	6	67	1
ACP2	0.00468263	-2.24212	GSE83139	6	67	1
TRIM24	0.00468263	-3.25143	GSE83139	6	67	1
ZNF510	0.00475123	-3.29275	GSE83139	6	67	1
HLA-E	0.0687184	4.8917	GSE83139	6	67	1
FAM58A	0.00482501	-3.27141	GSE83139	6	67	1
LPPR2	0.00483058	-3.17622	GSE83139	6	67	1
RAB6B	0.00483058	-2.8098	GSE83139	6	67	1
H1FX	0.006188	-2.14476	GSE83139	6	67	1
DOCK11	0.00485796	-2.93637	GSE83139	6	67	1
LACTB	0.004886	-2.7574	GSE83139	6	67	1
ZNF121	0.00496063	-3.20786	GSE83139	6	67	1
CKMT1B	0.00685409	-3.07284	GSE83139	6	67	1
CHCHD4	0.00490834	-2.88964	GSE83139	6	67	1
TMEM151A	0.00499624	-2.95329	GSE83139	6	67	1
REG1B	0.03392	-3.37784	GSE83139	6	67	1
OAS1	0.00490834	-3.30619	GSE83139	6	67	1
RGPD5	0.00520588	-2.1697	GSE83139	6	67	1
COMMD4	0.00673872	-3.02692	GSE83139	6	67	1
MTCP1	0.00505471	-2.98065	GSE83139	6	67	1
TSPAN8	0.102077	4.34033	GSE83139	6	67	1
CCDC30	0.00507542	-3.17253	GSE83139	6	67	1
FLJ43390	0.0546402	4.16847	GSE83139	6	67	1
GTF2H2	0.00540391	-2.59218	GSE83139	6	67	1
EFHA2	0.0053204	-3.05531	GSE83139	6	67	1
ANK3	0.00514529	-3.32042	GSE83139	6	67	1
GRHL1	0.00517583	-3.23377	GSE83139	6	67	1
CBR4	0.0540268	-4.55275	GSE83139	6	67	1
SMARCD3	0.103275	6.10315	GSE83139	6	67	1
NPTN	0.0645918	-3.2744	GSE83139	6	67	1
SESN3	0.00531747	-2.79876	GSE83139	6	67	1
MIR568	0.0053203	-2.96103	GSE83139	6	67	1
TTC13	0.00533678	-3.27716	GSE83139	6	67	1
FSIP2	0.0053397	-3.32333	GSE83139	6	67	1
TRAF6	0.00520588	-3.22412	GSE83139	6	67	1
MDK	0.0834001	4.66515	GSE83139	6	67	1
RELL1	0.049032	3.85166	GSE83139	6	67	1
NOA1	0.00540391	-3.25982	GSE83139	6	67	1
SLC15A3	0.00540391	-2.10121	GSE83139	6	67	1
STAG1	0.0122161	-3.01162	GSE83139	6	67	1
SCML2	0.0056617	-3.35019	GSE83139	6	67	1
RAB33B	0.00680129	2.17412	GSE83139	6	67	1
STXBP5L	0.0397301	-4.12336	GSE83139	6	67	1
PCSK7	0.00558222	-3.20833	GSE83139	6	67	1
HAUS3	0.0056131	-3.21348	GSE83139	6	67	1
METAP1	0.0175827	-3.22719	GSE83139	6	67	1
GGH	0.00569573	-3.49506	GSE83139	6	67	1
SLC4A2	0.00577294	-2.86695	GSE83139	6	67	1
RPL13AP6	0.00577294	-2.66098	GSE83139	6	67	1
COQ7	0.00577485	-3.34548	GSE83139	6	67	1
COPG	0.0318905	-2.73842	GSE83139	6	67	1
TOLLIP	0.0333498	-3.25175	GSE83139	6	67	1
BCL10	0.0263322	2.6628	GSE83139	6	67	1
PEX5	0.00577697	-3.09005	GSE83139	6	67	1
ARHGEF26	0.00577697	-2.70263	GSE83139	6	67	1
SEC31B	0.0057778	-3.30649	GSE83139	6	67	1
ACD	0.0056617	-2.54798	GSE83139	6	67	1
ALCAM	0.0486478	2.34962	GSE83139	6	67	1
RETSAT	0.00580267	-3.41153	GSE83139	6	67	1
HLA-DQB1	0.00580619	-3.47132	GSE83139	6	67	1
CNKSR3	0.00581457	-3.0111	GSE83139	6	67	1
CTRL	0.00584293	-2.44821	GSE83139	6	67	1
ZNF511	0.0059315	-2.86798	GSE83139	6	67	1
CCDC77	0.00588911	-3.28482	GSE83139	6	67	1
KAT8	0.00575326	-3.04798	GSE83139	6	67	1
GTF2IP1	0.00594807	-2.75343	GSE83139	6	67	1
NCLN	0.005958	-2.47082	GSE83139	6	67	1
HAUS4	0.00596724	-2.96436	GSE83139	6	67	1
UBAC1	0.0174318	-2.88205	GSE83139	6	67	1
KLHDC3	0.00602347	-2.70403	GSE83139	6	67	1
LCMT2	0.00602347	-3.2105	GSE83139	6	67	1
CSTF2T	0.00603887	-3.10942	GSE83139	6	67	1
RNF26	0.00584293	-2.78956	GSE83139	6	67	1
CHIC1	0.00609071	-2.6893	GSE83139	6	67	1
ZNF266	0.0061672	-3.50289	GSE83139	6	67	1
IGFBP7	0.0324381	-2.95347	GSE83139	6	67	1
FEM1C	0.006188	-3.01922	GSE83139	6	67	1
PPP4R1	0.0186432	-3.4274	GSE83139	6	67	1
MCM3AP-AS1	0.00628815	-2.91745	GSE83139	6	67	1
GHRL	0.00628815	-2.21158	GSE83139	6	67	1
C17orf90	0.00629137	-2.47067	GSE83139	6	67	1
REG3G	0.00633171	-2.35565	GSE83139	6	67	1
PDZK1	0.00635269	-3.25699	GSE83139	6	67	1
MARCH1	0.00635805	-3.60135	GSE83139	6	67	1
C6orf47	0.00635805	-3.11972	GSE83139	6	67	1
HCCS	0.00639295	-3.24284	GSE83139	6	67	1
PGM2	0.00675068	-3.19915	GSE83139	6	67	1
AP1AR	0.0094756	-3.30078	GSE83139	6	67	1
IGSF22	0.00650952	-3.33829	GSE83139	6	67	1
HIBCH	0.0327466	-3.80193	GSE83139	6	67	1
C1orf35	0.00669245	-2.9047	GSE83139	6	67	1
NUP98	0.0414641	-3.55674	GSE83139	6	67	1
FTH1P3	0.0423366	-2.02336	GSE83139	6	67	1
ZNF440	0.00676007	-2.72601	GSE83139	6	67	1
ZNF548	0.00685409	-3.59542	GSE83139	6	67	1
SCFD2	0.00685409	-3.07616	GSE83139	6	67	1
PI4K2A	0.00673543	-3.18448	GSE83139	6	67	1
LINC00294	0.00687699	-3.65582	GSE83139	6	67	1
RALGAPA2	0.0309498	-3.56738	GSE83139	6	67	1
CRLF3	0.012188	-3.06183	GSE83139	6	67	1
ZNF586	0.00699644	-3.12371	GSE83139	6	67	1
SCN3B	0.010313	-3.16795	GSE83139	6	67	1
C12orf75	0.0429384	-3.60767	GSE83139	6	67	1
FAM199X	0.006877	-2.65911	GSE83139	6	67	1
KIAA0930	0.00708745	-3.0434	GSE83139	6	67	1
POLR3F	0.00727147	-3.47032	GSE83139	6	67	1
CELA3B	0.00727771	-1.82236	GSE83139	6	67	1
TRAF3IP1	0.0073209	-2.93663	GSE83139	6	67	1
MEX3C	0.0073209	-2.93837	GSE83139	6	67	1
MTAP	0.00809419	-3.14442	GSE83139	6	67	1
MRPL37	0.0115465	-2.89967	GSE83139	6	67	1
ZNF323	0.00734541	-3.38498	GSE83139	6	67	1
ANGPT2	0.00734541	-2.53831	GSE83139	6	67	1
GRIA2	0.0535529	3.58156	GSE83139	6	67	1
KCNJ2	0.103241	6.31422	GSE83139	6	67	1
C17orf58	0.00736254	-2.89024	GSE83139	6	67	1
DDX3Y	0.0904887	5.9472	GSE83139	6	67	1
RP9P	0.00745072	-2.45532	GSE83139	6	67	1
APITD1-CORT	0.00745072	-2.78442	GSE83139	6	67	1
NSUN2	0.0125076	-3.07318	GSE83139	6	67	1
SIN3B	0.00747158	-2.56161	GSE83139	6	67	1
HYDIN	0.00811579	-2.67774	GSE83139	6	67	1
EIF1AY	0.0738968	4.08128	GSE83139	6	67	1
PABPC5	0.00736254	-3.25507	GSE83139	6	67	1
KLHL29	0.00767591	-2.70118	GSE83139	6	67	1
PHKG2	0.0104557	-3.18969	GSE83139	6	67	1
SCARNA15	0.00771512	-2.97935	GSE83139	6	67	1
CAPS2	0.00771944	-3.13619	GSE83139	6	67	1
RCAN2	0.026752	-3.35016	GSE83139	6	67	1
IFI35	0.00773667	-3.10865	GSE83139	6	67	1
CSRP1	0.0261695	-3.10397	GSE83139	6	67	1
APCDD1L	0.00777953	-3.16801	GSE83139	6	67	1
TMEM220	0.00778068	-3.27183	GSE83139	6	67	1
UCKL1-AS1	0.00779443	-2.13324	GSE83139	6	67	1
TMEM68	0.0222101	-3.49419	GSE83139	6	67	1
DHX15	0.0348356	-3.38817	GSE83139	6	67	1
SMG1	0.0403329	-2.97104	GSE83139	6	67	1
MTRNR2L4	0.00789447	-1.5941	GSE83139	6	67	1
YPEL1	0.00767591	-2.57641	GSE83139	6	67	1
CEP97	0.00801365	-3.42045	GSE83139	6	67	1
C7orf41	0.0502429	-3.48009	GSE83139	6	67	1
SLC1A1	0.00811579	-3.01729	GSE83139	6	67	1
SF1	0.0641301	3.39684	GSE83139	6	67	1
MACROD2	0.00812998	-2.59454	GSE83139	6	67	1
BBS12	0.0131725	-3.38884	GSE83139	6	67	1
KCTD10	0.0406565	-3.8441	GSE83139	6	67	1
ACAD10	0.00828478	-3.1022	GSE83139	6	67	1
PCF11	0.0412511	2.85119	GSE83139	6	67	1
TRIT1	0.00945511	-2.76354	GSE83139	6	67	1
STX6	0.00829112	-2.79648	GSE83139	6	67	1
TXNRD3	0.00830049	-3.29012	GSE83139	6	67	1
MAML1	0.00831455	-2.97615	GSE83139	6	67	1
GSTM4	0.00937058	-2.87187	GSE83139	6	67	1
LCN2	0.110373	4.56314	GSE83139	6	67	1
SLC4A10	0.0752787	4.26624	GSE83139	6	67	1
SH3BP5	0.00848183	-2.91218	GSE83139	6	67	1
B2M	0.0972243	2.66224	GSE83139	6	67	1
PARL	0.00964814	-2.92586	GSE83139	6	67	1
EFNA5	0.0524148	2.75521	GSE83139	6	67	1
LOC389493	0.0887671	3.24738	GSE83139	6	67	1
SLC12A8	0.00853148	-2.98908	GSE83139	6	67	1
FLJ27352	0.00853334	-3.2106	GSE83139	6	67	1
MFAP3	0.00937058	-2.89534	GSE83139	6	67	1
RBM45	0.0101658	-3.08151	GSE83139	6	67	1
RASA2	0.00860985	-2.73864	GSE83139	6	67	1
AHR	0.012007	-2.95343	GSE83139	6	67	1
PYCR1	0.00869923	-2.8306	GSE83139	6	67	1
PPA2	0.0201798	2.37095	GSE83139	6	67	1
PPP2R3A	0.00874168	-3.16699	GSE83139	6	67	1
CPNE8	0.010989	-3.06348	GSE83139	6	67	1
CXorf40A	0.00877231	-2.74262	GSE83139	6	67	1
CTTNBP2NL	0.010989	-3.03942	GSE83139	6	67	1
DGCR2	0.0134969	-2.83139	GSE83139	6	67	1
GYS1	0.00891715	-2.92292	GSE83139	6	67	1
BRD1	0.00891941	-2.91779	GSE83139	6	67	1
C9orf84	0.00899879	-2.86722	GSE83139	6	67	1
PPIP5K1	0.0101542	-2.86264	GSE83139	6	67	1
LOC100093631	0.00900309	-2.77575	GSE83139	6	67	1
SDSL	0.00903503	-3.30251	GSE83139	6	67	1
ARAF	0.0222882	-3.04999	GSE83139	6	67	1
PHLDB2	0.0478439	-3.80219	GSE83139	6	67	1
PRADC1	0.00908849	-2.93121	GSE83139	6	67	1
HMGN1	0.0577673	2.60026	GSE83139	6	67	1
PARVA	0.0143559	-2.83147	GSE83139	6	67	1
FAM13A-AS1	0.00914109	-3.1255	GSE83139	6	67	1
SAA2-SAA4	0.124732	3.09339	GSE83139	6	67	1
ZXDB	0.0091752	-3.20898	GSE83139	6	67	1
EIF3C	0.01273	-2.19988	GSE83139	6	67	1
CYTH2	0.0182559	-2.65796	GSE83139	6	67	1
NQO1	0.00908849	-3.02653	GSE83139	6	67	1
IFRD1	0.0463641	-3.39363	GSE83139	6	67	1
CDR1	0.00937058	-2.69146	GSE83139	6	67	1
LOC100133331	0.00937058	-2.34405	GSE83139	6	67	1
FLJ90757	0.00938831	-2.60391	GSE83139	6	67	1
C10orf32	0.0389982	2.61787	GSE83139	6	67	1
SLC35E2	0.045055	-3.31643	GSE83139	6	67	1
OTUD7B	0.00945037	-2.89446	GSE83139	6	67	1
CELSR2	0.00946124	-2.96584	GSE83139	6	67	1
KIFC2	0.0094675	-2.72586	GSE83139	6	67	1
LRRC59	0.00938831	-2.70109	GSE83139	6	67	1
RGN	0.0094756	-3.13323	GSE83139	6	67	1
CDON	0.0388874	-3.79173	GSE83139	6	67	1
TNFAIP8L2	0.0094756	-1.51766	GSE83139	6	67	1
MYL6B	0.0596214	-3.21287	GSE83139	6	67	1
ST7-OT3	0.00958036	-3.24252	GSE83139	6	67	1
FCGRT	0.00958036	-2.57554	GSE83139	6	67	1
TRAF3IP2	0.0147949	-2.92959	GSE83139	6	67	1
HLA-G	0.103665	3.18754	GSE83139	6	67	1
ZMYM6	0.0222689	-2.85928	GSE83139	6	67	1
TSEN54	0.0100241	-3.04828	GSE83139	6	67	1
CREBL2	0.0311001	-3.27125	GSE83139	6	67	1
ZBED5	0.0172865	-2.70715	GSE83139	6	67	1
ARFGEF2	0.071039	3.34239	GSE83139	6	67	1
LOC100190986	0.0100241	-1.1796	GSE83139	6	67	1
SLC35A2	0.0101587	-2.94248	GSE83139	6	67	1
CRKL	0.0261223	-3.21912	GSE83139	6	67	1
DDX26B	0.0101658	-2.91979	GSE83139	6	67	1
C14orf93	0.0101834	-2.69872	GSE83139	6	67	1
TEKT2	0.0102468	-2.99688	GSE83139	6	67	1
RNF4	0.0459324	-3.14658	GSE83139	6	67	1
SLC35A3	0.0103148	-2.50136	GSE83139	6	67	1
ZSWIM4	0.010388	-2.21183	GSE83139	6	67	1
LRRC14	0.0104019	-3.25812	GSE83139	6	67	1
ADAM9	0.0280847	-2.71227	GSE83139	6	67	1
KLF7	0.0101624	-2.72545	GSE83139	6	67	1
ZNF660	0.0105031	-3.08103	GSE83139	6	67	1
NAV3	0.0105031	-3.00831	GSE83139	6	67	1
SPDYE2	0.0105031	-1.9696	GSE83139	6	67	1
VWA1	0.0110147	-2.10447	GSE83139	6	67	1
DLST	0.0105621	-2.83145	GSE83139	6	67	1
NSMCE4A	0.0107583	-2.96631	GSE83139	6	67	1
RFT1	0.0105321	-2.98775	GSE83139	6	67	1
DMWD	0.0108033	-2.64486	GSE83139	6	67	1
C11orf80	0.0108172	-2.5255	GSE83139	6	67	1
SCN8A	0.0108644	-2.97504	GSE83139	6	67	1
SYCE1L	0.0108848	-2.64559	GSE83139	6	67	1
SH2B1	0.0108848	-2.61936	GSE83139	6	67	1
DTX3L	0.0416522	2.84827	GSE83139	6	67	1
LYSMD2	0.0515942	-3.61025	GSE83139	6	67	1
RBM39	0.0641408	2.29994	GSE83139	6	67	1
ZNF674	0.0108261	-2.79204	GSE83139	6	67	1
C9orf85	0.0110147	-2.60508	GSE83139	6	67	1
RPL23AP82	0.0167015	-2.54461	GSE83139	6	67	1
C6orf225	0.090241	3.91424	GSE83139	6	67	1
PLEKHA2	0.0110147	-2.40785	GSE83139	6	67	1
MOGS	0.0111155	-2.54397	GSE83139	6	67	1
SAP130	0.0136694	-3.05785	GSE83139	6	67	1
FBRS	0.0112698	-2.20472	GSE83139	6	67	1
C4orf46	0.0115222	-3.02076	GSE83139	6	67	1
PRDM4	0.016325	-2.90635	GSE83139	6	67	1
SATL1	0.0116712	-2.87067	GSE83139	6	67	1
EME1	0.0118363	-2.52697	GSE83139	6	67	1
PRKCD	0.0118363	-2.62614	GSE83139	6	67	1
AKT1	0.0162948	-2.653	GSE83139	6	67	1
LOC283788	0.0901925	3.00461	GSE83139	6	67	1
PIPOX	0.0618941	-4.10465	GSE83139	6	67	1
HIP1R	0.012007	-2.79498	GSE83139	6	67	1
KIAA0284	0.012007	-2.17572	GSE83139	6	67	1
ECT2L	0.012188	-2.61842	GSE83139	6	67	1
NUDT15	0.0325616	-3.32145	GSE83139	6	67	1
IGHMBP2	0.0122161	-2.91001	GSE83139	6	67	1
DUOX2	0.0746731	2.23519	GSE83139	6	67	1
VPS33B	0.0122566	-2.174	GSE83139	6	67	1
HLA-A	0.0687616	2.17556	GSE83139	6	67	1
OCLM	0.0123546	-2.9822	GSE83139	6	67	1
AMBRA1	0.0123589	-2.52473	GSE83139	6	67	1
LIG1	0.0123955	-2.87309	GSE83139	6	67	1
CTAGE1	0.0123233	-1.28219	GSE83139	6	67	1
SLC7A11	0.0124582	-2.60096	GSE83139	6	67	1
POMT1	0.0124582	-2.74351	GSE83139	6	67	1
ATR	0.0344594	-3.4206	GSE83139	6	67	1
MGC16703	0.0124619	-2.58836	GSE83139	6	67	1
NSUN3	0.0121886	-3.1	GSE83139	6	67	1
MID2	0.0125117	-3.15207	GSE83139	6	67	1
STX10	0.0125137	-2.54447	GSE83139	6	67	1
ZNF624	0.0125392	-3.29171	GSE83139	6	67	1
HNRNPCL1	0.0124582	-1.02337	GSE83139	6	67	1
PPY	0.0693378	-2.71651	GSE83139	6	67	1
HIST1H2AC	0.0126471	-2.94738	GSE83139	6	67	1
DBR1	0.0134969	-2.69302	GSE83139	6	67	1
IRF2BPL	0.0722131	2.13389	GSE83139	6	67	1
RANGRF	0.0492013	-3.03166	GSE83139	6	67	1
PROCR	0.0127381	-2.54415	GSE83139	6	67	1
YIPF6	0.0835703	-3.22823	GSE83139	6	67	1
FBXO6	0.0128377	-2.95836	GSE83139	6	67	1
ALDH5A1	0.0129976	-2.57745	GSE83139	6	67	1
ZDHHC8P1	0.0129018	-2.74699	GSE83139	6	67	1
ZSCAN29	0.0132869	-2.82932	GSE83139	6	67	1
DYX1C1	0.0129176	-2.65798	GSE83139	6	67	1
SCYL1	0.0129176	-2.09293	GSE83139	6	67	1
NUP214	0.0447373	2.27955	GSE83139	6	67	1
TYW1B	0.0129705	-2.67008	GSE83139	6	67	1
SMG8	0.0136683	-2.88282	GSE83139	6	67	1
TMCO1	0.0163242	1.33624	GSE83139	6	67	1
C14orf149	0.0130856	-2.76721	GSE83139	6	67	1
CLCN5	0.0129976	-2.94411	GSE83139	6	67	1
OLFM4	0.0552646	1.72434	GSE83139	6	67	1
USP21	0.0132032	-2.66193	GSE83139	6	67	1
PATZ1	0.0132032	-2.71499	GSE83139	6	67	1
HNRPDL	0.0477316	1.76525	GSE83139	6	67	1
GLIPR1L2	0.0132032	-2.95859	GSE83139	6	67	1
CASKIN1	0.0132032	-2.50055	GSE83139	6	67	1
RPS4Y1	0.0908914	4.60089	GSE83139	6	67	1
RARRES3	0.122123	4.86341	GSE83139	6	67	1
STK36	0.0132869	-3.31512	GSE83139	6	67	1
TUT1	0.0132869	-2.35523	GSE83139	6	67	1
SULT4A1	0.0133102	-2.93635	GSE83139	6	67	1
ADPGK	0.0133112	-2.58952	GSE83139	6	67	1
C6orf120	0.0353379	-2.94867	GSE83139	6	67	1
C2orf47	0.0133127	-2.88744	GSE83139	6	67	1
LOC220906	0.0620808	-3.48472	GSE83139	6	67	1
AGTPBP1	0.0277635	-3.21475	GSE83139	6	67	1
PPP3CB	0.0418456	-3.05171	GSE83139	6	67	1
NDUFS8	0.082439	3.26631	GSE83139	6	67	1
RGS16	0.113622	5.28366	GSE83139	6	67	1
TMCC1	0.0663327	-3.88937	GSE83139	6	67	1
ITPR1	0.0134969	-2.64435	GSE83139	6	67	1
ZNF275	0.013903	-3.07602	GSE83139	6	67	1
ZFP28	0.0139799	-3.2406	GSE83139	6	67	1
KLHL22	0.0140867	-2.10188	GSE83139	6	67	1
DLAT	0.0269938	-2.94378	GSE83139	6	67	1
SLC9A3R1	0.0309498	-2.87525	GSE83139	6	67	1
HMGA1	0.0141161	-2.38449	GSE83139	6	67	1
ABCB6	0.0141747	-2.79311	GSE83139	6	67	1
SERP1	0.0418456	-2.54191	GSE83139	6	67	1
FLJ10038	0.0142608	-2.56359	GSE83139	6	67	1
CD34	0.0142608	-1.64492	GSE83139	6	67	1
LTBP3	0.0162948	-2.06526	GSE83139	6	67	1
ABCA7	0.0143559	-2.77618	GSE83139	6	67	1
DNAJC5	0.0221684	-2.68585	GSE83139	6	67	1
PDGFA	0.0200946	1.66951	GSE83139	6	67	1
DNASE1L1	0.0144609	-2.73793	GSE83139	6	67	1
TRIM41	0.0144876	-2.23133	GSE83139	6	67	1
C22orf40	0.0144876	-2.49111	GSE83139	6	67	1
SSH1	0.0422841	-3.31313	GSE83139	6	67	1
RAP2A	0.0412286	-2.98729	GSE83139	6	67	1
SLC22A15	0.0145092	-3.28375	GSE83139	6	67	1
TP73-AS1	0.0145092	-2.96008	GSE83139	6	67	1
FOXH1	0.0145092	-2.62129	GSE83139	6	67	1
DAPK2	0.0145092	-2.505	GSE83139	6	67	1
PPIL6	0.0145662	-2.9558	GSE83139	6	67	1
GIN1	0.0145662	-3.19472	GSE83139	6	67	1
RNF170	0.0760034	-3.80106	GSE83139	6	67	1
CSTF2	0.0147564	-2.80607	GSE83139	6	67	1
KCNG3	0.0147564	-2.85894	GSE83139	6	67	1
SGPL1	0.0803645	-4.01648	GSE83139	6	67	1
PHKB	0.0508433	-3.01829	GSE83139	6	67	1
RBMS1	0.0148565	-2.94679	GSE83139	6	67	1
NR1H2	0.0148782	-2.63938	GSE83139	6	67	1
TJAP1	0.0145092	-2.68985	GSE83139	6	67	1
FAM200B	0.0863471	3.04687	GSE83139	6	67	1
FAM184A	0.0150669	-2.82274	GSE83139	6	67	1
ZNF193	0.0150669	-2.74778	GSE83139	6	67	1
DZIP1L	0.0151366	-3.1007	GSE83139	6	67	1
F8	0.0151779	-3.11638	GSE83139	6	67	1
POSTN	0.0152406	-2.6502	GSE83139	6	67	1
RLTPR	0.0152406	-1.7597	GSE83139	6	67	1
SOCS6	0.0517423	-3.16024	GSE83139	6	67	1
FAM101B	0.0153211	-2.47617	GSE83139	6	67	1
ZNF502	0.0164684	-3.14391	GSE83139	6	67	1
FTX	0.0153261	-3.22258	GSE83139	6	67	1
ASAH2B	0.0153261	-2.06385	GSE83139	6	67	1
TMEM222	0.0221504	-2.91947	GSE83139	6	67	1
PPM1K	0.0954184	-4.43369	GSE83139	6	67	1
SOX12	0.0552646	-3.19858	GSE83139	6	67	1
G6PD	0.0155903	-2.47428	GSE83139	6	67	1
POTEE	0.0153261	-0.916872	GSE83139	6	67	1
HIP1	0.0155983	-2.92672	GSE83139	6	67	1
ADAMTS5	0.0152406	-3.06912	GSE83139	6	67	1
RNF138	0.017719	-2.65323	GSE83139	6	67	1
OLFM1	0.049198	-3.35713	GSE83139	6	67	1
MAMDC2	0.0158791	-2.97273	GSE83139	6	67	1
CDS1	0.0158791	-2.72666	GSE83139	6	67	1
KIF1C	0.0158791	-2.20839	GSE83139	6	67	1
L2HGDH	0.0174318	-2.66845	GSE83139	6	67	1
GDAP1L1	0.0161091	-2.8978	GSE83139	6	67	1
PSKH1	0.01611	-3.03187	GSE83139	6	67	1
WIZ	0.01611	-2.24634	GSE83139	6	67	1
SLC30A4	0.0161463	-2.74047	GSE83139	6	67	1
CHPT1	0.0158735	-2.55391	GSE83139	6	67	1
SCAMP4	0.0161814	-2.17728	GSE83139	6	67	1
LOC729020	0.0161935	-1.94452	GSE83139	6	67	1
TRAPPC10	0.0337804	-3.12862	GSE83139	6	67	1
NFS1	0.0162911	-3.15808	GSE83139	6	67	1
FAHD2A	0.0162921	-3.01159	GSE83139	6	67	1
NOMO2	0.0162948	-2.1507	GSE83139	6	67	1
E2F6	0.0163242	-2.79018	GSE83139	6	67	1
ANKS1A	0.0197531	-2.62583	GSE83139	6	67	1
CRK	0.025152	-2.76643	GSE83139	6	67	1
ECI1	0.0162948	-2.30213	GSE83139	6	67	1
KDR	0.016464	-1.41911	GSE83139	6	67	1
MICAL1	0.0165314	-3.00021	GSE83139	6	67	1
USP9Y	0.127969	5.49402	GSE83139	6	67	1
ZNF140	0.016325	-2.75835	GSE83139	6	67	1
FARS2	0.0174618	-2.83161	GSE83139	6	67	1
PTK2B	0.0267382	-2.94989	GSE83139	6	67	1
GAPDH	0.082439	-1.38113	GSE83139	6	67	1
FAM149A	0.0168315	-2.37333	GSE83139	6	67	1
C7orf44	0.0553744	-3.24014	GSE83139	6	67	1
C19orf18	0.0164684	-2.44508	GSE83139	6	67	1
ARSK	0.0170258	-2.76967	GSE83139	6	67	1
RNLS	0.0170878	-3.0355	GSE83139	6	67	1
RNF207	0.0295345	-2.17228	GSE83139	6	67	1
PKD2L2	0.017381	-2.55026	GSE83139	6	67	1
PRR15L	0.0174428	-2.73881	GSE83139	6	67	1
MTA1	0.0174428	-1.42989	GSE83139	6	67	1
DHFR	0.0179603	-2.42515	GSE83139	6	67	1
BCAS3	0.0192523	-2.51335	GSE83139	6	67	1
YY1	0.062282	-2.98376	GSE83139	6	67	1
SSTR1	0.0177464	-2.38913	GSE83139	6	67	1
EMP3	0.0174582	-2.35406	GSE83139	6	67	1
GPRC5C	0.0179007	-2.39239	GSE83139	6	67	1
KBTBD10	0.0179603	-2.30086	GSE83139	6	67	1
TCP11L1	0.0180276	-2.96368	GSE83139	6	67	1
RNF128	0.0487016	-3.07317	GSE83139	6	67	1
PGM5P2	0.0180538	-1.86979	GSE83139	6	67	1
ZNF418	0.0182442	-3.03327	GSE83139	6	67	1
MTHFD1L	0.0179603	-2.77748	GSE83139	6	67	1
SPIN3	0.0183377	-3.02214	GSE83139	6	67	1
RMI1	0.0185517	-3.08699	GSE83139	6	67	1
FSTL3	0.0185517	-1.93334	GSE83139	6	67	1
PLCE1	0.0263516	-2.80694	GSE83139	6	67	1
ZNF620	0.0187504	-2.72979	GSE83139	6	67	1
DNAJC28	0.0188686	-2.76402	GSE83139	6	67	1
TMCC2	0.0188686	-2.81503	GSE83139	6	67	1
LAS1L	0.0187583	-2.80139	GSE83139	6	67	1
MKL1	0.0188686	-2.02023	GSE83139	6	67	1
APH1A	0.0189729	-3.04855	GSE83139	6	67	1
CCDC142	0.0189801	-2.28058	GSE83139	6	67	1
TRABD	0.0190255	-1.96764	GSE83139	6	67	1
RFNG	0.019053	-2.23246	GSE83139	6	67	1
STK38L	0.0298714	-2.18547	GSE83139	6	67	1
SYCP3	0.041057	-3.02147	GSE83139	6	67	1
TNK1	0.0280406	-2.25546	GSE83139	6	67	1
SLC35B4	0.0195986	-2.58008	GSE83139	6	67	1
ICT1	0.0226776	-2.32343	GSE83139	6	67	1
HSD17B12	0.0673766	2.51468	GSE83139	6	67	1
SLC35F3	0.0196586	-2.95131	GSE83139	6	67	1
HERPUD2	0.0874461	3.16902	GSE83139	6	67	1
SERAC1	0.0226456	-2.96089	GSE83139	6	67	1
LMOD3	0.0197531	-2.60192	GSE83139	6	67	1
RSPO1	0.019722	-1.26097	GSE83139	6	67	1
HPGD	0.0200339	-2.35442	GSE83139	6	67	1
ZNF846	0.0200946	-2.4205	GSE83139	6	67	1
COQ3	0.0199028	-3.00582	GSE83139	6	67	1
MYH7B	0.027222	-2.07543	GSE83139	6	67	1
CYR61	0.0203081	-1.46138	GSE83139	6	67	1
ADO	0.0200339	-2.6603	GSE83139	6	67	1
TXNDC16	0.0215324	-2.34846	GSE83139	6	67	1
LOXL1	0.0206193	-2.46625	GSE83139	6	67	1
CLDN15	0.0207112	-1.95248	GSE83139	6	67	1
CEP78	0.0208187	-2.43967	GSE83139	6	67	1
SCAF1	0.0208192	-1.89465	GSE83139	6	67	1
NBPF3	0.0213843	-2.18628	GSE83139	6	67	1
AKAP11	0.12011	-4.16298	GSE83139	6	67	1
TCF3	0.0210047	-2.10919	GSE83139	6	67	1
GNB4	0.0210415	-2.81886	GSE83139	6	67	1
HAT1	0.12011	4.22401	GSE83139	6	67	1
TMEM208	0.119159	-3.90797	GSE83139	6	67	1
PPP1CC	0.0917238	-3.77744	GSE83139	6	67	1
PDE9A	0.0213042	-2.10681	GSE83139	6	67	1
TNIP2	0.0213064	-2.66402	GSE83139	6	67	1
RIN2	0.055527	2.0233	GSE83139	6	67	1
MCM4	0.0214758	-2.67924	GSE83139	6	67	1
SIAE	0.142136	5.63099	GSE83139	6	67	1
C11orf24	0.0215324	-2.41895	GSE83139	6	67	1
PIH1D2	0.0215484	-2.51213	GSE83139	6	67	1
SMYD5	0.0215489	-2.35871	GSE83139	6	67	1
TCEAL5	0.0295345	-2.51252	GSE83139	6	67	1
ICMT	0.0521284	-2.96327	GSE83139	6	67	1
SEPT5	0.0215884	-2.24714	GSE83139	6	67	1
METTL20	0.0215324	-2.66378	GSE83139	6	67	1
CNST	0.0264433	-2.56021	GSE83139	6	67	1
LPAR6	0.149531	5.6471	GSE83139	6	67	1
SELO	0.0218928	-2.16463	GSE83139	6	67	1
SNORD100	0.0219208	-2.67197	GSE83139	6	67	1
SMURF1	0.0255549	-2.50611	GSE83139	6	67	1
PARP11	0.0219623	-3.11891	GSE83139	6	67	1
RDH13	0.0219676	-2.63123	GSE83139	6	67	1
HOMER1	0.0219676	-2.70411	GSE83139	6	67	1
LRP3	0.0219802	-1.93193	GSE83139	6	67	1
ISY1	0.0237419	-2.20188	GSE83139	6	67	1
U2AF1	0.0543909	-2.68219	GSE83139	6	67	1
LOC644242	0.0221504	-3.20865	GSE83139	6	67	1
LOC730811	0.0221504	-2.66109	GSE83139	6	67	1
ODZ4	0.0221504	-2.81052	GSE83139	6	67	1
CHAC2	0.0221561	-3.00306	GSE83139	6	67	1
PTPN12	0.0307339	-2.75705	GSE83139	6	67	1
DDX60L	0.0230815	-2.68995	GSE83139	6	67	1
UEVLD	0.0221684	-2.68042	GSE83139	6	67	1
SREBF1	0.0885617	-3.34504	GSE83139	6	67	1
AP1S1	0.0221684	-2.04976	GSE83139	6	67	1
SPDYE2L	0.0222139	-1.99884	GSE83139	6	67	1
LEMD2	0.0222139	-1.93148	GSE83139	6	67	1
TAGLN	0.0222342	-2.32779	GSE83139	6	67	1
TMEM53	0.0289363	-2.7943	GSE83139	6	67	1
SEC14L2	0.0223598	-2.33224	GSE83139	6	67	1
SNRNP25	0.0226456	-2.72255	GSE83139	6	67	1
MBP	0.0224122	-2.28533	GSE83139	6	67	1
C14orf133	0.0225467	-3.12328	GSE83139	6	67	1
CAPN3	0.0225467	-2.94502	GSE83139	6	67	1
SRSF3	0.0455088	1.72242	GSE83139	6	67	1
C7orf54	0.0221684	-2.93152	GSE83139	6	67	1
TMEM184A	0.0226456	-1.96587	GSE83139	6	67	1
ST6GALNAC4	0.0226658	-2.3727	GSE83139	6	67	1
FBXO4	0.0222689	-2.53137	GSE83139	6	67	1
ACTA2	0.0227971	-2.72642	GSE83139	6	67	1
UBA5	0.0455088	-3.01543	GSE83139	6	67	1
SAA1	0.163697	4.19534	GSE83139	6	67	1
MLLT1	0.0231495	-2.31134	GSE83139	6	67	1
VPS37C	0.0260744	-2.42157	GSE83139	6	67	1
KIAA0040	0.152458	5.66182	GSE83139	6	67	1
FBRSL1	0.0232295	-2.42615	GSE83139	6	67	1
CRYL1	0.0689309	-3.21363	GSE83139	6	67	1
G6PC2	0.147634	-5.00059	GSE83139	6	67	1
ZNF711	0.0236231	-2.87005	GSE83139	6	67	1
PARD3B	0.023465	-2.63034	GSE83139	6	67	1
C14orf142	0.0491986	-2.95788	GSE83139	6	67	1
SLCO2A1	0.0234832	-0.987853	GSE83139	6	67	1
TM4SF4	0.0263516	-2.02733	GSE83139	6	67	1
LOC729513	0.0237958	-2.16297	GSE83139	6	67	1
TMEM86A	0.0237958	-2.52956	GSE83139	6	67	1
TRIM38	0.0237989	-2.81085	GSE83139	6	67	1
ZNF462	0.0692089	-3.03681	GSE83139	6	67	1
DEAF1	0.0242123	-2.45148	GSE83139	6	67	1
URB1	0.0242123	-2.22012	GSE83139	6	67	1
PPIL2	0.0286885	-2.57616	GSE83139	6	67	1
CXorf38	0.0243516	-2.5538	GSE83139	6	67	1
CEP85	0.0243516	-2.56424	GSE83139	6	67	1
ARMC9	0.0243516	-2.54235	GSE83139	6	67	1
PLSCR4	0.0279179	-2.63577	GSE83139	6	67	1
HLA-J	0.14775	2.8859	GSE83139	6	67	1
TIMM10	0.0936656	-3.22014	GSE83139	6	67	1
ZFYVE1	0.0263516	-2.55209	GSE83139	6	67	1
SNAR-E	0.0246933	-2.42738	GSE83139	6	67	1
SGCD	0.0261695	-2.71679	GSE83139	6	67	1
MDH1B	0.0247523	-2.90066	GSE83139	6	67	1
INE2	0.0247523	-3.00724	GSE83139	6	67	1
ZNF512B	0.0247523	-2.19485	GSE83139	6	67	1
NIPSNAP3B	0.0247938	-2.58118	GSE83139	6	67	1
TMED1	0.0301324	-2.627	GSE83139	6	67	1
ZRANB3	0.0249426	-2.74984	GSE83139	6	67	1
RAD54L2	0.0249426	-2.58848	GSE83139	6	67	1
ZNF791	0.0552673	-3.18425	GSE83139	6	67	1
VPS25	0.0927389	-3.43935	GSE83139	6	67	1
MVK	0.025074	-2.20581	GSE83139	6	67	1
NFX1	0.0387286	-2.59633	GSE83139	6	67	1
C9orf30-TMEFF1	0.0250882	-2.70257	GSE83139	6	67	1
LRRIQ1	0.0251417	-2.77639	GSE83139	6	67	1
HINT2	0.0773252	-2.61517	GSE83139	6	67	1
DNM2	0.025177	-1.85555	GSE83139	6	67	1
PTPN21	0.0247523	-2.58673	GSE83139	6	67	1
SERTAD3	0.0247523	-2.433	GSE83139	6	67	1
TIMM23	0.123988	3.63448	GSE83139	6	67	1
SH2B3	0.0389616	-2.7591	GSE83139	6	67	1
PRKCA	0.0682789	-2.83485	GSE83139	6	67	1
IFFO1	0.025875	-2.03154	GSE83139	6	67	1
CEACAM6	0.166056	4.16427	GSE83139	6	67	1
IL8	0.147277	2.58672	GSE83139	6	67	1
PDCD2L	0.0261695	-2.48572	GSE83139	6	67	1
TIMELESS	0.0261695	-2.50987	GSE83139	6	67	1
RIMBP2	0.0740955	-3.13031	GSE83139	6	67	1
SPEG	0.02633	-2.30894	GSE83139	6	67	1
ZNF546	0.0263516	-2.93257	GSE83139	6	67	1
LOC649330	0.0262028	-0.949569	GSE83139	6	67	1
MAN1A1	0.126631	3.89734	GSE83139	6	67	1
SLC2A6	0.0263991	-2.45652	GSE83139	6	67	1
STK19	0.0263991	-2.17442	GSE83139	6	67	1
RAD51D	0.0264433	-2.74861	GSE83139	6	67	1
RIC3	0.136518	3.89544	GSE83139	6	67	1
C1orf127	0.0853476	-2.96812	GSE83139	6	67	1
CASP6	0.0468555	-2.62468	GSE83139	6	67	1
DPP9	0.0265647	-1.96134	GSE83139	6	67	1
GLA	0.0301324	-2.70498	GSE83139	6	67	1
PCGF2	0.045055	-2.51487	GSE83139	6	67	1
SUFU	0.0270795	-2.16388	GSE83139	6	67	1
IQCG	0.0274451	-2.56037	GSE83139	6	67	1
LINS	0.0290954	-2.35379	GSE83139	6	67	1
PPP1R9B	0.0271512	-2.05235	GSE83139	6	67	1
SGSM1	0.0788346	-3.30083	GSE83139	6	67	1
F10	0.0273321	-2.42026	GSE83139	6	67	1
COMTD1	0.0274451	-2.19172	GSE83139	6	67	1
ZC3H12C	0.0291979	-2.80579	GSE83139	6	67	1
NUDT13	0.0274502	-2.63367	GSE83139	6	67	1
RPS28	0.103582	1.97735	GSE83139	6	67	1
RPRD1A	0.0693378	-2.93161	GSE83139	6	67	1
MED23	0.102077	-3.29994	GSE83139	6	67	1
MPL	0.027222	-2.61334	GSE83139	6	67	1
AZGP1	0.0277635	-1.24285	GSE83139	6	67	1
SKA2	0.0856758	2.62906	GSE83139	6	67	1
ZNF498	0.0280406	-2.69895	GSE83139	6	67	1
EPS15L1	0.0280406	-2.46871	GSE83139	6	67	1
RNASEH1	0.0302563	-2.39826	GSE83139	6	67	1
SEMA5A	0.126457	-4.14333	GSE83139	6	67	1
RIC8A	0.0280953	-2.65951	GSE83139	6	67	1
C20orf112	0.104216	-3.02464	GSE83139	6	67	1
WDR31	0.0282306	-2.87374	GSE83139	6	67	1
PPT1	0.0528012	1.91578	GSE83139	6	67	1
NAGK	0.0762576	-3.06881	GSE83139	6	67	1
PYY2	0.0282306	-1.65333	GSE83139	6	67	1
NEXN	0.0284938	-2.35598	GSE83139	6	67	1
TMCO7	0.0288009	-2.54429	GSE83139	6	67	1
LIPG	0.0288072	-1.74675	GSE83139	6	67	1
RAB9A	0.0408977	-2.7085	GSE83139	6	67	1
FAM189B	0.0288877	-2.08393	GSE83139	6	67	1
CASKIN2	0.0289363	-2.49164	GSE83139	6	67	1
ZNF274	0.0289363	-2.65883	GSE83139	6	67	1
NOTCH3	0.0289363	-2.33993	GSE83139	6	67	1
DNAJC27	0.0321836	-2.63259	GSE83139	6	67	1
THAP7-AS1	0.0291003	-2.15071	GSE83139	6	67	1
DCUN1D2	0.0303718	-2.50797	GSE83139	6	67	1
HMG20B	0.0291003	-1.77632	GSE83139	6	67	1
NAALAD2	0.0291358	-2.92675	GSE83139	6	67	1
EIF3CL	0.0506478	-1.9535	GSE83139	6	67	1
SPINK2	0.0294881	-2.61065	GSE83139	6	67	1
ZNF394	0.0294881	-2.23407	GSE83139	6	67	1
COL4A3BP	0.131309	-3.68975	GSE83139	6	67	1
PLBD2	0.0295197	-2.08702	GSE83139	6	67	1
ACY1	0.0295345	-2.02965	GSE83139	6	67	1
THY1	0.0295345	-2.23946	GSE83139	6	67	1
CENPJ	0.0295345	-2.83937	GSE83139	6	67	1
SLC4A3	0.0295345	-2.63276	GSE83139	6	67	1
RILPL1	0.029499	-2.55992	GSE83139	6	67	1
SYNGR4	0.0498171	-2.91663	GSE83139	6	67	1
SLC7A1	0.115984	-3.52654	GSE83139	6	67	1
ATP5O	0.0774319	1.70087	GSE83139	6	67	1
RDBP	0.0510737	-2.45196	GSE83139	6	67	1
SOX13	0.0299358	-1.92854	GSE83139	6	67	1
C2orf3	0.0760034	-2.65851	GSE83139	6	67	1
C1orf74	0.0300442	-3.08013	GSE83139	6	67	1
POLR1B	0.0301555	-2.69407	GSE83139	6	67	1
TMEM30A	0.110857	2.75	GSE83139	6	67	1
SETD2	0.109705	-3.39788	GSE83139	6	67	1
ELOVL1	0.0303191	-2.57291	GSE83139	6	67	1
MTMR14	0.0303718	-2.6356	GSE83139	6	67	1
ACIN1	0.138626	-3.28591	GSE83139	6	67	1
NR3C1	0.132219	3.57998	GSE83139	6	67	1
EHD3	0.0307065	-2.67191	GSE83139	6	67	1
FBLL1	0.0307339	-2.71106	GSE83139	6	67	1
TTR	0.172407	-6.23832	GSE83139	6	67	1
SNAP29	0.0307065	-2.63654	GSE83139	6	67	1
ZNF605	0.0401183	-2.51023	GSE83139	6	67	1
MECOM	0.0309498	-1.86513	GSE83139	6	67	1
HTATSF1	0.103105	2.68893	GSE83139	6	67	1
ARHGDIB	0.0308312	-2.1114	GSE83139	6	67	1
DUOXA1	0.132313	1.86546	GSE83139	6	67	1
ATAD2	0.0310763	-2.2968	GSE83139	6	67	1
ADCK5	0.0310763	-1.29377	GSE83139	6	67	1
MRPL15	0.0519741	-2.62006	GSE83139	6	67	1
ZNF784	0.0312657	-1.74008	GSE83139	6	67	1
ZNF879	0.031293	-2.25504	GSE83139	6	67	1
C15orf17	0.0864733	-3.89221	GSE83139	6	67	1
TP53I11	0.0313662	-1.74054	GSE83139	6	67	1
PEX7	0.0315567	-2.41232	GSE83139	6	67	1
SLC7A14	0.0314385	-2.82324	GSE83139	6	67	1
ISG15	0.0316203	-2.50018	GSE83139	6	67	1
TSPAN9	0.0315372	-1.34735	GSE83139	6	67	1
SLC35E3	0.0316677	-2.28815	GSE83139	6	67	1
SARS2	0.0317712	-2.80126	GSE83139	6	67	1
RSL1D1	0.0863127	1.99541	GSE83139	6	67	1
SLC38A2	0.104138	-3.34857	GSE83139	6	67	1
GALNT14	0.0318905	-2.59315	GSE83139	6	67	1
GTF2IRD2B	0.0379136	-1.98573	GSE83139	6	67	1
ST6GALNAC6	0.0320183	-2.46796	GSE83139	6	67	1
COPS3	0.121628	-4.0336	GSE83139	6	67	1
CCDC113	0.0408977	-2.90168	GSE83139	6	67	1
SIRT5	0.0322139	-2.5781	GSE83139	6	67	1
RFESD	0.0322139	-2.72788	GSE83139	6	67	1
ZNF250	0.0330631	-2.77887	GSE83139	6	67	1
MYO10	0.0419715	-2.32684	GSE83139	6	67	1
PLXDC1	0.0324917	-2.04089	GSE83139	6	67	1
ZNF701	0.0325616	-3.07876	GSE83139	6	67	1
ZSWIM5	0.0325616	-2.73131	GSE83139	6	67	1
KL	0.0326535	-2.47458	GSE83139	6	67	1
GC	0.0372874	-1.80699	GSE83139	6	67	1
SIX3	0.166009	4.84838	GSE83139	6	67	1
PCDH20	0.0326792	-2.41312	GSE83139	6	67	1
RSPH3	0.0321184	-2.31722	GSE83139	6	67	1
LOC219347	0.032706	-2.52755	GSE83139	6	67	1
UBL4A	0.03273	-2.75103	GSE83139	6	67	1
KLHDC8B	0.03273	-2.85264	GSE83139	6	67	1
CFTR	0.17478	4.56964	GSE83139	6	67	1
MAP4K3	0.0865973	-2.84282	GSE83139	6	67	1
NTHL1	0.0330116	-2.31229	GSE83139	6	67	1
ZNF783	0.0330287	-2.90502	GSE83139	6	67	1
ARRDC3	0.0594965	2.301	GSE83139	6	67	1
LOC100499484	0.0330631	-2.83886	GSE83139	6	67	1
LETM2	0.0331472	-2.74372	GSE83139	6	67	1
MBTD1	0.0331472	-2.25501	GSE83139	6	67	1
ANKS1B	0.0331472	-2.03192	GSE83139	6	67	1
DNAH6	0.0356828	-2.42986	GSE83139	6	67	1
SAP30	0.0333934	-2.38599	GSE83139	6	67	1
UTP14A	0.0354113	-2.18802	GSE83139	6	67	1
LRP5	0.0334325	-2.00462	GSE83139	6	67	1
NAA38	0.118836	2.81325	GSE83139	6	67	1
ZNF281	0.0503038	-2.46866	GSE83139	6	67	1
SCARB2	0.129311	2.66444	GSE83139	6	67	1
SQSTM1	0.0447934	1.3621	GSE83139	6	67	1
AP3S2	0.114395	-3.19526	GSE83139	6	67	1
CLCN7	0.0337457	-0.955066	GSE83139	6	67	1
CCDC115	0.0468555	-2.2623	GSE83139	6	67	1
DTNB	0.034241	-2.40784	GSE83139	6	67	1
PITPNA	0.0580786	-2.08395	GSE83139	6	67	1
CCDC51	0.0344594	-2.6548	GSE83139	6	67	1
MDM1	0.0338996	-2.29279	GSE83139	6	67	1
SRSF5	0.0764789	1.64303	GSE83139	6	67	1
ACPP	0.0349437	-2.83954	GSE83139	6	67	1
BRAT1	0.0349518	-2.63582	GSE83139	6	67	1
C19orf25	0.0349597	-2.27242	GSE83139	6	67	1
NMNAT3	0.0350381	-2.56609	GSE83139	6	67	1
TAF10	0.0565651	-1.88048	GSE83139	6	67	1
SERPINE2	0.0590923	-2.68773	GSE83139	6	67	1
BRIX1	0.112397	-3.5021	GSE83139	6	67	1
VPS33A	0.0662522	-2.4946	GSE83139	6	67	1
ACVR1C	0.0902682	-3.19009	GSE83139	6	67	1
KIF20A	0.0358403	-1.63512	GSE83139	6	67	1
HSD17B1	0.0358707	-2.33677	GSE83139	6	67	1
ZNF532	0.0519663	-2.56454	GSE83139	6	67	1
PPFIBP2	0.0352386	-2.27256	GSE83139	6	67	1
AARSD1	0.0965156	-3.32668	GSE83139	6	67	1
FMOD	0.0360516	-1.85801	GSE83139	6	67	1
ATP6V0A2	0.0418456	-2.48569	GSE83139	6	67	1
SYNGR1	0.0361101	-2.5997	GSE83139	6	67	1
C3orf62	0.0361776	-2.62999	GSE83139	6	67	1
PLEKHJ1	0.0361793	-2.45348	GSE83139	6	67	1
BMS1P1	0.0361793	-1.62415	GSE83139	6	67	1
C9orf89	0.0362424	-1.9949	GSE83139	6	67	1
PTCD2	0.0362512	-2.68185	GSE83139	6	67	1
MSI2	0.0368798	-2.213	GSE83139	6	67	1
EIF2C2	0.0384847	-2.49775	GSE83139	6	67	1
PWP2	0.0370935	-1.99012	GSE83139	6	67	1
MIR17HG	0.0370982	-2.58236	GSE83139	6	67	1
JMJD7-PLA2G4B	0.0371968	-2.43217	GSE83139	6	67	1
SIK1	0.0458003	-2.43797	GSE83139	6	67	1
DENND1A	0.0372874	-2.32146	GSE83139	6	67	1
ADA	0.0372874	-1.77251	GSE83139	6	67	1
APP	0.118971	2.3656	GSE83139	6	67	1
PAFAH2	0.0482421	-2.32926	GSE83139	6	67	1
DNAJB2	0.0634776	-2.54168	GSE83139	6	67	1
ESM1	0.037606	-1.52572	GSE83139	6	67	1
KIAA0556	0.0384847	-2.13683	GSE83139	6	67	1
SOD3	0.0383314	-1.477	GSE83139	6	67	1
LOC728875	0.0384847	-1.65072	GSE83139	6	67	1
TSPAN33	0.0385087	-2.9103	GSE83139	6	67	1
DEFB1	0.170154	2.24034	GSE83139	6	67	1
DECR2	0.0387403	-2.35364	GSE83139	6	67	1
SSR2	0.0457064	1.58857	GSE83139	6	67	1
PABPC3	0.0881823	-1.89736	GSE83139	6	67	1
HIST2H2BE	0.0389291	-2.67929	GSE83139	6	67	1
KIT	0.0389291	-1.84546	GSE83139	6	67	1
TSPAN12	0.0500943	-2.70677	GSE83139	6	67	1
CAMSAP2	0.0521265	-2.33277	GSE83139	6	67	1
ZNF461	0.0392098	-2.4281	GSE83139	6	67	1
IVD	0.0773252	-2.28093	GSE83139	6	67	1
SNORA70G	0.0393464	-2.23131	GSE83139	6	67	1
LYST	0.138263	-3.47798	GSE83139	6	67	1
TOMM5	0.0423577	1.29327	GSE83139	6	67	1
ANK2	0.0397301	-2.43437	GSE83139	6	67	1
SART3	0.0482421	-2.49809	GSE83139	6	67	1
SLC6A17	0.155638	-3.9491	GSE83139	6	67	1
GANC	0.0408977	-2.69571	GSE83139	6	67	1
LYRM4	0.0438576	-2.30916	GSE83139	6	67	1
RBKS	0.0403149	-2.39928	GSE83139	6	67	1
TMEM98	0.0403267	-2.52511	GSE83139	6	67	1
POLR3B	0.041057	-2.53553	GSE83139	6	67	1
PIGT	0.132241	3.37286	GSE83139	6	67	1
LOC283922	0.0406444	-2.42664	GSE83139	6	67	1
SARM1	0.0644369	-2.52572	GSE83139	6	67	1
GPS1	0.0418456	-2.0859	GSE83139	6	67	1
ZNF785	0.0408977	-2.47893	GSE83139	6	67	1
KPTN	0.0408977	-1.42749	GSE83139	6	67	1
TNIP1	0.0458768	-2.3893	GSE83139	6	67	1
ICA1	0.0996579	2.41342	GSE83139	6	67	1
SERPINB7	0.198141	4.06156	GSE83139	6	67	1
RNF25	0.0412192	-2.64555	GSE83139	6	67	1
TCEA2	0.0412876	-2.22516	GSE83139	6	67	1
PLEKHA7	0.0412876	-2.13226	GSE83139	6	67	1
SETD3	0.0769914	2.0348	GSE83139	6	67	1
KLKB1	0.0413785	-2.17104	GSE83139	6	67	1
CHAC1	0.0413824	-2.7537	GSE83139	6	67	1
C19orf52	0.0414641	-2.27985	GSE83139	6	67	1
MMP10	0.0413012	-1.04233	GSE83139	6	67	1
RHOT2	0.0418456	-1.88666	GSE83139	6	67	1
DNAL4	0.0416522	-2.15846	GSE83139	6	67	1
NDUFAF3	0.130452	2.5414	GSE83139	6	67	1
ANKRD57	0.0427808	-2.20829	GSE83139	6	67	1
ABCC9	0.0418456	-2.31986	GSE83139	6	67	1
SGMS2	0.140983	-3.44376	GSE83139	6	67	1
CD93	0.0419715	-1.65055	GSE83139	6	67	1
EVL	0.164919	3.61993	GSE83139	6	67	1
RPSAP9	0.0419715	-1.02732	GSE83139	6	67	1
C2orf15	0.0426267	-2.79127	GSE83139	6	67	1
ALKBH1	0.042819	-1.90092	GSE83139	6	67	1
ZNF85	0.0455937	-2.4096	GSE83139	6	67	1
AAAS	0.112202	-3.30157	GSE83139	6	67	1
EIF2C4	0.0424649	-2.52367	GSE83139	6	67	1
ACSM3	0.041908	-2.18924	GSE83139	6	67	1
CPOX	0.0425697	-2.40117	GSE83139	6	67	1
SEMA4G	0.0511861	-2.36997	GSE83139	6	67	1
SNORD116-20	0.0426961	-2.10073	GSE83139	6	67	1
INTS1	0.0426961	-2.28058	GSE83139	6	67	1
ZNF239	0.0427728	-2.65031	GSE83139	6	67	1
MAP3K9	0.0420384	-2.23293	GSE83139	6	67	1
C9orf93	0.0430221	-2.25341	GSE83139	6	67	1
C19orf48	0.043067	-2.73426	GSE83139	6	67	1
PLCG1	0.0503038	-2.49804	GSE83139	6	67	1
GPD1	0.0434429	-2.56784	GSE83139	6	67	1
ATAT1	0.0447373	-2.3026	GSE83139	6	67	1
KLF12	0.0515202	-2.58024	GSE83139	6	67	1
DGKA	0.0436525	-2.78742	GSE83139	6	67	1
HELLS	0.0507264	-2.26538	GSE83139	6	67	1
KCNJ13	0.0438853	-2.93254	GSE83139	6	67	1
SAT1	0.110237	2.4348	GSE83139	6	67	1
SNORD114-3	0.0439394	-2.29274	GSE83139	6	67	1
THAP8	0.0440789	-2.48766	GSE83139	6	67	1
CALM2	0.07416	1.03214	GSE83139	6	67	1
ERGIC2	0.0972243	2.39845	GSE83139	6	67	1
TUG1	0.154251	3.50335	GSE83139	6	67	1
ZNF324	0.0441763	-1.94517	GSE83139	6	67	1
MCAM	0.0441763	-1.30526	GSE83139	6	67	1
TXK	0.0443188	-2.00731	GSE83139	6	67	1
ARL8B	0.122908	-2.8407	GSE83139	6	67	1
COL27A1	0.044609	-1.8743	GSE83139	6	67	1
TGIF1	0.0447286	-1.86375	GSE83139	6	67	1
LOC100192204	0.0444327	-0.884723	GSE83139	6	67	1
GPRIN1	0.0447373	-2.07378	GSE83139	6	67	1
SEC61A1	0.154142	-3.93801	GSE83139	6	67	1
TCEAL1	0.127988	-3.64044	GSE83139	6	67	1
MAPK8IP3	0.0448899	-2.18107	GSE83139	6	67	1
LY75	0.0507739	-2.36035	GSE83139	6	67	1
VMP1	0.162093	3.70614	GSE83139	6	67	1
LRCH1	0.0452544	-2.29959	GSE83139	6	67	1
LAMB2	0.0455088	-2.2789	GSE83139	6	67	1
SRSF10	0.0455937	-2.34235	GSE83139	6	67	1
NBPF11	0.0455754	-1.44626	GSE83139	6	67	1
VIL1	0.0455937	-2.08026	GSE83139	6	67	1
TMED8	0.0455937	-2.09381	GSE83139	6	67	1
LRRCC1	0.0478321	-2.4496	GSE83139	6	67	1
DGKZ	0.0455937	-1.75591	GSE83139	6	67	1
PCDHB16	0.0457225	-1.77722	GSE83139	6	67	1
SYTL4	0.0458086	-1.72297	GSE83139	6	67	1
HPS4	0.0887671	-2.77713	GSE83139	6	67	1
C1QTNF3	0.0459261	-2.74105	GSE83139	6	67	1
IFIT3	0.195478	2.36315	GSE83139	6	67	1
C21orf49	0.0460177	-2.40743	GSE83139	6	67	1
GZF1	0.0460388	-2.01862	GSE83139	6	67	1
ANXA4	0.184189	3.49658	GSE83139	6	67	1
TRPC4AP	0.0799533	-2.57836	GSE83139	6	67	1
SLC29A2	0.0462611	-1.93187	GSE83139	6	67	1
BNIP3	0.16893	-3.56954	GSE83139	6	67	1
COMMD7	0.0549349	-2.44532	GSE83139	6	67	1
JUN	0.172978	3.20811	GSE83139	6	67	1
NBL1	0.0467143	-1.87151	GSE83139	6	67	1
BMS1P5	0.0467143	-1.52227	GSE83139	6	67	1
CTSB	0.150631	2.15812	GSE83139	6	67	1
TMC5	0.176426	2.38286	GSE83139	6	67	1
ZNF680	0.0488361	-2.30569	GSE83139	6	67	1
ZNF468	0.0702048	-2.68967	GSE83139	6	67	1
C18orf45	0.0475243	-2.69568	GSE83139	6	67	1
EIF3F	0.156889	2.894	GSE83139	6	67	1
RPL27A	0.082961	-0.83621	GSE83139	6	67	1
TMEM169	0.0478227	-1.99266	GSE83139	6	67	1
LOC387723	0.0478321	-2.40469	GSE83139	6	67	1
C1orf182	0.0478321	-2.44407	GSE83139	6	67	1
AIMP2	0.090262	-2.43116	GSE83139	6	67	1
VCAM1	0.191622	2.85071	GSE83139	6	67	1
FUK	0.0481196	-2.37816	GSE83139	6	67	1
ZSCAN2	0.0481548	-2.29796	GSE83139	6	67	1
ANKRD34C	0.0482421	-2.2465	GSE83139	6	67	1
PDZD4	0.0483161	-2.4319	GSE83139	6	67	1
TGIF2	0.0483161	-2.24386	GSE83139	6	67	1
TMEM200B	0.0483161	-1.41684	GSE83139	6	67	1
MREG	0.0486461	-2.12519	GSE83139	6	67	1
INTS4	0.0555049	-2.55173	GSE83139	6	67	1
SNORA24	0.0488123	-1.49385	GSE83139	6	67	1
RCAN3	0.0726676	-2.52208	GSE83139	6	67	1
BIN1	0.049032	-1.94918	GSE83139	6	67	1
HENMT1	0.0507264	-2.61886	GSE83139	6	67	1
ZNF829	0.049198	-2.34335	GSE83139	6	67	1
STOX2	0.049198	-1.84418	GSE83139	6	67	1
ANAPC5	0.1898	-4.41578	GSE83139	6	67	1
C3orf70	0.0492435	-2.69206	GSE83139	6	67	1
MRPL23	0.0493185	-1.46874	GSE83139	6	67	1
CUEDC1	0.0494545	-2.02911	GSE83139	6	67	1
RAPGEF4	0.0494595	-2.17907	GSE83139	6	67	1
CTXN2	0.0497403	-2.21044	GSE83139	6	67	1
USF1	0.0497403	-2.62208	GSE83139	6	67	1
SLC25A42	0.0497403	-1.7395	GSE83139	6	67	1
COX6B1	0.0682607	1.26641	GSE83139	6	67	1
CDK20	0.0507739	-2.43034	GSE83139	6	67	1
CRIP1	0.0497514	-1.89906	GSE83139	6	67	1
SIX4	0.0498171	-2.22496	GSE83139	6	67	1
ZNF487P	0.0498171	-2.50034	GSE83139	6	67	1
SHARPIN	0.0500831	-2.13188	GSE83139	6	67	1
PLXNB1	0.0617036	-2.17216	GSE83139	6	67	1
C21orf62	0.0498461	-2.44342	GSE83139	6	67	1
ECE2	0.0498522	-2.39214	GSE83139	6	67	1
PRSS3	0.0652326	-1.30932	GSE83139	6	67	1
ADAMTS2	0.0513705	-2.5204	GSE83139	6	67	1
USP50	0.050064	-2.4757	GSE83139	6	67	1
KIAA1383	0.0500831	-2.55799	GSE83139	6	67	1
DDX6	0.117522	2.06057	GSE83139	6	67	1
ZFYVE28	0.0500831	-2.51919	GSE83139	6	67	1
CCDC97	0.055527	-2.21807	GSE83139	6	67	1
FBXL18	0.0503038	-1.94524	GSE83139	6	67	1
LNX2	0.0550914	-2.21762	GSE83139	6	67	1
SAMD4A	0.0506267	-2.30322	GSE83139	6	67	1
LRP10	0.182009	3.44179	GSE83139	6	67	1
TAF4	0.0506267	-1.61535	GSE83139	6	67	1
ZNF749	0.0506687	-2.23722	GSE83139	6	67	1
RALGDS	0.0681569	-2.2219	GSE83139	6	67	1
ACP1	0.058058	1.61009	GSE83139	6	67	1
H3F3B	0.0981215	1.20408	GSE83139	6	67	1
CTNS	0.0807046	-2.01786	GSE83139	6	67	1
SLC43A3	0.0512163	-1.52492	GSE83139	6	67	1
FAM108B1	0.0515406	-2.29707	GSE83139	6	67	1
TTLL1	0.0515406	-1.88359	GSE83139	6	67	1
INPPL1	0.0516191	-1.72016	GSE83139	6	67	1
TMEM104	0.0512251	-2.37821	GSE83139	6	67	1
KIF3B	0.181089	-4.04843	GSE83139	6	67	1
NAPG	0.128518	-2.6141	GSE83139	6	67	1
MIR423	0.0517423	-1.73899	GSE83139	6	67	1
MORC2-AS1	0.0517423	-2.70067	GSE83139	6	67	1
ALKBH4	0.0517423	-1.90137	GSE83139	6	67	1
TDRKH	0.0519317	-2.62552	GSE83139	6	67	1
BMP5	0.0939698	2.15404	GSE83139	6	67	1
DLK1	0.13418	-3.87643	GSE83139	6	67	1
PEX12	0.0521265	-2.70054	GSE83139	6	67	1
ATF3	0.208317	4.08578	GSE83139	6	67	1
ANKRD18A	0.0532366	-2.18405	GSE83139	6	67	1
JUP	0.119964	-2.22852	GSE83139	6	67	1
FBXO2	0.0522604	-2.03295	GSE83139	6	67	1
ATP1A1OS	0.0541602	-2.30521	GSE83139	6	67	1
WHSC2	0.0524398	-2.454	GSE83139	6	67	1
FAM102A	0.160724	2.85734	GSE83139	6	67	1
KIAA1530	0.0697467	-2.1686	GSE83139	6	67	1
DDX49	0.0527731	-2.03781	GSE83139	6	67	1
TLCD2	0.0529027	-2.30191	GSE83139	6	67	1
ZIK1	0.052913	-1.80536	GSE83139	6	67	1
TBRG1	0.182438	3.44615	GSE83139	6	67	1
C18orf21	0.0586382	-2.20669	GSE83139	6	67	1
LOC283177	0.0532975	-2.47266	GSE83139	6	67	1
SLC31A1	0.0788039	-2.33623	GSE83139	6	67	1
SLC6A4	0.0533457	-2.19576	GSE83139	6	67	1
CSNK1G3	0.112036	-2.94406	GSE83139	6	67	1
SLC9B2	0.0880202	-2.70267	GSE83139	6	67	1
SLC9A1	0.0534057	-2.14567	GSE83139	6	67	1
CEL	0.0534819	-1.53854	GSE83139	6	67	1
CNNM2	0.0535697	-2.04955	GSE83139	6	67	1
GIPR	0.0564627	-2.0275	GSE83139	6	67	1
TTC31	0.0537648	-2.45426	GSE83139	6	67	1
NBPF24	0.0536015	-1.11019	GSE83139	6	67	1
SEC11A	0.164253	-3.28961	GSE83139	6	67	1
LOC257396	0.0540268	-2.3531	GSE83139	6	67	1
GTF2H3	0.071625	-2.58538	GSE83139	6	67	1
IGSF11	0.0540593	-2.42215	GSE83139	6	67	1
GFPT1	0.203621	-4.55265	GSE83139	6	67	1
CBS	0.0541602	-2.03666	GSE83139	6	67	1
LOC100500773	0.0540593	-0.974073	GSE83139	6	67	1
CEMP1	0.0541744	-1.17005	GSE83139	6	67	1
LOC92659	0.0543035	-1.74212	GSE83139	6	67	1
CEBPB	0.0803645	-1.95145	GSE83139	6	67	1
NHS	0.0546557	-1.60608	GSE83139	6	67	1
LOC341056	0.0543035	-0.831336	GSE83139	6	67	1
HERC3	0.0907523	-2.84762	GSE83139	6	67	1
PCDH7	0.148328	-3.56256	GSE83139	6	67	1
TBC1D20	0.0903452	-2.62514	GSE83139	6	67	1
C9orf142	0.0552673	-2.07553	GSE83139	6	67	1
ITGA10	0.0550914	-2.31335	GSE83139	6	67	1
LRRC20	0.0550914	-2.17527	GSE83139	6	67	1
ZNF436	0.0550914	-2.22418	GSE83139	6	67	1
RAB11FIP4	0.0641301	-2.40024	GSE83139	6	67	1
STEAP4	0.218574	3.0821	GSE83139	6	67	1
RPAP1	0.0850552	-2.91801	GSE83139	6	67	1
INPP5K	0.0552646	-2.25324	GSE83139	6	67	1
FAM120A	0.157511	-2.80498	GSE83139	6	67	1
MAST2	0.0553744	-1.94337	GSE83139	6	67	1
ZNF81	0.0554736	-2.56847	GSE83139	6	67	1
ARHGAP19	0.0554736	-2.30017	GSE83139	6	67	1
SMPD1	0.136575	-2.5291	GSE83139	6	67	1
AMMECR1L	0.0555049	-1.81811	GSE83139	6	67	1
NDST1	0.055527	-1.99039	GSE83139	6	67	1
ZNF583	0.0556324	-2.277	GSE83139	6	67	1
CABLES2	0.0556809	-2.18615	GSE83139	6	67	1
SURF1	0.125657	-2.62678	GSE83139	6	67	1
LAPTM4B	0.133071	2.45072	GSE83139	6	67	1
DSG2	0.0814811	-2.05506	GSE83139	6	67	1
TESC	0.0558994	-1.598	GSE83139	6	67	1
MCM6	0.0562152	-2.76801	GSE83139	6	67	1
AP4S1	0.0562482	-2.53011	GSE83139	6	67	1
IGFBP2	0.0562152	-1.26422	GSE83139	6	67	1
MORC2	0.0564139	-2.04374	GSE83139	6	67	1
MTRNR2L10	0.0808017	-1.26049	GSE83139	6	67	1
ZNF184	0.0617036	-2.53122	GSE83139	6	67	1
KRTCAP2	0.0995852	1.43693	GSE83139	6	67	1
HNRNPK	0.131761	1.66892	GSE83139	6	67	1
SNHG11	0.056849	-2.30687	GSE83139	6	67	1
LOC93622	0.0570557	-2.12102	GSE83139	6	67	1
RNFT2	0.0577673	-2.46804	GSE83139	6	67	1
PRKAG2	0.10969	-2.75388	GSE83139	6	67	1
FAM118A	0.102799	-2.38438	GSE83139	6	67	1
LIG4	0.127475	-3.06718	GSE83139	6	67	1
LOC100289230	0.0577673	-2.24618	GSE83139	6	67	1
PRRC2A	0.111208	-2.03055	GSE83139	6	67	1
C4orf49	0.0579212	-2.4012	GSE83139	6	67	1
LOC440354	0.058058	-2.0323	GSE83139	6	67	1
CLCN2	0.058058	-1.45517	GSE83139	6	67	1
UBE2J2	0.0582145	-2.06881	GSE83139	6	67	1
TMEM132A	0.0633835	-1.91873	GSE83139	6	67	1
RRAS2	0.0613756	-2.02355	GSE83139	6	67	1
ZNF345	0.0643288	-2.11156	GSE83139	6	67	1
PAK4	0.0587954	-2.39175	GSE83139	6	67	1
PCNXL2	0.102654	-2.5226	GSE83139	6	67	1
HEATR1	0.134231	-2.41447	GSE83139	6	67	1
GSTM1	0.0590923	-1.68448	GSE83139	6	67	1
ZNF276	0.0594179	-2.14958	GSE83139	6	67	1
USP54	0.0903673	-2.76589	GSE83139	6	67	1
STAP2	0.0595983	-2.16123	GSE83139	6	67	1
GPR173	0.0595983	-1.95746	GSE83139	6	67	1
FEZ1	0.0596345	-2.26788	GSE83139	6	67	1
C18orf1	0.0645918	-2.20204	GSE83139	6	67	1
SEPT6	0.0746817	-2.16127	GSE83139	6	67	1
EDNRA	0.05994	-2.46793	GSE83139	6	67	1
CALM3	0.17493	-2.85921	GSE83139	6	67	1
CCDC8	0.060211	-2.16829	GSE83139	6	67	1
KSR2	0.100666	-2.64019	GSE83139	6	67	1
TSPAN13	0.183344	2.75813	GSE83139	6	67	1
ZBTB44	0.144798	2.78468	GSE83139	6	67	1
ANKRD20A8P	0.060211	-1.28987	GSE83139	6	67	1
CROCC	0.0603208	-1.78191	GSE83139	6	67	1
BEND6	0.0604115	-2.3901	GSE83139	6	67	1
KIAA0391	0.0800748	-2.45727	GSE83139	6	67	1
PPP1R16A	0.0606119	-2.24959	GSE83139	6	67	1
ARPC3	0.0723404	0.890901	GSE83139	6	67	1
IQCJ-SCHIP1	0.0607987	-2.46881	GSE83139	6	67	1
ELL3	0.0607987	-2.38822	GSE83139	6	67	1
LOC642852	0.0608789	-2.06869	GSE83139	6	67	1
CTRB1	0.127761	-1.90661	GSE83139	6	67	1
LOC100133161	0.0609751	-1.56804	GSE83139	6	67	1
ADC	0.0610102	-1.75562	GSE83139	6	67	1
LOC728739	0.0610416	-2.46179	GSE83139	6	67	1
TNFAIP3	0.225535	4.38425	GSE83139	6	67	1
VSTM4	0.0612267	-1.84021	GSE83139	6	67	1
MST4	0.0641301	-2.15135	GSE83139	6	67	1
KLHDC8A	0.0613292	-2.59445	GSE83139	6	67	1
FDPSL2A	0.0613731	-2.36681	GSE83139	6	67	1
C17orf39	0.0613756	-2.54606	GSE83139	6	67	1
MLLT3	0.0814811	-2.38192	GSE83139	6	67	1
PMAIP1	0.0613981	-1.513	GSE83139	6	67	1
CDC42EP4	0.0611752	-1.97179	GSE83139	6	67	1
C1orf192	0.0614791	-2.22225	GSE83139	6	67	1
NUDT1	0.0614791	-1.47247	GSE83139	6	67	1
KLF16	0.0614791	-1.49693	GSE83139	6	67	1
BLCAP	0.174514	-3.67375	GSE83139	6	67	1
FANCA	0.0616384	-1.76891	GSE83139	6	67	1
SESTD1	0.0887671	-2.41418	GSE83139	6	67	1
TGFB2	0.0614791	-0.93259	GSE83139	6	67	1
CRELD2	0.0773056	-2.38018	GSE83139	6	67	1
HNRNPU	0.11635	1.68932	GSE83139	6	67	1
PRPSAP1	0.0774319	-2.25989	GSE83139	6	67	1
SLC25A5	0.0880202	1.43416	GSE83139	6	67	1
GPN1	0.154142	-3.20638	GSE83139	6	67	1
C9orf37	0.0622197	-2.01694	GSE83139	6	67	1
ASCL2	0.0622197	-1.82274	GSE83139	6	67	1
PON3	0.201812	4.56278	GSE83139	6	67	1
ORAOV1	0.0625167	-2.36455	GSE83139	6	67	1
DDX5	0.0936656	0.973638	GSE83139	6	67	1
SLC30A6	0.102654	-2.55798	GSE83139	6	67	1
FLJ44511	0.0629813	-2.50433	GSE83139	6	67	1
RBL1	0.0622197	-2.13201	GSE83139	6	67	1
GREB1	0.0633621	-2.35248	GSE83139	6	67	1
RPL26L1	0.173984	-3.19703	GSE83139	6	67	1
VWA5B2	0.0634776	-2.26355	GSE83139	6	67	1
MUC13	0.132313	1.40325	GSE83139	6	67	1
SGTB	0.111284	-2.34257	GSE83139	6	67	1
ZNF347	0.0687184	-2.14173	GSE83139	6	67	1
TSPAN17	0.0640988	-2.2915	GSE83139	6	67	1
LIMD2	0.0641301	-2.06396	GSE83139	6	67	1
ST3GAL3	0.0641301	-1.73243	GSE83139	6	67	1
MYO3A	0.187107	3.49857	GSE83139	6	67	1
KIAA0907	0.151587	-3.41088	GSE83139	6	67	1
TBCD	0.113929	-2.70676	GSE83139	6	67	1
ZNF514	0.0641301	-2.33189	GSE83139	6	67	1
FRMD4B	0.0673766	-2.09921	GSE83139	6	67	1
FAM179A	0.0641301	-1.91144	GSE83139	6	67	1
DAB2IP	0.0641408	-1.75325	GSE83139	6	67	1
MAGEL2	0.0641939	-1.71086	GSE83139	6	67	1
ZNF35	0.0643451	-1.94083	GSE83139	6	67	1
SWAP70	0.0828329	-2.11448	GSE83139	6	67	1
MIR3184	0.064406	-1.7129	GSE83139	6	67	1
C3orf67	0.0648665	-2.1943	GSE83139	6	67	1
GNL3L	0.167811	-2.96413	GSE83139	6	67	1
SNORD116-1	0.0641301	-0.532129	GSE83139	6	67	1
LOC100128822	0.0648744	-2.33836	GSE83139	6	67	1
ELL2	0.132419	1.96636	GSE83139	6	67	1
LOC728855	0.0649945	-1.32375	GSE83139	6	67	1
FXYD2	0.183762	-3.42097	GSE83139	6	67	1
C1orf88	0.0688809	-2.41839	GSE83139	6	67	1
C10orf88	0.0661952	-2.34057	GSE83139	6	67	1
SLC18A2	0.214241	5.4471	GSE83139	6	67	1
FCHSD1	0.0663004	-2.13809	GSE83139	6	67	1
NOM1	0.0665476	-2.27839	GSE83139	6	67	1
ANXA10	0.0662522	-0.89367	GSE83139	6	67	1
ASB4	0.0669961	-2.44507	GSE83139	6	67	1
CLPP	0.0907523	-2.05843	GSE83139	6	67	1
FAM167A	0.116531	-2.59109	GSE83139	6	67	1
SNORD38B	0.129448	-1.43839	GSE83139	6	67	1
DUSP6	0.0750689	-2.176	GSE83139	6	67	1
VPS29	0.21418	-4.24436	GSE83139	6	67	1
MB21D2	0.0674947	-2.26125	GSE83139	6	67	1
WSCD1	0.0675274	-2.43572	GSE83139	6	67	1
ZMIZ1	0.203588	-3.82927	GSE83139	6	67	1
ZMIZ2	0.0676295	-2.2963	GSE83139	6	67	1
ZNF280D	0.13891	-2.53161	GSE83139	6	67	1
PFAS	0.0672898	-1.96324	GSE83139	6	67	1
UBXN2A	0.0716682	-1.81852	GSE83139	6	67	1
BTBD8	0.0680711	-2.43291	GSE83139	6	67	1
C22orf46	0.0681482	-2.02796	GSE83139	6	67	1
STK10	0.0681482	-2.16465	GSE83139	6	67	1
SYCP2	0.0681482	-2.05424	GSE83139	6	67	1
BBS9	0.0806851	-2.21676	GSE83139	6	67	1
ABHD4	0.105523	-2.57758	GSE83139	6	67	1
FKBPL	0.0683269	-2.82349	GSE83139	6	67	1
EZH2	0.0682789	-1.53244	GSE83139	6	67	1
SMAD4	0.154718	-3.02078	GSE83139	6	67	1
DSP	0.214193	-3.14558	GSE83139	6	67	1
OBFC1	0.128442	-2.75231	GSE83139	6	67	1
ZCCHC6	0.0885226	-1.90677	GSE83139	6	67	1
PNRC2	0.160921	-2.40191	GSE83139	6	67	1
PIGG	0.106372	-2.55929	GSE83139	6	67	1
COX19	0.0902682	-2.21001	GSE83139	6	67	1
SMARCAL1	0.0885617	-2.44865	GSE83139	6	67	1
WSCD2	0.179527	-3.5833	GSE83139	6	67	1
ADM2	0.0693378	-1.75846	GSE83139	6	67	1
CTTNBP2	0.0693378	-2.08106	GSE83139	6	67	1
GP2	0.0696087	-1.35722	GSE83139	6	67	1
RASSF5	0.175182	-3.27621	GSE83139	6	67	1
ACBD5	0.13681	-2.83171	GSE83139	6	67	1
PSMA2	0.144617	1.95981	GSE83139	6	67	1
MRPL50	0.160769	2.388	GSE83139	6	67	1
EMCN	0.0697467	-0.841723	GSE83139	6	67	1
MYPOP	0.0702241	-1.66224	GSE83139	6	67	1
LMO4	0.0702241	-1.67305	GSE83139	6	67	1
ANKRD40	0.162093	2.4921	GSE83139	6	67	1
MAN2B1	0.0804071	-1.9648	GSE83139	6	67	1
SERINC4	0.0705699	-2.32331	GSE83139	6	67	1
CBX7	0.112397	-2.40932	GSE83139	6	67	1
TMEM177	0.0871713	-1.86582	GSE83139	6	67	1
SYNM	0.0706967	-2.38013	GSE83139	6	67	1
CD44	0.200775	3.18417	GSE83139	6	67	1
SDR39U1	0.165205	-2.90844	GSE83139	6	67	1
RAB32	0.0707479	-2.17896	GSE83139	6	67	1
PHF21B	0.0707479	-1.45123	GSE83139	6	67	1
CACNA1B	0.0708511	-2.23634	GSE83139	6	67	1
HAUS7	0.0708511	-2.03845	GSE83139	6	67	1
MMS22L	0.0746731	-2.5995	GSE83139	6	67	1
ZFP30	0.076487	-2.14457	GSE83139	6	67	1
SNAPC2	0.0712595	-1.75506	GSE83139	6	67	1
KCTD1	0.0730651	-2.18806	GSE83139	6	67	1
FRMD4A	0.0722131	-1.94603	GSE83139	6	67	1
GPS2	0.156889	2.00533	GSE83139	6	67	1
AQP11	0.0716682	-2.39379	GSE83139	6	67	1
HHAT	0.0717081	-2.62458	GSE83139	6	67	1
RHBDD1	0.10969	-2.44885	GSE83139	6	67	1
XPA	0.129311	-2.35853	GSE83139	6	67	1
RHOBTB1	0.0712595	-2.12675	GSE83139	6	67	1
CEP19	0.0722131	-2.41696	GSE83139	6	67	1
ARL4D	0.236365	5.54608	GSE83139	6	67	1
ENHO	0.0725727	-1.98022	GSE83139	6	67	1
ZNF503	0.0717081	-1.87371	GSE83139	6	67	1
SNORD109A	0.0726238	-2.00717	GSE83139	6	67	1
TDP1	0.0726676	-2.22383	GSE83139	6	67	1
MASTL	0.123892	-2.52031	GSE83139	6	67	1
FGF2	0.0729436	-2.23199	GSE83139	6	67	1
ALDH3A2	0.0911087	-2.11385	GSE83139	6	67	1
C19orf60	0.0732317	-1.73499	GSE83139	6	67	1
NES	0.0732317	-1.4534	GSE83139	6	67	1
SORL1	0.111555	1.38774	GSE83139	6	67	1
HES1	0.21231	3.35213	GSE83139	6	67	1
RASGRF2	0.0746731	-2.16312	GSE83139	6	67	1
LRCH4	0.0737727	-1.51751	GSE83139	6	67	1
SCLY	0.0738067	-1.94638	GSE83139	6	67	1
BRF1	0.0740955	-2.05081	GSE83139	6	67	1
C9orf3	0.225703	4.29171	GSE83139	6	67	1
REEP3	0.169263	2.80205	GSE83139	6	67	1
CECR5-AS1	0.0746731	-1.54751	GSE83139	6	67	1
ZNF155	0.0748543	-2.48183	GSE83139	6	67	1
ARHGEF5	0.0748543	-1.69199	GSE83139	6	67	1
PRKCZ	0.0750044	-1.67483	GSE83139	6	67	1
ERMN	0.0752811	-2.53033	GSE83139	6	67	1
EP400NL	0.0752811	-1.77975	GSE83139	6	67	1
TBC1D4	0.19663	-3.43059	GSE83139	6	67	1
SLC6A9	0.0907523	-1.93392	GSE83139	6	67	1
CCDC99	0.0835703	-2.17368	GSE83139	6	67	1
TRPM6	0.0760258	-2.31466	GSE83139	6	67	1
CRMP1	0.192771	-3.35477	GSE83139	6	67	1
BPIFC	0.0761483	-2.3635	GSE83139	6	67	1
WDR96	0.0762475	-2.38349	GSE83139	6	67	1
CAPNS1	0.176426	-2.54456	GSE83139	6	67	1
UACA	0.0908914	-1.9381	GSE83139	6	67	1
TCEAL2	0.149836	-2.76577	GSE83139	6	67	1
TMEM134	0.0832378	-1.73704	GSE83139	6	67	1
RSAD2	0.0768977	-1.62948	GSE83139	6	67	1
HOMEZ	0.0769897	-2.24588	GSE83139	6	67	1
PQLC2	0.076487	-1.9807	GSE83139	6	67	1
LOC728613	0.0773056	-1.82151	GSE83139	6	67	1
BACE2	0.131499	1.67051	GSE83139	6	67	1
COG5	0.181089	2.48613	GSE83139	6	67	1
MIR555	0.0773252	-1.94339	GSE83139	6	67	1
MAP3K3	0.0906836	-2.23002	GSE83139	6	67	1
FAH	0.0774319	-2.36171	GSE83139	6	67	1
ATP6V0C	0.221357	2.27061	GSE83139	6	67	1
REEP2	0.0775883	-1.84763	GSE83139	6	67	1
UBXN6	0.1454	-2.0967	GSE83139	6	67	1
ESRRG	0.0769897	-2.21187	GSE83139	6	67	1
FNBP1	0.119964	-2.62741	GSE83139	6	67	1
RECQL	0.181617	2.64737	GSE83139	6	67	1
MIRLET7BHG	0.0779317	-1.37538	GSE83139	6	67	1
VHL	0.136575	-2.54084	GSE83139	6	67	1
DMXL2	0.176461	-2.87931	GSE83139	6	67	1
LRRC4	0.0788039	-2.11672	GSE83139	6	67	1
HINFP	0.0794785	-2.51447	GSE83139	6	67	1
ZSCAN12P1	0.0788154	-2.56133	GSE83139	6	67	1
AXIN2	0.0788346	-2.22239	GSE83139	6	67	1
BRPF1	0.0788346	-2.45262	GSE83139	6	67	1
FAM20C	0.0788154	-1.30665	GSE83139	6	67	1
PBX2	0.0787429	-1.64239	GSE83139	6	67	1
SPTLC3	0.0791654	-2.23424	GSE83139	6	67	1
RASSF1	0.0792679	-1.89948	GSE83139	6	67	1
ADAMTS13	0.0794286	-2.27879	GSE83139	6	67	1
HEXIM2	0.0794785	-2.01369	GSE83139	6	67	1
IQCH	0.0797739	-2.08823	GSE83139	6	67	1
ZNF223	0.0798888	-1.7903	GSE83139	6	67	1
LOC100286844	0.0817101	-2.25776	GSE83139	6	67	1
RPLP0	0.178946	-1.23239	GSE83139	6	67	1
PHF13	0.0799533	-1.92864	GSE83139	6	67	1
CLN8	0.0982817	-2.26879	GSE83139	6	67	1
VGF	0.239806	4.04623	GSE83139	6	67	1
CORO1C	0.176196	-3.03268	GSE83139	6	67	1
JMJD7	0.0803645	-2.06999	GSE83139	6	67	1
SNX15	0.0804166	-1.60922	GSE83139	6	67	1
DKFZp761E198	0.08047	-2.03143	GSE83139	6	67	1
HEMK1	0.0803645	-2.38083	GSE83139	6	67	1
ATG4D	0.0820661	-1.62983	GSE83139	6	67	1
LEPREL2	0.090241	-2.12386	GSE83139	6	67	1
ZC3H10	0.0808479	-1.90197	GSE83139	6	67	1
KLF9	0.109091	-2.18948	GSE83139	6	67	1
INTS2	0.146677	-2.90794	GSE83139	6	67	1
ATG2A	0.0813465	-1.55373	GSE83139	6	67	1
C10orf57	0.0979782	-2.36713	GSE83139	6	67	1
MIR939	0.0816212	-2.16571	GSE83139	6	67	1
DCDC2	0.119964	-2.19755	GSE83139	6	67	1
RPL19P12	0.181877	1.17678	GSE83139	6	67	1
ALDH1L2	0.102799	-2.14789	GSE83139	6	67	1
ARIH1	0.1557	-2.82371	GSE83139	6	67	1
CUBN	0.0821607	-2.07091	GSE83139	6	67	1
EPAS1	0.209092	2.92075	GSE83139	6	67	1
EDIL3	0.172369	2.483	GSE83139	6	67	1
APLP2	0.168623	1.82036	GSE83139	6	67	1
ZNF500	0.082439	-1.78668	GSE83139	6	67	1
SH2D3C	0.082439	-1.97139	GSE83139	6	67	1
ACSS2	0.082591	-2.18174	GSE83139	6	67	1
SPARCL1	0.0826021	-2.1807	GSE83139	6	67	1
WDR91	0.0948869	-1.91703	GSE83139	6	67	1
HIST3H2A	0.0829262	-1.98032	GSE83139	6	67	1
H1FX-AS1	0.0829808	-1.4029	GSE83139	6	67	1
TACO1	0.082439	-1.95162	GSE83139	6	67	1
GMFB	0.183313	-3.24655	GSE83139	6	67	1
CHMP4A	0.211929	3.2944	GSE83139	6	67	1
LOC407835	0.0829262	-0.825599	GSE83139	6	67	1
JRK	0.0835336	-1.89992	GSE83139	6	67	1
ATP2C2	0.0835336	-1.45144	GSE83139	6	67	1
CLMN	0.123988	-2.40581	GSE83139	6	67	1
AGT	0.0910203	-2.0923	GSE83139	6	67	1
PHOX2A	0.0835703	-0.883947	GSE83139	6	67	1
HNF1A-AS1	0.0839722	-2.01943	GSE83139	6	67	1
DHDDS	0.155272	-2.73242	GSE83139	6	67	1
ZNF625	0.083732	-1.83786	GSE83139	6	67	1
FASTKD1	0.218523	3.59422	GSE83139	6	67	1
FABP5	0.0842277	-1.18105	GSE83139	6	67	1
SNORD114-19	0.084445	-1.80443	GSE83139	6	67	1
PSMC3IP	0.166733	-2.77054	GSE83139	6	67	1
SH3PXD2B	0.0848715	-1.73435	GSE83139	6	67	1
SNORD108	0.0849047	-2.064	GSE83139	6	67	1
EXOC2	0.184719	-3.37759	GSE83139	6	67	1
AFAP1L1	0.0848715	-0.966281	GSE83139	6	67	1
TCF7	0.0851075	-1.98656	GSE83139	6	67	1
MTMR6	0.17314	-3.04793	GSE83139	6	67	1
SAMD1	0.0851472	-1.25378	GSE83139	6	67	1
SRSF12	0.0853005	-1.82841	GSE83139	6	67	1
ZNF561	0.128518	-2.49747	GSE83139	6	67	1
NPLOC4	0.0987689	-2.03751	GSE83139	6	67	1
GPR108	0.121462	-2.19486	GSE83139	6	67	1
RASGEF1B	0.0853476	-2.61497	GSE83139	6	67	1
C19orf44	0.0853476	-1.95015	GSE83139	6	67	1
RPH3A	0.0853476	-2.06456	GSE83139	6	67	1
SELENBP1	0.0855891	-1.77379	GSE83139	6	67	1
ALDH6A1	0.0863471	-2.19391	GSE83139	6	67	1
THSD7A	0.0864823	-2.4005	GSE83139	6	67	1
HDX	0.0885309	-2.13015	GSE83139	6	67	1
SLC38A7	0.0864733	-2.01401	GSE83139	6	67	1
NUP210L	0.0864733	-1.81341	GSE83139	6	67	1
BRD7P3	0.0867246	-1.20882	GSE83139	6	67	1
RPL13	0.202745	1.57078	GSE83139	6	67	1
ING4	0.102654	-2.10502	GSE83139	6	67	1
PNP	0.0865973	-1.88252	GSE83139	6	67	1
TM9SF4	0.175491	-2.61582	GSE83139	6	67	1
NUDT16L1	0.0982562	-1.87158	GSE83139	6	67	1
TRIM68	0.0901925	-2.18591	GSE83139	6	67	1
LYRM5	0.183516	2.52194	GSE83139	6	67	1
CADPS2	0.0871713	-1.8294	GSE83139	6	67	1
TDG	0.184719	-2.67077	GSE83139	6	67	1
ZNF860	0.0876302	-1.91965	GSE83139	6	67	1
CDC42EP3	0.22968	-3.63267	GSE83139	6	67	1
MFSD10	0.0878118	-1.39847	GSE83139	6	67	1
C17orf78	0.0880146	-2.47001	GSE83139	6	67	1
TRANK1	0.0880146	-1.66263	GSE83139	6	67	1
SREBF2	0.107619	-2.21959	GSE83139	6	67	1
PRRG1	0.0883015	-2.08404	GSE83139	6	67	1
KIAA0754	0.100681	-2.07643	GSE83139	6	67	1
LOC440300	0.0883434	-1.64848	GSE83139	6	67	1
ZMAT3	0.22363	3.41024	GSE83139	6	67	1
HSP90B1	0.14775	1.11565	GSE83139	6	67	1
RNF138P1	0.0884391	-1.8831	GSE83139	6	67	1
TIAL1	0.184478	2.09126	GSE83139	6	67	1
PRTFDC1	0.0907523	-2.1405	GSE83139	6	67	1
SNHG7	0.0984545	-2.05927	GSE83139	6	67	1
BOC	0.0885617	-1.0585	GSE83139	6	67	1
FGF12	0.209405	-4.09813	GSE83139	6	67	1
ARPC4-TTLL3	0.111789	-1.95124	GSE83139	6	67	1
GCSH	0.0890337	-1.96271	GSE83139	6	67	1
EFHD2	0.0890672	-1.36896	GSE83139	6	67	1
C7orf46	0.243447	3.94676	GSE83139	6	67	1
GALNT12	0.0892279	-2.1094	GSE83139	6	67	1
CDK19	0.0892279	-1.84752	GSE83139	6	67	1
TP53BP2	0.0919687	-2.22425	GSE83139	6	67	1
CERCAM	0.0940662	-1.89328	GSE83139	6	67	1
FAM86EP	0.0899185	-2.08862	GSE83139	6	67	1
TCEA1	0.201891	-2.61146	GSE83139	6	67	1
NEIL1	0.0900621	-1.89512	GSE83139	6	67	1
ZFP2	0.0902682	-2.47155	GSE83139	6	67	1
ISG20	0.0944226	-1.83698	GSE83139	6	67	1
RFX7	0.0957328	-2.11711	GSE83139	6	67	1
THRSP	0.0907923	-1.5169	GSE83139	6	67	1
LOC728024	0.0908914	-2.38891	GSE83139	6	67	1
NPM3	0.0908914	-1.77062	GSE83139	6	67	1
ITPRIP	0.0908914	-1.01613	GSE83139	6	67	1
FLOT2	0.252158	4.6354	GSE83139	6	67	1
FAT1	0.192218	-2.72083	GSE83139	6	67	1
CPSF2	0.194498	2.35796	GSE83139	6	67	1
ACTL6B	0.0913942	-2.07021	GSE83139	6	67	1
LRRC34	0.0913942	-1.94689	GSE83139	6	67	1
POLR3G	0.0914203	-1.95801	GSE83139	6	67	1
ASL	0.0929932	-2.25475	GSE83139	6	67	1
MIIP	0.091653	-1.74804	GSE83139	6	67	1
SLC9A3R2	0.091653	-1.67743	GSE83139	6	67	1
DSE	0.0908914	-2.12952	GSE83139	6	67	1
BZRAP1	0.0919034	-1.90287	GSE83139	6	67	1
FAM69B	0.115132	-1.99755	GSE83139	6	67	1
SLC38A1	0.14505	1.53184	GSE83139	6	67	1
FADD	0.0924418	-1.7926	GSE83139	6	67	1
AURKAIP1	0.186675	-2.54637	GSE83139	6	67	1
PCSK1N	0.228686	1.76036	GSE83139	6	67	1
GRM1	0.0927389	-2.19264	GSE83139	6	67	1
TAPBP	0.13911	1.69758	GSE83139	6	67	1
TPI1	0.241901	-2.0547	GSE83139	6	67	1
CELA2A	0.0927389	-1.1233	GSE83139	6	67	1
LRIG3	0.13403	-2.52645	GSE83139	6	67	1
SCD5	0.195215	-2.58488	GSE83139	6	67	1
BCL6B	0.0927389	-0.812627	GSE83139	6	67	1
SLC1A5	0.0927389	-1.63642	GSE83139	6	67	1
SNORD109B	0.0935525	-1.88986	GSE83139	6	67	1
CD83	0.0936215	-2.02213	GSE83139	6	67	1
PAPPA2	0.0936656	-1.52092	GSE83139	6	67	1
PTPLA	0.0938414	-2.63867	GSE83139	6	67	1
ZNF767	0.0938414	-1.97604	GSE83139	6	67	1
CROT	0.116579	-2.35666	GSE83139	6	67	1
LPPR4	0.112202	-2.33093	GSE83139	6	67	1
GPT2	0.0940662	-2.39712	GSE83139	6	67	1
LOC100132774	0.102654	-2.1092	GSE83139	6	67	1
WDR65	0.0945868	-1.79049	GSE83139	6	67	1
BCAS2	0.186181	2.34883	GSE83139	6	67	1
MIR29B2	0.0947416	-1.67395	GSE83139	6	67	1
[truncated: 39,693 more rows]

## Sheet: T2D_DE
gene_symbol	padj	logFC	dataset	n_group	n_ref	ratio_group
TRY6	1.08709e-10	-4.80709	GSE83139	38	67	1
PRSS1	1.08709e-10	-4.26685	GSE83139	38	67	1
CTRB2	2.54157e-08	-3.57916	GSE83139	38	67	1
REG1B	6.7273e-08	-4.39976	GSE83139	38	67	1
PRSS2	8.17757e-08	-3.87573	GSE83139	38	67	1
HLA-H	6.40991e-07	3.60308	GSE83139	38	67	1
PRSS3	9.5633e-07	-3.54491	GSE83139	38	67	1
CPB1	8.88865e-07	-3.21693	GSE83139	38	67	1
TES	4.80866e-07	-4.15974	GSE83139	38	67	1
REG1A	9.5633e-07	-3.31216	GSE83139	38	67	1
CALD1	9.5633e-07	-4.51744	GSE83139	38	67	1
HLA-G	1.0307e-05	3.29719	GSE83139	38	67	1
MT1E	1.0307e-05	-4.67743	GSE83139	38	67	1
CPA1	1.72068e-05	-3.38001	GSE83139	38	67	1
CTRB1	2.90686e-05	-2.89407	GSE83139	38	67	1
CLPS	4.66677e-05	-3.32282	GSE83139	38	67	1
GCG	2.96529e-05	1.86636	GSE83139	38	67	1
DLK1	4.08211e-05	4.63454	GSE83139	38	67	1
HOPX	6.78895e-05	-4.1581	GSE83139	38	67	1
HLA-J	0.000202978	2.68126	GSE83139	38	67	1
C1orf127	0.000138498	3.63987	GSE83139	38	67	1
FOS	0.000113785	3.52039	GSE83139	38	67	1
MEX3D	0.000177365	-3.03187	GSE83139	38	67	1
SIX3	0.000602017	4.17591	GSE83139	38	67	1
MAFA	0.000309855	2.68867	GSE83139	38	67	1
BTG2	0.000437208	4.49194	GSE83139	38	67	1
C16orf45	0.000309855	-3.41595	GSE83139	38	67	1
CELA3A	0.000855241	-3.08808	GSE83139	38	67	1
HLA-F	0.000855241	2.88131	GSE83139	38	67	1
NR4A1	0.0020572	3.64349	GSE83139	38	67	1
SLCO1A2	0.00429378	4.5358	GSE83139	38	67	1
C3	0.0022144	-2.75448	GSE83139	38	67	1
OLFM4	0.0020572	-2.29659	GSE83139	38	67	1
GOLGA8B	0.0022144	-3.28015	GSE83139	38	67	1
LINC00263	0.00407501	-4.03696	GSE83139	38	67	1
FAM159B	0.0030773	3.14608	GSE83139	38	67	1
ZNF880	0.00364167	-3.36753	GSE83139	38	67	1
PSAT1	0.0030773	-3.84964	GSE83139	38	67	1
TSPAN1	0.00415528	4.08421	GSE83139	38	67	1
PNLIP	0.00407501	-2.07483	GSE83139	38	67	1
DUSP5	0.00602737	3.20143	GSE83139	38	67	1
TAX1BP3	0.00457747	-3.01106	GSE83139	38	67	1
CTRC	0.00625085	-1.99672	GSE83139	38	67	1
KCTD10	0.00426168	-3.37533	GSE83139	38	67	1
EGR1	0.00429822	2.93768	GSE83139	38	67	1
NR4A2	0.00919327	4.01211	GSE83139	38	67	1
PPY	0.0075461	2.12893	GSE83139	38	67	1
CTSD	0.00781765	2.7007	GSE83139	38	67	1
AK1	0.00712625	-2.89807	GSE83139	38	67	1
THBS1	0.00963848	-2.90734	GSE83139	38	67	1
CUZD1	0.00933649	-2.59859	GSE83139	38	67	1
ADAM20	0.00931783	-3.09097	GSE83139	38	67	1
C22orf13	0.00775573	-3.56614	GSE83139	38	67	1
RPL9	0.0111517	1.78716	GSE83139	38	67	1
EWSR1	0.00858887	2.1376	GSE83139	38	67	1
IFITM3	0.0110081	-2.84661	GSE83139	38	67	1
FAT1	0.01128	3.01044	GSE83139	38	67	1
MIA2	0.00984055	-3.40199	GSE83139	38	67	1
WIPI1	0.0111517	-2.87753	GSE83139	38	67	1
AGT	0.0172723	3.00326	GSE83139	38	67	1
SLITRK6	0.02399	2.04742	GSE83139	38	67	1
EHF	0.0211513	3.52589	GSE83139	38	67	1
PNLIPRP1	0.0154223	-1.78802	GSE83139	38	67	1
TNFAIP8	0.0202125	3.45422	GSE83139	38	67	1
CADM1	0.0154223	2.2013	GSE83139	38	67	1
LOXL4	0.0194007	1.76615	GSE83139	38	67	1
EGR3	0.0264493	4.23203	GSE83139	38	67	1
CCDC144A	0.0202125	-2.92337	GSE83139	38	67	1
CELF2	0.0170856	-3.46599	GSE83139	38	67	1
ADAMTS4	0.0207332	-3.21969	GSE83139	38	67	1
GSTP1	0.0177261	2.46418	GSE83139	38	67	1
DUSP1	0.0201657	3.06669	GSE83139	38	67	1
ADCY1	0.017286	-3.10077	GSE83139	38	67	1
TRIB2	0.0213963	-3.16281	GSE83139	38	67	1
B2M	0.0207332	1.47717	GSE83139	38	67	1
TMED6	0.0177261	-2.91796	GSE83139	38	67	1
SERINC5	0.0177261	-3.36887	GSE83139	38	67	1
PGM2	0.0206005	-3.3488	GSE83139	38	67	1
GPC6	0.0225962	-2.49996	GSE83139	38	67	1
DLL4	0.0257142	-2.2359	GSE83139	38	67	1
HIST1H1E	0.0250557	-2.22711	GSE83139	38	67	1
RBP1	0.0264493	2.87433	GSE83139	38	67	1
PCSK1N	0.0265518	1.65122	GSE83139	38	67	1
PITRM1	0.0240095	-2.94788	GSE83139	38	67	1
MSN	0.0264493	2.63131	GSE83139	38	67	1
CAPN2	0.0250484	-2.93466	GSE83139	38	67	1
S100A6	0.0265518	2.2435	GSE83139	38	67	1
B3GNT7	0.0275744	-3.10685	GSE83139	38	67	1
ATP6AP2	0.0256599	2.0872	GSE83139	38	67	1
PLA2G1B	0.0283721	-2.49239	GSE83139	38	67	1
TIMM17A	0.0264493	-2.99743	GSE83139	38	67	1
PDE4B	0.0429528	3.73924	GSE83139	38	67	1
HLA-B	0.0313722	2.15725	GSE83139	38	67	1
PPP1R1A	0.0323964	-2.82225	GSE83139	38	67	1
CDH22	0.0490095	3.17926	GSE83139	38	67	1
PCBD2	0.0340984	-2.51032	GSE83139	38	67	1
IQCG	0.0427222	-3.02428	GSE83139	38	67	1
HLA-DQB1	0.0427222	-3.32503	GSE83139	38	67	1
CELA3B	0.0428381	-1.8291	GSE83139	38	67	1
CPA2	0.0346828	-1.68298	GSE83139	38	67	1
TOB2	0.0427222	2.72953	GSE83139	38	67	1
EPB41L4A	0.0572436	3.93448	GSE83139	38	67	1
IL6ST	0.0427222	-2.61703	GSE83139	38	67	1
HLA-A	0.0427222	1.91665	GSE83139	38	67	1
UNQ6975	0.0427222	-2.56696	GSE83139	38	67	1
REST	0.0466254	-2.55961	GSE83139	38	67	1
RPL19P12	0.0469714	1.34531	GSE83139	38	67	1
MTRNR2L8	0.0466254	1.25046	GSE83139	38	67	1
RPS6KA2	0.0475281	-2.8129	GSE83139	38	67	1
NEAT1	0.0490095	2.83818	GSE83139	38	67	1
CDC42SE2	0.0572436	-2.45932	GSE83139	38	67	1
IL8	0.0475281	-1.68015	GSE83139	38	67	1
TUBB4B	0.0466254	-2.44683	GSE83139	38	67	1
CDR1	0.0527248	-2.6982	GSE83139	38	67	1
SGMS2	0.0490095	-2.67434	GSE83139	38	67	1
COL4A1	0.0527248	-2.42627	GSE83139	38	67	1
SERPINE2	0.0490095	-2.5541	GSE83139	38	67	1
SERPINA3	0.0490095	-1.88755	GSE83139	38	67	1
TIMP2	0.0490095	1.56802	GSE83139	38	67	1
DRAM1	0.0502646	-2.88041	GSE83139	38	67	1
FLJ43390	0.0566955	2.95052	GSE83139	38	67	1
VPS4A	0.0504988	-2.52319	GSE83139	38	67	1
GSTT1	0.0742357	3.09865	GSE83139	38	67	1
WWC2	0.0630675	-2.18664	GSE83139	38	67	1
FKTN	0.0566955	-2.76406	GSE83139	38	67	1
STC1	0.0653254	-2.29443	GSE83139	38	67	1
LOC100507217	0.0666919	2.52626	GSE83139	38	67	1
TMEM150C	0.0581769	-2.8949	GSE83139	38	67	1
DNM3	0.0589852	-2.53145	GSE83139	38	67	1
ERP29	0.0630675	2.17439	GSE83139	38	67	1
SLC7A11	0.06898	-2.6077	GSE83139	38	67	1
SDC4	0.0594403	-2.3365	GSE83139	38	67	1
TUBA4B	0.06898	-1.12633	GSE83139	38	67	1
SLC39A11	0.06163	-2.73704	GSE83139	38	67	1
SVIP	0.0707595	1.76492	GSE83139	38	67	1
CCL2	0.06898	-2.15771	GSE83139	38	67	1
GLIPR1L2	0.0707595	-2.96533	GSE83139	38	67	1
ST6GAL1	0.0791597	3.74564	GSE83139	38	67	1
SYT1	0.0791597	3.56688	GSE83139	38	67	1
UNC5CL	0.0692416	-2.65692	GSE83139	38	67	1
CD34	0.0739253	-1.65165	GSE83139	38	67	1
MPHOSPH9	0.06898	-2.70948	GSE83139	38	67	1
C1orf168	0.079834	3.16725	GSE83139	38	67	1
RAD51B	0.0707595	-2.67579	GSE83139	38	67	1
ZNF32	0.06898	-2.49665	GSE83139	38	67	1
EFR3B	0.070572	-3.00696	GSE83139	38	67	1
C20orf96	0.070572	-2.50644	GSE83139	38	67	1
NBPF14	0.06898	-1.95474	GSE83139	38	67	1
UACA	0.0733627	-2.16132	GSE83139	38	67	1
LOC641298	0.0699915	-1.72474	GSE83139	38	67	1
CLDN2	0.0712891	-1.68362	GSE83139	38	67	1
GLUL	0.0707595	-2.53531	GSE83139	38	67	1
FAM101B	0.0791577	-2.48291	GSE83139	38	67	1
MMP2	0.0791577	-2.44898	GSE83139	38	67	1
GC	0.0742357	1.46832	GSE83139	38	67	1
RPUSD4	0.0778243	-2.46067	GSE83139	38	67	1
CFH	0.0791577	-1.47725	GSE83139	38	67	1
TSTD1	0.0778243	1.78062	GSE83139	38	67	1
UCKL1-AS1	0.0791577	-1.89131	GSE83139	38	67	1
KDR	0.0791597	-1.42584	GSE83139	38	67	1
CAPS	0.0832	2.13616	GSE83139	38	67	1
BACE2	0.0778243	-2.53444	GSE83139	38	67	1
AXL	0.0791577	-2.54086	GSE83139	38	67	1
ZNF181	0.078193	-2.21286	GSE83139	38	67	1
DCBLD2	0.0753235	-2.38591	GSE83139	38	67	1
EIF4H	0.0868086	2.60806	GSE83139	38	67	1
CCDC132	0.0773406	-2.70981	GSE83139	38	67	1
PON3	0.0830604	3.17475	GSE83139	38	67	1
PLEKHM2	0.0856254	2.34382	GSE83139	38	67	1
FARP1	0.079834	-2.30361	GSE83139	38	67	1
NTN4	0.0791597	-1.3303	GSE83139	38	67	1
MYO10	0.0791597	-2.11748	GSE83139	38	67	1
SMPDL3A	0.0791577	-2.27871	GSE83139	38	67	1
PPFIBP2	0.08523	-2.57383	GSE83139	38	67	1
AMPH	0.0791577	-2.60345	GSE83139	38	67	1
IFITM1	0.0850765	-2.01759	GSE83139	38	67	1
PKP4	0.0791577	-2.51169	GSE83139	38	67	1
FSTL3	0.0860031	-1.94008	GSE83139	38	67	1
REG3G	0.08523	-1.97953	GSE83139	38	67	1
UBXN8	0.0830604	-2.95224	GSE83139	38	67	1
TMEM5	0.0830604	-2.43573	GSE83139	38	67	1
REV3L	0.0830604	2.22073	GSE83139	38	67	1
THBS2	0.0912213	-2.73312	GSE83139	38	67	1
PRICKLE2	0.0954536	3.08963	GSE83139	38	67	1
LUM	0.0893193	-2.54555	GSE83139	38	67	1
NRP2	0.0921815	-2.01232	GSE83139	38	67	1
PEBP1	0.0857298	1.36401	GSE83139	38	67	1
TBC1D1	0.0846196	-1.97602	GSE83139	38	67	1
TPP1	0.0860031	1.95407	GSE83139	38	67	1
ST3GAL5	0.0954536	2.3838	GSE83139	38	67	1
SBDSP1	0.08523	-2.20308	GSE83139	38	67	1
RPL34	0.0857298	1.15438	GSE83139	38	67	1
DDR2	0.0954536	-2.44445	GSE83139	38	67	1
FOSB	0.0954536	2.57747	GSE83139	38	67	1
TBK1	0.0911311	-2.64713	GSE83139	38	67	1
BCKDHB	0.0905065	-2.31843	GSE83139	38	67	1
SLCO2A1	0.101826	-0.994592	GSE83139	38	67	1
AKR1C1	0.0984335	-2.17147	GSE83139	38	67	1
TSPAN13	0.104023	2.29377	GSE83139	38	67	1
TIMM44	0.0932311	-1.9312	GSE83139	38	67	1
CHST11	0.10381	-2.47448	GSE83139	38	67	1
C6orf26	0.0996681	-2.14706	GSE83139	38	67	1
SLC4A4	0.121687	2.28646	GSE83139	38	67	1
KIF12	0.103973	-2.03545	GSE83139	38	67	1
HLA-L	0.115716	1.69646	GSE83139	38	67	1
SAMD11	0.103075	1.97476	GSE83139	38	67	1
TFPI	0.103329	-1.94886	GSE83139	38	67	1
TNFAIP6	0.109827	-2.19027	GSE83139	38	67	1
ZNF835	0.133231	2.66672	GSE83139	38	67	1
RQCD1	0.101826	-2.35507	GSE83139	38	67	1
ADH1C	0.133085	1.63808	GSE83139	38	67	1
RGS16	0.114206	2.96232	GSE83139	38	67	1
SYT13	0.10381	1.71916	GSE83139	38	67	1
PHLDA1	0.110805	-2.32805	GSE83139	38	67	1
TECPR1	0.114392	-2.26386	GSE83139	38	67	1
TRMT11	0.108714	-2.5831	GSE83139	38	67	1
RPS4Y1	0.103927	-2.99994	GSE83139	38	67	1
LOC729513	0.117156	-2.12032	GSE83139	38	67	1
ZNF673	0.106848	-2.27951	GSE83139	38	67	1
P4HA1	0.111644	-2.32498	GSE83139	38	67	1
ALDH1L2	0.108629	-2.65279	GSE83139	38	67	1
ATP5EP2	0.111419	1.09729	GSE83139	38	67	1
SRPX2	0.120268	-2.71135	GSE83139	38	67	1
SNORD80	0.120268	-2.44938	GSE83139	38	67	1
SLC7A14	0.120268	-2.66469	GSE83139	38	67	1
FGFR1	0.114392	-2.36986	GSE83139	38	67	1
TGFBI	0.119838	-2.28546	GSE83139	38	67	1
ZNRD1	0.113972	-2.25707	GSE83139	38	67	1
PPP3CC	0.133327	2.40428	GSE83139	38	67	1
OCLN	0.124027	-2.46871	GSE83139	38	67	1
EIF3CL	0.115716	-1.55806	GSE83139	38	67	1
BGN	0.123982	-2.31403	GSE83139	38	67	1
ANAPC10	0.118061	-2.32284	GSE83139	38	67	1
PIPOX	0.126245	2.75	GSE83139	38	67	1
ITGB6	0.127322	-1.41826	GSE83139	38	67	1
FAM184B	0.119394	-2.10181	GSE83139	38	67	1
UBXN2A	0.124677	-1.96707	GSE83139	38	67	1
TSPAN14	0.122059	-1.87473	GSE83139	38	67	1
CAPN6	0.15437	1.14563	GSE83139	38	67	1
FRMD4B	0.1289	-2.17363	GSE83139	38	67	1
C18orf10	0.121687	-2.27343	GSE83139	38	67	1
RALGPS2	0.123982	-2.13354	GSE83139	38	67	1
VCAN	0.124677	-2.25252	GSE83139	38	67	1
PFKP	0.123982	-2.15862	GSE83139	38	67	1
RASGRP3	0.133231	-2.23496	GSE83139	38	67	1
SPOCK3	0.15437	1.14727	GSE83139	38	67	1
KIAA1549	0.127322	-2.41356	GSE83139	38	67	1
DOCK6	0.133327	-2.38411	GSE83139	38	67	1
SFTPA1	0.144492	2.88957	GSE83139	38	67	1
COL5A2	0.130903	-2.19728	GSE83139	38	67	1
MSL3	0.126245	-2.33158	GSE83139	38	67	1
FBXW4	0.132795	2.32468	GSE83139	38	67	1
CTBP1	0.147426	-1.60969	GSE83139	38	67	1
RNF130	0.133327	2.22028	GSE83139	38	67	1
BCAR3	0.126245	-2.34625	GSE83139	38	67	1
CCT5	0.129903	2.0573	GSE83139	38	67	1
C6orf138	0.160036	3.93793	GSE83139	38	67	1
ABCC8	0.12785	1.33857	GSE83139	38	67	1
SLC6A17	0.136361	-2.12141	GSE83139	38	67	1
POSTN	0.137723	-2.30386	GSE83139	38	67	1
GHRL	0.133252	-1.81166	GSE83139	38	67	1
KCNH7	0.143236	-2.51967	GSE83139	38	67	1
FLJ45340	0.132795	-2.14202	GSE83139	38	67	1
SERPINA1	0.132795	1.61118	GSE83139	38	67	1
ONECUT2	0.149443	2.75964	GSE83139	38	67	1
GUSBP1	0.144113	-2.18954	GSE83139	38	67	1
YWHAZ	0.157172	-1.9376	GSE83139	38	67	1
DNAH6	0.135279	-2.7262	GSE83139	38	67	1
UBQLN1	0.144158	2.19771	GSE83139	38	67	1
MTHFD1L	0.137723	-2.58098	GSE83139	38	67	1
FAM63B	0.15437	2.62007	GSE83139	38	67	1
RBM18	0.139338	-2.43726	GSE83139	38	67	1
COL15A1	0.148697	-2.2948	GSE83139	38	67	1
ID4	0.154231	2.7146	GSE83139	38	67	1
C12orf66	0.150563	-2.21801	GSE83139	38	67	1
ADA	0.152814	-1.77925	GSE83139	38	67	1
ESM1	0.152814	-1.53246	GSE83139	38	67	1
SON	0.155002	1.42948	GSE83139	38	67	1
THY1	0.153307	-2.12885	GSE83139	38	67	1
C5orf35	0.150455	-2.33015	GSE83139	38	67	1
CAV2	0.152814	-1.82435	GSE83139	38	67	1
LTBP1	0.152814	-2.04753	GSE83139	38	67	1
MTMR11	0.145248	-2.23645	GSE83139	38	67	1
SLC9A9	0.155002	-2.46034	GSE83139	38	67	1
KIT	0.155002	-1.8522	GSE83139	38	67	1
FRAS1	0.160036	2.91244	GSE83139	38	67	1
ZNF573	0.151227	-2.6096	GSE83139	38	67	1
CRIM1	0.15868	2.54825	GSE83139	38	67	1
SNURF	0.151263	1.20703	GSE83139	38	67	1
RBM17	0.162893	2.44594	GSE83139	38	67	1
STRAP	0.15437	1.86264	GSE83139	38	67	1
TMEM98	0.15868	-2.53184	GSE83139	38	67	1
LGALS1	0.157172	-2.17375	GSE83139	38	67	1
ATP5E	0.154231	1.00027	GSE83139	38	67	1
EGR4	0.169568	2.60368	GSE83139	38	67	1
NACAP1	0.158619	1.10865	GSE83139	38	67	1
HNMT	0.160036	-1.8933	GSE83139	38	67	1
LSAMP	0.160036	2.50384	GSE83139	38	67	1
CDH11	0.160036	-2.12713	GSE83139	38	67	1
METTL10	0.155002	-2.19148	GSE83139	38	67	1
CBFB	0.160036	2.45565	GSE83139	38	67	1
COL5A1	0.160857	-2.30159	GSE83139	38	67	1
CCDC88C	0.167963	2.39756	GSE83139	38	67	1
CDC23	0.157172	-2.18773	GSE83139	38	67	1
GPX3	0.157895	2.3851	GSE83139	38	67	1
MAN2A1	0.156286	-2.24267	GSE83139	38	67	1
B4GALT3	0.157172	-2.43601	GSE83139	38	67	1
GNAI1	0.162128	2.37594	GSE83139	38	67	1
PYGO2	0.158472	-2.26789	GSE83139	38	67	1
SPARC	0.160036	-2.08336	GSE83139	38	67	1
SLC1A5	0.167229	-1.86132	GSE83139	38	67	1
TKT	0.160857	-2.19172	GSE83139	38	67	1
RASD1	0.166933	1.87741	GSE83139	38	67	1
JAK3	0.167963	-2.25064	GSE83139	38	67	1
ATP6V0C	0.169263	1.50847	GSE83139	38	67	1
MARCH1	0.160036	-2.71491	GSE83139	38	67	1
ABAT	0.167229	-2.58483	GSE83139	38	67	1
SLC4A8	0.160036	-2.50118	GSE83139	38	67	1
MCOLN3	0.160036	-2.35924	GSE83139	38	67	1
CNN2	0.167963	-1.49961	GSE83139	38	67	1
IER3	0.162051	-1.9593	GSE83139	38	67	1
BCAT1	0.167229	-2.01907	GSE83139	38	67	1
TPM2	0.169289	-2.36377	GSE83139	38	67	1
NRAS	0.160857	-2.22463	GSE83139	38	67	1
C2orf47	0.167963	-2.24129	GSE83139	38	67	1
ECT2L	0.167963	-2.01245	GSE83139	38	67	1
EDIL3	0.169263	-2.58211	GSE83139	38	67	1
FKBP11	0.166209	-1.95951	GSE83139	38	67	1
PQBP1	0.169289	-2.10064	GSE83139	38	67	1
ZNF260	0.167963	-2.29671	GSE83139	38	67	1
PELO	0.167963	-2.37539	GSE83139	38	67	1
EIF3C	0.167963	-1.50015	GSE83139	38	67	1
CREG1	0.16738	-2.06537	GSE83139	38	67	1
EPHA3	0.179313	-1.0995	GSE83139	38	67	1
LAMA4	0.169289	-1.84844	GSE83139	38	67	1
SNORD116-20	0.18001	-2.03513	GSE83139	38	67	1
MXRA5	0.18001	-1.93914	GSE83139	38	67	1
MLXIP	0.169263	-2.02646	GSE83139	38	67	1
NEDD9	0.179313	-1.92652	GSE83139	38	67	1
JUNB	0.18001	1.95223	GSE83139	38	67	1
ZNF512B	0.18001	-1.89743	GSE83139	38	67	1
GPR19	0.198048	3.23726	GSE83139	38	67	1
APOOL	0.18001	-2.32987	GSE83139	38	67	1
LOC90784	0.169552	-2.05248	GSE83139	38	67	1
CHGB	0.179313	1.26245	GSE83139	38	67	1
TMEM147	0.183399	2.26543	GSE83139	38	67	1
CEACAM7	0.198563	1.27759	GSE83139	38	67	1
ITGB3BP	0.186201	2.31954	GSE83139	38	67	1
MT1G	0.18001	-1.6906	GSE83139	38	67	1
SLFN5	0.179313	-2.25353	GSE83139	38	67	1
NEXN	0.184717	-2.0487	GSE83139	38	67	1
LOC100130557	0.18001	-2.00667	GSE83139	38	67	1
TMEM104	0.184717	-2.36157	GSE83139	38	67	1
RNF41	0.179283	-2.26676	GSE83139	38	67	1
MTHFD2	0.18001	-2.64528	GSE83139	38	67	1
RPL13AP6	0.184717	-1.74878	GSE83139	38	67	1
TTF2	0.18001	-2.22091	GSE83139	38	67	1
KIAA2018	0.18007	-2.15549	GSE83139	38	67	1
FAM206A	0.18001	-2.317	GSE83139	38	67	1
ECT2	0.183399	-2.21941	GSE83139	38	67	1
MT2A	0.18001	-2.16251	GSE83139	38	67	1
ZBTB48	0.197433	2.3202	GSE83139	38	67	1
CEL	0.191296	-1.54528	GSE83139	38	67	1
BCL2L11	0.204286	2.66593	GSE83139	38	67	1
ACTA1	0.211363	1.9057	GSE83139	38	67	1
NQO2	0.183399	-2.20936	GSE83139	38	67	1
DDX39A	0.183399	-2.31319	GSE83139	38	67	1
CBS	0.193724	-2.0434	GSE83139	38	67	1
IFI16	0.193724	-1.85107	GSE83139	38	67	1
NHS	0.193724	-1.61282	GSE83139	38	67	1
PRADC1	0.184717	-2.25649	GSE83139	38	67	1
RNF34	0.184717	-2.22077	GSE83139	38	67	1
SSPN	0.184717	-2.072	GSE83139	38	67	1
ARNT2	0.184717	-2.22188	GSE83139	38	67	1
CCDC75	0.184717	-2.02024	GSE83139	38	67	1
HEYL	0.193809	-2.27538	GSE83139	38	67	1
PLXDC1	0.193724	-1.83848	GSE83139	38	67	1
RANBP3	0.197433	1.84892	GSE83139	38	67	1
REEP1	0.184717	-2.36925	GSE83139	38	67	1
RBFOX1	0.214412	2.67521	GSE83139	38	67	1
C6orf203	0.187263	-2.1127	GSE83139	38	67	1
C14orf159	0.186201	-2.09487	GSE83139	38	67	1
C17orf76-AS1	0.187487	1.21481	GSE83139	38	67	1
CAPN3	0.194694	-2.36669	GSE83139	38	67	1
GEMIN2	0.186898	-2.13812	GSE83139	38	67	1
POLR1D	0.193724	-1.91242	GSE83139	38	67	1
PDXDC1	0.193724	1.94768	GSE83139	38	67	1
TBC1D22A	0.203977	2.24277	GSE83139	38	67	1
RPL35A	0.193724	0.959824	GSE83139	38	67	1
STON2	0.193809	-2.10807	GSE83139	38	67	1
IL32	0.193724	-1.53791	GSE83139	38	67	1
CD93	0.198563	-1.54843	GSE83139	38	67	1
TMSB4X	0.204839	-1.45283	GSE83139	38	67	1
NOTCH3	0.20058	-1.98449	GSE83139	38	67	1
DOCK3	0.193724	-2.20869	GSE83139	38	67	1
SEMA3E	0.221845	1.44368	GSE83139	38	67	1
SALL4	0.203977	-1.82281	GSE83139	38	67	1
MTFP1	0.198048	-2.41837	GSE83139	38	67	1
ZAK	0.20058	-1.7186	GSE83139	38	67	1
SF1	0.203977	2.16635	GSE83139	38	67	1
HTATSF1	0.204839	2.25195	GSE83139	38	67	1
COTL1	0.197433	-1.80308	GSE83139	38	67	1
AGAP6	0.195283	-1.73762	GSE83139	38	67	1
PDGFRA	0.210254	-1.60342	GSE83139	38	67	1
STARD4	0.199713	-2.20621	GSE83139	38	67	1
STXBP5	0.209868	2.14774	GSE83139	38	67	1
ITM2B	0.210254	0.948785	GSE83139	38	67	1
NKX2-2	0.211144	1.22465	GSE83139	38	67	1
RBFOX3	0.23141	2.43561	GSE83139	38	67	1
CCDC85A	0.231702	2.98883	GSE83139	38	67	1
SLC16A1	0.216524	-1.89079	GSE83139	38	67	1
MGC21881	0.226782	2.16496	GSE83139	38	67	1
GOLT1A	0.204839	-2.14685	GSE83139	38	67	1
ANGPTL4	0.21683	-1.81313	GSE83139	38	67	1
ADAM19	0.216524	-1.91998	GSE83139	38	67	1
GBP1	0.21721	-1.87294	GSE83139	38	67	1
LIMCH1	0.214412	2.11084	GSE83139	38	67	1
IER2	0.217657	1.82812	GSE83139	38	67	1
ZBTB4	0.216524	2.06389	GSE83139	38	67	1
LENG8	0.218488	1.65518	GSE83139	38	67	1
NCALD	0.214412	2.41265	GSE83139	38	67	1
MYOF	0.216524	-1.72848	GSE83139	38	67	1
ANKRD13A	0.211042	-2.10828	GSE83139	38	67	1
CACNA2D2	0.225383	1.94622	GSE83139	38	67	1
TTLL3	0.211042	-2.16652	GSE83139	38	67	1
GSR	0.214412	-1.90664	GSE83139	38	67	1
GALNT1	0.214412	-2.13791	GSE83139	38	67	1
METTL21D	0.241337	2.61599	GSE83139	38	67	1
OVCA2	0.218408	1.69393	GSE83139	38	67	1
TIAL1	0.218408	1.87819	GSE83139	38	67	1
LOC728875	0.220221	-1.46849	GSE83139	38	67	1
FBN1	0.222522	-2.35611	GSE83139	38	67	1
EMCN	0.222522	-0.848462	GSE83139	38	67	1
PSAP	0.216524	1.14605	GSE83139	38	67	1
HNRNPA3	0.216524	1.77695	GSE83139	38	67	1
LDOC1L	0.22803	2.49111	GSE83139	38	67	1
TDRD3	0.216345	-2.04524	GSE83139	38	67	1
RPL13	0.216524	0.986917	GSE83139	38	67	1
TNC	0.225383	-2.05307	GSE83139	38	67	1
RBMS3	0.225383	-1.8612	GSE83139	38	67	1
NDUFS8	0.22011	1.86565	GSE83139	38	67	1
EIF3D	0.225161	2.16187	GSE83139	38	67	1
MGAT1	0.230052	2.08616	GSE83139	38	67	1
CTIF	0.225383	-1.66247	GSE83139	38	67	1
CBR1	0.218488	-2.0814	GSE83139	38	67	1
DUOXA2	0.222522	-1.30636	GSE83139	38	67	1
GP2	0.227933	-1.36396	GSE83139	38	67	1
PLTP	0.227933	1.55035	GSE83139	38	67	1
KCNA5	0.218488	-1.68202	GSE83139	38	67	1
RUNX1	0.225383	-1.94116	GSE83139	38	67	1
OSBPL6	0.227933	-1.97616	GSE83139	38	67	1
LHFPL2	0.23141	-2.25326	GSE83139	38	67	1
TUBB2B	0.220513	-1.76958	GSE83139	38	67	1
PMP22	0.23141	-1.8687	GSE83139	38	67	1
LOC283177	0.23141	-2.27954	GSE83139	38	67	1
SYNM	0.23141	-2.38687	GSE83139	38	67	1
CALM2	0.227933	1.08128	GSE83139	38	67	1
PLCH2	0.247915	1.981	GSE83139	38	67	1
GCK	0.242002	2.14082	GSE83139	38	67	1
PRORSD1P	0.225383	-2.02652	GSE83139	38	67	1
FAM60A	0.23141	2.1968	GSE83139	38	67	1
CHRNB2	0.225383	-2.08509	GSE83139	38	67	1
FBLIM1	0.225383	-1.71021	GSE83139	38	67	1
NES	0.232998	-1.46014	GSE83139	38	67	1
TENC1	0.237551	1.48759	GSE83139	38	67	1
LIPG	0.23141	-1.47316	GSE83139	38	67	1
NSUN5	0.23141	-1.83818	GSE83139	38	67	1
DNAJC7	0.23141	-2.04811	GSE83139	38	67	1
CD248	0.234049	-1.58664	GSE83139	38	67	1
S1PR3	0.234049	-1.8487	GSE83139	38	67	1
LINC00085	0.231939	-1.8364	GSE83139	38	67	1
RAB4A	0.22803	-2.04067	GSE83139	38	67	1
FAM46A	0.23141	2.34256	GSE83139	38	67	1
PGCP	0.231702	1.9716	GSE83139	38	67	1
DUSP6	0.23141	-1.94359	GSE83139	38	67	1
BHLHB9	0.23141	-2.12132	GSE83139	38	67	1
C5orf62	0.241337	-1.45088	GSE83139	38	67	1
PNMAL1	0.23141	-2.0828	GSE83139	38	67	1
CBY1	0.23141	-2.14823	GSE83139	38	67	1
HNRNPA2B1	0.23141	1.28632	GSE83139	38	67	1
LUZP1	0.231717	-1.91021	GSE83139	38	67	1
TMEM159	0.250179	2.23135	GSE83139	38	67	1
SNORD47	0.231702	-1.74066	GSE83139	38	67	1
ITGA10	0.242002	-2.12794	GSE83139	38	67	1
ADPRHL2	0.251973	2.46895	GSE83139	38	67	1
TOX3	0.231702	-1.99097	GSE83139	38	67	1
C8orf4	0.234049	-1.40482	GSE83139	38	67	1
ECE1	0.23412	-1.79678	GSE83139	38	67	1
PHGDH	0.242002	-1.93251	GSE83139	38	67	1
LOC92659	0.246419	-1.61203	GSE83139	38	67	1
THBS4	0.246844	-2.25153	GSE83139	38	67	1
MYOT	0.247763	-2.18971	GSE83139	38	67	1
FAM166A	0.240737	-1.77248	GSE83139	38	67	1
COL1A2	0.241337	-1.901	GSE83139	38	67	1
TMEM27	0.235461	-2.30807	GSE83139	38	67	1
ENPP1	0.242002	-2.44998	GSE83139	38	67	1
TMED8	0.247763	-1.82862	GSE83139	38	67	1
SDK2	0.251507	2.12672	GSE83139	38	67	1
FLJ44511	0.247915	-2.34972	GSE83139	38	67	1
AXIN2	0.247915	-2.22913	GSE83139	38	67	1
ZSCAN12P1	0.247915	-2.56806	GSE83139	38	67	1
SDF2	0.247763	-2.23547	GSE83139	38	67	1
REG3A	0.240737	-1.39829	GSE83139	38	67	1
GDAP1	0.250179	-2.21707	GSE83139	38	67	1
SUGT1	0.251507	2.1401	GSE83139	38	67	1
ELFN2	0.255959	2.18486	GSE83139	38	67	1
EBF1	0.251507	-2.1785	GSE83139	38	67	1
HIF1A	0.247915	1.81981	GSE83139	38	67	1
DAB2IP	0.251507	-1.65903	GSE83139	38	67	1
KCTD12	0.247197	-1.67313	GSE83139	38	67	1
PPIF	0.247915	-1.80077	GSE83139	38	67	1
CXCL1	0.247763	-1.23449	GSE83139	38	67	1
FAM153B	0.251507	-1.64895	GSE83139	38	67	1
AFAP1L1	0.251973	-0.97302	GSE83139	38	67	1
CD320	0.251973	1.87492	GSE83139	38	67	1
SYNE2	0.247915	1.28164	GSE83139	38	67	1
GTF2IP1	0.247915	-1.74787	GSE83139	38	67	1
SELM	0.251973	1.77682	GSE83139	38	67	1
SEC23B	0.251507	-2.1668	GSE83139	38	67	1
INO80D	0.251507	2.20393	GSE83139	38	67	1
DPH1	0.251973	1.57532	GSE83139	38	67	1
EP300	0.255959	2.07983	GSE83139	38	67	1
PML	0.251507	-1.96123	GSE83139	38	67	1
SLC39A4	0.247915	-2.0616	GSE83139	38	67	1
CNNM4	0.251973	-2.12594	GSE83139	38	67	1
TCF7	0.260454	-1.9933	GSE83139	38	67	1
ASB9P1	0.251507	-1.56398	GSE83139	38	67	1
EIF2C4	0.260454	-2.07969	GSE83139	38	67	1
NUDT9	0.257164	-1.91287	GSE83139	38	67	1
GPX8	0.259639	-1.8178	GSE83139	38	67	1
SCML2	0.251507	-2.10732	GSE83139	38	67	1
ANKRD36BP2	0.251507	-1.94106	GSE83139	38	67	1
APOL4	0.277727	2.82189	GSE83139	38	67	1
RHOC	0.255959	-1.63148	GSE83139	38	67	1
CD81	0.255959	1.76182	GSE83139	38	67	1
AP1S2	0.255959	-1.9507	GSE83139	38	67	1
IGFBP4	0.261171	-1.91883	GSE83139	38	67	1
RING1	0.269158	2.09394	GSE83139	38	67	1
FASN	0.25204	-1.64336	GSE83139	38	67	1
RBM47	0.261171	1.84029	GSE83139	38	67	1
ANKRD13B	0.267235	-1.4012	GSE83139	38	67	1
ABCB1	0.261102	-1.77078	GSE83139	38	67	1
C17orf78	0.267267	-2.47675	GSE83139	38	67	1
PRRG1	0.267267	-2.09078	GSE83139	38	67	1
STK40	0.255959	-1.96008	GSE83139	38	67	1
ZNF600	0.267267	-2.27873	GSE83139	38	67	1
ITPRIP	0.267267	-1.02287	GSE83139	38	67	1
BCL6B	0.267267	-0.819366	GSE83139	38	67	1
EEF1A1	0.263384	0.928437	GSE83139	38	67	1
CERS4	0.259191	-2.17367	GSE83139	38	67	1
LOC100129534	0.27088	1.09808	GSE83139	38	67	1
FLNA	0.268975	-1.90591	GSE83139	38	67	1
CCDC144C	0.268975	-1.8417	GSE83139	38	67	1
PXDN	0.261171	-1.87767	GSE83139	38	67	1
SNRPN	0.261171	1.00993	GSE83139	38	67	1
TPD52L1	0.268975	-1.4409	GSE83139	38	67	1
HSPG2	0.268975	-1.13834	GSE83139	38	67	1
LOC149773	0.267267	1.93293	GSE83139	38	67	1
LMO4	0.268975	-1.57425	GSE83139	38	67	1
SFRP5	0.268975	-0.69314	GSE83139	38	67	1
BRCA1	0.282161	2.84215	GSE83139	38	67	1
LOC729020	0.26454	-1.44902	GSE83139	38	67	1
SYCP2	0.268975	-1.90521	GSE83139	38	67	1
HERC6	0.261171	-2.17755	GSE83139	38	67	1
ZFP28	0.264037	-2.25413	GSE83139	38	67	1
KCTD14	0.282161	2.56779	GSE83139	38	67	1
SLC38A4	0.268975	2.10522	GSE83139	38	67	1
BTBD8	0.271006	-2.22244	GSE83139	38	67	1
CELA2A	0.271419	-1.13004	GSE83139	38	67	1
CCDC149	0.262938	-1.7888	GSE83139	38	67	1
ZNF117	0.262153	-1.90657	GSE83139	38	67	1
APLP2	0.268975	1.5625	GSE83139	38	67	1
SLC1A1	0.264604	-2.04347	GSE83139	38	67	1
SCN3A	0.27537	2.2108	GSE83139	38	67	1
RPL4	0.267267	1.06602	GSE83139	38	67	1
GARNL3	0.272184	-1.78809	GSE83139	38	67	1
ISLR	0.272342	-2.01156	GSE83139	38	67	1
MTX2	0.272342	2.28159	GSE83139	38	67	1
TCEAL2	0.272184	2.15168	GSE83139	38	67	1
DUSP7	0.275077	2.15467	GSE83139	38	67	1
GRIP2	0.272184	1.58983	GSE83139	38	67	1
ID1	0.277727	1.9412	GSE83139	38	67	1
OGFOD2	0.274724	-2.09535	GSE83139	38	67	1
MYOM1	0.282161	2.08537	GSE83139	38	67	1
ITGA5	0.272184	-1.75993	GSE83139	38	67	1
ISG20	0.272184	-1.61748	GSE83139	38	67	1
FTH1	0.281491	1.14162	GSE83139	38	67	1
LOC100132354	0.284206	2.34225	GSE83139	38	67	1
LOC100093631	0.271419	-1.79714	GSE83139	38	67	1
FRMD6	0.277425	-2.27011	GSE83139	38	67	1
PDZK1	0.272184	-1.9693	GSE83139	38	67	1
VPS13C	0.272184	1.46575	GSE83139	38	67	1
CPSF1	0.271006	-1.83473	GSE83139	38	67	1
CTDNEP1	0.271939	-1.45543	GSE83139	38	67	1
AP3B1	0.274724	2.06974	GSE83139	38	67	1
TAGLN	0.274724	-1.74422	GSE83139	38	67	1
KIAA0494	0.277727	2.15836	GSE83139	38	67	1
ANKRD27	0.272184	-2.04286	GSE83139	38	67	1
CLEC11A	0.276553	-1.82687	GSE83139	38	67	1
SNHG5	0.280664	-1.50648	GSE83139	38	67	1
ITGA11	0.281491	-1.08557	GSE83139	38	67	1
SHMT2	0.272184	-1.93267	GSE83139	38	67	1
RNASE1	0.275077	-1.25563	GSE83139	38	67	1
PDGFRB	0.281491	-1.86807	GSE83139	38	67	1
ELTD1	0.282161	-1.67875	GSE83139	38	67	1
ALG3	0.274724	-2.00233	GSE83139	38	67	1
SSBP2	0.280484	2.02429	GSE83139	38	67	1
TAGLN2	0.284103	-1.93099	GSE83139	38	67	1
C14orf37	0.275077	-2.04481	GSE83139	38	67	1
NDUFA1	0.282161	1.07541	GSE83139	38	67	1
FAM114A2	0.277151	-2.06937	GSE83139	38	67	1
UGCG	0.277021	-1.67483	GSE83139	38	67	1
ERG	0.282161	-0.736607	GSE83139	38	67	1
PMEPA1	0.275762	-1.66835	GSE83139	38	67	1
EDN1	0.281342	-1.17272	GSE83139	38	67	1
SGPL1	0.281491	-2.24112	GSE83139	38	67	1
HEG1	0.282161	-1.42973	GSE83139	38	67	1
EGFR	0.282759	-1.45064	GSE83139	38	67	1
CASD1	0.282161	2.1416	GSE83139	38	67	1
FHL1	0.292287	2.26756	GSE83139	38	67	1
SPDYE6	0.283792	-1.14948	GSE83139	38	67	1
SESN2	0.277727	-2.12577	GSE83139	38	67	1
NSDHL	0.279496	-2.18382	GSE83139	38	67	1
JAG1	0.282161	-1.69846	GSE83139	38	67	1
MCAM	0.282161	-1.128	GSE83139	38	67	1
SCTR	0.282072	-1.97665	GSE83139	38	67	1
PGR	0.284206	2.17357	GSE83139	38	67	1
ARAP2	0.282161	-0.928662	GSE83139	38	67	1
SEZ6L	0.284206	1.94496	GSE83139	38	67	1
ZNF660	0.282161	-1.97109	GSE83139	38	67	1
SEC31B	0.281491	-2.07118	GSE83139	38	67	1
PAPPA	0.287643	-1.56719	GSE83139	38	67	1
SPINK1	0.281491	-1.13669	GSE83139	38	67	1
DHX29	0.283002	-1.82592	GSE83139	38	67	1
RPS23	0.286834	0.851628	GSE83139	38	67	1
NENF	0.286822	1.4925	GSE83139	38	67	1
DMWD	0.282161	-1.74506	GSE83139	38	67	1
ZNF585A	0.282161	-1.83842	GSE83139	38	67	1
PAG1	0.287643	-1.38844	GSE83139	38	67	1
SLC37A3	0.282161	-2.03079	GSE83139	38	67	1
PMAIP1	0.287851	-1.34307	GSE83139	38	67	1
CDKN2A	0.305651	2.5741	GSE83139	38	67	1
DGKD	0.282161	-1.9808	GSE83139	38	67	1
C17orf48	0.295769	2.10872	GSE83139	38	67	1
UBFD1	0.282161	-1.8133	GSE83139	38	67	1
TFF3	0.288415	1.85573	GSE83139	38	67	1
FAM110C	0.291878	-2.28639	GSE83139	38	67	1
TUBA4A	0.29005	-1.99337	GSE83139	38	67	1
HNF1A	0.288898	-1.81313	GSE83139	38	67	1
C20orf112	0.287643	-1.72851	GSE83139	38	67	1
CALML4	0.29378	1.8965	GSE83139	38	67	1
PLAUR	0.29005	-1.79525	GSE83139	38	67	1
FSTL4	0.295769	2.2485	GSE83139	38	67	1
POLE2	0.284103	-1.95727	GSE83139	38	67	1
RAB6C	0.309362	1.68649	GSE83139	38	67	1
VSTM4	0.292732	-1.59815	GSE83139	38	67	1
UNC5B	0.298448	2.14671	GSE83139	38	67	1
PIK3AP1	0.290435	-1.40986	GSE83139	38	67	1
MAVS	0.288898	-1.87672	GSE83139	38	67	1
ODZ3	0.295483	1.96572	GSE83139	38	67	1
PIR	0.288898	-2.20459	GSE83139	38	67	1
ATP5L	0.29378	1.17018	GSE83139	38	67	1
APCS	0.317014	0.884084	GSE83139	38	67	1
GLMN	0.288415	-1.83349	GSE83139	38	67	1
STEAP3	0.288898	-1.98634	GSE83139	38	67	1
ZNF460	0.289609	-1.68041	GSE83139	38	67	1
AGPAT9	0.29005	-2.17728	GSE83139	38	67	1
ANGPTL6	0.30023	-1.86554	GSE83139	38	67	1
MZT2B	0.292626	1.0069	GSE83139	38	67	1
COX7A2	0.29378	0.963201	GSE83139	38	67	1
C12orf34	0.30069	1.98189	GSE83139	38	67	1
TMEM123	0.300588	1.95901	GSE83139	38	67	1
AKR1C3	0.295769	-1.53501	GSE83139	38	67	1
TSPAN12	0.302652	2.08825	GSE83139	38	67	1
HPS5	0.292654	-2.05931	GSE83139	38	67	1
AGBL3	0.301495	-1.87728	GSE83139	38	67	1
LPPR4	0.293527	-1.91521	GSE83139	38	67	1
PPP1R3B	0.300588	-1.79325	GSE83139	38	67	1
LOC100422737	0.31988	0.903211	GSE83139	38	67	1
ANXA3	0.295769	-1.62119	GSE83139	38	67	1
PDLIM1	0.305255	2.08613	GSE83139	38	67	1
BEST1	0.309362	1.67016	GSE83139	38	67	1
CDC42EP2	0.305255	-1.07816	GSE83139	38	67	1
MICALL2	0.305255	-1.33044	GSE83139	38	67	1
LBH	0.295769	-1.331	GSE83139	38	67	1
TRRAP	0.296041	-2.06996	GSE83139	38	67	1
NEFM	0.305255	2.2428	GSE83139	38	67	1
HSPA4L	0.295769	-1.97421	GSE83139	38	67	1
ACADVL	0.295769	-1.56381	GSE83139	38	67	1
FBXO32	0.300588	-1.98121	GSE83139	38	67	1
TCEAL3	0.305255	1.61258	GSE83139	38	67	1
PFKM	0.300588	-1.94941	GSE83139	38	67	1
PTRH2	0.303607	-1.90887	GSE83139	38	67	1
LOC255130	0.306829	-1.47457	GSE83139	38	67	1
C4orf52	0.306533	1.8054	GSE83139	38	67	1
CNKSR2	0.315651	2.265	GSE83139	38	67	1
TSPAN8	0.316523	1.22607	GSE83139	38	67	1
PPAP2B	0.305255	-1.22421	GSE83139	38	67	1
LGALS9	0.309362	-1.02005	GSE83139	38	67	1
IL24	0.309362	-0.862167	GSE83139	38	67	1
AFMID	0.306636	-1.17206	GSE83139	38	67	1
MUC15	0.326837	0.754294	GSE83139	38	67	1
C18orf32	0.306636	1.43245	GSE83139	38	67	1
RGN	0.311045	1.9988	GSE83139	38	67	1
RAB40C	0.303942	-1.76596	GSE83139	38	67	1
ATF2	0.305255	-1.84284	GSE83139	38	67	1
SYNGR3	0.311045	-1.86901	GSE83139	38	67	1
NHLH2	0.32892	3.3929	GSE83139	38	67	1
GLRA1	0.305255	-1.8128	GSE83139	38	67	1
CCDC141	0.328548	1.2306	GSE83139	38	67	1
PLEKHG1	0.311919	-1.63306	GSE83139	38	67	1
TTLL4	0.305255	-1.95425	GSE83139	38	67	1
ASNA1	0.305255	-1.70286	GSE83139	38	67	1
RPL30	0.31093	0.924478	GSE83139	38	67	1
LOC253039	0.305255	-1.70972	GSE83139	38	67	1
ST14	0.317014	1.80788	GSE83139	38	67	1
TNFAIP2	0.305255	-1.32149	GSE83139	38	67	1
PEAK1	0.305255	-1.52304	GSE83139	38	67	1
FBLN1	0.312556	-1.02701	GSE83139	38	67	1
SPTSSB	0.317693	1.8696	GSE83139	38	67	1
DPAGT1	0.305255	-1.82096	GSE83139	38	67	1
NUP160	0.305255	-2.06023	GSE83139	38	67	1
PDGFA	0.311045	-1.72798	GSE83139	38	67	1
DFNA5	0.312906	-2.25369	GSE83139	38	67	1
ATN1	0.317014	1.60065	GSE83139	38	67	1
CCDC148	0.314845	-1.89327	GSE83139	38	67	1
C3orf64	0.305255	-1.82563	GSE83139	38	67	1
TMEM87B	0.308722	-1.81542	GSE83139	38	67	1
MTF1	0.31988	2.00982	GSE83139	38	67	1
LGI2	0.315651	-2.05826	GSE83139	38	67	1
HS6ST2	0.315651	-1.95884	GSE83139	38	67	1
CCDC144B	0.306829	-1.67077	GSE83139	38	67	1
ARL13B	0.306829	-1.69919	GSE83139	38	67	1
ARRDC3	0.314845	-2.32085	GSE83139	38	67	1
PKIB	0.318589	-1.89773	GSE83139	38	67	1
CDS2	0.314845	-1.9911	GSE83139	38	67	1
ID3	0.31988	2.15075	GSE83139	38	67	1
EPHB2	0.317014	-2.02543	GSE83139	38	67	1
ALPK3	0.311045	-1.82917	GSE83139	38	67	1
IAPP	0.311859	1.76973	GSE83139	38	67	1
JAKMIP1	0.32892	2.17196	GSE83139	38	67	1
PLVAP	0.317693	-1.17068	GSE83139	38	67	1
LMOD3	0.311859	-1.84954	GSE83139	38	67	1
INHBE	0.318522	-1.93432	GSE83139	38	67	1
TGFBR1	0.312358	-2.22256	GSE83139	38	67	1
PRICKLE1	0.318589	-1.73572	GSE83139	38	67	1
GSTA1	0.320443	1.05266	GSE83139	38	67	1
CYB5D2	0.319582	1.90887	GSE83139	38	67	1
C1QL1	0.331345	1.65351	GSE83139	38	67	1
PXK	0.311919	-1.8359	GSE83139	38	67	1
PECAM1	0.31988	-1.21773	GSE83139	38	67	1
LOC100379224	0.314845	-1.86283	GSE83139	38	67	1
FAR1	0.315651	-2.01673	GSE83139	38	67	1
WDR53	0.313313	-1.79822	GSE83139	38	67	1
LOC646214	0.331345	2.52496	GSE83139	38	67	1
CSRP2	0.320046	-1.37416	GSE83139	38	67	1
KAT2B	0.320146	1.93581	GSE83139	38	67	1
ADI1	0.316829	-1.73483	GSE83139	38	67	1
C22orf40	0.317014	-1.7362	GSE83139	38	67	1
IDUA	0.31988	-1.10217	GSE83139	38	67	1
ZNF624	0.318112	-2.03544	GSE83139	38	67	1
BNC2	0.322576	-1.92072	GSE83139	38	67	1
XIST	0.31988	2.27608	GSE83139	38	67	1
PNRC1	0.320443	1.81728	GSE83139	38	67	1
POGLUT1	0.320443	-2.07519	GSE83139	38	67	1
CD5	0.32892	2.15436	GSE83139	38	67	1
ANO1	0.324143	-1.7227	GSE83139	38	67	1
PCSK2	0.319223	1.6248	GSE83139	38	67	1
FHL3	0.324143	-1.0887	GSE83139	38	67	1
HNRNPK	0.322882	1.39699	GSE83139	38	67	1
POLN	0.324656	-1.49555	GSE83139	38	67	1
LOC100289341	0.324733	-1.60521	GSE83139	38	67	1
SPRY2	0.324251	-2.03332	GSE83139	38	67	1
NWD1	0.336136	2.43066	GSE83139	38	67	1
PTGR1	0.322577	-1.90281	GSE83139	38	67	1
DCHS1	0.31988	-1.86727	GSE83139	38	67	1
PDK4	0.328548	1.97178	GSE83139	38	67	1
ZNF839	0.320746	-1.69951	GSE83139	38	67	1
TM4SF4	0.31988	1.22208	GSE83139	38	67	1
IGSF1	0.331345	2.21602	GSE83139	38	67	1
GMPPB	0.31988	-1.89748	GSE83139	38	67	1
ALDOB	0.323106	-1.81519	GSE83139	38	67	1
LOX	0.330044	-1.73197	GSE83139	38	67	1
LPCAT1	0.320443	-1.565	GSE83139	38	67	1
SFTPA2	0.34121	2.1988	GSE83139	38	67	1
MLL4	0.321405	-1.55299	GSE83139	38	67	1
METTL3	0.323106	-1.91106	GSE83139	38	67	1
SH3KBP1	0.320443	-1.91324	GSE83139	38	67	1
GSTZ1	0.331345	1.79711	GSE83139	38	67	1
WDR31	0.324143	-2.07582	GSE83139	38	67	1
RPP25	0.336136	2.04553	GSE83139	38	67	1
EMP1	0.330685	-1.77453	GSE83139	38	67	1
ARHGDIB	0.322882	-1.7748	GSE83139	38	67	1
LARGE	0.331345	-1.27747	GSE83139	38	67	1
CCDC86	0.337286	2.17366	GSE83139	38	67	1
GHSR	0.34121	2.3674	GSE83139	38	67	1
MSC	0.331345	-1.16431	GSE83139	38	67	1
PTPN13	0.324251	-1.83482	GSE83139	38	67	1
B3GALT6	0.331345	-1.78697	GSE83139	38	67	1
FMN1	0.330685	1.81544	GSE83139	38	67	1
AP1G2	0.3263	-1.82467	GSE83139	38	67	1
ACTN1	0.328119	-1.64721	GSE83139	38	67	1
FUNDC1	0.339373	2.00785	GSE83139	38	67	1
MSH6	0.33552	1.96162	GSE83139	38	67	1
YWHAG	0.333811	-1.53974	GSE83139	38	67	1
ZNHIT3	0.330685	-1.85948	GSE83139	38	67	1
FAM129A	0.336136	-2.0386	GSE83139	38	67	1
TMEM51	0.331345	-1.78992	GSE83139	38	67	1
EGFL7	0.336136	-1.40564	GSE83139	38	67	1
DERA	0.328548	-1.98993	GSE83139	38	67	1
MRVI1	0.336136	-1.39568	GSE83139	38	67	1
GUCY1A2	0.336136	-2.07819	GSE83139	38	67	1
SLC2A2	0.32892	-1.96144	GSE83139	38	67	1
CEP112	0.330652	-1.81783	GSE83139	38	67	1
ICT1	0.339211	1.71982	GSE83139	38	67	1
SLC24A2	0.345894	2.64759	GSE83139	38	67	1
MMP14	0.337286	-1.34941	GSE83139	38	67	1
DIRAS2	0.345498	2.07635	GSE83139	38	67	1
ZMAT3	0.337423	2.07675	GSE83139	38	67	1
S1PR2	0.330983	-2.01959	GSE83139	38	67	1
TUBB6	0.33552	-1.55071	GSE83139	38	67	1
ECE2	0.336136	-1.81781	GSE83139	38	67	1
C20orf103	0.337423	-1.8732	GSE83139	38	67	1
FAM89B	0.337286	-1.537	GSE83139	38	67	1
MPV17L	0.331345	-1.57831	GSE83139	38	67	1
STAMBPL1	0.336136	-1.92633	GSE83139	38	67	1
GPR124	0.333895	-1.4513	GSE83139	38	67	1
PPM1K	0.336136	-1.93022	GSE83139	38	67	1
NUAK2	0.347575	2.37879	GSE83139	38	67	1
WDR65	0.339211	-1.61452	GSE83139	38	67	1
TRIM52	0.333562	-1.71315	GSE83139	38	67	1
LYPD1	0.338623	-1.34221	GSE83139	38	67	1
PTPN9	0.336136	-1.60699	GSE83139	38	67	1
CHD4	0.337286	1.59242	GSE83139	38	67	1
TGFB3	0.337286	-1.52086	GSE83139	38	67	1
LY75	0.345498	2.11284	GSE83139	38	67	1
FILIP1	0.34121	-1.41703	GSE83139	38	67	1
C17orf76	0.336136	0.931035	GSE83139	38	67	1
LZTR1	0.336136	-1.64511	GSE83139	38	67	1
SYT9	0.34121	-2.0775	GSE83139	38	67	1
HERC2	0.339211	1.66921	GSE83139	38	67	1
ETV6	0.336136	-1.70496	GSE83139	38	67	1
METTL12	0.336136	-1.26934	GSE83139	38	67	1
HK3	0.343988	-1.1598	GSE83139	38	67	1
SYCN	0.343988	-0.724797	GSE83139	38	67	1
ARHGEF11	0.336136	-1.7665	GSE83139	38	67	1
NTM	0.344367	-1.99714	GSE83139	38	67	1
GSTO2	0.339211	-1.80085	GSE83139	38	67	1
RBM7	0.34489	2.1011	GSE83139	38	67	1
CCDC80	0.34489	-1.7282	GSE83139	38	67	1
MORC4	0.34088	-1.85689	GSE83139	38	67	1
MKNK1	0.337286	-1.89026	GSE83139	38	67	1
BTG3	0.34121	1.6367	GSE83139	38	67	1
PLSCR4	0.337286	-1.83317	GSE83139	38	67	1
PARD6B	0.34121	-1.90793	GSE83139	38	67	1
DGKA	0.34121	-2.01447	GSE83139	38	67	1
ECSCR	0.345359	-0.688819	GSE83139	38	67	1
DKFZP686I15217	0.350813	2.16723	GSE83139	38	67	1
ABCC4	0.34121	-1.96673	GSE83139	38	67	1
AKIRIN1	0.34121	-1.66428	GSE83139	38	67	1
LOC150622	0.345498	-2.39084	GSE83139	38	67	1
AKIRIN2	0.339211	-1.57729	GSE83139	38	67	1
SCRIB	0.362643	2.36837	GSE83139	38	67	1
PYGB	0.348417	1.93973	GSE83139	38	67	1
LOC100129827	0.34559	-1.37975	GSE83139	38	67	1
RDH10	0.34121	-2.12038	GSE83139	38	67	1
USP45	0.34088	-1.67439	GSE83139	38	67	1
FUT4	0.345894	-1.60765	GSE83139	38	67	1
HAS2	0.347575	-1.83421	GSE83139	38	67	1
TSIX	0.345359	2.15702	GSE83139	38	67	1
ARPC4-TTLL3	0.34121	-1.78957	GSE83139	38	67	1
TOR1AIP2	0.345743	-1.97463	GSE83139	38	67	1
YWHAQ	0.34521	1.42461	GSE83139	38	67	1
PLCXD3	0.343183	1.30582	GSE83139	38	67	1
IFT20	0.345894	-1.84663	GSE83139	38	67	1
POLR2I	0.348089	-1.39447	GSE83139	38	67	1
HMGN1	0.345498	1.37054	GSE83139	38	67	1
COL16A1	0.348656	-1.17358	GSE83139	38	67	1
ERLIN2	0.34521	1.4644	GSE83139	38	67	1
MICAL1	0.345359	-1.86935	GSE83139	38	67	1
CRTAP	0.359443	2.0053	GSE83139	38	67	1
HLA-C	0.348417	1.35981	GSE83139	38	67	1
SRSF3	0.347299	1.47308	GSE83139	38	67	1
AFAP1L2	0.349549	-1.86726	GSE83139	38	67	1
MRPL42	0.345894	1.45935	GSE83139	38	67	1
DENND2C	0.351582	-1.56624	GSE83139	38	67	1
ZFP36L1	0.345498	-1.30447	GSE83139	38	67	1
C19orf21	0.350439	-1.76194	GSE83139	38	67	1
PPWD1	0.346667	-1.78224	GSE83139	38	67	1
ADH5	0.34767	-1.90832	GSE83139	38	67	1
ZNF563	0.345498	-1.64196	GSE83139	38	67	1
YIPF2	0.345498	-1.64004	GSE83139	38	67	1
ZBTB47	0.348417	-1.75402	GSE83139	38	67	1
MIR3682	0.353756	-1.61256	GSE83139	38	67	1
RNASE4	0.366962	2.0806	GSE83139	38	67	1
GPR89B	0.348417	-1.3382	GSE83139	38	67	1
RIPK4	0.349674	-1.55171	GSE83139	38	67	1
CUTC	0.345894	-1.79993	GSE83139	38	67	1
WFDC2	0.368001	2.24882	GSE83139	38	67	1
NUFIP2	0.350155	1.68366	GSE83139	38	67	1
SLC25A45	0.359846	1.98943	GSE83139	38	67	1
FLJ37453	0.347575	-1.48634	GSE83139	38	67	1
UNC5A	0.355587	-1.24992	GSE83139	38	67	1
SERPINE1	0.347575	-1.52215	GSE83139	38	67	1
ZEB2	0.355587	-1.71407	GSE83139	38	67	1
PIK3C2B	0.34767	-1.83245	GSE83139	38	67	1
NSFL1C	0.353543	-1.74127	GSE83139	38	67	1
SST	0.351442	-1.41132	GSE83139	38	67	1
POLK	0.353543	-1.86753	GSE83139	38	67	1
CD274	0.36127	-2.04519	GSE83139	38	67	1
ARHGEF9	0.353756	-1.82786	GSE83139	38	67	1
RTN1	0.364428	1.96544	GSE83139	38	67	1
CYP2D6	0.37816	1.704	GSE83139	38	67	1
MRS2P2	0.372674	2.31431	GSE83139	38	67	1
IGFBP5	0.354221	1.78973	GSE83139	38	67	1
MECOM	0.354132	-1.35865	GSE83139	38	67	1
EZR	0.355587	1.50685	GSE83139	38	67	1
HTRA1	0.361299	-1.60297	GSE83139	38	67	1
STRBP	0.362643	2.20504	GSE83139	38	67	1
XAF1	0.359981	-1.30271	GSE83139	38	67	1
HOXB3	0.362643	-1.50939	GSE83139	38	67	1
NHSL1	0.353931	-1.81182	GSE83139	38	67	1
PIEZO1	0.362643	-1.00518	GSE83139	38	67	1
SCYL3	0.377717	2.31477	GSE83139	38	67	1
HAUS7	0.359527	-1.68865	GSE83139	38	67	1
SPSB3	0.376958	2.30297	GSE83139	38	67	1
CDK5RAP1	0.354191	-1.80238	GSE83139	38	67	1
SCARNA16	0.379345	2.37457	GSE83139	38	67	1
KPNA2	0.363277	1.98579	GSE83139	38	67	1
NID1	0.361419	-1.60065	GSE83139	38	67	1
TUBB	0.365103	-1.44957	GSE83139	38	67	1
UXS1	0.357256	-1.61355	GSE83139	38	67	1
VWF	0.366108	-0.709336	GSE83139	38	67	1
LAMP2	0.361419	1.57737	GSE83139	38	67	1
HSPA1B	0.366312	1.43262	GSE83139	38	67	1
ACVRL1	0.366212	-0.746918	GSE83139	38	67	1
AMIGO1	0.380599	2.6819	GSE83139	38	67	1
GRIA2	0.363362	1.93901	GSE83139	38	67	1
ATP6V1G1	0.370597	1.00615	GSE83139	38	67	1
DHFRL1	0.357356	-1.68416	GSE83139	38	67	1
MAPK7	0.367591	-1.54049	GSE83139	38	67	1
SNHG11	0.363362	-1.82427	GSE83139	38	67	1
GAP43	0.372545	2.05042	GSE83139	38	67	1
LRIG1	0.370597	1.88512	GSE83139	38	67	1
TMEM66	0.377717	-1.59583	GSE83139	38	67	1
CLCN5	0.362643	-1.81755	GSE83139	38	67	1
LOXL2	0.367591	-1.85307	GSE83139	38	67	1
ZP3	0.382326	2.37322	GSE83139	38	67	1
GPATCH8	0.366312	1.77842	GSE83139	38	67	1
TMEM184A	0.377717	1.71609	GSE83139	38	67	1
RNF135	0.362643	-1.63859	GSE83139	38	67	1
NOTCH2NL	0.366312	-1.47474	GSE83139	38	67	1
ZNF697	0.374924	2.19623	GSE83139	38	67	1
PHLDB1	0.366312	-1.4065	GSE83139	38	67	1
MRPL34	0.373054	1.79832	GSE83139	38	67	1
PMS2P1	0.364546	-1.52748	GSE83139	38	67	1
BRF2	0.364622	-1.85419	GSE83139	38	67	1
AEBP1	0.370569	-1.50884	GSE83139	38	67	1
YAF2	0.364546	-1.64164	GSE83139	38	67	1
GBP4	0.373054	-0.71345	GSE83139	38	67	1
BPIFC	0.370597	-1.92859	GSE83139	38	67	1
TMEM176B	0.370597	1.89743	GSE83139	38	67	1
ATRIP	0.373066	-1.50993	GSE83139	38	67	1
GRIP1	0.371343	-1.90119	GSE83139	38	67	1
TET2	0.377592	2.14796	GSE83139	38	67	1
CLK1	0.372684	1.64806	GSE83139	38	67	1
IPO8	0.367591	-1.80436	GSE83139	38	67	1
RIN2	0.370597	1.40905	GSE83139	38	67	1
CA4	0.388201	1.04337	GSE83139	38	67	1
LY6E	0.377969	1.70001	GSE83139	38	67	1
LPCAT3	0.370569	-1.71099	GSE83139	38	67	1
NOC2L	0.372574	1.30761	GSE83139	38	67	1
LOC100134317	0.377289	-1.22947	GSE83139	38	67	1
TULP4	0.37816	-1.77733	GSE83139	38	67	1
NPAT	0.380884	1.99358	GSE83139	38	67	1
UBXN11	0.374443	-1.57391	GSE83139	38	67	1
CERS2	0.372046	-1.73858	GSE83139	38	67	1
HIST1H4B	0.380007	0.958808	GSE83139	38	67	1
NMNAT1	0.370597	-1.88766	GSE83139	38	67	1
MYO5C	0.372674	-1.70945	GSE83139	38	67	1
NOC3L	0.372674	-1.7	GSE83139	38	67	1
LOC441455	0.37816	-1.64243	GSE83139	38	67	1
NUTF2	0.373066	-1.48007	GSE83139	38	67	1
PHF21B	0.374786	-1.21348	GSE83139	38	67	1
ITIH4	0.377717	-1.71259	GSE83139	38	67	1
CARD10	0.375128	-1.65655	GSE83139	38	67	1
PRSS8	0.388944	1.78789	GSE83139	38	67	1
GALM	0.37816	-1.84099	GSE83139	38	67	1
BAIAP2L1	0.373054	-1.62213	GSE83139	38	67	1
HINFP	0.373066	-2.07686	GSE83139	38	67	1
PLXNB2	0.377717	1.52149	GSE83139	38	67	1
NT5C1B-RDH14	0.380599	1.89529	GSE83139	38	67	1
ZNF329	0.373054	-1.87569	GSE83139	38	67	1
KLF11	0.373054	-1.62911	GSE83139	38	67	1
PRIM1	0.382326	2.15473	GSE83139	38	67	1
C9orf125	0.380599	1.94825	GSE83139	38	67	1
RIC3	0.380007	1.74112	GSE83139	38	67	1
FGF14-IT1	0.373521	-1.5891	GSE83139	38	67	1
EIF4A3	0.381344	1.71225	GSE83139	38	67	1
NANOS1	0.381344	1.63456	GSE83139	38	67	1
MOB4	0.380007	2.00016	GSE83139	38	67	1
SLC12A8	0.374786	-1.72454	GSE83139	38	67	1
LHFP	0.380599	-1.70228	GSE83139	38	67	1
TMEM48	0.383419	2.16097	GSE83139	38	67	1
IFITM2	0.374443	-1.4756	GSE83139	38	67	1
AMIGO2	0.380599	-1.25154	GSE83139	38	67	1
RGS14	0.37816	-1.81167	GSE83139	38	67	1
EFS	0.380599	-1.57754	GSE83139	38	67	1
TMEM132D	0.388475	2.37911	GSE83139	38	67	1
FKBP1A-SDCBP2	0.377717	-1.36811	GSE83139	38	67	1
C15orf38	0.381344	-1.58006	GSE83139	38	67	1
TNFRSF1A	0.37816	-1.44361	GSE83139	38	67	1
BST2	0.381344	-1.63882	GSE83139	38	67	1
ADM2	0.380007	-1.43808	GSE83139	38	67	1
MYRIP	0.37816	-1.75858	GSE83139	38	67	1
ALPK1	0.382326	-0.946415	GSE83139	38	67	1
SAMHD1	0.377717	-1.61738	GSE83139	38	67	1
C6orf211	0.37816	-1.87038	GSE83139	38	67	1
CAMK2N2	0.377717	-1.53584	GSE83139	38	67	1
MTRNR2L1	0.380007	0.850682	GSE83139	38	67	1
LRRC17	0.382326	-1.85185	GSE83139	38	67	1
SLC30A6	0.37816	-1.9105	GSE83139	38	67	1
PDE1B	0.382326	-1.63085	GSE83139	38	67	1
ATG9B	0.382349	-1.97998	GSE83139	38	67	1
GPR126	0.380599	-0.571203	GSE83139	38	67	1
TIPARP	0.384767	2.00622	GSE83139	38	67	1
RPPH1	0.390079	1.50413	GSE83139	38	67	1
COL27A1	0.380007	-1.44888	GSE83139	38	67	1
SAP30L	0.37816	-1.97911	GSE83139	38	67	1
PDE1A	0.384173	-1.55225	GSE83139	38	67	1
GPRIN1	0.380599	-1.52904	GSE83139	38	67	1
C16orf80	0.385313	2.09087	GSE83139	38	67	1
FAM107B	0.389309	1.99061	GSE83139	38	67	1
ZNF780B	0.380599	-1.68653	GSE83139	38	67	1
FER	0.381293	-1.73999	GSE83139	38	67	1
SDC2	0.382546	1.76995	GSE83139	38	67	1
FZD3	0.388201	1.90974	GSE83139	38	67	1
IL10	0.385807	-0.449153	GSE83139	38	67	1
KLF13	0.389309	1.99599	GSE83139	38	67	1
GNPTAB	0.382326	-1.83012	GSE83139	38	67	1
PPP4R4	0.398561	2.24562	GSE83139	38	67	1
UBE2Q2	0.381293	-1.55636	GSE83139	38	67	1
TMEM169	0.383419	-1.46361	GSE83139	38	67	1
FAM190A	0.381344	-2.05233	GSE83139	38	67	1
ELP3	0.381344	-1.81823	GSE83139	38	67	1
SRPK2	0.387395	-1.83344	GSE83139	38	67	1
PTPLAD2	0.388201	-1.59468	GSE83139	38	67	1
GBAS	0.385889	1.67077	GSE83139	38	67	1
ASRGL1	0.381344	-1.74281	GSE83139	38	67	1
SP100	0.388201	1.74565	GSE83139	38	67	1
ARHGAP27	0.388201	-1.03148	GSE83139	38	67	1
GPR114	0.386244	-1.7992	GSE83139	38	67	1
PGRMC2	0.387418	1.46608	GSE83139	38	67	1
TXLNG	0.388201	1.75086	GSE83139	38	67	1
MAGED1	0.386244	1.72313	GSE83139	38	67	1
TRNP1	0.382349	-1.58506	GSE83139	38	67	1
OLFM2	0.387878	1.22866	GSE83139	38	67	1
FBXL15	0.383348	-1.40222	GSE83139	38	67	1
ADCK5	0.384767	-0.947299	GSE83139	38	67	1
STK32B	0.40617	1.17676	GSE83139	38	67	1
GSTT2B	0.389309	-0.911799	GSE83139	38	67	1
WAPAL	0.389309	1.75812	GSE83139	38	67	1
GRAMD3	0.384173	-1.91398	GSE83139	38	67	1
RASEF	0.388475	-0.792148	GSE83139	38	67	1
PITPNM2	0.389309	-1.87773	GSE83139	38	67	1
CCNE2	0.384767	-1.4229	GSE83139	38	67	1
LRR1	0.388475	-1.80308	GSE83139	38	67	1
PDGFRL	0.384767	-1.93172	GSE83139	38	67	1
IL1RAP	0.388201	-1.36018	GSE83139	38	67	1
TMEM56-RWDD3	0.384767	-1.69066	GSE83139	38	67	1
ZNF350	0.385105	-2.03115	GSE83139	38	67	1
LOC389765	0.385426	-1.55308	GSE83139	38	67	1
AMOTL1	0.388201	-1.51121	GSE83139	38	67	1
GAA	0.39567	1.7693	GSE83139	38	67	1
PEG3	0.390079	1.93406	GSE83139	38	67	1
TRIM16	0.388737	-1.7664	GSE83139	38	67	1
CSRNP1	0.398395	1.80325	GSE83139	38	67	1
PSMB4	0.398395	-1.51907	GSE83139	38	67	1
MIR3128	0.394466	-1.46992	GSE83139	38	67	1
TPRG1	0.394004	-0.430443	GSE83139	38	67	1
NBR2	0.389309	-2.0132	GSE83139	38	67	1
RPH3A	0.402049	2.10557	GSE83139	38	67	1
LACC1	0.388475	-1.6543	GSE83139	38	67	1
ARHGEF3	0.392959	2.06615	GSE83139	38	67	1
HTRA3	0.394829	-0.506382	GSE83139	38	67	1
HSP90AB1	0.39322	0.721261	GSE83139	38	67	1
SMA5	0.388737	-1.38491	GSE83139	38	67	1
LOC100129387	0.388737	-1.52373	GSE83139	38	67	1
FSIP2	0.389309	-1.78033	GSE83139	38	67	1
DUOXA1	0.392959	-1.05176	GSE83139	38	67	1
PLCE1	0.389309	-1.48557	GSE83139	38	67	1
KIAA1217	0.390079	-1.73081	GSE83139	38	67	1
RAD51D	0.390079	-1.7922	GSE83139	38	67	1
ZNF746	0.389309	-1.67563	GSE83139	38	67	1
DDX23	0.390079	-1.79528	GSE83139	38	67	1
C16orf91	0.39786	-1.62395	GSE83139	38	67	1
BNIP3	0.398395	-1.65496	GSE83139	38	67	1
TM4SF1	0.389685	-1.10126	GSE83139	38	67	1
GNPTG	0.398437	1.53478	GSE83139	38	67	1
AKAP6	0.390079	-1.96102	GSE83139	38	67	1
INADL	0.39567	-1.71014	GSE83139	38	67	1
ITSN2	0.398395	1.64376	GSE83139	38	67	1
ZNF434	0.390079	-1.84162	GSE83139	38	67	1
CTC1	0.390079	-1.41626	GSE83139	38	67	1
RGPD4	0.390127	-1.15745	GSE83139	38	67	1
PI4K2A	0.390376	-1.70905	GSE83139	38	67	1
ZMAT4	0.398561	-1.97425	GSE83139	38	67	1
STX12	0.395717	-1.73715	GSE83139	38	67	1
SIAH2	0.410357	2.06437	GSE83139	38	67	1
BEGAIN	0.399133	-1.34307	GSE83139	38	67	1
DNAJC18	0.392959	-1.7542	GSE83139	38	67	1
LZTS1	0.398395	-1.50121	GSE83139	38	67	1
ANGPTL1	0.410357	2.13492	GSE83139	38	67	1
NMNAT3	0.393575	-1.83618	GSE83139	38	67	1
ZNF471	0.392959	-1.83135	GSE83139	38	67	1
C11orf93	0.399737	-1.87005	GSE83139	38	67	1
PHF15	0.408586	1.71126	GSE83139	38	67	1
NPC1L1	0.393461	-1.85464	GSE83139	38	67	1
TRIM59	0.39567	-1.84822	GSE83139	38	67	1
TIGD2	0.420993	2.31803	GSE83139	38	67	1
ARL4C	0.401771	1.92623	GSE83139	38	67	1
TRAPPC4	0.398395	1.48527	GSE83139	38	67	1
CPSF7	0.40617	1.74172	GSE83139	38	67	1
FAH	0.399133	-1.80611	GSE83139	38	67	1
ZSWIM7	0.398395	-1.62059	GSE83139	38	67	1
HSP90AA1	0.399737	0.872406	GSE83139	38	67	1
STK38L	0.398395	-1.59516	GSE83139	38	67	1
CAV1	0.401771	-1.7659	GSE83139	38	67	1
PIGR	0.410766	1.16509	GSE83139	38	67	1
ST6GALNAC4	0.398395	-1.48394	GSE83139	38	67	1
SH3PXD2B	0.401771	-1.37447	GSE83139	38	67	1
ASB8	0.398561	-1.82279	GSE83139	38	67	1
TET3	0.40617	-1.39548	GSE83139	38	67	1
SSTR5	0.421378	1.82244	GSE83139	38	67	1
TUBA1C	0.398395	-1.23661	GSE83139	38	67	1
SPATA6	0.409838	1.9948	GSE83139	38	67	1
PAX6	0.398561	1.09172	GSE83139	38	67	1
TRIM45	0.402716	-1.75862	GSE83139	38	67	1
ANKRD50	0.398395	-1.81614	GSE83139	38	67	1
GTF2H2	0.398395	-1.43749	GSE83139	38	67	1
LOC644649	0.398395	-1.2177	GSE83139	38	67	1
CHID1	0.408722	1.72204	GSE83139	38	67	1
YTHDF3	0.40909	1.82824	GSE83139	38	67	1
RABL2B	0.418414	1.83302	GSE83139	38	67	1
CDKL5	0.410357	-1.41893	GSE83139	38	67	1
RNF31	0.401771	-1.6591	GSE83139	38	67	1
BTN3A3	0.410357	-1.56603	GSE83139	38	67	1
CENPB	0.419626	1.63761	GSE83139	38	67	1
LRWD1	0.431822	2.29175	GSE83139	38	67	1
MLLT4	0.408722	-1.63467	GSE83139	38	67	1
SPTAN1	0.40617	-1.59313	GSE83139	38	67	1
TANC2	0.409588	-1.82835	GSE83139	38	67	1
SORBS1	0.410357	-1.50329	GSE83139	38	67	1
CYP39A1	0.410357	-1.9938	GSE83139	38	67	1
MS4A8B	0.41103	0.843135	GSE83139	38	67	1
TCF4	0.410357	1.7463	GSE83139	38	67	1
KIRREL2	0.408722	-1.54133	GSE83139	38	67	1
SLC10A7	0.40617	-1.54308	GSE83139	38	67	1
C6orf62	0.415169	-1.38143	GSE83139	38	67	1
PLEKHH1	0.40909	-1.50252	GSE83139	38	67	1
SLC36A1	0.40617	-1.66552	GSE83139	38	67	1
HDHD2	0.409838	-1.7255	GSE83139	38	67	1
LOC283335	0.423694	1.90008	GSE83139	38	67	1
SLC9B1	0.414523	-1.41711	GSE83139	38	67	1
ARID4B	0.41103	1.53653	GSE83139	38	67	1
ATF6	0.410766	-1.85434	GSE83139	38	67	1
GSN	0.410357	1.18558	GSE83139	38	67	1
CCDC109B	0.410357	-1.66151	GSE83139	38	67	1
EHD2	0.414523	-1.45378	GSE83139	38	67	1
FRG1B	0.41977	1.55474	GSE83139	38	67	1
MCM7	0.409588	-1.69219	GSE83139	38	67	1
TMEM218	0.410357	-1.82524	GSE83139	38	67	1
CYP2D7P1	0.43426	1.93933	GSE83139	38	67	1
BCAT2	0.414523	-1.58998	GSE83139	38	67	1
USP9X	0.415169	1.50282	GSE83139	38	67	1
SLC7A5	0.410357	-1.50993	GSE83139	38	67	1
WDR41	0.413676	-1.72048	GSE83139	38	67	1
WWTR1	0.4168	-1.41319	GSE83139	38	67	1
FKBP9	0.413203	1.27973	GSE83139	38	67	1
TTC38	0.4168	-1.3836	GSE83139	38	67	1
TDO2	0.419252	-1.47637	GSE83139	38	67	1
PMS2	0.412099	-1.52334	GSE83139	38	67	1
LOC100132891	0.421667	-1.45181	GSE83139	38	67	1
CTSA	0.416096	1.59883	GSE83139	38	67	1
TMEM50A	0.417684	-1.6578	GSE83139	38	67	1
PPP6C	0.418995	-1.84747	GSE83139	38	67	1
NR4A3	0.436203	2.36267	GSE83139	38	67	1
SH3TC1	0.419626	-1.81491	GSE83139	38	67	1
DYRK4	0.415169	-1.5642	GSE83139	38	67	1
STK24	0.415169	-1.4739	GSE83139	38	67	1
NOP2	0.41871	-1.83679	GSE83139	38	67	1
TRA2B	0.419353	1.56579	GSE83139	38	67	1
FARSB	0.423694	1.95502	GSE83139	38	67	1
GGT1	0.419626	-0.608689	GSE83139	38	67	1
PCDHB5	0.421849	-1.64776	GSE83139	38	67	1
MAN2B2	0.425947	1.63494	GSE83139	38	67	1
C2CD2	0.421257	-1.35681	GSE83139	38	67	1
CXCR7	0.425947	-1.07607	GSE83139	38	67	1
CIB2	0.425947	-1.17915	GSE83139	38	67	1
MDK	0.422164	1.41388	GSE83139	38	67	1
DDX28	0.436203	1.89376	GSE83139	38	67	1
EDNRB	0.4266	-0.555338	GSE83139	38	67	1
ZNF195	0.41977	-1.80599	GSE83139	38	67	1
TOMM34	0.422486	-1.76832	GSE83139	38	67	1
KGFLP2	0.430672	1.7036	GSE83139	38	67	1
SETD8	0.420326	-1.34253	GSE83139	38	67	1
TCEAL4	0.425217	1.1391	GSE83139	38	67	1
EIF5A	0.422579	0.898315	GSE83139	38	67	1
CAMK1	0.422262	-1.27427	GSE83139	38	67	1
S100A16	0.422262	-1.28262	GSE83139	38	67	1
TRPA1	0.42981	-1.1971	GSE83139	38	67	1
SYT16	0.420234	-1.82972	GSE83139	38	67	1
PCDHB16	0.441056	1.86217	GSE83139	38	67	1
NFE2L3	0.428173	-1.32038	GSE83139	38	67	1
FHDC1	0.428647	-1.10585	GSE83139	38	67	1
MYOZ1	0.448053	2.45225	GSE83139	38	67	1
ADAP2	0.421667	-1.63631	GSE83139	38	67	1
MPV17L2	0.421849	-1.71867	GSE83139	38	67	1
BMPER	0.448357	2.95237	GSE83139	38	67	1
ATP6AP1L	0.431822	-1.56821	GSE83139	38	67	1
COL6A2	0.433064	-1.34704	GSE83139	38	67	1
MFAP2	0.428514	-1.00605	GSE83139	38	67	1
SRSF5	0.428647	1.20425	GSE83139	38	67	1
EFHA1	0.431822	1.68241	GSE83139	38	67	1
LOC100128164	0.443	1.02984	GSE83139	38	67	1
DLEU1	0.427702	-1.7682	GSE83139	38	67	1
FAM59B	0.434517	-0.613325	GSE83139	38	67	1
TCTA	0.428173	-1.81515	GSE83139	38	67	1
SUCLG2	0.434517	1.76113	GSE83139	38	67	1
ZSCAN5A	0.435149	-1.77412	GSE83139	38	67	1
SIK2	0.435149	1.68734	GSE83139	38	67	1
TOMM5	0.43426	1.4248	GSE83139	38	67	1
HMGN5	0.433064	1.53475	GSE83139	38	67	1
C19orf55	0.435149	-1.52502	GSE83139	38	67	1
CDKAL1	0.433813	-1.57596	GSE83139	38	67	1
COL4A2	0.431822	-1.34122	GSE83139	38	67	1
BCL2L15	0.435149	-0.376514	GSE83139	38	67	1
GDA	0.432534	-1.85239	GSE83139	38	67	1
ECH1	0.435149	-1.35236	GSE83139	38	67	1
GOLGA3	0.435149	-1.72521	GSE83139	38	67	1
DHRS2	0.43426	-1.82952	GSE83139	38	67	1
FKBPL	0.433813	-2.08172	GSE83139	38	67	1
FAM115C	0.432029	-1.62074	GSE83139	38	67	1
HS6ST1	0.445576	1.61935	GSE83139	38	67	1
INTS4	0.432466	-1.7688	GSE83139	38	67	1
WDR49	0.452468	0.811183	GSE83139	38	67	1
FANCE	0.443	-1.33492	GSE83139	38	67	1
IL13RA2	0.452826	0.702216	GSE83139	38	67	1
SUV39H2	0.45045	2.19743	GSE83139	38	67	1
ZBTB10	0.433813	-1.69478	GSE83139	38	67	1
LRRC36	0.433813	-1.7253	GSE83139	38	67	1
CCDC97	0.433813	-1.57777	GSE83139	38	67	1
VANGL1	0.443208	-0.456185	GSE83139	38	67	1
PTPRG	0.439696	-1.5053	GSE83139	38	67	1
HIST1H4A	0.443	-0.331579	GSE83139	38	67	1
MEF2C	0.444782	-1.73256	GSE83139	38	67	1
PCK2	0.435149	-1.62625	GSE83139	38	67	1
TCTEX1D2	0.445576	1.52673	GSE83139	38	67	1
PTTG1	0.435149	-1.7226	GSE83139	38	67	1
GRIK1-AS2	0.445576	-1.52278	GSE83139	38	67	1
COMMD4	0.445576	1.72681	GSE83139	38	67	1
INMT	0.445576	-0.466485	GSE83139	38	67	1
UCKL1	0.435149	-1.4985	GSE83139	38	67	1
GRIN2A	0.445576	1.96592	GSE83139	38	67	1
XKR4	0.445576	-1.70515	GSE83139	38	67	1
FAM160A1	0.445576	-1.36624	GSE83139	38	67	1
CDC26	0.445576	1.44038	GSE83139	38	67	1
ECM1	0.441006	-1.63116	GSE83139	38	67	1
TTC39C	0.445576	1.92875	GSE83139	38	67	1
ACAT1	0.448357	-1.53236	GSE83139	38	67	1
HAUS3	0.440556	-1.52297	GSE83139	38	67	1
H3F3A	0.445576	0.860371	GSE83139	38	67	1
FAM3B	0.448964	1.76016	GSE83139	38	67	1
EGLN1	0.443908	-1.7412	GSE83139	38	67	1
LGALS4	0.452468	0.706823	GSE83139	38	67	1
FAM102A	0.445576	-1.55439	GSE83139	38	67	1
ZNF382	0.442639	-1.78252	GSE83139	38	67	1
DOLK	0.45045	1.66679	GSE83139	38	67	1
HNRPDL	0.445576	1.16586	GSE83139	38	67	1
KAAG1	0.445576	-1.39022	GSE83139	38	67	1
PLP1	0.447656	-0.628819	GSE83139	38	67	1
NFU1	0.445576	1.55827	GSE83139	38	67	1
ZNF138	0.442639	-1.52402	GSE83139	38	67	1
HES1	0.445576	1.49349	GSE83139	38	67	1
CCDC57	0.448053	1.47042	GSE83139	38	67	1
ZNF410	0.444782	-1.75285	GSE83139	38	67	1
OBSCN	0.448053	-1.47807	GSE83139	38	67	1
NPAS4	0.454597	2.29189	GSE83139	38	67	1
YOD1	0.449051	1.95281	GSE83139	38	67	1
SERTAD4	0.448905	-1.48696	GSE83139	38	67	1
GSTA2	0.44847	-1.11011	GSE83139	38	67	1
SPON1	0.448964	-1.21577	GSE83139	38	67	1
KIAA0556	0.449596	1.47148	GSE83139	38	67	1
PPP4C	0.445322	-1.22098	GSE83139	38	67	1
SNX16	0.45045	1.9698	GSE83139	38	67	1
ESAM	0.449051	-0.915925	GSE83139	38	67	1
DNAJB9	0.44847	-1.6608	GSE83139	38	67	1
ZNF418	0.445576	-1.78585	GSE83139	38	67	1
MRPS18A	0.448905	1.65222	GSE83139	38	67	1
PDCD5	0.44847	1.3412	GSE83139	38	67	1
KLK1	0.450217	-0.909072	GSE83139	38	67	1
EBP	0.447583	-1.80466	GSE83139	38	67	1
RAB4B	0.445576	-1.49273	GSE83139	38	67	1
FICD	0.445576	-1.48402	GSE83139	38	67	1
HPSE	0.45045	-1.31255	GSE83139	38	67	1
SLC43A2	0.452468	1.33597	GSE83139	38	67	1
RNF123	0.445576	-1.36345	GSE83139	38	67	1
ATP5L2	0.452468	0.871836	GSE83139	38	67	1
LRP1	0.445576	-1.39246	GSE83139	38	67	1
ECHDC1	0.448053	-1.59977	GSE83139	38	67	1
PIGP	0.449051	-1.44403	GSE83139	38	67	1
C11orf70	0.450816	-1.56441	GSE83139	38	67	1
ACTA2	0.446243	-1.8047	GSE83139	38	67	1
SLC38A6	0.446243	-1.60986	GSE83139	38	67	1
GALNT7	0.452468	1.75683	GSE83139	38	67	1
SULT1E1	0.451168	-0.450161	GSE83139	38	67	1
ALKBH8	0.447583	-1.61103	GSE83139	38	67	1
MSRB3	0.451168	-1.58275	GSE83139	38	67	1
ABI3BP	0.452468	-1.58525	GSE83139	38	67	1
FGD6	0.448053	-1.62231	GSE83139	38	67	1
CTNS	0.448053	-1.28045	GSE83139	38	67	1
ZNF83	0.449051	-1.66115	GSE83139	38	67	1
KLF10	0.450816	1.78596	GSE83139	38	67	1
TCEAL1	0.45045	1.79749	GSE83139	38	67	1
ROBO2	0.45045	1.59508	GSE83139	38	67	1
RBMX2	0.448964	-1.52698	GSE83139	38	67	1
ADRA2A	0.452468	1.61582	GSE83139	38	67	1
PDGFD	0.452468	-1.25617	GSE83139	38	67	1
C1QTNF7	0.452468	-1.87832	GSE83139	38	67	1
RAMP1	0.452468	-0.672118	GSE83139	38	67	1
METTL21B	0.450544	-1.96938	GSE83139	38	67	1
CSDA	0.45045	-1.11173	GSE83139	38	67	1
ALB	0.449051	-1.35272	GSE83139	38	67	1
MYL9	0.452826	-1.31025	GSE83139	38	67	1
RPL13A	0.452468	0.958742	GSE83139	38	67	1
MYH15	0.452826	-0.492165	GSE83139	38	67	1
RSRC2	0.452468	1.3188	GSE83139	38	67	1
MPP5	0.45045	-1.69569	GSE83139	38	67	1
NUDCD2	0.453833	1.63402	GSE83139	38	67	1
CHADL	0.452468	-1.45787	GSE83139	38	67	1
PAPOLB	0.469258	1.26805	GSE83139	38	67	1
HSPA8	0.45045	1.29697	GSE83139	38	67	1
TOMM7	0.452468	0.954207	GSE83139	38	67	1
FAM155A	0.454597	1.80909	GSE83139	38	67	1
IPPK	0.452468	-1.55435	GSE83139	38	67	1
OLFML1	0.454351	-1.3969	GSE83139	38	67	1
LIMK1	0.454351	-0.683065	GSE83139	38	67	1
NAALAD2	0.45045	-1.94568	GSE83139	38	67	1
KDELC2	0.45045	-1.45138	GSE83139	38	67	1
CDH12	0.454351	-1.49812	GSE83139	38	67	1
UBE2D4	0.452468	-1.77136	GSE83139	38	67	1
MRPS12	0.452468	-1.55235	GSE83139	38	67	1
HMGB1	0.457649	1.0307	GSE83139	38	67	1
RABAC1	0.453833	1.18307	GSE83139	38	67	1
BCL9	0.454597	-1.50705	GSE83139	38	67	1
ARID4A	0.455327	1.64382	GSE83139	38	67	1
ARL6IP1	0.463597	-1.25913	GSE83139	38	67	1
SGCD	0.452468	-1.7025	GSE83139	38	67	1
CIT	0.473956	2.06285	GSE83139	38	67	1
DKK3	0.471713	2.07796	GSE83139	38	67	1
ZNF394	0.469258	1.96858	GSE83139	38	67	1
IMPAD1	0.454597	-1.73249	GSE83139	38	67	1
RHPN2	0.455333	-1.7896	GSE83139	38	67	1
PSPH	0.460063	-1.44463	GSE83139	38	67	1
SEC61A1	0.455706	-1.71829	GSE83139	38	67	1
PGF	0.45927	-0.897282	GSE83139	38	67	1
HDAC7	0.453833	-1.39682	GSE83139	38	67	1
KIAA1644	0.462056	1.66067	GSE83139	38	67	1
FLJ10038	0.452826	-1.49306	GSE83139	38	67	1
PCDHB11	0.452826	-1.69204	GSE83139	38	67	1
CALCRL	0.460919	-1.61897	GSE83139	38	67	1
ZNF423	0.460919	-1.09309	GSE83139	38	67	1
PIM1	0.455706	-1.74223	GSE83139	38	67	1
NXN	0.454351	-1.77776	GSE83139	38	67	1
ZNF275	0.454351	-1.76954	GSE83139	38	67	1
TGFB2	0.455327	-0.735574	GSE83139	38	67	1
NETO2	0.462056	-0.438865	GSE83139	38	67	1
GLIPR1L1	0.473956	1.79426	GSE83139	38	67	1
AMACR	0.462252	1.7474	GSE83139	38	67	1
PDIA3	0.458443	1.13235	GSE83139	38	67	1
LMCD1	0.455327	-1.37547	GSE83139	38	67	1
H3F3AP4	0.457735	0.843276	GSE83139	38	67	1
SUCNR1	0.47953	0.496249	GSE83139	38	67	1
TSR2	0.460063	1.67001	GSE83139	38	67	1
RALB	0.454994	-1.55846	GSE83139	38	67	1
ASPH	0.463597	1.69731	GSE83139	38	67	1
C1orf182	0.458454	-1.5796	GSE83139	38	67	1
SETDB1	0.455706	-1.64264	GSE83139	38	67	1
DKFZp686K1684	0.455706	-1.43119	GSE83139	38	67	1
EDNRA	0.461624	-1.61313	GSE83139	38	67	1
TAF7	0.458454	1.38946	GSE83139	38	67	1
SPINT2	0.463597	1.27111	GSE83139	38	67	1
RASGEF1B	0.461916	-1.92089	GSE83139	38	67	1
ZDHHC6	0.469258	1.94743	GSE83139	38	67	1
TSPAN9	0.47953	1.82291	GSE83139	38	67	1
PIH1D1	0.471675	1.61062	GSE83139	38	67	1
LOC202181	0.459499	-1.34562	GSE83139	38	67	1
NBPF11	0.462252	-0.970494	GSE83139	38	67	1
FMR1	0.468964	1.76881	GSE83139	38	67	1
BRCA2	0.469258	-0.927655	GSE83139	38	67	1
VEGFA	0.469258	1.21747	GSE83139	38	67	1
ZNF264	0.467937	-1.58295	GSE83139	38	67	1
FTH1P3	0.473997	0.955459	GSE83139	38	67	1
KIF21B	0.471675	-1.37403	GSE83139	38	67	1
RAD23B	0.471675	1.15869	GSE83139	38	67	1
MANEA	0.471884	1.82217	GSE83139	38	67	1
SSH2	0.473956	1.67622	GSE83139	38	67	1
B3GNTL1	0.471884	-1.90705	GSE83139	38	67	1
MMGT1	0.468734	-1.83814	GSE83139	38	67	1
KIAA0754	0.46401	-1.84366	GSE83139	38	67	1
LINC00294	0.463597	-1.83547	GSE83139	38	67	1
DAB2	0.467823	-1.11094	GSE83139	38	67	1
NOS3	0.473895	-1.50009	GSE83139	38	67	1
LRRC14	0.466441	-1.62519	GSE83139	38	67	1
RALGAPA1	0.472715	1.38484	GSE83139	38	67	1
RANBP17	0.473895	-1.59718	GSE83139	38	67	1
OAF	0.473956	-1.08101	GSE83139	38	67	1
NOL7	0.473895	1.38247	GSE83139	38	67	1
SELENBP1	0.472715	-1.27749	GSE83139	38	67	1
ZNFX1-AS1	0.471713	1.26154	GSE83139	38	67	1
RORB	0.481074	1.93002	GSE83139	38	67	1
NUS1	0.469258	-1.49185	GSE83139	38	67	1
BTG1	0.472715	1.47685	GSE83139	38	67	1
PTPRF	0.473895	-1.53088	GSE83139	38	67	1
KANK4	0.473956	-1.51635	GSE83139	38	67	1
TMEM47	0.473997	-1.2548	GSE83139	38	67	1
C11orf1	0.473956	1.57039	GSE83139	38	67	1
HSF2BP	0.476841	-1.06561	GSE83139	38	67	1
BCORL1	0.486307	1.69044	GSE83139	38	67	1
CFC1B	0.47953	1.29736	GSE83139	38	67	1
PDSS2	0.480518	1.89341	GSE83139	38	67	1
FUCA1	0.476019	1.75915	GSE83139	38	67	1
SATB1	0.477473	1.93451	GSE83139	38	67	1
LOC100499466	0.475674	-1.26674	GSE83139	38	67	1
CHAC1	0.473895	-1.72565	GSE83139	38	67	1
TMEM55B	0.483513	1.72645	GSE83139	38	67	1
GTF2IRD1	0.473412	-1.48578	GSE83139	38	67	1
CENPW	0.47953	-1.61161	GSE83139	38	67	1
CISD3	0.478448	1.35811	GSE83139	38	67	1
NCOR2	0.475674	1.24694	GSE83139	38	67	1
ADAMTS9	0.47953	-1.45426	GSE83139	38	67	1
N6AMT1	0.474612	-1.70809	GSE83139	38	67	1
PTHLH	0.47953	-1.58415	GSE83139	38	67	1
LOC399744	0.473895	-1.33066	GSE83139	38	67	1
FBXO30	0.473895	-1.56309	GSE83139	38	67	1
SNX10	0.479304	-1.59372	GSE83139	38	67	1
SSBP4	0.480501	1.40463	GSE83139	38	67	1
CDK16	0.473956	-1.42417	GSE83139	38	67	1
SMC3	0.478448	1.44376	GSE83139	38	67	1
PRPH2	0.475674	-1.51783	GSE83139	38	67	1
SLAIN2	0.480518	1.65942	GSE83139	38	67	1
ING1	0.475497	-1.16796	GSE83139	38	67	1
VCPIP1	0.481618	1.79754	GSE83139	38	67	1
FIBIN	0.480726	-0.505039	GSE83139	38	67	1
APBA1	0.474619	-1.62751	GSE83139	38	67	1
SEPT9	0.481074	-1.10924	GSE83139	38	67	1
RPS6KA6	0.487326	1.70758	GSE83139	38	67	1
RPL37A	0.47953	0.678288	GSE83139	38	67	1
PGAP2	0.475674	-1.65455	GSE83139	38	67	1
WBP5	0.479874	1.18185	GSE83139	38	67	1
ZNF704	0.480501	-1.27107	GSE83139	38	67	1
MMRN1	0.482577	1.97437	GSE83139	38	67	1
CRIP2	0.478448	-1.46887	GSE83139	38	67	1
TRAF5	0.47596	-1.64934	GSE83139	38	67	1
ZNF781	0.476841	-1.70451	GSE83139	38	67	1
ZSCAN29	0.476019	-1.49628	GSE83139	38	67	1
FKBP7	0.487612	1.79013	GSE83139	38	67	1
TMEM133	0.495688	2.49235	GSE83139	38	67	1
LOC643201	0.483513	-1.89219	GSE83139	38	67	1
SNX22	0.483513	-1.09121	GSE83139	38	67	1
ENOPH1	0.483513	1.77747	GSE83139	38	67	1
PTK2	0.483513	-1.56742	GSE83139	38	67	1
ITPR3	0.483513	1.5694	GSE83139	38	67	1
RFESD	0.47953	-1.80603	GSE83139	38	67	1
SCD	0.485119	-1.14345	GSE83139	38	67	1
C6orf163	0.486307	-1.72172	GSE83139	38	67	1
GIT2	0.480501	-1.48143	GSE83139	38	67	1
TGFA	0.486307	-0.523188	GSE83139	38	67	1
C19orf46	0.480501	-1.49198	GSE83139	38	67	1
DDRGK1	0.480501	-1.46337	GSE83139	38	67	1
MAP2K7	0.480726	-1.37221	GSE83139	38	67	1
MMRN2	0.487326	-0.725073	GSE83139	38	67	1
GSTT2	0.487626	-1.24931	GSE83139	38	67	1
CENPJ	0.480726	-1.81677	GSE83139	38	67	1
MUDENG	0.486307	-1.78038	GSE83139	38	67	1
SYNGAP1	0.481074	-1.26587	GSE83139	38	67	1
TMEM132B	0.49159	2.01285	GSE83139	38	67	1
N4BP3	0.502142	2.1629	GSE83139	38	67	1
PCM1	0.486045	1.2027	GSE83139	38	67	1
PTCH2	0.489979	-1.21146	GSE83139	38	67	1
PSME3	0.482446	-1.41401	GSE83139	38	67	1
WDFY3-AS2	0.496749	1.61932	GSE83139	38	67	1
AGPAT3	0.49159	1.52584	GSE83139	38	67	1
ESRP1	0.483513	-1.57434	GSE83139	38	67	1
DACT1	0.490919	-1.52277	GSE83139	38	67	1
SCNN1A	0.502838	0.511034	GSE83139	38	67	1
STT3A	0.492793	-1.13912	GSE83139	38	67	1
PLAU	0.489979	-1.18375	GSE83139	38	67	1
GABARAP	0.489979	0.818591	GSE83139	38	67	1
ZNF674	0.483513	-1.65286	GSE83139	38	67	1
WDR20	0.486307	-1.63237	GSE83139	38	67	1
PPIAL4F	0.50406	0.91379	GSE83139	38	67	1
RNF144B	0.486307	-1.69723	GSE83139	38	67	1
GALNT12	0.489979	-1.4729	GSE83139	38	67	1
ABCG5	0.49159	-1.22895	GSE83139	38	67	1
OSMR	0.487612	-0.931227	GSE83139	38	67	1
MIR573	0.493052	-1.44786	GSE83139	38	67	1
G3BP2	0.49159	1.15208	GSE83139	38	67	1
RRAS2	0.486307	-1.38631	GSE83139	38	67	1
ROGDI	0.496172	1.60449	GSE83139	38	67	1
SMEK2	0.493467	1.5265	GSE83139	38	67	1
MCTP2	0.495688	1.62685	GSE83139	38	67	1
SLC31A1	0.487612	-1.5696	GSE83139	38	67	1
RABL5	0.489979	-1.60388	GSE83139	38	67	1
GNPNAT1	0.487612	-1.52835	GSE83139	38	67	1
TSR1	0.491351	-1.66487	GSE83139	38	67	1
SNX7	0.488278	-1.50982	GSE83139	38	67	1
RFX8	0.495688	-0.644302	GSE83139	38	67	1
FAM107A	0.499556	2.05969	GSE83139	38	67	1
TMEM93	0.499507	1.60565	GSE83139	38	67	1
RPS28	0.49159	0.919131	GSE83139	38	67	1
SARS2	0.49159	-1.58066	GSE83139	38	67	1
TPI1P3	0.49159	-1.05802	GSE83139	38	67	1
GRINL1A	0.499507	1.82274	GSE83139	38	67	1
LINC00340	0.496749	-1.14213	GSE83139	38	67	1
POLR2J3	0.493063	-0.956845	GSE83139	38	67	1
FAM160B2	0.49159	-1.3827	GSE83139	38	67	1
MFRP	0.496749	-0.954578	GSE83139	38	67	1
ZC3H11A	0.496172	1.30158	GSE83139	38	67	1
FAM120AOS	0.49217	-1.53284	GSE83139	38	67	1
MAPK12	0.497815	-1.33472	GSE83139	38	67	1
PNP	0.49159	-1.53838	GSE83139	38	67	1
DOCK5	0.495688	-1.0461	GSE83139	38	67	1
DCAF7	0.496749	1.67922	GSE83139	38	67	1
KHDRBS3	0.49217	-1.43752	GSE83139	38	67	1
HK1	0.499507	-1.31562	GSE83139	38	67	1
ISL1	0.495688	1.56435	GSE83139	38	67	1
SNORA12	0.50048	1.18808	GSE83139	38	67	1
GPR37	0.511972	2.43848	GSE83139	38	67	1
PTPRN	0.496749	0.902381	GSE83139	38	67	1
LOC644961	0.499172	0.765968	GSE83139	38	67	1
C21orf63	0.496749	-1.46115	GSE83139	38	67	1
CABP7	0.498133	1.55905	GSE83139	38	67	1
SNRPD2P2	0.495688	-0.811552	GSE83139	38	67	1
RAPGEF5	0.495113	-1.52905	GSE83139	38	67	1
ARPC4	0.496749	1.14524	GSE83139	38	67	1
ZCCHC24	0.499172	-1.20301	GSE83139	38	67	1
CFL1	0.496749	1.06709	GSE83139	38	67	1
IQCJ-SCHIP1	0.499172	-1.50078	GSE83139	38	67	1
TEAD2	0.50054	-1.26195	GSE83139	38	67	1
PLEKHA7	0.495688	-1.41839	GSE83139	38	67	1
RNF44	0.497815	-1.44937	GSE83139	38	67	1
AARSD1	0.496172	-1.57244	GSE83139	38	67	1
FKBP5	0.499507	1.75922	GSE83139	38	67	1
ZFAND3	0.495688	-1.34866	GSE83139	38	67	1
CXCL6	0.501369	-1.06411	GSE83139	38	67	1
APOBEC3F	0.496172	-1.34753	GSE83139	38	67	1
BCAS2	0.499195	1.55618	GSE83139	38	67	1
TRIM28	0.502838	1.61328	GSE83139	38	67	1
MEG8	0.501462	-1.39686	GSE83139	38	67	1
DPY19L1	0.496749	-1.39062	GSE83139	38	67	1
DCP2	0.502142	1.85281	GSE83139	38	67	1
PSEN2	0.501663	1.70827	GSE83139	38	67	1
CLDND2	0.499507	-1.2577	GSE83139	38	67	1
GPI	0.501462	-1.28003	GSE83139	38	67	1
DCAF4L1	0.502142	-1.75905	GSE83139	38	67	1
TOR1A	0.499507	-1.76029	GSE83139	38	67	1
PPP1R36	0.496749	-1.52679	GSE83139	38	67	1
C3orf54	0.502838	-1.06959	GSE83139	38	67	1
KRT18	0.501462	-1.29205	GSE83139	38	67	1
REL	0.51265	1.95543	GSE83139	38	67	1
FAM70B	0.502838	-0.861442	GSE83139	38	67	1
LOC100507547	0.501462	-1.11304	GSE83139	38	67	1
RPS4X	0.499507	0.794823	GSE83139	38	67	1
LDLRAD2	0.503472	-0.760262	GSE83139	38	67	1
GPM6A	0.502838	1.76475	GSE83139	38	67	1
RAB3IP	0.499507	1.23137	GSE83139	38	67	1
LOC283174	0.501462	-1.44494	GSE83139	38	67	1
ECI2	0.502838	-1.58226	GSE83139	38	67	1
CAPN7	0.50406	1.70172	GSE83139	38	67	1
PLAT	0.499507	-1.51832	GSE83139	38	67	1
FGFR2	0.519115	1.12391	GSE83139	38	67	1
DHCR7	0.499507	-1.50992	GSE83139	38	67	1
LRRC37A4	0.509144	1.41461	GSE83139	38	67	1
GMPR	0.515706	1.7983	GSE83139	38	67	1
C3orf80	0.504676	-1.5366	GSE83139	38	67	1
LCA5	0.508057	1.62638	GSE83139	38	67	1
TAS2R13	0.504974	-0.985922	GSE83139	38	67	1
STIM2	0.510076	1.86669	GSE83139	38	67	1
PSMG1	0.509443	1.67004	GSE83139	38	67	1
RLN2	0.500289	-1.62068	GSE83139	38	67	1
C17orf97	0.51973	1.53077	GSE83139	38	67	1
TRPV2	0.504278	-1.26519	GSE83139	38	67	1
MECR	0.51245	1.99853	GSE83139	38	67	1
FUT1	0.502142	-1.67102	GSE83139	38	67	1
MYCT1	0.504266	-0.766551	GSE83139	38	67	1
SPHK1	0.505805	-1.11834	GSE83139	38	67	1
SUGT1P3	0.501532	-1.59419	GSE83139	38	67	1
RSAD1	0.510076	1.64632	GSE83139	38	67	1
PTPN6	0.517552	1.96608	GSE83139	38	67	1
LOC285954	0.509174	-1.05069	GSE83139	38	67	1
EXTL2	0.502838	-1.62234	GSE83139	38	67	1
FEZ1	0.502838	-1.5075	GSE83139	38	67	1
TRAF3IP2-AS1	0.502838	-1.60089	GSE83139	38	67	1
UHMK1	0.510213	1.79497	GSE83139	38	67	1
TMEM86A	0.502838	-1.53874	GSE83139	38	67	1
RILPL1	0.502838	-1.60508	GSE83139	38	67	1
GATAD2A	0.50406	-1.48532	GSE83139	38	67	1
SPINLW1-WFDC6	0.527285	0.888205	GSE83139	38	67	1
PI15	0.511972	-1.7865	GSE83139	38	67	1
ETFB	0.509464	1.30845	GSE83139	38	67	1
SHC1	0.504266	-1.47764	GSE83139	38	67	1
PROC	0.512715	-1.61341	GSE83139	38	67	1
DTD1	0.512715	1.54028	GSE83139	38	67	1
ENC1	0.507415	-1.22139	GSE83139	38	67	1
DPP4	0.512375	1.05264	GSE83139	38	67	1
OSCP1	0.504414	-1.64864	GSE83139	38	67	1
NSUN5P1	0.505518	-1.42117	GSE83139	38	67	1
MFAP3L	0.512375	-1.67945	GSE83139	38	67	1
CYP1B1	0.515287	-1.46886	GSE83139	38	67	1
XG	0.515625	-1.29778	GSE83139	38	67	1
LOC148189	0.510076	-1.45781	GSE83139	38	67	1
SNORD64	0.513179	-1.30477	GSE83139	38	67	1
KIAA1328	0.509144	-1.54241	GSE83139	38	67	1
ARAP1	0.515287	1.62317	GSE83139	38	67	1
LINC00476	0.510076	-1.53186	GSE83139	38	67	1
RHBDF2	0.518185	-1.47171	GSE83139	38	67	1
C12orf69	0.518374	-0.865478	GSE83139	38	67	1
LENG9	0.51973	1.14001	GSE83139	38	67	1
SH2D4A	0.517552	-1.09393	GSE83139	38	67	1
RPL39L	0.510213	-0.850818	GSE83139	38	67	1
COX7B	0.515287	0.888787	GSE83139	38	67	1
C11orf46	0.51973	-1.6728	GSE83139	38	67	1
ETS2	0.513179	-1.46575	GSE83139	38	67	1
SLC44A3	0.519115	-1.3142	GSE83139	38	67	1
PAK2	0.523606	1.6289	GSE83139	38	67	1
IL18	0.519115	-0.987665	GSE83139	38	67	1
SNAI1	0.51973	-1.21241	GSE83139	38	67	1
HLA-F-AS1	0.53186	1.69335	GSE83139	38	67	1
PLEKHG3	0.512715	-1.44885	GSE83139	38	67	1
CCDC126	0.52503	1.82712	GSE83139	38	67	1
ETV4	0.520507	-1.25195	GSE83139	38	67	1
SLC25A43	0.51973	-1.56107	GSE83139	38	67	1
LRRC32	0.51973	-1.43588	GSE83139	38	67	1
ANTXR2	0.51973	-0.856906	GSE83139	38	67	1
UBE2Q2P1	0.514387	-1.50746	GSE83139	38	67	1
PDGFB	0.520507	-0.432793	GSE83139	38	67	1
TRIM47	0.533548	1.83003	GSE83139	38	67	1
EID2B	0.514292	-1.5301	GSE83139	38	67	1
CLIC4	0.51481	-1.3699	GSE83139	38	67	1
MTHFD2L	0.514925	-1.24573	GSE83139	38	67	1
TGFBR2	0.519115	-0.952287	GSE83139	38	67	1
DNAJC17	0.515706	-1.65991	GSE83139	38	67	1
KLHL1	0.517552	-1.47748	GSE83139	38	67	1
CTGF	0.515287	-1.04492	GSE83139	38	67	1
JMJD6	0.526658	1.79453	GSE83139	38	67	1
SNRNP200	0.522218	-1.55489	GSE83139	38	67	1
CBR4	0.51973	-1.53939	GSE83139	38	67	1
CNTN1	0.521931	1.69411	GSE83139	38	67	1
PTDSS1	0.527361	1.69671	GSE83139	38	67	1
C19orf54	0.53528	2.14411	GSE83139	38	67	1
SERPINI2	0.52503	-0.417274	GSE83139	38	67	1
RBBP7	0.52503	1.64913	GSE83139	38	67	1
TCF7L2	0.52503	1.72299	GSE83139	38	67	1
GJA4	0.526519	-0.549425	GSE83139	38	67	1
AIDA	0.527363	1.43938	GSE83139	38	67	1
FGF1	0.526658	-0.613634	GSE83139	38	67	1
GYS1	0.51973	-1.45288	GSE83139	38	67	1
EIF2D	0.52736	1.80459	GSE83139	38	67	1
CYP4F24P	0.524482	-1.41127	GSE83139	38	67	1
LRRC16A	0.526658	1.53392	GSE83139	38	67	1
SNORD36C	0.538001	2.21736	GSE83139	38	67	1
CCDC50	0.52226	-1.51827	GSE83139	38	67	1
BCOR	0.526658	1.62196	GSE83139	38	67	1
ASPSCR1	0.534159	1.54313	GSE83139	38	67	1
PLXNA2	0.529011	1.55576	GSE83139	38	67	1
CD59	0.529011	0.855975	GSE83139	38	67	1
CNOT4	0.526658	-1.56895	GSE83139	38	67	1
TBX3	0.529011	-1.14604	GSE83139	38	67	1
PTS	0.52841	1.42683	GSE83139	38	67	1
LAMC3	0.529175	-1.17416	GSE83139	38	67	1
ENPEP	0.528724	-1.02703	GSE83139	38	67	1
LEO1	0.52503	-1.52029	GSE83139	38	67	1
ADAMTS12	0.528724	-1.33458	GSE83139	38	67	1
TMEM87A	0.528724	-1.51967	GSE83139	38	67	1
C14orf39	0.53528	1.77696	GSE83139	38	67	1
FAM50A	0.52503	-1.32902	GSE83139	38	67	1
NDUFAF4	0.526658	-1.42089	GSE83139	38	67	1
TMEM196	0.53186	1.53885	GSE83139	38	67	1
STARD5	0.53186	-1.3825	GSE83139	38	67	1
CHTF18	0.540895	1.92489	GSE83139	38	67	1
ITPKB	0.53186	-0.377791	GSE83139	38	67	1
RFT1	0.526658	-1.76092	GSE83139	38	67	1
PRND	0.53186	-0.843791	GSE83139	38	67	1
C17orf100	0.53186	-0.93719	GSE83139	38	67	1
AHSA2	0.527363	-1.28597	GSE83139	38	67	1
CCDC39	0.532093	-1.48882	GSE83139	38	67	1
XPO1	0.529011	-1.61058	GSE83139	38	67	1
NXT2	0.538908	2.21801	GSE83139	38	67	1
ZNF778	0.53186	-1.49167	GSE83139	38	67	1
C3orf62	0.526658	-1.63417	GSE83139	38	67	1
POC5	0.527285	-1.53141	GSE83139	38	67	1
PPIAL4D	0.539228	0.653488	GSE83139	38	67	1
GUCY2C	0.533197	-1.2575	GSE83139	38	67	1
DDX3Y	0.527285	-1.80309	GSE83139	38	67	1
MAPK3	0.534392	1.56506	GSE83139	38	67	1
RPAP1	0.527363	-1.65303	GSE83139	38	67	1
RAB27B	0.533222	-0.34834	GSE83139	38	67	1
GJA3	0.543059	0.814832	GSE83139	38	67	1
SNORD102	0.53528	1.55302	GSE83139	38	67	1
LFNG	0.533548	-0.939716	GSE83139	38	67	1
NMUR2	0.533548	-1.37381	GSE83139	38	67	1
SERTAD2	0.533548	1.71374	GSE83139	38	67	1
CRISPLD2	0.530052	-1.27138	GSE83139	38	67	1
SPOCK1	0.528724	-1.47634	GSE83139	38	67	1
RSPRY1	0.53186	-1.53358	GSE83139	38	67	1
SMC6	0.532093	-1.64421	GSE83139	38	67	1
EPN2	0.530114	-1.27867	GSE83139	38	67	1
GLTSCR2	0.535767	1.24432	GSE83139	38	67	1
TMEM45B	0.544077	1.86189	GSE83139	38	67	1
SUSD1	0.532021	-1.64707	GSE83139	38	67	1
CDC5L	0.53342	1.2913	GSE83139	38	67	1
TRAPPC2P1	0.535054	1.36194	GSE83139	38	67	1
CBFA2T3	0.539228	1.75928	GSE83139	38	67	1
RCN3	0.533548	-1.13631	GSE83139	38	67	1
ITGA2	0.532494	-1.13961	GSE83139	38	67	1
ADORA2B	0.53528	-1.55913	GSE83139	38	67	1
RASSF2	0.53528	-0.786215	GSE83139	38	67	1
CNPY2	0.53379	1.20424	GSE83139	38	67	1
PLA2G4C	0.532093	-1.51736	GSE83139	38	67	1
C15orf38-AP3S2	0.535054	-1.57003	GSE83139	38	67	1
CHCHD2	0.53528	1.08567	GSE83139	38	67	1
SNHG9	0.53528	-1.10969	GSE83139	38	67	1
ERBB2IP	0.534015	-1.45238	GSE83139	38	67	1
ADCY3	0.535767	-1.0946	GSE83139	38	67	1
NME9	0.535767	-1.40497	GSE83139	38	67	1
LRRFIP2	0.53342	-1.41847	GSE83139	38	67	1
GLIS2	0.533548	-1.48685	GSE83139	38	67	1
PANK3	0.533353	-1.433	GSE83139	38	67	1
SYTL3	0.545587	2.04604	GSE83139	38	67	1
ZNF426	0.533548	-1.5904	GSE83139	38	67	1
SPON2	0.53342	-1.28376	GSE83139	38	67	1
MIR3685	0.535982	-0.854672	GSE83139	38	67	1
SERAC1	0.53342	-1.48883	GSE83139	38	67	1
PLEKHO1	0.53528	-1.24654	GSE83139	38	67	1
GSDMB	0.535767	-1.15138	GSE83139	38	67	1
POMZP3	0.544077	1.93106	GSE83139	38	67	1
MXRA7	0.535767	1.29196	GSE83139	38	67	1
FBXO18	0.534159	-1.40169	GSE83139	38	67	1
MPP3	0.533812	-1.70836	GSE83139	38	67	1
SCGB2A2	0.537664	-0.527383	GSE83139	38	67	1
ANAPC4	0.53528	-1.44866	GSE83139	38	67	1
SAP130	0.534392	-1.57496	GSE83139	38	67	1
RAB5C	0.539228	1.02252	GSE83139	38	67	1
MTMR7	0.538001	1.64956	GSE83139	38	67	1
DGKG	0.535979	-1.50836	GSE83139	38	67	1
ZNF557	0.53528	-1.40673	GSE83139	38	67	1
JUN	0.539228	1.39522	GSE83139	38	67	1
CCDC124	0.53528	-1.24999	GSE83139	38	67	1
GLCCI1	0.539228	1.53931	GSE83139	38	67	1
ZNF429	0.535767	-1.60831	GSE83139	38	67	1
ENOX1	0.539228	-1.17515	GSE83139	38	67	1
PPIAL4E	0.54962	0.620748	GSE83139	38	67	1
ATP10A	0.539228	-1.11385	GSE83139	38	67	1
PLS3	0.53528	-1.16443	GSE83139	38	67	1
ZNF808	0.53528	-1.39176	GSE83139	38	67	1
TMEM30A	0.537825	1.34598	GSE83139	38	67	1
CYBASC3	0.53528	-1.5634	GSE83139	38	67	1
CAPZB	0.537664	-1.37967	GSE83139	38	67	1
CHST14	0.539228	-1.3964	GSE83139	38	67	1
DAG1	0.535767	-1.30645	GSE83139	38	67	1
MRPS26	0.53528	-1.26825	GSE83139	38	67	1
TOP1P2	0.54459	0.999373	GSE83139	38	67	1
TPI1	0.543464	-0.947065	GSE83139	38	67	1
LRP5L	0.535767	-1.46267	GSE83139	38	67	1
NPDC1	0.539228	1.07176	GSE83139	38	67	1
LOC731275	0.535979	-1.03812	GSE83139	38	67	1
CYBRD1	0.540979	-1.10262	GSE83139	38	67	1
ARID3A	0.542179	1.27967	GSE83139	38	67	1
SNORD7	0.535982	-0.450771	GSE83139	38	67	1
NUDCD1	0.535979	-1.4519	GSE83139	38	67	1
SLU7	0.538908	1.53081	GSE83139	38	67	1
KCNH1	0.551344	2.0865	GSE83139	38	67	1
SFTPD	0.552457	1.42479	GSE83139	38	67	1
IL10RB	0.537664	-1.27913	GSE83139	38	67	1
SEPT3	0.540558	-1.65217	GSE83139	38	67	1
FRZB	0.543258	-0.671305	GSE83139	38	67	1
KCTD15	0.543258	-0.763382	GSE83139	38	67	1
FAM122A	0.545587	1.74043	GSE83139	38	67	1
PIK3IP1	0.539228	-1.45507	GSE83139	38	67	1
NDUFC2	0.544077	-0.948659	GSE83139	38	67	1
C17orf80	0.544077	1.66392	GSE83139	38	67	1
FNBP1L	0.540895	1.44691	GSE83139	38	67	1
TCF3	0.537664	-1.24239	GSE83139	38	67	1
MAP3K6	0.543951	-1.68983	GSE83139	38	67	1
ADCYAP1	0.541223	1.11268	GSE83139	38	67	1
RPP21	0.543713	-1.32898	GSE83139	38	67	1
HLA-DPB1	0.552978	2.15596	GSE83139	38	67	1
DDAH2	0.539228	-1.30526	GSE83139	38	67	1
NIPAL1	0.544077	-1.0662	GSE83139	38	67	1
PTP4A2	0.543258	-1.49084	GSE83139	38	67	1
COL3A1	0.539228	-1.30178	GSE83139	38	67	1
SLC16A4	0.544077	-1.26678	GSE83139	38	67	1
LOC100133331	0.539228	-1.19858	GSE83139	38	67	1
TMED10P1	0.544077	1.06911	GSE83139	38	67	1
TCEB3	0.544077	-1.62153	GSE83139	38	67	1
CYS1	0.545244	-1.44821	GSE83139	38	67	1
PPP1R14C	0.540558	-1.57442	GSE83139	38	67	1
ROD1	0.543464	1.3393	GSE83139	38	67	1
LY96	0.545542	-1.26481	GSE83139	38	67	1
COMMD3	0.544077	1.45308	GSE83139	38	67	1
CDHR2	0.545587	-1.30539	GSE83139	38	67	1
PTPRD	0.552457	1.85408	GSE83139	38	67	1
MEST	0.545795	1.56196	GSE83139	38	67	1
PTPRB	0.544077	-0.819744	GSE83139	38	67	1
BVES	0.554876	0.64457	GSE83139	38	67	1
MSRA	0.554311	2.18465	GSE83139	38	67	1
CNOT8	0.549214	1.56192	GSE83139	38	67	1
RHOBTB1	0.543258	-1.50241	GSE83139	38	67	1
AP4E1	0.543453	-1.34037	GSE83139	38	67	1
ABHD5	0.543746	-1.44065	GSE83139	38	67	1
MARCKS	0.544077	1.11033	GSE83139	38	67	1
AKR7A3	0.54587	-1.46684	GSE83139	38	67	1
GSTM1	0.544077	-1.0903	GSE83139	38	67	1
MRPS31	0.544333	-1.33833	GSE83139	38	67	1
DLC1	0.544077	-1.3951	GSE83139	38	67	1
BAG5	0.545587	-1.60895	GSE83139	38	67	1
C17orf63	0.544333	-1.45107	GSE83139	38	67	1
ProSAPiP1	0.549824	1.39664	GSE83139	38	67	1
C1QTNF5	0.545795	-0.938284	GSE83139	38	67	1
TPST1	0.544077	-1.47265	GSE83139	38	67	1
USP9Y	0.544077	-1.60274	GSE83139	38	67	1
CEP120	0.545244	-1.4532	GSE83139	38	67	1
DSTYK	0.549715	1.67605	GSE83139	38	67	1
RHOJ	0.549824	-1.29369	GSE83139	38	67	1
RNMT	0.549824	1.35994	GSE83139	38	67	1
POTEF	0.544333	-0.688091	GSE83139	38	67	1
LOC100129046	0.544333	-1.4708	GSE83139	38	67	1
SCAI	0.545587	-1.47476	GSE83139	38	67	1
MIR22HG	0.55232	1.59496	GSE83139	38	67	1
PIK3R4	0.545244	-1.432	GSE83139	38	67	1
ZNF407	0.552457	1.56894	GSE83139	38	67	1
HNRNPKP3	0.558964	1.07916	GSE83139	38	67	1
SLC1A4	0.545795	-1.62168	GSE83139	38	67	1
CBR3	0.551344	-0.74927	GSE83139	38	67	1
C21orf88	0.559451	1.76139	GSE83139	38	67	1
STAT4	0.545244	-1.609	GSE83139	38	67	1
CYP20A1	0.552095	-1.54709	GSE83139	38	67	1
PUS10	0.545587	-1.6532	GSE83139	38	67	1
GCHFR	0.545795	-1.40694	GSE83139	38	67	1
KITLG	0.551344	-1.00816	GSE83139	38	67	1
MLL3	0.549824	1.22457	GSE83139	38	67	1
IL4R	0.551344	-0.793405	GSE83139	38	67	1
CWC27	0.549824	-1.41582	GSE83139	38	67	1
HOXB2	0.552226	-0.935743	GSE83139	38	67	1
HAO1	0.559731	0.650129	GSE83139	38	67	1
RBM4B	0.548231	-1.4755	GSE83139	38	67	1
NUAK1	0.552457	1.72044	GSE83139	38	67	1
PAQR3	0.552978	1.72875	GSE83139	38	67	1
GSTM3	0.55232	-1.54289	GSE83139	38	67	1
RUNX2	0.551344	-1.33718	GSE83139	38	67	1
ZNF552	0.551344	-1.23317	GSE83139	38	67	1
SEMA4F	0.548317	-1.43037	GSE83139	38	67	1
IMP4	0.550783	-1.4502	GSE83139	38	67	1
TUBB4A	0.552457	-0.485082	GSE83139	38	67	1
NLRP1	0.552457	-1.00176	GSE83139	38	67	1
BANK1	0.559451	1.48037	GSE83139	38	67	1
TEF	0.549824	-1.54921	GSE83139	38	67	1
MIPOL1	0.553874	1.56965	GSE83139	38	67	1
P2RY6	0.552789	-0.348947	GSE83139	38	67	1
ZNRF3	0.549755	-1.24799	GSE83139	38	67	1
CNRIP1	0.552978	1.67669	GSE83139	38	67	1
RNU86	0.549824	-1.07437	GSE83139	38	67	1
TUB	0.554759	1.93312	GSE83139	38	67	1
CFD	0.559451	1.66804	GSE83139	38	67	1
CDC42EP3	0.552457	1.26423	GSE83139	38	67	1
KLHL12	0.552978	1.70734	GSE83139	38	67	1
SERPINA6	0.552978	1.31898	GSE83139	38	67	1
PDE12	0.55399	1.65562	GSE83139	38	67	1
CACNG4	0.552978	-1.39295	GSE83139	38	67	1
STK11IP	0.55232	-1.00746	GSE83139	38	67	1
ZNF540	0.551344	-1.44302	GSE83139	38	67	1
ANKRD17	0.552789	1.3715	GSE83139	38	67	1
SH3RF1	0.551344	-1.49573	GSE83139	38	67	1
GTF2H1	0.55356	1.64865	GSE83139	38	67	1
IPO7	0.552978	1.38487	GSE83139	38	67	1
FXC1	0.552457	-1.48003	GSE83139	38	67	1
EIF1AY	0.552095	-1.68611	GSE83139	38	67	1
JUB	0.553874	-0.413582	GSE83139	38	67	1
CCNT2	0.553874	1.66758	GSE83139	38	67	1
SLC29A3	0.553874	-1.05661	GSE83139	38	67	1
PCDH9	0.553196	-1.57402	GSE83139	38	67	1
OSTF1	0.552978	-1.41774	GSE83139	38	67	1
MLYCD	0.552226	-1.42254	GSE83139	38	67	1
C10orf26	0.556563	1.66803	GSE83139	38	67	1
OLFML3	0.554192	-0.998996	GSE83139	38	67	1
DHDDS	0.552457	-1.54284	GSE83139	38	67	1
GATAD1	0.553874	1.47818	GSE83139	38	67	1
NUP43	0.552978	-1.48667	GSE83139	38	67	1
TRIM32	0.552457	-1.62086	GSE83139	38	67	1
C11orf95	0.552457	-1.53082	GSE83139	38	67	1
APOL1	0.552457	-0.852604	GSE83139	38	67	1
DNAJA1	0.552978	1.11985	GSE83139	38	67	1
SDCBP2	0.554612	-1.49263	GSE83139	38	67	1
FLJ20021	0.554759	-1.23574	GSE83139	38	67	1
TACSTD2	0.552978	-1.01877	GSE83139	38	67	1
CA5B	0.552457	-1.30651	GSE83139	38	67	1
C16orf5	0.553874	1.46904	GSE83139	38	67	1
POT1	0.55356	-1.67006	GSE83139	38	67	1
FLAD1	0.552978	-1.50812	GSE83139	38	67	1
SLC23A2	0.554311	-1.4776	GSE83139	38	67	1
EPHX2	0.55356	1.42181	GSE83139	38	67	1
NFKB1	0.552978	-1.40239	GSE83139	38	67	1
TTLL5	0.552978	-1.40953	GSE83139	38	67	1
ITPA	0.552978	-1.44328	GSE83139	38	67	1
PABPN1	0.553874	1.05316	GSE83139	38	67	1
SYCE1L	0.552978	-1.375	GSE83139	38	67	1
FAM102B	0.554612	-1.38044	GSE83139	38	67	1
RNF126	0.55356	-1.06525	GSE83139	38	67	1
HEATR2	0.559451	1.65751	GSE83139	38	67	1
KIAA1432	0.559451	1.58515	GSE83139	38	67	1
SEPT2	0.557161	1.19594	GSE83139	38	67	1
DDC	0.553567	-1.52183	GSE83139	38	67	1
NEU1	0.556563	1.40286	GSE83139	38	67	1
GCOM1	0.559451	1.5915	GSE83139	38	67	1
MIR939	0.554759	-1.42876	GSE83139	38	67	1
SNAP91	0.554612	-1.41499	GSE83139	38	67	1
BSG	0.558964	0.944707	GSE83139	38	67	1
NBPF24	0.554192	-0.78679	GSE83139	38	67	1
FAM188A	0.558964	1.56218	GSE83139	38	67	1
MIR421	0.554192	-1.44481	GSE83139	38	67	1
DRAP1	0.555386	-1.09953	GSE83139	38	67	1
ALDOA	0.558964	-0.822863	GSE83139	38	67	1
AIG1	0.557481	-1.3352	GSE83139	38	67	1
BOLA2	0.554334	-0.988542	GSE83139	38	67	1
DKFZP434I0714	0.56628	1.85675	GSE83139	38	67	1
ZNF598	0.558125	-0.931839	GSE83139	38	67	1
AKAP2	0.558211	-1.50015	GSE83139	38	67	1
SUMO3	0.559451	1.2862	GSE83139	38	67	1
SERPINA4	0.559451	-0.494435	GSE83139	38	67	1
ATP2C1	0.558964	1.49602	GSE83139	38	67	1
HSD17B4	0.558964	-1.47802	GSE83139	38	67	1
PDRG1	0.557632	-1.50674	GSE83139	38	67	1
KIF9	0.557574	-1.33926	GSE83139	38	67	1
HYAL3	0.574156	1.7527	GSE83139	38	67	1
CHTF8	0.555715	-1.68947	GSE83139	38	67	1
GPR113	0.560367	-1.15405	GSE83139	38	67	1
C6orf64	0.559731	1.44874	GSE83139	38	67	1
LOC220594	0.558964	-1.40045	GSE83139	38	67	1
CXCL2	0.559451	-0.993545	GSE83139	38	67	1
PCDHB10	0.559662	-0.979981	GSE83139	38	67	1
L3MBTL1	0.559758	-1.34819	GSE83139	38	67	1
MRC2	0.559451	-1.21128	GSE83139	38	67	1
PLAC9	0.563314	-0.535986	GSE83139	38	67	1
MPND	0.563603	-0.954357	GSE83139	38	67	1
CTNND2	0.558125	-1.46978	GSE83139	38	67	1
ARMCX5	0.559451	-1.44881	GSE83139	38	67	1
MCM6	0.558964	-1.60388	GSE83139	38	67	1
ZNF688	0.573774	1.60713	GSE83139	38	67	1
SNORD87	0.558964	-1.39595	GSE83139	38	67	1
LOC643387	0.5656	0.785832	GSE83139	38	67	1
COL5A3	0.564701	-1.02832	GSE83139	38	67	1
POLR2J4	0.558964	-1.14488	GSE83139	38	67	1
VTN	0.575641	1.93386	GSE83139	38	67	1
LMO2	0.565957	1.49398	GSE83139	38	67	1
ADCK4	0.574383	1.74475	GSE83139	38	67	1
CETN4P	0.56628	-1.45049	GSE83139	38	67	1
HDHD3	0.569537	1.49559	GSE83139	38	67	1
HKR1	0.559451	-1.47532	GSE83139	38	67	1
EIF2C2	0.559662	-1.36585	GSE83139	38	67	1
S100A14	0.56723	-0.448895	GSE83139	38	67	1
ZMYND8	0.565957	1.32252	GSE83139	38	67	1
TACC1	0.564509	-1.40985	GSE83139	38	67	1
DIAPH3	0.576653	0.459197	GSE83139	38	67	1
METTL22	0.574383	1.58532	GSE83139	38	67	1
SLC6A4	0.565491	-1.206	GSE83139	38	67	1
GJA1	0.56305	-0.815462	GSE83139	38	67	1
PDLIM7	0.56787	-0.930885	GSE83139	38	67	1
CDKN1A	0.567456	1.54141	GSE83139	38	67	1
HMGCS1	0.56787	-1.57403	GSE83139	38	67	1
EIF4B	0.566938	1.3062	GSE83139	38	67	1
PON1	0.574383	1.87304	GSE83139	38	67	1
TNPO1	0.563863	1.15491	GSE83139	38	67	1
SCLY	0.563314	-1.29478	GSE83139	38	67	1
ACADS	0.577263	1.85225	GSE83139	38	67	1
AKD1	0.572971	1.51097	GSE83139	38	67	1
KIF3C	0.565491	-1.60961	GSE83139	38	67	1
ATPIF1	0.566938	0.930948	GSE83139	38	67	1
FOXA3	0.56787	-0.910076	GSE83139	38	67	1
TCN2	0.574383	1.46094	GSE83139	38	67	1
METTL5	0.567584	1.14302	GSE83139	38	67	1
SLC35E1	0.56723	-1.45421	GSE83139	38	67	1
ZNF28	0.56723	-1.47845	GSE83139	38	67	1
PNKP	0.577263	1.72121	GSE83139	38	67	1
LIF	0.57349	-1.30962	GSE83139	38	67	1
LY6G5C	0.57349	-1.52575	GSE83139	38	67	1
DCTN5	0.56787	-1.60016	GSE83139	38	67	1
FAM173A	0.575641	1.31737	GSE83139	38	67	1
NUCKS1	0.573873	0.820696	GSE83139	38	67	1
[truncated: 84,137 more rows]

## Sheet: T1D_DE_enrichment
gene_set	pval	fdr	signature	geneset	overlap	background	hits	recall	query_size
GO:0042611_GOCC_MHC_PROTEIN_COMPLEX	2.2e-08	0.00015	32	22	4	22975	B2M,CD74,HLA-A,HLA-B	0.181818	32
GO:0019883_GOBP_ANTIGEN_PROCESSING_AND_PRESENTATION_OF_ENDOGENOUS_ANTIGEN	2.7e-08	0.00015	32	23	4	22975	B2M,CD74,HLA-A,HLA-B	0.173913	32
GO:0002480_GOBP_ANTIGEN_PROCESSING_AND_PRESENTATION_OF_EXOGENOUS_PEPTIDE_ANTIGEN_VIA_MHC_CLASS_I_TAP_INDEPENDENT	2e-07	0.00058	32	9	3	22975	B2M,HLA-A,HLA-B	0.333333	32
GO:0042612_GOCC_MHC_CLASS_I_PROTEIN_COMPLEX	2e-07	0.00058	32	9	3	22975	B2M,HLA-A,HLA-B	0.333333	32
R-HSA-1236977_REACTOME_ENDOSOMAL_VACUOLAR_PATHWAY	4e-07	0.00091	32	11	3	22975	B2M,HLA-A,HLA-B	0.272727	32
GO:0012507_GOCC_ER_TO_GOLGI_TRANSPORT_VESICLE_MEMBRANE	1.3e-06	0.0025	32	59	4	22975	B2M,CD74,HLA-A,HLA-B	0.0677966	32
GO:0002483_GOBP_ANTIGEN_PROCESSING_AND_PRESENTATION_OF_ENDOGENOUS_PEPTIDE_ANTIGEN	2.3e-06	0.0038	32	19	3	22975	B2M,HLA-A,HLA-B	0.157895	32
hsa04612_KEGG_ANTIGEN_PROCESSING_AND_PRESENTATION	3e-06	0.0042	32	72	4	22975	B2M,CD74,HLA-A,HLA-B	0.0555556	32
GO:0042590_GOBP_ANTIGEN_PROCESSING_AND_PRESENTATION_OF_EXOGENOUS_PEPTIDE_ANTIGEN_VIA_MHC_CLASS_I	4.1e-06	0.0052	32	78	4	22975	B2M,HLA-A,HLA-B,PSMB9	0.0512821	32
R-HSA-983170_REACTOME_ANTIGEN_PRESENTATION_FOLDING_ASSEMBLY_AND_PEPTIDE_LOADING_OF_CLASS_I_MHC	5.5e-06	0.0054	32	25	3	22975	B2M,HLA-A,HLA-B	0.12	32
GO:0048002_GOBP_ANTIGEN_PROCESSING_AND_PRESENTATION_OF_PEPTIDE_ANTIGEN	5.7e-06	0.0054	32	187	5	22975	B2M,CD74,HLA-A,HLA-B,PSMB9	0.026738	32
GO:0001916_GOBP_POSITIVE_REGULATION_OF_T_CELL_MEDIATED_CYTOTOXICITY	6.2e-06	0.0054	32	26	3	22975	B2M,HLA-A,HLA-B	0.115385	32
GO:0098553_GOCC_LUMENAL_SIDE_OF_ENDOPLASMIC_RETICULUM_MEMBRANE	6.2e-06	0.0054	32	26	3	22975	CD74,HLA-A,HLA-B	0.115385	32
GO:0030134_GOCC_COPII_COATED_ER_TO_GOLGI_TRANSPORT_VESICLE	7.3e-06	0.0059	32	90	4	22975	B2M,CD74,HLA-A,HLA-B	0.0444444	32
GO:0002474_GOBP_ANTIGEN_PROCESSING_AND_PRESENTATION_OF_PEPTIDE_ANTIGEN_VIA_MHC_CLASS_I	9.8e-06	0.0074	32	97	4	22975	B2M,HLA-A,HLA-B,PSMB9	0.0412371	32
GO:0019882_GOBP_ANTIGEN_PROCESSING_AND_PRESENTATION	1.3e-05	0.0082	32	222	5	22975	B2M,CD74,HLA-A,HLA-B,PSMB9	0.0225225	32
GO:0098576_GOCC_LUMENAL_SIDE_OF_MEMBRANE	1.3e-05	0.0082	32	33	3	22975	CD74,HLA-A,HLA-B	0.0909091	32
R-HSA-1236975_REACTOME_ANTIGEN_PROCESSING_CROSS_PRESENTATION	1.3e-05	0.0082	32	104	4	22975	B2M,HLA-A,HLA-B,PSMB9	0.0384615	32
R-HSA-198933_REACTOME_IMMUNOREGULATORY_INTERACTIONS_BETWEEN_A_LYMPHOID_AND_A_NON_LYMPHOID_CELL	1.5e-05	0.0088	32	108	4	22975	B2M,CD99,HLA-A,HLA-B	0.037037	32
GO:0001914_GOBP_REGULATION_OF_T_CELL_MEDIATED_CYTOTOXICITY	1.6e-05	0.0088	32	35	3	22975	B2M,HLA-A,HLA-B	0.0857143	32
GO:2000977_GOBP_REGULATION_OF_FOREBRAIN_NEURON_DIFFERENTIATION	1.9e-05	0.01	32	5	2	22975	B2M,HES1	0.4	32
GO:0006509_GOBP_MEMBRANE_PROTEIN_ECTODOMAIN_PROTEOLYSIS	2.3e-05	0.012	32	40	3	22975	BACE2,MMP7,TIMP1	0.075	32
GO:0042110_GOBP_T_CELL_ACTIVATION	2.4e-05	0.012	32	428	6	22975	B2M,CD74,EGR1,HES1,HLA-A,IGF2	0.0140187	32
GO:0001913_GOBP_T_CELL_MEDIATED_CYTOTOXICITY	2.7e-05	0.013	32	42	3	22975	B2M,HLA-A,HLA-B	0.0714286	32
GO:0042270_GOBP_PROTECTION_FROM_NATURAL_KILLER_CELL_MEDIATED_CYTOTOXICITY	2.8e-05	0.013	32	6	2	22975	HLA-A,HLA-B	0.333333	32
GO:0070665_GOBP_POSITIVE_REGULATION_OF_LEUKOCYTE_PROLIFERATION	4e-05	0.017	32	139	4	22975	CD74,HES1,HLA-A,IGF2	0.028777	32
GO:0002711_GOBP_POSITIVE_REGULATION_OF_T_CELL_MEDIATED_IMMUNITY	4.1e-05	0.017	32	48	3	22975	B2M,HLA-A,HLA-B	0.0625	32
GO:0098552_GOCC_SIDE_OF_MEMBRANE	4.9e-05	0.018	32	486	6	22975	B2M,CD74,EFNA5,HLA-A,HLA-B,RPS26	0.0123457	32
GO:0002484_GOBP_ANTIGEN_PROCESSING_AND_PRESENTATION_OF_ENDOGENOUS_PEPTIDE_ANTIGEN_VIA_MHC_CLASS_I_VIA_ER_PATHWAY	5.2e-05	0.018	32	8	2	22975	HLA-A,HLA-B	0.25	32
GO:0002720_GOBP_POSITIVE_REGULATION_OF_CYTOKINE_PRODUCTION_INVOLVED_IN_IMMUNE_RESPONSE	5.2e-05	0.018	32	52	3	22975	B2M,CD74,HLA-A	0.0576923	32
GO:0042824_GOCC_MHC_CLASS_I_PEPTIDE_LOADING_COMPLEX	5.2e-05	0.018	32	8	2	22975	B2M,HLA-A	0.25	32
GO:0046977_GOMF_TAP_BINDING	5.2e-05	0.018	32	8	2	22975	HLA-A,HLA-B	0.25	32
GO:0031983_GOCC_VESICLE_LUMEN	6.1e-05	0.02	32	306	5	22975	B2M,IGF2,LCN2,OLFM4,TIMP1	0.0163399	32
GO:0035580_GOCC_SPECIFIC_GRANULE_LUMEN	6.1e-05	0.02	32	55	3	22975	B2M,LCN2,OLFM4	0.0545455	32
GO:0030666_GOCC_ENDOCYTIC_VESICLE_MEMBRANE	6.2e-05	0.02	32	155	4	22975	B2M,CD74,HLA-A,HLA-B	0.0258065	32
GO:0031343_GOBP_POSITIVE_REGULATION_OF_CELL_KILLING	6.5e-05	0.02	32	56	3	22975	B2M,HLA-A,HLA-B	0.0535714	32
GO:0031227_GOCC_INTRINSIC_COMPONENT_OF_ENDOPLASMIC_RETICULUM_MEMBRANE	6.5e-05	0.02	32	157	4	22975	B2M,CD74,HLA-A,HLA-B	0.0254777	32
GO:0033619_GOBP_MEMBRANE_PROTEIN_PROTEOLYSIS	7.2e-05	0.021	32	58	3	22975	BACE2,MMP7,TIMP1	0.0517241	32
R-HSA-164940_REACTOME_NEF_MEDIATED_DOWNREGULATION_OF_MHC_CLASS_I_COMPLEX_CELL_SURFACE_EXPRESSION	8.4e-05	0.024	32	10	2	22975	B2M,HLA-A	0.2	32
R-HSA-9010553_REACTOME_REGULATION_OF_EXPRESSION_OF_SLITS_AND_ROBOS	9.1e-05	0.026	32	171	4	22975	PSMB9,RPL21,RPS26,RPS4Y1	0.0233918	32
GO:0030662_GOCC_COATED_VESICLE_MEMBRANE	9.7e-05	0.027	32	174	4	22975	B2M,CD74,HLA-A,HLA-B	0.0229885	32
GO:0050731_GOBP_POSITIVE_REGULATION_OF_PEPTIDYL_TYROSINE_PHOSPHORYLATION	9.9e-05	0.027	32	175	4	22975	CD74,EFNA5,HES1,IGF2	0.0228571	32
R-HSA-909733_REACTOME_INTERFERON_ALPHA_BETA_SIGNALING	0.00011	0.029	32	67	3	22975	EGR1,HLA-A,HLA-B	0.0447761	32
GO:0002709_GOBP_REGULATION_OF_T_CELL_MEDIATED_IMMUNITY	0.00012	0.03	32	69	3	22975	B2M,HLA-A,HLA-B	0.0434783	32
GO:0034341_GOBP_RESPONSE_TO_INTERFERON_GAMMA	0.00012	0.03	32	182	4	22975	B2M,CD74,HLA-A,HLA-B	0.021978	32
GO:0044849_GOBP_ESTROUS_CYCLE	0.00012	0.03	32	12	2	22975	EGR1,MMP7	0.166667	32
GO:0006413_GOBP_TRANSLATIONAL_INITIATION	0.00014	0.033	32	192	4	22975	EIF1AY,RPL21,RPS26,RPS4Y1	0.0208333	32
R-HSA-71291_REACTOME_METABOLISM_OF_AMINO_ACIDS_AND_DERIVATIVES	0.00014	0.033	32	368	5	22975	PSMB9,RPL21,RPS26,RPS4Y1,SAT1	0.013587	32
R-HSA-913531_REACTOME_INTERFERON_SIGNALING	0.00014	0.033	32	192	4	22975	B2M,EGR1,HLA-A,HLA-B	0.0208333	32
GO:0001910_GOBP_REGULATION_OF_LEUKOCYTE_MEDIATED_CYTOTOXICITY	0.00015	0.033	32	74	3	22975	B2M,HLA-A,HLA-B	0.0405405	32
GO:0030670_GOCC_PHAGOCYTIC_VESICLE_MEMBRANE	0.00015	0.033	32	74	3	22975	B2M,HLA-A,HLA-B	0.0405405	32
GO:0002699_GOBP_POSITIVE_REGULATION_OF_IMMUNE_EFFECTOR_PROCESS	0.00016	0.033	32	197	4	22975	B2M,CD74,HLA-A,HLA-B	0.0203046	32
GO:0030658_GOCC_TRANSPORT_VESICLE_MEMBRANE	0.00016	0.033	32	197	4	22975	B2M,CD74,HLA-A,HLA-B	0.0203046	32
GO:0000956_GOBP_NUCLEAR_TRANSCRIBED_MRNA_CATABOLIC_PROCESS	0.00018	0.038	32	205	4	22975	DDX5,RPL21,RPS26,RPS4Y1	0.0195122	32
GO:0045785_GOBP_POSITIVE_REGULATION_OF_CELL_ADHESION	0.00021	0.042	32	398	5	22975	CD74,HES1,HLA-A,IGF2,OLFM4	0.0125628	32
GO:0022407_GOBP_REGULATION_OF_CELL_CELL_ADHESION	0.00022	0.042	32	403	5	22975	CD74,EFNA5,HES1,HLA-A,IGF2	0.0124069	32
GO:0060333_GOBP_INTERFERON_GAMMA_MEDIATED_SIGNALING_PATHWAY	0.00022	0.042	32	85	3	22975	B2M,HLA-A,HLA-B	0.0352941	32
GO:0098543_GOBP_DETECTION_OF_OTHER_ORGANISM	0.00022	0.042	32	16	2	22975	HLA-A,HLA-B	0.125	32
GO:0031091_GOCC_PLATELET_ALPHA_GRANULE	0.00022	0.042	32	85	3	22975	APLP2,IGF2,TIMP1	0.0352941	32
R-HSA-376176_REACTOME_SIGNALING_BY_ROBO_RECEPTORS	0.00022	0.042	32	216	4	22975	PSMB9,RPL21,RPS26,RPS4Y1	0.0185185	32
GO:0006401_GOBP_RNA_CATABOLIC_PROCESS	0.00023	0.042	32	406	5	22975	DDX5,PSMB9,RPL21,RPS26,RPS4Y1	0.0123153	32
GO:1903039_GOBP_POSITIVE_REGULATION_OF_LEUKOCYTE_CELL_CELL_ADHESION	0.00023	0.042	32	218	4	22975	CD74,HES1,HLA-A,IGF2	0.0183486	32
GO:0055038_GOCC_RECYCLING_ENDOSOME_MEMBRANE	0.00023	0.042	32	86	3	22975	B2M,HLA-A,HLA-B	0.0348837	32
GO:0070663_GOBP_REGULATION_OF_LEUKOCYTE_PROLIFERATION	0.00024	0.042	32	220	4	22975	CD74,HES1,HLA-A,IGF2	0.0181818	32
hsa03010_KEGG_RIBOSOME	0.00024	0.042	32	87	3	22975	RPL21,RPS26,RPS4Y1	0.0344828	32
GO:0002367_GOBP_CYTOKINE_PRODUCTION_INVOLVED_IN_IMMUNE_RESPONSE	0.00025	0.042	32	88	3	22975	B2M,CD74,HLA-A	0.0340909	32
R-HSA-877300_REACTOME_INTERFERON_GAMMA_SIGNALING	0.00025	0.042	32	88	3	22975	B2M,HLA-A,HLA-B	0.0340909	32
GO:0002456_GOBP_T_CELL_MEDIATED_IMMUNITY	0.00027	0.044	32	91	3	22975	B2M,HLA-A,HLA-B	0.032967	32
GO:0019730_GOBP_ANTIMICROBIAL_HUMORAL_RESPONSE	0.00027	0.044	32	91	3	22975	DEFB1,HLA-A,LCN2	0.032967	32
GO:0031341_GOBP_REGULATION_OF_CELL_KILLING	0.00027	0.044	32	91	3	22975	B2M,HLA-A,HLA-B	0.032967	32
GO:0002449_GOBP_LYMPHOCYTE_MEDIATED_IMMUNITY	0.00028	0.044	32	230	4	22975	B2M,CD74,HLA-A,HLA-B	0.0173913	32
GO:0002702_GOBP_POSITIVE_REGULATION_OF_PRODUCTION_OF_MOLECULAR_MEDIATOR_OF_IMMUNE_RESPONSE	0.00028	0.044	32	92	3	22975	B2M,CD74,HLA-A	0.0326087	32
GO:0042102_GOBP_POSITIVE_REGULATION_OF_T_CELL_PROLIFERATION	0.00028	0.044	32	92	3	22975	HES1,HLA-A,IGF2	0.0326087	32
R-HSA-156842_REACTOME_EUKARYOTIC_TRANSLATION_ELONGATION	0.0003	0.046	32	94	3	22975	RPL21,RPS26,RPS4Y1	0.0319149	32
GO:0034340_GOBP_RESPONSE_TO_TYPE_I_INTERFERON	0.00031	0.046	32	95	3	22975	EGR1,HLA-A,HLA-B	0.0315789	32
GO:0002460_GOBP_ADAPTIVE_IMMUNE_RESPONSE_BASED_ON_SOMATIC_RECOMBINATION_OF_IMMUNE_RECEPTORS_BUILT_FROM_IMMUNOGLOBULIN_SUPERFAMILY_DOMAINS	0.00032	0.046	32	237	4	22975	B2M,CD74,HLA-A,HLA-B	0.0168776	32
GO:0002716_GOBP_NEGATIVE_REGULATION_OF_NATURAL_KILLER_CELL_MEDIATED_IMMUNITY	0.00032	0.046	32	19	2	22975	HLA-A,HLA-B	0.105263	32
GO:0002821_GOBP_POSITIVE_REGULATION_OF_ADAPTIVE_IMMUNE_RESPONSE	0.00032	0.046	32	96	3	22975	B2M,HLA-A,HLA-B	0.03125	32
GO:0050730_GOBP_REGULATION_OF_PEPTIDYL_TYROSINE_PHOSPHORYLATION	0.00034	0.048	32	241	4	22975	CD74,EFNA5,HES1,IGF2	0.0165975	32
R-HSA-6798695_REACTOME_NEUTROPHIL_DEGRANULATION	0.00034	0.048	32	442	5	22975	B2M,HLA-A,HLA-B,LCN2,OLFM4	0.0113122	32
GO:0002726_GOBP_POSITIVE_REGULATION_OF_T_CELL_CYTOKINE_PRODUCTION	0.00035	0.048	32	20	2	22975	B2M,HLA-A	0.1	32
GO:0098581_GOBP_DETECTION_OF_EXTERNAL_BIOTIC_STIMULUS	0.00035	0.048	32	20	2	22975	HLA-A,HLA-B	0.1	32
GO:0001909_GOBP_LEUKOCYTE_MEDIATED_CYTOTOXICITY	0.00036	0.049	32	100	3	22975	B2M,HLA-A,HLA-B	0.03	32
R-HSA-9633012_REACTOME_RESPONSE_OF_EIF2AK4_GCN2_TO_AMINO_ACID_DEFICIENCY	0.00038	0.052	32	102	3	22975	RPL21,RPS26,RPS4Y1	0.0294118	32
GO:0006613_GOBP_COTRANSLATIONAL_PROTEIN_TARGETING_TO_MEMBRANE	0.00039	0.052	32	103	3	22975	RPL21,RPS26,RPS4Y1	0.0291262	32
R-HSA-164938_REACTOME_NEF_MEDIATES_DOWN_MODULATION_OF_CELL_SURFACE_RECEPTORS_BY_RECRUITING_THEM_TO_CLATHRIN_ADAPTERS	0.00039	0.052	32	21	2	22975	B2M,HLA-A	0.0952381	32
GO:0022409_GOBP_POSITIVE_REGULATION_OF_CELL_CELL_ADHESION	0.00042	0.054	32	255	4	22975	CD74,HES1,HLA-A,IGF2	0.0156863	32
GO:0001911_GOBP_NEGATIVE_REGULATION_OF_LEUKOCYTE_MEDIATED_CYTOTOXICITY	0.00043	0.054	32	22	2	22975	HLA-A,HLA-B	0.0909091	32
GO:0022626_GOCC_CYTOSOLIC_RIBOSOME	0.00043	0.054	32	106	3	22975	RPL21,RPS26,RPS4Y1	0.0283019	32
R-HSA-381426_REACTOME_REGULATION_OF_INSULIN_LIKE_GROWTH_FACTOR_IGF_TRANSPORT_AND_UPTAKE_BY_INSULIN_LIKE_GROWTH_FACTOR_BINDING_PROTEINS_IGFBPS	0.00049	0.062	32	111	3	22975	APLP2,IGF2,TIMP1	0.027027	32
GO:0042605_GOMF_PEPTIDE_ANTIGEN_BINDING	0.00051	0.063	32	24	2	22975	HLA-A,HLA-B	0.0833333	32
R-HSA-1799339_REACTOME_SRP_DEPENDENT_COTRANSLATIONAL_PROTEIN_TARGETING_TO_MEMBRANE	0.00052	0.064	32	113	3	22975	RPL21,RPS26,RPS4Y1	0.0265487	32
GO:0002705_GOBP_POSITIVE_REGULATION_OF_LEUKOCYTE_MEDIATED_IMMUNITY	0.00055	0.066	32	115	3	22975	B2M,HLA-A,HLA-B	0.026087	32
GO:0061437_GOBP_RENAL_SYSTEM_VASCULATURE_DEVELOPMENT	0.00055	0.066	32	25	2	22975	EGR1,HES1	0.08	32
R-HSA-927802_REACTOME_NONSENSE_MEDIATED_DECAY_NMD	0.00056	0.066	32	116	3	22975	RPL21,RPS26,RPS4Y1	0.0258621	32
GO:0072599_GOBP_ESTABLISHMENT_OF_PROTEIN_LOCALIZATION_TO_ENDOPLASMIC_RETICULUM	0.00057	0.067	32	117	3	22975	RPL21,RPS26,RPS4Y1	0.025641	32
R-HSA-2408522_REACTOME_SELENOAMINO_ACID_METABOLISM	0.00059	0.068	32	118	3	22975	RPL21,RPS26,RPS4Y1	0.0254237	32
GO:0031342_GOBP_NEGATIVE_REGULATION_OF_CELL_KILLING	0.0006	0.069	32	26	2	22975	HLA-A,HLA-B	0.0769231	32
GO:0000184_GOBP_NUCLEAR_TRANSCRIBED_MRNA_CATABOLIC_PROCESS_NONSENSE_MEDIATED_DECAY	0.00062	0.069	32	120	3	22975	RPL21,RPS26,RPS4Y1	0.025	32
GO:0070661_GOBP_LEUKOCYTE_PROLIFERATION	0.00062	0.069	32	283	4	22975	CD74,HES1,HLA-A,IGF2	0.0141343	32
R-HSA-72613_REACTOME_EUKARYOTIC_TRANSLATION_INITIATION	0.00062	0.069	32	120	3	22975	RPL21,RPS26,RPS4Y1	0.025	32
GO:0030135_GOCC_COATED_VESICLE	0.00063	0.069	32	284	4	22975	B2M,CD74,HLA-A,HLA-B	0.0140845	32
GO:0002576_GOBP_PLATELET_DEGRANULATION	0.00065	0.07	32	122	3	22975	APLP2,IGF2,TIMP1	0.0245902	32
GO:1902624_GOBP_POSITIVE_REGULATION_OF_NEUTROPHIL_MIGRATION	0.00065	0.07	32	27	2	22975	CD74,CD99	0.0740741	32
GO:0030139_GOCC_ENDOCYTIC_VESICLE	0.00067	0.072	32	289	4	22975	B2M,CD74,HLA-A,HLA-B	0.0138408	32
hsa04514_KEGG_CELL_ADHESION_MOLECULES_CAMS	0.00068	0.072	32	124	3	22975	CD99,HLA-A,HLA-B	0.0241935	32
GO:0045088_GOBP_REGULATION_OF_INNATE_IMMUNE_RESPONSE	0.00069	0.072	32	291	4	22975	HLA-A,HLA-B,MUC13,PSMB9	0.0137457	32
R-HSA-164952_REACTOME_THE_ROLE_OF_NEF_IN_HIV_1_REPLICATION_AND_DISEASE_PATHOGENESIS	0.00069	0.073	32	28	2	22975	B2M,HLA-A	0.0714286	32
GO:0045335_GOCC_PHAGOCYTIC_VESICLE	0.00071	0.073	32	126	3	22975	B2M,HLA-A,HLA-B	0.0238095	32
R-HSA-76005_REACTOME_RESPONSE_TO_ELEVATED_PLATELET_CYTOSOLIC_CA2	0.00071	0.073	32	126	3	22975	APLP2,IGF2,TIMP1	0.0238095	32
GO:0050863_GOBP_REGULATION_OF_T_CELL_ACTIVATION	0.00074	0.075	32	297	4	22975	CD74,HES1,HLA-A,IGF2	0.013468	32
R-HSA-162909_REACTOME_HOST_INTERACTIONS_OF_HIV_FACTORS	0.00078	0.078	32	130	3	22975	B2M,HLA-A,PSMB9	0.0230769	32
hsa05332_KEGG_GRAFT_VERSUS_HOST_DISEASE	0.0008	0.079	32	30	2	22975	HLA-A,HLA-B	0.0666667	32
R-HSA-1592389_REACTOME_ACTIVATION_OF_MATRIX_METALLOPROTEINASES	0.0008	0.079	32	30	2	22975	MMP7,TIMP1	0.0666667	32
hsa05330_KEGG_ALLOGRAFT_REJECTION	0.00085	0.084	32	31	2	22975	HLA-A,HLA-B	0.0645161	32
GO:0002700_GOBP_REGULATION_OF_PRODUCTION_OF_MOLECULAR_MEDIATOR_OF_IMMUNE_RESPONSE	0.00087	0.085	32	135	3	22975	B2M,CD74,HLA-A	0.0222222	32
GO:0009595_GOBP_DETECTION_OF_BIOTIC_STIMULUS	0.00091	0.087	32	32	2	22975	HLA-A,HLA-B	0.0625	32
GO:0060538_GOBP_SKELETAL_MUSCLE_ORGAN_DEVELOPMENT	0.00091	0.087	32	137	3	22975	DDX5,EGR1,IGF2	0.0218978	32
GO:0008083_GOMF_GROWTH_FACTOR_ACTIVITY	0.00093	0.088	32	138	3	22975	IGF2,NENF,TIMP1	0.0217391	32
GO:0050867_GOBP_POSITIVE_REGULATION_OF_CELL_ACTIVATION	0.00097	0.091	32	319	4	22975	CD74,HES1,HLA-A,IGF2	0.0125392	32
GO:0001906_GOBP_CELL_KILLING	0.001	0.093	32	143	3	22975	B2M,HLA-A,HLA-B	0.020979	32
GO:0002369_GOBP_T_CELL_CYTOKINE_PRODUCTION	0.001	0.093	32	34	2	22975	B2M,HLA-A	0.0588235	32
GO:0002706_GOBP_REGULATION_OF_LYMPHOCYTE_MEDIATED_IMMUNITY	0.001	0.093	32	143	3	22975	B2M,HLA-A,HLA-B	0.020979	32
GO:0043516_GOBP_REGULATION_OF_DNA_DAMAGE_RESPONSE_SIGNAL_TRANSDUCTION_BY_P53_CLASS_MEDIATOR	0.001	0.093	32	34	2	22975	CD74,DDX5	0.0588235	32
GO:0070972_GOBP_PROTEIN_LOCALIZATION_TO_ENDOPLASMIC_RETICULUM	0.001	0.094	32	144	3	22975	RPL21,RPS26,RPS4Y1	0.0208333	32
GO:0042581_GOCC_SPECIFIC_GRANULE	0.001	0.094	32	144	3	22975	B2M,LCN2,OLFM4	0.0208333	32
GO:0019731_GOBP_ANTIBACTERIAL_HUMORAL_RESPONSE	0.0011	0.1	32	36	2	22975	DEFB1,HLA-A	0.0555556	32
GO:0007159_GOBP_LEUKOCYTE_CELL_CELL_ADHESION	0.0012	0.1	32	337	4	22975	CD74,HES1,HLA-A,IGF2	0.0118694	32
GO:0071772_GOBP_RESPONSE_TO_BMP	0.0012	0.11	32	153	3	22975	DDX5,EGR1,HES1	0.0196078	32
GO:1902622_GOBP_REGULATION_OF_NEUTROPHIL_MIGRATION	0.0012	0.11	32	37	2	22975	CD74,CD99	0.0540541	32
GO:0031901_GOCC_EARLY_ENDOSOME_MEMBRANE	0.0012	0.11	32	153	3	22975	B2M,HLA-A,HLA-B	0.0196078	32
hsa04940_KEGG_TYPE_I_DIABETES_MELLITUS	0.0012	0.11	32	37	2	22975	HLA-A,HLA-B	0.0540541	32
GO:0002819_GOBP_REGULATION_OF_ADAPTIVE_IMMUNE_RESPONSE	0.0013	0.11	32	157	3	22975	B2M,HLA-A,HLA-B	0.0191083	32
GO:0018212_GOBP_PEPTIDYL_TYROSINE_MODIFICATION	0.0013	0.11	32	347	4	22975	CD74,EFNA5,HES1,IGF2	0.0115274	32
GO:0072210_GOBP_METANEPHRIC_NEPHRON_DEVELOPMENT	0.0013	0.11	32	38	2	22975	EGR1,HES1	0.0526316	32
R-HSA-168255_REACTOME_INFLUENZA_INFECTION	0.0013	0.11	32	157	3	22975	RPL21,RPS26,RPS4Y1	0.0191083	32
R-HSA-2172127_REACTOME_DAP12_INTERACTIONS	0.0013	0.11	32	38	2	22975	B2M,HLA-B	0.0526316	32
R-HSA-9711097_REACTOME_CELLULAR_RESPONSE_TO_STARVATION	0.0013	0.11	32	154	3	22975	RPL21,RPS26,RPS4Y1	0.0194805	32
GO:0010721_GOBP_NEGATIVE_REGULATION_OF_CELL_DEVELOPMENT	0.0014	0.12	32	161	3	22975	B2M,EFNA5,HES1	0.0186335	32
GO:0003735_GOMF_STRUCTURAL_CONSTITUENT_OF_RIBOSOME	0.0014	0.12	32	161	3	22975	RPL21,RPS26,RPS4Y1	0.0186335	32
hsa05320_KEGG_AUTOIMMUNE_THYROID_DISEASE	0.0015	0.12	32	41	2	22975	HLA-A,HLA-B	0.0487805	32
GO:0002250_GOBP_ADAPTIVE_IMMUNE_RESPONSE	0.0016	0.12	32	364	4	22975	B2M,CD74,HLA-A,HLA-B	0.010989	32
GO:0002697_GOBP_REGULATION_OF_IMMUNE_EFFECTOR_PROCESS	0.0016	0.12	32	364	4	22975	B2M,CD74,HLA-A,HLA-B	0.010989	32
GO:0002707_GOBP_NEGATIVE_REGULATION_OF_LYMPHOCYTE_MEDIATED_IMMUNITY	0.0017	0.13	32	44	2	22975	HLA-A,HLA-B	0.0454545	32
GO:0010565_GOBP_REGULATION_OF_CELLULAR_KETONE_METABOLIC_PROCESS	0.0017	0.13	32	172	3	22975	CD74,EGR1,PSMB9	0.0174419	32
GO:0045664_GOBP_REGULATION_OF_NEURON_DIFFERENTIATION	0.0017	0.13	32	169	3	22975	B2M,HES1,PCP4	0.0177515	32
GO:1903131_GOBP_MONONUCLEAR_CELL_DIFFERENTIATION	0.0017	0.13	32	374	4	22975	B2M,CD74,EGR1,HLA-B	0.0106952	32
R-HSA-983169_REACTOME_CLASS_I_MHC_MEDIATED_ANTIGEN_PROCESSING_PRESENTATION	0.0017	0.13	32	370	4	22975	B2M,HLA-A,HLA-B,PSMB9	0.0108108	32
GO:0002715_GOBP_REGULATION_OF_NATURAL_KILLER_CELL_MEDIATED_IMMUNITY	0.0018	0.14	32	45	2	22975	HLA-A,HLA-B	0.0444444	32
GO:0031300_GOCC_INTRINSIC_COMPONENT_OF_ORGANELLE_MEMBRANE	0.0018	0.14	32	379	4	22975	B2M,CD74,HLA-A,HLA-B	0.0105541	32
GO:0002831_GOBP_REGULATION_OF_RESPONSE_TO_BIOTIC_STIMULUS	0.0019	0.14	32	385	4	22975	HLA-A,HLA-B,MUC13,PSMB9	0.0103896	32
GO:0021872_GOBP_FOREBRAIN_GENERATION_OF_NEURONS	0.0019	0.14	32	46	2	22975	B2M,HES1	0.0434783	32
GO:0042098_GOBP_T_CELL_PROLIFERATION	0.0019	0.14	32	178	3	22975	HES1,HLA-A,IGF2	0.0168539	32
GO:0022627_GOCC_CYTOSOLIC_SMALL_RIBOSOMAL_SUBUNIT	0.0019	0.14	32	46	2	22975	RPS26,RPS4Y1	0.0434783	32
GO:0030133_GOCC_TRANSPORT_VESICLE	0.0019	0.14	32	386	4	22975	B2M,CD74,HLA-A,HLA-B	0.0103627	32
GO:0002440_GOBP_PRODUCTION_OF_MOLECULAR_MEDIATOR_OF_IMMUNE_RESPONSE	0.002	0.14	32	179	3	22975	B2M,CD74,HLA-A	0.0167598	32
GO:0055037_GOCC_RECYCLING_ENDOSOME	0.002	0.14	32	181	3	22975	B2M,HLA-A,HLA-B	0.0165746	32
GO:0003823_GOMF_ANTIGEN_BINDING	0.002	0.14	32	47	2	22975	HLA-A,HLA-B	0.0425532	32
R-HSA-6803157_REACTOME_ANTIMICROBIAL_PEPTIDES	0.002	0.14	32	47	2	22975	DEFB1,LCN2	0.0425532	32
GO:0001819_GOBP_POSITIVE_REGULATION_OF_CYTOKINE_PRODUCTION	0.0021	0.15	32	396	4	22975	B2M,CD74,EGR1,HLA-A	0.010101	32
GO:0051249_GOBP_REGULATION_OF_LYMPHOCYTE_ACTIVATION	0.0022	0.15	32	400	4	22975	CD74,HES1,HLA-A,IGF2	0.01	32
GO:0044391_GOCC_RIBOSOMAL_SUBUNIT	0.0022	0.15	32	186	3	22975	RPL21,RPS26,RPS4Y1	0.016129	32
GO:0002704_GOBP_NEGATIVE_REGULATION_OF_LEUKOCYTE_MEDIATED_IMMUNITY	0.0023	0.16	32	51	2	22975	HLA-A,HLA-B	0.0392157	32
GO:0061614_GOBP_PRI_MIRNA_TRANSCRIPTION_BY_RNA_POLYMERASE_II	0.0023	0.16	32	51	2	22975	DDX5,EGR1	0.0392157	32
GO:1904724_GOCC_TERTIARY_GRANULE_LUMEN	0.0023	0.16	32	51	2	22975	B2M,OLFM4	0.0392157	32
GO:0002703_GOBP_REGULATION_OF_LEUKOCYTE_MEDIATED_IMMUNITY	0.0024	0.16	32	193	3	22975	B2M,HLA-A,HLA-B	0.015544	32
GO:0062012_GOBP_REGULATION_OF_SMALL_MOLECULE_METABOLIC_PROCESS	0.0024	0.16	32	410	4	22975	CD74,EGR1,IGF2,PSMB9	0.0097561	32
GO:0042742_GOBP_DEFENSE_RESPONSE_TO_BACTERIUM	0.0025	0.16	32	194	3	22975	DEFB1,HLA-A,LCN2	0.0154639	32
GO:0006612_GOBP_PROTEIN_TARGETING_TO_MEMBRANE	0.0026	0.17	32	197	3	22975	RPL21,RPS26,RPS4Y1	0.0152284	32
GO:0019080_GOBP_VIRAL_GENE_EXPRESSION	0.0026	0.17	32	198	3	22975	RPL21,RPS26,RPS4Y1	0.0151515	32
GO:0035914_GOBP_SKELETAL_MUSCLE_CELL_DIFFERENTIATION	0.0026	0.17	32	54	2	22975	DDX5,EGR1	0.037037	32
GO:0045665_GOBP_NEGATIVE_REGULATION_OF_NEURON_DIFFERENTIATION	0.0026	0.17	32	54	2	22975	B2M,HES1	0.037037	32
GO:0032722_GOBP_POSITIVE_REGULATION_OF_CHEMOKINE_PRODUCTION	0.0028	0.18	32	56	2	22975	CD74,EGR1	0.0357143	32
GO:1990841_GOMF_PROMOTER_SPECIFIC_CHROMATIN_BINDING	0.0028	0.18	32	56	2	22975	DDX5,EGR1	0.0357143	32
R-HSA-72312_REACTOME_RRNA_PROCESSING	0.0028	0.18	32	203	3	22975	RPL21,RPS26,RPS4Y1	0.0147783	32
GO:1900024_GOBP_REGULATION_OF_SUBSTRATE_ADHESION_DEPENDENT_CELL_SPREADING	0.0029	0.18	32	57	2	22975	EFNA5,OLFM4	0.0350877	32
GO:0006959_GOBP_HUMORAL_IMMUNE_RESPONSE	0.003	0.19	32	208	3	22975	DEFB1,HLA-A,LCN2	0.0144231	32
R-HSA-351202_REACTOME_METABOLISM_OF_POLYAMINES	0.003	0.19	32	58	2	22975	PSMB9,SAT1	0.0344828	32
GO:0030545_GOMF_RECEPTOR_REGULATOR_ACTIVITY	0.0031	0.2	32	441	4	22975	EFNA5,IGF2,NENF,TIMP1	0.00907029	32
GO:0042698_GOBP_OVULATION_CYCLE	0.0032	0.2	32	60	2	22975	EGR1,MMP7	0.0333333	32
R-HSA-72662_REACTOME_ACTIVATION_OF_THE_MRNA_UPON_BINDING_OF_THE_CAP_BINDING_COMPLEX_AND_EIFS_AND_SUBSEQUENT_BINDING_TO_43S	0.0032	0.2	32	60	2	22975	RPS26,RPS4Y1	0.0333333	32
GO:0002228_GOBP_NATURAL_KILLER_CELL_MEDIATED_IMMUNITY	0.0033	0.2	32	61	2	22975	HLA-A,HLA-B	0.0327869	32
GO:0032835_GOBP_GLOMERULUS_DEVELOPMENT	0.0033	0.2	32	61	2	22975	EGR1,HES1	0.0327869	32
GO:0045824_GOBP_NEGATIVE_REGULATION_OF_INNATE_IMMUNE_RESPONSE	0.0034	0.21	32	62	2	22975	HLA-A,HLA-B	0.0322581	32
GO:0050830_GOBP_DEFENSE_RESPONSE_TO_GRAM_POSITIVE_BACTERIUM	0.0034	0.21	32	62	2	22975	DEFB1,HLA-A	0.0322581	32
GO:0060284_GOBP_REGULATION_OF_CELL_DEVELOPMENT	0.0035	0.21	32	456	4	22975	B2M,EFNA5,HES1,OLFM4	0.00877193	32
GO:0031093_GOCC_PLATELET_ALPHA_GRANULE_LUMEN	0.0035	0.21	32	63	2	22975	IGF2,TIMP1	0.031746	32
GO:0005840_GOCC_RIBOSOME	0.0036	0.22	32	223	3	22975	RPL21,RPS26,RPS4Y1	0.0134529	32
GO:0030217_GOBP_T_CELL_DIFFERENTIATION	0.0037	0.22	32	225	3	22975	B2M,CD74,EGR1	0.0133333	32
GO:0048708_GOBP_ASTROCYTE_DIFFERENTIATION	0.0038	0.22	32	66	2	22975	BACE2,HES1	0.030303	32
hsa05416_KEGG_VIRAL_MYOCARDITIS	0.0038	0.22	32	66	2	22975	HLA-A,HLA-B	0.030303	32
R-HSA-162906_REACTOME_HIV_INFECTION	0.0038	0.22	32	227	3	22975	B2M,HLA-A,PSMB9	0.0132159	32
GO:0005844_GOCC_POLYSOME	0.004	0.24	32	68	2	22975	RPS26,RPS4Y1	0.0294118	32
GO:0002521_GOBP_LEUKOCYTE_DIFFERENTIATION	0.0041	0.24	32	476	4	22975	B2M,CD74,EGR1,HLA-B	0.00840336	32
GO:0033077_GOBP_T_CELL_DIFFERENTIATION_IN_THYMUS	0.0042	0.24	32	69	2	22975	B2M,CD74	0.0289855	32
GO:0031016_GOBP_PANCREAS_DEVELOPMENT	0.0043	0.25	32	70	2	22975	HES1,IGF2	0.0285714	32
GO:0042180_GOBP_CELLULAR_KETONE_METABOLIC_PROCESS	0.0043	0.25	32	237	3	22975	CD74,EGR1,PSMB9	0.0126582	32
GO:0048871_GOBP_MULTICELLULAR_ORGANISMAL_HOMEOSTASIS	0.0043	0.25	32	481	4	22975	B2M,EGR1,LCN2,MUC13	0.00831601	32

## Sheet: T2D_DE_enrichment
gene_set	pval	fdr	signature	geneset	overlap	background	hits	recall	query_size
GO:0042445_GOBP_HORMONE_METABOLIC_PROCESS	3.6e-07	0.0041	59	206	7	26683	BMP5,DKK3,EGR1,PCSK1N,PCSK2,RBP1,SPP1	0.0339806	59
GO:0035270_GOBP_ENDOCRINE_SYSTEM_DEVELOPMENT	4.8e-06	0.014	59	111	5	26683	BMP5,DKK3,NKX2-2,ONECUT2,SIX3	0.045045	59
GO:0002064_GOBP_EPITHELIAL_CELL_DEVELOPMENT	5.5e-06	0.014	59	201	6	26683	BMP5,MSN,NKX2-2,ONECUT2,SIX3,SPINT2	0.0298507	59
GO:0030545_GOMF_RECEPTOR_REGULATOR_ACTIVITY	6e-06	0.014	59	446	8	26683	BMP5,CHGB,DKK3,GCG,MRAP2,NENF,NPY,SPP1	0.0179372	59
GO:0010566_GOBP_REGULATION_OF_KETONE_BIOSYNTHETIC_PROCESS	6.8e-06	0.014	59	17	3	26683	BMP5,DKK3,EGR1	0.176471	59
GO:0034754_GOBP_CELLULAR_HORMONE_METABOLIC_PROCESS	9.9e-06	0.014	59	129	5	26683	BMP5,DKK3,EGR1,RBP1,SPP1	0.0387597	59
GO:0010817_GOBP_REGULATION_OF_HORMONE_LEVELS	1.1e-05	0.014	59	486	8	26683	BMP5,DKK3,EGR1,GCG,PCSK1N,PCSK2,RBP1,SPP1	0.0164609	59
GO:0046885_GOBP_REGULATION_OF_HORMONE_BIOSYNTHETIC_PROCESS	1.1e-05	0.014	59	20	3	26683	BMP5,DKK3,EGR1	0.15	59
GO:0120255_GOBP_OLEFINIC_COMPOUND_BIOSYNTHETIC_PROCESS	1.1e-05	0.014	59	20	3	26683	BMP5,DKK3,EGR1	0.15	59
GO:0006700_GOBP_C21_STEROID_HORMONE_BIOSYNTHETIC_PROCESS	1.8e-05	0.02	59	23	3	26683	BMP5,DKK3,EGR1	0.130435	59
GO:0030133_GOCC_TRANSPORT_VESICLE	2.4e-05	0.024	59	389	7	26683	CD59,HLA-A,HLA-B,NCALD,PCSK2,STXBP5,SYT1	0.0179949	59
GO:0001216_GOMF_DNA_BINDING_TRANSCRIPTION_ACTIVATOR_ACTIVITY	2.6e-05	0.024	59	394	7	26683	EGR1,FOSB,JUNB,NKX2-2,NR4A1,ONECUT2,SIX3	0.0177665	59
GO:0031045_GOCC_DENSE_CORE_GRANULE	2.9e-05	0.025	59	27	3	26683	NPY,STXBP5,SYT1	0.111111	59
GO:0030135_GOCC_COATED_VESICLE	3.9e-05	0.031	59	285	6	26683	CD59,HLA-A,HLA-B,NCALD,SFTPA1,SYT1	0.0210526	59
GO:0003779_GOMF_ACTIN_BINDING	4.1e-05	0.031	59	425	7	26683	FMN1,GSN,MSN,MYOM1,NCALD,SYNE2,SYNPO	0.0164706	59
GO:0030662_GOCC_COATED_VESICLE_MEMBRANE	4.3e-05	0.031	59	175	5	26683	CD59,HLA-A,HLA-B,NCALD,SYT1	0.0285714	59
GO:0031944_GOBP_NEGATIVE_REGULATION_OF_GLUCOCORTICOID_METABOLIC_PROCESS	4.8e-05	0.032	59	5	2	26683	BMP5,DKK3	0.4	59
GO:0031341_GOBP_REGULATION_OF_CELL_KILLING	5.2e-05	0.032	59	92	4	26683	CADM1,CD59,HLA-A,HLA-B	0.0434783	59
GO:0032350_GOBP_REGULATION_OF_HORMONE_METABOLIC_PROCESS	5.3e-05	0.032	59	33	3	26683	BMP5,DKK3,EGR1	0.0909091	59
GO:0042270_GOBP_PROTECTION_FROM_NATURAL_KILLER_CELL_MEDIATED_CYTOTOXICITY	7.2e-05	0.04	59	6	2	26683	HLA-A,HLA-B	0.333333	59
GO:0008207_GOBP_C21_STEROID_HORMONE_METABOLIC_PROCESS	7.6e-05	0.04	59	37	3	26683	BMP5,DKK3,EGR1	0.0810811	59
GO:0030658_GOCC_TRANSPORT_VESICLE_MEMBRANE	7.7e-05	0.04	59	198	5	26683	CD59,HLA-A,HLA-B,NCALD,SYT1	0.0252525	59
GO:0042181_GOBP_KETONE_BIOSYNTHETIC_PROCESS	8.9e-05	0.042	59	39	3	26683	BMP5,DKK3,EGR1	0.0769231	59
R-HSA-9031628_REACTOME_NGF_STIMULATED_TRANSCRIPTION	8.9e-05	0.042	59	39	3	26683	EGR1,FOSB,JUNB	0.0769231	59
GO:0032344_GOBP_REGULATION_OF_ALDOSTERONE_METABOLIC_PROCESS	0.0001	0.045	59	7	2	26683	BMP5,DKK3	0.285714	59
GO:0060711_GOBP_LABYRINTHINE_LAYER_DEVELOPMENT	0.0001	0.045	59	41	3	26683	BMP5,JUNB,SPINT2	0.0731707	59
GO:0002484_GOBP_ANTIGEN_PROCESSING_AND_PRESENTATION_OF_ENDOGENOUS_PEPTIDE_ANTIGEN_VIA_MHC_CLASS_I_VIA_ER_PATHWAY	0.00013	0.05	59	8	2	26683	HLA-A,HLA-B	0.25	59
GO:0031018_GOBP_ENDOCRINE_PANCREAS_DEVELOPMENT	0.00013	0.05	59	44	3	26683	BMP5,NKX2-2,ONECUT2	0.0681818	59
GO:0031946_GOBP_REGULATION_OF_GLUCOCORTICOID_BIOSYNTHETIC_PROCESS	0.00013	0.05	59	8	2	26683	BMP5,DKK3	0.25	59
GO:0046977_GOMF_TAP_BINDING	0.00013	0.05	59	8	2	26683	HLA-A,HLA-B	0.25	59
GO:0120178_GOBP_STEROID_HORMONE_BIOSYNTHETIC_PROCESS	0.00014	0.05	59	45	3	26683	BMP5,DKK3,EGR1	0.0666667	59
GO:0002715_GOBP_REGULATION_OF_NATURAL_KILLER_CELL_MEDIATED_IMMUNITY	0.00015	0.052	59	46	3	26683	CADM1,HLA-A,HLA-B	0.0652174	59
GO:0002480_GOBP_ANTIGEN_PROCESSING_AND_PRESENTATION_OF_EXOGENOUS_PEPTIDE_ANTIGEN_VIA_MHC_CLASS_I_TAP_INDEPENDENT	0.00017	0.053	59	9	2	26683	HLA-A,HLA-B	0.222222	59
GO:0032341_GOBP_ALDOSTERONE_METABOLIC_PROCESS	0.00017	0.053	59	9	2	26683	BMP5,DKK3	0.222222	59
GO:0034650_GOBP_CORTISOL_METABOLIC_PROCESS	0.00017	0.053	59	9	2	26683	BMP5,DKK3	0.222222	59
GO:0071394_GOBP_CELLULAR_RESPONSE_TO_TESTOSTERONE_STIMULUS	0.00017	0.053	59	9	2	26683	MSN,SPP1	0.222222	59
GO:0042612_GOCC_MHC_CLASS_I_PROTEIN_COMPLEX	0.00017	0.053	59	9	2	26683	HLA-A,HLA-B	0.222222	59
GO:0001890_GOBP_PLACENTA_DEVELOPMENT	0.00019	0.056	59	128	4	26683	BMP5,JUNB,SPINT2,SPP1	0.03125	59
GO:0031943_GOBP_REGULATION_OF_GLUCOCORTICOID_METABOLIC_PROCESS	0.00021	0.059	59	10	2	26683	BMP5,DKK3	0.2	59
GO:0032351_GOBP_NEGATIVE_REGULATION_OF_HORMONE_METABOLIC_PROCESS	0.00021	0.059	59	10	2	26683	BMP5,DKK3	0.2	59
GO:0090030_GOBP_REGULATION_OF_STEROID_HORMONE_BIOSYNTHETIC_PROCESS	0.00021	0.059	59	10	2	26683	BMP5,DKK3	0.2	59
R-HSA-1236977_REACTOME_ENDOSOMAL_VACUOLAR_PATHWAY	0.00026	0.07	59	11	2	26683	HLA-A,HLA-B	0.181818	59
GO:0031343_GOBP_POSITIVE_REGULATION_OF_CELL_KILLING	0.00028	0.072	59	57	3	26683	CADM1,HLA-A,HLA-B	0.0526316	59
GO:0008212_GOBP_MINERALOCORTICOID_METABOLIC_PROCESS	0.00031	0.072	59	12	2	26683	BMP5,DKK3	0.166667	59
GO:0034309_GOBP_PRIMARY_ALCOHOL_BIOSYNTHETIC_PROCESS	0.00031	0.072	59	12	2	26683	BMP5,DKK3	0.166667	59
GO:0071801_GOBP_REGULATION_OF_PODOSOME_ASSEMBLY	0.00031	0.072	59	12	2	26683	GSN,MSN	0.166667	59
GO:0012507_GOCC_ER_TO_GOLGI_TRANSPORT_VESICLE_MEMBRANE	0.00031	0.072	59	59	3	26683	CD59,HLA-A,HLA-B	0.0508475	59
GO:0004861_GOMF_CYCLIN_DEPENDENT_PROTEIN_SERINE_THREONINE_KINASE_INHIBITOR_ACTIVITY	0.00031	0.072	59	12	2	26683	CDKN1C,CDKN2A	0.166667	59
GO:0045159_GOMF_MYOSIN_II_BINDING	0.00031	0.072	59	12	2	26683	GSN,STXBP5	0.166667	59
GO:0001906_GOBP_CELL_KILLING	0.00033	0.075	59	149	4	26683	CADM1,CD59,HLA-A,HLA-B	0.0268456	59
R-HSA-198725_REACTOME_NUCLEAR_EVENTS_KINASE_AND_TRANSCRIPTION_FACTOR_ACTIVATION	0.00034	0.075	59	61	3	26683	EGR1,FOSB,JUNB	0.0491803	59
GO:0002228_GOBP_NATURAL_KILLER_CELL_MEDIATED_IMMUNITY	0.00035	0.077	59	62	3	26683	CADM1,HLA-A,HLA-B	0.0483871	59
GO:1902931_GOBP_NEGATIVE_REGULATION_OF_ALCOHOL_BIOSYNTHETIC_PROCESS	0.00037	0.077	59	13	2	26683	BMP5,DKK3	0.153846	59
GO:0098992_GOCC_NEURONAL_DENSE_CORE_VESICLE	0.00037	0.077	59	13	2	26683	NPY,STXBP5	0.153846	59
GO:0042446_GOBP_HORMONE_BIOSYNTHETIC_PROCESS	0.00039	0.08	59	64	3	26683	BMP5,DKK3,EGR1	0.046875	59
GO:0051047_GOBP_POSITIVE_REGULATION_OF_SECRETION	0.00041	0.083	59	284	5	26683	GCG,MYOM1,SPP1,STXBP5,SYT1	0.0176056	59
GO:0046184_GOBP_ALDEHYDE_BIOSYNTHETIC_PROCESS	0.00043	0.083	59	14	2	26683	BMP5,DKK3	0.142857	59
GO:0051127_GOBP_POSITIVE_REGULATION_OF_ACTIN_NUCLEATION	0.00043	0.083	59	14	2	26683	FMN1,GSN	0.142857	59
R-HSA-977225_REACTOME_AMYLOID_FIBER_FORMATION	0.00043	0.083	59	66	3	26683	GSN,ITM2B,TSPAN5	0.0454545	59
R-HSA-909733_REACTOME_INTERFERON_ALPHA_BETA_SIGNALING	0.00044	0.084	59	67	3	26683	EGR1,HLA-A,HLA-B	0.0447761	59
GO:0031016_GOBP_PANCREAS_DEVELOPMENT	0.00051	0.094	59	70	3	26683	BMP5,NKX2-2,ONECUT2	0.0428571	59
GO:0009991_GOBP_RESPONSE_TO_EXTRACELLULAR_STIMULUS	0.00052	0.095	59	458	6	26683	GSN,NENF,NPY,PCSK1N,PEMT,SPP1	0.0131004	59
GO:0006704_GOBP_GLUCOCORTICOID_BIOSYNTHETIC_PROCESS	0.00057	0.099	59	16	2	26683	BMP5,DKK3	0.125	59
GO:0071800_GOBP_PODOSOME_ASSEMBLY	0.00057	0.099	59	16	2	26683	GSN,MSN	0.125	59
GO:0098543_GOBP_DETECTION_OF_OTHER_ORGANISM	0.00057	0.099	59	16	2	26683	HLA-A,HLA-B	0.125	59
GO:0016528_GOCC_SARCOPLASM	0.0006	0.1	59	74	3	26683	GSN,RASD1,SYNE2	0.0405405	59
GO:0001892_GOBP_EMBRYONIC_PLACENTA_DEVELOPMENT	0.00062	0.1	59	75	3	26683	BMP5,JUNB,SPINT2	0.04	59
GO:0001910_GOBP_REGULATION_OF_LEUKOCYTE_MEDIATED_CYTOTOXICITY	0.00062	0.1	59	75	3	26683	CADM1,HLA-A,HLA-B	0.04	59
GO:0002065_GOBP_COLUMNAR_CUBOIDAL_EPITHELIAL_CELL_DIFFERENTIATION	0.00062	0.1	59	75	3	26683	BMP5,NKX2-2,NPY	0.04	59
GO:0048871_GOBP_MULTICELLULAR_ORGANISMAL_HOMEOSTASIS	0.00068	0.11	59	483	6	26683	EGR1,MRAP2,PEMT,PLAC8,SPP1,TFF3	0.0124224	59
GO:0001656_GOBP_METANEPHROS_DEVELOPMENT	0.00072	0.11	59	79	3	26683	EGR1,FMN1,FRAS1	0.0379747	59
GO:0060713_GOBP_LABYRINTHINE_LAYER_MORPHOGENESIS	0.00072	0.11	59	18	2	26683	BMP5,SPINT2	0.111111	59
GO:0071277_GOBP_CELLULAR_RESPONSE_TO_CALCIUM_ION	0.00072	0.11	59	79	3	26683	FOSB,JUNB,SYT1	0.0379747	59
GO:1902644_GOBP_TERTIARY_ALCOHOL_METABOLIC_PROCESS	0.00072	0.11	59	18	2	26683	BMP5,DKK3	0.111111	59
GO:1901654_GOBP_RESPONSE_TO_KETONE	0.00074	0.11	59	184	4	26683	FOSB,MSN,NKX2-2,SPP1	0.0217391	59
GO:0002483_GOBP_ANTIGEN_PROCESSING_AND_PRESENTATION_OF_ENDOGENOUS_PEPTIDE_ANTIGEN	0.0008	0.12	59	19	2	26683	HLA-A,HLA-B	0.105263	59
GO:0002716_GOBP_NEGATIVE_REGULATION_OF_NATURAL_KILLER_CELL_MEDIATED_IMMUNITY	0.0008	0.12	59	19	2	26683	HLA-A,HLA-B	0.105263	59
GO:0032095_GOBP_REGULATION_OF_RESPONSE_TO_FOOD	0.0008	0.12	59	19	2	26683	NENF,NPY	0.105263	59
GO:0046697_GOBP_DECIDUALIZATION	0.0008	0.12	59	19	2	26683	JUNB,SPP1	0.105263	59
GO:0007631_GOBP_FEEDING_BEHAVIOR	0.00083	0.12	59	83	3	26683	GCG,MRAP2,NPY	0.0361446	59
GO:0050810_GOBP_REGULATION_OF_STEROID_BIOSYNTHETIC_PROCESS	0.00083	0.12	59	83	3	26683	BMP5,DKK3,EGR1	0.0361446	59
GO:0007178_GOBP_TRANSMEMBRANE_RECEPTOR_PROTEIN_SERINE_THREONINE_KINASE_SIGNALING_PATHWAY	0.00084	0.12	59	332	5	26683	BMP5,CDKN1C,DKK3,EGR1,ONECUT2	0.0150602	59
GO:0003323_GOBP_TYPE_B_PANCREATIC_CELL_DEVELOPMENT	0.00089	0.12	59	20	2	26683	BMP5,NKX2-2	0.1	59
GO:0098581_GOBP_DETECTION_OF_EXTERNAL_BIOTIC_STIMULUS	0.00089	0.12	59	20	2	26683	HLA-A,HLA-B	0.1	59
GO:0033273_GOBP_RESPONSE_TO_VITAMIN	0.00095	0.13	59	87	3	26683	GSN,PEMT,SPP1	0.0344828	59
GO:0001911_GOBP_NEGATIVE_REGULATION_OF_LEUKOCYTE_MEDIATED_CYTOTOXICITY	0.0011	0.14	59	22	2	26683	HLA-A,HLA-B	0.0909091	59
GO:0032098_GOBP_REGULATION_OF_APPETITE	0.0011	0.14	59	22	2	26683	NENF,NPY	0.0909091	59
GO:0060669_GOBP_EMBRYONIC_PLACENTA_MORPHOGENESIS	0.0011	0.14	59	22	2	26683	BMP5,SPINT2	0.0909091	59
GO:0071241_GOBP_CELLULAR_RESPONSE_TO_INORGANIC_SUBSTANCE	0.0011	0.14	59	207	4	26683	FOSB,GSN,JUNB,SYT1	0.0193237	59
GO:0030134_GOCC_COPII_COATED_ER_TO_GOLGI_TRANSPORT_VESICLE	0.0011	0.14	59	90	3	26683	CD59,HLA-A,HLA-B	0.0333333	59
GO:0042611_GOCC_MHC_PROTEIN_COMPLEX	0.0011	0.14	59	22	2	26683	HLA-A,HLA-B	0.0909091	59
GO:0008211_GOBP_GLUCOCORTICOID_METABOLIC_PROCESS	0.0012	0.14	59	23	2	26683	BMP5,DKK3	0.0869565	59
GO:0019883_GOBP_ANTIGEN_PROCESSING_AND_PRESENTATION_OF_ENDOGENOUS_ANTIGEN	0.0012	0.14	59	23	2	26683	HLA-A,HLA-B	0.0869565	59
GO:0034340_GOBP_RESPONSE_TO_TYPE_I_INTERFERON	0.0012	0.15	59	95	3	26683	EGR1,HLA-A,HLA-B	0.0315789	59
GO:0042605_GOMF_PEPTIDE_ANTIGEN_BINDING	0.0013	0.15	59	24	2	26683	HLA-A,HLA-B	0.0833333	59
GO:0002068_GOBP_GLANDULAR_EPITHELIAL_CELL_DEVELOPMENT	0.0014	0.16	59	25	2	26683	BMP5,NKX2-2	0.08	59
GO:0045939_GOBP_NEGATIVE_REGULATION_OF_STEROID_METABOLIC_PROCESS	0.0014	0.16	59	25	2	26683	BMP5,DKK3	0.08	59
GO:0030175_GOCC_FILOPODIUM	0.0014	0.16	59	99	3	26683	ARL4C,MSN,SYNE2	0.030303	59
R-HSA-983170_REACTOME_ANTIGEN_PRESENTATION_FOLDING_ASSEMBLY_AND_PEPTIDE_LOADING_OF_CLASS_I_MHC	0.0014	0.16	59	25	2	26683	HLA-A,HLA-B	0.08	59
GO:0001893_GOBP_MATERNAL_PLACENTA_DEVELOPMENT	0.0015	0.16	59	26	2	26683	JUNB,SPP1	0.0769231	59
GO:0001909_GOBP_LEUKOCYTE_MEDIATED_CYTOTOXICITY	0.0015	0.16	59	102	3	26683	CADM1,HLA-A,HLA-B	0.0294118	59
GO:0001916_GOBP_POSITIVE_REGULATION_OF_T_CELL_MEDIATED_CYTOTOXICITY	0.0015	0.16	59	26	2	26683	HLA-A,HLA-B	0.0769231	59
GO:0031342_GOBP_NEGATIVE_REGULATION_OF_CELL_KILLING	0.0015	0.16	59	26	2	26683	HLA-A,HLA-B	0.0769231	59
GO:0032104_GOBP_REGULATION_OF_RESPONSE_TO_EXTRACELLULAR_STIMULUS	0.0015	0.16	59	26	2	26683	NENF,NPY	0.0769231	59
GO:0098553_GOCC_LUMENAL_SIDE_OF_ENDOPLASMIC_RETICULUM_MEMBRANE	0.0015	0.16	59	26	2	26683	HLA-A,HLA-B	0.0769231	59
GO:0005179_GOMF_HORMONE_ACTIVITY	0.0015	0.16	59	101	3	26683	CHGB,GCG,NPY	0.029703	59
GO:0017075_GOMF_SYNTAXIN_1_BINDING	0.0015	0.16	59	26	2	26683	STXBP5,SYT1	0.0769231	59
GO:0035883_GOBP_ENTEROENDOCRINE_CELL_DIFFERENTIATION	0.0016	0.17	59	27	2	26683	BMP5,NKX2-2	0.0740741	59
GO:0090092_GOBP_REGULATION_OF_TRANSMEMBRANE_RECEPTOR_PROTEIN_SERINE_THREONINE_KINASE_SIGNALING_PATHWAY	0.0017	0.18	59	232	4	26683	BMP5,CDKN1C,DKK3,ONECUT2	0.0172414	59
GO:0051125_GOBP_REGULATION_OF_ACTIN_NUCLEATION	0.0018	0.18	59	28	2	26683	FMN1,GSN	0.0714286	59
GO:0019218_GOBP_REGULATION_OF_STEROID_METABOLIC_PROCESS	0.0019	0.19	59	110	3	26683	BMP5,DKK3,EGR1	0.0272727	59
GO:0120254_GOBP_OLEFINIC_COMPOUND_METABOLIC_PROCESS	0.0019	0.19	59	111	3	26683	BMP5,DKK3,EGR1	0.027027	59
GO:0140448_GOBP_SIGNALING_RECEPTOR_LIGAND_PRECURSOR_PROCESSING	0.002	0.2	59	30	2	26683	PCSK1N,PCSK2	0.0666667	59
GO:0098686_GOCC_HIPPOCAMPAL_MOSSY_FIBER_TO_CA3_SYNAPSE	0.002	0.2	59	30	2	26683	STXBP5,SYT1	0.0666667	59
GO:0030291_GOMF_PROTEIN_SERINE_THREONINE_KINASE_INHIBITOR_ACTIVITY	0.002	0.2	59	30	2	26683	CDKN1C,CDKN2A	0.0666667	59
hsa05332_KEGG_GRAFT_VERSUS_HOST_DISEASE	0.002	0.2	59	30	2	26683	HLA-A,HLA-B	0.0666667	59
GO:0003338_GOBP_METANEPHROS_MORPHOGENESIS	0.0021	0.21	59	31	2	26683	FMN1,FRAS1	0.0645161	59
hsa05330_KEGG_ALLOGRAFT_REJECTION	0.0021	0.21	59	31	2	26683	HLA-A,HLA-B	0.0645161	59
GO:0002698_GOBP_NEGATIVE_REGULATION_OF_IMMUNE_EFFECTOR_PROCESS	0.0022	0.21	59	116	3	26683	CD59,HLA-A,HLA-B	0.0258621	59
GO:0002705_GOBP_POSITIVE_REGULATION_OF_LEUKOCYTE_MEDIATED_IMMUNITY	0.0022	0.21	59	116	3	26683	CADM1,HLA-A,HLA-B	0.0258621	59
GO:0009595_GOBP_DETECTION_OF_BIOTIC_STIMULUS	0.0023	0.21	59	32	2	26683	HLA-A,HLA-B	0.0625	59
GO:1904030_GOBP_NEGATIVE_REGULATION_OF_CYCLIN_DEPENDENT_PROTEIN_KINASE_ACTIVITY	0.0023	0.21	59	32	2	26683	CDKN1C,CDKN2A	0.0625	59
GO:0010737_GOBP_PROTEIN_KINASE_A_SIGNALING	0.0024	0.22	59	33	2	26683	GCG,MYOM1	0.0606061	59
GO:1903844_GOBP_REGULATION_OF_CELLULAR_RESPONSE_TO_TRANSFORMING_GROWTH_FACTOR_BETA_STIMULUS	0.0024	0.22	59	120	3	26683	CDKN1C,DKK3,ONECUT2	0.025	59
GO:0098576_GOCC_LUMENAL_SIDE_OF_MEMBRANE	0.0024	0.22	59	33	2	26683	HLA-A,HLA-B	0.0606061	59
GO:0071855_GOMF_NEUROPEPTIDE_RECEPTOR_BINDING	0.0024	0.22	59	33	2	26683	MRAP2,NPY	0.0606061	59
GO:0001952_GOBP_REGULATION_OF_CELL_MATRIX_ADHESION	0.0026	0.23	59	123	3	26683	CDKN2A,FMN1,ONECUT2	0.0243902	59
GO:0032094_GOBP_RESPONSE_TO_FOOD	0.0026	0.23	59	34	2	26683	NENF,NPY	0.0588235	59
hsa04514_KEGG_CELL_ADHESION_MOLECULES_CAMS	0.0026	0.23	59	124	3	26683	CADM1,HLA-A,HLA-B	0.0241935	59
GO:0001914_GOBP_REGULATION_OF_T_CELL_MEDIATED_CYTOTOXICITY	0.0027	0.24	59	35	2	26683	HLA-A,HLA-B	0.0571429	59

## Sheet: mouse_genesets_DE
model	gene_set	me_logFC	pval
NOD	GO:0042612_GOCC_MHC_CLASS_I_PROTEIN_COMPLEX	0.837413	1.98717e-139
db/db	GO:0042612_GOCC_MHC_CLASS_I_PROTEIN_COMPLEX	-0.0752271	1.48109e-57
mSTZ	GO:0042612_GOCC_MHC_CLASS_I_PROTEIN_COMPLEX	0.0447514	6.54515e-07
NOD	GO:0019730_GOBP_ANTIMICROBIAL_HUMORAL_RESPONSE	0.418911	1.03038e-147
db/db	GO:0019730_GOBP_ANTIMICROBIAL_HUMORAL_RESPONSE	0.053417	5.80705e-65
mSTZ	GO:0019730_GOBP_ANTIMICROBIAL_HUMORAL_RESPONSE	0.143032	1.68683e-79
NOD	GO:0032104_GOBP_REGULATION_OF_RESPONSE_TO_EXTRACELLULAR_STIMULUS	-0.0570491	0.000193027
db/db	GO:0032104_GOBP_REGULATION_OF_RESPONSE_TO_EXTRACELLULAR_STIMULUS	0.821465	0
mSTZ	GO:0032104_GOBP_REGULATION_OF_RESPONSE_TO_EXTRACELLULAR_STIMULUS	0.346937	5.94246e-288
NOD	GO:0030658_GOCC_TRANSPORT_VESICLE_MEMBRANE	0.258124	1.63549e-108
db/db	GO:0030658_GOCC_TRANSPORT_VESICLE_MEMBRANE	0.142228	0
mSTZ	GO:0030658_GOCC_TRANSPORT_VESICLE_MEMBRANE	0.191906	5.85775e-254
NOD	GO:0031018_GOBP_ENDOCRINE_PANCREAS_DEVELOPMENT	0.0148737	0.131842
db/db	GO:0031018_GOBP_ENDOCRINE_PANCREAS_DEVELOPMENT	-0.272897	0
mSTZ	GO:0031018_GOBP_ENDOCRINE_PANCREAS_DEVELOPMENT	-0.164703	1.3656e-83
NOD	GO:0042445_GOBP_HORMONE_METABOLIC_PROCESS	-0.0767196	2.08044e-13
db/db	GO:0042445_GOBP_HORMONE_METABOLIC_PROCESS	0.191907	0
mSTZ	GO:0042445_GOBP_HORMONE_METABOLIC_PROCESS	0.108625	5.66962e-46
NOD	GO:0006119_GOBP_OXIDATIVE_PHOSPHORYLATION	-0.0355585	5.49938e-09
db/db	GO:0006119_GOBP_OXIDATIVE_PHOSPHORYLATION	0.122277	0
mSTZ	GO:0006119_GOBP_OXIDATIVE_PHOSPHORYLATION	0.110364	4.08835e-103
NOD	GO:0042254_GOBP_RIBOSOME_BIOGENESIS	0.00770493	0.26086
db/db	GO:0042254_GOBP_RIBOSOME_BIOGENESIS	0.201538	0
mSTZ	GO:0042254_GOBP_RIBOSOME_BIOGENESIS	0.116894	7.74984e-253
NOD	GO:1900037_GOBP_REGULATION_OF_CELLULAR_RESPONSE_TO_HYPOXIA	0.0068613	0.657377
db/db	GO:1900037_GOBP_REGULATION_OF_CELLULAR_RESPONSE_TO_HYPOXIA	0.161162	0
mSTZ	GO:1900037_GOBP_REGULATION_OF_CELLULAR_RESPONSE_TO_HYPOXIA	0.197043	6.40648e-164
NOD	GO:0010498_GOBP_PROTEASOMAL_PROTEIN_CATABOLIC_PROCESS	0.0097766	0.0729562
db/db	GO:0010498_GOBP_PROTEASOMAL_PROTEIN_CATABOLIC_PROCESS	0.122873	0
mSTZ	GO:0010498_GOBP_PROTEASOMAL_PROTEIN_CATABOLIC_PROCESS	0.189798	3.08386e-197
