# Supplementary material for: Delineating mouse β-cell identity during lifetime and in diabetes with a single cell atlas
Source: Nat Metab. 2023 Sep 11;5(9):1615–37. doi: 10.1038/s42255-023-00876-x (PMC10513934; doi:10.1038/s42255-023-00876-x)
Supplement: Supplementary file 3 — Collection of Supplementary Tables 1–13, corresponding to legends in the supplementary information file. [file 42255_2023_876_MOESM3_ESM.zip › supplementary_tables/S3.xlsx]

## Sheet: postnatal_DE_alpha
gene	logFC	padj	gene_symbol
ENSMUSG00000052551	3.68763	2.86045e-54	Adarb2
ENSMUSG00000000394	3.68474	1.81775e-271	Gcg
ENSMUSG00000060969	3.61024	1.06388e-202	Irx1
ENSMUSG00000032523	3.56082	2.16325e-201	Hhatl
ENSMUSG00000027895	3.2553	2.12043e-91	Kcnc4
ENSMUSG00000112858	3.23221	1.16818e-77	Rnf212b
ENSMUSG00000061808	3.10251	4.04214e-300	Ttr
ENSMUSG00000064016	2.68384	5.1825e-153	Gm648
ENSMUSG00000068037	2.64176	5.20733e-198	Mas1
ENSMUSG00000042846	2.45312	6.11399e-177	Lrrtm3
ENSMUSG00000041245	2.4225	1.88859e-316	Wnk3
ENSMUSG00000079679	2.38009	1.03736e-193	Vwde
ENSMUSG00000089996	2.28676	2.84846e-210	Tmsb15b2
ENSMUSG00000047904	2.23282	0	Sstr2
ENSMUSG00000006546	2.16558	3.96967e-235	Cryba2
ENSMUSG00000001504	2.10431	6.08486e-267	Irx2
ENSMUSG00000046178	2.08291	1.9116e-109	Nxph1
ENSMUSG00000037625	2.06309	4.89064e-78	Cldn11
ENSMUSG00000100417	2.06073	5.45742e-95	Gm28578
ENSMUSG00000022435	2.02444	5.28143e-104	Upk3a
ENSMUSG00000116762	1.96244	8.76918e-242	Gm46560
ENSMUSG00000074622	1.94526	1.71524e-234	Mafb
ENSMUSG00000072955	1.90549	1.37965e-207	Tmsb15l
ENSMUSG00000028399	1.82513	1.48947e-180	Ptprd
ENSMUSG00000036192	1.79167	7.22679e-55	Rorb
ENSMUSG00000031303	1.77985	0	Map3k15
ENSMUSG00000056854	1.77388	4.01133e-213	Pou3f4
ENSMUSG00000059401	1.7646	1.84087e-229	Mamld1
ENSMUSG00000029656	1.73535	1.09771e-179	C8b
ENSMUSG00000045589	1.72635	2.52869e-81	Frrs1l
ENSMUSG00000016346	1.71526	2.15812e-92	Kcnq2
ENSMUSG00000038917	1.69281	8.43487e-106	3930402G23Rik
ENSMUSG00000039313	1.68222	1.12614e-148	Minar1
ENSMUSG00000036872	1.66861	6.31966e-208	Abcc12
ENSMUSG00000031170	1.66816	1.3842e-171	Slc38a5
ENSMUSG00000015599	1.66253	3.07129e-56	Ttbk1
ENSMUSG00000089768	1.62763	5.60871e-260	Tmsb15b1
ENSMUSG00000085573	1.62677	3.34007e-100	Gm15418
ENSMUSG00000036218	1.60702	1.90449e-51	Pdzrn4
ENSMUSG00000093587	1.60114	6.20439e-281	Gm20554
ENSMUSG00000031596	1.58447	5.35381e-227	Slc7a2
ENSMUSG00000068522	1.58266	9.15174e-221	Aard
ENSMUSG00000008489	1.55965	6.24375e-172	Elavl2
ENSMUSG00000024391	1.54062	1.25227e-133	Apom
ENSMUSG00000030905	1.52052	3.66786e-67	Crym
ENSMUSG00000053399	1.51092	1.07262e-168	Adamts18
ENSMUSG00000019577	1.47318	3.19352e-298	Pdk4
ENSMUSG00000024873	1.45489	1.41593e-84	Cnih2
ENSMUSG00000026432	1.38882	1.21651e-296	Avpr1b
ENSMUSG00000058488	1.38184	2.98713e-145	Kl
ENSMUSG00000031323	1.34667	6.92129e-308	Dmrtc1a
ENSMUSG00000018581	1.32392	1.14535e-169	Dnah11
ENSMUSG00000047606	1.32216	4.45839e-62	Ankrd34c
ENSMUSG00000060487	1.31809	6.92901e-179	Samd5
ENSMUSG00000015829	1.3108	4.73465e-240	Tnr
ENSMUSG00000027524	1.27093	2.23637e-267	Edn3
ENSMUSG00000094910	1.26796	5.72174e-124	D430019H16Rik
ENSMUSG00000110447	1.26409	2.80062e-102	Gm31518
ENSMUSG00000035459	1.26376	5.14631e-43	Stab2
ENSMUSG00000053861	1.25597	2.07369e-96	Gm9925
ENSMUSG00000029516	1.24734	7.73149e-166	Cit
ENSMUSG00000026824	1.22154	1.18762e-143	Kcnj3
ENSMUSG00000016349	1.20774	2.26754e-279	Eef1a2
ENSMUSG00000073295	1.20732	0	Nudt11
ENSMUSG00000021061	1.20663	7.09284e-94	Sptb
ENSMUSG00000079259	1.18021	2.15681e-215	Trim71
ENSMUSG00000027359	1.13885	1.36029e-276	Slc27a2
ENSMUSG00000024647	1.12037	2.93154e-195	Cbln2
ENSMUSG00000037636	1.10277	1.77225e-118	Slc25a43
ENSMUSG00000020052	1.1017	1.26025e-38	Ascl1
ENSMUSG00000051209	1.09707	3.51191e-174	Gpr119
ENSMUSG00000030669	1.09585	1.57031e-82	Calca
ENSMUSG00000035283	1.085	6.49817e-166	Adrb1
ENSMUSG00000029123	1.08253	7.4654e-56	Stk32b
ENSMUSG00000048699	1.07728	8.97843e-75	Krt90
ENSMUSG00000037705	1.07571	6.39991e-32	Tecta
ENSMUSG00000038412	1.05792	0	Higd1a
ENSMUSG00000037428	1.04371	3.4998e-102	Vgf
ENSMUSG00000044349	1.02997	8.90999e-97	Snhg11
ENSMUSG00000049112	1.01592	3.72925e-187	Oxtr
ENSMUSG00000108348	0.998585	1.9263e-116	Gm42372
ENSMUSG00000034677	0.98017	5.89605e-152	Gpr142
ENSMUSG00000018339	0.973638	7.92665e-200	Gpx3
ENSMUSG00000024558	0.963818	9.28153e-94	Mapk4
ENSMUSG00000073007	0.950837	0	Tent5d
ENSMUSG00000021340	0.948784	9.58363e-199	Gpld1
ENSMUSG00000073530	0.931369	3.25654e-165	Pappa2
ENSMUSG00000000049	0.927644	5.08297e-60	Apoh
ENSMUSG00000036815	0.926735	3.48298e-154	Dpp10
ENSMUSG00000015944	0.917089	0	Castor2
ENSMUSG00000097503	0.913143	1.88907e-56	3110045C21Rik
ENSMUSG00000041649	0.912976	1.01461e-37	Klf8
ENSMUSG00000010086	0.906061	6.01008e-102	Rnf112
ENSMUSG00000020435	0.898737	2.96817e-124	Osbp2
ENSMUSG00000067614	0.898389	9.44437e-40	Krt86
ENSMUSG00000028804	0.891873	1.64796e-119	Csmd2
ENSMUSG00000050876	0.890224	3.17141e-51	Spata31d1a
ENSMUSG00000069805	0.877606	1.07066e-131	Fbp1
ENSMUSG00000028264	0.860615	8.15718e-54	Spaca1
ENSMUSG00000036295	0.846453	4.79223e-85	Lrrn3
ENSMUSG00000020607	0.84214	3.52192e-96	Lratd1
ENSMUSG00000005681	0.838209	1.11226e-114	Apoa2
ENSMUSG00000110631	0.834552	1.18975e-32	Gm42047
ENSMUSG00000090799	0.834113	8.60413e-85	Klhl33
ENSMUSG00000031428	0.818902	0	Zcchc18
ENSMUSG00000015709	0.817909	4.33799e-115	Arnt2
ENSMUSG00000024869	0.811556	2.91233e-20	Gm49405
ENSMUSG00000021221	0.810236	1.37887e-133	Dpf3
ENSMUSG00000032854	0.800824	0	Ugt8a
ENSMUSG00000041460	0.792658	5.81072e-131	Cacna2d4
ENSMUSG00000026103	0.787807	8.03922e-118	Gls
ENSMUSG00000022043	0.787687	1.83726e-193	Trim35
ENSMUSG00000073293	0.782861	1.72154e-271	Nudt10
ENSMUSG00000112532	0.771555	1.92717e-71	Gm36283
ENSMUSG00000018822	0.749909	1.29869e-183	Sfrp5
ENSMUSG00000027419	0.742959	0	Pcsk2
ENSMUSG00000073102	0.735135	1.0722e-310	Drc1
ENSMUSG00000048814	0.725004	1.29869e-183	Lonrf2
ENSMUSG00000023247	0.723484	2.34507e-36	Guca2a
ENSMUSG00000078503	0.723277	2.92606e-52	Zfp990
ENSMUSG00000078653	0.721493	1.60667e-15	Cntd1
ENSMUSG00000027971	0.720182	5.66821e-285	Ndst4
ENSMUSG00000027523	0.720052	0	Gnas
ENSMUSG00000003410	0.719535	1.24209e-18	Elavl3
ENSMUSG00000026644	0.716775	6.64795e-82	Acbd7
ENSMUSG00000093668	0.714806	5.60938e-43	Pou5f2
ENSMUSG00000041658	0.70891	5.9965e-269	Rragb
ENSMUSG00000040187	0.706591	3.33601e-29	Arntl2
ENSMUSG00000044348	0.706016	4.56271e-55	Slc25a53
ENSMUSG00000062372	0.703352	4.37697e-85	Otof
ENSMUSG00000063430	0.703208	1.1608e-34	Wscd2
ENSMUSG00000044694	0.681649	7.82179e-142	2010007H06Rik
ENSMUSG00000046834	0.676166	0	Krt1
ENSMUSG00000059708	0.671365	7.58413e-128	Akap17b
ENSMUSG00000114206	0.662937	2.57911e-106	Gm30551
ENSMUSG00000031637	0.659567	1.37727e-64	Lrp2bp
ENSMUSG00000036422	0.6579	7.21513e-125	Pcdh8
ENSMUSG00000055629	0.654647	7.67825e-73	B4galnt4
ENSMUSG00000028971	0.654399	8.32122e-24	Cort
ENSMUSG00000047150	0.651141	9.11159e-40	1700001C19Rik
ENSMUSG00000029167	0.648992	1.26514e-45	Ppargc1a
ENSMUSG00000095562	0.643144	4.21658e-21	Erdr1
ENSMUSG00000011589	0.63495	3.87724e-119	Fsd1
ENSMUSG00000003282	0.628632	2.77297e-165	Plag1
ENSMUSG00000037716	0.625508	6.31067e-23	Ccdc33
ENSMUSG00000097820	0.622655	8.61263e-27	E530011L22Rik
ENSMUSG00000039278	0.617646	0	Pcsk1n
ENSMUSG00000043773	0.61627	2.91789e-119	1700048O20Rik
ENSMUSG00000037315	0.612043	1.22054e-142	Jade3
ENSMUSG00000046550	0.608349	7.78273e-36	Spin2c
ENSMUSG00000056306	0.606182	5.81583e-282	Sertm1
ENSMUSG00000045731	0.60402	1.22335e-60	Pnoc
ENSMUSG00000020376	0.598291	1.39625e-255	Rnf130
ENSMUSG00000020176	0.596747	1.95109e-299	Grb10
ENSMUSG00000036086	0.595762	5.43225e-39	Zranb3
ENSMUSG00000025172	0.59359	1.63469e-42	Ankrd2
ENSMUSG00000033981	0.592679	4.24349e-221	Gria2
ENSMUSG00000024114	0.58779	1.91715e-90	Prss41
ENSMUSG00000042359	0.582302	4.85591e-266	Osbpl6
ENSMUSG00000010136	0.581654	4.05206e-31	Pifo
ENSMUSG00000052516	0.579617	5.6653e-177	Robo2
ENSMUSG00000003810	0.572341	1.09479e-118	Mast2
ENSMUSG00000041986	0.569561	1.238e-127	Elmod1
ENSMUSG00000031107	0.569205	9.42987e-32	Rbmx2
ENSMUSG00000031594	0.562971	1.80856e-60	Fgl1
ENSMUSG00000031027	0.562894	9.03652e-44	Stk33
ENSMUSG00000032528	0.562425	1.55994e-144	Vipr1
ENSMUSG00000109203	0.562095	1.22146e-121	Gm32849
ENSMUSG00000057156	0.560229	5.78102e-69	Homez
ENSMUSG00000052981	0.5584	3.89854e-54	Ube2ql1
ENSMUSG00000048186	0.556527	0	Bend7
ENSMUSG00000027994	0.556366	7.14443e-86	Mcub
ENSMUSG00000040456	0.55581	2.77912e-89	H2ap
ENSMUSG00000022456	0.552274	8.07562e-97	Septin3
ENSMUSG00000057614	0.551704	6.76178e-188	Gnai1
ENSMUSG00000031119	0.550998	0	Gpc4
ENSMUSG00000058145	0.547858	4.47478e-77	Adamts17
ENSMUSG00000036913	0.537852	7.0929e-50	Trim67
ENSMUSG00000053111	0.528474	1.88676e-123	Fank1
ENSMUSG00000034467	0.525452	2.05714e-176	Dynlrb2
ENSMUSG00000031161	0.523442	9.13418e-205	Hdac6
ENSMUSG00000020614	0.523395	4.99235e-160	Fam20a
ENSMUSG00000108791	0.518529	3.06807e-157	1700011D18Rik
ENSMUSG00000040938	0.5103	0	Slc16a11
ENSMUSG00000026349	0.509635	3.31918e-98	Ccnt2
ENSMUSG00000023982	0.508988	2.61463e-47	Guca1a
ENSMUSG00000023912	0.508569	5.26047e-131	Slc25a27
ENSMUSG00000038580	0.507839	2.68383e-61	Sct
ENSMUSG00000056724	0.50695	5.24907e-107	Nbeal2
ENSMUSG00000022315	0.501418	3.58446e-279	Slc30a8
ENSMUSG00000041809	0.500891	5.85167e-134	Efhc1
ENSMUSG00000044912	0.498001	1.48736e-155	Syt16
ENSMUSG00000026950	0.495769	2.343e-28	Neb
ENSMUSG00000024136	0.492657	4.67674e-08	Dnase1l2
ENSMUSG00000006651	0.490775	0	Aplp1
ENSMUSG00000021209	0.487204	1.30845e-120	Ppp4r4
ENSMUSG00000026024	0.485552	8.28022e-31	Als2
ENSMUSG00000022054	0.480164	7.61151e-200	Nefm
ENSMUSG00000036902	0.477876	3.12375e-54	Neto2
ENSMUSG00000050440	0.471331	6.48174e-46	Hamp
ENSMUSG00000012609	0.47036	3.65538e-30	Ttll5
ENSMUSG00000053580	0.469618	7.46457e-101	Tanc2
ENSMUSG00000053553	0.468672	5.53994e-30	3110082I17Rik
ENSMUSG00000026163	0.468104	2.02309e-263	Sphkap
ENSMUSG00000022265	0.468041	4.0173e-222	Ank
ENSMUSG00000053985	0.466905	2.04335e-25	Zfp14
ENSMUSG00000021708	0.465766	2.76765e-99	Rasgrf2
ENSMUSG00000115783	0.460634	2.8914e-71	Bc1
ENSMUSG00000003378	0.456546	2.1732e-236	Grik5
ENSMUSG00000045502	0.456204	3.63054e-66	Hcar2
ENSMUSG00000028020	0.453916	8.24616e-238	Glrb
ENSMUSG00000021700	0.453164	1.06021e-300	Rab3c
ENSMUSG00000085347	0.451859	2.30077e-126	Hk1os
ENSMUSG00000000948	0.450185	1.24647e-89	Gm38393
ENSMUSG00000075703	0.448734	8.66925e-179	Selenoi
ENSMUSG00000090625	0.44724	7.4906e-27	Gm20721
ENSMUSG00000112860	0.446612	6.57827e-47	Gm47439
ENSMUSG00000114382	0.4455	2.11686e-55	Gm4814
ENSMUSG00000095123	0.441235	8.14664e-20	Gm21781
ENSMUSG00000024033	0.438645	8.23072e-204	Rsph1
ENSMUSG00000079045	0.435451	5.79346e-277	Prox1os
ENSMUSG00000071723	0.432261	0	Gspt2
ENSMUSG00000025217	0.431321	5.89299e-179	Btrc
ENSMUSG00000040666	0.43069	6.33187e-153	Sh3bgr
ENSMUSG00000105941	0.428596	3.27287e-83	Gm42809
ENSMUSG00000044927	0.423249	1.07417e-234	H1f10
ENSMUSG00000028139	0.422613	6.90588e-163	Riiad1
ENSMUSG00000021936	0.422023	1.14903e-55	Mapk8
ENSMUSG00000037386	0.420192	0	Rims2
ENSMUSG00000020723	0.416752	1.01044e-162	Cacng4
ENSMUSG00000029804	0.413977	8.82109e-108	Herc3
ENSMUSG00000025050	0.413289	4.17614e-113	Pcgf6
ENSMUSG00000056267	0.410552	5.05743e-201	Cep70
ENSMUSG00000009114	0.409168	8.1332e-88	2610028H24Rik
ENSMUSG00000022194	0.406589	1.48921e-62	Pabpn1
ENSMUSG00000021079	0.401079	4.70093e-77	Timm9
ENSMUSG00000032235	0.399517	3.92953e-14	Ice2
ENSMUSG00000020431	0.396996	1.00233e-55	Adcy1
ENSMUSG00000021986	0.386109	2.53063e-302	Amer2
ENSMUSG00000049950	0.386058	1.37124e-99	Rpp38
ENSMUSG00000045968	0.381597	3.28169e-42	Teddm2
ENSMUSG00000041215	0.380691	8.8845e-29	Yeats2
ENSMUSG00000040183	0.376994	1.14386e-95	Ankrd6
ENSMUSG00000085311	0.376758	1.05054e-08	Gm15445
ENSMUSG00000024530	0.376234	6.91029e-41	Prelid3a
ENSMUSG00000015476	0.374948	3.84023e-134	Prrt1
ENSMUSG00000046844	0.374339	3.63077e-290	Vat1l
ENSMUSG00000029878	0.373923	1.65656e-234	Dbpht2
ENSMUSG00000071064	0.372736	7.66115e-104	Zfp827
ENSMUSG00000031485	0.372237	6.59478e-40	Plpbp
ENSMUSG00000049488	0.372092	3.18053e-53	Tmem67
ENSMUSG00000031949	0.371772	2.99965e-46	Adat1
ENSMUSG00000046667	0.370193	1.26644e-09	Rbm12b1
ENSMUSG00000042607	0.369983	9.84502e-72	Asb4
ENSMUSG00000058254	0.368143	0	Tspan7
ENSMUSG00000053465	0.366356	8.48718e-95	Hs6st3
ENSMUSG00000071226	0.366069	6.65984e-100	Cecr2
ENSMUSG00000029763	0.364982	3.01872e-82	Exoc4
ENSMUSG00000097994	0.360668	3.15793e-25	Gm26982
ENSMUSG00000110773	0.359244	3.49067e-68	Gm39326
ENSMUSG00000024386	0.358517	2.19392e-178	Proc
ENSMUSG00000033880	0.356027	5.73632e-125	Lgals3bp
ENSMUSG00000032340	0.35451	5.22231e-309	Neo1
ENSMUSG00000074657	0.354099	5.53582e-141	Kif5a
ENSMUSG00000025854	0.353489	3.585e-225	Fam20c
ENSMUSG00000051278	0.352949	2.74268e-18	Zgrf1
ENSMUSG00000028998	0.352355	9.66068e-181	Tomm7
ENSMUSG00000071719	0.35211	2.08964e-305	Tmem28
ENSMUSG00000072770	0.345019	8.84881e-26	Acrbp
ENSMUSG00000042742	0.344219	9.60693e-51	Bmt2
ENSMUSG00000039099	0.343809	1.95178e-65	Wdr93
ENSMUSG00000045180	0.343518	3.53732e-185	Shroom2
ENSMUSG00000034973	0.342165	4.04798e-87	Dop1a
ENSMUSG00000091154	0.340683	1.68015e-91	Proscos
ENSMUSG00000096981	0.339012	8.29156e-51	Gm16845
ENSMUSG00000035236	0.338634	1.05492e-24	Scai
ENSMUSG00000034601	0.337825	2.33407e-39	2700049A03Rik
ENSMUSG00000045216	0.337244	2.26982e-78	Hs6st1
ENSMUSG00000117145	0.33652	8.01292e-53	Gm4356
ENSMUSG00000023826	0.333412	1.23044e-187	Prkn
ENSMUSG00000036782	0.331603	0	Klhl13
ENSMUSG00000025384	0.331275	1.06982e-57	Faap100
ENSMUSG00000056553	0.331185	3.31475e-311	Ptprn2
ENSMUSG00000063810	0.330994	9.48716e-79	Alms1
ENSMUSG00000024019	0.330847	7.66763e-42	Cmtr1
ENSMUSG00000021613	0.330033	1.68141e-112	Hapln1
ENSMUSG00000029406	0.326952	3.37751e-115	Pitpnm2
ENSMUSG00000029182	0.326684	6.95317e-226	Fam166c
ENSMUSG00000087620	0.326677	1.7867e-205	5330434G04Rik
ENSMUSG00000040729	0.326393	3.25236e-293	Cep126
ENSMUSG00000074398	0.325648	3.39857e-51	Gm15441
ENSMUSG00000019235	0.324299	1.41804e-209	Rps6kl1
ENSMUSG00000035112	0.323535	3.53418e-277	Wnk4
ENSMUSG00000038500	0.323086	1.71502e-96	Prr3
ENSMUSG00000042757	0.321872	6.47838e-118	Tmem108
ENSMUSG00000066196	0.321019	3.31852e-49	Spag8
ENSMUSG00000051586	0.320456	3.08266e-108	Mical3
ENSMUSG00000019831	0.32035	1.65798e-116	Wasf1
ENSMUSG00000028078	0.320278	1.02788e-148	Dclk2
ENSMUSG00000074227	0.319312	0	Spint2
ENSMUSG00000021483	0.319027	3.54733e-45	Cdk20
ENSMUSG00000086401	0.318502	2.32695e-10	Gm15559
ENSMUSG00000035067	0.318472	9.98145e-158	Xkr6
ENSMUSG00000001802	0.317738	4.31681e-245	Lrp3
ENSMUSG00000033439	0.317297	4.19152e-25	Trmt13
ENSMUSG00000031787	0.316222	3.79209e-36	Katnb1
ENSMUSG00000045282	0.315647	3.27248e-56	Tmem86b
ENSMUSG00000060510	0.314783	7.14747e-96	Zfp266
ENSMUSG00000117292	0.313222	5.14033e-44	E330032C10Rik
ENSMUSG00000027522	0.30875	1.80608e-110	Stx16
ENSMUSG00000050122	0.306249	2.77583e-32	Vwa3b
ENSMUSG00000028696	0.306202	2.39977e-154	Ipp
ENSMUSG00000031858	0.305822	2.10457e-69	Mau2
ENSMUSG00000043183	0.30545	7.80782e-13	Simc1
ENSMUSG00000097577	0.305189	1.6258e-27	6230400D17Rik
ENSMUSG00000111291	0.30498	2.7171e-11	Gm48604
ENSMUSG00000057246	0.302238	7.60901e-261	BC051142
ENSMUSG00000097320	0.302214	2.97899e-29	Tmem147os
ENSMUSG00000075592	0.302088	4.84847e-153	Nynrin
ENSMUSG00000079036	0.301245	6.7497e-64	Alkbh1
ENSMUSG00000030824	0.300914	6.62239e-68	Nucb1
ENSMUSG00000049657	0.298703	5.0479e-33	Zbtb5
ENSMUSG00000020546	0.297979	1.49391e-139	Stxbp4
ENSMUSG00000026335	0.297882	0	Pam
ENSMUSG00000051396	0.294757	9.66566e-18	Gm45902
ENSMUSG00000056211	0.293284	3.1738e-120	R3hdm1
ENSMUSG00000056167	0.292478	7.88611e-40	Cnot10
ENSMUSG00000034724	0.29247	1.41474e-186	Cnot6l
ENSMUSG00000074909	0.291842	4.48671e-17	Ranbp6
ENSMUSG00000060275	0.291438	2.26796e-44	Nrg2
ENSMUSG00000037029	0.291313	1.09903e-16	Zfp146
ENSMUSG00000034121	0.291112	3.74766e-54	Mks1
ENSMUSG00000086544	0.29095	1.24997e-63	Chn1os3
ENSMUSG00000040836	0.290186	2.6351e-95	Gpr161
ENSMUSG00000001986	0.290136	3.99398e-140	Gria3
ENSMUSG00000040209	0.289897	2.3453e-220	Zfp704
ENSMUSG00000041671	0.289509	1.04809e-158	Pyroxd1
ENSMUSG00000051951	0.285145	2.54925e-133	Xkr4
ENSMUSG00000074345	0.284117	2.30169e-49	Tnfaip8l3
ENSMUSG00000078517	0.28251	1.48975e-50	Emc1
ENSMUSG00000060224	0.282012	1.1771e-50	Pyroxd2
ENSMUSG00000047515	0.281773	6.50445e-76	BC049715
ENSMUSG00000015804	0.279338	2.91093e-143	Med28
ENSMUSG00000097402	0.279197	1.61072e-60	Gm17399
ENSMUSG00000073705	0.2789	1.07128e-135	Cenps
ENSMUSG00000074221	0.278004	4.60322e-102	Zfp568
ENSMUSG00000041733	0.278001	2.60833e-38	Coq5
ENSMUSG00000038759	0.277934	2.80997e-29	Nup205
ENSMUSG00000022863	0.277105	7.0597e-189	Btg3
ENSMUSG00000002222	0.276786	1.02872e-80	Rmnd5a
ENSMUSG00000037032	0.276249	1.36585e-306	Apbb1
ENSMUSG00000041638	0.276166	1.6186e-51	Gcn1
ENSMUSG00000043668	0.276013	8.74318e-290	Tox3
ENSMUSG00000020070	0.27465	3.7646e-48	Rufy2
ENSMUSG00000032384	0.274389	2.25878e-33	Csnk1g1
ENSMUSG00000113262	0.273891	7.26378e-21	Gm48551
ENSMUSG00000042500	0.272714	1.53753e-34	Ago4
ENSMUSG00000038930	0.272349	2.63898e-33	Rccd1
ENSMUSG00000021910	0.272021	1.68086e-226	Nisch
ENSMUSG00000086119	0.271123	1.62167e-82	Gm2415
ENSMUSG00000062075	0.270867	5.33965e-16	Lmnb2
ENSMUSG00000031155	0.270593	1.50063e-152	Pim2
ENSMUSG00000045725	0.270011	1.22124e-43	Prr15
ENSMUSG00000056673	0.269433	5.13275e-21	Kdm5d
ENSMUSG00000027999	0.268846	4.17297e-240	Pla2g12a
ENSMUSG00000022701	0.267438	5.31721e-145	Ccdc191
ENSMUSG00000027284	0.267079	1.09081e-09	Cdan1
ENSMUSG00000027799	0.266892	0	Nbea
ENSMUSG00000039384	0.263733	5.29281e-139	Dusp10
ENSMUSG00000002028	0.263729	3.76492e-50	Kmt2a
ENSMUSG00000031284	0.263372	0	Pak3
ENSMUSG00000025857	0.262826	4.43964e-23	Dnaaf5
ENSMUSG00000099481	0.262406	3.3829e-22	Xndc1
ENSMUSG00000016257	0.261192	1.53572e-53	Prelid3b
ENSMUSG00000091705	0.259749	1.41028e-312	H2-Q2
ENSMUSG00000021198	0.259157	0	Unc79
ENSMUSG00000097392	0.259074	3.79075e-61	Thoc2l
ENSMUSG00000056941	0.255809	5.72907e-44	Commd7
ENSMUSG00000024732	0.255401	2.53372e-110	Ccdc86
ENSMUSG00000063704	0.255336	8.14472e-232	Mapk15
ENSMUSG00000004347	0.255119	7.4099e-136	Pde1c
ENSMUSG00000050373	0.252316	5.83098e-167	Snx21
ENSMUSG00000115918	0.252284	2.43064e-47	A930001M01Rik
ENSMUSG00000037646	0.251081	4.53402e-87	Vps13b
ENSMUSG00000042390	0.250708	1.92586e-38	Gatad2b
ENSMUSG00000069769	0.249159	1.834e-235	Msi2
ENSMUSG00000055670	0.24846	1.84294e-78	Zzef1
ENSMUSG00000057406	0.248256	1.73644e-110	Nsd2
ENSMUSG00000022718	0.247679	1.31024e-33	Dgcr8
ENSMUSG00000112160	0.246815	5.08447e-42	BC024063
ENSMUSG00000029195	0.246711	6.99965e-168	Klb
ENSMUSG00000074923	0.246333	2.74511e-189	Pak6
ENSMUSG00000043090	0.2453	1.44721e-47	Zfp866
ENSMUSG00000019774	0.243993	7.38409e-16	Mtrf1l
ENSMUSG00000005161	0.243876	4.45792e-125	Prdx2
ENSMUSG00000042548	0.243802	1.7317e-30	Asxl1
ENSMUSG00000029076	0.243545	1.72464e-180	Sdf4
ENSMUSG00000020441	0.242594	5.0521e-50	2310033P09Rik
ENSMUSG00000059482	0.242486	5.75188e-118	2610301B20Rik
ENSMUSG00000002266	0.241868	1.37036e-97	Zim1
ENSMUSG00000025196	0.241645	0	Cpn1
ENSMUSG00000014245	0.24119	6.24238e-11	Pigl
ENSMUSG00000044452	0.240731	3.96086e-27	Zfp507
ENSMUSG00000022822	0.240679	1.07366e-132	Abcc5
ENSMUSG00000026319	0.240594	4.73854e-69	Relch
ENSMUSG00000113885	0.240403	3.09387e-38	Gm47802
ENSMUSG00000049265	0.239231	1.609e-209	Kcnk3
ENSMUSG00000042605	0.239036	4.28976e-141	Atxn2
ENSMUSG00000057440	0.238595	2.49234e-40	Mpp7
ENSMUSG00000042298	0.238303	5.24108e-48	Ttc19
ENSMUSG00000050545	0.237851	3.56766e-36	Fam228b
ENSMUSG00000031703	0.236842	3.27384e-179	Itfg1
ENSMUSG00000002343	0.236795	2.91292e-35	Armc6
ENSMUSG00000051786	0.236586	6.41281e-14	Tubgcp6
ENSMUSG00000039985	0.236204	3.95738e-100	Sinhcaf
ENSMUSG00000031959	0.236106	5.23257e-52	Wdr59
ENSMUSG00000056895	0.235185	8.60026e-180	H2bu2
ENSMUSG00000112234	0.234819	5.69812e-56	Gm48427
ENSMUSG00000063511	0.234777	1.14445e-51	Snrnp70
ENSMUSG00000100714	0.234731	4.53121e-66	2010308F09Rik
ENSMUSG00000038535	0.233803	2.11378e-74	Zfp280d
ENSMUSG00000026833	0.233653	3.14099e-84	Olfm1
ENSMUSG00000036898	0.233615	1.82735e-79	Zfp157
ENSMUSG00000018379	0.233508	2.28198e-20	Srsf1
ENSMUSG00000025582	0.233424	2.51342e-123	Nptx1
ENSMUSG00000005267	0.233023	5.2441e-22	Zfp287
ENSMUSG00000037887	0.232519	2.32525e-169	Dusp8
ENSMUSG00000032740	0.232194	7.38207e-138	Ccdc88a
ENSMUSG00000110626	0.231928	6.33412e-68	Gm45805
ENSMUSG00000052584	0.231626	1.97355e-145	Serp2
ENSMUSG00000022617	0.230361	3.35237e-35	Chkb
ENSMUSG00000062785	0.230113	1.6265e-244	Kcnc3
ENSMUSG00000015846	0.230081	2.1893e-141	Rxra
ENSMUSG00000032178	0.229558	2.96692e-32	Ilf3
ENSMUSG00000021699	0.2293	2.35042e-121	Pde4d
ENSMUSG00000021597	0.227701	3.55394e-45	Slf1
ENSMUSG00000022434	0.227677	2.39528e-103	Fam118a
ENSMUSG00000049336	0.226816	5.80189e-155	Tenm2
ENSMUSG00000033526	0.2263	2.2551e-144	Ppip5k1
ENSMUSG00000036850	0.225941	2.61117e-85	Mrpl41
ENSMUSG00000095677	0.225827	2.86586e-122	Dynlt1f
ENSMUSG00000078919	0.224626	1.1716e-102	Dpm1
ENSMUSG00000101678	0.224598	4.11452e-19	Gm29609
ENSMUSG00000036764	0.224276	3.94951e-316	Dnajc12
ENSMUSG00000001687	0.224151	2.96829e-313	Ubl3
ENSMUSG00000028158	0.224139	3.22901e-76	Mttp
ENSMUSG00000063568	0.223403	1.27162e-106	Jazf1
ENSMUSG00000027201	0.222996	0	Myef2
ENSMUSG00000101609	0.22232	7.2004e-108	Kcnq1ot1
ENSMUSG00000097101	0.222086	1.08686e-35	1810034E14Rik
ENSMUSG00000035649	0.221621	6.30438e-61	Zcchc7
ENSMUSG00000041491	0.220778	1.94442e-85	Cep78
ENSMUSG00000033419	0.220136	2.29609e-140	Snap91
ENSMUSG00000097743	0.219804	1.48087e-29	Gm16973
ENSMUSG00000022464	0.219401	4.71572e-228	Slc38a4
ENSMUSG00000034007	0.218316	2.2251e-41	Scaper
ENSMUSG00000040327	0.217805	1.55167e-90	Cul9
ENSMUSG00000009734	0.217349	2.00448e-307	Pou6f2
ENSMUSG00000052512	0.216967	4.78319e-215	Nav2
ENSMUSG00000061013	0.215971	7.59373e-54	Mkx
ENSMUSG00000043301	0.215689	4.20612e-289	Kcnj6
ENSMUSG00000096255	0.215307	2.05965e-45	Dynlt1b
ENSMUSG00000057716	0.214696	4.06393e-278	Tmem178b
ENSMUSG00000044816	0.21435	4.04692e-63	D630023F18Rik
ENSMUSG00000031093	0.213458	3.82966e-315	Dock11
ENSMUSG00000051790	0.213233	3.04958e-251	Nlgn2
ENSMUSG00000075511	0.212944	1.8902e-25	1700001L05Rik
ENSMUSG00000042043	0.212594	1.86771e-85	Tbca
ENSMUSG00000054013	0.211856	9.84202e-44	Tmem179
ENSMUSG00000046873	0.211548	5.69887e-14	Mbtps2
ENSMUSG00000009207	0.211462	1.07589e-84	Lnpk
ENSMUSG00000003863	0.211234	1.15214e-115	Ppfia3
ENSMUSG00000033253	0.210799	1.67655e-16	Szt2
ENSMUSG00000032480	0.210618	1.31308e-44	Dhx30
ENSMUSG00000078768	0.21008	3.82108e-39	Zfp566
ENSMUSG00000029199	0.209703	4.55014e-75	Lias
ENSMUSG00000066798	0.208825	5.59023e-35	Zbtb6
ENSMUSG00000047146	0.208385	1.51179e-108	Tet1
ENSMUSG00000007411	0.207183	2.30568e-33	Mark3
ENSMUSG00000066440	0.207113	1.92897e-46	Zfyve26
ENSMUSG00000038569	0.20665	1.91331e-59	Rad9b
ENSMUSG00000050148	0.206134	7.36628e-291	Ubqln2
ENSMUSG00000000131	0.205908	4.86324e-69	Xpo6
ENSMUSG00000041236	0.205092	2.30637e-90	Vps41
ENSMUSG00000021819	0.204814	4.54405e-63	Zswim8
ENSMUSG00000047193	0.20478	0	Dync2h1
ENSMUSG00000019143	0.203823	1.13701e-14	Hars2
ENSMUSG00000055184	0.203168	8.6172e-55	Fam72a
ENSMUSG00000055932	0.202879	6.58328e-72	Fto
ENSMUSG00000042558	0.202414	5.38244e-22	Adprs
ENSMUSG00000039963	0.201885	7.97015e-63	Ccdc40
ENSMUSG00000092074	0.201868	2.43774e-98	Dynlt1a
ENSMUSG00000070733	0.201359	7.14131e-87	Fryl
ENSMUSG00000017713	0.200894	2.1629e-51	Tha1
ENSMUSG00000061911	0.200877	0	Myt1l
ENSMUSG00000027281	0.200579	6.45246e-55	Slx4ip
ENSMUSG00000038664	0.200457	9.59224e-88	Herc1
ENSMUSG00000054611	0.200109	9.09566e-31	Kdm2a
ENSMUSG00000018501	0.199888	6.05775e-55	Ncor1
ENSMUSG00000110185	0.198892	1.13309e-148	Igip
ENSMUSG00000042078	0.198084	1.39215e-188	Svop
ENSMUSG00000020721	0.197757	5.96269e-76	Helz
ENSMUSG00000047888	0.196566	1.6609e-49	Tnrc6b
ENSMUSG00000044730	0.19656	1.18033e-08	9930104L06Rik
ENSMUSG00000031728	0.196226	7.94491e-51	Zfp821
ENSMUSG00000073678	0.1958	6.2212e-158	Pgap1
ENSMUSG00000046230	0.195043	4.8488e-44	Vps13a
ENSMUSG00000066235	0.194857	1.18699e-266	Pomgnt2
ENSMUSG00000018865	0.194303	1.42888e-145	Sult4a1
ENSMUSG00000041415	0.193247	5.07102e-80	Dicer1
ENSMUSG00000029757	0.192337	4.12219e-87	Dync1i1
ENSMUSG00000022629	0.191939	0	Kif21a
ENSMUSG00000004071	0.191057	3.25489e-63	Cdip1
ENSMUSG00000093565	0.190655	5.35608e-221	Rab26os
ENSMUSG00000021033	0.190425	0	Gstz1
ENSMUSG00000071202	0.190393	2.97821e-14	Ccdc78
ENSMUSG00000038538	0.190139	1.41436e-192	Ubn2
ENSMUSG00000072688	0.189813	9.61767e-218	Gm10399
ENSMUSG00000055733	0.189734	7.13242e-126	Nap1l3
ENSMUSG00000087088	0.18965	9.95232e-103	Gm16638
ENSMUSG00000052137	0.18958	3.72616e-13	Rbm12b2
ENSMUSG00000056820	0.189421	2.94895e-31	Tsnax
ENSMUSG00000108722	0.189409	1.61452e-40	Gm34225
ENSMUSG00000034032	0.187965	2.25106e-45	Rpap1
ENSMUSG00000015401	0.18747	0	Cltrn
ENSMUSG00000079283	0.186871	7.4919e-67	2310009B15Rik
ENSMUSG00000098146	0.186176	1.6262e-28	Gm26935
ENSMUSG00000032239	0.185687	7.34653e-68	Rp9
ENSMUSG00000047669	0.1856	4.79997e-143	Msl3l2
ENSMUSG00000027255	0.185391	1.43235e-39	Arfgap2
ENSMUSG00000044968	0.185171	1.26601e-89	Napepld
ENSMUSG00000029408	0.182875	1.03013e-138	Abcb9
ENSMUSG00000040972	0.182192	9.43486e-271	Igsf21
ENSMUSG00000039929	0.180886	1.87278e-11	Urb1
ENSMUSG00000032352	0.18072	1.52978e-96	Lrrc1
ENSMUSG00000021327	0.180703	1.50524e-33	Zkscan3
ENSMUSG00000007617	0.180536	2.71023e-17	Homer1
ENSMUSG00000055003	0.180425	1.86945e-116	Lrtm2
ENSMUSG00000053025	0.180158	0	Sv2b
ENSMUSG00000024878	0.179287	2.92761e-24	Cbwd1
ENSMUSG00000032009	0.178518	1.47121e-254	Sesn3
ENSMUSG00000046806	0.178495	2.44758e-26	Cyren
ENSMUSG00000032353	0.178357	4.89655e-248	Tmed3
ENSMUSG00000026790	0.178213	1.23778e-81	Odf2
ENSMUSG00000003458	0.178211	2.83124e-52	Ncstn
ENSMUSG00000026812	0.177972	5.87638e-96	Tsc1
ENSMUSG00000026442	0.177536	4.97906e-218	Nfasc
ENSMUSG00000082229	0.177528	0	Nap1l2
ENSMUSG00000094936	0.177223	6.39028e-17	Rbm4
ENSMUSG00000041921	0.176917	2.67317e-135	Metap1d
ENSMUSG00000045598	0.176534	3.84564e-57	Zfp553
ENSMUSG00000019952	0.176404	8.4755e-32	Poc1b
ENSMUSG00000037210	0.176354	3.00656e-36	Fam193a
ENSMUSG00000029202	0.176139	2.3062e-26	Pds5a
ENSMUSG00000038172	0.174389	1.20698e-151	Ttc39b
ENSMUSG00000018509	0.17376	0	Cenpv
ENSMUSG00000062519	0.173686	2.45335e-110	Zfp398
ENSMUSG00000083695	0.173661	3.67004e-217	Rnf138rt1
ENSMUSG00000022987	0.173477	1.90855e-133	Zfp641
ENSMUSG00000040007	0.172913	1.51268e-18	Bahd1
ENSMUSG00000000579	0.172772	9.05872e-108	Dynlt1c
ENSMUSG00000036054	0.172662	1.96172e-30	Sugp2
ENSMUSG00000041471	0.171274	1.0441e-91	Shld2
ENSMUSG00000047284	0.170411	1.78289e-33	Neurl4
ENSMUSG00000029387	0.169884	1.6943e-17	Gtf2h3
ENSMUSG00000036009	0.168689	2.09668e-44	Mettl25
ENSMUSG00000024370	0.168463	9.71791e-44	Cdc23
ENSMUSG00000050890	0.168394	2.17343e-24	Pdik1l
ENSMUSG00000004233	0.168169	1.97739e-14	Wars2
ENSMUSG00000044066	0.168169	6.60811e-17	Cep68
ENSMUSG00000046329	0.168096	2.41319e-125	Slc25a23
ENSMUSG00000015747	0.167381	5.04537e-39	Vps45
ENSMUSG00000047228	0.167342	0	A2ml1
ENSMUSG00000056342	0.165666	1.12367e-43	Usp34
ENSMUSG00000035632	0.165616	7.13186e-28	Cnot3
ENSMUSG00000087679	0.165228	5.67372e-197	Tmem250-ps
ENSMUSG00000033126	0.165182	2.05642e-70	Ybey
ENSMUSG00000034621	0.164687	3.0886e-60	Gpatch8
ENSMUSG00000027520	0.164284	0	Zdbf2
ENSMUSG00000034653	0.164162	1.90793e-18	Ythdc2
ENSMUSG00000043614	0.163904	4.6397e-238	Vps37d
ENSMUSG00000046897	0.16381	3.1372e-15	Zfp740
ENSMUSG00000000823	0.1634	3.35909e-84	Zfp512b
ENSMUSG00000045482	0.163265	1.15597e-33	Trrap
ENSMUSG00000072694	0.16284	6.53034e-299	1500011B03Rik
ENSMUSG00000007207	0.162823	2.21566e-111	Stx1a
ENSMUSG00000040667	0.162484	1.1794e-58	Nup88
ENSMUSG00000030811	0.162443	7.64682e-23	Fbxl19
ENSMUSG00000032212	0.16174	8.3086e-92	Sltm
ENSMUSG00000001415	0.161383	1.03488e-21	Smg5
ENSMUSG00000028126	0.161198	3.95523e-36	Pip5k1a
ENSMUSG00000032329	0.160922	2.01724e-29	Hmg20a
ENSMUSG00000029227	0.160901	5.26682e-118	Fip1l1
ENSMUSG00000039683	0.160244	7.87142e-224	Sdk1
ENSMUSG00000070883	0.160138	7.4774e-88	Ccdc173
ENSMUSG00000032776	0.15881	5.33358e-160	Mctp2
ENSMUSG00000025912	0.157673	2.56545e-14	Mybl1
ENSMUSG00000037798	0.157268	7.40491e-294	Mat1a
ENSMUSG00000116814	0.157223	6.06616e-80	Gm49636
ENSMUSG00000054453	0.156907	0	Sytl5
ENSMUSG00000054199	0.15609	8.6525e-30	Gon4l
ENSMUSG00000087692	0.155664	2.5768e-34	Gm11940
ENSMUSG00000030683	0.155598	0	Sez6l2
ENSMUSG00000029875	0.154447	4.9065e-112	Ccdc184
ENSMUSG00000038894	0.153957	1.15474e-123	Irs2
ENSMUSG00000032047	0.153902	7.09875e-169	Acat1
ENSMUSG00000021611	0.153487	4.18232e-80	Tert
ENSMUSG00000024426	0.153473	2.3449e-69	Atat1
ENSMUSG00000041846	0.153385	2.166e-34	Ppp4r3a
ENSMUSG00000022837	0.15305	2.6004e-94	Iqcb1
ENSMUSG00000022515	0.152463	6.13822e-47	Anks3
ENSMUSG00000057455	0.151938	2.91545e-68	Rit2
ENSMUSG00000001062	0.151669	1.73999e-37	Vps9d1
ENSMUSG00000029179	0.150932	3.2008e-12	Zcchc4
ENSMUSG00000018040	0.150807	1.16977e-35	Rrp7a
ENSMUSG00000002320	0.150533	7.6785e-20	Tm9sf1
ENSMUSG00000066839	0.150233	1.71944e-27	Ecsit
ENSMUSG00000050930	0.150117	2.0454e-33	Map10
ENSMUSG00000052595	0.149862	7.38546e-249	A1cf
ENSMUSG00000021794	0.149696	5.61311e-123	Glud1
ENSMUSG00000042496	0.148435	3.91727e-09	Prdm10
ENSMUSG00000086316	0.148387	1.55023e-252	Nbdy
ENSMUSG00000000776	0.148206	7.85312e-55	Polr3d
ENSMUSG00000025571	0.148127	4.86266e-28	Tnrc6c
ENSMUSG00000053877	0.147813	3.56577e-25	Srcap
ENSMUSG00000051098	0.14752	8.9543e-108	Mblac2
ENSMUSG00000053091	0.146822	1.3464e-35	Lins1
ENSMUSG00000030757	0.146747	3.58828e-199	Zkscan2
ENSMUSG00000033458	0.14617	9.08092e-35	Fan1
ENSMUSG00000024206	0.146092	1.76754e-161	Rfx2
ENSMUSG00000026356	0.146027	1.29919e-30	Dars
ENSMUSG00000078440	0.145904	3.23703e-114	Dohh
ENSMUSG00000063296	0.145817	2.75759e-141	Tmem117
ENSMUSG00000028423	0.145724	1.66733e-58	Nfx1
ENSMUSG00000063052	0.145616	5.43572e-22	Lrrc40
ENSMUSG00000040268	0.143833	8.86183e-110	Plekha1
ENSMUSG00000032127	0.143595	1.27918e-36	Vps11
ENSMUSG00000028737	0.143554	1.43979e-24	Aldh4a1
ENSMUSG00000001016	0.143409	1.88904e-26	Ilf2
ENSMUSG00000022749	0.143311	2.308e-41	Tbc1d23
ENSMUSG00000026650	0.142981	7.63066e-192	Meig1
ENSMUSG00000034949	0.142909	3.45468e-122	Zfr2
ENSMUSG00000046201	0.142655	3.37997e-35	Scaf8
ENSMUSG00000025245	0.142435	7.63161e-110	Lztfl1
ENSMUSG00000042520	0.142329	5.57471e-74	Ubap2l
ENSMUSG00000062590	0.141557	8.01105e-142	Armc9
ENSMUSG00000037750	0.139797	8.16217e-103	Fam222b
ENSMUSG00000020069	0.139653	1.41656e-91	Hnrnph3
ENSMUSG00000059475	0.139342	2.35181e-39	Zfp426
ENSMUSG00000017631	0.139244	2.23484e-125	Abr
ENSMUSG00000039901	0.138963	2.38425e-12	Armh3
ENSMUSG00000039253	0.138962	5.78991e-27	Fn3krp
ENSMUSG00000035597	0.138752	2.17929e-39	Prpf39
ENSMUSG00000025791	0.138667	2.7937e-82	Pgm1
ENSMUSG00000066442	0.137753	2.92717e-141	Mthfs
ENSMUSG00000024220	0.137613	3.6365e-201	Zfp523
ENSMUSG00000029047	0.137366	2.63838e-15	Pex10
ENSMUSG00000025656	0.137147	1.02468e-166	Arhgef9
ENSMUSG00000034538	0.136832	9.1305e-10	Zfp418
ENSMUSG00000062202	0.136825	4.76069e-17	Btbd9
ENSMUSG00000031012	0.136656	6.23749e-162	Cask
ENSMUSG00000091387	0.135454	2.98212e-79	Gcnt4
ENSMUSG00000087366	0.135356	9.86543e-33	Junos
ENSMUSG00000021488	0.135204	7.78187e-52	Nsd1
ENSMUSG00000045316	0.135061	8.96098e-138	Fahd1
ENSMUSG00000037007	0.134141	8.75202e-58	Zfp113
ENSMUSG00000059540	0.13403	1.2397e-21	Tcea2
ENSMUSG00000026615	0.133262	7.70939e-63	Eprs
ENSMUSG00000029389	0.133048	1.20747e-67	Ddx55
ENSMUSG00000028034	0.132876	5.43092e-45	Fubp1
ENSMUSG00000063108	0.132795	4.6343e-20	Zfp26
ENSMUSG00000033793	0.132026	8.30758e-36	Atp6v1h
ENSMUSG00000053347	0.13187	8.86991e-19	Zfp943
ENSMUSG00000028030	0.131353	7.57012e-33	Tbck
ENSMUSG00000022390	0.131158	8.42784e-139	Zc3h7b
ENSMUSG00000031060	0.131109	6.78769e-60	Rbm10
ENSMUSG00000027447	0.130458	9.02841e-131	Cst3
ENSMUSG00000032097	0.130277	2.12982e-55	Ddx6
ENSMUSG00000046573	0.130266	5.165e-108	Lyrm4
ENSMUSG00000019975	0.130197	8.92966e-204	Ikbip
ENSMUSG00000040054	0.130189	5.92989e-117	Baz2a
ENSMUSG00000042854	0.130081	5.83403e-85	Trp53rkb
ENSMUSG00000043467	0.130045	2.28873e-08	Zbtb37
ENSMUSG00000040506	0.129872	7.2963e-21	Ambra1
ENSMUSG00000040022	0.129737	3.04476e-81	Rab11fip2
ENSMUSG00000052488	0.129024	4.07299e-24	Cherp
ENSMUSG00000028973	0.128497	5.5541e-96	Abcb8
ENSMUSG00000016253	0.127917	1.40472e-27	Nelfcd
ENSMUSG00000086368	0.127369	3.04491e-36	Gm13830
ENSMUSG00000020898	0.127217	1.11928e-34	Ctc1
ENSMUSG00000022641	0.127084	2.41464e-156	Bbx
ENSMUSG00000039233	0.126368	1.91045e-32	Tbce
ENSMUSG00000022335	0.126057	6.05534e-08	Zfat
ENSMUSG00000037989	0.125986	4.65236e-219	Wnk2
ENSMUSG00000030616	0.125657	1.56271e-133	Sytl2
ENSMUSG00000037262	0.124365	2.86e-73	Kin
ENSMUSG00000085826	0.124249	3.36325e-35	Gm15638
ENSMUSG00000041303	0.124079	1.62458e-41	Gtf3c3
ENSMUSG00000028134	0.124054	1.02123e-43	Ptbp2
ENSMUSG00000026082	0.124007	1.6923e-30	Rev1
ENSMUSG00000000134	0.123447	4.89813e-57	Tfe3
ENSMUSG00000037852	0.122885	0	Cpe
ENSMUSG00000027947	0.122315	5.76687e-160	Il6ra
ENSMUSG00000099923	0.122177	2.98421e-57	1700105P06Rik
ENSMUSG00000033712	0.12212	5.40009e-16	Ccar2
ENSMUSG00000002372	0.122017	7.86479e-40	Ranbp3
ENSMUSG00000084846	0.121925	9.54513e-27	A730011C13Rik
ENSMUSG00000036202	0.121894	8.73236e-37	Rif1
ENSMUSG00000024393	0.121513	2.25953e-20	Prrc2a
ENSMUSG00000030380	0.121411	1.06098e-37	Mzf1
ENSMUSG00000070822	0.121307	3.1738e-65	Zscan18
ENSMUSG00000006676	0.121294	1.62387e-20	Usp19
ENSMUSG00000005886	0.121261	2.37593e-36	Ncoa2
ENSMUSG00000008028	0.121223	4.68323e-97	1700008O03Rik
ENSMUSG00000000197	0.121123	0	Nalcn
ENSMUSG00000039860	0.120988	0	Srrm3
ENSMUSG00000051768	0.120895	3.89675e-18	Xrcc1
ENSMUSG00000047013	0.12089	5.58705e-82	Fbxo41
ENSMUSG00000043991	0.120805	1.49752e-235	Pura
ENSMUSG00000062542	0.120564	7.56473e-142	Syt9
ENSMUSG00000034591	0.120384	3.10441e-161	Slc41a2
ENSMUSG00000050240	0.120366	8.85672e-11	Hic2
ENSMUSG00000033460	0.12031	3.27566e-321	Armcx1
ENSMUSG00000041673	0.120125	3.00584e-73	Lrrc18
ENSMUSG00000114354	0.120018	1.40453e-80	Gm34961
ENSMUSG00000049606	0.11982	1.75777e-52	Zfp644
ENSMUSG00000068686	0.119801	9.02026e-127	Cd59b
ENSMUSG00000023057	0.119371	3.40106e-06	Fabp2
ENSMUSG00000017210	0.11917	1.33522e-27	Med24
ENSMUSG00000051627	0.119062	2.68856e-44	H1f4
ENSMUSG00000041977	0.118672	6.34952e-39	Arhgef11
ENSMUSG00000053390	0.118597	4.69513e-43	Zfp952
ENSMUSG00000028826	0.118525	3.74813e-231	Maco1
ENSMUSG00000063972	0.118368	9.82816e-197	Nr6a1
ENSMUSG00000110830	0.118325	4.89124e-10	Gm46218
ENSMUSG00000022428	0.117863	1.37028e-108	Cby1
ENSMUSG00000004151	0.117633	0	Etv1
ENSMUSG00000022100	0.117426	2.8598e-68	Xpo7
ENSMUSG00000062761	0.116715	1.34678e-49	Zfp512
ENSMUSG00000033585	0.116413	0	Ndn
ENSMUSG00000003778	0.116075	6.7e-118	Brd8
ENSMUSG00000029166	0.115855	0	Mapre3
ENSMUSG00000055436	0.115582	2.9694e-33	Srsf11
ENSMUSG00000110277	0.115282	2.76429e-49	Gm45871
ENSMUSG00000068206	0.114843	6.02404e-255	Pick1
ENSMUSG00000031683	0.114748	6.23737e-170	Lsm6
ENSMUSG00000029440	0.114548	5.05875e-51	Psmd9
ENSMUSG00000034300	0.113896	1.20619e-27	Fam53c
ENSMUSG00000046380	0.113314	2.01239e-29	Jrk
ENSMUSG00000085900	0.113116	2.82641e-50	A930041C12Rik
ENSMUSG00000038335	0.113016	3.77516e-98	Tsr1
ENSMUSG00000029714	0.112517	8.34049e-39	Gigyf1
ENSMUSG00000010175	0.111892	0	Prox1
ENSMUSG00000040356	0.111805	4.22877e-25	Skiv2l
ENSMUSG00000034800	0.111698	1.29905e-19	Zfp661
ENSMUSG00000030086	0.111418	0	Chchd6
ENSMUSG00000028986	0.111373	1.05873e-195	Klhl7
ENSMUSG00000039781	0.111047	2.91029e-37	Cep131
ENSMUSG00000032030	0.110657	1.33114e-37	Cul5
ENSMUSG00000032409	0.110299	1.45962e-54	Atr
ENSMUSG00000028188	0.109941	4.96052e-06	Spata1
ENSMUSG00000030319	0.109558	4.21177e-127	Cand2
ENSMUSG00000048930	0.109456	4.01538e-26	Tada3
ENSMUSG00000109016	0.109197	9.58232e-29	Gm44647
ENSMUSG00000032295	0.109003	1.1449e-22	Man2c1
ENSMUSG00000074771	0.108809	2.43198e-84	Ankef1
ENSMUSG00000024036	0.108226	3.76722e-210	Slc37a1
ENSMUSG00000109179	0.108181	2.62517e-09	Gm35339
ENSMUSG00000028256	0.107863	3.63461e-91	Odf2l
ENSMUSG00000031958	0.107704	1.32888e-109	Ldhd
ENSMUSG00000030330	0.107391	1.01764e-38	Ing4
ENSMUSG00000025993	0.107129	2.88801e-45	Slc40a1
ENSMUSG00000022516	0.107049	1.78455e-40	Nudt16l1
ENSMUSG00000029422	0.106934	1.47676e-38	Rsrc2
ENSMUSG00000064138	0.106763	7.20058e-87	Fam172a
ENSMUSG00000022788	0.10613	7.83368e-187	Fgd4
ENSMUSG00000108621	0.105498	1.03398e-10	Gm33989
ENSMUSG00000050821	0.105489	1.08604e-247	Fam131a
ENSMUSG00000019826	0.10539	1.96103e-27	Zbtb24
ENSMUSG00000095253	0.105266	3.47091e-64	Zfp799
ENSMUSG00000005936	0.104899	1.42233e-90	Kctd20
ENSMUSG00000110945	0.104574	1.03462e-213	Gm9856
ENSMUSG00000031748	0.104494	0	Gnao1
ENSMUSG00000053754	0.104059	1.83369e-48	Chd8
ENSMUSG00000020193	0.103621	9.86396e-26	Zpbp
ENSMUSG00000031095	0.103055	9.94597e-56	Cul4b
ENSMUSG00000055923	0.103012	8.47269e-60	Aasdh
ENSMUSG00000042328	0.102609	2.4877e-30	Hps4
ENSMUSG00000020878	0.10247	1.14471e-74	Lrrc46
ENSMUSG00000024740	0.102291	2.83392e-181	Ddb1
ENSMUSG00000036391	0.102014	2.59969e-40	Sec24a
ENSMUSG00000038425	0.102005	8.06253e-60	Poli
ENSMUSG00000030400	0.101935	7.61374e-18	Ercc2
ENSMUSG00000046605	0.101774	1.93965e-14	B3gntl1
ENSMUSG00000034252	0.101623	9.30572e-27	Senp6
ENSMUSG00000019518	0.101338	4.33848e-38	Ap4m1
ENSMUSG00000002846	0.100703	5.81546e-42	Timmdc1
ENSMUSG00000042472	0.100619	6.09582e-10	Zfp410
ENSMUSG00000055204	0.100614	2.52788e-55	Ankrd17
ENSMUSG00000052707	0.100335	4.00516e-59	Tnrc6a
ENSMUSG00000109599	0.100257	1.44049e-53	Gm31812
ENSMUSG00000039661	0.0995198	2.56754e-193	Dusp26
ENSMUSG00000036817	0.0993911	2.48067e-119	Sun1
ENSMUSG00000096433	0.0993413	2.1443e-36	Zfp994
ENSMUSG00000108079	0.0991233	1.79283e-161	Gm44210
ENSMUSG00000051401	0.098946	5.28986e-79	Kctd16
ENSMUSG00000019841	0.0988385	1.21926e-55	Rev3l
ENSMUSG00000041852	0.0986261	8.77315e-35	Tcf20
ENSMUSG00000071451	0.0975905	2.66577e-20	Psmg4
ENSMUSG00000021245	0.0967747	9.85245e-48	Mlh3
ENSMUSG00000030257	0.0965317	1.55717e-126	Srgap3
ENSMUSG00000000194	0.0960215	2.81997e-24	Gpr107
ENSMUSG00000046169	0.0956841	5.25963e-37	Adamts6
ENSMUSG00000047909	0.0956208	1.00005e-10	Ankrd16
ENSMUSG00000015942	0.0956109	1.35345e-35	Gtf2ird2
ENSMUSG00000028114	0.0945453	6.37875e-11	Mettl14
ENSMUSG00000039110	0.0943517	6.17029e-180	Mycbpap
ENSMUSG00000078439	0.0943144	2.04801e-44	Smim24
ENSMUSG00000039007	0.0940726	6.6353e-321	Cpq
ENSMUSG00000035722	0.0939322	1.11476e-94	Abca7
ENSMUSG00000025609	0.0938433	4.81597e-45	Mkln1
ENSMUSG00000040557	0.093741	4.7877e-99	Mettl27
ENSMUSG00000044252	0.0936258	3.10976e-163	Osbpl1a
ENSMUSG00000036450	0.0931633	2.12044e-30	Hif1an
ENSMUSG00000020459	0.0926442	1.39873e-34	Mtif2
ENSMUSG00000016624	0.0924286	8.09459e-179	Phf21b
ENSMUSG00000086914	0.0915886	7.20975e-128	Gm16124
ENSMUSG00000113362	0.0915192	6.23199e-97	Gm40557
ENSMUSG00000048154	0.091413	3.05507e-23	Kmt2d
ENSMUSG00000104106	0.0912222	5.43847e-95	Gm10848
ENSMUSG00000029817	0.0911946	4.55368e-24	Tra2a
ENSMUSG00000033819	0.0910456	1.42114e-132	Ppp1r16a
ENSMUSG00000068263	0.0903852	7.30533e-141	Efcc1
ENSMUSG00000034544	0.0903478	1.25453e-46	Rsrc1
ENSMUSG00000097571	0.090278	1.08931e-59	Jpx
ENSMUSG00000036555	0.0901853	6.5443e-41	Iqce
ENSMUSG00000067942	0.0900827	4.13783e-14	Zfp160
ENSMUSG00000021012	0.0895837	7.54234e-100	Zc3h14
ENSMUSG00000023873	0.089196	2.7533e-35	1700010I14Rik
ENSMUSG00000096988	0.0891435	1.95099e-43	A930029G22Rik
ENSMUSG00000033430	0.0879803	7.35954e-09	Terf2ip
ENSMUSG00000032342	0.08784	3.3571e-29	Mto1
ENSMUSG00000099632	0.0875904	8.56391e-314	2900093K20Rik
ENSMUSG00000038502	0.0873416	0	Ptov1
ENSMUSG00000031245	0.0872285	3.56244e-72	Hmgn5
ENSMUSG00000038383	0.0869929	1.54107e-18	Pigu
ENSMUSG00000115222	0.0869882	1.33877e-12	Gm49747
ENSMUSG00000093803	0.0866952	1.32492e-17	Ppp2r3d
ENSMUSG00000038324	0.0865117	1.01593e-36	Trpc4ap
ENSMUSG00000027810	0.0860912	9.14816e-32	Eif2a
ENSMUSG00000061393	0.0860648	2.30297e-199	Acvr2b
ENSMUSG00000060301	0.0857987	2.17339e-41	2610008E11Rik
ENSMUSG00000028051	0.0855956	8.06516e-132	Hcn3
ENSMUSG00000002803	0.0854278	2.9792e-45	Btbd6
ENSMUSG00000026571	0.085395	2.20322e-150	Dcaf6
ENSMUSG00000090258	0.0849947	2.96136e-160	Churc1
ENSMUSG00000024260	0.0847139	4.48116e-11	Sap130
ENSMUSG00000053134	0.0844587	3.76892e-32	Supt7l
ENSMUSG00000092368	0.0841374	3.86905e-30	A930015D03Rik
ENSMUSG00000022139	0.0837768	7.8632e-171	Mbnl2
ENSMUSG00000037415	0.0830969	2.2827e-15	Ranbp10
ENSMUSG00000059975	0.0824418	4.63763e-22	Zfp74
ENSMUSG00000036721	0.0812589	2.2565e-08	Zscan12
ENSMUSG00000042197	0.0811652	4.28861e-27	Zfp451
ENSMUSG00000114220	0.0811435	2.33753e-10	Gm10353
ENSMUSG00000038122	0.0809329	2.23124e-116	Tbc1d32
ENSMUSG00000005501	0.0807335	3.49625e-56	Usp40
ENSMUSG00000020074	0.0801348	7.24622e-24	Ccar1
ENSMUSG00000055480	0.0798811	7.97867e-40	Zfp458
ENSMUSG00000051403	0.0797984	1.66692e-192	Ppp1r37
ENSMUSG00000025583	0.0796633	1.83692e-39	Rptor
ENSMUSG00000044024	0.0787071	5.70137e-110	Rell2
ENSMUSG00000024218	0.0784853	9.11878e-18	Taf11
ENSMUSG00000001150	0.0779356	7.99071e-13	Mcm3ap
ENSMUSG00000097025	0.0778725	2.04889e-55	Gm26558
ENSMUSG00000000738	0.077647	4.43138e-44	Spg7
ENSMUSG00000095930	0.0776448	1.56601e-78	Nim1k
ENSMUSG00000043241	0.0769557	8.54751e-67	Upf2
ENSMUSG00000049154	0.0768739	0	Fam183b
ENSMUSG00000033436	0.0766616	7.16659e-205	Armcx2
ENSMUSG00000001518	0.0756996	9.01977e-80	Itfg2
ENSMUSG00000037325	0.0748031	8.16979e-158	Bbs7
ENSMUSG00000022827	0.0746854	4.81884e-69	Rabl3
ENSMUSG00000061455	0.0744111	0.000148905	Stx17
ENSMUSG00000032621	0.0739822	5.3216e-87	Srek1
ENSMUSG00000085085	0.0738577	5.53941e-191	1700086P04Rik
ENSMUSG00000024581	0.0737996	6.02747e-39	Napg
ENSMUSG00000014075	0.0737891	1.37114e-64	Dynlt2b
ENSMUSG00000021234	0.0737219	7.60938e-48	Fam161b
ENSMUSG00000078240	0.073692	1.3805e-08	Gm3550
ENSMUSG00000037243	0.0736661	1.70729e-09	Zfp692
ENSMUSG00000027487	0.0736172	1.0749e-14	Cdk5rap1
ENSMUSG00000002486	0.0735539	3.87658e-24	Tchp
ENSMUSG00000001376	0.0731984	2.03663e-48	Vps50
ENSMUSG00000020086	0.0724765	5.6407e-300	Macroh2a2
ENSMUSG00000072872	0.0717974	2.9907e-48	Rybp
ENSMUSG00000042632	0.0714551	3.21508e-216	Pla2g6
ENSMUSG00000033706	0.0713901	4.01868e-59	Smyd5
ENSMUSG00000028354	0.0713006	4.25717e-189	Fmn2
ENSMUSG00000020235	0.0712714	2.13466e-41	Fzr1
ENSMUSG00000115138	0.0712003	4.53473e-21	Gm36899
ENSMUSG00000057335	0.0706597	6.15559e-40	Cep170
ENSMUSG00000048330	0.0703857	0	Ric3
ENSMUSG00000061143	0.069807	1.55667e-139	Maml3
ENSMUSG00000031446	0.0696042	1.48697e-131	Cul4a
ENSMUSG00000111329	0.0694964	2.28774e-31	A830035O19Rik
ENSMUSG00000037326	0.0693692	1.83275e-20	Capn15
ENSMUSG00000055835	0.0689731	3.05326e-33	Zfp1
ENSMUSG00000026469	0.0689668	9.23498e-13	Xpr1
ENSMUSG00000091898	0.0685638	3.51251e-123	Tnnc1
ENSMUSG00000022401	0.0685102	1.0937e-18	Xpnpep3
ENSMUSG00000036940	0.0683976	2.77834e-69	Kdm1a
ENSMUSG00000101856	0.0672716	3.00917e-59	1700096K18Rik
ENSMUSG00000021952	0.0670782	5.62952e-16	Xpo4
ENSMUSG00000025318	0.0667691	5.21688e-83	Jph3
ENSMUSG00000026048	0.0663098	3.17565e-25	Ercc5
ENSMUSG00000041459	0.0657729	1.16169e-30	Tardbp
ENSMUSG00000073434	0.0651843	2.84353e-91	Wdr90
ENSMUSG00000033594	0.0645585	8.12988e-40	Spata2l
ENSMUSG00000091623	0.0639687	1.00704e-08	Gm17092
ENSMUSG00000027680	0.0638902	1.02949e-56	Fxr1
ENSMUSG00000060988	0.0637942	0	Galnt13
ENSMUSG00000034292	0.0636276	1.04685e-11	Traf3ip1
ENSMUSG00000031631	0.0633197	2.26518e-49	Cfap97
ENSMUSG00000024827	0.0633118	2.07596e-101	Gldc
ENSMUSG00000071337	0.0630996	2.4007e-81	Tia1
ENSMUSG00000031242	0.0627184	1.519e-25	2610002M06Rik
ENSMUSG00000037525	0.06259	3.04542e-29	Bcdin3d
ENSMUSG00000035198	0.0623653	1.09422e-43	Tubg1
ENSMUSG00000024273	0.0623392	2.02531e-120	2700062C07Rik
ENSMUSG00000039850	0.0620493	3.72402e-12	Endov
ENSMUSG00000024052	0.0618228	1.43236e-44	Lpin2
ENSMUSG00000068959	0.0615721	7.06281e-05	Zfp619
ENSMUSG00000021962	0.0614261	2.36005e-10	Dcp1a
ENSMUSG00000092416	0.0609292	5.83462e-28	Zfp141
ENSMUSG00000117284	0.0602266	1.36201e-33	Gm7072
ENSMUSG00000023050	0.0600962	2.78274e-60	Map3k12
ENSMUSG00000057894	0.0599013	5.49092e-48	Zfp329
ENSMUSG00000036882	0.0598366	2.48236e-43	Arhgap33
ENSMUSG00000045466	0.0596043	5.34528e-78	Zfp956
ENSMUSG00000041966	0.0586123	1.09512e-25	Dcaf17
ENSMUSG00000024533	0.0585342	8.29733e-75	Spire1
ENSMUSG00000020697	0.0583879	1.88331e-36	Lig3
ENSMUSG00000022550	0.0582988	2.666e-103	Adck5
ENSMUSG00000022554	0.0581415	2.69914e-18	Hgh1
ENSMUSG00000039738	0.0581068	2.99637e-15	Slx4
ENSMUSG00000028430	0.0581033	9.01038e-23	Nol6
ENSMUSG00000005609	0.0578944	6.03283e-62	Ctr9
ENSMUSG00000021706	0.0577577	4.26535e-12	Zfyve16
ENSMUSG00000031755	0.0572132	2.36795e-84	Bbs2
ENSMUSG00000044465	0.0570873	2.3717e-67	Fam160a2
ENSMUSG00000002984	0.0570531	9.38902e-26	Tomm40
ENSMUSG00000103041	0.0570464	3.54011e-09	Gm37305
ENSMUSG00000019370	0.0569344	8.62087e-125	Calm3
ENSMUSG00000074872	0.0567282	3.12228e-297	Ctxn2
ENSMUSG00000031971	0.0566692	7.85631e-54	Ccsap
ENSMUSG00000005813	0.0565998	1.29143e-25	Metap1
ENSMUSG00000043140	0.0562188	6.48373e-20	Tmem186
ENSMUSG00000038384	0.0555745	1.00414e-37	Setd1b
ENSMUSG00000023473	0.0555715	1.08045e-207	Celsr3
ENSMUSG00000020895	0.0553165	0	Tmem107
ENSMUSG00000038717	0.0546011	9.25296e-194	Atp5l
ENSMUSG00000002565	0.0531156	2.4492e-247	Scin
ENSMUSG00000045211	0.0530282	9.80329e-35	Nudt18
ENSMUSG00000050751	0.0527827	4.59125e-195	Pgbd5
ENSMUSG00000038648	0.0526271	1.35039e-183	Creb3l2
ENSMUSG00000116953	0.0523822	3.91002e-28	9030025P20Rik
ENSMUSG00000024383	0.0514921	1.11406e-46	Map3k2
ENSMUSG00000074576	0.051246	2.95211e-39	Mocs3
ENSMUSG00000038831	0.0510529	7.52798e-109	Ralgps1
ENSMUSG00000087475	0.0502604	8.69146e-71	4933406I18Rik
ENSMUSG00000043587	0.0499647	1.95821e-119	Pxylp1
ENSMUSG00000074698	0.0499128	2.23698e-12	Csnk2a1
ENSMUSG00000038332	0.0495933	4.11049e-34	Sesn1
ENSMUSG00000054715	0.0492007	2.71416e-33	Zscan22
ENSMUSG00000028053	0.0489923	3.56213e-42	Ash1l
ENSMUSG00000032228	0.0488893	1.59956e-43	Tcf12
ENSMUSG00000034522	0.0488249	1.81153e-232	Zfp395
ENSMUSG00000037608	0.0484607	9.78407e-39	Bclaf1
ENSMUSG00000090083	0.0484307	2.8333e-46	Rnf8
ENSMUSG00000023904	0.0484118	2.20837e-86	Hcfc1r1
ENSMUSG00000101599	0.0474793	6.54126e-37	Gm20342
ENSMUSG00000043541	0.0474733	3.36311e-25	Casc1
ENSMUSG00000104784	0.047394	3.90588e-39	Gm42984
ENSMUSG00000038205	0.0473199	2.65425e-70	Prkab2
ENSMUSG00000029712	0.0473196	0	Actl6b
ENSMUSG00000034379	0.0469874	1.77622e-26	Wdr5b
ENSMUSG00000040928	0.0468652	4.53053e-30	S100pbp
ENSMUSG00000034723	0.0468414	4.67457e-163	Tmx4
ENSMUSG00000030279	0.0466822	1.62448e-64	C2cd5
ENSMUSG00000038126	0.0464812	1.40902e-33	Mphosph9
ENSMUSG00000009731	0.0462264	2.54849e-55	Kcnd1
ENSMUSG00000049241	0.0460108	1.66611e-96	Hcar1
ENSMUSG00000006673	0.0457941	9.40026e-15	Qrich1
ENSMUSG00000073147	0.0457192	1.34732e-28	5031425E22Rik
ENSMUSG00000034269	0.0452187	2.39659e-58	Setd5
ENSMUSG00000036339	0.0451133	1.1229e-40	Tmem260
ENSMUSG00000019945	0.0449717	9.23506e-122	Cabcoco1
ENSMUSG00000029208	0.0449703	5.13049e-40	Guf1
ENSMUSG00000116097	0.0448499	1.53043e-204	Gm36738
ENSMUSG00000051817	0.0440145	3.21316e-131	Sox12
ENSMUSG00000085436	0.0439052	3.60665e-60	Zfp335os
ENSMUSG00000010205	0.0437629	7.47639e-16	Raver1
ENSMUSG00000029212	0.0434261	1.82022e-47	Gabrb1
ENSMUSG00000029461	0.0433036	5.05576e-31	Fam168a
ENSMUSG00000029279	0.0429334	1.2835e-107	Brdt
ENSMUSG00000052727	0.0429107	0	Map1b
ENSMUSG00000024406	0.0429043	2.91279e-06	Pou5f1
ENSMUSG00000050714	0.0428773	1.69463e-39	Zbtb26
ENSMUSG00000098120	0.0418337	6.70971e-120	Gm5914
ENSMUSG00000056310	0.04182	1.81479e-11	Tyw1
ENSMUSG00000040325	0.0415746	1.12828e-15	Dcaf1
ENSMUSG00000053841	0.0414499	2.86962e-46	Txlna
ENSMUSG00000026289	0.041069	1.83601e-19	Atg16l1
ENSMUSG00000032498	0.0410037	1.4411e-49	Mlh1
ENSMUSG00000045467	0.0408734	4.04163e-74	Ttll13
ENSMUSG00000096146	0.0408357	0	Kcnj11
ENSMUSG00000040913	0.0408274	3.11705e-29	Fbxw4
ENSMUSG00000024120	0.0407387	4.50466e-140	Lrpprc
ENSMUSG00000036550	0.0406932	1.33482e-46	Cnot1
ENSMUSG00000052917	0.0405944	2.04123e-41	Senp7
ENSMUSG00000044528	0.0403636	7.21917e-107	Tram1l1
ENSMUSG00000020694	0.0403407	4.63809e-09	Tlk2
ENSMUSG00000040591	0.0402266	1.86524e-91	1110051M20Rik
ENSMUSG00000038838	0.0402106	5.6635e-14	Vars2
ENSMUSG00000030871	0.0402088	1.04158e-110	Ears2
ENSMUSG00000030101	0.0401519	6.4075e-48	Sumf1
ENSMUSG00000028344	0.0397183	4.09267e-36	Invs
ENSMUSG00000030126	0.0395313	1.54904e-34	Tmcc1
ENSMUSG00000055125	0.0394878	3.8039e-55	M5C1000I18Rik
ENSMUSG00000041000	0.0392346	2.53115e-42	Trim62
ENSMUSG00000025257	0.0388562	1.43855e-19	Ribc1
ENSMUSG00000028669	0.038718	9.7383e-188	Pithd1
ENSMUSG00000116697	0.0386351	1.09327e-112	Gm49694
ENSMUSG00000031732	0.0383824	3.33764e-34	Phlpp2
ENSMUSG00000079043	0.038312	8.97965e-08	Fastkd5
ENSMUSG00000038685	0.0373892	9.1062e-09	Rtel1
ENSMUSG00000026223	0.0371963	8.69412e-160	Itm2c
ENSMUSG00000029253	0.037145	4.53611e-77	Cenpc1
ENSMUSG00000021635	0.0370218	3.43851e-43	Rad17
ENSMUSG00000068854	0.0368029	1.41433e-44	H2bc21
ENSMUSG00000044791	0.0368006	1.68453e-21	Setd2
ENSMUSG00000032253	0.0367441	7.74971e-99	Phip
ENSMUSG00000028080	0.0366429	1.81266e-179	Lrba
ENSMUSG00000067567	0.0365774	7.81266e-35	Hdac8
ENSMUSG00000062762	0.0361762	1.78284e-71	Ei24
ENSMUSG00000020114	0.0361368	2.44632e-94	Cand1
ENSMUSG00000029787	0.0360455	2.9443e-59	Avl9
ENSMUSG00000037855	0.035996	4.8848e-63	Zfp365
ENSMUSG00000031585	0.0358524	2.2023e-20	Gtf2e2
ENSMUSG00000054423	0.0358086	1.33359e-238	Cadps
ENSMUSG00000024758	0.0356778	6.02798e-86	Rtn3
ENSMUSG00000092035	0.0356634	1.03776e-187	Peg10
ENSMUSG00000020776	0.0356351	8.61234e-64	Fbf1
ENSMUSG00000051451	0.0354926	1.15451e-23	Crebzf
ENSMUSG00000047786	0.0354466	6.43122e-58	Lix1
ENSMUSG00000060314	0.0351535	7.14585e-298	Zfp941
ENSMUSG00000061313	0.0350431	7.26508e-144	Ddhd2
ENSMUSG00000026455	0.0348233	4.67274e-47	Klhl12
ENSMUSG00000020899	0.0347603	5.04716e-76	Pfas
ENSMUSG00000045039	0.0346494	1.29983e-149	Megf8
ENSMUSG00000025730	0.0345706	3.444e-26	Rab40c
ENSMUSG00000038909	0.0340999	8.42015e-17	Kat7
ENSMUSG00000097090	0.0339815	6.98611e-32	Gm26724
ENSMUSG00000011832	0.0337976	5.5785e-24	Evi5l
ENSMUSG00000086288	0.033222	9.0584e-20	Gm15265
ENSMUSG00000007783	0.0330129	2.05117e-227	Cpt1c
ENSMUSG00000055407	0.0321294	1.50498e-99	Map6
ENSMUSG00000029660	0.0320587	4.24561e-56	Tex26
ENSMUSG00000024276	0.0318178	4.14987e-18	Zfp397
ENSMUSG00000045746	0.0314544	6.06493e-31	B230317F23Rik
ENSMUSG00000051391	0.031054	6.39057e-35	Ywhag
ENSMUSG00000087344	0.0309004	2.66307e-84	Gm15627
ENSMUSG00000042790	0.0306165	8.48068e-41	Rnf214
ENSMUSG00000045576	0.0303275	7.69346e-58	St7l
ENSMUSG00000050605	0.030261	2.16126e-70	Zfp61
ENSMUSG00000042540	0.0300204	2.72834e-103	Acot5
ENSMUSG00000025898	0.0295025	3.06369e-21	Cwf19l2
ENSMUSG00000000171	0.0293097	3.8e-95	Sdhd
ENSMUSG00000037001	0.0292503	2.65721e-24	Zfp39
ENSMUSG00000002763	0.0290866	2.80002e-21	Pex6
ENSMUSG00000033909	0.0290204	1.04214e-17	Usp36
ENSMUSG00000033728	0.0290111	1.3705e-36	Lrrc14
ENSMUSG00000034297	0.0288233	5.35877e-12	Med13
ENSMUSG00000035443	0.0287818	1.05426e-135	Thyn1
ENSMUSG00000039414	0.0286273	2.30787e-22	Heatr5b
ENSMUSG00000026027	0.0285383	1.40649e-33	Stradb
ENSMUSG00000024527	0.0283838	3.20009e-32	Afg3l2
ENSMUSG00000033632	0.0280241	8.99759e-14	AW554918
ENSMUSG00000090112	0.0272462	8.81517e-25	Shprh
ENSMUSG00000100967	0.0272361	4.35527e-15	Gm29666
ENSMUSG00000090812	0.0271527	1.07084e-51	Samd15
ENSMUSG00000026516	0.0268876	6.62792e-18	Nvl
ENSMUSG00000048755	0.0268405	7.72472e-10	Mcat
ENSMUSG00000033769	0.0264606	2.11886e-94	Exoc6b
ENSMUSG00000020248	0.0262652	7.27811e-22	Nfyb
ENSMUSG00000038056	0.0259583	3.44703e-33	Kmt2c
ENSMUSG00000003233	0.0259565	3.8082e-83	Dvl3
ENSMUSG00000091985	0.025482	5.90752e-10	Gm17354
ENSMUSG00000033054	0.0252722	1.27283e-16	Npat
ENSMUSG00000020994	0.025165	5.14401e-27	Pnn
ENSMUSG00000019373	0.025093	4.20717e-69	Cops3
ENSMUSG00000029725	0.0249272	7.11862e-27	Ppp1r35
ENSMUSG00000025159	0.0245601	4.42391e-15	Mms19
ENSMUSG00000030145	0.0245184	5.89758e-56	Zfp248
ENSMUSG00000033900	0.0242796	6.63479e-179	Map9
ENSMUSG00000073125	0.0240853	4.1026e-23	Xlr3b
ENSMUSG00000002948	0.024032	2.81533e-32	Map2k7
ENSMUSG00000097515	0.0239404	2.39444e-90	1700040D17Rik
ENSMUSG00000037022	0.0238882	1.82833e-20	Mmaa
ENSMUSG00000031200	0.0235227	3.09884e-09	Mtcp1
ENSMUSG00000062198	0.0227801	8.53471e-33	2700097O09Rik
ENSMUSG00000016181	0.0227187	2.14968e-16	Utp25
ENSMUSG00000037098	0.0225992	3.64111e-74	Rab11fip3
ENSMUSG00000053774	0.0223832	8.95482e-14	Ubxn7
ENSMUSG00000071660	0.0222295	6.7404e-37	Ttc9c
ENSMUSG00000078247	0.0218229	3.37517e-201	Airn
ENSMUSG00000027203	0.0215973	2.08522e-176	Dut
ENSMUSG00000031072	0.0213719	9.97166e-14	LTO1
ENSMUSG00000028246	0.0212942	1.3343e-153	Faxc
ENSMUSG00000046658	0.0212095	3.81301e-35	Zfp316
ENSMUSG00000022811	0.0210494	2.0438e-41	Zfp148
ENSMUSG00000022913	0.020971	1.88416e-25	Psmg1
ENSMUSG00000028358	0.020968	1.07806e-256	Zfp618
ENSMUSG00000035007	0.0209677	1.2865e-79	Rundc1
ENSMUSG00000024188	0.0208438	2.96104e-32	Luc7l
ENSMUSG00000008036	0.0206811	2.96381e-37	Ap2s1
ENSMUSG00000025332	0.0206491	5.27598e-27	Kdm5c
ENSMUSG00000019795	0.020185	4.54055e-38	Pcmt1
ENSMUSG00000034848	0.0200276	5.05339e-29	Ttc21b
ENSMUSG00000041878	0.0200054	1.1707e-60	8430432A02Rik
ENSMUSG00000056608	0.0198879	1.58876e-137	Chd9
ENSMUSG00000022721	0.0197602	1.61664e-19	Trmt2a
ENSMUSG00000025917	0.0194543	4.20659e-16	Cops5
ENSMUSG00000005893	0.0191217	5.35814e-20	Nr2c2
ENSMUSG00000045795	0.0190926	3.31161e-30	Whamm
ENSMUSG00000032615	0.0189956	7.05072e-134	Nt5m
ENSMUSG00000030037	0.0189784	3.58167e-10	Mrpl53
ENSMUSG00000012114	0.0188498	8.07637e-27	Med15
ENSMUSG00000097997	0.0188153	6.92672e-14	Gm27017
ENSMUSG00000020807	0.0188042	2.24253e-14	4933427D14Rik
ENSMUSG00000073000	0.0183806	1.28834e-100	Gm10451
ENSMUSG00000015697	0.0180912	6.68008e-10	Setdb1
ENSMUSG00000040459	0.0178895	5.59502e-31	Arglu1
ENSMUSG00000028952	0.0176035	1.88279e-13	Zbtb48
ENSMUSG00000002550	0.0173217	9.88511e-24	Uck1
ENSMUSG00000028101	0.017246	1.64023e-40	Pias3
ENSMUSG00000027332	0.0167509	4.26685e-66	Ivd
ENSMUSG00000071103	0.0160827	3.73321e-118	1700029J07Rik
ENSMUSG00000096910	0.0158192	9.93386e-10	Zfp955b
ENSMUSG00000033799	0.0152808	4.73568e-32	Tasor2
ENSMUSG00000032582	0.0149711	2.55179e-40	Rbm6
ENSMUSG00000052033	0.0148314	1.16387e-13	Pfdn4
ENSMUSG00000037791	0.0148305	3.64162e-29	Phf12
ENSMUSG00000027770	0.014774	4.11503e-14	Dhx36
ENSMUSG00000094441	0.0144489	1.23087e-13	Zfp955a
ENSMUSG00000051705	0.0144257	8.0892e-134	Senp8
ENSMUSG00000037236	0.0140654	1.69311e-28	Matr3
ENSMUSG00000040146	0.01378	1.04989e-202	Rgl3
ENSMUSG00000003929	0.0135018	5.42401e-13	Zfp81
ENSMUSG00000025486	0.0134839	1.40688e-88	Sirt3
ENSMUSG00000038215	0.0131408	5.97734e-37	Cep44
ENSMUSG00000026201	0.0127812	3.26669e-89	Stk16
ENSMUSG00000062729	0.0126399	2.82543e-12	Ppox
ENSMUSG00000061947	0.0125057	1.2207e-250	Serpina10
ENSMUSG00000051703	0.0124773	2.88513e-277	Tmem198
ENSMUSG00000047036	0.0122198	3.22012e-26	Zfp445
ENSMUSG00000074165	0.0121667	2.70014e-66	Zfp788
ENSMUSG00000044854	0.012044	1.31788e-125	1700056E22Rik
ENSMUSG00000046876	0.0119955	6.15279e-10	Atxn1
ENSMUSG00000022972	0.0119655	6.90492e-120	Cfap298
ENSMUSG00000006941	0.0113959	1.11538e-149	Eif1b
ENSMUSG00000074749	0.0113696	1.43339e-124	Kiz
ENSMUSG00000039068	0.011339	3.43749e-16	Zzz3
ENSMUSG00000001143	0.0111407	4.76214e-104	Lman2l
ENSMUSG00000032590	0.0108454	3.67359e-43	Apeh
ENSMUSG00000029655	0.0107216	2.17349e-29	N4bp2l2
ENSMUSG00000036916	0.0107196	2.37391e-05	Zfp280c
ENSMUSG00000015291	0.0104748	1.10982e-209	Gdi1
ENSMUSG00000025280	0.0104343	1.1147e-31	Polr3a
ENSMUSG00000021945	0.00998605	2.53196e-20	Zmym2
ENSMUSG00000032525	0.00997134	1.80579e-165	Nktr
ENSMUSG00000038555	0.00982921	3.45507e-183	Reep2
ENSMUSG00000097520	0.00965149	1.92769e-82	4930488L21Rik
ENSMUSG00000022386	0.00963072	1.43259e-53	Trmu
ENSMUSG00000107121	0.00955221	5.7334e-88	1110006O24Rik
ENSMUSG00000052423	0.0093742	1.34234e-157	B4galt3
ENSMUSG00000042185	0.00927924	4.55766e-39	Nfrkb
ENSMUSG00000090015	0.00920713	8.52541e-48	Gm15446
ENSMUSG00000046269	0.00903624	2.16432e-64	Usp27x
ENSMUSG00000041229	0.00896446	5.76281e-29	Phf8
ENSMUSG00000070371	0.00896407	5.57227e-112	Prss36
ENSMUSG00000025103	0.00882023	1.63388e-26	Btbd1
ENSMUSG00000017421	0.00860981	1.77119e-13	Zfp207
ENSMUSG00000040794	0.00833654	0	C1qtnf4
ENSMUSG00000015542	0.00797992	2.54485e-89	Nat9
ENSMUSG00000050538	0.00775588	3.35097e-134	B230217C12Rik
ENSMUSG00000028431	0.00771359	5.46699e-104	Elp1
ENSMUSG00000018765	0.00752099	1.49832e-121	Fxr2
ENSMUSG00000006215	0.00729281	6.47365e-17	Zbtb17
ENSMUSG00000035390	0.00700638	1.93573e-133	Brsk1
ENSMUSG00000032743	0.00694588	1.07575e-89	Katnip
ENSMUSG00000028857	0.00686012	4.61744e-26	Tmem222
ENSMUSG00000021810	0.00570032	1.69953e-98	Ecd
ENSMUSG00000036792	0.00557639	4.79118e-82	Mbd5
ENSMUSG00000097561	0.005428	4.62501e-105	4632411P08Rik
ENSMUSG00000114210	0.00534154	2.51995e-21	A330084C13Rik
ENSMUSG00000028962	0.00531667	6.67003e-69	Slc4a2
ENSMUSG00000117322	0.00525177	1.15194e-78	6330415G19Rik
ENSMUSG00000023033	0.00489596	2.69652e-272	Scn8a
ENSMUSG00000086920	0.00486136	1.47119e-10	Gm12207
ENSMUSG00000040195	0.00478319	2.4072e-36	Nemp1
ENSMUSG00000049504	0.00471547	1.32189e-28	Proser1
ENSMUSG00000116895	0.00434577	7.40372e-21	Gm3435
ENSMUSG00000028182	0.00430314	3.07491e-66	Lrriq3
ENSMUSG00000033061	0.00426622	1.27676e-316	Resp18
ENSMUSG00000020608	0.00424604	3.31124e-75	Smc6
ENSMUSG00000069227	0.00409881	0	Gprin1
ENSMUSG00000039660	0.00403655	1.45111e-88	Spout1
ENSMUSG00000024137	0.00400919	8.15273e-11	E4f1
ENSMUSG00000034744	0.00395146	9.97177e-101	Nagk
ENSMUSG00000027894	0.00380553	1.69676e-181	Slc6a17
ENSMUSG00000026896	0.00380239	3.31537e-76	Ifih1
ENSMUSG00000032580	0.00370158	1.80912e-40	Rbm5
ENSMUSG00000018537	0.00313935	6.03667e-288	Pcgf2
ENSMUSG00000021314	0.00273197	2.79808e-187	Amph
ENSMUSG00000019897	0.00271159	1.4101e-13	Ccdc59
ENSMUSG00000030102	0.00260838	7.25872e-181	Itpr1
ENSMUSG00000039725	0.00252643	2.38763e-08	Trp53rka
ENSMUSG00000022179	0.00236028	3.56725e-19	4931414P19Rik
ENSMUSG00000115526	0.00164977	1.98533e-61	4930413F20Rik
ENSMUSG00000034773	0.0015144	2.25067e-28	Hrob
ENSMUSG00000040370	0.00142769	7.6896e-92	Etfrf1
ENSMUSG00000021139	0.00142397	8.80805e-32	Gm20498
ENSMUSG00000086503	0.0011421	9.7666e-48	Xist
ENSMUSG00000063047	0.00102902	8.32965e-13	Zfp780b
ENSMUSG00000050668	0.000746064	4.05533e-15	Gpatch11
ENSMUSG00000026933	0.000409027	1.10704e-66	Camsap1
ENSMUSG00000020440	0.000384033	1.07346e-158	Arf5
ENSMUSG00000031837	0.000217185	6.41261e-161	Necab2
ENSMUSG00000037058	0.000150926	5.0901e-42	Paip2
ENSMUSG00000028779	7.27295e-05	4.50019e-24	Pef1
ENSMUSG00000043085	0	2.25511e-83	Tmem82
ENSMUSG00000041697	0	8.41756e-24	Cox6a1
ENSMUSG00000043065	0	1.20987e-05	Spice1
ENSMUSG00000041654	0	5.48433e-87	Slc39a11
ENSMUSG00000041669	0	2.7106e-38	Prima1
ENSMUSG00000041696	0	5.81765e-134	Rasl12
ENSMUSG00000041684	0	4.84407e-14	Bivm
ENSMUSG00000041695	0	1.58291e-37	Kcnj2
ENSMUSG00000043079	0	4.94859e-165	Synpo
ENSMUSG00000041681	0	6.20687e-252	Iapp
ENSMUSG00000043068	0	9.24254e-119	Fam89a
ENSMUSG00000041688	0	5.6163e-93	Amot
ENSMUSG00000043067	0	9.06759e-189	Dpy19l1
ENSMUSG00000041670	0	1.79437e-18	Rims1
ENSMUSG00000041685	0	4.28144e-144	Fcho2
ENSMUSG00000041679	0	5.29123e-16	Lrrc29
ENSMUSG00000043088	0	0	Il17re
ENSMUSG00000042599	0	4.23804e-93	Kdm7a
ENSMUSG00000041650	0	1.33921e-21	Pcca
ENSMUSG00000041645	0	2.49993e-30	Ddx24
ENSMUSG00000041552	0	1.32529e-51	Ptchd1
ENSMUSG00000043154	0	2.5735e-62	Ppp2r3a
ENSMUSG00000041556	0	1.12858e-153	Fbxo2
ENSMUSG00000041559	0	4.94842e-29	Fmod
ENSMUSG00000041560	0	1.35202e-55	Nop53
ENSMUSG00000041570	0	3.58177e-72	Camsap2
ENSMUSG00000043153	0	1.97603e-31	Crppa
ENSMUSG00000041571	0	2.9676e-94	Selenow
ENSMUSG00000041592	0	5.41729e-200	Sdk2
ENSMUSG00000041594	0	2.61633e-18	Tmtc4
ENSMUSG00000041598	0	1.57256e-126	Cdc42ep4
ENSMUSG00000041605	0	1.94527e-231	Inava
ENSMUSG00000043131	0	4.00658e-302	Mob1a
ENSMUSG00000041607	0	6.10885e-317	Mbp
ENSMUSG00000041608	0	4.09723e-110	Entpd3
ENSMUSG00000041609	0	1.78264e-55	Bicdl1
ENSMUSG00000041617	0	2.54696e-18	Ccdc74a
ENSMUSG00000041623	0	1.13788e-13	D11Wsu47e
ENSMUSG00000043102	0	1.31778e-60	Qrfp
ENSMUSG00000041624	0	2.15071e-148	Gucy1a2
ENSMUSG00000043099	0	1.48045e-206	Hic1
ENSMUSG00000041700	0	3.54688e-14	Lhfpl1
ENSMUSG00000041625	0	4.59819e-230	Ggact
ENSMUSG00000041629	0	6.73443e-10	Fam104a
ENSMUSG00000041632	0	2.07592e-13	Mrps27
ENSMUSG00000041633	0	7.2956e-169	Kctd12b
ENSMUSG00000041642	0	3.3503e-141	Kif21b
ENSMUSG00000043091	0	2.34462e-100	Tuba1c
ENSMUSG00000041718	0	1.22434e-25	Alg13
ENSMUSG00000041702	0	4.85987e-137	Btbd7
ENSMUSG00000042997	0	8.41501e-47	Nhlrc3
ENSMUSG00000041779	0	1.9841e-106	Tram2
ENSMUSG00000041781	0	1.30319e-106	Cpsf2
ENSMUSG00000041782	0	4.14076e-171	Lad1
ENSMUSG00000041794	0	1.23783e-81	Myrip
ENSMUSG00000041797	0	8.1975e-129	Abca9
ENSMUSG00000041798	0	2.4053e-213	Gck
ENSMUSG00000043004	0	5.63205e-124	Gng2
ENSMUSG00000041801	0	7.83708e-72	Phlda3
ENSMUSG00000043003	0	5.87643e-188	Rasef
ENSMUSG00000041815	0	2.37774e-18	Poldip3
ENSMUSG00000041817	0	1.09198e-183	Fam169a
ENSMUSG00000041827	0	3.08672e-90	Oasl1
ENSMUSG00000041828	0	1.7174e-100	Abca8a
ENSMUSG00000041707	0	9.33728e-60	Tmem273
ENSMUSG00000042992	0	3.92647e-25	Borcs5
ENSMUSG00000041831	0	8.47272e-53	Sytl3
ENSMUSG00000041836	0	3.46691e-251	Ptpre
ENSMUSG00000041837	0	4.29157e-31	Pdcd7
ENSMUSG00000041840	0	5.10333e-16	Haus1
ENSMUSG00000042988	0	1.22409e-24	Notum
ENSMUSG00000041841	0	6.61864e-73	Rpl37
ENSMUSG00000042985	0	4.15074e-44	Upk3b
ENSMUSG00000041842	0	5.17645e-154	Fhdc1
ENSMUSG00000042978	0	1.95054e-47	Sbk1
ENSMUSG00000042961	0	3.58275e-159	Egflam
ENSMUSG00000041845	0	5.71196e-89	Rhod
ENSMUSG00000041777	0	4.39537e-06	Cir1
ENSMUSG00000041775	0	3.83555e-77	Mapk1ip1
ENSMUSG00000041774	0	7.61359e-75	Ydjc
ENSMUSG00000041773	0	2.81393e-70	Enc1
ENSMUSG00000043061	0	2.37399e-15	Tmem18
ENSMUSG00000043059	0	9.07016e-09	Zfp513
ENSMUSG00000043051	0	3.71402e-19	Disc1
ENSMUSG00000041710	0	1.66493e-156	Trpc5
ENSMUSG00000041712	0	6.50927e-75	Ubr7
ENSMUSG00000041716	0	1.65226e-19	Gm20604
ENSMUSG00000043162	0	1.64524e-19	Pyurf
ENSMUSG00000041720	0	6.89226e-84	Pi4ka
ENSMUSG00000041729	0	1.1134e-112	Coro2b
ENSMUSG00000041731	0	1.04248e-102	Pgm5
ENSMUSG00000041734	0	1.62069e-64	Kirrel
ENSMUSG00000041736	0	1.22377e-302	Tspo
ENSMUSG00000041737	0	3.5511e-45	Tmem45b
ENSMUSG00000041740	0	3.82848e-35	Rnf10
ENSMUSG00000041741	0	8.4777e-180	Pde3a
ENSMUSG00000043019	0	7.94162e-116	Edem3
ENSMUSG00000041747	0	6.9289e-31	Utp15
ENSMUSG00000043017	0	2.27796e-190	Ptgir
ENSMUSG00000041757	0	3.37185e-163	Plekha6
ENSMUSG00000041762	0	1.37979e-38	Gpr155
ENSMUSG00000043015	0	2.10279e-30	Nemp2
ENSMUSG00000043013	0	1.52128e-90	Onecut1
ENSMUSG00000043008	0	3.02374e-203	Klhl6
ENSMUSG00000041763	0	6.74162e-35	Tpp2
ENSMUSG00000041769	0	4.7599e-20	Ppp2r2d
ENSMUSG00000041548	0	7.74338e-125	Hspb8
ENSMUSG00000041488	0	7.24337e-81	Stx3
ENSMUSG00000043164	0	9.59311e-40	Tmem212
ENSMUSG00000043342	0	3.73175e-15	Hoxd9
ENSMUSG00000041263	0	2.53903e-65	Rusc1
ENSMUSG00000041264	0	2.19915e-19	Uspl1
ENSMUSG00000043411	0	4.22548e-51	Usp48
ENSMUSG00000041268	0	1.65039e-109	Dmxl2
ENSMUSG00000043398	0	1.22068e-44	Gpr135
ENSMUSG00000043391	0	2.82358e-100	2510009E07Rik
ENSMUSG00000043388	0	3.67061e-224	Tmem130
ENSMUSG00000041272	0	3.08932e-140	Tox
ENSMUSG00000043384	0	0	Gprasp1
ENSMUSG00000043372	0	1.28344e-25	Hexim2
ENSMUSG00000043366	0	1.22517e-87	Olfr78
ENSMUSG00000041278	0	4.45638e-21	Ttc1
ENSMUSG00000043336	0	0	Filip1l
ENSMUSG00000041328	0	1.61484e-18	Pcf11
ENSMUSG00000043333	0	1.45472e-63	Rhbdl2
ENSMUSG00000041293	0	5.19017e-25	Adgrf1
ENSMUSG00000043323	0	1.02946e-43	Fbrsl1
ENSMUSG00000041297	0	1.17162e-13	Cdk13
ENSMUSG00000041298	0	2.22866e-75	Katnal1
ENSMUSG00000041301	0	2.31442e-117	Cftr
ENSMUSG00000043313	0	4.47892e-40	Pcdhb19
ENSMUSG00000041308	0	4.75606e-233	Sntb2
ENSMUSG00000043311	0	1.35113e-06	D17H6S53E
ENSMUSG00000041313	0	4.84289e-18	Slc7a1
ENSMUSG00000041319	0	3.37677e-52	Thoc6
ENSMUSG00000041323	0	7.10114e-30	Ak7
ENSMUSG00000043415	0	3.83013e-84	Otud1
ENSMUSG00000041261	0	2.7442e-70	Car8
ENSMUSG00000043419	0	3.77293e-129	Rnf227
ENSMUSG00000043421	0	1.03307e-89	Hilpda
ENSMUSG00000041180	0	1.86594e-45	Hectd2
ENSMUSG00000041187	0	7.78159e-116	Prkd2
ENSMUSG00000043461	0	4.18186e-49	Sptssb
ENSMUSG00000041189	0	1.99329e-195	Chrnb1
ENSMUSG00000041193	0	1.89195e-67	Pla2g5
ENSMUSG00000043458	0	1.59361e-27	Pcdhb12
ENSMUSG00000041199	0	4.09171e-27	Rpusd1
ENSMUSG00000043456	0	7.09341e-41	Zfp536
ENSMUSG00000041202	0	2.61246e-43	Pla2g2d
ENSMUSG00000041203	0	4.6397e-19	Trir
ENSMUSG00000041216	0	5.69496e-45	Clvs1
ENSMUSG00000041219	0	2.51472e-85	Arhgap11a
ENSMUSG00000043448	0	2.02954e-64	Gjc2
ENSMUSG00000041220	0	5.36117e-28	Elovl6
ENSMUSG00000041225	0	1.45356e-13	Arhgap12
ENSMUSG00000041231	0	1.63731e-87	Ublcp1
ENSMUSG00000041235	0	4.39392e-157	Chd7
ENSMUSG00000043445	0	5.51187e-73	Pgp
ENSMUSG00000043439	0	1.20069e-154	Epop
ENSMUSG00000041237	0	4.6494e-110	Pklr
ENSMUSG00000041238	0	2.69712e-146	Rbbp8
ENSMUSG00000043432	0	7.13429e-24	Leng9
ENSMUSG00000043424	0	2.88049e-06	Eif3j2
ENSMUSG00000041241	0	4.39694e-12	Mul1
ENSMUSG00000041258	0	1.84398e-11	Zfp236
ENSMUSG00000041324	0	4.27377e-73	Inhba
ENSMUSG00000041329	0	0	Atp1b2
ENSMUSG00000041540	0	1.7886e-59	Sox5
ENSMUSG00000041479	0	6.57393e-97	Syt15
ENSMUSG00000041431	0	4.35919e-69	Ccnb1
ENSMUSG00000043257	0	2.70781e-26	Pigv
ENSMUSG00000043252	0	9.46321e-41	Tmem64
ENSMUSG00000041438	0	1.97112e-18	Utp4
ENSMUSG00000043251	0	1.66959e-265	Exoc3l
ENSMUSG00000041439	0	2.99426e-96	Mfsd6
ENSMUSG00000041440	0	3.61863e-38	Gk5
ENSMUSG00000041444	0	0	Arhgap32
ENSMUSG00000043243	0	1.62951e-34	Niban3
ENSMUSG00000041445	0	0	Mmrn2
ENSMUSG00000041453	0	1.47905e-65	Rpl21
ENSMUSG00000041477	0	6.63625e-20	Dcp1b
ENSMUSG00000041481	0	7.66713e-79	Serpina3g
ENSMUSG00000041341	0	8.31216e-17	Atg2b
ENSMUSG00000041482	0	2.93658e-157	Piezo2
ENSMUSG00000041483	0	5.96313e-57	Zfp281
ENSMUSG00000043207	0	3.44909e-76	Zmpste24
ENSMUSG00000041849	0	3.11863e-42	Card6
ENSMUSG00000041506	0	1.30597e-25	Rrp9
ENSMUSG00000041515	0	3.86246e-208	Irf8
ENSMUSG00000043190	0	3.33173e-112	Rfesd
ENSMUSG00000041528	0	8.65222e-13	Rnf123
ENSMUSG00000041530	0	6.02105e-22	Ago1
ENSMUSG00000041538	0	5.45197e-151	H2-Ob
ENSMUSG00000043168	0	1.13577e-47	4930426D05Rik
ENSMUSG00000043165	0	1.62474e-53	Lor
ENSMUSG00000041429	0	2.27121e-88	Nthl1
ENSMUSG00000041426	0	1.79477e-18	Hibch
ENSMUSG00000041423	0	3.16137e-118	Paqr6
ENSMUSG00000041420	0	2.29539e-192	Meis3
ENSMUSG00000041343	0	2.7962e-106	Ankrd42
ENSMUSG00000041346	0	1.81809e-23	Wrap53
ENSMUSG00000041347	0	9.47964e-36	Bdkrb1
ENSMUSG00000043300	0	2.12875e-84	B3galnt1
ENSMUSG00000041351	0	2.35701e-204	Rap1gap
ENSMUSG00000041353	0	4.65927e-57	Tmem29
ENSMUSG00000043290	0	4.68379e-17	Zfp784
ENSMUSG00000041354	0	1.43231e-96	Rgl2
ENSMUSG00000041355	0	3.94425e-110	Ssr2
ENSMUSG00000043289	0	1.42319e-38	Mei4
ENSMUSG00000041360	0	5.1832e-31	Pum3
ENSMUSG00000041361	0	3.94574e-186	Myzap
ENSMUSG00000041362	0	6.51517e-122	Shtn1
ENSMUSG00000041375	0	2.17061e-124	Ccdc9
ENSMUSG00000041378	0	2.54441e-105	Cldn5
ENSMUSG00000043284	0	1.40593e-32	Tmem11
ENSMUSG00000041390	0	1.72308e-243	Mdfic
ENSMUSG00000043279	0	4.21002e-23	Trim56
ENSMUSG00000041396	0	2.97339e-09	Mettl18
ENSMUSG00000043263	0	7.19622e-183	Ifi209
ENSMUSG00000041406	0	8.30804e-19	BC055324
ENSMUSG00000043262	0	6.48934e-09	Uevld
ENSMUSG00000041408	0	1.90521e-26	Wapl
ENSMUSG00000041417	0	7.41766e-118	Pik3r1
ENSMUSG00000043259	0	1.20726e-62	Fam13c
ENSMUSG00000042942	0	1.14868e-41	Greb1l
ENSMUSG00000041889	0	2.41642e-73	Shisa4
ENSMUSG00000041857	0	5.14058e-85	Oosp1
ENSMUSG00000042388	0	1.60631e-48	Dlgap3
ENSMUSG00000042709	0	4.71387e-11	Atpaf2
ENSMUSG00000042705	0	6.28984e-46	Commd10
ENSMUSG00000042371	0	1.19174e-20	Slc5a10
ENSMUSG00000042700	0	6.9388e-19	Sipa1l1
ENSMUSG00000042699	0	3.16829e-16	Dhx9
ENSMUSG00000042694	0	5.18377e-94	Stn1
ENSMUSG00000042688	0	1.10388e-16	Mapk6
ENSMUSG00000042377	0	9.537e-57	Fam83g
ENSMUSG00000042686	0	2.22718e-39	Jph1
ENSMUSG00000042684	0	5.73016e-28	Npl
ENSMUSG00000042379	0	4.75785e-321	Esm1
ENSMUSG00000042385	0	1.77223e-53	Gzmk
ENSMUSG00000042682	0	2.23636e-89	Selenok
ENSMUSG00000042367	0	5.19494e-65	Gjb3
ENSMUSG00000042389	0	3.99594e-24	Tsen2
ENSMUSG00000042680	0	8.25245e-58	Garem1
ENSMUSG00000042677	0	8.29281e-152	Zc3h12a
ENSMUSG00000042396	0	2.73154e-96	Rbm7
ENSMUSG00000042401	0	2.97877e-14	Crtac1
ENSMUSG00000042404	0	3.38045e-97	Dennd4b
ENSMUSG00000042406	0	3.37284e-26	Atf4
ENSMUSG00000042675	0	5.06021e-13	Ypel3
ENSMUSG00000042408	0	5.17462e-22	Zmym6
ENSMUSG00000042410	0	1.94437e-34	Agps
ENSMUSG00000042672	0	8.95835e-35	Dcst1
ENSMUSG00000042417	0	2.60433e-38	Ccno
ENSMUSG00000042369	0	4.34237e-10	Rbm45
ENSMUSG00000042712	0	2.13698e-300	Tceal9
ENSMUSG00000042660	0	1.65782e-24	Wdr55
ENSMUSG00000042345	0	2.77687e-62	Ubash3a
ENSMUSG00000042305	0	4.24852e-11	Tmem183a
ENSMUSG00000042306	0	1.20824e-103	S100a14
ENSMUSG00000042308	0	7.91728e-10	Setd1a
ENSMUSG00000042747	0	2.07771e-86	Krtcap2
ENSMUSG00000042320	0	0.00431978	Prox2
ENSMUSG00000042323	0	1.45235e-15	Pbrm1
ENSMUSG00000042331	0	3.2934e-43	Specc1
ENSMUSG00000042745	0	7.53822e-97	Id1
ENSMUSG00000042744	0	2.76232e-45	Hectd4
ENSMUSG00000042333	0	2.68123e-27	Tnfrsf14
ENSMUSG00000042340	0	3.59471e-82	Ctf1
ENSMUSG00000042743	0	5.00584e-76	Sgtb
ENSMUSG00000042348	0	3.98244e-48	Arl15
ENSMUSG00000042364	0	1.07025e-63	Snx18
ENSMUSG00000042349	0	4.83194e-42	Ikbke
ENSMUSG00000042350	0	1.45761e-20	Arel1
ENSMUSG00000042351	0	2.04338e-169	Grap2
ENSMUSG00000042737	0	7.25688e-96	Dpm3
ENSMUSG00000042734	0	8.08574e-47	Ttc9
ENSMUSG00000042354	0	1.92746e-17	Gnl3
ENSMUSG00000042729	0	2.02752e-12	Wdr74
ENSMUSG00000042357	0	1.99361e-66	Gjb5
ENSMUSG00000042726	0	5.53446e-68	Trafd1
ENSMUSG00000042363	0	3.94932e-158	Lgalsl
ENSMUSG00000042724	0	1.37921e-31	Map3k9
ENSMUSG00000042719	0	2.95071e-10	Naa25
ENSMUSG00000042670	0	2.35506e-151	Immp1l
ENSMUSG00000042419	0	5.31388e-29	Nfkbil1
ENSMUSG00000042303	0	2.55181e-86	Sgsm3
ENSMUSG00000042613	0	6.47163e-100	Pbxip1
ENSMUSG00000042507	0	2.20379e-10	Mideas
ENSMUSG00000042508	0	2.56608e-11	Dmtf1
ENSMUSG00000042510	0	7.14607e-233	AA986860
ENSMUSG00000042514	0	2.68664e-58	Klhl14
ENSMUSG00000042515	0	5.57095e-209	Pwwp3b
ENSMUSG00000042523	0	3.99722e-289	Dnal1
ENSMUSG00000042625	0	2.11369e-27	Safb2
ENSMUSG00000042524	0	2.78482e-84	Sun2
ENSMUSG00000042529	0	1.62617e-83	Kcnj12
ENSMUSG00000042616	0	2.59979e-152	Oscp1
ENSMUSG00000042532	0	1.27479e-179	Golga7b
ENSMUSG00000042535	0	1.41337e-10	Gtpbp1
ENSMUSG00000042608	0	2.46061e-33	Stk40
ENSMUSG00000042626	0	8.43504e-68	Shc1
ENSMUSG00000042541	0	5.85104e-19	Sem1
ENSMUSG00000042549	0	7.77373e-08	Map2k3os
ENSMUSG00000042557	0	1.37392e-07	Sin3a
ENSMUSG00000042564	0	3.23749e-83	Fam227a
ENSMUSG00000042570	0	2.27561e-70	Mier2
ENSMUSG00000042572	0	3.14262e-26	Ube2q1
ENSMUSG00000042579	0	5.66303e-23	4632404H12Rik
ENSMUSG00000042589	0	2.25401e-166	Cux2
ENSMUSG00000042590	0	0	Ipo11
ENSMUSG00000042606	0	1.11287e-29	Hirip3
ENSMUSG00000042594	0	0	Sh2b3
ENSMUSG00000042595	0	2.92809e-24	Fam199x
ENSMUSG00000042506	0	1.98752e-60	Usp22
ENSMUSG00000042505	0	2.35197e-12	Sdhaf3
ENSMUSG00000042423	0	6.91342e-17	Fbrs
ENSMUSG00000042447	0	5.77034e-08	Mios
ENSMUSG00000042659	0	7.17952e-43	Arrdc4
ENSMUSG00000042655	0	0	Shisal2b
ENSMUSG00000042426	0	5.71824e-12	Dhx29
ENSMUSG00000042650	0	3.04298e-65	Alkbh5
ENSMUSG00000042428	0	6.93358e-116	Mgat3
ENSMUSG00000042429	0	1.05607e-61	Adora1
ENSMUSG00000042436	0	7.30332e-120	Mfap4
ENSMUSG00000042647	0	1.17045e-48	Acad12
ENSMUSG00000042439	0	1.85664e-170	Zfp532
ENSMUSG00000042444	0	2.97596e-15	Mindy2
ENSMUSG00000042446	0	1.05063e-118	Zmym4
ENSMUSG00000042644	0	2.8929e-60	Itpr3
ENSMUSG00000042453	0	3.73792e-31	Reln
ENSMUSG00000042502	0	9.59298e-66	Cd2bp2
ENSMUSG00000042642	0	2.04077e-31	Flad1
ENSMUSG00000042638	0	2.02554e-57	Gucy2c
ENSMUSG00000042460	0	1.71555e-71	C1galt1
ENSMUSG00000042462	0	4.92915e-119	Dctpp1
ENSMUSG00000042473	0	4.89813e-57	Tbc1d8b
ENSMUSG00000042474	0	1.16211e-105	Fcmr
ENSMUSG00000042628	0	4.80813e-05	Zfyve1
ENSMUSG00000042476	0	2.04748e-54	Abcb4
ENSMUSG00000042485	0	3.56041e-199	Mustn1
ENSMUSG00000042487	0	1.26311e-09	Leo1
ENSMUSG00000042489	0	7.43118e-56	Clspn
ENSMUSG00000042492	0	5.74785e-17	Tbc1d10b
ENSMUSG00000042750	0	0	Bex2
ENSMUSG00000042751	0	5.5676e-52	Nmnat2
ENSMUSG00000041859	0	2.54078e-178	Mcm3
ENSMUSG00000042050	0	8.78023e-80	Dync2i1
ENSMUSG00000041961	0	1.33651e-43	Znrf3
ENSMUSG00000041974	0	2.72158e-41	Spidr
ENSMUSG00000041975	0	7.10428e-18	Mettl8
ENSMUSG00000042831	0	5.25602e-93	Alkbh6
ENSMUSG00000041995	0	8.79407e-15	Zbed3
ENSMUSG00000041997	0	1.23741e-46	Tlk1
ENSMUSG00000042010	0	2.21027e-69	Acacb
ENSMUSG00000042015	0	5.60059e-67	Wdr41
ENSMUSG00000042029	0	1.80815e-47	Ncapg2
ENSMUSG00000042035	0	2.4081e-138	Igsf3
ENSMUSG00000042042	0	9.05968e-108	Csgalnact2
ENSMUSG00000042046	0	4.44708e-13	Dstyk
ENSMUSG00000042055	0	5.11912e-21	Wdr11
ENSMUSG00000041958	0	3.22619e-81	Pigs
ENSMUSG00000042063	0	2.42787e-46	Zfp386
ENSMUSG00000042066	0	1.32543e-106	Tmcc2
ENSMUSG00000042073	0	1.39745e-219	Abhd14b
ENSMUSG00000042079	0	4.96838e-301	Hnrnpf
ENSMUSG00000042082	0	2.2412e-259	Arsb
ENSMUSG00000042826	0	2.90634e-38	Fgf11
ENSMUSG00000042097	0	1.64239e-46	Zfp239
ENSMUSG00000042104	0	1.71252e-204	Uggt2
ENSMUSG00000042821	0	1.27325e-202	Snai1
ENSMUSG00000042105	0	1.02975e-52	Inpp5f
ENSMUSG00000042106	0	1.86704e-101	Inka1
ENSMUSG00000042817	0	1.56139e-104	Flt3
ENSMUSG00000042834	0	1.35823e-65	Nrep
ENSMUSG00000041957	0	2.4156e-166	Pkp2
ENSMUSG00000042814	0	2.04786e-110	Mcts2
ENSMUSG00000041920	0	5.80819e-113	Slc16a6
ENSMUSG00000041870	0	1.20112e-107	Ankrd13a
ENSMUSG00000041879	0	8.55968e-24	Ipo9
ENSMUSG00000041881	0	3.11834e-54	Ndufa7
ENSMUSG00000041886	0	2.15259e-175	Macc1
ENSMUSG00000042918	0	1.42547e-57	Mamstr
ENSMUSG00000041890	0	7.67799e-182	Git2
ENSMUSG00000041891	0	2.19051e-69	Lman1
ENSMUSG00000041895	0	2.34872e-100	Wipi1
ENSMUSG00000041907	0	2.86139e-285	Gpr45
ENSMUSG00000042903	0	6.04954e-06	Foxo4
ENSMUSG00000041912	0	4.13541e-217	Tdrkh
ENSMUSG00000041915	0	2.53521e-21	Ammecr1l
ENSMUSG00000042901	0	2.16724e-106	Aida
ENSMUSG00000041954	0	1.65506e-148	Tnfrsf18
ENSMUSG00000042873	0	4.38869e-164	Lhfpl4
ENSMUSG00000041923	0	2.75471e-233	Nol4
ENSMUSG00000042870	0	2.38978e-23	Tom1
ENSMUSG00000041926	0	6.92253e-21	Rnpep
ENSMUSG00000041930	0	1.14021e-114	Fam222a
ENSMUSG00000041935	0	2.74379e-34	AW549877
ENSMUSG00000041936	0	3.08067e-302	Agrn
ENSMUSG00000042851	0	2.13353e-53	Zc3h6
ENSMUSG00000041939	0	1.42388e-95	Mvk
ENSMUSG00000041945	0	1.39532e-08	Mfsd9
ENSMUSG00000042842	0	2.305e-148	Serpinb6b
ENSMUSG00000041949	0	5.70914e-09	Tango6
ENSMUSG00000042109	0	2.11157e-31	Csdc2
ENSMUSG00000042111	0	2.4853e-21	Ccdc115
ENSMUSG00000042302	0	3.02044e-140	Ehbp1
ENSMUSG00000042763	0	7.07485e-152	Maneal
ENSMUSG00000042784	0	5.90627e-130	Muc1
ENSMUSG00000042772	0	1.9372e-10	Smg7
ENSMUSG00000042215	0	1.43622e-50	Bag2
ENSMUSG00000042216	0	4.17571e-286	Sgsm1
ENSMUSG00000042225	0	4.38668e-58	Ammecr1
ENSMUSG00000042228	0	0	Lyn
ENSMUSG00000042246	0	4.36207e-37	Tmc7
ENSMUSG00000042249	0	7.70959e-164	Grk3
ENSMUSG00000042251	0	2.15314e-14	Pm20d1
ENSMUSG00000042254	0	6.54157e-178	Cilp
ENSMUSG00000042770	0	6.31182e-104	Hebp1
ENSMUSG00000042766	0	4.60573e-99	Trim46
ENSMUSG00000042761	0	1.19969e-21	Mrap2
ENSMUSG00000042213	0	0.000544316	Zfand4
ENSMUSG00000042258	0	0	Isl1
ENSMUSG00000042265	0	2.46707e-86	Trem1
ENSMUSG00000042759	0	2.90283e-117	Apobr
ENSMUSG00000042268	0	7.1953e-24	Slc26a9
ENSMUSG00000042269	0	7.53483e-123	Cibar2
ENSMUSG00000042271	0	1.67763e-52	Nxt2
ENSMUSG00000042272	0	5.43658e-178	Sestd1
ENSMUSG00000042275	0	1.12783e-07	Pelo
ENSMUSG00000042284	0	2.52262e-282	Itga1
ENSMUSG00000042286	0	7.16654e-162	Stab1
ENSMUSG00000042292	0	1.16353e-30	Mrtfa
ENSMUSG00000042293	0	1.25839e-320	Gm5617
ENSMUSG00000042787	0	2.8075e-19	Exog
ENSMUSG00000042211	0	7.79596e-13	Fbxo38
ENSMUSG00000042115	0	4.98888e-40	Klhdc8a
ENSMUSG00000042165	0	1.08145e-06	Gm9774
ENSMUSG00000042116	0	4.31684e-300	Vwa1
ENSMUSG00000042812	0	1.75602e-190	Foxf1
ENSMUSG00000042121	0	1.56823e-48	Ssh1
ENSMUSG00000042129	0	1.34287e-63	Rassf4
ENSMUSG00000042810	0	1.15977e-37	Krba1
ENSMUSG00000042808	0	9.61928e-78	Gpx2
ENSMUSG00000042807	0	6.87744e-251	Hecw2
ENSMUSG00000042133	0	3.15174e-14	Ppig
ENSMUSG00000042138	0	2.69878e-24	Msantd2
ENSMUSG00000042148	0	8.11018e-20	Cox10
ENSMUSG00000042155	0	3.56229e-177	Klhl23
ENSMUSG00000042156	0	1.9875e-41	Dzip1
ENSMUSG00000042178	0	2.5856e-36	Armc5
ENSMUSG00000042210	0	7.12368e-140	Abhd14a
ENSMUSG00000042179	0	0	Pnliprp1
ENSMUSG00000042182	0	1.54278e-48	Bend6
ENSMUSG00000042190	0	2.33076e-100	Cmklr1
ENSMUSG00000042804	0	7.24078e-125	Gpr153
ENSMUSG00000042195	0	1.56309e-39	Slc35f2
ENSMUSG00000042198	0	7.95855e-174	Chchd7
ENSMUSG00000042202	0	1.57225e-09	Slc35e2
ENSMUSG00000042203	0	5.3651e-146	Tbc1d22b
ENSMUSG00000042797	0	5.43897e-209	Aqp11
ENSMUSG00000042207	0	7.86652e-70	Kdm5b
ENSMUSG00000042793	0	7.91449e-21	Lgr6
ENSMUSG00000042208	0	3.79027e-70	0610010F05Rik
ENSMUSG00000043463	0	5.18548e-111	Rab9b
ENSMUSG00000045031	0	5.82596e-86	Cetn4
ENSMUSG00000043468	0	3.57397e-39	Adam30
ENSMUSG00000047632	0	1.44405e-09	Fgfbp3
ENSMUSG00000047557	0	4.35663e-107	Lxn
ENSMUSG00000047562	0	8.9105e-13	Mmp10
ENSMUSG00000047565	0	4.30802e-11	Acot10
ENSMUSG00000047586	0	1.00052e-42	Nccrp1
ENSMUSG00000047591	0	2.51322e-290	Mafa
ENSMUSG00000047592	0	1.41993e-25	Nxpe5
ENSMUSG00000047603	0	1.88188e-13	Zfp235
ENSMUSG00000047604	0	7.90816e-83	Frat2
ENSMUSG00000047613	0	1.23308e-48	A430005L14Rik
ENSMUSG00000047617	0	2.47185e-27	Paxx
ENSMUSG00000047631	0	2.24217e-64	Apof
ENSMUSG00000047635	0	1.87904e-07	2810006K23Rik
ENSMUSG00000047719	0	0.000235635	Ubiad1
ENSMUSG00000047638	0	3.77721e-96	Nr1h4
ENSMUSG00000047641	0	1.5556e-22	Krt87
ENSMUSG00000047648	0	2.92925e-33	Fbxo30
ENSMUSG00000047649	0	4.70532e-23	Cd3eap
ENSMUSG00000047654	0	9.56927e-25	Tssk6
ENSMUSG00000047656	0	9.36167e-27	Trpt1
ENSMUSG00000047675	0	7.55714e-72	Rps8
ENSMUSG00000047686	0	2.89888e-17	Rtl3
ENSMUSG00000047694	0	1.57726e-73	Yipf6
ENSMUSG00000047710	0	4.67038e-31	Champ1
ENSMUSG00000047712	0	1.55133e-62	Ust
ENSMUSG00000047554	0	9.19621e-45	Tmem41b
ENSMUSG00000047547	0	2.76498e-226	Cltb
ENSMUSG00000047539	0	9.45402e-61	Fbxo28
ENSMUSG00000047534	0	6.83808e-84	Mis18bp1
ENSMUSG00000047409	0	2.33171e-205	Ctdspl
ENSMUSG00000047412	0	7.97234e-21	Zbtb44
ENSMUSG00000047414	0	1.151e-100	Flrt2
ENSMUSG00000047415	0	2.94901e-15	Gpr68
ENSMUSG00000047417	0	1.1986e-28	Rexo1
ENSMUSG00000047419	0	6.65207e-37	Cmya5
ENSMUSG00000047420	0	2.69927e-67	Fam180a
ENSMUSG00000047423	0	7.53018e-62	AI837181
ENSMUSG00000047434	0	3.50612e-75	Xxylt1
ENSMUSG00000047446	0	8.65631e-34	Arl4a
ENSMUSG00000047454	0	2.79948e-20	Gphn
ENSMUSG00000047459	0	1.64436e-23	Dynlrb1
ENSMUSG00000047462	0	0.00327759	Gpr141b
ENSMUSG00000047466	0	8.51854e-10	8030462N17Rik
ENSMUSG00000047473	0	8.70918e-96	Zfp30
ENSMUSG00000047496	0	2.58494e-73	Rnf152
ENSMUSG00000047497	0	1.70407e-118	Adamts12
ENSMUSG00000047501	0	1.60839e-137	Cldn4
ENSMUSG00000047502	0	3.30459e-97	Mroh7
ENSMUSG00000047507	0	6.17128e-161	Baiap3
ENSMUSG00000047511	0	8.43397e-05	Olfr1396
ENSMUSG00000047514	0	1.36415e-53	Tspyl1
ENSMUSG00000047517	0	3.96906e-150	Dmbt1
ENSMUSG00000047714	0	4.02417e-182	Ppp1r2
ENSMUSG00000047721	0	6.11302e-83	Bola2
ENSMUSG00000046598	0	7.76629e-26	Bdh1
ENSMUSG00000047963	0	4.66521e-45	Stbd1
ENSMUSG00000047866	0	7.919e-12	Lonp2
ENSMUSG00000047867	0	1.05471e-173	Gimap6
ENSMUSG00000047875	0	3.611e-16	Gpr157
ENSMUSG00000047878	0	9.28736e-113	A4galt
ENSMUSG00000047879	0	8.90053e-14	Usp14
ENSMUSG00000047880	0	5.24027e-127	Cxcr5
ENSMUSG00000047907	0	4.321e-252	Tshz2
ENSMUSG00000047910	0	1.42808e-46	Pcdhb16
ENSMUSG00000047921	0	2.11284e-49	Trappc9
ENSMUSG00000047945	0	5.9471e-115	Marcksl1
ENSMUSG00000047953	0	5.49382e-79	Gp5
ENSMUSG00000047976	0	1.63144e-45	Kcna1
ENSMUSG00000047728	0	6.8175e-08	Ly6g2
ENSMUSG00000047989	0	2.19585e-93	Ino80c
ENSMUSG00000047990	0	4.93738e-41	C2cd4a
ENSMUSG00000047996	0	2.87727e-164	Prrg1
ENSMUSG00000048000	0	2.02267e-22	Gigyf2
ENSMUSG00000048003	0	8.68033e-24	Catsper4
ENSMUSG00000048004	0	1.69984e-61	Tmem196
ENSMUSG00000048007	0	1.0456e-59	Timm8a1
ENSMUSG00000048022	0	3.02468e-199	Tmem229a
ENSMUSG00000048027	0	1.42553e-120	Rgmb
ENSMUSG00000048031	0	1.03821e-31	Fcrl5
ENSMUSG00000048039	0	1.07774e-80	Isg20l2
ENSMUSG00000047844	0	0	Bex4
ENSMUSG00000047843	0	3.78896e-52	Bri3
ENSMUSG00000047842	0	9.48192e-23	Diras2
ENSMUSG00000047841	0	2.68438e-16	Fndc11
ENSMUSG00000047730	0	7.34117e-66	Fcgbp
ENSMUSG00000047731	0	7.47694e-59	Wbp1l
ENSMUSG00000047735	0	2.3787e-75	Samd9l
ENSMUSG00000047747	0	6.02794e-78	Rnf150
ENSMUSG00000047749	0	1.50877e-28	Zc3hav1l
ENSMUSG00000047751	0	3.83262e-33	Utf1
ENSMUSG00000047757	0	9.10827e-12	Fancb
ENSMUSG00000047759	0	1.07678e-43	Hs3st3a1
ENSMUSG00000047766	0	5.6989e-222	Lrrc49
ENSMUSG00000047767	0	4.91704e-43	Atg16l2
ENSMUSG00000047777	0	7.04755e-32	Phf13
ENSMUSG00000047787	0	2.75529e-66	Flrt1
ENSMUSG00000047789	0	1.66904e-37	Slc38a9
ENSMUSG00000047793	0	1.52798e-100	Sned1
ENSMUSG00000047797	0	2.86241e-90	Gjb1
ENSMUSG00000047798	0	2.78222e-98	Cd300lf
ENSMUSG00000047804	0	8.28323e-14	Akap10
ENSMUSG00000047810	0	1.38028e-150	Ccdc88b
ENSMUSG00000047819	0	7.94505e-19	Tigd4
ENSMUSG00000047821	0	6.23275e-180	Trim16
ENSMUSG00000047822	0	4.99581e-39	Angptl8
ENSMUSG00000047824	0	3.99358e-07	Pygo2
ENSMUSG00000047832	0	9.91037e-44	Cdca4
ENSMUSG00000047394	0	5.38741e-38	Odf3b
ENSMUSG00000047388	0	1.08463e-10	Atmin
ENSMUSG00000047379	0	3.76246e-37	B4gat1
ENSMUSG00000046826	0	0	Fam187b
ENSMUSG00000046785	0	2.83082e-226	Epm2aip1
ENSMUSG00000046791	0	1.57301e-22	Riox1
ENSMUSG00000046792	0	9.60703e-45	Zfp787
ENSMUSG00000046794	0	1.79831e-96	Ppp1r3b
ENSMUSG00000046798	0	1.00735e-133	Cldn12
ENSMUSG00000046804	0	1.30229e-24	Phgr1
ENSMUSG00000046805	0	9.81957e-151	Mpeg1
ENSMUSG00000046807	0	1.72068e-43	Lrrc75b
ENSMUSG00000046814	0	1.82913e-147	Gchfr
ENSMUSG00000046818	0	1.08458e-39	Ddit4l
ENSMUSG00000046822	0	8.90849e-09	Slc39a3
ENSMUSG00000046836	0	1.76977e-47	Brox
ENSMUSG00000047371	0	2.01881e-44	Zfp768
ENSMUSG00000046841	0	2.04471e-140	Ckap4
ENSMUSG00000046861	0	9.62627e-17	Hectd3
ENSMUSG00000046862	0	3.52924e-09	Pramel12
ENSMUSG00000046865	0	9.33389e-57	Fbl
ENSMUSG00000046879	0	5.41093e-75	Irgm1
ENSMUSG00000046908	0	8.98473e-75	Ltb4r1
ENSMUSG00000046909	0	1.50891e-28	Tefm
ENSMUSG00000046916	0	3.12465e-237	Myct1
ENSMUSG00000046942	0	2.21896e-34	Mageb16
ENSMUSG00000046947	0	6.38059e-50	Adck2
ENSMUSG00000046949	0	5.65383e-108	Nqo2
ENSMUSG00000046782	0	1.35496e-12	Ttc6
ENSMUSG00000046768	0	0	Rhoj
ENSMUSG00000046761	0	1.58156e-143	Fam83h
ENSMUSG00000046756	0	4.74121e-37	Mrps7
ENSMUSG00000046610	0	1.57158e-25	Oacyl
ENSMUSG00000046613	0	7.39323e-296	Vwa5b2
ENSMUSG00000046618	0	1.82575e-99	Olfml2a
ENSMUSG00000046623	0	3.62658e-44	Gjb4
ENSMUSG00000046637	0	1.18167e-46	Ttc34
ENSMUSG00000046668	0	3.82161e-119	Cxxc5
ENSMUSG00000046671	0	5.22914e-30	Mtfr1l
ENSMUSG00000046675	0	4.97039e-51	Tmem251
ENSMUSG00000046679	0	5.9514e-22	C87436
ENSMUSG00000046691	0	7.04138e-07	Chtf8
ENSMUSG00000046694	0	7.18245e-77	Tent5b
ENSMUSG00000046707	0	1.71956e-10	Csnk2a2
ENSMUSG00000046709	0	1.90623e-141	Mapk10
ENSMUSG00000046711	0	1.59911e-24	Hmga1
ENSMUSG00000046714	0	1.83619e-184	Foxc2
ENSMUSG00000046718	0	4.53627e-169	Bst2
ENSMUSG00000046719	0	8.78572e-24	Nxph3
ENSMUSG00000046722	0	2.3082e-152	Cdc42se1
ENSMUSG00000046727	0	5.21375e-180	Cystm1
ENSMUSG00000046731	0	4.79475e-61	Kctd11
ENSMUSG00000046733	0	1.61279e-77	Gprc5a
ENSMUSG00000046743	0	6.1154e-260	Fat4
ENSMUSG00000046753	0	2.65832e-08	Ccdc66
ENSMUSG00000046959	0	4.46501e-68	Slc26a1
ENSMUSG00000046962	0	2.94658e-19	Zbtb21
ENSMUSG00000046982	0	4.16148e-107	Tshz1
ENSMUSG00000047182	0	1.26796e-27	Irs3
ENSMUSG00000047205	0	1.52506e-105	Dusp18
ENSMUSG00000047213	0	6.89568e-13	Ythdf3
ENSMUSG00000047215	0	1.23742e-72	Rpl9
ENSMUSG00000047216	0	8.06883e-110	Cdh19
ENSMUSG00000047221	0	3.03875e-64	Fam185a
ENSMUSG00000047227	0	3.45116e-12	Gm527
ENSMUSG00000047230	0	1.21562e-208	Cldn2
ENSMUSG00000047238	0	0	Mageh1
ENSMUSG00000047242	0	3.66605e-62	Taf9b
ENSMUSG00000047246	0	6.05737e-43	H2bc6
ENSMUSG00000047248	0	3.35348e-78	C2cd3
ENSMUSG00000047250	0	1.15618e-155	Ptgs1
ENSMUSG00000047259	0	9.54364e-120	Mc4r
ENSMUSG00000047260	0	7.78915e-55	Emc6
ENSMUSG00000047261	0	0	Gap43
ENSMUSG00000047264	0	6.28491e-105	Zfp358
ENSMUSG00000047281	0	6.99604e-190	Sfn
ENSMUSG00000047307	0	1.35799e-26	Pcdhb13
ENSMUSG00000047330	0	5.40443e-95	Kcne4
ENSMUSG00000047342	0	7.99436e-54	Zfp286
ENSMUSG00000047344	0	2.6946e-97	Lancl3
ENSMUSG00000047363	0	4.02714e-31	Cstad
ENSMUSG00000047368	0	1.11367e-87	Abhd17b
ENSMUSG00000047187	0	2.97073e-34	Rab2a
ENSMUSG00000047181	0	2.94704e-142	Samd14
ENSMUSG00000046985	0	1.23029e-05	Tapt1
ENSMUSG00000047180	0	8.44874e-92	Neurl3
ENSMUSG00000046991	0	1.06944e-204	Wdr27
ENSMUSG00000046994	0	3.8613e-29	Mars2
ENSMUSG00000046997	0	9.26421e-45	Spsb4
ENSMUSG00000046999	0	1.9715e-40	1110032F04Rik
ENSMUSG00000047003	0	3.80507e-06	Zfp41
ENSMUSG00000047022	0	6.72308e-15	Mipol1
ENSMUSG00000047030	0	1.37521e-14	Spata2
ENSMUSG00000047037	0	5.24777e-102	Nipa1
ENSMUSG00000047040	0	6.22345e-230	Prr15l
ENSMUSG00000047044	0	3.25741e-28	D030056L22Rik
ENSMUSG00000047045	0	8.23215e-93	Tmem164
ENSMUSG00000047067	0	1.82803e-81	Dusp28
ENSMUSG00000047084	0	2.62892e-71	Ngrn
ENSMUSG00000047090	0	9.9576e-79	Tmem198b
ENSMUSG00000047098	0	7.84007e-19	Rnf31
ENSMUSG00000047115	0	2.42974e-91	Fam221a
ENSMUSG00000047123	0	5.64482e-12	Ticam1
ENSMUSG00000047126	0	4.82779e-35	Cltc
ENSMUSG00000047139	0	7.29931e-264	Cd24a
ENSMUSG00000047141	0	7.91864e-28	Zfp654
ENSMUSG00000047143	0	0.000194344	Dmrta2
ENSMUSG00000047153	0	6.7954e-21	Khnyn
ENSMUSG00000047161	0	2.69323e-70	Chst9
ENSMUSG00000048040	0	3.62929e-252	Arxes2
ENSMUSG00000048047	0	6.357e-18	Zbtb33
ENSMUSG00000048058	0	1.49136e-24	Ldlrad3
ENSMUSG00000049097	0	4.76684e-57	Ankrd34a
ENSMUSG00000049036	0	6.80818e-73	Tmem121
ENSMUSG00000049037	0	1.25709e-134	Clec4a1
ENSMUSG00000049038	0	3.93745e-09	Mterf2
ENSMUSG00000049044	0	2.22758e-132	Rapgef4
ENSMUSG00000049047	0	5.36329e-136	Armcx3
ENSMUSG00000049076	0	1.95685e-200	Acap2
ENSMUSG00000049086	0	1.32497e-40	Bmyc
ENSMUSG00000049090	0	3.32299e-27	Zadh2
ENSMUSG00000049091	0	5.28416e-75	Sephs2
ENSMUSG00000049092	0	6.17725e-36	Gpr137c
ENSMUSG00000049093	0	5.95824e-44	Il23r
ENSMUSG00000049100	0	4.77907e-15	Pcdh10
ENSMUSG00000048796	0	5.98291e-27	Cyb561d1
ENSMUSG00000049103	0	1.87885e-163	Ccr2
ENSMUSG00000049106	0	3.79103e-56	Dcaf5
ENSMUSG00000049107	0	3.45304e-67	Ntf3
ENSMUSG00000049109	0	1.75949e-39	Themis
ENSMUSG00000049115	0	1.19078e-114	Agtr1a
ENSMUSG00000049119	0	6.88813e-120	Fam110b
ENSMUSG00000049122	0	3.87433e-24	Frmd3
ENSMUSG00000049130	0	9.24443e-87	C5ar1
ENSMUSG00000049148	0	1.64572e-152	Plcxd3
ENSMUSG00000049164	0	6.71007e-21	Zfp518a
ENSMUSG00000049176	0	2.6366e-40	Frmpd4
ENSMUSG00000049001	0	3.59836e-22	Ndnf
ENSMUSG00000048997	0	3.8422e-06	Atxn7l2
ENSMUSG00000048988	0	4.59318e-22	Elfn1
ENSMUSG00000048978	0	8.0638e-65	Nrsn1
ENSMUSG00000048806	0	2.41384e-185	Ifnb1
ENSMUSG00000048807	0	6.1983e-76	Slc35e4
ENSMUSG00000048826	0	8.24375e-150	Dact2
ENSMUSG00000048832	0	4.76581e-39	Vps37c
ENSMUSG00000048833	0	3.02547e-67	Slc39a9
ENSMUSG00000048834	0	1.35008e-58	Vstm2a
ENSMUSG00000048852	0	4.57616e-12	Gm12185
ENSMUSG00000048856	0	2.84441e-09	Slc25a47
ENSMUSG00000048865	0	1.89862e-176	Arhgap30
ENSMUSG00000048874	0	8.8655e-27	Phf3
ENSMUSG00000048895	0	3.27713e-14	Cdk5r1
ENSMUSG00000048897	0	7.2593e-49	Zfp710
ENSMUSG00000048899	0	2.24105e-52	Rimkla
ENSMUSG00000048905	0	7.27636e-80	Bnip5
ENSMUSG00000048911	0	2.93444e-60	Rnf24
ENSMUSG00000048915	0	6.33698e-128	Efna5
ENSMUSG00000048920	0	2.66904e-21	Fkrp
ENSMUSG00000048921	0	2.2419e-20	Zfp689
ENSMUSG00000048922	0	1.93424e-34	Cdca2
ENSMUSG00000048924	0	7.3616e-87	Ccdc125
ENSMUSG00000048965	0	3.37762e-51	Mrgpre
ENSMUSG00000048967	0	9.76243e-07	Yjefn3
ENSMUSG00000048970	0	4.981e-50	C1galt1c1
ENSMUSG00000049184	0	2.30401e-06	Purg
ENSMUSG00000049191	0	3.44654e-78	Rtl5
ENSMUSG00000049225	0	1.10013e-14	Pdp1
ENSMUSG00000049420	0	4.77753e-72	Tmem200a
ENSMUSG00000049422	0	4.24092e-132	Chchd10
ENSMUSG00000049439	0	4.93783e-191	Cyp20a1
ENSMUSG00000049470	0	5.25811e-15	Aff4
ENSMUSG00000049482	0	3.35812e-14	Ctu2
ENSMUSG00000049489	0	4.06546e-11	Ccnq
ENSMUSG00000049493	0	4.02568e-189	Pls1
ENSMUSG00000049502	0	7.12052e-51	Dtx3l
ENSMUSG00000049511	0	2.03529e-128	Htr1b
ENSMUSG00000049516	0	9.22228e-38	Spty2d1
ENSMUSG00000049517	0	5.33079e-87	Rps23
ENSMUSG00000049521	0	2.33488e-101	Cdc42ep1
ENSMUSG00000049526	0	8.62023e-12	Tmem202
ENSMUSG00000049532	0	3.51521e-68	Sall2
ENSMUSG00000049536	0	3.31063e-315	Tceal1
ENSMUSG00000049538	0	6.32775e-43	Adamts16
[truncated: 13,984 more rows]

## Sheet: postnatal_DE_beta
gene	logFC	padj	gene_symbol
ENSMUSG00000005268	5.22429	2.40588e-287	Prlr
ENSMUSG00000044988	5.21126	1.45842e-255	Ucn3
ENSMUSG00000099162	5.17144	3.8561e-134	Gm27168
ENSMUSG00000009246	4.95892	5.06786e-193	Trpm5
ENSMUSG00000031384	4.90713	6.36095e-107	Asb9
ENSMUSG00000047591	4.76582	2.51322e-290	Mafa
ENSMUSG00000001566	4.73558	8.11262e-213	Mnx1
ENSMUSG00000048834	4.64081	1.35008e-58	Vstm2a
ENSMUSG00000046593	4.63796	4.17611e-206	Tmem215
ENSMUSG00000044139	4.62235	1.77015e-297	Prss53
ENSMUSG00000045967	4.55867	3.0835e-155	Gpr158
ENSMUSG00000115190	4.43132	4.02831e-225	Gm49542
ENSMUSG00000056158	4.417	1.04409e-154	Car10
ENSMUSG00000035804	4.3343	0	Ins1
ENSMUSG00000100572	4.23479	1.5789e-166	2410021H03Rik
ENSMUSG00000116652	4.17659	9.70013e-178	B830017H08Rik
ENSMUSG00000097927	4.12769	9.70421e-175	Gm6999
ENSMUSG00000000215	4.09585	0	Ins2
ENSMUSG00000094893	4.08167	1.49426e-266	Gm4791
ENSMUSG00000079262	4.05824	9.83738e-159	Slco1a6
ENSMUSG00000090236	3.93526	1.12074e-121	Car15
ENSMUSG00000056281	3.89247	2.31958e-136	Olfr1322
ENSMUSG00000005232	3.86077	1.72677e-299	G6pc2
ENSMUSG00000099413	3.79149	9.03148e-135	Gm17767
ENSMUSG00000036760	3.68165	8.30702e-13	Kcnk9
ENSMUSG00000063681	3.62547	8.17053e-79	Crb1
ENSMUSG00000031255	3.60332	6.76426e-248	Sytl4
ENSMUSG00000074344	3.59869	2.42259e-207	Tmigd3
ENSMUSG00000032890	3.57459	2.30503e-199	Rims3
ENSMUSG00000037106	3.55268	4.79467e-116	Fer1l6
ENSMUSG00000001622	3.52991	1.04218e-33	Csn3
ENSMUSG00000070880	3.49886	7.1987e-170	Gad1
ENSMUSG00000034871	3.495	1.56329e-176	Fam151a
ENSMUSG00000030785	3.17504	3.5754e-126	Cox6a2
ENSMUSG00000084983	3.0948	1.29416e-129	Gm11789
ENSMUSG00000039539	3.08839	3.34988e-123	Sgcz
ENSMUSG00000024899	3.05532	3.4034e-242	Papss2
ENSMUSG00000039809	3.05354	2.00073e-151	Gabbr2
ENSMUSG00000103965	2.96598	2.36944e-149	Gm30173
ENSMUSG00000025189	2.96003	6.4128e-129	Cnnm1
ENSMUSG00000110710	2.95067	3.24063e-78	C78859
ENSMUSG00000007594	2.92227	4.32238e-170	Hapln4
ENSMUSG00000026018	2.88048	1.70306e-119	Ica1l
ENSMUSG00000042371	2.83172	1.4349e-40	Slc5a10
ENSMUSG00000079620	2.80276	1.11484e-144
ENSMUSG00000032091	2.78991	1.40966e-84	Tmprss4
ENSMUSG00000024411	2.76535	9.09361e-63	Aqp4
ENSMUSG00000026609	2.71407	3.83572e-225	Ush2a
ENSMUSG00000108604	2.70853	9.91449e-164	Gm44850
ENSMUSG00000020635	2.70145	3.17977e-281	Fkbp1b
ENSMUSG00000041907	2.67746	2.84904e-315	Gpr45
ENSMUSG00000027401	2.64755	3.07604e-57	Tgm3
ENSMUSG00000024027	2.62445	4.66645e-320	Glp1r
ENSMUSG00000092570	2.62081	1.1982e-170	Plut
ENSMUSG00000021587	2.61487	1.64072e-249	Pcsk1
ENSMUSG00000108811	2.55389	1.99101e-89	4933432K03Rik
ENSMUSG00000075600	2.54	4.74255e-258	Zc3h3
ENSMUSG00000048483	2.52447	1.465e-59	Zdhhc22
ENSMUSG00000017204	2.51161	2.5986e-175	Gsdma
ENSMUSG00000115441	2.49895	2.95674e-105	Gm34759
ENSMUSG00000074240	2.4833	1.9974e-107	Cib3
ENSMUSG00000044453	2.47962	1.4932e-278	Ffar1
ENSMUSG00000018470	2.41391	2.09509e-112	Kcnab3
ENSMUSG00000025127	2.41163	1.18802e-179	Gcgr
ENSMUSG00000021565	2.36774	2.25492e-124	Slc6a19
ENSMUSG00000019429	2.30633	8.53484e-224	Ffar3
ENSMUSG00000040605	2.3003	1.80968e-215	Bace2
ENSMUSG00000031760	2.27943	4.67308e-81	Mt3
ENSMUSG00000068615	2.21016	6.08523e-267	Gjd2
ENSMUSG00000086022	2.20647	2.9054e-202	Rad51ap2
ENSMUSG00000041842	2.19536	5.17645e-154	Fhdc1
ENSMUSG00000000562	2.19443	4.15558e-54	Adora3
ENSMUSG00000022490	2.19062	2.67993e-210	Ppp1r1a
ENSMUSG00000061126	2.06377	1.50513e-58	Cyp4f39
ENSMUSG00000091735	2.05924	2.26677e-54	Gpr62
ENSMUSG00000044164	2.04887	5.82585e-135	Rnf182
ENSMUSG00000022780	1.99146	1.96472e-45	Meltf
ENSMUSG00000021803	1.98431	3.90609e-192	Cdhr1
ENSMUSG00000112276	1.98003	1.02711e-174	5033421B08Rik
ENSMUSG00000021679	1.96771	3.6645e-84	S100z
ENSMUSG00000058297	1.93426	2.5626e-283	Spock2
ENSMUSG00000042761	1.92928	2.26673e-55	Mrap2
ENSMUSG00000097812	1.91988	5.35953e-59	Gm26812
ENSMUSG00000047990	1.91491	1.24035e-99	C2cd4a
ENSMUSG00000020396	1.90099	6.64983e-57	Nefh
ENSMUSG00000044254	1.87377	2.92856e-100	Pcsk9
ENSMUSG00000037843	1.86615	0	Vstm2l
ENSMUSG00000033653	1.85837	5.13207e-79	Vps8
ENSMUSG00000046215	1.84658	2.1485e-76	Rprml
ENSMUSG00000026312	1.83101	1.32088e-289	Cdh7
ENSMUSG00000005640	1.83011	2.76469e-173	Insrr
ENSMUSG00000085022	1.82396	1.93489e-134	Gm5860
ENSMUSG00000028989	1.81653	1.98941e-101	Angptl7
ENSMUSG00000092286	1.81514	1.20249e-218	Dtnbos
ENSMUSG00000092500	1.79963	1.29914e-138	Gm20400
ENSMUSG00000021287	1.79622	1.05575e-94	Xrcc3
ENSMUSG00000021852	1.79302	5.20195e-27	Slc35f4
ENSMUSG00000091636	1.79126	2.1091e-183	Akain1
ENSMUSG00000067455	1.78179	1.47934e-129	H4c11
ENSMUSG00000099032	1.76823	1.59557e-96	Tcf24
ENSMUSG00000024553	1.74033	1.32916e-169	Galr1
ENSMUSG00000035606	1.71431	8.0401e-160	Ky
ENSMUSG00000026347	1.69211	3.06739e-264	Tmem163
ENSMUSG00000055022	1.68892	4.57423e-130	Cntn1
ENSMUSG00000033510	1.68718	1.53412e-90	Otud7a
ENSMUSG00000027166	1.6766	1.37691e-219	Dnajc24
ENSMUSG00000015342	1.67053	1.28943e-125	Xk
ENSMUSG00000036402	1.66867	0	Gng12
ENSMUSG00000034813	1.65674	1.00506e-215	Grip1
ENSMUSG00000009628	1.63782	8.2131e-32	Tex15
ENSMUSG00000090207	1.62872	1.75271e-81	4930524O07Rik
ENSMUSG00000036330	1.61476	1.04487e-144	Slc18a1
ENSMUSG00000030158	1.61237	4.13769e-29	Clec12b
ENSMUSG00000114425	1.59954	2.01043e-233	Gm33447
ENSMUSG00000035187	1.56662	5.53432e-193	Nkx6-1
ENSMUSG00000037437	1.53871	3.42217e-129	Adam32
ENSMUSG00000026959	1.53519	9.14612e-131	Grin1
ENSMUSG00000054728	1.52531	0	Phactr1
ENSMUSG00000041681	1.52482	6.20687e-252	Iapp
ENSMUSG00000061601	1.5139	0	Pclo
ENSMUSG00000030406	1.50711	1.50407e-135	Gipr
ENSMUSG00000020788	1.49725	1.32791e-271	Atp2a3
ENSMUSG00000040543	1.47555	1.28004e-137	Pitpnm3
ENSMUSG00000036800	1.46962	2.97276e-125	Fam135b
ENSMUSG00000022211	1.46237	1.30808e-119	Carmil3
ENSMUSG00000003469	1.45708	3.00953e-146	Phyhip
ENSMUSG00000114456	1.45632	3.30995e-41	H2bc9
ENSMUSG00000029467	1.43577	0	Atp2a2
ENSMUSG00000026930	1.4241	1.3965e-148	Gpsm1
ENSMUSG00000060093	1.42372	3.61951e-41	H4c1
ENSMUSG00000023017	1.41814	3.1605e-153	Asic1
ENSMUSG00000080115	1.41627	6.64544e-125	Eef1akmt3
ENSMUSG00000048385	1.3908	3.39941e-88	Scrt1
ENSMUSG00000020576	1.38584	2.02117e-269	Nbas
ENSMUSG00000030110	1.38536	1.058e-92	Ret
ENSMUSG00000032221	1.35924	1.30996e-184	Mns1
ENSMUSG00000033316	1.34853	1.50286e-64	Galnt9
ENSMUSG00000021647	1.34808	8.93455e-47	Cartpt
ENSMUSG00000018698	1.34628	7.4432e-169	Lhx1
ENSMUSG00000026806	1.34486	5.40139e-86	Ddx31
ENSMUSG00000044748	1.3431	3.01233e-135	Defb1
ENSMUSG00000036111	1.33846	7.86384e-88	Lmo1
ENSMUSG00000108929	1.32242	2.23753e-82	Cc2d2b
ENSMUSG00000032852	1.32192	1.45069e-118	Rspo4
ENSMUSG00000055471	1.32161	1.59675e-104	Alk
ENSMUSG00000040855	1.31762	6.56092e-205	Reps2
ENSMUSG00000047842	1.30313	4.08875e-38	Diras2
ENSMUSG00000058159	1.29962	2.04707e-64	T2
ENSMUSG00000097305	1.29895	4.82125e-39	Gm17276
ENSMUSG00000039419	1.2837	1.11537e-160	Cntnap2
ENSMUSG00000090291	1.27056	3.42824e-192	Lrrc10b
ENSMUSG00000029414	1.25656	3.73775e-53	Kntc1
ENSMUSG00000026409	1.24857	5.31127e-174	Pfkfb2
ENSMUSG00000045752	1.23508	1.04593e-217	Tssc4
ENSMUSG00000039628	1.21746	5.85564e-160	Hs3st6
ENSMUSG00000086417	1.2163	3.20939e-93	Gm12996
ENSMUSG00000041608	1.21549	1.57146e-201	Entpd3
ENSMUSG00000024897	1.21181	1.42275e-88	Apba1
ENSMUSG00000028307	1.20954	2.44439e-51	Aldob
ENSMUSG00000026627	1.20584	9.49274e-112	Pacc1
ENSMUSG00000037470	1.19411	8.47387e-227	Uggt1
ENSMUSG00000040687	1.18711	0	Madd
ENSMUSG00000079000	1.16692	9.63731e-108	Dnmt3bos
ENSMUSG00000032356	1.1655	1.63223e-190	Rasgrf1
ENSMUSG00000037279	1.16375	1.71048e-199	Ovol2
ENSMUSG00000021733	1.16033	3.88588e-112	Slc4a7
ENSMUSG00000039372	1.15363	3.75728e-227	Marchf4
ENSMUSG00000024261	1.14955	0	Syt4
ENSMUSG00000116287	1.14887	2.06233e-152	Gm3924
ENSMUSG00000045284	1.14878	2.0337e-189	Dcaf12l1
ENSMUSG00000021257	1.13898	1.54281e-77	Angel1
ENSMUSG00000078945	1.13101	6.01782e-103	Naip2
ENSMUSG00000020182	1.1306	5.88114e-271	Ddc
ENSMUSG00000027865	1.12796	7.56868e-84	Gdap2
ENSMUSG00000094626	1.12793	4.36946e-55	Tmem121b
ENSMUSG00000026989	1.12529	8.25598e-147	Dapl1
ENSMUSG00000037493	1.12225	0	Cib2
ENSMUSG00000072769	1.12027	3.733e-48	Gm10419
ENSMUSG00000032245	1.11368	4.31443e-230	Cln6
ENSMUSG00000020917	1.11239	0	Acly
ENSMUSG00000109844	1.10938	6.37602e-65	Gm31816
ENSMUSG00000089663	1.10431	9.2568e-173	Gm15651
ENSMUSG00000111368	1.10328	6.69351e-158	Gm47889
ENSMUSG00000058248	1.10089	1.49695e-78	Kcnh1
ENSMUSG00000000686	1.09525	3.17062e-132	Abhd15
ENSMUSG00000031144	1.09174	0	Syp
ENSMUSG00000036676	1.08386	1.09655e-157	Tmtc3
ENSMUSG00000060981	1.08272	4.29977e-125	H4c8
ENSMUSG00000025586	1.0728	1.54714e-301	Cpeb1
ENSMUSG00000056050	1.0705	0	Mia3
ENSMUSG00000112803	1.06717	3.06769e-91	Gm36543
ENSMUSG00000026904	1.06521	9.89679e-106	Slc4a10
ENSMUSG00000084880	1.05941	2.89647e-24	Tomm6os
ENSMUSG00000004031	1.05911	1.21397e-39	Brinp2
ENSMUSG00000031112	1.05632	7.72048e-203	Stk26
ENSMUSG00000098053	1.05448	7.60934e-288	Gm27033
ENSMUSG00000038028	1.04708	4.44309e-69	Tigar
ENSMUSG00000048701	1.04547	9.49081e-63	Ccdc6
ENSMUSG00000048899	1.03642	1.9381e-92	Rimkla
ENSMUSG00000028445	1.03275	8.10043e-273	Enho
ENSMUSG00000026610	1.03195	1.66478e-81	Esrrg
ENSMUSG00000024687	1.02216	7.56012e-181	Osbp
ENSMUSG00000022351	1.01713	5.39936e-244	Sqle
ENSMUSG00000041891	1.01477	3.05154e-164	Lman1
ENSMUSG00000032593	1.01328	1.55467e-88	Amigo3
ENSMUSG00000005131	1.01084	8.98622e-117	4930550C14Rik
ENSMUSG00000018999	0.997078	1.12628e-78	Slc35b4
ENSMUSG00000055409	0.992017	1.2255e-277	Nell1
ENSMUSG00000028132	0.991451	0	Tlcd4
ENSMUSG00000030780	0.986772	1.16628e-79	Rusf1
ENSMUSG00000087593	0.978006	2.95039e-218	Gm16174
ENSMUSG00000039395	0.974387	1.77407e-91	Mreg
ENSMUSG00000040560	0.968945	1.70241e-94	Wdr7
ENSMUSG00000022026	0.968247	2.31338e-118	Olfm4
ENSMUSG00000038486	0.963291	9.72169e-299	Sv2a
ENSMUSG00000086745	0.958445	1.91333e-82	Tspan2os
ENSMUSG00000075020	0.950811	1.24591e-167	Mir670hg
ENSMUSG00000041556	0.938806	4.58713e-279	Fbxo2
ENSMUSG00000090002	0.938537	3.22758e-122	Gm16006
ENSMUSG00000000214	0.93793	5.98131e-105	Th
ENSMUSG00000049971	0.937476	3.89658e-246	Glt1d1
ENSMUSG00000005533	0.934343	8.42828e-128	Igf1r
ENSMUSG00000062944	0.93381	2.9484e-39	9130023H24Rik
ENSMUSG00000027913	0.932716	3.30559e-38	Crct1
ENSMUSG00000046157	0.926361	6.34902e-95	Tmem229b
ENSMUSG00000111517	0.923378	3.90569e-56	Olfr1238
ENSMUSG00000064220	0.920485	3.37213e-89	H2ac18
ENSMUSG00000039000	0.920479	5.58489e-134	Ube3c
ENSMUSG00000048965	0.910527	2.33825e-74	Mrgpre
ENSMUSG00000060380	0.908364	0	C030014I23Rik
ENSMUSG00000062373	0.906362	0	Tmem65
ENSMUSG00000005233	0.898087	1.21206e-225	Spc25
ENSMUSG00000044933	0.897775	7.54878e-311	Sstr3
ENSMUSG00000033792	0.88805	1.56805e-72	Atp7a
ENSMUSG00000027220	0.887534	0	Syt13
ENSMUSG00000042203	0.884162	1.3304e-159	Tbc1d22b
ENSMUSG00000092183	0.883872	5.23432e-27	4930515G01Rik
ENSMUSG00000038024	0.881604	3.11678e-135	Dennd4c
ENSMUSG00000042797	0.881558	2.49381e-211	Aqp11
ENSMUSG00000032939	0.879942	2.08993e-175	Nup93
ENSMUSG00000019210	0.879525	9.52131e-106	Atp6v1e1
ENSMUSG00000021265	0.874753	1.45947e-73	Slc25a29
ENSMUSG00000021203	0.874457	2.46233e-57	Otub2
ENSMUSG00000044176	0.872976	1.85119e-55	Spink10
ENSMUSG00000025815	0.866845	6.39592e-74	Dhtkd1
ENSMUSG00000029153	0.866044	0	Ociad2
ENSMUSG00000108720	0.866037	1.06366e-24	Gm44672
ENSMUSG00000015083	0.865919	1.5725e-85	C8g
ENSMUSG00000045912	0.865473	1.21356e-180	C2cd4c
ENSMUSG00000009108	0.857535	2.05425e-141	Gnat2
ENSMUSG00000101693	0.855609	8.19067e-50	Gm19461
ENSMUSG00000062380	0.855508	6.57268e-103	Tubb3
ENSMUSG00000074738	0.854142	6.15387e-158	Fndc10
ENSMUSG00000060639	0.852058	1.11472e-109	H4c9
ENSMUSG00000032115	0.851781	0	Hyou1
ENSMUSG00000027983	0.851038	2.71039e-108	Cyp2u1
ENSMUSG00000026663	0.849667	8.68581e-88	Atf6
ENSMUSG00000040147	0.847327	5.2187e-142	Maob
ENSMUSG00000090230	0.846152	4.11654e-68	Gm16315
ENSMUSG00000086604	0.845021	3.68404e-46	Gm15510
ENSMUSG00000074582	0.843468	1.25642e-82	Arfgef2
ENSMUSG00000020734	0.842923	4.05524e-83	Grin2c
ENSMUSG00000006463	0.841121	3.59944e-45	Zdhhc24
ENSMUSG00000049670	0.839603	2.20396e-141	Morn4
ENSMUSG00000006711	0.837994	5.39553e-85	D130043K22Rik
ENSMUSG00000027525	0.836503	3.71494e-161	Phactr3
ENSMUSG00000050473	0.835465	5.38433e-320	Slc35d3
ENSMUSG00000020260	0.821684	3.44533e-282	Pofut2
ENSMUSG00000026805	0.820584	4.33058e-69	Barhl1
ENSMUSG00000110663	0.820515	9.37348e-92	Gm39157
ENSMUSG00000020261	0.820304	2.69958e-125	Slc36a1
ENSMUSG00000013629	0.81754	4.6413e-133	Cad
ENSMUSG00000035266	0.815671	3.41414e-58	Helq
ENSMUSG00000024018	0.815528	2.42662e-144	Ccdc167
ENSMUSG00000027984	0.812131	0	Hadh
ENSMUSG00000025316	0.812111	1.24513e-108	Banp
ENSMUSG00000041729	0.810259	3.16105e-161	Coro2b
ENSMUSG00000036473	0.809216	5.92612e-127	Tbc1d24
ENSMUSG00000087211	0.809126	3.44609e-208	Lhx1os
ENSMUSG00000021913	0.808194	8.33713e-143	Ogdhl
ENSMUSG00000038368	0.807941	3.0469e-140	Focad
ENSMUSG00000016552	0.807298	6.31261e-88	Foxred2
ENSMUSG00000028803	0.803719	8.86342e-271	Nipal3
ENSMUSG00000057069	0.80312	0	Ero1b
ENSMUSG00000105858	0.803037	4.64988e-95	2310074N15Rik
ENSMUSG00000032782	0.802728	2.55616e-29	Cntrob
ENSMUSG00000039263	0.802192	8.47434e-127	Npepl1
ENSMUSG00000100594	0.798243	1.06033e-57	2810414N06Rik
ENSMUSG00000106139	0.797483	1.98616e-271	Gm30648
ENSMUSG00000019852	0.795559	0	Arfgef3
ENSMUSG00000050144	0.795031	1.60813e-182	Slc25a44
ENSMUSG00000026589	0.794038	1.58226e-165	Sec16b
ENSMUSG00000024972	0.793308	8.29414e-200	Lgals12
ENSMUSG00000038267	0.791543	1.4903e-191	Slc22a23
ENSMUSG00000024127	0.78955	1.03118e-312	Prepl
ENSMUSG00000040675	0.788369	2.78349e-41	Mthfd1l
ENSMUSG00000053334	0.78791	9.62361e-191	Ficd
ENSMUSG00000028755	0.787002	6.78786e-208	Cda
ENSMUSG00000028976	0.786051	0	Slc2a5
ENSMUSG00000053094	0.784154	8.85402e-168	Tmem248
ENSMUSG00000027822	0.782902	1.75754e-304	Slc33a1
ENSMUSG00000035121	0.779375	4.86142e-195	Neil2
ENSMUSG00000048371	0.774515	1.45748e-27	Pdp2
ENSMUSG00000054459	0.773654	2.92849e-119	Vsnl1
ENSMUSG00000034707	0.769848	8.13025e-184	Gns
ENSMUSG00000035469	0.768653	5.8308e-189	Rcbtb1
ENSMUSG00000116165	0.767979	7.55687e-55	Pdxp
ENSMUSG00000093769	0.767698	2.31212e-62	H3c14
ENSMUSG00000035284	0.767613	7.81955e-71	Vps13c
ENSMUSG00000018442	0.766739	1.08461e-145	Derl2
ENSMUSG00000030872	0.765777	5.75381e-279	Gga2
ENSMUSG00000029246	0.761155	1.32463e-82	Ppat
ENSMUSG00000056004	0.759298	3.82748e-236	Elapor2
ENSMUSG00000044156	0.758347	1.64439e-299	Hepacam2
ENSMUSG00000022479	0.757311	6.83653e-132	Vdr
ENSMUSG00000029475	0.756547	5.12016e-146	Kdm2b
ENSMUSG00000004500	0.754691	1.24208e-61	Zfp324
ENSMUSG00000081058	0.753559	5.69491e-62	H3c15
ENSMUSG00000100094	0.752374	7.90781e-302	1810008I18Rik
ENSMUSG00000024208	0.751914	0	Uqcc2
ENSMUSG00000074093	0.7514	2.47527e-321	Svip
ENSMUSG00000023809	0.750383	5.25004e-259	Rps6ka2
ENSMUSG00000020340	0.748761	0	Cyfip2
ENSMUSG00000031570	0.748321	1.95198e-160	Plpp5
ENSMUSG00000087476	0.748213	1.52075e-140	Rap1gapos
ENSMUSG00000056832	0.746935	4.63839e-178	Ttc26
ENSMUSG00000036298	0.74388	9.5997e-78	Slc2a13
ENSMUSG00000034110	0.743862	4.62798e-40	Kctd7
ENSMUSG00000041199	0.739241	1.53094e-59	Rpusd1
ENSMUSG00000092118	0.738254	2.80855e-30	Fancf
ENSMUSG00000078670	0.737555	0	Fam174b
ENSMUSG00000024186	0.736906	0	Rgs11
ENSMUSG00000027244	0.734854	9.81009e-115	Atg13
ENSMUSG00000027765	0.732822	9.62629e-207	P2ry1
ENSMUSG00000032114	0.731557	2.92758e-216	Slc37a4
ENSMUSG00000061461	0.731376	7.5977e-183	Smim20
ENSMUSG00000039126	0.731054	0	Prune2
ENSMUSG00000034145	0.730806	2.10234e-81	Tmem63c
ENSMUSG00000001211	0.728028	1.74296e-144	Agpat3
ENSMUSG00000066036	0.72785	7.83272e-121	Ubr4
ENSMUSG00000031189	0.724802	4.00588e-169	Aff2
ENSMUSG00000026623	0.724752	3.20349e-154	Lpgat1
ENSMUSG00000018846	0.7196	2.1998e-95	Pank3
ENSMUSG00000024330	0.71922	4.64645e-21	Col11a2
ENSMUSG00000087138	0.71658	4.09684e-123	Gm15545
ENSMUSG00000102785	0.714392	4.84564e-44	Gm2447
ENSMUSG00000035666	0.711169	2.85742e-70	Gtf3c4
ENSMUSG00000038827	0.709682	3.9946e-76	Abitram
ENSMUSG00000096935	0.704991	9.53283e-177	1700113A16Rik
ENSMUSG00000017843	0.703793	1.00968e-111	Ppp2r5c
ENSMUSG00000031327	0.702232	0	Chic1
ENSMUSG00000024846	0.695201	4.53353e-138	Cst6
ENSMUSG00000091956	0.695079	1.28356e-173	C2cd4b
ENSMUSG00000027603	0.694183	6.1665e-108	Ggt7
ENSMUSG00000028825	0.694034	1.86272e-109	Rhd
ENSMUSG00000020660	0.693601	2.72519e-211	Pomc
ENSMUSG00000032121	0.692429	0	Tmem218
ENSMUSG00000090150	0.690604	3.97678e-67	Acad11
ENSMUSG00000025227	0.690111	4.50774e-113	Mfsd13a
ENSMUSG00000000881	0.687846	2.03627e-135	Dlg3
ENSMUSG00000024863	0.687072	4.64618e-65	Mbl2
ENSMUSG00000056185	0.686389	1.80796e-72	Snx32
ENSMUSG00000033717	0.685721	6.41655e-201	Adra2a
ENSMUSG00000027713	0.682817	7.88288e-114	1810062G17Rik
ENSMUSG00000074207	0.682171	9.52364e-220	Adh1
ENSMUSG00000099583	0.681841	2.12497e-43	H3c4
ENSMUSG00000030731	0.681477	1.1595e-141	Syt3
ENSMUSG00000037846	0.680887	8.25561e-100	Rtkn2
ENSMUSG00000029312	0.67967	1.29468e-61	Klhl8
ENSMUSG00000036432	0.678726	3.28965e-90	Siah2
ENSMUSG00000058163	0.678634	4.1102e-48	Gm5431
ENSMUSG00000039556	0.678629	2.1809e-61	Ppp1r3f
ENSMUSG00000030062	0.678226	6.30988e-133	Rpn1
ENSMUSG00000032181	0.677584	0	Scg3
ENSMUSG00000024064	0.677453	9.3219e-232	Galnt14
ENSMUSG00000114255	0.676956	1.29227e-25	Gm10734
ENSMUSG00000040850	0.675373	9.85246e-82	Psme4
ENSMUSG00000114755	0.675271	2.45577e-198	Galr3
ENSMUSG00000019854	0.674534	8.44221e-84	Reps1
ENSMUSG00000040502	0.673305	0	Marchf9
ENSMUSG00000001670	0.672284	2.30048e-119	Tat
ENSMUSG00000071650	0.669843	8.71865e-113	Ganab
ENSMUSG00000086700	0.669263	2.16897e-38	Gm15747
ENSMUSG00000007908	0.667456	9.33101e-315	Hmgcll1
ENSMUSG00000021213	0.665329	1.66311e-162	Akr1c13
ENSMUSG00000026153	0.664405	0	Fam135a
ENSMUSG00000056411	0.663428	3.57453e-70	Gm12500
ENSMUSG00000026617	0.662285	6.06997e-108	Bpnt1
ENSMUSG00000072889	0.660848	7.44543e-225	Nfxl1
ENSMUSG00000020629	0.660825	1.18849e-251	Adi1
ENSMUSG00000027950	0.660023	6.05593e-181	Chrnb2
ENSMUSG00000024901	0.659593	1.18861e-107	Peli3
ENSMUSG00000027893	0.659105	5.4981e-262	Ahcyl1
ENSMUSG00000024044	0.65818	0	Epb41l3
ENSMUSG00000021102	0.658106	9.50554e-141	Glrx5
ENSMUSG00000031696	0.65779	9.73608e-81	Vps35
ENSMUSG00000032182	0.657171	2.42076e-209	Yipf2
ENSMUSG00000005374	0.655854	1.01891e-90	Tbl2
ENSMUSG00000038375	0.654143	9.12064e-214	Trp53inp2
ENSMUSG00000006527	0.653507	2.79929e-147	Sfmbt1
ENSMUSG00000029469	0.652667	9.58314e-297	Ift81
ENSMUSG00000086728	0.650225	2.48063e-55	Man2c1os
ENSMUSG00000116164	0.649912	8.53457e-26	1110013H19Rik
ENSMUSG00000034990	0.648516	1.9456e-43	Otoa
ENSMUSG00000028278	0.645971	1.64759e-250	Rragd
ENSMUSG00000005225	0.645805	2.83728e-78	Plekha8
ENSMUSG00000059325	0.64527	1.13261e-126	Hopx
ENSMUSG00000041757	0.64287	1.21979e-227	Plekha6
ENSMUSG00000043190	0.642328	1.95991e-219	Rfesd
ENSMUSG00000040363	0.642095	1.9212e-67	Bcor
ENSMUSG00000037376	0.641414	1.92789e-161	Trmt6
ENSMUSG00000031974	0.640756	4.63136e-76	Abcb10
ENSMUSG00000039512	0.639324	5.59026e-43	Uhrf1bp1
ENSMUSG00000040035	0.638666	0	Disp2
ENSMUSG00000028173	0.638379	1.29128e-150	Wls
ENSMUSG00000041268	0.638019	2.61452e-188	Dmxl2
ENSMUSG00000045948	0.637336	2.41995e-251	Mrps12
ENSMUSG00000035595	0.636862	3.10659e-132	Fam174c
ENSMUSG00000068154	0.636812	3.4881e-321	Insm1
ENSMUSG00000026504	0.63638	4.1968e-109	Sdccag8
ENSMUSG00000043629	0.634559	4.292e-319	1700019D03Rik
ENSMUSG00000055319	0.633003	3.32024e-135	Sec23ip
ENSMUSG00000033715	0.630005	2.41074e-86	Akr1c14
ENSMUSG00000090330	0.629335	1.7679e-39	9130221H12Rik
ENSMUSG00000026307	0.629121	1.1548e-244	Scly
ENSMUSG00000092116	0.627837	5.84013e-61	Gm10320
ENSMUSG00000005983	0.627433	5.67648e-95	1700037C18Rik
ENSMUSG00000041220	0.627191	6.27194e-54	Elovl6
ENSMUSG00000029173	0.626838	4.58737e-170	Sepsecs
ENSMUSG00000024867	0.626028	2.11118e-225	Pip5k1b
ENSMUSG00000042350	0.624195	1.58516e-48	Arel1
ENSMUSG00000019782	0.622982	1.62799e-152	Rwdd1
ENSMUSG00000058979	0.620986	3.15215e-73	Hdhd5
ENSMUSG00000049940	0.620366	0	Pgrmc2
ENSMUSG00000026156	0.61933	1.10755e-10	B3gat2
ENSMUSG00000070284	0.617244	1.11095e-99	Gmppb
ENSMUSG00000027889	0.616742	1.29812e-279	Ampd2
ENSMUSG00000024892	0.614831	9.67044e-149	Pcx
ENSMUSG00000048833	0.614035	8.16774e-161	Slc39a9
ENSMUSG00000112014	0.612984	1.84123e-168	Gm48435
ENSMUSG00000025178	0.612204	9.62022e-75	Pi4k2a
ENSMUSG00000054320	0.612041	2.03747e-87	Lrrc36
ENSMUSG00000053436	0.611757	3.52755e-62	Mapk14
ENSMUSG00000073471	0.610451	3.68296e-67	Rsph3a
ENSMUSG00000031840	0.609263	1.4288e-286	Rab3a
ENSMUSG00000035614	0.609188	3.1529e-90	Togaram1
ENSMUSG00000019818	0.60847	0	Cd164
ENSMUSG00000034460	0.607385	1.00558e-198	Six4
ENSMUSG00000025175	0.606847	1.23402e-140	Fn3k
ENSMUSG00000049672	0.604984	4.1934e-59	Zbtb14
ENSMUSG00000030882	0.602026	1.53782e-15	Dnhd1
ENSMUSG00000110611	0.60099	8.96921e-62	Gm20163
ENSMUSG00000064351	0.600273	1.19735e-136	mt-Co1
ENSMUSG00000029027	0.59934	2.17342e-45	Dffb
ENSMUSG00000071862	0.598655	1.49217e-77	Lrrtm2
ENSMUSG00000039703	0.597339	2.31484e-67	Nploc4
ENSMUSG00000034336	0.596823	3.11836e-254	Ina
ENSMUSG00000035847	0.596109	3.78977e-297	Ids
ENSMUSG00000041625	0.595167	0	Ggact
ENSMUSG00000032449	0.595056	1.05892e-94	Slc25a36
ENSMUSG00000054850	0.594137	2.53258e-134	Smim10l2a
ENSMUSG00000029644	0.5939	0	Pdx1
ENSMUSG00000025437	0.592593	2.05959e-213	Usp33
ENSMUSG00000031202	0.591364	0	Rab39b
ENSMUSG00000038765	0.590138	5.74639e-88	Lmx1b
ENSMUSG00000027933	0.589236	2.45181e-119	Ints3
ENSMUSG00000020444	0.588205	1.1915e-305	Guk1
ENSMUSG00000021481	0.587487	4.98979e-30	Zfp346
ENSMUSG00000109814	0.587052	9.52397e-65	Gm45847
ENSMUSG00000039021	0.586781	4.0435e-31	Ttc16
ENSMUSG00000109424	0.584741	4.20171e-64	Gm44658
ENSMUSG00000060798	0.583943	3.01933e-152	Intu
ENSMUSG00000045106	0.58369	3.01208e-40	Ccdc73
ENSMUSG00000039485	0.583397	0	Tspyl4
ENSMUSG00000006641	0.582992	1.19374e-43	Slc5a6
ENSMUSG00000041935	0.580316	2.74379e-34	AW549877
ENSMUSG00000021211	0.578062	4.83674e-296	Akr1c12
ENSMUSG00000026520	0.577091	0	Pycr2
ENSMUSG00000032932	0.577009	2.514e-166	Hspa13
ENSMUSG00000022421	0.57435	0	Nptxr
ENSMUSG00000020289	0.574254	1.29968e-58	Nprl3
ENSMUSG00000102545	0.574093	2.23583e-37	6430573P05Rik
ENSMUSG00000016200	0.574013	0	Syt14
ENSMUSG00000044308	0.573901	7.09565e-214	Ubr3
ENSMUSG00000073600	0.573292	1.61723e-46	Prob1
ENSMUSG00000007038	0.571738	3.06786e-77	Neu1
ENSMUSG00000021054	0.569493	3.56654e-139	Sgpp1
ENSMUSG00000039652	0.568672	1.29344e-183	Cpeb3
ENSMUSG00000034893	0.568653	1.48061e-39	Cog3
ENSMUSG00000033105	0.5681	3.80069e-127	Lss
ENSMUSG00000064356	0.566472	5.29366e-60	mt-Atp8
ENSMUSG00000051726	0.564962	1.98232e-70	Kcnf1
ENSMUSG00000031972	0.561945	3.05217e-69	Acta1
ENSMUSG00000038708	0.56142	0	Golga4
ENSMUSG00000033854	0.560692	8.84699e-20	Kcnk10
ENSMUSG00000043733	0.560041	1.88446e-147	Ptpn11
ENSMUSG00000047694	0.559734	1.84798e-163	Yipf6
ENSMUSG00000074521	0.558095	8.8709e-60	Gm14327
ENSMUSG00000052135	0.558023	2.71508e-108	Foxo6
ENSMUSG00000006675	0.556124	1.05135e-210	P4htm
ENSMUSG00000047205	0.55539	4.04659e-148	Dusp18
ENSMUSG00000042249	0.55364	4.54938e-223	Grk3
ENSMUSG00000026072	0.552505	3.88319e-233	Il1r1
ENSMUSG00000040387	0.552176	0	Klhl32
ENSMUSG00000078350	0.551892	0	Smim1
ENSMUSG00000068617	0.551343	0	Efcab1
ENSMUSG00000036395	0.551054	4.18134e-227	Glb1l2
ENSMUSG00000004187	0.550268	2.04552e-45	Kifc2
ENSMUSG00000042873	0.549994	2.54649e-219	Lhfpl4
ENSMUSG00000009073	0.549554	1.0076e-69	Nf2
ENSMUSG00000066735	0.549314	3.81854e-110	Vkorc1l1
ENSMUSG00000111656	0.547025	5.30778e-24	Gm47232
ENSMUSG00000025616	0.546338	4.62062e-92	Usp16
ENSMUSG00000078317	0.545489	7.88862e-207	F8a
ENSMUSG00000048388	0.545302	2.73091e-233	Fam171b
ENSMUSG00000050323	0.543072	6.52823e-33	Ndufaf6
ENSMUSG00000110588	0.543009	4.88235e-49	Gm45774
ENSMUSG00000030583	0.542154	1.31453e-161	Sipa1l3
ENSMUSG00000047953	0.541246	1.67635e-81	Gp5
ENSMUSG00000046447	0.541222	5.77932e-276	Camk2n1
ENSMUSG00000085165	0.539297	7.83748e-10	Gm12089
ENSMUSG00000044881	0.539193	1.77979e-81	Coa4
ENSMUSG00000014243	0.537227	1.12819e-74	Zswim7
ENSMUSG00000055041	0.536898	1.59251e-15	Commd5
ENSMUSG00000075700	0.536685	9.77291e-97	Selenot
ENSMUSG00000022350	0.536538	6.92619e-46	Washc5
ENSMUSG00000032526	0.53623	0	Ss18l2
ENSMUSG00000029407	0.535998	1.26911e-281	Uso1
ENSMUSG00000019944	0.535118	1.16968e-212	Rhobtb1
ENSMUSG00000064367	0.535055	3.37412e-106	mt-Nd5
ENSMUSG00000030873	0.532551	3.09445e-242	Scnn1b
ENSMUSG00000067219	0.532387	7.07927e-182	Nipal1
ENSMUSG00000065947	0.531284	1.62807e-81	mt-Nd4l
ENSMUSG00000027243	0.530541	1.9591e-98	Harbi1
ENSMUSG00000042737	0.530444	7.75182e-186	Dpm3
ENSMUSG00000111905	0.530162	2.99483e-30	Gm48045
ENSMUSG00000099876	0.529011	7.37865e-24	Gm29650
ENSMUSG00000059890	0.528937	2.99404e-42	Ube4a
ENSMUSG00000072875	0.528923	0	Gpr27
ENSMUSG00000117278	0.527508	8.43221e-154	Gm36684
ENSMUSG00000112433	0.52716	1.10931e-26	Gm30122
ENSMUSG00000018659	0.526993	8.26444e-170	Pnpo
ENSMUSG00000052605	0.526497	5.7839e-153	Isoc2b
ENSMUSG00000020593	0.52449	5.7435e-111	Lpin1
ENSMUSG00000043164	0.521915	6.01079e-55	Tmem212
ENSMUSG00000036853	0.520252	1.2546e-28	Mcoln3
ENSMUSG00000097666	0.519863	2.54664e-147	A330094K24Rik
ENSMUSG00000036502	0.517964	5.06971e-72	Tmem255a
ENSMUSG00000031981	0.517463	3.28777e-43	Capn9
ENSMUSG00000035713	0.517351	4.06012e-247	Usp35
ENSMUSG00000017376	0.515944	8.41959e-115	Nlk
ENSMUSG00000063317	0.515339	4.7449e-118	Usp31
ENSMUSG00000097527	0.514666	1.16601e-73	1700112J16Rik
ENSMUSG00000047246	0.514473	1.45382e-99	H2bc6
ENSMUSG00000034218	0.514389	2.87466e-54	Atm
ENSMUSG00000085492	0.514193	5.32031e-38	Trmt61b
ENSMUSG00000020456	0.513315	8.81684e-65	Ogdh
ENSMUSG00000036834	0.512944	5.36721e-140	Plch1
ENSMUSG00000057880	0.512811	4.17546e-274	Abat
ENSMUSG00000054408	0.51238	1.49746e-310	Spcs3
ENSMUSG00000036292	0.511893	3.97987e-180	Gramd1c
ENSMUSG00000032042	0.511767	6.11457e-172	Srpr
ENSMUSG00000039529	0.511666	0	Atp8b1
ENSMUSG00000038372	0.511468	6.00998e-109	Gmds
ENSMUSG00000032033	0.510336	1.11958e-34	Barx2
ENSMUSG00000078898	0.510043	9.00809e-40	Zfp968
ENSMUSG00000035941	0.509577	1.80787e-108	Ibtk
ENSMUSG00000105345	0.508743	4.39365e-23	BC030343
ENSMUSG00000025871	0.507942	2.42511e-306	4833439L19Rik
ENSMUSG00000039704	0.505939	3.40839e-225	Lmbrd2
ENSMUSG00000026924	0.505559	4.46168e-146	Sec16a
ENSMUSG00000039100	0.504861	8.3154e-137	Marchf6
ENSMUSG00000054414	0.501512	7.87183e-91	Slc30a7
ENSMUSG00000020212	0.501479	4.13395e-250	Mdm1
ENSMUSG00000032840	0.501192	9.34365e-68	Spring1
ENSMUSG00000034584	0.500104	1.16042e-300	Exph5
ENSMUSG00000027086	0.500041	5.09555e-27	Fastkd1
ENSMUSG00000025480	0.49966	3.03552e-43	Syce1
ENSMUSG00000020300	0.49883	1.7607e-68	Cpeb4
ENSMUSG00000020802	0.498744	1.41082e-202	Ube2o
ENSMUSG00000019124	0.498611	0	Scrn1
ENSMUSG00000031591	0.498608	7.64278e-58	Asah1
ENSMUSG00000025069	0.498107	8.02019e-48	Gsto2
ENSMUSG00000023951	0.496101	9.09409e-131	Vegfa
ENSMUSG00000063362	0.494822	1.55855e-51	Alg11
ENSMUSG00000033917	0.49361	2.76134e-95	Gde1
ENSMUSG00000084950	0.493589	2.31145e-85	Gm5577
ENSMUSG00000025369	0.4928	1.7501e-109	Smarcc2
ENSMUSG00000026526	0.49272	5.90073e-110	Fh1
ENSMUSG00000033658	0.49219	2.24197e-60	Ddx19b
ENSMUSG00000062753	0.492114	2.54025e-107	AI413582
ENSMUSG00000034648	0.491482	3.01461e-189	Lrrn1
ENSMUSG00000043683	0.490802	2.05696e-84	Fem1a
ENSMUSG00000036333	0.490565	5.04838e-222	Kidins220
ENSMUSG00000019731	0.490254	2.06464e-119	Slc35e1
ENSMUSG00000072494	0.489964	1.83776e-27	Ppp1r3e
ENSMUSG00000001467	0.489067	3.77371e-59	Cyp51
ENSMUSG00000069072	0.488001	0	Slc7a14
ENSMUSG00000038893	0.487659	1.23857e-150	Fam117a
ENSMUSG00000039318	0.487335	9.28967e-114	Rab3gap2
ENSMUSG00000038260	0.485009	2.92614e-142	Trpm4
ENSMUSG00000070661	0.484668	7.6905e-211	Rnf186
ENSMUSG00000029196	0.484015	1.65626e-38	Tada2b
ENSMUSG00000055884	0.482289	6.5531e-72	Fancm
ENSMUSG00000035983	0.480512	2.26688e-45	Gm7008
ENSMUSG00000064307	0.480385	1.26736e-76	Lrrc51
ENSMUSG00000027457	0.479498	4.29989e-206	Snph
ENSMUSG00000018401	0.479483	6.98282e-39	Mtmr4
ENSMUSG00000054277	0.479316	1.1121e-204	Arfgap3
ENSMUSG00000041141	0.478988	0	Pnmal1
ENSMUSG00000037773	0.476138	3.87189e-57	Pced1a
ENSMUSG00000019302	0.475896	9.17824e-120	Atp6v0a1
ENSMUSG00000015484	0.475046	1.02021e-62	Fam163a
ENSMUSG00000030600	0.474971	3.60147e-93	Lrfn1
ENSMUSG00000022031	0.474801	1.46302e-202	Elp3
ENSMUSG00000029394	0.474684	5.13773e-80	Cdk2ap1
ENSMUSG00000111080	0.474516	3.85385e-152	Gm20300
ENSMUSG00000025702	0.473583	0	Marchf8
ENSMUSG00000012117	0.472463	1.34631e-157	Dhdds
ENSMUSG00000073436	0.472193	2.69775e-31	Eme2
ENSMUSG00000074405	0.469901	6.91789e-58	Zfp865
ENSMUSG00000038742	0.467513	1.53121e-137	Angptl6
ENSMUSG00000045441	0.466409	3.38318e-111	Gprin3
ENSMUSG00000028488	0.466059	1.95794e-236	Sh3gl2
ENSMUSG00000085081	0.465792	2.70511e-36	Rptoros
ENSMUSG00000030515	0.465454	5.87339e-88	Tarsl2
ENSMUSG00000017764	0.465282	4.16435e-78	Zswim1
ENSMUSG00000092397	0.465143	1.72826e-100	C130080G10Rik
ENSMUSG00000090086	0.465112	5.07604e-77	AI480526
ENSMUSG00000020483	0.463161	0	Dynll2
ENSMUSG00000020647	0.460091	4.64679e-82	Ncoa1
ENSMUSG00000062444	0.458955	0	Ap3b2
ENSMUSG00000028572	0.45769	0	Hook1
ENSMUSG00000052459	0.457292	1.52214e-130	Atp6v1a
ENSMUSG00000028456	0.456904	3.13568e-220	Unc13b
ENSMUSG00000025916	0.456427	2.6005e-127	Ppp1r42
ENSMUSG00000002221	0.455685	2.36821e-137	Paxip1
ENSMUSG00000034295	0.455486	4.06581e-168	Fhod3
ENSMUSG00000000276	0.454417	8.8922e-83	Dgke
ENSMUSG00000097998	0.454169	6.33876e-25	Gm27019
ENSMUSG00000086287	0.453829	5.41085e-100	Gm15972
ENSMUSG00000022685	0.45366	1.37321e-75	Parn
ENSMUSG00000045205	0.453517	9.6941e-73	Dpy19l4
ENSMUSG00000074030	0.453352	8.48459e-34	Exoc8
ENSMUSG00000039481	0.453094	1.43546e-140	Nrtn
ENSMUSG00000031508	0.452885	1.82634e-30	Ankrd10
ENSMUSG00000070891	0.452881	2.16016e-10	Gm12689
ENSMUSG00000025408	0.452833	4.58395e-71	Ddit3
ENSMUSG00000000301	0.450714	2.48987e-93	Pemt
ENSMUSG00000040697	0.450529	6.12782e-22	Dnajc16
ENSMUSG00000031988	0.450434	7.01072e-74	Vps26b
ENSMUSG00000005553	0.45011	7.18586e-46	Atp4a
ENSMUSG00000025218	0.449531	4.63306e-30	Poll
ENSMUSG00000101655	0.448625	2.8339e-74	2310040G24Rik
ENSMUSG00000032307	0.448388	1.35592e-99	Ube2q2
ENSMUSG00000037463	0.447044	4.52245e-72	Fbxo27
ENSMUSG00000101304	0.446794	1.69742e-61	Plet1os
ENSMUSG00000026944	0.446385	2.30665e-83	Abca2
ENSMUSG00000054169	0.446212	7.85953e-56	Ceacam10
ENSMUSG00000084771	0.446	5.6334e-69	A230072E10Rik
ENSMUSG00000018995	0.445978	4.01092e-28	Nars2
ENSMUSG00000047045	0.445829	8.23215e-93	Tmem164
ENSMUSG00000040721	0.44483	0	Zfhx2
ENSMUSG00000021275	0.444125	1.08062e-84	Tecpr2
ENSMUSG00000020198	0.443919	8.02464e-147	Ap3d1
ENSMUSG00000028830	0.443675	1.52805e-95	AU040320
ENSMUSG00000020386	0.442716	4.42179e-105	Sar1b
ENSMUSG00000010021	0.442139	4.71272e-196	Kif19a
ENSMUSG00000043670	0.44047	6.09502e-122	Diras1
ENSMUSG00000005373	0.439695	1.14513e-289	Mlxipl
ENSMUSG00000031767	0.43955	4.38592e-112	Nudt7
ENSMUSG00000059713	0.439382	0	Rcan3
ENSMUSG00000033557	0.43931	2.17424e-143	Fam20b
ENSMUSG00000087387	0.438988	4.93932e-71	Gm15420
ENSMUSG00000035504	0.438861	5.48007e-258	Reep6
ENSMUSG00000038459	0.438428	8.08445e-124	Abhd17c
ENSMUSG00000050064	0.437821	1.24299e-115	Zfp697
ENSMUSG00000064370	0.437626	1.74335e-83	mt-Cytb
ENSMUSG00000020131	0.437102	6.12269e-91	Pcsk4
ENSMUSG00000033009	0.436177	3.53222e-83	Ogfod1
ENSMUSG00000021670	0.435356	3.39697e-107	Hmgcr
ENSMUSG00000029352	0.43408	6.65215e-101	Crybb3
ENSMUSG00000005580	0.434067	0	Adcy9
ENSMUSG00000037996	0.433927	1.00789e-321	Slc24a2
ENSMUSG00000042638	0.433908	7.38102e-81	Gucy2c
ENSMUSG00000056476	0.433352	3.36083e-151	Med12l
ENSMUSG00000019971	0.433156	1.98369e-114	Cep290
ENSMUSG00000040722	0.433112	4.75315e-238	Scamp5
ENSMUSG00000037119	0.432989	5.25003e-107	Fam91a1
ENSMUSG00000027439	0.432819	7.44855e-53	Gzf1
ENSMUSG00000040021	0.432802	5.40581e-89	Lats1
ENSMUSG00000032575	0.431548	1.23093e-140	Manf
ENSMUSG00000000202	0.431264	3.69037e-284	Btbd17
ENSMUSG00000033249	0.430769	1.30828e-41	Hsf4
ENSMUSG00000037617	0.428652	3.00467e-47	Spag1
ENSMUSG00000085260	0.428565	1.06698e-150	Med9os
ENSMUSG00000109780	0.428271	1.84792e-84	Gm45447
ENSMUSG00000054708	0.42708	0	Ankrd24
ENSMUSG00000039763	0.426691	1.7725e-24	Dnajc28
ENSMUSG00000068205	0.425425	1.33971e-199	Macrod2
ENSMUSG00000027650	0.425404	5.78369e-41	Tti1
ENSMUSG00000040365	0.42529	1.19545e-93	Trim41
ENSMUSG00000011306	0.424948	4.5316e-64	Sugp1
ENSMUSG00000035764	0.423353	1.31314e-45	Fbxo45
ENSMUSG00000021339	0.423267	8.48948e-67	Mrs2
ENSMUSG00000078201	0.42227	2.11268e-54	Tmem203
ENSMUSG00000049760	0.421948	0	Micos13
ENSMUSG00000078870	0.421424	3.51378e-36	Gm14410
ENSMUSG00000027001	0.421138	2.10556e-70	Dusp19
ENSMUSG00000010492	0.420572	8.05986e-17	Uckl1os
ENSMUSG00000038970	0.420558	1.72105e-51	Lmtk2
ENSMUSG00000054455	0.419022	0	Vapb
ENSMUSG00000055128	0.418497	1.42873e-62	Cgrrf1
ENSMUSG00000039210	0.418077	7.37967e-60	Gpatch2
ENSMUSG00000061175	0.418018	5.27883e-32	Fnip2
ENSMUSG00000026797	0.417432	0	Stxbp1
ENSMUSG00000032293	0.416481	1.2485e-50	Ireb2
ENSMUSG00000110105	0.415487	3.63952e-40	Gm45844
ENSMUSG00000021124	0.41383	8.13792e-74	Vti1b
ENSMUSG00000060450	0.413754	4.10243e-154	Rnf14
ENSMUSG00000024712	0.412833	1.36573e-117	Rfk
ENSMUSG00000039262	0.411987	4.03353e-128	Prrc2b
ENSMUSG00000041997	0.41163	2.45303e-124	Tlk1
ENSMUSG00000020246	0.41108	1.05458e-107	Hcfc2
ENSMUSG00000023806	0.410257	9.46533e-71	Rsph3b
ENSMUSG00000064354	0.410182	4.87065e-90	mt-Co2
ENSMUSG00000024962	0.409761	1.59845e-111	Vegfb
ENSMUSG00000038268	0.40899	5.14331e-41	Ovca2
ENSMUSG00000033964	0.40889	1.83381e-63	Zbtb41
ENSMUSG00000014905	0.408746	7.07405e-105	Dnajb9
ENSMUSG00000060227	0.407878	0	Golm2
ENSMUSG00000056770	0.407744	7.47071e-116	Setd3
ENSMUSG00000027429	0.407729	2.96356e-168	Sec23b
ENSMUSG00000062309	0.407689	2.54826e-82	Rpp25
ENSMUSG00000027002	0.40756	0	Nckap1
ENSMUSG00000112388	0.407443	3.67562e-189	AI463170
ENSMUSG00000035834	0.407184	3.09805e-55	Polr3g
ENSMUSG00000087331	0.406447	2.63626e-128	1810021B22Rik
ENSMUSG00000018451	0.406261	3.77746e-93	6330403K07Rik
ENSMUSG00000024887	0.406252	1.75543e-172	Asah2
ENSMUSG00000034748	0.406104	3.89774e-49	Sirt6
ENSMUSG00000026311	0.405731	5.80293e-78	Asb1
ENSMUSG00000003814	0.404598	4.478e-133	Calr
ENSMUSG00000028385	0.404417	4.80648e-108	Snx30
ENSMUSG00000023960	0.404279	2.61152e-259	Enpp5
ENSMUSG00000032280	0.403885	1.7482e-54	Tle3
ENSMUSG00000040455	0.402176	6.18591e-82	Usp45
ENSMUSG00000020321	0.4018	3.08486e-266	Mdh1
ENSMUSG00000097167	0.401755	3.98093e-60	Gm16740
ENSMUSG00000017119	0.401636	2.71889e-241	Nbr1
ENSMUSG00000032338	0.401576	7.63852e-152	Hcn4
ENSMUSG00000014867	0.401022	2.78217e-241	Surf4
ENSMUSG00000020048	0.399704	5.07828e-127	Hsp90b1
ENSMUSG00000044224	0.3989	1.4411e-70	Dnajc21
ENSMUSG00000063714	0.398681	3.4447e-113	Sp3os
ENSMUSG00000030677	0.398357	4.31038e-64	Kif22
ENSMUSG00000038515	0.397103	1.63027e-294	Grtp1
ENSMUSG00000025777	0.396882	0	Gdap1
ENSMUSG00000041592	0.3968	1.90438e-208	Sdk2
ENSMUSG00000033102	0.395937	2.16938e-96	Cdc14b
ENSMUSG00000027207	0.395933	1.77875e-128	Galk2
ENSMUSG00000024807	0.39383	1.68764e-62	Syvn1
ENSMUSG00000090363	0.392916	4.66473e-21	Gm3512
ENSMUSG00000026848	0.392552	1.31208e-223	Tor1b
ENSMUSG00000050973	0.392527	3.40978e-24	Gdpgp1
ENSMUSG00000015968	0.392105	1.04657e-287	Cacna1d
ENSMUSG00000027651	0.391767	2.01013e-65	Rprd1b
ENSMUSG00000027259	0.39166	1.15179e-16	Adal
ENSMUSG00000034254	0.390589	1.15323e-71	Agpat1
ENSMUSG00000059743	0.390428	5.68026e-73	Fdps
ENSMUSG00000097360	0.390055	4.4196e-149	9430065F17Rik
ENSMUSG00000003528	0.389525	5.32482e-216	Slc25a1
ENSMUSG00000021711	0.388797	1.14192e-77	Trappc13
ENSMUSG00000055737	0.388772	0	Ghr
ENSMUSG00000029190	0.388627	2.42596e-88	D5Ertd579e
ENSMUSG00000022412	0.387802	1.3856e-33	Mief1
ENSMUSG00000060519	0.387674	2.85425e-36	Tor3a
ENSMUSG00000038170	0.387381	2.7302e-212	Pde4dip
ENSMUSG00000022772	0.386618	1.63874e-54	Senp5
ENSMUSG00000023977	0.386512	1.20555e-64	Ubr2
ENSMUSG00000022236	0.385958	7.07481e-154	Ropn1l
ENSMUSG00000041679	0.385941	9.30492e-29	Lrrc29
ENSMUSG00000021770	0.385648	5.97915e-54	Samd8
ENSMUSG00000097287	0.385517	5.233e-43	D130017N08Rik
ENSMUSG00000049148	0.383856	4.25901e-176	Plcxd3
ENSMUSG00000029502	0.38319	2.94906e-134	Golga3
ENSMUSG00000074213	0.382664	8.34048e-27	Gm10642
ENSMUSG00000029420	0.382528	6.99037e-267	Rimbp2
ENSMUSG00000043831	0.382004	6.09894e-36	Lysmd4
ENSMUSG00000026135	0.381116	6.74131e-31	Zfp142
ENSMUSG00000024294	0.380978	9.423e-162	Mib1
ENSMUSG00000025139	0.380871	6.33134e-66	Tollip
ENSMUSG00000002006	0.380307	5.3416e-127	Pdzd4
ENSMUSG00000026643	0.379736	3.2236e-91	Nmt2
ENSMUSG00000040877	0.379425	2.0453e-34	Wdr25
ENSMUSG00000107096	0.378838	2.72276e-12	Gm43597
ENSMUSG00000024122	0.378294	1.88813e-65	Pdpk1
ENSMUSG00000020605	0.377305	1.45088e-33	Hs1bp3
ENSMUSG00000042208	0.376447	5.1304e-130	0610010F05Rik
ENSMUSG00000036281	0.376383	6.1935e-16	Snapc4
ENSMUSG00000097055	0.375952	3.89227e-241	Gm4419
ENSMUSG00000040728	0.375693	0	Esrp1
ENSMUSG00000013089	0.375673	1.39699e-52	Etv5
ENSMUSG00000022883	0.375559	6.86478e-178	Robo1
ENSMUSG00000020715	0.375444	3.20327e-129	Ern1
ENSMUSG00000078490	0.375283	2.30145e-63	Cfap74
ENSMUSG00000096188	0.374895	7.19283e-250	Cmtm4
ENSMUSG00000062110	0.374412	4.91779e-70	Scfd2
ENSMUSG00000025762	0.374084	4.1997e-109	Larp1b
ENSMUSG00000037885	0.373843	6.71322e-72	Stk35
ENSMUSG00000040713	0.373836	2.72207e-207	Creg1
ENSMUSG00000044365	0.373542	0	Cxxc4
ENSMUSG00000051319	0.373276	1.72314e-83	Mtln
ENSMUSG00000033427	0.372041	0	Upb1
ENSMUSG00000021728	0.371435	0	Emb
ENSMUSG00000056429	0.371221	1.19613e-100	Tgoln1
ENSMUSG00000053510	0.371077	4.87441e-104	Nrd1
ENSMUSG00000111443	0.370935	2.68421e-99	Gm46123
ENSMUSG00000059278	0.370095	7.88307e-86	Naa38
ENSMUSG00000078161	0.369893	1.03213e-209	Erich3
ENSMUSG00000046058	0.369542	1.73608e-142	Eid2
ENSMUSG00000032202	0.369359	0	Rab27a
ENSMUSG00000045980	0.368185	3.23818e-27	Tmem104
ENSMUSG00000031007	0.368148	5.2322e-150	Atp6ap2
ENSMUSG00000015980	0.367986	4.87379e-44	Lrrc27
ENSMUSG00000032113	0.36759	6.3193e-22	Chek1
ENSMUSG00000054942	0.366961	1.09603e-157	Miga1
ENSMUSG00000097073	0.366633	5.32409e-17	9430037G07Rik
ENSMUSG00000086013	0.366272	8.20416e-277	Gm15706
ENSMUSG00000085012	0.366175	2.52709e-68	Gm15492
ENSMUSG00000107978	0.3653	4.34004e-153	Gm44109
ENSMUSG00000073478	0.364633	2.06295e-195	D730003I15Rik
ENSMUSG00000033499	0.364254	1.02925e-62	Larp4b
ENSMUSG00000032571	0.363803	1.15815e-19	Pik3r4
ENSMUSG00000029291	0.363758	1.18946e-174	Rufy3
ENSMUSG00000034850	0.363752	4.83323e-55	Tmem127
ENSMUSG00000078864	0.363325	2.3226e-58	Gm14322
ENSMUSG00000060862	0.363117	4.29218e-29	Zbtb40
ENSMUSG00000030532	0.362785	3.61831e-110	Hddc3
ENSMUSG00000022526	0.360981	7.69154e-74	Zfp251
ENSMUSG00000091405	0.360845	2.50699e-28	H4c14
ENSMUSG00000054939	0.360356	7.47982e-95	Zfp174
ENSMUSG00000096221	0.360072	1.06622e-42	1500002C15Rik
ENSMUSG00000028127	0.359833	0	Abcd3
ENSMUSG00000039367	0.359503	6.09324e-79	Sec24c
ENSMUSG00000041923	0.359249	1.09799e-271	Nol4
ENSMUSG00000031026	0.358519	1.72933e-48	Trim66
ENSMUSG00000024493	0.3574	1.04149e-79	Lars
ENSMUSG00000073542	0.356878	1.0919e-20	Cep76
ENSMUSG00000031951	0.356833	2.05253e-182	Tmem231
ENSMUSG00000011751	0.356221	4.65499e-156	Sptbn4
ENSMUSG00000039275	0.355866	1.32915e-69	Foxk2
ENSMUSG00000025036	0.35566	1.96091e-203	Sfxn2
ENSMUSG00000015337	0.354823	4.33386e-98	Endog
ENSMUSG00000025240	0.354548	3.58705e-77	Sacm1l
ENSMUSG00000039670	0.35337	1.3467e-101	Oxld1
ENSMUSG00000026113	0.35299	1.27163e-123	Inpp4a
ENSMUSG00000034126	0.352824	7.43283e-212	Pomt2
ENSMUSG00000018931	0.352177	1.71501e-10	Natd1
ENSMUSG00000020610	0.352051	1.97952e-142	Amz2
ENSMUSG00000044072	0.351274	3.37765e-99	Eml6
ENSMUSG00000025038	0.351094	1.4603e-110	Efhc2
ENSMUSG00000036983	0.350948	1.48558e-88	Tfb1m
ENSMUSG00000087433	0.350592	1.1466e-97	Gm14167
ENSMUSG00000036104	0.350439	1.36959e-128	Rab3gap1
ENSMUSG00000035325	0.350395	0	Sec31a
ENSMUSG00000029403	0.350002	0	Cdkl2
ENSMUSG00000026739	0.34985	1.09187e-132	Bmi1
ENSMUSG00000021578	0.349023	1.46267e-98	Ccdc127
ENSMUSG00000017188	0.348497	2.32797e-260	Coa3
ENSMUSG00000038497	0.34818	1.22964e-97	Tmco3
ENSMUSG00000032599	0.347974	6.92894e-296	Ip6k2
ENSMUSG00000040396	0.347379	1.21837e-51	Abhd13
ENSMUSG00000050556	0.34725	3.08345e-231	Kcnb1
ENSMUSG00000058881	0.347008	1.8763e-102	Zfp516
ENSMUSG00000050697	0.346723	1.70181e-127	Prkaa1
ENSMUSG00000100747	0.346515	1.04186e-39	1700084E18Rik
ENSMUSG00000087575	0.346512	2.75642e-170	Gm12976
ENSMUSG00000056629	0.34646	1.27114e-312	Fkbp2
ENSMUSG00000039354	0.345179	3.43018e-25	Smarcal1
ENSMUSG00000036323	0.344847	5.62981e-150	Srp72
ENSMUSG00000087141	0.344333	1.45347e-157	Plcxd2
ENSMUSG00000031111	0.344123	3.20044e-171	Igsf1
ENSMUSG00000021188	0.343893	8.6455e-121	Trip11
ENSMUSG00000026667	0.343371	1.29456e-65	Uhmk1
ENSMUSG00000090071	0.342464	0	Cdk5r2
ENSMUSG00000030256	0.341241	2.10983e-111	Bhlhe41
ENSMUSG00000019478	0.341233	2.22123e-145	Rab4a
ENSMUSG00000000538	0.341178	1.07423e-197	Tom1l2
ENSMUSG00000097316	0.340728	2.54776e-87	Gm10516
ENSMUSG00000035845	0.340413	7.5375e-36	Alg12
ENSMUSG00000021987	0.339436	1.84646e-111	Mtmr6
ENSMUSG00000025737	0.339293	4.55924e-70	Wdr24
ENSMUSG00000112639	0.339201	3.57585e-128	A730063M14Rik
ENSMUSG00000039461	0.338783	5.66712e-189	Tcta
ENSMUSG00000070471	0.338511	9.21842e-60	Erich6
ENSMUSG00000037822	0.337298	1.45537e-148	Smim14
ENSMUSG00000044475	0.336774	1.18988e-117	Ascc1
ENSMUSG00000039578	0.336501	2.17892e-143	Ccser1
ENSMUSG00000048486	0.336421	4.03982e-301	Fitm2
ENSMUSG00000022652	0.336377	4.82316e-06	Morc1
ENSMUSG00000015652	0.336012	7.95932e-69	Steap1
ENSMUSG00000027475	0.33601	1.56231e-37	Kif3b
ENSMUSG00000009090	0.335634	3.65686e-168	Ap1b1
ENSMUSG00000019790	0.335204	7.22313e-52	Stxbp5
ENSMUSG00000066829	0.3349	1.17698e-84	Zfp810
ENSMUSG00000085615	0.334747	1.96097e-19	A330035P11Rik
ENSMUSG00000117048	0.334157	1.31815e-144	Gm41584
ENSMUSG00000034055	0.333809	7.0869e-135	Phka1
ENSMUSG00000040297	0.333483	8.66103e-70	Suco
ENSMUSG00000039496	0.331945	3.91455e-21	Cdnf
ENSMUSG00000064345	0.331367	2.78555e-72	mt-Nd2
ENSMUSG00000004462	0.33108	2.56432e-56	Tbccd1
ENSMUSG00000099843	0.330818	5.7371e-42	Gm7160
ENSMUSG00000074212	0.330538	3.30474e-91	Dnajb14
ENSMUSG00000042473	0.330498	6.47111e-117	Tbc1d8b
ENSMUSG00000024743	0.330326	0	Syt7
ENSMUSG00000041341	0.330239	1.46259e-33	Atg2b
ENSMUSG00000031600	0.329947	1.41718e-200	Vps37a
ENSMUSG00000063488	0.328881	1.36916e-101	Zkscan7
ENSMUSG00000029009	0.328482	4.89075e-34	Mthfr
ENSMUSG00000074797	0.328434	4.79776e-53	Itpa
ENSMUSG00000063049	0.328278	6.02459e-76	Ing2
ENSMUSG00000061536	0.328059	5.89129e-74	Sec22c
ENSMUSG00000009470	0.327265	6.51858e-99	Tnpo1
ENSMUSG00000031993	0.327044	1.95239e-40	Snx19
ENSMUSG00000042670	0.326524	1.87901e-267	Immp1l
ENSMUSG00000037316	0.326395	2.00043e-74	Bag4
ENSMUSG00000019864	0.325973	3.52162e-47	Rtn4ip1
ENSMUSG00000024601	0.325701	8.42592e-75	Isoc1
ENSMUSG00000031065	0.325652	0	Cdk16
ENSMUSG00000044505	0.325574	3.13565e-40	Lingo4
ENSMUSG00000030407	0.325555	2.89122e-54	Qpctl
ENSMUSG00000000374	0.325433	4.1953e-27	Trappc10
ENSMUSG00000028690	0.324863	1.87422e-104	Mmachc
ENSMUSG00000042626	0.324755	3.73096e-112	Shc1
ENSMUSG00000035164	0.324389	2.37291e-23	Zc3h12c
ENSMUSG00000034243	0.324335	0	Golgb1
ENSMUSG00000019877	0.324129	3.46714e-113	Serinc1
ENSMUSG00000028974	0.323998	2.83727e-46	Dffa
ENSMUSG00000067851	0.322745	4.56131e-150	Arfgef1
ENSMUSG00000040040	0.322296	2.28425e-150	Ift88
ENSMUSG00000024968	0.322103	1.48101e-29	Rcor2
ENSMUSG00000091476	0.320941	9.88497e-67	Catspere2
ENSMUSG00000028458	0.320699	1.36482e-73	Tesk1
ENSMUSG00000038042	0.320247	3.79369e-155	Ptpdc1
ENSMUSG00000059772	0.320028	3.89114e-27	Slx1b
ENSMUSG00000037375	0.319054	7.90956e-58	Hhat
ENSMUSG00000049191	0.318852	2.10135e-162	Rtl5
ENSMUSG00000024259	0.318331	6.93281e-49	Slc25a46
ENSMUSG00000041798	0.318316	1.21516e-262	Gck
ENSMUSG00000021890	0.318291	5.60203e-52	Eaf1
ENSMUSG00000048429	0.318061	7.32547e-76	Timm29
ENSMUSG00000002413	0.317735	3.78284e-132	Braf
ENSMUSG00000000915	0.31738	3.34024e-194	Hip1r
ENSMUSG00000025086	0.316994	1.32664e-121	Trub1
ENSMUSG00000002017	0.316505	4.05851e-85	Fam98a
ENSMUSG00000030282	0.315932	4.53971e-83	Cmas
ENSMUSG00000064263	0.314902	1.5603e-31	Platr26
ENSMUSG00000059363	0.314826	8.52154e-88	Fxn
ENSMUSG00000097397	0.314726	1.83385e-48	Gm16861
ENSMUSG00000029575	0.313702	9.55447e-29	Mmab
ENSMUSG00000035992	0.313345	1.34959e-28	Fnip1
ENSMUSG00000025823	0.313105	3.0089e-72	Pdia4
ENSMUSG00000029125	0.312829	4.04048e-50	Stx18
ENSMUSG00000070939	0.312435	2.80147e-69	Tgfbrap1
ENSMUSG00000062376	0.311378	6.50761e-179	Borcs7
ENSMUSG00000023025	0.311211	4.31504e-68	Larp4
ENSMUSG00000039474	0.310807	0	Wfs1
ENSMUSG00000085227	0.310449	1.16236e-167	6330418K02Rik
ENSMUSG00000087578	0.310147	1.60401e-102	Ccdc142os
ENSMUSG00000062040	0.309775	2.14088e-22	Zfp27
ENSMUSG00000002346	0.309239	2.24009e-55	Slc25a42
ENSMUSG00000047067	0.30894	4.2293e-130	Dusp28
ENSMUSG00000074922	0.308759	3.41686e-227	Fam122a
ENSMUSG00000037519	0.30827	1.27009e-34	Ppfia1
ENSMUSG00000075227	0.307775	7.53945e-104	Znhit2
ENSMUSG00000073079	0.307757	3.74726e-92	Srp54a
ENSMUSG00000098176	0.307619	1.49741e-60	Ccdc166
ENSMUSG00000055745	0.307496	3.98374e-178	Rtl6
ENSMUSG00000027177	0.307258	3.99569e-135	Hipk3
ENSMUSG00000042682	0.306984	8.52032e-104	Selenok
ENSMUSG00000049354	0.306868	2.58114e-122	Dcaf7
ENSMUSG00000039033	0.306755	1.07633e-46	Tasp1
ENSMUSG00000091754	0.306251	3.97428e-24	Gm3636
ENSMUSG00000021767	0.305941	1.94107e-29	Kat6b
ENSMUSG00000036572	0.305682	3.30123e-234	Upf3b
ENSMUSG00000071648	0.305262	7.10694e-83	Rom1
ENSMUSG00000086695	0.305041	2.03338e-13	Gm15247
ENSMUSG00000032306	0.304825	1.7568e-26	Mpi
ENSMUSG00000028944	0.303852	1.22805e-36	Prkag2
ENSMUSG00000028538	0.303612	6.11328e-18	St3gal3
ENSMUSG00000029364	0.303548	1.29359e-114	Wsb2
ENSMUSG00000003435	0.303444	1.17756e-86	Supt5
ENSMUSG00000055013	0.303308	2.5341e-278	Agap1
ENSMUSG00000045160	0.303171	3.26739e-95	Bola3
ENSMUSG00000042460	0.303076	5.45164e-102	C1galt1
ENSMUSG00000085397	0.303016	1.56071e-81	Gm13524
ENSMUSG00000033953	0.302879	2.12436e-90	Ppp3r1
ENSMUSG00000027573	0.302711	4.66415e-38	Gid8
ENSMUSG00000034210	0.302622	3.95937e-139	Efcab14
ENSMUSG00000041774	0.302609	5.51654e-159	Ydjc
ENSMUSG00000031711	0.302553	2.33995e-42	Zfp330
ENSMUSG00000020368	0.301916	1.2083e-135	Canx
ENSMUSG00000070709	0.301725	2.16004e-97	Zfp974
ENSMUSG00000031691	0.301624	1.54441e-99	Tnpo2
ENSMUSG00000064363	0.301107	5.95667e-78	mt-Nd4
ENSMUSG00000026544	0.300308	6.83782e-142	Dusp23
ENSMUSG00000075271	0.299763	3.07623e-42	Ttc30a1
ENSMUSG00000032470	0.2995	1.10026e-158	Mras
ENSMUSG00000039826	0.299455	1.52285e-24	Trub2
ENSMUSG00000022498	0.298826	9.57843e-52	Txndc11
ENSMUSG00000040414	0.298779	1.92706e-51	Slc25a28
ENSMUSG00000042595	0.298539	2.62063e-43	Fam199x
ENSMUSG00000029012	0.298505	2.75076e-23	Orc5
ENSMUSG00000033055	0.298148	7.85809e-238	Ankrd54
ENSMUSG00000033396	0.297785	1.19304e-18	Spg11
ENSMUSG00000005034	0.297712	1.73272e-315	Prkacb
ENSMUSG00000020864	0.297014	2.9473e-150	Ankrd40
ENSMUSG00000017802	0.296826	1.6207e-28	Retreg3
ENSMUSG00000063142	0.296122	1.77436e-235	Kcnma1
ENSMUSG00000002580	0.295932	0	Mien1
ENSMUSG00000079467	0.294576	2.35563e-70	Gm14966
ENSMUSG00000055826	0.294368	5.17931e-148	Tescl
ENSMUSG00000043639	0.294017	9.66332e-78	Rbm20
ENSMUSG00000029992	0.293879	0	Gfpt1
ENSMUSG00000023921	0.29356	3.19697e-69	Mmut
ENSMUSG00000067825	0.293133	4.26399e-110	Pex26
ENSMUSG00000025738	0.29275	0	Fbxl16
ENSMUSG00000015882	0.29274	4.01545e-123	Lcorl
ENSMUSG00000047126	0.29217	1.09019e-75	Cltc
ENSMUSG00000110980	0.292106	1.48098e-46	Gm47204
ENSMUSG00000097573	0.29205	3.91291e-92	G730003C15Rik
ENSMUSG00000027291	0.291386	8.62345e-36	Vps39
ENSMUSG00000026553	0.291221	1.90954e-209	Copa
ENSMUSG00000111348	0.291121	2.96701e-55	Gm19531
ENSMUSG00000041720	0.290771	5.83273e-126	Pi4ka
ENSMUSG00000022174	0.290648	2.96779e-118	Dad1
ENSMUSG00000028309	0.290396	2.25846e-53	Rnf20
ENSMUSG00000112278	0.290275	1.40898e-165	Gm30025
ENSMUSG00000051113	0.290077	7.90871e-245	Fam71e1
ENSMUSG00000042476	0.289384	1.01774e-79	Abcb4
ENSMUSG00000028749	0.289173	3.03581e-252	Pla2g2f
ENSMUSG00000024213	0.28887	4.82696e-86	Nudt3
ENSMUSG00000020873	0.288788	5.86307e-152	Slc35b1
ENSMUSG00000093989	0.288609	1.1317e-30	Rnasek
ENSMUSG00000033326	0.287942	4.5347e-28	Kdm4a
ENSMUSG00000100009	0.287929	2.94138e-86	Gm7967
ENSMUSG00000006010	0.287789	1.30494e-67	Odr4
ENSMUSG00000053293	0.287766	1.86937e-47	Pom121
ENSMUSG00000060152	0.287131	2.12817e-136	Pop5
ENSMUSG00000042377	0.287103	3.08855e-90	Fam83g
ENSMUSG00000022768	0.286863	4.51685e-20	Ccdc116
ENSMUSG00000034701	0.286682	7.56816e-310	Neurod1
ENSMUSG00000064358	0.286577	2.99027e-126	mt-Co3
ENSMUSG00000087336	0.286551	1.15982e-131	Gm15860
ENSMUSG00000027168	0.286546	5.65765e-310	Pax6
ENSMUSG00000021192	0.284301	1.25602e-30	Golga5
ENSMUSG00000021194	0.284278	1.90597e-284	Chga
ENSMUSG00000018102	0.283241	4.03922e-163	H2bc4
ENSMUSG00000004364	0.283217	1.95087e-58	Cul3
ENSMUSG00000045378	0.283192	2.22343e-92	Pxt1
ENSMUSG00000085084	0.283191	4.68066e-147	4930570G19Rik
ENSMUSG00000033948	0.283088	5.2667e-102	Zswim5
ENSMUSG00000018425	0.282619	1.15881e-81	Dhx40
ENSMUSG00000052456	0.28175	4.00994e-61	Get3
ENSMUSG00000072825	0.281675	0	Cep170b
ENSMUSG00000025008	0.281127	1.14675e-50	Tctn3
ENSMUSG00000037172	0.280889	1.89008e-200	Dennd11
ENSMUSG00000033610	0.279631	1.17566e-43	Pank1
ENSMUSG00000018733	0.278945	8.55731e-36	Pex12
ENSMUSG00000027010	0.278871	9.26397e-79	Slc25a12
ENSMUSG00000037341	0.27868	4.43538e-162	Slc9a7
ENSMUSG00000034602	0.27828	2.26731e-66	Mon2
ENSMUSG00000005982	0.27821	7.32769e-47	Naa60
ENSMUSG00000085772	0.277901	2.46938e-266	D630024D03Rik
ENSMUSG00000025246	0.277469	7.35144e-134	Tbl1x
ENSMUSG00000009549	0.277371	3.40933e-185	Srp14
ENSMUSG00000021003	0.277145	8.85947e-86	Galc
ENSMUSG00000051495	0.277075	5.80442e-77	Irf2bp2
ENSMUSG00000051166	0.276624	4.0092e-315	Eml5
ENSMUSG00000031529	0.276232	4.2157e-99	Tnks
ENSMUSG00000006024	0.275951	5.9621e-99	Napa
ENSMUSG00000022453	0.275691	2.23678e-116	Naga
ENSMUSG00000027309	0.275046	1.42265e-157	4930402H24Rik
ENSMUSG00000028636	0.274906	2.68341e-34	Ppcs
ENSMUSG00000032058	0.274816	3.93864e-24	Ppp2r1b
ENSMUSG00000039065	0.274696	3.44338e-91	Atpsckmt
ENSMUSG00000027300	0.274552	3.33189e-25	Ubox5
ENSMUSG00000050608	0.274353	1.59836e-163	Micos10
ENSMUSG00000070730	0.273372	7.50212e-54	Rmdn3
ENSMUSG00000062619	0.273197	1.15553e-232	2310039H08Rik
ENSMUSG00000014602	0.273178	0	Kif1a
ENSMUSG00000032842	0.273155	2.29956e-30	Abcc10
ENSMUSG00000054836	0.273019	9.39445e-30	Elp6
ENSMUSG00000042589	0.272972	4.8225e-189	Cux2
ENSMUSG00000046982	0.272588	5.01863e-173	Tshz1
ENSMUSG00000029059	0.272391	3.8352e-127	Prxl2b
ENSMUSG00000029330	0.27202	9.04297e-104	Cds1
ENSMUSG00000029587	0.271985	6.95207e-21	Zfp12
ENSMUSG00000054027	0.271914	2.30797e-49	Nt5dc3
ENSMUSG00000031979	0.271689	6.55188e-38	Cog2
ENSMUSG00000042650	0.271644	3.04298e-65	Alkbh5
ENSMUSG00000022680	0.271556	1.07213e-224	Pdxdc1
ENSMUSG00000101438	0.271189	1.94288e-159	Gm19412
ENSMUSG00000027288	0.270697	1.16532e-77	Zfp106
ENSMUSG00000039137	0.270535	1.14767e-108	Whrn
ENSMUSG00000068732	0.269807	7.26271e-124	Tmem167b
ENSMUSG00000025425	0.269652	1.74888e-216	St8sia5
ENSMUSG00000028710	0.269652	2.57446e-13	Atpaf1
ENSMUSG00000022472	0.269491	1.80039e-122	Desi1
ENSMUSG00000028086	0.268828	5.44355e-64	Fbxw7
ENSMUSG00000046159	0.268405	1.07237e-100	Chrm3
ENSMUSG00000034377	0.268115	1.02203e-175	Tulp4
ENSMUSG00000017801	0.267805	3.87005e-33	Mlx
ENSMUSG00000037580	0.267216	1.03771e-135	Gch1
ENSMUSG00000062044	0.266953	6.71902e-64	Lmtk3
ENSMUSG00000023965	0.266594	1.53893e-51	Fbxl17
ENSMUSG00000031532	0.266154	2.7434e-132	Saraf
ENSMUSG00000021704	0.265973	1.67861e-57	Mtx3
ENSMUSG00000036957	0.265753	0	Lrfn3
ENSMUSG00000037085	0.265746	5.66066e-53	Trmt12
ENSMUSG00000017943	0.265517	0	Gdap1l1
ENSMUSG00000031634	0.265175	3.89013e-232	Ufsp2
ENSMUSG00000028414	0.264738	1.51028e-170	Fktn
ENSMUSG00000040570	0.26399	3.3749e-141	Rundc3b
ENSMUSG00000034354	0.263172	1.87087e-22	Mtmr3
ENSMUSG00000042293	0.262991	0	Gm5617
ENSMUSG00000001229	0.262734	1.20572e-126	Dpp9
ENSMUSG00000033540	0.262325	1.31563e-08	Idua
ENSMUSG00000046826	0.262229	0	Fam187b
ENSMUSG00000058230	0.261806	6.37255e-224	Arhgap35
ENSMUSG00000027490	0.261326	5.12909e-92	E2f1
ENSMUSG00000030870	0.261285	6.74693e-91	Ubfd1
ENSMUSG00000051674	0.261056	3.80719e-49	Dcun1d4
ENSMUSG00000003402	0.261051	3.26096e-121	Prkcsh
ENSMUSG00000024924	0.260563	1.87942e-129	Vldlr
ENSMUSG00000075470	0.260487	4.81932e-64	Alg10b
ENSMUSG00000003452	0.259977	0	Bicd1
ENSMUSG00000020149	0.259742	1.12104e-145	Rab1a
ENSMUSG00000021286	0.25944	4.00919e-285	Zfyve21
ENSMUSG00000027519	0.259256	5.87232e-173	Rab22a
ENSMUSG00000021413	0.25897	7.52703e-41	Prpf4b
ENSMUSG00000096847	0.258854	1.88095e-46	Tmem151b
ENSMUSG00000025733	0.25872	1.76324e-64	Rhot2
ENSMUSG00000063919	0.258689	1.79684e-182	Srrm4
ENSMUSG00000021271	0.258674	9.64679e-34	Zfp839
ENSMUSG00000069303	0.258484	4.5916e-20	H2bc24
ENSMUSG00000006575	0.258436	0	Rundc3a
ENSMUSG00000026171	0.257847	1.01819e-49	Rnf25
ENSMUSG00000044712	0.257673	1.45156e-28	Slc38a6
ENSMUSG00000086075	0.257603	1.53502e-78	Gm15728
ENSMUSG00000022364	0.257568	4.05873e-36	Tbc1d31
ENSMUSG00000042202	0.257084	5.36138e-17	Slc35e2
ENSMUSG00000043300	0.256917	2.89685e-97	B3galnt1
ENSMUSG00000032908	0.256793	1.69559e-220	Sgpp2
ENSMUSG00000039852	0.25674	1.82094e-136	Rere
ENSMUSG00000046070	0.256015	1.50543e-100	Igfals
ENSMUSG00000039599	0.255957	1.15466e-81	Fam149b
ENSMUSG00000060012	0.255811	2.8474e-49	Kif13b
ENSMUSG00000043881	0.255749	7.79283e-46	Kbtbd7
ENSMUSG00000030347	0.255448	2.90275e-27	D6Wsu163e
ENSMUSG00000037257	0.255259	1.36537e-98	Aagab
ENSMUSG00000021048	0.25495	1.64746e-104	Mthfd1
ENSMUSG00000036606	0.254312	1.15538e-129	Plxnb2
ENSMUSG00000062012	0.254123	3.12106e-172	Zfp13
ENSMUSG00000034673	0.253851	3.99684e-64	Pbx2
ENSMUSG00000030979	0.253583	9.66361e-141	Uros
ENSMUSG00000039840	0.253409	9.76831e-21	Epg5
ENSMUSG00000023952	0.253319	3.32689e-43	Gtpbp2
ENSMUSG00000054723	0.252996	4.17882e-239	Vmac
ENSMUSG00000047084	0.25223	7.98388e-113	Ngrn
ENSMUSG00000074102	0.251973	6.17544e-76	Rbm15b
ENSMUSG00000064360	0.25197	2.15817e-84	mt-Nd3
ENSMUSG00000027963	0.251564	2.36493e-115	Extl2
ENSMUSG00000030301	0.251195	5.44171e-78	Ccdc91
ENSMUSG00000025192	0.250784	2.75966e-164	Entpd7
ENSMUSG00000044991	0.250578	4.26745e-44	Shld1
ENSMUSG00000040102	0.249479	3.23517e-42	Klhl42
ENSMUSG00000031399	0.249422	1.8122e-88	Fam3a
ENSMUSG00000015126	0.248803	3.168e-59	Tsr3
ENSMUSG00000051234	0.248772	6.9359e-84	Rnf7
ENSMUSG00000031604	0.248484	1.23294e-75	Msmo1
ENSMUSG00000042015	0.248225	2.17528e-114	Wdr41
ENSMUSG00000113031	0.2476	6.96056e-129	Gm34552
ENSMUSG00000028330	0.246899	3.89756e-53	Ncbp1
ENSMUSG00000047141	0.246899	1.23629e-36	Zfp654
ENSMUSG00000075225	0.246282	4.68127e-172	Ccdc162
ENSMUSG00000031314	0.246154	7.61314e-24	Taf1
ENSMUSG00000015806	0.246053	4.40742e-204	Qdpr
ENSMUSG00000047613	0.245755	9.68309e-80	A430005L14Rik
ENSMUSG00000034636	0.2455	8.10585e-23	Zyg11b
ENSMUSG00000015013	0.24532	0	Trappc2l
ENSMUSG00000036687	0.244633	0	Tmem184a
ENSMUSG00000025092	0.244606	1.69645e-68	Hspa12a
ENSMUSG00000078902	0.244268	5.3494e-63	Gm14443
ENSMUSG00000027238	0.244077	2.0362e-139	Frmd5
ENSMUSG00000066637	0.244002	2.43087e-109	Ttc32
ENSMUSG00000021893	0.243952	3.1355e-65	Capn7
ENSMUSG00000030031	0.243778	4.03079e-22	Kbtbd8
ENSMUSG00000043257	0.243552	5.48181e-55	Pigv
ENSMUSG00000021666	0.243292	1.26105e-68	Gfm2
ENSMUSG00000032193	0.242877	6.5232e-96	Ldlr
ENSMUSG00000060261	0.242689	1.27345e-47	Gtf2i
ENSMUSG00000057836	0.242022	5.0345e-190	Xlr3a
ENSMUSG00000039195	0.24193	1.45736e-243	1110008P14Rik
ENSMUSG00000057230	0.24189	6.96893e-63	Aak1
ENSMUSG00000027091	0.241172	1.227e-40	Zc3h15
ENSMUSG00000027495	0.240547	4.68477e-97	Fam210b
ENSMUSG00000022900	0.240314	3.13329e-316	Ildr1
ENSMUSG00000034825	0.240138	3.53348e-42	Nrip3
ENSMUSG00000097251	0.240116	4.13214e-67	5033417F24Rik
ENSMUSG00000016179	0.239979	1.69881e-90	Camk1g
ENSMUSG00000034320	0.239657	3.28539e-24	Slc26a2
ENSMUSG00000072915	0.239632	9.3703e-81	Gm12258
ENSMUSG00000032403	0.239591	0	2300009A05Rik
ENSMUSG00000024142	0.239444	2.21203e-25	Mlst8
ENSMUSG00000085958	0.239366	4.02992e-118	A930019D19Rik
ENSMUSG00000091337	0.2379	7.09321e-134	Eid1
ENSMUSG00000032120	0.237533	4.84209e-145	C2cd2l
ENSMUSG00000031751	0.236394	1.43751e-59	Amfr
ENSMUSG00000042506	0.236378	3.99663e-91	Usp22
ENSMUSG00000024780	0.235796	5.93642e-49	Cdc37l1
ENSMUSG00000097786	0.235359	4.35752e-25	4933429H19Rik
ENSMUSG00000029176	0.235218	3.74958e-56	Anapc4
ENSMUSG00000104970	0.234989	2.34996e-49	Gm43137
ENSMUSG00000028630	0.234513	9.52576e-27	Dyrk2
ENSMUSG00000027690	0.234186	2.34743e-217	Slc2a2
ENSMUSG00000025785	0.234099	1.86495e-48	Exosc7
ENSMUSG00000038506	0.233867	2.0404e-28	Dcun1d2
ENSMUSG00000064357	0.233797	3.74384e-43	mt-Atp6
ENSMUSG00000049299	0.233764	1.4443e-171	Trappc1
ENSMUSG00000055725	0.233648	7.44262e-14	Paqr3
ENSMUSG00000020056	0.233547	6.25166e-57	Washc3
ENSMUSG00000028958	0.233537	1.9488e-98	Tmub1
ENSMUSG00000029060	0.233295	7.21758e-70	Mib2
ENSMUSG00000035772	0.232438	8.52075e-36	Mrps2
ENSMUSG00000040018	0.232371	1.59053e-10	Cox15
ENSMUSG00000061322	0.232217	1.41422e-72	Dnai1
ENSMUSG00000038342	0.231887	7.74823e-33	Mlxip
ENSMUSG00000074269	0.231749	2.27683e-21	Rec114
ENSMUSG00000031458	0.230341	1.99136e-248	Coprs
ENSMUSG00000042303	0.229896	3.37235e-165	Sgsm3
ENSMUSG00000015488	0.22975	1.14123e-244	Cacfd1
ENSMUSG00000106164	0.229439	1.67692e-81	9430085M18Rik
ENSMUSG00000052117	0.229224	1.79953e-115	D630039A03Rik
ENSMUSG00000001482	0.228684	4.43977e-68	Def8
ENSMUSG00000020308	0.228041	8.12442e-47	Tpgs1
ENSMUSG00000006740	0.227603	8.58766e-95	Kif5b
ENSMUSG00000086158	0.227495	7.6709e-208	Ccpg1os
ENSMUSG00000030965	0.227296	1.65433e-35	Abraxas2
ENSMUSG00000014301	0.226819	3.49912e-158	Pam16
ENSMUSG00000022223	0.22601	1.27573e-198	Sdr39u1
ENSMUSG00000028042	0.225646	9.44515e-114	Zbtb7b
ENSMUSG00000022200	0.224876	1.97013e-67	Golph3
ENSMUSG00000026587	0.224723	3.27141e-24	Astn1
ENSMUSG00000031365	0.224654	1.98965e-84	Zfp275
ENSMUSG00000049717	0.224318	1.58603e-33	Lig4
ENSMUSG00000086943	0.223944	2.83591e-105	4732414G09Rik
ENSMUSG00000057411	0.223261	3.25139e-134	Antkmt
ENSMUSG00000026696	0.223257	3.5268e-132	Vamp4
ENSMUSG00000058886	0.222984	4.82674e-94	Deaf1
ENSMUSG00000089875	0.222588	1.99126e-50	Etohd2
ENSMUSG00000061882	0.221997	9.97932e-28	Ccdc62
ENSMUSG00000039789	0.221775	5.30191e-29	Zfp597
ENSMUSG00000020741	0.221568	1.08333e-49	Cluh
ENSMUSG00000032126	0.221297	2.582e-58	Hmbs
ENSMUSG00000024013	0.221208	7.67015e-305	Fgd2
ENSMUSG00000032850	0.22105	6.13964e-107	Rnft2
ENSMUSG00000095789	0.220799	1.28062e-180	Nupr1l
ENSMUSG00000039478	0.220387	1.46089e-315	Micu3
ENSMUSG00000040586	0.220299	8.19284e-105	Ofd1
ENSMUSG00000021557	0.220058	2.67287e-129	Agtpbp1
ENSMUSG00000031576	0.219704	2.84265e-145	Kcnu1
ENSMUSG00000026384	0.21959	1.9258e-91	Ptpn4
ENSMUSG00000031816	0.219554	2.18835e-76	Mthfsd
ENSMUSG00000039230	0.219425	3.46803e-177	Tbcd
ENSMUSG00000024163	0.219067	2.69085e-112	Mapk8ip3
ENSMUSG00000014550	0.218881	2.28598e-42	Rbsn
ENSMUSG00000097032	0.218751	1.67015e-41	4930539J05Rik
ENSMUSG00000002475	0.217443	7.06748e-98	Abhd3
ENSMUSG00000030881	0.217374	1.08385e-297	Arfip2
ENSMUSG00000020850	0.215851	4.8271e-25	Prpf8
ENSMUSG00000026834	0.215786	1.10762e-64	Acvr1c
ENSMUSG00000038291	0.21528	7.91918e-51	Snx25
ENSMUSG00000018661	0.215112	1.35881e-89	Cog1
ENSMUSG00000029780	0.215047	7.1753e-166	Nt5c3
ENSMUSG00000039988	0.214755	4.93722e-44	Ankrd13c
ENSMUSG00000046822	0.214709	2.26565e-16	Slc39a3
ENSMUSG00000079020	0.214664	4.63331e-20	Slc45a4
ENSMUSG00000015790	0.2144	2.73792e-107	Surf1
ENSMUSG00000027478	0.213734	5.46971e-26	Dnmt3b
ENSMUSG00000026175	0.213712	1.17029e-255	Vil1
ENSMUSG00000038025	0.213217	1.97809e-65	Phf2
ENSMUSG00000078157	0.213145	3.069e-59	Fem1al
ENSMUSG00000021831	0.212692	2.52255e-66	Ero1a
ENSMUSG00000067071	0.212622	4.01386e-153	Hes6
ENSMUSG00000025417	0.212311	1.23913e-112	Pip4k2c
ENSMUSG00000026187	0.212276	3.84478e-132	Xrcc5
ENSMUSG00000039236	0.2121	3.48807e-183	Isg20
ENSMUSG00000028886	0.212076	9.73017e-41	Eya3
ENSMUSG00000032507	0.212029	3.26529e-152	Fbxl2
ENSMUSG00000074513	0.212027	2.79962e-174	Arfip1
ENSMUSG00000039671	0.211876	3.55427e-97	Zmynd8
ENSMUSG00000041817	0.211481	1.38092e-269	Fam169a
ENSMUSG00000027248	0.211294	3.41541e-114	Pdia3
ENSMUSG00000032579	0.210911	1.71826e-59	Hemk1
ENSMUSG00000046441	0.210797	3.065e-52	Cmtr2
ENSMUSG00000032560	0.210785	2.24082e-25	Dnajc13
ENSMUSG00000021111	0.210516	3.46898e-81	Papola
ENSMUSG00000040359	0.209541	3.24545e-101	Ufl1
ENSMUSG00000020132	0.209197	2.31416e-38	Rab21
ENSMUSG00000054000	0.209137	3.19032e-28	Tusc1
ENSMUSG00000030105	0.208828	3.97313e-286	Arl8b
ENSMUSG00000057778	0.208542	3.86607e-25	Cyb5d2
ENSMUSG00000067787	0.208072	2.45636e-57	Blcap
ENSMUSG00000035545	0.207597	4.02328e-18	Leng8
ENSMUSG00000026754	0.207513	5.54261e-82	Golga1
ENSMUSG00000087377	0.207124	8.19308e-12	AV099323
ENSMUSG00000027952	0.207122	1.41968e-65	Pmvk
ENSMUSG00000009112	0.20712	8.67123e-42	Bcl2l13
ENSMUSG00000024121	0.206534	8.75239e-45	Atp6v0c
ENSMUSG00000038884	0.206348	2.47861e-174	Shfl
ENSMUSG00000102101	0.206187	3.81031e-35	Zbtb11os1
ENSMUSG00000033444	0.206152	6.81754e-59	Specc1l
ENSMUSG00000028750	0.20577	2.06493e-131	Pla2g2c
ENSMUSG00000030615	0.205305	8.12093e-143	Tmem126a
ENSMUSG00000051853	0.20529	2.92788e-144	Arf3
ENSMUSG00000025939	0.20493	5.84314e-85	Ube2w
ENSMUSG00000000216	0.204585	1.31014e-118	Scnn1g
ENSMUSG00000073792	0.204196	2.98599e-35	Alg6
ENSMUSG00000062234	0.204083	1.22127e-47	Gak
ENSMUSG00000034853	0.204065	1.0538e-169	Acot11
ENSMUSG00000029152	0.203455	1.06227e-101	Ociad1
ENSMUSG00000071073	0.20333	0	Lrrc73
ENSMUSG00000045302	0.202757	7.62665e-116	Preb
ENSMUSG00000035227	0.202715	4.70773e-159	Spcs2
ENSMUSG00000034799	0.202694	4.86932e-304	Unc13a
ENSMUSG00000086363	0.201876	9.97478e-72	A330102I10Rik
ENSMUSG00000092071	0.201725	9.21787e-36	A230065N10Rik
ENSMUSG00000021470	0.201672	3.25049e-42	Ercc6l2
ENSMUSG00000026452	0.201224	3.18552e-121	Syt2
ENSMUSG00000046637	0.201007	4.88565e-72	Ttc34
ENSMUSG00000026473	0.200844	6.7866e-53	Glul
ENSMUSG00000063445	0.200764	3.71842e-62	Nmral1
ENSMUSG00000042211	0.200572	8.27476e-22	Fbxo38
ENSMUSG00000055065	0.200429	5.54484e-49	Ddx17
ENSMUSG00000022995	0.200412	1.24402e-259	Enah
ENSMUSG00000022619	0.20014	0	Mapk8ip2
ENSMUSG00000002546	0.200104	4.74164e-129	Golga2
ENSMUSG00000020703	0.200057	1.55874e-98	5530401A14Rik
ENSMUSG00000028637	0.199869	4.7489e-235	Ccdc30
ENSMUSG00000031568	0.199867	1.95929e-160	Rwdd4a
ENSMUSG00000073096	0.199411	2.72346e-62	Lrrc61
ENSMUSG00000021629	0.199271	1.10799e-40	Slc30a5
ENSMUSG00000106981	0.19916	7.97196e-29	Gm45495
ENSMUSG00000058569	0.199085	3.1679e-178	Tmed9
ENSMUSG00000001120	0.198805	5.42687e-235	Pcbp3
ENSMUSG00000020491	0.198763	2.16469e-101	2810021J22Rik
ENSMUSG00000099655	0.198501	0	2310034G01Rik
ENSMUSG00000052658	0.197649	3.68721e-91	5830454E08Rik
ENSMUSG00000020687	0.197297	3.20538e-33	Cdc27
ENSMUSG00000057342	0.195954	2.21497e-61	Sphk2
ENSMUSG00000036766	0.1949	1.89863e-139	Dner
ENSMUSG00000024247	0.194236	5.92167e-137	Pkdcc
ENSMUSG00000021038	0.193868	5.59628e-30	Vipas39
ENSMUSG00000019802	0.193128	3.31127e-178	Sec63
ENSMUSG00000097509	0.192444	1.55479e-114	B230322F03Rik
ENSMUSG00000037214	0.192245	1.14136e-14	Thap1
ENSMUSG00000062604	0.192148	7.87187e-111	Srpk2
ENSMUSG00000073062	0.192119	1.55539e-52	Zxdb
ENSMUSG00000024182	0.19203	4.15718e-26	Axin1
ENSMUSG00000039105	0.19188	1.75027e-42	Atp6v1g1
ENSMUSG00000021484	0.191805	1.28256e-113	Lman2
ENSMUSG00000042772	0.19111	7.67143e-25	Smg7
ENSMUSG00000062963	0.191044	1.32939e-239	Ufc1
ENSMUSG00000013160	0.190272	1.38732e-87	Atp6v0d1
ENSMUSG00000044982	0.190243	3.59212e-81	Sft2d3
ENSMUSG00000022672	0.19016	4.59319e-28	Prkdc
ENSMUSG00000001983	0.189549	5.04889e-20	Taco1
ENSMUSG00000105509	0.189303	2.47534e-23	C130013H08Rik
ENSMUSG00000026775	0.189056	1.56602e-16	Yme1l1
ENSMUSG00000032396	0.188659	7.64561e-14	Dis3l
ENSMUSG00000092090	0.188481	2.70828e-235	Gm3294
ENSMUSG00000019082	0.18791	1.3472e-57	Slc25a22
ENSMUSG00000038365	0.187773	8.10916e-56	Fbxo25
ENSMUSG00000034371	0.187285	5.87619e-51	Tkfc
ENSMUSG00000000253	0.187282	9.26033e-311	Gmpr
ENSMUSG00000026353	0.186578	5.53696e-97	Ubxn4
ENSMUSG00000037982	0.186284	6.79635e-16	Gm9725
ENSMUSG00000078903	0.186259	2.00994e-16	Gm14391
ENSMUSG00000039523	0.185667	1.45115e-129	Cep104
ENSMUSG00000033029	0.185516	0	1700088E04Rik
ENSMUSG00000024958	0.18531	7.36021e-61	Gpr137
ENSMUSG00000002845	0.185161	9.01537e-109	Tmem39a
ENSMUSG00000025876	0.184699	2.38393e-168	Unc5a
ENSMUSG00000096974	0.184565	4.25016e-69	Gm26881
ENSMUSG00000027472	0.184561	1.15067e-82	Pdrg1
ENSMUSG00000050132	0.184315	1.04478e-149	Sarm1
ENSMUSG00000045007	0.184213	1.64739e-148	Tubg2
ENSMUSG00000034035	0.183916	6.75827e-49	Ccdc17
ENSMUSG00000074194	0.183603	7.24224e-33	Zfp791
ENSMUSG00000027634	0.183492	6.57306e-163	Ndrg3
ENSMUSG00000024219	0.183329	6.58961e-62	Anks1
ENSMUSG00000020109	0.183003	4.80108e-35	Dnajb12
ENSMUSG00000045886	0.182672	2.58121e-40	Gm9803
ENSMUSG00000039990	0.182324	1.39498e-25	Edrf1
ENSMUSG00000030678	0.182027	2.95792e-68	Maz
ENSMUSG00000027367	0.181881	6.11205e-97	Stard7
ENSMUSG00000038102	0.181793	1.3225e-118	Trappc11
ENSMUSG00000047656	0.181462	1.11244e-47	Trpt1
ENSMUSG00000046798	0.180841	5.64372e-165	Cldn12
ENSMUSG00000033373	0.180743	6.52737e-65	Fntb
ENSMUSG00000027784	0.180625	8.96576e-186	Ppm1l
ENSMUSG00000047502	0.179985	7.55193e-101	Mroh7
ENSMUSG00000038141	0.179783	1.91148e-88	Tmem181a
ENSMUSG00000030986	0.179451	1.19476e-180	Dhx32
ENSMUSG00000022191	0.179431	7.64909e-46	Drosha
ENSMUSG00000026999	0.179427	3.90352e-13	Nup35
ENSMUSG00000054280	0.179307	1.84151e-44	Prr14l
ENSMUSG00000035152	0.178916	3.07189e-37	Ap2b1
ENSMUSG00000085953	0.178842	1.15738e-68	Gm15496
ENSMUSG00000049858	0.178767	5.54696e-220	Suox
ENSMUSG00000070532	0.178668	1.65716e-15	Ccdc190
ENSMUSG00000025728	0.178447	4.85797e-59	Pigq
ENSMUSG00000039879	0.178326	1.42322e-35	Heca
ENSMUSG00000045038	0.177925	1.89075e-105	Prkce
ENSMUSG00000037787	0.177924	2.83776e-54	Coa8
ENSMUSG00000002496	0.177909	1.91838e-78	Tsc2
ENSMUSG00000025404	0.177395	3.39031e-71	R3hdm2
ENSMUSG00000026915	0.176994	3.08969e-187	Strbp
ENSMUSG00000034647	0.176436	2.58647e-43	Ankrd12
ENSMUSG00000058446	0.176201	1.30546e-127	Znrf2
ENSMUSG00000035936	0.17614	3.30941e-155	Aldh5a1
ENSMUSG00000039427	0.176063	9.04275e-36	Alg1
ENSMUSG00000074282	0.175366	1.16513e-18	Zfp94
ENSMUSG00000038174	0.175349	1.40052e-95	Fam126b
ENSMUSG00000042055	0.175178	3.63093e-47	Wdr11
ENSMUSG00000019590	0.175146	0	Cyb561
ENSMUSG00000067370	0.17493	1.51185e-32	B3galt4
ENSMUSG00000032101	0.174833	2.00864e-233	Ddx25
ENSMUSG00000037740	0.173682	5.09534e-115	Mrps26
ENSMUSG00000045854	0.173486	4.35242e-54	Lyrm2
ENSMUSG00000037977	0.173364	5.64853e-65	6430571L13Rik
ENSMUSG00000074238	0.173354	4.35451e-17	Ap1ar
ENSMUSG00000042579	0.173138	1.20519e-30	4632404H12Rik
ENSMUSG00000026664	0.172838	0	Phyh
ENSMUSG00000028555	0.172441	2.53007e-306	Ttc39a
ENSMUSG00000111828	0.171859	1.07163e-75	D830035M03Rik
ENSMUSG00000030469	0.171413	1.77892e-63	Zfp719
ENSMUSG00000021094	0.17129	1.06033e-20	Dhrs7
ENSMUSG00000029482	0.1711	7.1122e-87	Aacs
ENSMUSG00000078566	0.171092	2.17947e-202	Bnip3
ENSMUSG00000026142	0.17109	8.46018e-44	Rhbdd1
ENSMUSG00000045519	0.17082	5.1675e-127	Zfp560
ENSMUSG00000110317	0.170613	1.65762e-20	Gm45250
ENSMUSG00000015653	0.17045	9.57125e-215	Steap2
ENSMUSG00000001039	0.17005	0	B9d1
ENSMUSG00000042831	0.169866	7.01986e-154	Alkbh6
ENSMUSG00000030036	0.169578	8.11775e-126	Mogs
ENSMUSG00000030967	0.169432	5.08442e-62	Zranb1
ENSMUSG00000015377	0.169251	6.03371e-54	Dennd6b
ENSMUSG00000040599	0.168759	6.33936e-24	Mis12
ENSMUSG00000040037	0.168696	5.36789e-157	Negr1
ENSMUSG00000030019	0.168555	1.51599e-14	Fbxl14
ENSMUSG00000032570	0.168279	4.37017e-216	Atp2c1
ENSMUSG00000048481	0.168212	1.35878e-208	Mypop
ENSMUSG00000048047	0.168133	4.16446e-28	Zbtb33
ENSMUSG00000036291	0.167686	3.63655e-30	Ap5m1
ENSMUSG00000031367	0.167501	1.32412e-212	Ap1s2
ENSMUSG00000022305	0.16738	9.52221e-99	Lrp12
ENSMUSG00000026204	0.16735	0	Ptprn
ENSMUSG00000020894	0.167258	1.83948e-234	Vamp2
ENSMUSG00000021114	0.16722	1.68129e-105	Atp6v1d
ENSMUSG00000033597	0.166964	4.16009e-93	Caskin1
ENSMUSG00000033209	0.166547	1.90919e-131	Ttc28
ENSMUSG00000036057	0.166083	4.34145e-24	Ptpn23
ENSMUSG00000056215	0.165515	6.15634e-140	Lrguk
ENSMUSG00000034757	0.165253	3.82231e-31	Tmub2
ENSMUSG00000031921	0.165098	4.355e-31	Terf2
ENSMUSG00000060512	0.164989	0	0610040J01Rik
ENSMUSG00000001924	0.164829	1.20824e-30	Uba1
ENSMUSG00000039428	0.1643	3.10859e-41	Tmem135
ENSMUSG00000042763	0.164268	1.67181e-174	Maneal
ENSMUSG00000052299	0.164168	3.47954e-29	Ltn1
ENSMUSG00000109946	0.163286	4.07159e-201	Brd3os
ENSMUSG00000020271	0.162951	4.3754e-14	Fbxw11
ENSMUSG00000025920	0.162927	2.19675e-195	Stau2
ENSMUSG00000045757	0.162856	0.00687778	Zfp764
ENSMUSG00000074527	0.162617	1.70688e-67	Gm14296
ENSMUSG00000037443	0.162451	5.58034e-30	Cep85
ENSMUSG00000022774	0.162116	8.83076e-107	Ncbp2
ENSMUSG00000039842	0.162005	2.01505e-42	Mcph1
ENSMUSG00000039285	0.161786	4.23732e-32	Azi2
ENSMUSG00000024811	0.161711	2.64441e-36	Tnks2
ENSMUSG00000078154	0.161295	4.37415e-35	Gm12184
ENSMUSG00000036299	0.161269	6.42147e-57	BC031181
ENSMUSG00000040841	0.161008	1.20668e-99	Six5
ENSMUSG00000053769	0.160988	8.95531e-16	Lysmd1
ENSMUSG00000029397	0.160835	1.48059e-53	Rchy1
ENSMUSG00000021241	0.160409	2.29735e-51	Isca2
ENSMUSG00000024963	0.160103	2.85793e-93	Dnajc4
ENSMUSG00000019796	0.159758	0	Lrp11
ENSMUSG00000022580	0.159206	2.10198e-64	Rhpn1
ENSMUSG00000078862	0.159122	7.14398e-30	Gm14326
ENSMUSG00000114133	0.158512	8.81466e-18	Gm20075
ENSMUSG00000046541	0.158368	8.09011e-20	Zfp526
ENSMUSG00000075256	0.158292	3.20882e-243	Cerkl
ENSMUSG00000022217	0.158223	3.33415e-115	Emc9
ENSMUSG00000044788	0.157948	8.90011e-171	Fads6
ENSMUSG00000075486	0.157928	1.18826e-104	Commd6
ENSMUSG00000091050	0.157596	3.28202e-143	9330020H09Rik
ENSMUSG00000026781	0.157345	2.37451e-114	Acbd5
ENSMUSG00000021712	0.156881	2.04156e-69	Trim23
ENSMUSG00000092274	0.156822	1.02164e-62	Neat1
ENSMUSG00000024098	0.156335	1.02828e-309	Twsg1
ENSMUSG00000085175	0.15519	1.77623e-98	Gm11423
ENSMUSG00000039914	0.15496	8.71235e-158	Coq10a
ENSMUSG00000066613	0.154252	9.08209e-66	Zfp932
ENSMUSG00000022151	0.154177	5.68796e-104	Ttc33
ENSMUSG00000022750	0.154041	3.76522e-152	Klhl22
ENSMUSG00000039202	0.153956	3.81447e-66	Abhd2
ENSMUSG00000045503	0.153926	8.18992e-115	Sys1
ENSMUSG00000022387	0.153858	1.58399e-24	Brd1
ENSMUSG00000024165	0.153753	1.29019e-147	Jpt2
ENSMUSG00000028671	0.153707	8.18146e-124	Gale
ENSMUSG00000030127	0.153435	7.69631e-117	Cops7a
ENSMUSG00000032633	0.153239	2.60904e-25	Flcn
ENSMUSG00000035620	0.15318	1.34045e-134	Ric8b
ENSMUSG00000032468	0.153089	6.43829e-54	Armc8
ENSMUSG00000038248	0.15304	0	Sobp
ENSMUSG00000045409	0.153012	8.73772e-47	Trim39
ENSMUSG00000097750	0.152744	8.05744e-22	Gm4673
ENSMUSG00000038369	0.152668	2.95079e-23	Ncoa6
ENSMUSG00000028284	0.152463	1.60604e-24	Map3k7
ENSMUSG00000050565	0.151999	7.23087e-51	Tor1aip2
ENSMUSG00000089889	0.151993	8.83832e-63	0610040B10Rik
ENSMUSG00000025512	0.151958	3.47331e-179	Chid1
ENSMUSG00000050936	0.151946	2.49597e-12	Gm42743
ENSMUSG00000001127	0.151711	1.30266e-204	Araf
ENSMUSG00000047603	0.151375	8.08903e-23	Zfp235
ENSMUSG00000034789	0.151213	5.27559e-138	Rab24
ENSMUSG00000024350	0.151177	1.39352e-70	Dnajc18
ENSMUSG00000031232	0.150767	5.24532e-257	Magt1
ENSMUSG00000100084	0.150488	2.33044e-67	2310068J16Rik
ENSMUSG00000028648	0.150488	1.53896e-112	Ndufs5
ENSMUSG00000027035	0.150274	8.72727e-114	Cers6
ENSMUSG00000054931	0.150104	7.04303e-50	Zkscan4
ENSMUSG00000028550	0.150005	1.86483e-33	Atg4c
ENSMUSG00000084998	0.149946	1.05791e-25	Gm16279
ENSMUSG00000073139	0.149566	1.12988e-57	Tmem185a
ENSMUSG00000025949	0.149136	5.83349e-93	Pikfyve
ENSMUSG00000035049	0.148295	3.48366e-21	Rrp12
ENSMUSG00000035078	0.147958	3.3496e-19	Mtmr9
ENSMUSG00000096199	0.146858	8.20028e-42	Ptrhd1
ENSMUSG00000044937	0.146796	6.82653e-26	Ttc41
ENSMUSG00000043323	0.146725	2.83807e-48	Fbrsl1
ENSMUSG00000030718	0.146568	1.23624e-105	Ppme1
ENSMUSG00000021824	0.146269	4.22406e-111	Ap3m1
ENSMUSG00000026755	0.145495	3.11079e-82	Arpc5l
ENSMUSG00000022426	0.145311	5.39722e-16	Josd1
ENSMUSG00000043419	0.144466	1.11217e-168	Rnf227
ENSMUSG00000036061	0.143687	9.55701e-19	Smug1
ENSMUSG00000046707	0.14351	1.60362e-27	Csnk2a2
ENSMUSG00000055302	0.143396	0	Mrfap1
ENSMUSG00000059316	0.143345	8.1462e-59	Slc27a4
ENSMUSG00000022451	0.143286	1.20162e-69	Twf1
ENSMUSG00000096687	0.14287	2.64148e-44	Mfsd4b4
ENSMUSG00000024830	0.142567	4.11578e-14	Rps6kb2
ENSMUSG00000028407	0.142459	7.97784e-81	Smim27
ENSMUSG00000026764	0.141629	4.79753e-230	Kif5c
ENSMUSG00000022544	0.141544	9.28621e-121	Eef2kmt
ENSMUSG00000044221	0.141468	3.1701e-154	Grsf1
ENSMUSG00000032123	0.141462	2.26011e-87	Dpagt1
ENSMUSG00000053929	0.141283	1.56753e-188	Cyhr1
ENSMUSG00000051000	0.140735	4.92414e-53	Fam160a1
ENSMUSG00000017747	0.14065	1.20252e-74	Ghdc
ENSMUSG00000032458	0.140579	7.62988e-155	Copb2
ENSMUSG00000024248	0.140504	5.68545e-108	Cox7a2l
ENSMUSG00000020792	0.140211	7.10011e-43	Exoc7
ENSMUSG00000048280	0.139877	1.46152e-31	Zfp738
ENSMUSG00000039976	0.139825	1.09169e-205	Tbc1d16
ENSMUSG00000027642	0.139672	1.92501e-98	Rpn2
ENSMUSG00000025266	0.13965	6.70871e-205	Gnl3l
ENSMUSG00000029699	0.139502	1.57144e-66	Ssc4d
ENSMUSG00000033184	0.139405	5.83943e-48	Tmed7
ENSMUSG00000030509	0.139325	1.36767e-34	Asb7
ENSMUSG00000058192	0.139144	1.05937e-21	Zfp846
ENSMUSG00000070997	0.13811	3.32355e-33	1700055D18Rik
ENSMUSG00000037049	0.137931	4.60853e-119	Smpd1
ENSMUSG00000092260	0.137055	2.27352e-16	Zfp963
ENSMUSG00000098188	0.136354	4.95739e-93	Sowahc
ENSMUSG00000101037	0.136284	1.00575e-11	Gm28424
ENSMUSG00000051232	0.135861	1.8265e-139	Tmem199
ENSMUSG00000021918	0.135422	4.07342e-74	Nek4
ENSMUSG00000024862	0.13455	6.33536e-116	Klc2
ENSMUSG00000032096	0.134174	1.84818e-130	Arcn1
ENSMUSG00000025261	0.134142	1.30666e-16	Huwe1
ENSMUSG00000015668	0.133352	1.13293e-35	Pdzd11
ENSMUSG00000001441	0.133345	7.98404e-141	Npepps
ENSMUSG00000109394	0.133345	1.15309e-282	A230057D06Rik
ENSMUSG00000028960	0.132424	3.59079e-169	Ube4b
ENSMUSG00000032870	0.132102	4.95606e-142	Smap2
ENSMUSG00000032705	0.131809	2.30421e-21	Exd2
ENSMUSG00000032308	0.131793	1.01093e-21	Ulk3
ENSMUSG00000038774	0.131791	1.63698e-94	Ascc3
ENSMUSG00000055850	0.131667	1.59468e-77	Rnf181
ENSMUSG00000109715	0.131486	1.24678e-136	Gm45606
ENSMUSG00000034574	0.131428	5.52108e-127	Daam1
ENSMUSG00000028757	0.131009	1.81853e-174	Ddost
ENSMUSG00000029557	0.130952	3.6218e-13	Mrm2
ENSMUSG00000039047	0.130849	1.15539e-64	Pigk
ENSMUSG00000027698	0.130804	3.75629e-118	Nceh1
ENSMUSG00000015214	0.130662	6.42172e-24	Mtmr1
ENSMUSG00000010025	0.130475	2.70729e-105	Aldh3a2
ENSMUSG00000057181	0.13007	4.40025e-79	5730455P16Rik
ENSMUSG00000029221	0.129661	1.04094e-50	Slc30a9
ENSMUSG00000022419	0.129385	3.40728e-214	Deptor
ENSMUSG00000087574	0.129048	4.1646e-13	C030037D09Rik
ENSMUSG00000090877	0.128723	1.48966e-13	Hspa1b
ENSMUSG00000055296	0.128427	1.43149e-26	Tmem245
ENSMUSG00000018427	0.128364	4.96346e-128	Ypel2
ENSMUSG00000061130	0.128299	1.63163e-213	Ppm1b
ENSMUSG00000060671	0.128289	9.67235e-31	Atp8b2
ENSMUSG00000025041	0.127775	1.1902e-172	Nt5c2
ENSMUSG00000024135	0.127742	1.18725e-14	Srbd1
ENSMUSG00000042647	0.127735	2.80757e-57	Acad12
ENSMUSG00000046947	0.127359	2.74855e-62	Adck2
ENSMUSG00000028528	0.126971	9.92337e-162	Dnajc6
ENSMUSG00000054099	0.126899	1.81526e-37	Slc25a40
ENSMUSG00000030983	0.126643	7.62985e-92	Bccip
ENSMUSG00000040563	0.126154	9.82782e-183	Plppr2
ENSMUSG00000073422	0.126146	6.21515e-73	H2-Ke6
ENSMUSG00000085589	0.1261	6.8128e-08	A430078I02Rik
ENSMUSG00000005682	0.126082	1.57017e-26	Pan2
ENSMUSG00000039246	0.125606	0	Lyplal1
ENSMUSG00000033902	0.125301	1.42135e-35	Mapkbp1
ENSMUSG00000071252	0.125195	6.15447e-76	2210408I21Rik
ENSMUSG00000056228	0.1249	1.02097e-59	Cars2
ENSMUSG00000018405	0.124685	2.73083e-12	Mrm1
ENSMUSG00000032252	0.124112	1.90787e-122	Glce
ENSMUSG00000055371	0.12405	2.52504e-63	Stam2
ENSMUSG00000068663	0.123983	5.18005e-10	Clec16a
ENSMUSG00000002997	0.123836	3.94141e-132	Prkar2b
ENSMUSG00000022119	0.123835	2.11027e-48	Rbm26
ENSMUSG00000022797	0.123117	3.82521e-52	Tfrc
ENSMUSG00000032264	0.123105	3.61414e-33	Zw10
ENSMUSG00000032285	0.122899	7.75145e-168	Dnaja4
ENSMUSG00000072847	0.121749	6.41686e-09	A530017D24Rik
ENSMUSG00000033478	0.121505	9.3302e-64	Fam160b1
ENSMUSG00000060538	0.120518	6.91651e-202	Tmem219
ENSMUSG00000075595	0.120509	2.99284e-63	Zfp652
ENSMUSG00000021303	0.120327	1.97723e-317	Gng4
ENSMUSG00000025423	0.120203	2.72135e-45	Pias2
ENSMUSG00000026839	0.120019	2.43504e-306	Upp2
ENSMUSG00000039834	0.119885	9.71641e-24	Zfp335
ENSMUSG00000092365	0.119364	1.61826e-61	BC023719
ENSMUSG00000026189	0.118919	9.1656e-129	Pecr
ENSMUSG00000073598	0.118443	2.42011e-25	1700066B19Rik
ENSMUSG00000021967	0.118125	1.88691e-89	Mrpl57
ENSMUSG00000027185	0.117593	2.43116e-14	Nat10
ENSMUSG00000004267	0.117547	5.65164e-183	Eno2
ENSMUSG00000016510	0.11727	1.54009e-27	Mtif3
ENSMUSG00000024583	0.11691	7.83605e-26	Txnl1
ENSMUSG00000028703	0.116878	3.6664e-112	Lrrc41
ENSMUSG00000059554	0.115456	1.67556e-108	Ccdc28a
ENSMUSG00000038344	0.115416	1.25915e-26	Txlng
ENSMUSG00000047767	0.115399	1.17261e-51	Atg16l2
ENSMUSG00000026603	0.114688	1.05762e-249	Smyd2
ENSMUSG00000035476	0.114555	1.53557e-17	Tab3
ENSMUSG00000021816	0.114536	1.12537e-46	Ppp3cb
ENSMUSG00000049598	0.114487	3.59465e-61	Vsig8
ENSMUSG00000031822	0.114234	1.81638e-205	Gse1
ENSMUSG00000067424	0.114098	2.02089e-19	Zfp563
ENSMUSG00000006050	0.113853	9.05592e-122	Sra1
ENSMUSG00000033379	0.113836	2.65878e-143	Atp6v0b
ENSMUSG00000031010	0.113801	1.46438e-199	Usp9x
ENSMUSG00000035885	0.113156	2.14035e-133	Cox8a
ENSMUSG00000029918	0.112829	1.89031e-234	Mrps33
ENSMUSG00000038736	0.112751	5.40709e-36	Nudcd1
ENSMUSG00000053519	0.112042	3.4763e-267	Kcnip1
ENSMUSG00000031059	0.111815	3.49423e-212	Ndufb11
ENSMUSG00000024180	0.111781	4.8846e-185	Pgap6
ENSMUSG00000033233	0.110589	8.09755e-24	Trim45
ENSMUSG00000042743	0.110565	1.40232e-84	Sgtb
ENSMUSG00000036856	0.11049	5.3928e-157	Wnt4
ENSMUSG00000037151	0.110143	1.18968e-40	Lrrc20
ENSMUSG00000032968	0.110118	2.07127e-190	Inha
ENSMUSG00000038605	0.10999	2.46833e-286	Samd10
ENSMUSG00000029472	0.109666	8.89394e-38	Anapc5
ENSMUSG00000050947	0.10955	2.8819e-259	Amigo1
ENSMUSG00000038866	0.109501	1.66348e-58	Zcchc2
ENSMUSG00000027739	0.109424	1.37041e-64	Rab33b
ENSMUSG00000038351	0.109266	2.9874e-174	Sgsm2
ENSMUSG00000037217	0.108957	0	Syn1
ENSMUSG00000011427	0.108872	6.3341e-11	Zfp790
ENSMUSG00000021619	0.108357	1.17291e-92	Atg10
ENSMUSG00000010505	0.108074	1.1545e-208	Myt1
ENSMUSG00000000416	0.10778	2.6656e-102	Cttnbp2
ENSMUSG00000071037	0.107767	2.17647e-42	Camkmt
ENSMUSG00000071234	0.107759	4.1313e-218	Syndig1l
ENSMUSG00000003809	0.107654	7.69469e-93	Gcdh
ENSMUSG00000038000	0.107318	2.63411e-82	Acd
ENSMUSG00000079111	0.107308	1.28984e-130	Kdelr2
ENSMUSG00000045349	0.107201	1.61501e-46	Sh2d5
ENSMUSG00000061046	0.107201	4.02547e-108	Haghl
ENSMUSG00000026554	0.107107	5.9351e-72	Dcaf8
ENSMUSG00000030987	0.106316	7.81885e-88	Stim1
ENSMUSG00000038485	0.106254	1.00701e-71	Socs7
ENSMUSG00000033991	0.105014	8.3445e-84	Ttc37
ENSMUSG00000066191	0.104431	1.11739e-91	Anks6
ENSMUSG00000025202	0.104411	2.37238e-72	Scd3
ENSMUSG00000041235	0.104327	4.3177e-236	Chd7
ENSMUSG00000110156	0.104227	5.48525e-216	Gm42067
ENSMUSG00000008318	0.103943	4.56231e-61	Relt
ENSMUSG00000024594	0.103841	1.6981e-136	Prrc1
ENSMUSG00000025151	0.103691	0	Maged1
ENSMUSG00000027104	0.103541	7.57177e-125	Atf2
ENSMUSG00000049349	0.103092	2.7044e-50	Gm5105
ENSMUSG00000025439	0.103049	3.22697e-52	Clns1a
ENSMUSG00000024298	0.102682	1.12574e-26	Zfp871
ENSMUSG00000105161	0.102648	1.31211e-08	Gm42595
ENSMUSG00000030265	0.102214	6.14378e-67	Kras
ENSMUSG00000040009	0.101973	0	Gnaz
ENSMUSG00000053838	0.101623	8.00483e-70	Nudcd3
ENSMUSG00000048478	0.101579	1.10266e-126	Spata33
ENSMUSG00000038206	0.101499	1.80061e-21	Fbxo8
ENSMUSG00000000184	0.101492	2.39075e-104	Ccnd2
ENSMUSG00000059981	0.101234	4.18337e-101	Taok2
ENSMUSG00000078867	0.101063	3.09589e-242	Gm14418
ENSMUSG00000073415	0.100935	1.94094e-10	Gm10501
ENSMUSG00000034563	0.100726	2.72501e-86	Ccpg1
ENSMUSG00000037818	0.10069	6.22399e-124	Abhd18
ENSMUSG00000031432	0.10037	0	Prps1
ENSMUSG00000028252	0.100224	6.00613e-10	Ccnc
ENSMUSG00000002957	0.0999807	1.15391e-78	Ap2a2
ENSMUSG00000021022	0.0996187	1.98692e-33	Ppp2r3c
ENSMUSG00000037979	0.0996119	6.04472e-274	Ccdc92
ENSMUSG00000041096	0.0993664	6.99595e-207	Tspyl2
ENSMUSG00000038949	0.0992426	7.42458e-51	Cnst
ENSMUSG00000078879	0.0992404	5.97255e-18	Zfp973
ENSMUSG00000003345	0.0989218	3.76285e-48	Csnk1g2
ENSMUSG00000043621	0.098913	4.82992e-205	Ubxn10
ENSMUSG00000091881	0.0988912	0.000191829	Gm17146
ENSMUSG00000027942	0.0988902	1.07284e-62	4933434E20Rik
ENSMUSG00000020740	0.0987933	1.50226e-29	Gga3
ENSMUSG00000026792	0.0986021	7.48122e-42	Lrsam1
ENSMUSG00000028439	0.0982053	5.76038e-227	Fam219a
ENSMUSG00000025199	0.0981762	1.05555e-32	Chuk
ENSMUSG00000050855	0.0980109	1.53698e-09	Zfp940
ENSMUSG00000037111	0.0979789	1.48614e-62	Setd7
ENSMUSG00000116121	0.0979662	1.59631e-58	Gm49486
ENSMUSG00000049804	0.097936	1.85438e-174	Armcx4
ENSMUSG00000046785	0.0977915	1.91455e-247	Epm2aip1
ENSMUSG00000016427	0.0977535	4.1397e-116	Ndufa1
ENSMUSG00000043207	0.0977454	3.44909e-76	Zmpste24
ENSMUSG00000025409	0.0977144	5.63035e-69	Mbd6
ENSMUSG00000030058	0.0975429	2.03213e-220	Copg1
ENSMUSG00000036879	0.0973966	3.84609e-60	Phkb
ENSMUSG00000031986	0.0970752	4.494e-15	Sprtn
ENSMUSG00000035790	0.0967936	8.61189e-103	Cep19
ENSMUSG00000024130	0.0967897	3.68954e-114	Abca3
ENSMUSG00000015094	0.0967303	0	Npdc1
ENSMUSG00000034543	0.0966399	7.37553e-19	Morc2a
ENSMUSG00000041203	0.0963234	7.15713e-50	Trir
ENSMUSG00000043411	0.0956485	1.68166e-121	Usp48
ENSMUSG00000079003	0.0953024	2.61212e-20	Samd1
ENSMUSG00000007837	0.0951461	2.18204e-218	Prrg2
ENSMUSG00000094707	0.0950212	1.13135e-58	A830019P07Rik
ENSMUSG00000026032	0.0948838	1.46328e-70	Ndufb3
ENSMUSG00000097277	0.0948686	5.92281e-182	2900076A07Rik
ENSMUSG00000071281	0.0941686	6.9646e-22	Zfp65
ENSMUSG00000030754	0.0938357	3.3539e-65	Copb1
ENSMUSG00000037971	0.0937501	8.17448e-290	1110032A03Rik
ENSMUSG00000018362	0.0934839	1.66622e-46	Kpna2
ENSMUSG00000038803	0.093412	4.12492e-60	Ost4
ENSMUSG00000042388	0.0933975	1.412e-53	Dlgap3
ENSMUSG00000000804	0.0929261	1.57697e-11	Usp32
ENSMUSG00000027425	0.0928266	2.95004e-78	Kat14
ENSMUSG00000009378	0.0928139	1.93479e-271	Slc16a12
ENSMUSG00000013822	0.0922678	1.35252e-206	Elof1
ENSMUSG00000046432	0.0916668	0	Bex3
ENSMUSG00000013662	0.0913601	8.18709e-35	Atad1
ENSMUSG00000066306	0.091282	1.18192e-30	Numa1
ENSMUSG00000045983	0.0912482	3.00642e-61	Eif4g1
ENSMUSG00000062646	0.0911659	1.60603e-28	Ganc
ENSMUSG00000071456	0.0899245	8.9074e-41	1110002L01Rik
ENSMUSG00000023984	0.0899207	0.00200841	Gm20517
ENSMUSG00000030922	0.0898169	1.41835e-05	Lyrm1
ENSMUSG00000060681	0.0896006	1.6584e-55	Slc9a6
ENSMUSG00000031987	0.0890751	1.19837e-74	Egln1
ENSMUSG00000097184	0.0889518	6.97678e-166	4632428C04Rik
ENSMUSG00000021772	0.088734	5.62587e-138	Nkiras1
ENSMUSG00000029559	0.0883491	8.5652e-69	2210016L21Rik
ENSMUSG00000024826	0.087969	2.00759e-44	Dpf2
ENSMUSG00000027434	0.0877668	0	Nkx2-2
ENSMUSG00000051007	0.0875255	2.34985e-227	Gatd1
ENSMUSG00000027599	0.0874768	2.32203e-25	Armc1
ENSMUSG00000032589	0.0873268	8.95599e-242	Bsn
ENSMUSG00000036745	0.0872328	0	Ttll7
ENSMUSG00000020656	0.0870886	8.84071e-63	Grhl1
ENSMUSG00000036537	0.0867437	3.27461e-28	Rnf113a1
ENSMUSG00000021000	0.08562	3.85752e-191	Mia2
ENSMUSG00000097431	0.0854631	6.26559e-128	Gm26782
ENSMUSG00000020076	0.0843362	1.01514e-99	Ddx50
ENSMUSG00000004285	0.0838703	1.08165e-231	Atp6v1f
ENSMUSG00000017858	0.0831914	1.98602e-147	Ift52
ENSMUSG00000035890	0.0829891	3.47393e-19	Rnf126
ENSMUSG00000019338	0.082772	5.70197e-62	Zfp687
ENSMUSG00000053693	0.0827106	4.65528e-88	Mast1
ENSMUSG00000066233	0.0826416	0	Tmem42
ENSMUSG00000009394	0.0823364	1.24192e-256	Syn2
ENSMUSG00000025262	0.081864	1.24519e-82	Fam120c
ENSMUSG00000025453	0.0817447	1.00516e-14	Nnt
ENSMUSG00000098221	0.0806079	1.34087e-89	Gm27030
ENSMUSG00000041609	0.080598	1.45188e-60	Bicdl1
ENSMUSG00000027384	0.0804134	7.97087e-23	Ndufaf5
ENSMUSG00000022914	0.0803605	1.42974e-25	Brwd1
ENSMUSG00000102869	0.080203	2.28816e-149	Norad
ENSMUSG00000105881	0.0799828	2.40265e-25	4932422M17Rik
ENSMUSG00000038525	0.0798086	1.37383e-42	Armc10
ENSMUSG00000029238	0.0796972	2.79341e-84	Clock
ENSMUSG00000027956	0.0796844	8.24067e-37	Tmem144
ENSMUSG00000019809	0.0796	9.38345e-118	Pex3
ENSMUSG00000072972	0.0795532	7.37663e-12	Adam4
ENSMUSG00000024908	0.0793616	1.23339e-33	Ppp6r3
ENSMUSG00000030788	0.0787863	6.50831e-116	Rnf141
ENSMUSG00000073591	0.0787829	5.87273e-89	Pcdhb22
ENSMUSG00000087385	0.0786643	1.88421e-09	Frg2f1
ENSMUSG00000034105	0.0786447	5.1262e-21	Meak7
ENSMUSG00000044043	0.0785691	6.12145e-178	Pcdhb14
ENSMUSG00000038208	0.078489	1.41579e-48	Pgap3
ENSMUSG00000029165	0.0784881	7.78876e-68	Agbl5
ENSMUSG00000037270	0.0784578	1.00896e-28	4932438A13Rik
ENSMUSG00000031534	0.0784144	4.49897e-53	Smim19
ENSMUSG00000049321	0.0784059	1.24836e-148	Zfp2
ENSMUSG00000040820	0.0781354	8.95551e-30	Hlcs
ENSMUSG00000068290	0.0780274	2.88898e-63	Ddrgk1
ENSMUSG00000029263	0.0778883	8.83582e-43	Pigg
ENSMUSG00000029600	0.0777868	2.31834e-64	Rita1
ENSMUSG00000025759	0.0774993	3.20497e-28	Mfsd8
ENSMUSG00000079508	0.0774232	5.70997e-121	Apoo
ENSMUSG00000028549	0.0771829	2.69999e-55	Itgb3bp
ENSMUSG00000032826	0.0771705	2.68442e-173	Ank2
ENSMUSG00000048000	0.0770488	2.96041e-30	Gigyf2
ENSMUSG00000028999	0.0766474	1.8756e-165	Rint1
ENSMUSG00000023353	0.0765155	6.27175e-99	Agap3
ENSMUSG00000046138	0.0765148	4.93165e-83	9930021J03Rik
ENSMUSG00000027317	0.0762799	9.00037e-83	Ppp1r14d
ENSMUSG00000071652	0.0762285	9.81669e-16	Ints5
ENSMUSG00000004994	0.076052	7.84883e-31	Ccdc130
ENSMUSG00000050812	0.0759976	1.07335e-67	Ecpas
ENSMUSG00000023118	0.0755828	5.52609e-51	Sympk
ENSMUSG00000038888	0.0755579	1.39629e-23	Ctu1
ENSMUSG00000034863	0.0755468	2.37544e-62	Ano8
ENSMUSG00000021495	0.0753843	4.02682e-46	Fam193b
ENSMUSG00000070604	0.075255	1.60648e-14	Vsig10l
ENSMUSG00000039967	0.0752041	3.67976e-56	Zfp292
ENSMUSG00000042535	0.0751581	7.46096e-32	Gtpbp1
ENSMUSG00000048347	0.0751537	5.19079e-85	Pcdhb18
ENSMUSG00000041258	0.075101	1.96059e-17	Zfp236
ENSMUSG00000025575	0.0749627	1.87944e-28	Cant1
ENSMUSG00000029405	0.0749146	1.53177e-55	G3bp2
ENSMUSG00000029578	0.074905	6.48124e-42	Wipi2
ENSMUSG00000050711	0.0747648	5.32406e-301	Scg2
ENSMUSG00000019806	0.0747305	3.63204e-40	Aig1
ENSMUSG00000017688	0.0747254	3.69058e-299	Hnf4g
ENSMUSG00000024201	0.0745254	1.29397e-17	Kdm4b
ENSMUSG00000028212	0.0744421	2.19335e-32	Ccne2
ENSMUSG00000075376	0.0743806	4.58725e-58	Rc3h2
ENSMUSG00000027901	0.0743575	3.43151e-124	Dennd2d
ENSMUSG00000030522	0.074204	5.51229e-24	Mtmr10
ENSMUSG00000115003	0.0740247	1.29884e-118	Gm48933
ENSMUSG00000054619	0.0734217	8.38758e-97	Mettl7a1
ENSMUSG00000029547	0.0734049	4.89827e-29	Ints1
ENSMUSG00000042572	0.0732039	3.82363e-52	Ube2q1
ENSMUSG00000006273	0.0731323	0	Atp6v1b2
ENSMUSG00000003166	0.0730529	4.8884e-64	Dgcr2
ENSMUSG00000070493	0.0721358	6.54961e-32	Chchd2
ENSMUSG00000021071	0.0721016	4.26582e-104	Trim9
ENSMUSG00000044148	0.0720293	9.73193e-30	1810030O07Rik
ENSMUSG00000028557	0.0718221	8.28414e-288	Rnf11
ENSMUSG00000073985	0.0710819	2.12962e-49	Gm10602
ENSMUSG00000061607	0.0708806	1.8519e-11	Mdc1
ENSMUSG00000021273	0.0707783	1.07592e-115	Fdft1
ENSMUSG00000024029	0.070655	1.02846e-13	Tff3
ENSMUSG00000078570	0.0705569	3.93472e-301	1110065P20Rik
ENSMUSG00000048174	0.0704872	2.24928e-11	Tmem81
ENSMUSG00000013593	0.0703835	4.83249e-65	Ndufs2
ENSMUSG00000036257	0.0700458	2.03315e-42	Pnpla8
ENSMUSG00000068742	0.0691699	4.49731e-169	Cry2
ENSMUSG00000086610	0.069128	2.27517e-42	Gm15408
ENSMUSG00000020412	0.0690615	2.12819e-18	Ascc2
ENSMUSG00000034940	0.0688145	2.23282e-161	Synrg
ENSMUSG00000018068	0.0684545	7.66108e-49	Ints2
ENSMUSG00000044145	0.0683928	6.75315e-74	1810024B03Rik
ENSMUSG00000051736	0.0678748	5.16945e-213	Fam229b
ENSMUSG00000057147	0.0677393	9.27108e-46	Dph6
ENSMUSG00000005699	0.0672623	3.67581e-127	Pard6a
ENSMUSG00000025544	0.0672585	1.14903e-50	Tm9sf2
ENSMUSG00000048787	0.0671434	1.41776e-66	Dcun1d3
ENSMUSG00000064341	0.0670149	1.03771e-57	mt-Nd1
ENSMUSG00000042628	0.0668376	5.34403e-10	Zfyve1
ENSMUSG00000025505	0.066386	1.07806e-41	Tmem80
ENSMUSG00000050796	0.0663829	1.7284e-42	B3galt6
ENSMUSG00000063077	0.0662698	7.24349e-138	Kif1b
ENSMUSG00000024403	0.0662335	5.74084e-15	Atp6v1g2
ENSMUSG00000019856	0.0661607	1.11215e-203	Fam184a
ENSMUSG00000057667	0.0654835	2.96826e-13	Bloc1s3
ENSMUSG00000005907	0.0653683	2.07239e-56	Pex1
ENSMUSG00000009739	0.0653029	9.61718e-20	Pou6f1
ENSMUSG00000029486	0.0652926	1.22114e-144	Mrpl1
ENSMUSG00000055567	0.0650647	0	Unc80
ENSMUSG00000060279	0.0649313	2.5088e-88	Ap2a1
ENSMUSG00000054091	0.0646635	9.8454e-64	1810037I17Rik
ENSMUSG00000014837	0.0644997	1.2065e-68	4931428F04Rik
ENSMUSG00000030671	0.0644449	0	Pde3b
ENSMUSG00000024038	0.0641125	0	Ndufv3
ENSMUSG00000022964	0.0639952	6.2022e-59	Tmem50b
ENSMUSG00000003234	0.0639425	1.45984e-24	Abcf3
ENSMUSG00000000794	0.0634947	2.58005e-79	Kcnn3
ENSMUSG00000027890	0.0633743	9.01671e-106	Gstm4
ENSMUSG00000022365	0.0619095	3.32351e-289	Derl1
ENSMUSG00000036613	0.0618979	2.75715e-41	Eipr1
ENSMUSG00000038084	0.0618606	1.19371e-26	Opa1
ENSMUSG00000033400	0.0617382	2.37242e-119	Agl
ENSMUSG00000072946	0.0616425	1.62823e-49	Ptgr2
ENSMUSG00000116852	0.0615537	2.09896e-137	1700102H20Rik
ENSMUSG00000063894	0.0613037	8.48825e-46	Zkscan8
ENSMUSG00000045107	0.0610953	9.0512e-42	Saysd1
ENSMUSG00000019132	0.0607007	2.55676e-75	BC005537
ENSMUSG00000032959	0.0606435	0	Pebp1
ENSMUSG00000003731	0.0606243	1.205e-19	Kpna6
ENSMUSG00000011158	0.0603708	1.44425e-09	Brf1
ENSMUSG00000031422	0.0600531	1.70024e-210	Morf4l2
ENSMUSG00000020462	0.0599496	0	Cfap36
ENSMUSG00000047635	0.0598915	2.78657e-12	2810006K23Rik
ENSMUSG00000029432	0.0597208	7.91041e-59	Nipsnap2
ENSMUSG00000025821	0.0593772	3.23684e-23	Zfp282
ENSMUSG00000039463	0.0592222	5.79739e-31	Slc9a8
ENSMUSG00000020107	0.0591298	2.07011e-120	Anapc16
ENSMUSG00000079469	0.059127	3.10029e-32	Pigb
ENSMUSG00000028568	0.0591046	5.95403e-34	Btf3l4
ENSMUSG00000025817	0.0590168	6.35357e-98	Nudt5
ENSMUSG00000003131	0.0588018	7.86416e-167	Pafah1b2
ENSMUSG00000021248	0.0585515	5.04621e-76	Tmed10
ENSMUSG00000030327	0.0579948	5.08679e-82	Necap1
ENSMUSG00000044627	0.0578917	5.09051e-188	Swi5
ENSMUSG00000040761	0.0577219	5.53985e-19	Spen
ENSMUSG00000004815	0.0577191	5.64295e-16	Dgkq
ENSMUSG00000026827	0.0574814	3.33546e-126	Gpd2
ENSMUSG00000027162	0.0573271	3.08944e-45	Lin7c
ENSMUSG00000022391	0.0572595	5.23226e-119	Rangap1
ENSMUSG00000078923	0.0572241	1.60433e-17	Ube2v1
ENSMUSG00000006241	0.0571534	4.26053e-122	Ccdc159
ENSMUSG00000035505	0.0571248	3.04347e-35	Cox18
ENSMUSG00000035757	0.0563028	7.22626e-11	Selenoo
ENSMUSG00000036644	0.0561871	3.02354e-62	Tbc1d9b
ENSMUSG00000063952	0.0559857	1.3127e-49	Brpf3
ENSMUSG00000070577	0.0556932	1.36435e-92	Gm572
ENSMUSG00000019578	0.0556755	1.04875e-52	Ubxn6
ENSMUSG00000025224	0.0545899	4.96041e-177	Gbf1
ENSMUSG00000080058	0.0545877	0.00028838	Gm11175
ENSMUSG00000036552	0.0543395	6.4733e-43	Ermard
ENSMUSG00000022295	0.054018	6.14643e-128	Atp6v1c1
ENSMUSG00000049659	0.0537541	1.25208e-84	Aftph
ENSMUSG00000022353	0.0534344	1.47885e-113	Mtss1
ENSMUSG00000040118	0.0531355	0	Cacna2d1
ENSMUSG00000089876	0.05312	2.18771e-184	Tmem102
ENSMUSG00000001672	0.053023	0	Marveld3
ENSMUSG00000031960	0.0525146	9.96079e-77	Aars
ENSMUSG00000028447	0.0525026	8.91308e-36	Dctn3
ENSMUSG00000022452	0.0524744	5.06165e-120	Smdt1
ENSMUSG00000015095	0.0523828	6.67194e-60	Fbxw5
ENSMUSG00000075576	0.0523035	4.11799e-12	Gm12359
ENSMUSG00000036564	0.052172	2.41057e-110	Ndrg4
ENSMUSG00000003559	0.0518103	2.14661e-140	As3mt
ENSMUSG00000039563	0.0518077	1.0395e-64	2210406O10Rik
ENSMUSG00000046079	0.0515262	2.08278e-70	Lrrc8d
ENSMUSG00000020312	0.0514233	7.08962e-165	Shc2
ENSMUSG00000046378	0.0513669	0	Asphd1
ENSMUSG00000051238	0.0512576	7.83091e-52	Swsap1
ENSMUSG00000042744	0.0511211	5.98e-52	Hectd4
ENSMUSG00000046516	0.0510345	5.32848e-183	Cox17
ENSMUSG00000028419	0.0508719	4.3189e-150	Chmp5
ENSMUSG00000096932	0.0507318	3.49089e-33	5033403F01Rik
ENSMUSG00000018199	0.0506622	2.83616e-292	Ro60
ENSMUSG00000062115	0.0504355	4.60842e-51	Rai1
ENSMUSG00000067889	0.050374	5.29322e-161	Sptbn2
ENSMUSG00000039128	0.0503611	9.49896e-116	Cdc123
ENSMUSG00000036990	0.0499154	9.3175e-47	Otud4
ENSMUSG00000024109	0.0496384	1.69968e-163	Nrxn1
ENSMUSG00000066324	0.0496372	1.45143e-183	Bpnt2
ENSMUSG00000113880	0.0494701	2.16569e-13	A030005L19Rik
ENSMUSG00000113811	0.0493042	4.12475e-73	Gm47882
ENSMUSG00000019878	0.0491447	2.60435e-52	Hsf2
ENSMUSG00000028582	0.0488249	7.89199e-58	Cc2d1b
ENSMUSG00000021392	0.0484886	7.13931e-30	Nol8
ENSMUSG00000026000	0.04821	6.40214e-82	Lancl1
[truncated: 13,984 more rows]

## Sheet: postnatal_DE_gamma
gene	logFC	padj	gene_symbol
ENSMUSG00000017316	3.99962	2.14955e-308	Ppy
ENSMUSG00000031430	2.87631	3.04628e-100	Vsig1
ENSMUSG00000063672	2.68511	8.96261e-158	Nkx6-3
ENSMUSG00000097850	2.26422	6.23041e-128	Mir205hg
ENSMUSG00000041552	1.83227	1.3191e-123	Ptchd1
ENSMUSG00000017311	1.82657	1.43313e-275	Pyy
ENSMUSG00000097203	1.71839	8.50938e-208	4732419C18Rik
ENSMUSG00000020436	1.65851	3.52528e-100	Gabrg2
ENSMUSG00000052581	1.65389	5.67892e-82	Lrrtm4
ENSMUSG00000114893	1.58547	2.08658e-100	Gm48684
ENSMUSG00000021228	1.45598	8.41638e-173	Acot3
ENSMUSG00000033831	1.45148	6.18225e-171	Fgb
ENSMUSG00000047631	1.43192	4.76263e-117	Apof
ENSMUSG00000001827	1.348	0	Folr1
ENSMUSG00000071177	1.21771	1.88768e-58	Serpina1d
ENSMUSG00000097762	1.21721	0	4732463B04Rik
ENSMUSG00000033860	1.20759	1.29889e-18	Fgg
ENSMUSG00000028544	1.11624	9.2379e-76	Slc5a9
ENSMUSG00000025716	1.08219	1.56615e-30	Myo3a
ENSMUSG00000034127	1.04295	3.11308e-264	Tspan8
ENSMUSG00000035041	1.01396	6.5927e-62	Creb3l3
ENSMUSG00000031271	0.9863	3.61436e-80	Serpina7
ENSMUSG00000029260	0.950404	9.89668e-244	Ugt2b34
ENSMUSG00000044034	0.847732	1.36393e-109	Npb
ENSMUSG00000047259	0.838969	6.26305e-135	Mc4r
ENSMUSG00000028222	0.811263	1.2916e-276	Calb1
ENSMUSG00000042514	0.808441	7.85888e-88	Klhl14
ENSMUSG00000067028	0.771232	2.11591e-69	Cntnap5b
ENSMUSG00000058174	0.769508	3.21331e-53	Gm5148
ENSMUSG00000047363	0.722103	3.75767e-42	Cstad
ENSMUSG00000027296	0.711669	2.43373e-94	Itpka
ENSMUSG00000030107	0.700912	2.03366e-40	Usp18
ENSMUSG00000043168	0.671602	2.73116e-61	4930426D05Rik
ENSMUSG00000031543	0.662006	5.38434e-57	Ank1
ENSMUSG00000040434	0.654774	1.80209e-173	Large2
ENSMUSG00000022340	0.651022	6.50805e-217	Sybu
ENSMUSG00000087466	0.650395	7.76537e-141	A330041J22Rik
ENSMUSG00000061186	0.6472	3.32364e-59	Sfmbt2
ENSMUSG00000037962	0.638785	4.85419e-177	Rflna
ENSMUSG00000038528	0.607733	2.61664e-170	Mfsd4b5
ENSMUSG00000066392	0.599683	8.07511e-42	Nrxn3
ENSMUSG00000020072	0.598337	6.00065e-141	Pbld2
ENSMUSG00000114689	0.594172	1.38307e-109	Gm9465
ENSMUSG00000052430	0.583589	1.44438e-47	Bmpr1b
ENSMUSG00000049493	0.56863	3.51639e-230	Pls1
ENSMUSG00000028289	0.561039	1.65806e-107	Epha7
ENSMUSG00000041930	0.560655	7.99399e-144	Fam222a
ENSMUSG00000032017	0.527599	3.06278e-51	Grik4
ENSMUSG00000049097	0.520413	1.95725e-62	Ankrd34a
ENSMUSG00000023393	0.51742	3.09636e-95	Slc17a9
ENSMUSG00000087201	0.507309	8.57361e-167	Gm15261
ENSMUSG00000019838	0.489733	4.77562e-295	Slc16a10
ENSMUSG00000060935	0.467551	3.74825e-219	Tmem263
ENSMUSG00000029223	0.460937	1.92878e-134	Uchl1
ENSMUSG00000085470	0.456588	1.59301e-106	1700012C14Rik
ENSMUSG00000006931	0.454905	0	P3h4
ENSMUSG00000015405	0.452743	9.25495e-288	Ace2
ENSMUSG00000029563	0.433877	2.49262e-121	Foxp2
ENSMUSG00000091811	0.432876	5.49232e-197	Inafm1
ENSMUSG00000044328	0.432547	1.0875e-130	Trp53i13
ENSMUSG00000056296	0.413706	1.04889e-173	Synpr
ENSMUSG00000051373	0.411082	9.03427e-131	Plpp7
ENSMUSG00000097882	0.40926	8.5397e-17	0610038B21Rik
ENSMUSG00000037579	0.402234	4.20094e-31	Kcnh3
ENSMUSG00000039620	0.398043	7.96401e-150	Trmt9b
ENSMUSG00000093577	0.395626	6.4905e-23	Gm20632
ENSMUSG00000032607	0.395108	3.23107e-188	Amt
ENSMUSG00000050875	0.389994	1.96006e-94	Minar2
ENSMUSG00000008305	0.38827	6.38319e-41	Tle1
ENSMUSG00000111293	0.374862	7.23165e-68	Gm34006
ENSMUSG00000106209	0.371049	1.68374e-24	Gm42918
ENSMUSG00000050394	0.358095	4.62404e-74	Armcx6
ENSMUSG00000048732	0.355148	1.47674e-15	Klhl11
ENSMUSG00000113170	0.353245	7.12652e-47	Gm36839
ENSMUSG00000097863	0.353237	3.99803e-47	1010001B22Rik
ENSMUSG00000025268	0.352403	3.83457e-308	Maged2
ENSMUSG00000079057	0.350046	1.93998e-129	Cyp4v3
ENSMUSG00000039037	0.340688	2.38846e-250	St6galnac5
ENSMUSG00000038793	0.338948	4.00634e-209	Lefty1
ENSMUSG00000097825	0.33802	1.40587e-206	9630001P10Rik
ENSMUSG00000114188	0.334389	1.0178e-09	Gm40849
ENSMUSG00000031099	0.334031	0	Smarca1
ENSMUSG00000020732	0.333359	1.27871e-260	Rab37
ENSMUSG00000055137	0.329858	1.07507e-70	Sugct
ENSMUSG00000047123	0.326167	7.71587e-19	Ticam1
ENSMUSG00000020684	0.322003	1.70735e-53	Rasl10b
ENSMUSG00000078851	0.320537	1.42378e-24	H2aw
ENSMUSG00000031791	0.320485	9.18878e-283	Tmem38a
ENSMUSG00000047446	0.317181	2.83272e-58	Arl4a
ENSMUSG00000091648	0.315636	1.00602e-113	C2cd4d
ENSMUSG00000103906	0.311475	9.74374e-52	Tigd5
ENSMUSG00000046519	0.311044	8.78767e-65	Golph3l
ENSMUSG00000026854	0.310082	4.35067e-215	Usp20
ENSMUSG00000037379	0.309015	4.79148e-104	Spon2
ENSMUSG00000029269	0.308848	3.95349e-49	Sult1b1
ENSMUSG00000035277	0.308683	3.46334e-306	Arx
ENSMUSG00000097899	0.304316	1.04623e-56	Gm16894
ENSMUSG00000036580	0.302473	1.03516e-76	Spg20
ENSMUSG00000042115	0.300049	1.82723e-56	Klhdc8a
ENSMUSG00000097716	0.292379	1.50119e-76	1700026J14Rik
ENSMUSG00000019923	0.292214	1.61088e-156	Zwint
ENSMUSG00000038522	0.291898	2.97347e-109	Mfsd4b1
ENSMUSG00000047238	0.291778	0	Mageh1
ENSMUSG00000023387	0.288446	0	Kcnk16
ENSMUSG00000086859	0.287929	1.02351e-155	Snhg20
ENSMUSG00000027762	0.285904	4.15521e-28	Sucnr1
ENSMUSG00000072214	0.285633	2.53623e-110	Septin5
ENSMUSG00000004748	0.28478	0	Mtfp1
ENSMUSG00000016386	0.283485	0	Mpped2
ENSMUSG00000075478	0.282502	1.00027e-34	Slitrk1
ENSMUSG00000109080	0.274357	2.96791e-87	Gm38944
ENSMUSG00000027249	0.272217	2.58122e-76	F2
ENSMUSG00000066366	0.271722	4.69797e-54	Serpina1a
ENSMUSG00000038347	0.270866	7.31149e-123	Tcte2
ENSMUSG00000055963	0.270545	8.45107e-308	Triqk
ENSMUSG00000103034	0.268011	7.14546e-26	Gm8797
ENSMUSG00000097635	0.268003	1.1602e-117	Gm26826
ENSMUSG00000036091	0.266435	5.14339e-35	Hyal3
ENSMUSG00000028969	0.261488	1.60646e-71	Cdk5
ENSMUSG00000091586	0.260508	2.39698e-37	Cyp4f17
ENSMUSG00000035561	0.256505	7.8412e-73	Aldh1b1
ENSMUSG00000027167	0.256384	6.06484e-71	Elp4
ENSMUSG00000029722	0.253642	3.1175e-33	Agfg2
ENSMUSG00000064225	0.253174	5.87979e-94	Paqr9
ENSMUSG00000049047	0.251111	4.03336e-175	Armcx3
ENSMUSG00000024072	0.250805	6.59745e-47	Yipf4
ENSMUSG00000006373	0.249808	0	Pgrmc1
ENSMUSG00000019505	0.249626	8.49784e-38	Ubb
ENSMUSG00000025141	0.244969	1.06029e-46	Myadml2
ENSMUSG00000049421	0.243636	1.86139e-82	Zfp260
ENSMUSG00000052713	0.24179	7.47077e-122	Zfp608
ENSMUSG00000027805	0.241754	2.7504e-230	Pfn2
ENSMUSG00000086382	0.240677	1.13625e-205	Chrna1os
ENSMUSG00000054679	0.238656	4.04522e-49	Srsf12
ENSMUSG00000104222	0.23853	3.73374e-08	Gm7292
ENSMUSG00000063063	0.236899	1.94334e-172	Ctnna2
ENSMUSG00000079056	0.236115	1.27543e-105	Kcnip3
ENSMUSG00000099404	0.230849	3.55665e-121	Gm28172
ENSMUSG00000033186	0.228347	2.88993e-31	Mzt1
ENSMUSG00000036966	0.228248	2.89523e-88	Spryd3
ENSMUSG00000060177	0.227965	0.000270069	Klk1b22
ENSMUSG00000034107	0.226205	1.05223e-55	Ano7
ENSMUSG00000050772	0.225243	1.82631e-20	Olfr1124
ENSMUSG00000002342	0.221034	4.60032e-48	Tmem161a
ENSMUSG00000048232	0.220072	2.55987e-130	Fbxo10
ENSMUSG00000037254	0.220008	1.19768e-125	Itih2
ENSMUSG00000015027	0.219828	1.42587e-142	Galns
ENSMUSG00000027879	0.216925	8.23345e-219	Sec22b
ENSMUSG00000020284	0.216684	2.34847e-209	Cfap410
ENSMUSG00000027833	0.21533	1.49462e-64	Shox2
ENSMUSG00000097121	0.21188	2.74121e-234	D130020L05Rik
ENSMUSG00000035849	0.207806	3.16261e-104	Krt222
ENSMUSG00000033021	0.205653	1.17464e-227	Gmppa
ENSMUSG00000025484	0.205041	1.11338e-97	Bet1l
ENSMUSG00000051185	0.203521	1.52437e-129	Fam174a
ENSMUSG00000107143	0.203485	1.02656e-19	Gm6598
ENSMUSG00000097626	0.202653	3.0583e-87	4921504A21Rik
ENSMUSG00000087700	0.199138	7.65742e-12	Gm15283
ENSMUSG00000086468	0.196362	5.08738e-25	Etaa1os
ENSMUSG00000096968	0.195005	7.14013e-28	Gm26620
ENSMUSG00000097601	0.193699	1.1901e-18	Gm26660
ENSMUSG00000022131	0.192571	7.46938e-85	Gpr180
ENSMUSG00000025170	0.192565	1.07547e-158	Rab40b
ENSMUSG00000029168	0.190647	6.3486e-47	Dpysl5
ENSMUSG00000036598	0.189766	1.57985e-204	Ccdc113
ENSMUSG00000091510	0.189571	2.64698e-89	Mtag2
ENSMUSG00000085024	0.188955	1.27604e-37	C230035I16Rik
ENSMUSG00000068130	0.188731	5.20064e-50	Zfp442
ENSMUSG00000051890	0.185308	2.36043e-131	Klhdc1
ENSMUSG00000049396	0.184399	8.68641e-14	Gemin4
ENSMUSG00000086938	0.184045	2.21351e-41	4930481A15Rik
ENSMUSG00000022332	0.178781	0	Khdrbs3
ENSMUSG00000079108	0.176664	5.72313e-12	Srp54c
ENSMUSG00000024914	0.176269	1.36318e-65	Drap1
ENSMUSG00000026499	0.176009	4.11386e-69	Acbd3
ENSMUSG00000033423	0.174931	9.41927e-132	Eri3
ENSMUSG00000045903	0.174188	3.35771e-75	Npas4
ENSMUSG00000036249	0.173669	3.12005e-40	Rbm43
ENSMUSG00000021259	0.171504	2.16268e-53	Cyp46a1
ENSMUSG00000090075	0.16857	7.1417e-09	Gm16251
ENSMUSG00000087367	0.168305	1.27264e-30	Gm15491
ENSMUSG00000085723	0.166729	4.83728e-53	Gm15915
ENSMUSG00000025370	0.1666	2.21109e-149	Cdh9
ENSMUSG00000050945	0.165965	6.68514e-15	Zfp438
ENSMUSG00000029001	0.165352	1.78027e-259	Fbxo44
ENSMUSG00000062031	0.165067	2.51422e-37	Pgghg
ENSMUSG00000092341	0.16373	4.74118e-109	Malat1
ENSMUSG00000103170	0.16332	4.46887e-26	Gm37170
ENSMUSG00000087644	0.162964	1.34444e-73	Gm14703
ENSMUSG00000052675	0.160314	1.47554e-34	Zfp112
ENSMUSG00000035392	0.159199	6.35408e-55	Dennd1a
ENSMUSG00000040282	0.156644	9.82892e-67	Cdin1
ENSMUSG00000028124	0.156069	1.69466e-72	Gclm
ENSMUSG00000058966	0.1559	7.54797e-199	Tlcd3b
ENSMUSG00000015478	0.155082	6.02646e-246	Rnf5
ENSMUSG00000024268	0.154077	0	Celf4
ENSMUSG00000020265	0.153219	3.43614e-67	Sumo3
ENSMUSG00000097784	0.151412	3.29835e-14	A430105J06Rik
ENSMUSG00000018820	0.148569	6.50629e-59	Zfyve27
ENSMUSG00000051412	0.146548	4.61243e-76
ENSMUSG00000110357	0.14649	2.01327e-108	A030001D20Rik
ENSMUSG00000001901	0.14623	2.09275e-198	Kcnh6
ENSMUSG00000021983	0.146122	2.2389e-51	Atp8a2
ENSMUSG00000005469	0.145288	3.06865e-93	Prkaca
ENSMUSG00000026659	0.140156	9.8462e-24	Dusp12
ENSMUSG00000028672	0.139366	1.5332e-29	Hmgcl
ENSMUSG00000004394	0.13814	3.25832e-281	Tmed4
ENSMUSG00000020335	0.137881	5.51231e-65	Zfp354b
ENSMUSG00000023236	0.136652	0	Scg5
ENSMUSG00000020952	0.136644	9.83637e-155	Scfd1
ENSMUSG00000042515	0.13647	1.33992e-210	Pwwp3b
ENSMUSG00000022208	0.130392	9.8255e-80	Jph4
ENSMUSG00000031864	0.12872	1.29174e-14	Ints10
ENSMUSG00000029776	0.127926	3.46866e-40	Hibadh
ENSMUSG00000028397	0.127236	1.09985e-28	Kdm4c
ENSMUSG00000021417	0.126431	5.94586e-89	Eci2
ENSMUSG00000030060	0.124683	4.54312e-56	Hmces
ENSMUSG00000098024	0.123811	4.48783e-12	Gm27003
ENSMUSG00000023175	0.123751	0	Bsg
ENSMUSG00000025104	0.123058	1.31252e-143	Hdgfl3
ENSMUSG00000026333	0.1216	2.33672e-64	Gin1
ENSMUSG00000084845	0.121027	1.23183e-65	Tmem240
ENSMUSG00000098702	0.120701	2.39531e-124	1500015A07Rik
ENSMUSG00000021928	0.120695	3.00491e-68	Ebpl
ENSMUSG00000021066	0.120662	1.69461e-92	Atl1
ENSMUSG00000034473	0.120595	2.36531e-64	Sec22a
ENSMUSG00000035173	0.120467	3.4575e-64	Ccdc186
ENSMUSG00000015002	0.120217	1.69015e-26	Efr3a
ENSMUSG00000057054	0.119937	4.33963e-47	Inca1
ENSMUSG00000022635	0.119838	5.7068e-93	Zcrb1
ENSMUSG00000010554	0.119019	1.48043e-25	Mettl16
ENSMUSG00000075318	0.118991	2.1347e-37	Scn2a
ENSMUSG00000021337	0.117553	2.69754e-270	Scgn
ENSMUSG00000062470	0.116724	2.25243e-18	Fbxl12os
ENSMUSG00000087086	0.116257	2.94588e-48	Gm13269
ENSMUSG00000086212	0.11615	2.37525e-38	Mkln1os
ENSMUSG00000058441	0.113729	8.68337e-74	Panx2
ENSMUSG00000074733	0.113571	4.17912e-118	Zfp950
ENSMUSG00000028484	0.113465	5.70033e-104	Psip1
ENSMUSG00000113527	0.113126	2.13075e-37	Gm48079
ENSMUSG00000025102	0.111214	8.3328e-97	3110040N11Rik
ENSMUSG00000033629	0.111197	2.98944e-56	Hacd3
ENSMUSG00000044600	0.111172	1.2239e-129	Smim7
ENSMUSG00000046794	0.110752	5.76729e-87	Ppp1r3b
ENSMUSG00000042063	0.110707	2.60716e-49	Zfp386
ENSMUSG00000038319	0.108389	3.55682e-229	Kcnh2
ENSMUSG00000022181	0.107892	5.71217e-21	C6
ENSMUSG00000025872	0.107542	3.06591e-14	Thoc3
ENSMUSG00000109125	0.106848	1.49638e-174	Gm45159
ENSMUSG00000101172	0.106677	2.72748e-42	Gm28535
ENSMUSG00000085655	0.106155	1.32068e-34	Gm15952
ENSMUSG00000112941	0.103403	2.49394e-84	Gm48623
ENSMUSG00000020089	0.103179	6.22938e-89	Ppa1
ENSMUSG00000021809	0.102955	3.07002e-99	Nudt13
ENSMUSG00000048489	0.101188	3.42399e-115	Depp1
ENSMUSG00000002781	0.100483	3.49179e-75	Tmem143
ENSMUSG00000031889	0.100186	1.21669e-52	D230025D16Rik
ENSMUSG00000056019	0.0991256	1.39838e-33	Zfp709
ENSMUSG00000040843	0.0983391	3.79086e-14	Tiprl
ENSMUSG00000041912	0.0981592	6.4503e-213	Tdrkh
ENSMUSG00000039552	0.098099	8.99137e-108	Rsph4a
ENSMUSG00000028975	0.0968795	3.16922e-21	Pex14
ENSMUSG00000029111	0.0960944	1.06278e-11	Nelfa
ENSMUSG00000046668	0.096053	9.38438e-184	Cxxc5
ENSMUSG00000006299	0.0958575	2.07639e-30	Aamp
ENSMUSG00000047242	0.0956649	7.3458e-67	Taf9b
ENSMUSG00000029088	0.0943754	6.98783e-87	Kcnip4
ENSMUSG00000042787	0.0929883	1.04643e-22	Exog
ENSMUSG00000075040	0.092726	1.47568e-20	Zfp408
ENSMUSG00000062691	0.0916488	7.84446e-183	Cebpzos
ENSMUSG00000022525	0.0912979	5.39163e-27	Plaat1
ENSMUSG00000113722	0.0910896	1.41995e-142	Snhg10
ENSMUSG00000041124	0.0902902	8.84335e-128	Msantd4
ENSMUSG00000040462	0.0901281	5.48082e-65	Os9
ENSMUSG00000020577	0.0900474	3.03788e-306	Tspan13
ENSMUSG00000028607	0.0883605	8.0813e-109	Cpt2
ENSMUSG00000115109	0.0881944	7.57524e-22	Gm49032
ENSMUSG00000097163	0.0879778	3.18657e-08	BC051077
ENSMUSG00000056812	0.0878602	0	St8sia3
ENSMUSG00000028603	0.0871379	1.23305e-42	Scp2
ENSMUSG00000039431	0.0865573	0	Mtmr7
ENSMUSG00000049957	0.0848435	7.90288e-12	Ccdc137
ENSMUSG00000078546	0.0844848	2.75011e-28	Zfp995
ENSMUSG00000014177	0.0843191	5.17623e-258	Tvp23b
ENSMUSG00000033065	0.0833589	2.70066e-144	Pfkm
ENSMUSG00000048826	0.0832663	2.14167e-142	Dact2
ENSMUSG00000043290	0.0827752	5.29453e-17	Zfp784
ENSMUSG00000074682	0.0822042	1.52836e-199	Zcchc3
ENSMUSG00000008226	0.0819112	1.64019e-170	Scrn3
ENSMUSG00000043518	0.08009	2.26365e-247	Rai2
ENSMUSG00000024588	0.0792913	1.42289e-63	Fech
ENSMUSG00000069835	0.0792638	9.742e-165	Sat2
ENSMUSG00000035601	0.0791845	5.25908e-16	Trmt10b
ENSMUSG00000021464	0.0785419	4.17184e-143	Ror2
ENSMUSG00000097536	0.0782539	1.82837e-27	2610037D02Rik
ENSMUSG00000032297	0.0781013	0	Celf6
ENSMUSG00000001942	0.0770578	5.67595e-29	Siae
ENSMUSG00000045411	0.0770399	5.70928e-29	2410002F23Rik
ENSMUSG00000025169	0.0769225	1.34665e-83	Ogfod3
ENSMUSG00000035183	0.0767441	6.05126e-114	Slc24a5
ENSMUSG00000050138	0.0766121	8.90181e-255	Kcnk12
ENSMUSG00000043463	0.0760079	1.26741e-97	Rab9b
ENSMUSG00000036980	0.0760074	3.96533e-21	Taf6
ENSMUSG00000058402	0.0753716	5.03031e-11	Zfp420
ENSMUSG00000080316	0.0748757	2.3012e-115	Spaca6
ENSMUSG00000019689	0.0748513	1.00274e-71	Fmc1
ENSMUSG00000029729	0.0743229	3.69692e-52	Zkscan1
ENSMUSG00000051499	0.0742411	1.30876e-29	Zfp786
ENSMUSG00000036615	0.0727018	8.6877e-30	Rfxap
ENSMUSG00000040124	0.0723206	1.1923e-23	Gorab
ENSMUSG00000035125	0.071389	1.567e-14	Gcfc2
ENSMUSG00000015879	0.0711517	1.17492e-127	Fam184b
ENSMUSG00000070923	0.0709161	2.14506e-191	Klhl9
ENSMUSG00000022571	0.0707813	8.69641e-54	Pycrl
ENSMUSG00000016541	0.0705902	9.98307e-187	Atxn10
ENSMUSG00000022722	0.0693602	5.53267e-217	Arl6
ENSMUSG00000085776	0.0679984	1.83327e-57	5430402O13Rik
ENSMUSG00000105851	0.0675088	1.6006e-57	9130604C24Rik
ENSMUSG00000014980	0.0650137	7.69022e-58	Tsen15
ENSMUSG00000013643	0.0648764	4.31231e-15	Lypd8
ENSMUSG00000072969	0.0642173	4.31169e-37	Armcx5
ENSMUSG00000027575	0.0631302	1.36913e-108	Arfgap1
ENSMUSG00000066170	0.0625981	4.24389e-42	E230001N04Rik
ENSMUSG00000048310	0.0604751	1.91519e-18	Pskh1
ENSMUSG00000049339	0.0600148	6.0498e-153	Retreg2
ENSMUSG00000018651	0.0596759	6.27457e-32	Tada2a
ENSMUSG00000027223	0.0594812	0	Mapk8ip1
ENSMUSG00000023284	0.0580137	2.54094e-35	Zfp605
ENSMUSG00000017286	0.0577066	1.47011e-50	Glod4
ENSMUSG00000042082	0.0576057	1.25747e-239	Arsb
ENSMUSG00000020659	0.0571794	8.25907e-27	Cbll1
ENSMUSG00000055430	0.0571756	1.27584e-298	Nap1l5
ENSMUSG00000029621	0.056859	3.72666e-236	Arpc1a
ENSMUSG00000103567	0.0565123	9.06322e-95	Pcdhga5
ENSMUSG00000060579	0.0561605	1.26864e-170	Fhit
ENSMUSG00000021087	0.0550585	9.83858e-159	Rtn1
ENSMUSG00000030161	0.0547287	1.22782e-226	Gabarapl1
ENSMUSG00000035297	0.0546275	2.8569e-29	Cops4
ENSMUSG00000101225	0.0537574	3.03685e-18	1700008J07Rik
ENSMUSG00000022884	0.0535156	2.61895e-53	Eif4a2
ENSMUSG00000018287	0.0533602	1.69811e-36	Spag7
ENSMUSG00000028102	0.0532876	2.10709e-26	Pex11b
ENSMUSG00000036561	0.0532176	9.22668e-37	Ppp6r2
ENSMUSG00000028251	0.0530561	1.00317e-111	Tstd3
ENSMUSG00000027165	0.052971	1.15587e-186	Iftap
ENSMUSG00000025237	0.0523706	2.6453e-172	Parp6
ENSMUSG00000035868	0.0519426	9.96751e-62	Zfp983
ENSMUSG00000022404	0.0515711	3.76682e-52	Slc25a17
ENSMUSG00000112117	0.0515254	3.57602e-95	Rmst
ENSMUSG00000086141	0.0504708	3.33026e-111	9030622O22Rik
ENSMUSG00000031295	0.0503245	8.99569e-25	Phka2
ENSMUSG00000022677	0.0495146	7.96345e-87	Cep20
ENSMUSG00000089857	0.0492491	7.65895e-36	Zfp882
ENSMUSG00000025264	0.0489532	1.58372e-80	Tsr2
ENSMUSG00000022307	0.048892	5.10968e-49	Oxr1
ENSMUSG00000027742	0.046334	3.10235e-113	Cog6
ENSMUSG00000040407	0.0459501	2.21392e-124	Akap9
ENSMUSG00000029319	0.0452617	6.66074e-52	Coq2
ENSMUSG00000019761	0.0447784	5.69993e-213	Krt10
ENSMUSG00000026172	0.0447047	7.75004e-15	Bcs1l
ENSMUSG00000020801	0.0441224	1.99143e-40	Med31
ENSMUSG00000068740	0.0439964	2.54614e-178	Celsr2
ENSMUSG00000032940	0.0432288	3.6399e-85	Rbm11
ENSMUSG00000033760	0.0431019	9.31693e-25	Rbm4b
ENSMUSG00000090110	0.0425889	5.8993e-20	Cmc4
ENSMUSG00000006906	0.0422446	7.53231e-32	Stambp
ENSMUSG00000021973	0.0414159	1.73402e-25	Micu2
ENSMUSG00000010110	0.0413495	2.82239e-24	Stx5a
ENSMUSG00000029130	0.0398312	7.17182e-151	Rnf32
ENSMUSG00000080727	0.0396318	4.63448e-64	C920021L13Rik
ENSMUSG00000011114	0.0396003	2.29412e-71	Tbrg1
ENSMUSG00000038286	0.0395572	2.39514e-190	Bphl
ENSMUSG00000023019	0.0392385	8.89672e-208	Gpd1
ENSMUSG00000061898	0.0382497	2.79253e-05	Rbak
ENSMUSG00000035540	0.0380617	6.04233e-133	Gc
ENSMUSG00000048997	0.0371259	1.87403e-05	Atxn7l2
ENSMUSG00000005882	0.0370259	2.35023e-24	Uqcc1
ENSMUSG00000021494	0.0365446	3.46554e-88	Ddx41
ENSMUSG00000020359	0.0357113	1.20773e-24	Phykpl
ENSMUSG00000097166	0.0349307	3.72089e-18	9330179D12Rik
ENSMUSG00000037710	0.0349003	2.02854e-288	Cisd1
ENSMUSG00000002617	0.034761	8.9169e-20	Zfp40
ENSMUSG00000008450	0.0342701	0.0402302	Nutf2
ENSMUSG00000053411	0.0338615	7.39005e-31	Cbx7
ENSMUSG00000029185	0.0338613	1.17915e-298	Fam114a1
ENSMUSG00000039615	0.0338312	6.81301e-131	Stub1
ENSMUSG00000037025	0.0330019	0	Foxa2
ENSMUSG00000004945	0.0329662	1.34868e-57	Tmem242
ENSMUSG00000020705	0.0329652	7.0016e-24	Ddx42
ENSMUSG00000033096	0.0326353	6.56417e-34	Apmap
ENSMUSG00000020010	0.032135	7.29395e-24	Vnn3
ENSMUSG00000060904	0.0313852	2.67454e-140	Arl1
ENSMUSG00000062743	0.0309178	3.52899e-07	Zfp677
ENSMUSG00000059897	0.0303077	1.73357e-17	Zfp930
ENSMUSG00000051146	0.0296044	0	Camk2n2
ENSMUSG00000030177	0.029403	1.17849e-06	Ccdc77
ENSMUSG00000086527	0.0284867	7.95378e-15	Gm15856
ENSMUSG00000097911	0.0277428	3.49484e-71	Gm26691
ENSMUSG00000055197	0.027664	1.14486e-185	Fev
ENSMUSG00000072809	0.0275499	1.95761e-83	9330160F10Rik
ENSMUSG00000034071	0.0267851	1.3006e-34	Zfp551
ENSMUSG00000055707	0.0266381	6.40564e-58	Klhl26
ENSMUSG00000068580	0.0264316	2.11469e-32	Zfyve19
ENSMUSG00000055862	0.0253916	1.47473e-76	Izumo4
ENSMUSG00000021748	0.0251705	4.53933e-26	Pdhb
ENSMUSG00000031950	0.0242685	1.83109e-171	Gabarapl2
ENSMUSG00000034639	0.0239972	1.28363e-17	Setmar
ENSMUSG00000078435	0.0234887	2.82485e-69	AU041133
ENSMUSG00000047514	0.0231604	5.08494e-49	Tspyl1
ENSMUSG00000029524	0.0231338	1.52533e-34	Sirt4
ENSMUSG00000068040	0.0227075	2.47492e-61	Tm9sf4
ENSMUSG00000039182	0.0224057	2.48235e-57	AW209491
ENSMUSG00000030614	0.0222779	1.32658e-21	Tmem126b
ENSMUSG00000047187	0.0222123	7.15704e-96	Rab2a
ENSMUSG00000027823	0.0207839	2.96715e-40	Gmps
ENSMUSG00000036167	0.0201739	4.04195e-12	Pphln1
ENSMUSG00000021916	0.0194064	2.01666e-150	Glt8d1
ENSMUSG00000039693	0.0189919	6.79122e-154	Msantd3
ENSMUSG00000112964	0.0187224	5.02395e-11	E430024I08Rik
ENSMUSG00000040412	0.0183679	0	Elapor1
ENSMUSG00000028243	0.0179939	1.32572e-25	Ubxn2b
ENSMUSG00000028795	0.0178803	1.81026e-40	Ccdc28b
ENSMUSG00000024535	0.0172844	2.29458e-215	Snx24
ENSMUSG00000030960	0.0172681	4.42322e-28	Eef1akmt2
ENSMUSG00000028347	0.017231	7.39837e-51	Tmeff1
ENSMUSG00000021062	0.016781	1.36407e-58	Rab15
ENSMUSG00000038828	0.0165485	2.89061e-57	Tmem214
ENSMUSG00000020544	0.0164152	2.41106e-09	Cox11
ENSMUSG00000024667	0.0154272	2.26713e-108	Tmem216
ENSMUSG00000090035	0.0153078	1.28514e-33	Galnt4
ENSMUSG00000055424	0.0152025	5.60355e-12	Gm9970
ENSMUSG00000070705	0.01514	1.33087e-51	Eid2b
ENSMUSG00000031796	0.0150429	3.34483e-144	Cfap20
ENSMUSG00000052656	0.0146171	3.24078e-79	Rnf103
ENSMUSG00000043165	0.0144368	2.50479e-56	Lor
ENSMUSG00000021548	0.014241	3.53459e-23	Ccnh
ENSMUSG00000034732	0.0137472	3.01441e-58	Pabpc5
ENSMUSG00000071540	0.0130668	1.93049e-22	3425401B19Rik
ENSMUSG00000004035	0.0128702	2.51506e-101	Gstm7
ENSMUSG00000034303	0.0121295	3.29092e-12	Ccdc15
ENSMUSG00000062931	0.0116861	2.2529e-187	Zfp938
ENSMUSG00000038520	0.0115756	9.34033e-13	Tbc1d17
ENSMUSG00000031353	0.0108797	1.64871e-82	Rbbp7
ENSMUSG00000024875	0.0108339	1.60749e-46	Yif1a
ENSMUSG00000029727	0.00978001	6.71166e-98	Cyp3a13
ENSMUSG00000035953	0.00964043	3.22655e-70	Pip4p1
ENSMUSG00000091183	0.00952844	1.78397e-14	Gm5141
ENSMUSG00000024592	0.00902459	2.51694e-30	C330018D20Rik
ENSMUSG00000073633	0.00854004	2.27167e-148	Fbxo36
ENSMUSG00000078779	0.00839061	9.13473e-17	Zfp59
ENSMUSG00000052369	0.00775754	0	Tmem106c
ENSMUSG00000007777	0.00757706	2.23502e-176	0610009B22Rik
ENSMUSG00000037306	0.00683337	1.75229e-120	Man1c1
ENSMUSG00000031310	0.00585048	5.97859e-27	Zmym3
ENSMUSG00000024797	0.00574931	8.76402e-113	Vps51
ENSMUSG00000039347	0.00562467	2.41098e-260	Atp6v0e2
ENSMUSG00000061474	0.00532239	1.45284e-51	Mrps36
ENSMUSG00000015937	0.00420593	2.36903e-132	Macroh2a1
ENSMUSG00000049295	0.00412082	2.48483e-86	Zfp219
ENSMUSG00000042992	0.00408863	1.07665e-24	Borcs5
ENSMUSG00000007036	0.00312803	3.73059e-100	Abhd16a
ENSMUSG00000021252	0.0028054	1.202e-34	Erg28
ENSMUSG00000030401	0.00252459	1.47066e-211	Rtn2
ENSMUSG00000050043	0.0024703	2.32436e-20	Tmx2
ENSMUSG00000095315	0.00160009	8.66706e-09	Gm10130
ENSMUSG00000021460	0.00157604	3.74925e-111	Auh
ENSMUSG00000031601	0.000938932	1.64869e-137	Cnot7
ENSMUSG00000039917	0.000466242	2.38917e-131	Rhbdd2
ENSMUSG00000030245	7.64485e-05	1.51663e-120	Golt1b
ENSMUSG00000032425	2.46724e-05	1.55675e-42	Zfp949
ENSMUSG00000042616	0	1.13551e-117	Oscp1
ENSMUSG00000042607	0	2.38756e-23	Asb4
ENSMUSG00000040552	0	2.20169e-125	C3ar1
ENSMUSG00000042608	0	6.49158e-52	Stk40
ENSMUSG00000042369	0	2.86747e-12	Rbm45
ENSMUSG00000042613	0	2.18016e-81	Pbxip1
ENSMUSG00000042453	0	2.70655e-18	Reln
ENSMUSG00000042622	0	9.41601e-44	Maff
ENSMUSG00000042605	0	1.85048e-72	Atxn2
ENSMUSG00000042364	0	1.52952e-32	Snx18
ENSMUSG00000042625	0	4.41832e-24	Safb2
ENSMUSG00000042626	0	3.75652e-49	Shc1
ENSMUSG00000042628	0	4.07028e-07	Zfyve1
ENSMUSG00000042632	0	5.61975e-171	Pla2g6
ENSMUSG00000040651	0	1.05636e-32	Tasor
ENSMUSG00000042606	0	4.8544e-10	Hirip3
ENSMUSG00000042371	0	4.21843e-25	Slc5a10
ENSMUSG00000042599	0	2.72462e-50	Kdm7a
ENSMUSG00000040649	0	1.63704e-120	Rimklb
ENSMUSG00000040557	0	3.24053e-83	Mettl27
ENSMUSG00000042570	0	4.48542e-48	Mier2
ENSMUSG00000042572	0	1.85919e-18	Ube2q1
ENSMUSG00000042390	0	6.68427e-15	Gatad2b
ENSMUSG00000042579	0	7.94346e-16	4632404H12Rik
ENSMUSG00000042389	0	7.76378e-18	Tsen2
ENSMUSG00000042388	0	1.62205e-22	Dlgap3
ENSMUSG00000042589	0	2.15641e-150	Cux2
ENSMUSG00000042638	0	5.62589e-35	Gucy2c
ENSMUSG00000042385	0	1.58451e-36	Gzmk
ENSMUSG00000042590	0	0	Ipo11
ENSMUSG00000042380	0	2.47756e-120	Smim12
ENSMUSG00000042594	0	1.57948e-295	Sh2b3
ENSMUSG00000042595	0	1.17055e-11	Fam199x
ENSMUSG00000042379	0	1.0032e-237	Esm1
ENSMUSG00000042377	0	4.46964e-53	Fam83g
ENSMUSG00000040549	0	4.63228e-24	Ckap5
ENSMUSG00000042642	0	4.84311e-20	Flad1
ENSMUSG00000042363	0	4.46262e-78	Lgalsl
ENSMUSG00000042333	0	6.32964e-18	Tnfrsf14
ENSMUSG00000040548	0	4.65874e-08	Tex2
ENSMUSG00000040543	0	3.34554e-47	Pitpnm3
ENSMUSG00000042348	0	5.99258e-67	Arl15
ENSMUSG00000040653	0	5.57378e-31	Ppp1r14c
ENSMUSG00000042345	0	2.20237e-43	Ubash3a
ENSMUSG00000042340	0	5.36332e-141	Ctf1
ENSMUSG00000042682	0	7.63739e-59	Selenok
ENSMUSG00000042350	0	1.30164e-34	Arel1
ENSMUSG00000042684	0	3.48378e-28	Npl
ENSMUSG00000042331	0	1.09991e-56	Specc1
ENSMUSG00000042328	0	1.82744e-08	Hps4
ENSMUSG00000042686	0	1.43962e-32	Jph1
ENSMUSG00000040537	0	1.23263e-100	Adam22
ENSMUSG00000040532	0	8.97249e-64	Abhd11
ENSMUSG00000042349	0	3.86433e-44	Ikbke
ENSMUSG00000042680	0	6.2369e-34	Garem1
ENSMUSG00000040652	0	1.25709e-149	Oaz2
ENSMUSG00000042655	0	0	Shisal2b
ENSMUSG00000040648	0	3.22391e-31	Ppip5k2
ENSMUSG00000042359	0	1.90438e-184	Osbpl6
ENSMUSG00000042644	0	1.59591e-39	Itpr3
ENSMUSG00000042647	0	3.15515e-21	Acad12
ENSMUSG00000042650	0	2.85105e-23	Alkbh5
ENSMUSG00000042357	0	1.92682e-41	Gjb5
ENSMUSG00000042659	0	1.22199e-14	Arrdc4
ENSMUSG00000042677	0	1.48381e-113	Zc3h12a
ENSMUSG00000042354	0	1.9477e-13	Gnl3
ENSMUSG00000042660	0	1.34089e-12	Wdr55
ENSMUSG00000042670	0	8.62013e-138	Immp1l
ENSMUSG00000042672	0	4.45394e-19	Dcst1
ENSMUSG00000042675	0	1.68056e-11	Ypel3
ENSMUSG00000042351	0	8.58348e-126	Grap2
ENSMUSG00000042569	0	2.24006e-07	Dhrs7b
ENSMUSG00000040560	0	3.99202e-41	Wdr7
ENSMUSG00000042564	0	5.85657e-62	Fam227a
ENSMUSG00000042429	0	7.46502e-33	Adora1
ENSMUSG00000042428	0	1.20733e-110	Mgat3
ENSMUSG00000040596	0	4.32304e-42	Pogk
ENSMUSG00000042688	0	2.23362e-17	Mapk6
ENSMUSG00000042426	0	1.22129e-07	Dhx29
ENSMUSG00000040594	0	5.73244e-31	Ranbp17
ENSMUSG00000042492	0	1.05853e-07	Tbc1d10b
ENSMUSG00000042496	0	3.53865e-08	Prdm10
ENSMUSG00000042423	0	7.85287e-14	Fbrs
ENSMUSG00000040592	0	1.46921e-137	Cd79b
ENSMUSG00000040591	0	5.41378e-69	1110051M20Rik
ENSMUSG00000042419	0	9.0443e-35	Nfkbil1
ENSMUSG00000040586	0	2.37412e-45	Ofd1
ENSMUSG00000040616	0	1.92217e-82	Tmem51
ENSMUSG00000042500	0	1.22592e-17	Ago4
ENSMUSG00000040618	0	9.63955e-87	Pck2
ENSMUSG00000042487	0	8.03502e-09	Leo1
ENSMUSG00000042436	0	3.29218e-95	Mfap4
ENSMUSG00000042505	0	4.14401e-08	Sdhaf3
ENSMUSG00000040599	0	4.25617e-09	Mis12
ENSMUSG00000040605	0	1.88927e-131	Bace2
ENSMUSG00000040606	0	5.96439e-60	Kazn
ENSMUSG00000040612	0	5.80388e-76	Ildr2
ENSMUSG00000042462	0	3.10565e-112	Dctpp1
ENSMUSG00000042472	0	6.00049e-05	Zfp410
ENSMUSG00000042447	0	5.85629e-06	Mios
ENSMUSG00000040600	0	2.56183e-15	Eps8l3
ENSMUSG00000042446	0	4.41936e-68	Zmym4
ENSMUSG00000042473	0	1.00339e-61	Tbc1d8b
ENSMUSG00000042474	0	1.19472e-46	Fcmr
ENSMUSG00000040613	0	1.28799e-59	Apobec1
ENSMUSG00000042476	0	4.52017e-43	Abcb4
ENSMUSG00000042444	0	1.47018e-23	Mindy2
ENSMUSG00000042485	0	1.62153e-150	Mustn1
ENSMUSG00000042439	0	2.09493e-110	Zfp532
ENSMUSG00000042502	0	5.78536e-84	Cd2bp2
ENSMUSG00000042506	0	1.07622e-45	Usp22
ENSMUSG00000042460	0	3.76209e-74	C1galt1
ENSMUSG00000042532	0	9.77733e-222	Golga7b
ENSMUSG00000042535	0	1.15844e-15	Gtpbp1
ENSMUSG00000042401	0	2.72818e-15	Crtac1
ENSMUSG00000042396	0	5.02715e-51	Rbm7
ENSMUSG00000040564	0	8.72764e-72	Apoc1
ENSMUSG00000042540	0	3.44915e-63	Acot5
ENSMUSG00000042541	0	5.36342e-35	Sem1
ENSMUSG00000042548	0	3.72226e-10	Asxl1
ENSMUSG00000040563	0	1.25813e-111	Plppr2
ENSMUSG00000040627	0	8.49786e-10	Aicda
ENSMUSG00000040631	0	5.32732e-208	Dok4
ENSMUSG00000042549	0	9.95334e-09	Map2k3os
ENSMUSG00000040640	0	1.1651e-84	Erc2
ENSMUSG00000040562	0	3.29071e-132	Gstm2
ENSMUSG00000042557	0	2.02142e-12	Sin3a
ENSMUSG00000042558	0	3.10891e-07	Adprs
ENSMUSG00000040565	0	4.90782e-20	Btaf1
ENSMUSG00000042404	0	4.31946e-74	Dennd4b
ENSMUSG00000042507	0	9.1463e-13	Mideas
ENSMUSG00000040569	0	6.81039e-14	Slc26a7
ENSMUSG00000042508	0	7.05365e-10	Dmtf1
ENSMUSG00000040584	0	1.78155e-75	Abcb1a
ENSMUSG00000042510	0	5.55795e-108	AA986860
ENSMUSG00000040570	0	2.4522e-69	Rundc3b
ENSMUSG00000040620	0	3.81277e-11	Dhx33
ENSMUSG00000042417	0	2.15143e-31	Ccno
ENSMUSG00000042410	0	3.89513e-40	Agps
ENSMUSG00000040621	0	7.24834e-17	Gemin8
ENSMUSG00000042408	0	2.95545e-13	Zmym6
ENSMUSG00000042520	0	1.64188e-49	Ubap2l
ENSMUSG00000042523	0	7.66377e-158	Dnal1
ENSMUSG00000040624	0	8.35978e-99	Plekhg1
ENSMUSG00000042406	0	1.76197e-36	Atf4
ENSMUSG00000042524	0	1.89734e-90	Sun2
ENSMUSG00000042529	0	8.55598e-51	Kcnj12
ENSMUSG00000042489	0	1.6692e-48	Clspn
ENSMUSG00000040502	0	4.95995e-161	Marchf9
ENSMUSG00000040528	0	2.84041e-84	Milr1
ENSMUSG00000043388	0	2.10301e-178	Tmem130
ENSMUSG00000043313	0	3.59607e-21	Pcdhb19
ENSMUSG00000040410	0	2.90667e-15	Fbxl4
ENSMUSG00000043333	0	1.45268e-49	Rhbdl2
ENSMUSG00000043336	0	3.86832e-260	Filip1l
ENSMUSG00000043342	0	6.28744e-12	Hoxd9
ENSMUSG00000043366	0	9.22103e-61	Olfr78
ENSMUSG00000040405	0	5.40549e-11	Havcr1
ENSMUSG00000043372	0	1.17796e-21	Hexim2
ENSMUSG00000043384	0	2.97707e-288	Gprasp1
ENSMUSG00000040396	0	2.9517e-25	Abhd13
ENSMUSG00000043391	0	1.11572e-89	2510009E07Rik
ENSMUSG00000043301	0	2.78711e-233	Kcnj6
ENSMUSG00000043398	0	3.73615e-31	Gpr135
ENSMUSG00000043411	0	4.4102e-38	Usp48
ENSMUSG00000040390	0	3.50346e-18	Map3k10
ENSMUSG00000043415	0	8.58658e-72	Otud1
ENSMUSG00000043419	0	1.11473e-116	Rnf227
ENSMUSG00000043421	0	5.223e-49	Hilpda
ENSMUSG00000040389	0	4.16569e-39	Wdr47
ENSMUSG00000043424	0	3.10202e-08	Eif3j2
ENSMUSG00000040387	0	2.44296e-166	Klhl32
ENSMUSG00000040385	0	3.92933e-113	Ppp1ca
ENSMUSG00000043311	0	9.59418e-07	D17H6S53E
ENSMUSG00000043300	0	7.78359e-65	B3galnt1
ENSMUSG00000042694	0	1.91685e-53	Stn1
ENSMUSG00000040415	0	3.52287e-234	Dtx3
ENSMUSG00000040429	0	6.53459e-18	Mterf1a
ENSMUSG00000043153	0	2.61554e-34	Crppa
ENSMUSG00000043154	0	1.68719e-76	Ppp2r3a
ENSMUSG00000043157	0	7.4703e-43	Arl11
ENSMUSG00000043162	0	3.17607e-20	Pyurf
ENSMUSG00000043164	0	2.28536e-25	Tmem212
ENSMUSG00000040428	0	1.60571e-30	Plekha4
ENSMUSG00000040423	0	1.14518e-28	Rc3h1
ENSMUSG00000043183	0	1.7792e-08	Simc1
ENSMUSG00000043190	0	1.33693e-95	Rfesd
ENSMUSG00000043207	0	1.26488e-54	Zmpste24
ENSMUSG00000043289	0	2.04459e-22	Mei4
ENSMUSG00000043241	0	1.51111e-48	Upf2
ENSMUSG00000043243	0	2.07989e-42	Niban3
ENSMUSG00000043251	0	7.21493e-175	Exoc3l
ENSMUSG00000043257	0	1.40657e-19	Pigv
ENSMUSG00000040414	0	7.80589e-32	Slc25a28
ENSMUSG00000043259	0	1.95278e-78	Fam13c
ENSMUSG00000043262	0	1.5386e-05	Uevld
ENSMUSG00000043263	0	1.57614e-132	Ifi209
ENSMUSG00000043279	0	2.26545e-54	Trim56
ENSMUSG00000043284	0	5.28414e-36	Tmem11
ENSMUSG00000043432	0	1.27038e-18	Leng9
ENSMUSG00000040383	0	1.01545e-33	Aqr
ENSMUSG00000040374	0	3.9803e-24	Pex2
ENSMUSG00000043621	0	3.64951e-124	Ubxn10
ENSMUSG00000040350	0	2.39289e-34	Trim7
ENSMUSG00000043587	0	4.57463e-106	Pxylp1
ENSMUSG00000040345	0	5.95254e-114	Arhgap9
ENSMUSG00000043592	0	4.35815e-27	Unc5cl
ENSMUSG00000040339	0	1.82315e-176	Fam102b
ENSMUSG00000043602	0	3.97907e-15	Zfp3
ENSMUSG00000040331	0	4.99655e-12	Nsmce4a
ENSMUSG00000043613	0	5.47424e-46	Mmp3
ENSMUSG00000040329	0	4.43372e-67	Il7
ENSMUSG00000043614	0	1.63654e-183	Vps37d
ENSMUSG00000043629	0	7.78541e-238	1700019D03Rik
ENSMUSG00000040370	0	2.36556e-77	Etfrf1
ENSMUSG00000040328	0	2.12165e-29	Olfr56
ENSMUSG00000043639	0	1.0051e-37	Rbm20
ENSMUSG00000043648	0	5.97757e-20	Pld6
ENSMUSG00000043664	0	8.5452e-25	Tmem221
ENSMUSG00000040327	0	3.30454e-30	Cul9
ENSMUSG00000040325	0	1.96125e-10	Dcaf1
ENSMUSG00000043668	0	2.21069e-245	Tox3
ENSMUSG00000043670	0	1.09085e-52	Diras1
ENSMUSG00000043671	0	7.08557e-09	Dpy19l3
ENSMUSG00000043673	0	3.77497e-58	Kcns3
ENSMUSG00000043572	0	5.82731e-10	Pars2
ENSMUSG00000040351	0	4.72887e-26	Ankib1
ENSMUSG00000040354	0	8.73556e-28	Mars1
ENSMUSG00000040356	0	5.51498e-08	Skiv2l
ENSMUSG00000043445	0	6.92668e-43	Pgp
ENSMUSG00000043448	0	2.28873e-20	Gjc2
ENSMUSG00000043456	0	7.30689e-57	Zfp536
ENSMUSG00000043458	0	8.45757e-17	Pcdhb12
ENSMUSG00000043461	0	6.43974e-14	Sptssb
ENSMUSG00000040365	0	7.61793e-25	Trim41
ENSMUSG00000043467	0	2.28873e-08	Zbtb37
ENSMUSG00000043468	0	1.06524e-25	Adam30
ENSMUSG00000043487	0	1.10629e-44	Acot6
ENSMUSG00000043488	0	4.09285e-13	Frmd8os
ENSMUSG00000040364	0	3.31258e-28	Sec1
ENSMUSG00000043505	0	1.41456e-104	Gimap5
ENSMUSG00000040363	0	1.88203e-35	Bcor
ENSMUSG00000043510	0	1.17063e-71	Hscb
ENSMUSG00000040359	0	1.35999e-54	Ufl1
ENSMUSG00000043531	0	1.49963e-36	Sorcs1
ENSMUSG00000043535	0	9.51066e-58	Setx
ENSMUSG00000043541	0	2.09242e-18	Casc1
ENSMUSG00000043542	0	1.5431e-104	Zc2hc1a
ENSMUSG00000043556	0	1.41322e-214	Fbxl7
ENSMUSG00000043557	0	2.69238e-17	Mdga1
ENSMUSG00000043140	0	2.18547e-09	Tmem186
ENSMUSG00000043102	0	3.89959e-32	Qrfp
ENSMUSG00000043099	0	2.8766e-134	Hic1
ENSMUSG00000042784	0	4.06068e-110	Muc1
ENSMUSG00000042751	0	5.29738e-44	Nmnat2
ENSMUSG00000040488	0	7.86978e-103	Ltbp4
ENSMUSG00000042757	0	1.80566e-80	Tmem108
ENSMUSG00000042759	0	5.7321e-70	Apobr
ENSMUSG00000042761	0	1.93515e-28	Mrap2
ENSMUSG00000040483	0	1.51197e-65	Xaf1
ENSMUSG00000042763	0	4.96141e-98	Maneal
ENSMUSG00000042766	0	5.75941e-88	Trim46
ENSMUSG00000042770	0	3.16714e-73	Hebp1
ENSMUSG00000042772	0	6.64577e-19	Smg7
ENSMUSG00000040482	0	0.000253055	Dxo
ENSMUSG00000042812	0	1.75193e-130	Foxf1
ENSMUSG00000040481	0	5.29937e-34	Bptf
ENSMUSG00000042790	0	2.09761e-13	Rnf214
ENSMUSG00000040479	0	4.80094e-45	Dgkz
ENSMUSG00000042793	0	1.44932e-15	Lgr6
ENSMUSG00000042797	0	1.42983e-68	Aqp11
ENSMUSG00000042804	0	1.35049e-77	Gpr153
ENSMUSG00000040473	0	8.31326e-38	Cfap69
ENSMUSG00000042807	0	9.00926e-183	Hecw2
ENSMUSG00000042808	0	4.51171e-133	Gpx2
ENSMUSG00000040472	0	1.47219e-16	Rabggta
ENSMUSG00000042750	0	0	Bex2
ENSMUSG00000042747	0	9.70139e-122	Krtcap2
ENSMUSG00000040498	0	3.04624e-66	Igsf23
ENSMUSG00000042745	0	4.65728e-110	Id1
ENSMUSG00000040525	0	2.08709e-111	Cblc
ENSMUSG00000042699	0	3.01891e-12	Dhx9
ENSMUSG00000042700	0	7.51508e-51	Sipa1l1
ENSMUSG00000042705	0	1.31913e-32	Commd10
ENSMUSG00000042709	0	9.27569e-11	Atpaf2
ENSMUSG00000042712	0	0	Tceal9
ENSMUSG00000042719	0	1.30688e-19	Naa25
ENSMUSG00000040524	0	2.07292e-11	Zfp609
ENSMUSG00000042724	0	2.60123e-11	Map3k9
ENSMUSG00000040521	0	1.24838e-05	Tsfm
ENSMUSG00000042726	0	5.4223e-43	Trafd1
ENSMUSG00000040520	0	1.37751e-26	Manea
ENSMUSG00000042729	0	1.73696e-15	Wdr74
ENSMUSG00000042734	0	2.05051e-107	Ttc9
ENSMUSG00000042737	0	1.31849e-85	Dpm3
ENSMUSG00000042742	0	5.7504e-17	Bmt2
ENSMUSG00000042743	0	9.90762e-47	Sgtb
ENSMUSG00000040511	0	1.28749e-168	Pvr
ENSMUSG00000040506	0	5.12604e-07	Ambra1
ENSMUSG00000042320	0	0.00535629	Prox2
ENSMUSG00000042744	0	1.40883e-20	Hectd4
ENSMUSG00000042810	0	7.87219e-26	Krba1
ENSMUSG00000042814	0	1.3531e-65	Mcts2
ENSMUSG00000040430	0	9.60385e-183	Pitpnc1
ENSMUSG00000043061	0	5.72819e-24	Tmem18
ENSMUSG00000040455	0	5.55394e-28	Usp45
ENSMUSG00000040451	0	4.99504e-37	Sgms1
ENSMUSG00000043013	0	1.29863e-57	Onecut1
ENSMUSG00000043015	0	1.66222e-21	Nemp2
ENSMUSG00000040447	0	3.95607e-141	Spns2
ENSMUSG00000043017	0	5.58613e-133	Ptgir
ENSMUSG00000040446	0	6.37842e-30	Rprd1a
ENSMUSG00000043019	0	1.84805e-70	Edem3
ENSMUSG00000043051	0	3.26781e-16	Disc1
ENSMUSG00000043059	0	2.99125e-07	Zfp513
ENSMUSG00000043065	0	7.15239e-12	Spice1
ENSMUSG00000042817	0	4.86986e-76	Flt3
ENSMUSG00000043067	0	3.88036e-139	Dpy19l1
ENSMUSG00000040441	0	2.65183e-30	Slc26a10
ENSMUSG00000040435	0	8.52755e-17	Ppp1r15a
ENSMUSG00000043068	0	1.56211e-103	Fam89a
ENSMUSG00000043079	0	2.76424e-151	Synpo
ENSMUSG00000043085	0	7.17505e-47	Tmem82
ENSMUSG00000043088	0	7.3173e-132	Il17re
ENSMUSG00000043090	0	9.01645e-26	Zfp866
ENSMUSG00000043091	0	3.52053e-77	Tuba1c
ENSMUSG00000040433	0	4.75781e-53	Zbtb38
ENSMUSG00000040456	0	9.35876e-53	H2ap
ENSMUSG00000043008	0	1.32392e-144	Klhl6
ENSMUSG00000043004	0	8.17732e-121	Gng2
ENSMUSG00000042997	0	1.83266e-50	Nhlrc3
ENSMUSG00000042821	0	7.06217e-138	Snai1
ENSMUSG00000042831	0	4.56304e-81	Alkbh6
ENSMUSG00000040466	0	1.01517e-215	Blvrb
ENSMUSG00000040464	0	0.00591438	Gtpbp10
ENSMUSG00000042834	0	2.79433e-61	Nrep
ENSMUSG00000042842	0	5.19384e-121	Serpinb6b
ENSMUSG00000042846	0	2.12333e-40	Lrrtm3
ENSMUSG00000042851	0	1.78099e-39	Zc3h6
ENSMUSG00000042854	0	6.05526e-67	Trp53rkb
ENSMUSG00000040463	0	5.87966e-23	Mybbp1a
ENSMUSG00000042870	0	7.62902e-07	Tom1
ENSMUSG00000042873	0	4.91128e-135	Lhfpl4
ENSMUSG00000042901	0	4.70141e-59	Aida
ENSMUSG00000042903	0	1.85965e-07	Foxo4
ENSMUSG00000042918	0	2.81234e-40	Mamstr
ENSMUSG00000042942	0	3.63883e-19	Greb1l
ENSMUSG00000042961	0	1.06374e-103	Egflam
ENSMUSG00000042978	0	3.91387e-36	Sbk1
ENSMUSG00000042985	0	5.22924e-31	Upk3b
ENSMUSG00000042988	0	5.69184e-19	Notum
ENSMUSG00000040459	0	1.18615e-12	Arglu1
ENSMUSG00000042323	0	7.6241e-09	Pbrm1
ENSMUSG00000041117	0	1.02797e-129	Ccdc8
ENSMUSG00000042312	0	2.0192e-273	S100a13
ENSMUSG00000041570	0	4.16949e-76	Camsap2
ENSMUSG00000041528	0	4.83154e-14	Rnf123
ENSMUSG00000041530	0	3.72605e-09	Ago1
ENSMUSG00000041538	0	4.53188e-109	H2-Ob
ENSMUSG00000040913	0	1.36053e-21	Fbxw4
ENSMUSG00000041540	0	9.71716e-54	Sox5
ENSMUSG00000041548	0	3.15695e-184	Hspb8
ENSMUSG00000040907	0	1.60226e-26	Atp1a3
ENSMUSG00000041556	0	9.39494e-175	Fbxo2
ENSMUSG00000041559	0	9.4861e-25	Fmod
ENSMUSG00000041560	0	1.35541e-76	Nop53
ENSMUSG00000041577	0	1.56129e-65	Prelp
ENSMUSG00000041617	0	1.68361e-12	Ccdc74a
ENSMUSG00000041592	0	1.70975e-178	Sdk2
ENSMUSG00000040904	0	2.51388e-06	Gm21988
ENSMUSG00000041594	0	2.07399e-30	Tmtc4
ENSMUSG00000041598	0	1.21744e-78	Cdc42ep4
ENSMUSG00000041605	0	1.81207e-126	Inava
ENSMUSG00000040899	0	2.26412e-90	Ccr6
ENSMUSG00000040896	0	5.07256e-19	Kcnd3
ENSMUSG00000041607	0	2.75988e-316	Mbp
ENSMUSG00000041608	0	1.16097e-98	Entpd3
ENSMUSG00000040891	0	0	Foxa3
ENSMUSG00000041506	0	5.78729e-33	Rrp9
ENSMUSG00000041491	0	1.00099e-52	Cep78
ENSMUSG00000041488	0	4.4719e-69	Stx3
ENSMUSG00000041483	0	5.54241e-39	Zfp281
ENSMUSG00000041439	0	5.94811e-56	Mfsd6
ENSMUSG00000041440	0	2.29525e-25	Gk5
ENSMUSG00000041444	0	1.8072e-286	Arhgap32
ENSMUSG00000040950	0	1.4172e-93	Mgl2
ENSMUSG00000040945	0	5.25254e-29	Rcc2
ENSMUSG00000041445	0	4.35135e-290	Mmrn2
ENSMUSG00000040943	0	8.06e-24	Tet2
ENSMUSG00000040940	0	2.99144e-127	Arhgef1
ENSMUSG00000041453	0	3.8204e-159	Rpl21
ENSMUSG00000040938	0	3.25082e-265	Slc16a11
ENSMUSG00000041459	0	6.14377e-20	Tardbp
ENSMUSG00000040936	0	1.93721e-07	Ulk4
ENSMUSG00000041460	0	9.1336e-52	Cacna2d4
ENSMUSG00000040929	0	3.76261e-69	Rfx3
ENSMUSG00000041471	0	1.68738e-59	Shld2
ENSMUSG00000041477	0	4.51273e-11	Dcp1b
ENSMUSG00000041479	0	7.25439e-75	Syt15
ENSMUSG00000041481	0	1.13106e-61	Serpina3g
ENSMUSG00000040928	0	1.24961e-14	S100pbp
ENSMUSG00000041482	0	9.0141e-120	Piezo2
ENSMUSG00000040918	0	6.24136e-07	Slc19a2
ENSMUSG00000041609	0	1.47415e-37	Bicdl1
ENSMUSG00000041623	0	1.35537e-05	D11Wsu47e
ENSMUSG00000042308	0	3.09626e-12	Setd1a
ENSMUSG00000041712	0	1.10555e-45	Ubr7
ENSMUSG00000040859	0	1.44685e-51	Bsdc1
ENSMUSG00000041685	0	1.16163e-137	Fcho2
ENSMUSG00000041688	0	2.16479e-57	Amot
ENSMUSG00000041695	0	3.26861e-29	Kcnj2
ENSMUSG00000040857	0	2.52905e-46	Erf
ENSMUSG00000041697	0	1.04093e-26	Cox6a1
ENSMUSG00000041700	0	1.40173e-06	Lhfpl1
ENSMUSG00000041702	0	5.09513e-144	Btbd7
ENSMUSG00000041707	0	2.62157e-35	Tmem273
ENSMUSG00000041710	0	2.25487e-49	Trpc5
ENSMUSG00000041716	0	3.06394e-15	Gm20604
ENSMUSG00000041624	0	5.26986e-119	Gucy1a2
ENSMUSG00000040856	0	1.35039e-55	Dlk1
ENSMUSG00000041718	0	7.83168e-14	Alg13
ENSMUSG00000041720	0	1.17127e-32	Pi4ka
ENSMUSG00000041729	0	6.21705e-99	Coro2b
ENSMUSG00000041731	0	4.26722e-53	Pgm5
ENSMUSG00000041733	0	6.5035e-16	Coq5
ENSMUSG00000041734	0	1.48165e-56	Kirrel
ENSMUSG00000041736	0	1.14975e-174	Tspo
ENSMUSG00000041737	0	4.25039e-38	Tmem45b
ENSMUSG00000041740	0	3.70676e-16	Rnf10
ENSMUSG00000040860	0	4.41566e-31	Crocc
ENSMUSG00000041684	0	7.07189e-12	Bivm
ENSMUSG00000041681	0	5.26511e-188	Iapp
ENSMUSG00000041679	0	3.58592e-16	Lrrc29
ENSMUSG00000041625	0	1.69792e-139	Ggact
ENSMUSG00000041629	0	4.46276e-07	Fam104a
ENSMUSG00000040888	0	1.35121e-19	Gfer
ENSMUSG00000040883	0	9.76261e-50	Tmem205
ENSMUSG00000041632	0	2.56979e-08	Mrps27
ENSMUSG00000041633	0	4.45129e-146	Kctd12b
ENSMUSG00000041638	0	4.40746e-19	Gcn1
ENSMUSG00000041642	0	2.02834e-94	Kif21b
ENSMUSG00000041645	0	1.18753e-57	Ddx24
ENSMUSG00000041649	0	5.63865e-09	Klf8
ENSMUSG00000041650	0	1.58036e-12	Pcca
ENSMUSG00000041654	0	5.15568e-43	Slc39a11
ENSMUSG00000041658	0	4.08168e-173	Rragb
ENSMUSG00000041669	0	1.85477e-29	Prima1
ENSMUSG00000041670	0	9.30114e-21	Rims1
ENSMUSG00000040877	0	1.52724e-08	Wdr25
ENSMUSG00000040875	0	2.36804e-23	Osbpl10
ENSMUSG00000040867	0	1.71105e-45	Begain
ENSMUSG00000041671	0	4.91773e-96	Pyroxd1
ENSMUSG00000040865	0	2.07143e-12	Ino80d
ENSMUSG00000041673	0	5.02507e-33	Lrrc18
ENSMUSG00000041431	0	7.01717e-48	Ccnb1
ENSMUSG00000041429	0	9.9525e-59	Nthl1
ENSMUSG00000041426	0	3.11512e-23	Hibch
ENSMUSG00000041220	0	1.07683e-27	Elovl6
ENSMUSG00000041180	0	4.11113e-44	Hectd2
ENSMUSG00000041187	0	1.01165e-115	Prkd2
ENSMUSG00000041189	0	2.86486e-144	Chrnb1
ENSMUSG00000041199	0	6.38894e-23	Rpusd1
ENSMUSG00000041202	0	7.63073e-38	Pla2g2d
ENSMUSG00000041203	0	2.82849e-23	Trir
ENSMUSG00000041037	0	5.24107e-26	Irgq
ENSMUSG00000041215	0	1.02392e-16	Yeats2
ENSMUSG00000041216	0	1.78367e-37	Clvs1
ENSMUSG00000041219	0	8.51796e-49	Arhgap11a
ENSMUSG00000041225	0	3.05525e-13	Arhgap12
ENSMUSG00000041423	0	7.44486e-88	Paqr6
ENSMUSG00000041035	0	2.02965e-45	Gm17018
ENSMUSG00000041229	0	1.06139e-07	Phf8
ENSMUSG00000041231	0	8.02895e-89	Ublcp1
ENSMUSG00000041235	0	5.18733e-98	Chd7
ENSMUSG00000041236	0	1.09029e-50	Vps41
ENSMUSG00000041237	0	1.6907e-99	Pklr
ENSMUSG00000041025	0	4.89333e-208	Iffo2
ENSMUSG00000041241	0	4.33112e-13	Mul1
ENSMUSG00000041245	0	2.61305e-120	Wnk3
ENSMUSG00000041020	0	2.39534e-136	Map7d2
ENSMUSG00000041168	0	4.84924e-63	Lonp1
ENSMUSG00000041164	0	1.15062e-53	Zmiz2
ENSMUSG00000041161	0	1.05533e-46	Otud3
ENSMUSG00000041153	0	3.07644e-17	Osgin2
ENSMUSG00000041115	0	9.91752e-90	Iqsec2
ENSMUSG00000041120	0	1.76194e-88	Nbl1
ENSMUSG00000041112	0	1.08762e-217	Elmo1
ENSMUSG00000041096	0	3.91196e-148	Tspyl2
ENSMUSG00000041084	0	2.26793e-193	Ostc
ENSMUSG00000041126	0	5.53192e-35	H2az2
ENSMUSG00000041079	0	5.41146e-08	Rwdd2b
ENSMUSG00000041130	0	8.43061e-26	Zfp598
ENSMUSG00000041132	0	4.8736e-77	N4bp2l1
ENSMUSG00000041073	0	1.09817e-25	Nacad
ENSMUSG00000041133	0	1.53941e-173	Smc1a
ENSMUSG00000041134	0	3.05597e-194	Cyyr1
ENSMUSG00000041062	0	3.78495e-23	Mslnl
ENSMUSG00000041057	0	1.23907e-60	Wdr43
ENSMUSG00000041046	0	1.55734e-139	Ramp3
ENSMUSG00000041135	0	2.00284e-29	Ripk2
ENSMUSG00000041141	0	3.37676e-153	Pnmal1
ENSMUSG00000041143	0	7.52131e-51	Tmco4
ENSMUSG00000041144	0	1.38259e-22	Dnah7b
ENSMUSG00000041147	0	3.80628e-09	Brca2
ENSMUSG00000041040	0	2.43993e-79	Fam117b
ENSMUSG00000041258	0	1.70148e-08	Zfp236
ENSMUSG00000041261	0	1.13209e-124	Car8
ENSMUSG00000041263	0	5.48961e-34	Rusc1
ENSMUSG00000041329	0	2.84487e-243	Atp1b2
ENSMUSG00000041343	0	9.60874e-71	Ankrd42
ENSMUSG00000041346	0	5.40145e-20	Wrap53
ENSMUSG00000041347	0	3.96426e-27	Bdkrb1
ENSMUSG00000040966	0	3.56819e-22	Slc22a2
ENSMUSG00000041351	0	7.41752e-283	Rap1gap
ENSMUSG00000041354	0	2.2188e-72	Rgl2
ENSMUSG00000041355	0	1.05219e-103	Ssr2
ENSMUSG00000041361	0	5.08946e-120	Myzap
ENSMUSG00000040964	0	4.87795e-55	Arhgef10l
ENSMUSG00000041362	0	6.42805e-106	Shtn1
ENSMUSG00000041378	0	1.63565e-66	Cldn5
ENSMUSG00000040963	0	3.17105e-12	Asgr2
ENSMUSG00000041390	0	5.6232e-160	Mdfic
ENSMUSG00000041396	0	0.00098992	Mettl18
ENSMUSG00000040957	0	4.91323e-40	Cables1
ENSMUSG00000041406	0	4.17574e-15	BC055324
ENSMUSG00000040952	0	2.16156e-200	Rps19
ENSMUSG00000041408	0	4.60404e-20	Wapl
ENSMUSG00000041415	0	1.04602e-40	Dicer1
ENSMUSG00000041417	0	9.28305e-114	Pik3r1
ENSMUSG00000041420	0	2.59172e-173	Meis3
ENSMUSG00000041341	0	2.05572e-16	Atg2b
ENSMUSG00000041328	0	1.15853e-13	Pcf11
ENSMUSG00000041012	0	7.34833e-115	Cmtm8
ENSMUSG00000040969	0	7.32354e-35	Arhgef38
ENSMUSG00000041000	0	2.00532e-19	Trim62
ENSMUSG00000040998	0	3.7988e-73	Npnt
ENSMUSG00000041264	0	3.45984e-16	Uspl1
ENSMUSG00000041268	0	4.32036e-82	Dmxl2
ENSMUSG00000041272	0	1.16269e-156	Tox
ENSMUSG00000040997	0	8.81717e-62	Abhd4
ENSMUSG00000041278	0	1.80474e-18	Ttc1
ENSMUSG00000041293	0	2.58973e-15	Adgrf1
ENSMUSG00000041297	0	3.89192e-19	Cdk13
ENSMUSG00000041298	0	1.46567e-42	Katnal1
ENSMUSG00000041301	0	4.85133e-68	Cftr
ENSMUSG00000041303	0	2.88829e-11	Gtf3c3
ENSMUSG00000041308	0	1.29408e-278	Sntb2
ENSMUSG00000040990	0	1.60947e-185	Sh3kbp1
ENSMUSG00000041313	0	3.2678e-17	Slc7a1
ENSMUSG00000040987	0	6.63283e-34	Mill2
ENSMUSG00000041319	0	9.17086e-46	Thoc6
ENSMUSG00000041323	0	3.2158e-16	Ak7
ENSMUSG00000040978	0	7.245e-14	Gm11992
ENSMUSG00000040972	0	1.95183e-118	Igsf21
ENSMUSG00000041324	0	5.75974e-46	Inhba
ENSMUSG00000040855	0	8.594e-65	Reps2
ENSMUSG00000040852	0	1.35517e-161	Plekhh2
ENSMUSG00000041741	0	1.31406e-135	Pde3a
ENSMUSG00000042148	0	9.52484e-17	Cox10
ENSMUSG00000040713	0	7.54469e-86	Creg1
ENSMUSG00000042109	0	4.51924e-35	Csdc2
ENSMUSG00000042111	0	3.19209e-13	Ccdc115
ENSMUSG00000040712	0	2.20337e-21	Camta2
ENSMUSG00000042116	0	3.5685e-233	Vwa1
ENSMUSG00000040711	0	7.60481e-112	Sh3pxd2b
ENSMUSG00000042121	0	1.573e-50	Ssh1
ENSMUSG00000042129	0	4.51132e-61	Rassf4
ENSMUSG00000042133	0	6.78093e-17	Ppig
ENSMUSG00000042138	0	1.67854e-26	Msantd2
ENSMUSG00000042155	0	5.43138e-125	Klhl23
ENSMUSG00000041995	0	1.14787e-21	Zbed3
ENSMUSG00000042156	0	7.52378e-55	Dzip1
ENSMUSG00000040710	0	1.0859e-168	St8sia4
ENSMUSG00000042165	0	9.98822e-08	Gm9774
ENSMUSG00000042167	0	1.34391e-126	Tent2
ENSMUSG00000040703	0	3.79598e-65	Cyp2s1
ENSMUSG00000040701	0	2.45923e-70	Ap1g2
ENSMUSG00000042178	0	4.09248e-26	Armc5
ENSMUSG00000042179	0	3.35453e-298	Pnliprp1
ENSMUSG00000042182	0	2.82147e-30	Bend6
ENSMUSG00000042185	0	7.29178e-12	Nfrkb
ENSMUSG00000042106	0	3.63731e-86	Inka1
ENSMUSG00000042105	0	1.28781e-50	Inpp5f
ENSMUSG00000040714	0	0	Klc3
ENSMUSG00000042104	0	1.32679e-167	Uggt2
ENSMUSG00000042010	0	3.036e-45	Acacb
ENSMUSG00000042015	0	3.80369e-52	Wdr41
ENSMUSG00000040723	0	1.62083e-172	Rcsd1
ENSMUSG00000042029	0	1.23435e-34	Ncapg2
ENSMUSG00000042032	0	4.93035e-13	Mat2b
ENSMUSG00000040722	0	4.30346e-124	Scamp5
ENSMUSG00000042035	0	1.17938e-93	Igsf3
ENSMUSG00000042042	0	1.72347e-61	Csgalnact2
ENSMUSG00000042043	0	3.43495e-25	Tbca
ENSMUSG00000042046	0	4.51296e-16	Dstyk
ENSMUSG00000040721	0	1.98895e-309	Zfhx2
ENSMUSG00000042050	0	1.0122e-71	Dync2i1
ENSMUSG00000042055	0	3.21848e-12	Wdr11
ENSMUSG00000040720	0	9.76943e-12	Virma
ENSMUSG00000042066	0	7.62701e-64	Tmcc2
ENSMUSG00000042073	0	4.43199e-202	Abhd14b
ENSMUSG00000042078	0	8.34509e-122	Svop
ENSMUSG00000042079	0	6.71374e-237	Hnrnpf
ENSMUSG00000040717	0	1.06544e-89	Il17rd
ENSMUSG00000042097	0	3.36697e-42	Zfp239
ENSMUSG00000042099	0	5.79795e-200	Kank3
ENSMUSG00000040699	0	5.37259e-130	Limd2
ENSMUSG00000040697	0	9.14053e-15	Dnajc16
ENSMUSG00000042190	0	2.32432e-70	Cmklr1
ENSMUSG00000042254	0	5.1066e-130	Cilp
ENSMUSG00000040667	0	1.42001e-18	Nup88
ENSMUSG00000041119	0	3.91434e-44	Pde9a
ENSMUSG00000042265	0	2.64269e-34	Trem1
ENSMUSG00000042268	0	4.23947e-14	Slc26a9
ENSMUSG00000042269	0	6.37837e-96	Cibar2
ENSMUSG00000042271	0	6.51597e-24	Nxt2
ENSMUSG00000040666	0	6.97595e-126	Sh3bgr
ENSMUSG00000042272	0	4.46016e-118	Sestd1
ENSMUSG00000042275	0	1.44439e-07	Pelo
ENSMUSG00000040663	0	7.23607e-121	Clcf1
ENSMUSG00000042286	0	2.37362e-128	Stab1
ENSMUSG00000040661	0	3.28578e-11	Rad54l2
ENSMUSG00000040659	0	1.15707e-188	Efhd2
ENSMUSG00000042292	0	8.5301e-34	Mrtfa
ENSMUSG00000042293	0	4.53393e-255	Gm5617
ENSMUSG00000042298	0	4.1561e-25	Ttc19
ENSMUSG00000040658	0	8.584e-63	Dnph1
ENSMUSG00000042302	0	8.21931e-93	Ehbp1
ENSMUSG00000042303	0	2.7429e-111	Sgsm3
ENSMUSG00000042305	0	1.24067e-06	Tmem183a
ENSMUSG00000042306	0	1.94999e-59	S100a14
ENSMUSG00000042258	0	0	Isl1
ENSMUSG00000042251	0	4.46908e-16	Pm20d1
ENSMUSG00000042195	0	6.54894e-23	Slc35f2
ENSMUSG00000042249	0	4.3013e-106	Grk3
ENSMUSG00000042197	0	1.85091e-14	Zfp451
ENSMUSG00000042198	0	1.07361e-133	Chchd7
ENSMUSG00000042202	0	1.64754e-12	Slc35e2
ENSMUSG00000042203	0	4.34371e-70	Tbc1d22b
ENSMUSG00000042207	0	6.07969e-51	Kdm5b
ENSMUSG00000042208	0	9.40977e-45	0610010F05Rik
ENSMUSG00000040690	0	1.95503e-106	Col16a1
ENSMUSG00000042210	0	4.62442e-127	Abhd14a
ENSMUSG00000040687	0	6.81014e-140	Madd
ENSMUSG00000042211	0	4.1348e-11	Fbxo38
ENSMUSG00000042213	0	0.000426229	Zfand4
ENSMUSG00000040681	0	2.76519e-61	Hmgn1
ENSMUSG00000042215	0	4.77416e-46	Bag2
ENSMUSG00000040680	0	2.3564e-25	Kremen2
ENSMUSG00000042216	0	8.4506e-238	Sgsm1
ENSMUSG00000040675	0	2.48088e-37	Mthfd1l
ENSMUSG00000042225	0	1.00674e-58	Ammecr1
ENSMUSG00000042228	0	3.85265e-304	Lyn
ENSMUSG00000042229	0	4.29238e-09	Rabif
ENSMUSG00000040669	0	5.52071e-09	Phc1
ENSMUSG00000042246	0	2.58526e-15	Tmc7
ENSMUSG00000041997	0	8.66095e-42	Tlk1
ENSMUSG00000041992	0	2.43902e-130	Rapgef5
ENSMUSG00000040850	0	1.80467e-72	Psme4
ENSMUSG00000041831	0	1.68399e-40	Sytl3
ENSMUSG00000040813	0	6.43096e-53	Tex264
ENSMUSG00000040812	0	1.17419e-10	Agbl2
ENSMUSG00000041801	0	1.9497e-101	Phlda3
ENSMUSG00000040811	0	7.72122e-27	Eml2
ENSMUSG00000041809	0	1.068e-69	Efhc1
ENSMUSG00000041815	0	7.17363e-11	Poldip3
ENSMUSG00000040809	0	9.2483e-18	Chil3
ENSMUSG00000041817	0	3.66131e-156	Fam169a
ENSMUSG00000041827	0	1.89311e-68	Oasl1
ENSMUSG00000041828	0	5.99971e-77	Abca8a
ENSMUSG00000041836	0	4.49093e-192	Ptpre
ENSMUSG00000040724	0	7.0898e-81	Kcna2
ENSMUSG00000040808	0	4.28549e-33	S100g
ENSMUSG00000041837	0	3.06069e-26	Pdcd7
ENSMUSG00000040797	0	4.57775e-29	Iqsec3
ENSMUSG00000040795	0	1.85079e-66	Iqcc
ENSMUSG00000040794	0	0	C1qtnf4
ENSMUSG00000041840	0	5.07018e-11	Haus1
ENSMUSG00000040785	0	7.56948e-153	Ttc3
ENSMUSG00000041841	0	1.56714e-66	Rpl37
ENSMUSG00000041842	0	1.88206e-96	Fhdc1
ENSMUSG00000041845	0	3.77026e-71	Rhod
ENSMUSG00000040818	0	1.39651e-31	Dennd6a
ENSMUSG00000041798	0	1.19429e-147	Gck
ENSMUSG00000041797	0	5.98715e-89	Abca9
ENSMUSG00000040820	0	4.41624e-15	Hlcs
ENSMUSG00000041757	0	1.16562e-144	Plekha6
ENSMUSG00000041762	0	2.49293e-22	Gpr155
ENSMUSG00000040848	0	2.63952e-83	Sft2d2
ENSMUSG00000041763	0	3.71006e-44	Tpp2
ENSMUSG00000040842	0	1.84053e-11	Szrd1
ENSMUSG00000041765	0	8.19081e-151	Ubac2
ENSMUSG00000041769	0	6.77691e-14	Ppp2r2d
ENSMUSG00000041773	0	4.82768e-59	Enc1
ENSMUSG00000040841	0	1.2172e-70	Six5
ENSMUSG00000041774	0	2.27823e-82	Ydjc
ENSMUSG00000041775	0	3.02817e-64	Mapk1ip1
ENSMUSG00000041777	0	0.00144272	Cir1
ENSMUSG00000040836	0	4.20273e-73	Gpr161
ENSMUSG00000041779	0	2.30194e-63	Tram2
ENSMUSG00000040829	0	6.12903e-127	Zmynd15
ENSMUSG00000040828	0	4.04029e-75	Catsperd
ENSMUSG00000041782	0	9.43738e-103	Lad1
ENSMUSG00000040824	0	3.41348e-44	Snrpd2
ENSMUSG00000040822	0	3.18354e-67	1700123O20Rik
ENSMUSG00000041794	0	1.72317e-52	Myrip
ENSMUSG00000043681	0	3.87469e-11	Fam25c
ENSMUSG00000040782	0	6.18176e-09	Cop1
ENSMUSG00000040774	0	3.91668e-107	Cept1
ENSMUSG00000041846	0	3.76372e-09	Ppp4r3a
ENSMUSG00000041926	0	1.36287e-24	Rnpep
ENSMUSG00000040738	0	4.66193e-07	Ints8
ENSMUSG00000041935	0	2.29238e-24	AW549877
ENSMUSG00000040734	0	3.47921e-32	Ppp1r13l
ENSMUSG00000040732	0	7.28808e-123	Erg
ENSMUSG00000041939	0	1.68177e-46	Mvk
ENSMUSG00000041945	0	1.49482e-07	Mfsd9
ENSMUSG00000041949	0	6.99298e-07	Tango6
ENSMUSG00000041954	0	1.45808e-114	Tnfrsf18
ENSMUSG00000041957	0	8.78617e-125	Pkp2
ENSMUSG00000041958	0	1.42126e-51	Pigs
ENSMUSG00000041959	0	3.45966e-70	S100a10
ENSMUSG00000041961	0	3.27029e-45	Znrf3
ENSMUSG00000041966	0	7.94698e-18	Dcaf17
ENSMUSG00000040731	0	9.64134e-35	Eif4h
ENSMUSG00000040729	0	1.11527e-221	Cep126
ENSMUSG00000041974	0	1.11457e-22	Spidr
ENSMUSG00000040728	0	5.50343e-236	Esrp1
ENSMUSG00000041975	0	2.01025e-12	Mettl8
ENSMUSG00000041977	0	2.6455e-21	Arhgef11
ENSMUSG00000041986	0	4.78548e-42	Elmod1
ENSMUSG00000040725	0	2.02969e-32	Hnrnpul1
ENSMUSG00000040746	0	9.67266e-29	Rnf167
ENSMUSG00000041923	0	5.77555e-146	Nol4
ENSMUSG00000040771	0	4.81032e-46	Oard1
ENSMUSG00000041921	0	2.54224e-85	Metap1d
ENSMUSG00000040767	0	1.52918e-92	Snrnp25
ENSMUSG00000041849	0	2.85176e-32	Card6
ENSMUSG00000041852	0	1.00028e-11	Tcf20
ENSMUSG00000041857	0	1.10057e-58	Oosp1
ENSMUSG00000041870	0	1.63899e-107	Ankrd13a
ENSMUSG00000041878	0	2.76588e-48	8430432A02Rik
ENSMUSG00000041879	0	2.91089e-13	Ipo9
ENSMUSG00000040761	0	1.22861e-13	Spen
ENSMUSG00000041881	0	1.88738e-30	Ndufa7
ENSMUSG00000041886	0	2.32562e-102	Macc1
ENSMUSG00000041889	0	6.18096e-75	Shisa4
ENSMUSG00000041890	0	4.36485e-192	Git2
ENSMUSG00000041891	0	7.3974e-64	Lman1
ENSMUSG00000041895	0	5.4831e-83	Wipi1
ENSMUSG00000040760	0	3.58225e-23	Appl1
ENSMUSG00000040751	0	2.55381e-202	Lat2
ENSMUSG00000041907	0	6.63858e-166	Gpr45
ENSMUSG00000040749	0	1.74275e-07	Siah1b
ENSMUSG00000041915	0	3.25095e-13	Ammecr1l
ENSMUSG00000041920	0	3.18577e-85	Slc16a6
ENSMUSG00000040747	0	4.90715e-195	Cd53
ENSMUSG00000000001	0	3.09574e-74	Gnai3
ENSMUSG00000044352	0	9.68882e-40	Sowaha
ENSMUSG00000043683	0	2.17234e-35	Fem1a
ENSMUSG00000047832	0	2.53596e-23	Cdca4
ENSMUSG00000047777	0	3.41121e-15	Phf13
ENSMUSG00000047786	0	5.29931e-26	Lix1
ENSMUSG00000047787	0	1.42945e-63	Flrt1
ENSMUSG00000047789	0	5.8856e-35	Slc38a9
ENSMUSG00000047793	0	7.8227e-92	Sned1
ENSMUSG00000047797	0	8.76415e-72	Gjb1
ENSMUSG00000047798	0	5.52874e-59	Cd300lf
ENSMUSG00000047804	0	6.17443e-15	Akap10
ENSMUSG00000047810	0	7.95036e-86	Ccdc88b
ENSMUSG00000047819	0	4.26198e-13	Tigd4
ENSMUSG00000047822	0	1.32748e-29	Angptl8
ENSMUSG00000047824	0	2.59599e-07	Pygo2
ENSMUSG00000047841	0	8.64584e-16	Fndc11
ENSMUSG00000047766	0	1.2415e-154	Lrrc49
ENSMUSG00000047842	0	2.07443e-18	Diras2
ENSMUSG00000047843	0	4.86765e-50	Bri3
ENSMUSG00000047844	0	0	Bex4
ENSMUSG00000047866	0	2.69389e-11	Lonp2
ENSMUSG00000047867	0	2.5915e-157	Gimap6
ENSMUSG00000047875	0	1.16058e-21	Gpr157
ENSMUSG00000047878	0	3.38452e-105	A4galt
ENSMUSG00000047879	0	2.0762e-13	Usp14
ENSMUSG00000047880	0	1.21868e-91	Cxcr5
ENSMUSG00000047881	0	5.33989e-158	Rell1
ENSMUSG00000047888	0	1.90338e-40	Tnrc6b
ENSMUSG00000047904	0	4.19216e-122	Sstr2
ENSMUSG00000047767	0	1.94035e-27	Atg16l2
ENSMUSG00000047759	0	4.12625e-24	Hs3st3a1
ENSMUSG00000047909	0	1.84529e-05	Ankrd16
ENSMUSG00000047675	0	2.89906e-137	Rps8
ENSMUSG00000047606	0	2.59626e-22	Ankrd34c
ENSMUSG00000047613	0	3.65966e-31	A430005L14Rik
ENSMUSG00000047617	0	4.40408e-36	Paxx
ENSMUSG00000047632	0	5.02412e-18	Fgfbp3
ENSMUSG00000047635	0	2.14127e-06	2810006K23Rik
ENSMUSG00000047638	0	6.92527e-68	Nr1h4
ENSMUSG00000047641	0	5.20516e-16	Krt87
ENSMUSG00000047648	0	9.81005e-21	Fbxo30
ENSMUSG00000047649	0	3.91351e-15	Cd3eap
ENSMUSG00000047654	0	8.55797e-08	Tssk6
ENSMUSG00000047656	0	4.78839e-25	Trpt1
ENSMUSG00000047669	0	2.10479e-124	Msl3l2
ENSMUSG00000047686	0	3.5158e-13	Rtl3
ENSMUSG00000047757	0	5.32215e-14	Fancb
ENSMUSG00000047694	0	5.65395e-70	Yipf6
ENSMUSG00000047710	0	6.64544e-15	Champ1
ENSMUSG00000047712	0	1.50788e-54	Ust
ENSMUSG00000047714	0	9.9024e-176	Ppp1r2
ENSMUSG00000047719	0	0.0012256	Ubiad1
ENSMUSG00000047721	0	3.11613e-61	Bola2
ENSMUSG00000047728	0	3.08693e-07	Ly6g2
ENSMUSG00000047730	0	2.46072e-53	Fcgbp
ENSMUSG00000047731	0	2.72952e-47	Wbp1l
ENSMUSG00000047735	0	7.92344e-38	Samd9l
ENSMUSG00000047747	0	7.69383e-59	Rnf150
ENSMUSG00000047749	0	5.46285e-16	Zc3hav1l
ENSMUSG00000047907	0	1.06049e-279	Tshz2
ENSMUSG00000047910	0	2.22879e-33	Pcdhb16
ENSMUSG00000047603	0	1.03152e-14	Zfp235
ENSMUSG00000048240	0	7.26977e-11	Gng7
ENSMUSG00000048170	0	3.72076e-74	Mcmbp
ENSMUSG00000048174	0	0.000325861	Tmem81
ENSMUSG00000048175	0	3.59206e-11	Asb8
ENSMUSG00000048186	0	0	Bend7
ENSMUSG00000048191	0	2.48688e-16
ENSMUSG00000048200	0	5.23611e-278	Cracr2b
ENSMUSG00000048215	0	8.17883e-25	A630023P12Rik
ENSMUSG00000048216	0	3.7991e-147	Gpr85
ENSMUSG00000048217	0	5.03831e-37	Nags
ENSMUSG00000048218	0	1.52826e-31	Amigo2
ENSMUSG00000048222	0	1.61507e-27	Mfap1b
ENSMUSG00000048234	0	4.39007e-77	Rnf149
ENSMUSG00000048249	0	5.58989e-11	Crebrf
ENSMUSG00000048154	0	7.17831e-13	Kmt2d
ENSMUSG00000048251	0	1.74811e-84	Bcl11b
ENSMUSG00000048264	0	3.97681e-134	Dip2c
ENSMUSG00000048271	0	1.40342e-24	Rbm33
ENSMUSG00000048277	0	3.67832e-284	Syngr2
ENSMUSG00000048279	0	6.97416e-46	Sacs
ENSMUSG00000048280	0	9.1104e-15	Zfp738
ENSMUSG00000048285	0	5.166e-232	Frmd6
ENSMUSG00000048304	0	9.04422e-11	Slitrk3
ENSMUSG00000048307	0	5.86273e-16	Ankrd46
ENSMUSG00000048327	0	1.20884e-49	Ckap2l
ENSMUSG00000048329	0	1.8306e-72	Mfsd6l
ENSMUSG00000048330	0	5.26269e-303	Ric3
ENSMUSG00000048163	0	2.651e-196	Selplg
ENSMUSG00000048142	0	2.82698e-21	Nat8l
ENSMUSG00000047921	0	4.85928e-37	Trappc9
ENSMUSG00000048027	0	6.19657e-85	Rgmb
ENSMUSG00000047945	0	1.93765e-116	Marcksl1
ENSMUSG00000047953	0	1.06581e-50	Gp5
ENSMUSG00000047963	0	1.80299e-56	Stbd1
ENSMUSG00000047976	0	2.20526e-46	Kcna1
ENSMUSG00000047989	0	7.6084e-53	Ino80c
ENSMUSG00000047990	0	1.94418e-65	C2cd4a
ENSMUSG00000047996	0	2.92557e-94	Prrg1
ENSMUSG00000048000	0	4.06478e-14	Gigyf2
ENSMUSG00000048003	0	3.45011e-14	Catsper4
ENSMUSG00000048004	0	9.88462e-35	Tmem196
ENSMUSG00000048007	0	2.56397e-52	Timm8a1
ENSMUSG00000048022	0	3.63871e-115	Tmem229a
ENSMUSG00000048031	0	1.73498e-21	Fcrl5
ENSMUSG00000048126	0	1.66125e-105	Col6a3
ENSMUSG00000048039	0	9.85625e-70	Isg20l2
ENSMUSG00000048040	0	0	Arxes2
ENSMUSG00000048047	0	1.36207e-14	Zbtb33
ENSMUSG00000048058	0	1.5643e-51	Ldlrad3
ENSMUSG00000048076	0	2.46206e-35	Arf1
ENSMUSG00000048078	0	4.13416e-47	Tenm4
ENSMUSG00000048087	0	0.00288636	Gm4737
ENSMUSG00000048096	0	2.33992e-87	Lmod1
ENSMUSG00000048100	0	8.20631e-121	Taf13
ENSMUSG00000048109	0	1.49788e-14	Rbm15
ENSMUSG00000048118	0	2.23784e-63	Arid4a
ENSMUSG00000048120	0	1.6724e-122	Entpd1
ENSMUSG00000047604	0	5.03975e-80	Frat2
ENSMUSG00000047592	0	2.27755e-14	Nxpe5
ENSMUSG00000048347	0	5.7116e-28	Pcdhb18
ENSMUSG00000047044	0	1.00377e-21	D030056L22Rik
ENSMUSG00000046985	0	4.56215e-05	Tapt1
ENSMUSG00000046991	0	1.27375e-134	Wdr27
ENSMUSG00000046994	0	1.2701e-27	Mars2
ENSMUSG00000046997	0	8.51994e-12	Spsb4
ENSMUSG00000046999	0	8.00711e-23	1110032F04Rik
ENSMUSG00000047003	0	3.21925e-05	Zfp41
ENSMUSG00000047013	0	6.30443e-29	Fbxo41
ENSMUSG00000047022	0	2.32706e-08	Mipol1
ENSMUSG00000047030	0	1.47448e-27	Spata2
ENSMUSG00000047036	0	5.33772e-10	Zfp445
ENSMUSG00000047037	0	1.26248e-53	Nipa1
ENSMUSG00000047040	0	2.60051e-102	Prr15l
ENSMUSG00000047045	0	7.86129e-31	Tmem164
ENSMUSG00000046962	0	2.63296e-20	Zbtb21
ENSMUSG00000047067	0	9.14171e-62	Dusp28
ENSMUSG00000047084	0	2.62288e-77	Ngrn
ENSMUSG00000047090	0	1.82131e-40	Tmem198b
ENSMUSG00000047098	0	2.66801e-29	Rnf31
ENSMUSG00000047115	0	1.59674e-103	Fam221a
ENSMUSG00000047126	0	5.67196e-33	Cltc
ENSMUSG00000047139	0	2.05297e-182	Cd24a
ENSMUSG00000047141	0	1.87159e-34	Zfp654
ENSMUSG00000047143	0	1.44023e-06	Dmrta2
ENSMUSG00000047146	0	2.05261e-83	Tet1
ENSMUSG00000047150	0	1.83359e-14	1700001C19Rik
ENSMUSG00000047153	0	1.83918e-14	Khnyn
ENSMUSG00000046982	0	2.02207e-81	Tshz1
ENSMUSG00000046959	0	1.662e-36	Slc26a1
ENSMUSG00000047180	0	1.27564e-67	Neurl3
ENSMUSG00000046836	0	7.07316e-32	Brox
ENSMUSG00000046791	0	2.38524e-18	Riox1
ENSMUSG00000046792	0	8.30029e-48	Zfp787
ENSMUSG00000046798	0	3.76082e-105	Cldn12
ENSMUSG00000046804	0	1.41684e-17	Phgr1
ENSMUSG00000046805	0	1.21047e-115	Mpeg1
ENSMUSG00000046806	0	1.08985e-15	Cyren
ENSMUSG00000046807	0	5.94249e-31	Lrrc75b
ENSMUSG00000046814	0	1.8605e-113	Gchfr
ENSMUSG00000046818	0	5.54443e-40	Ddit4l
ENSMUSG00000046822	0	1.2314e-06	Slc39a3
ENSMUSG00000046826	0	0	Fam187b
ENSMUSG00000046834	0	4.62043e-218	Krt1
ENSMUSG00000046841	0	6.87601e-73	Ckap4
ENSMUSG00000046947	0	7.56478e-29	Adck2
ENSMUSG00000046844	0	5.59848e-196	Vat1l
ENSMUSG00000046861	0	2.38376e-07	Hectd3
ENSMUSG00000046862	0	1.9259e-10	Pramel12
ENSMUSG00000046865	0	1.15649e-106	Fbl
ENSMUSG00000046873	0	1.40217e-05	Mbtps2
ENSMUSG00000046876	0	4.01106e-08	Atxn1
ENSMUSG00000046879	0	6.73469e-51	Irgm1
ENSMUSG00000046897	0	8.82303e-08	Zfp740
ENSMUSG00000046908	0	1.5861e-47	Ltb4r1
ENSMUSG00000046909	0	1.64902e-11	Tefm
ENSMUSG00000046916	0	1.57762e-174	Myct1
ENSMUSG00000046942	0	5.15278e-26	Mageb16
ENSMUSG00000047161	0	1.68405e-48	Chst9
ENSMUSG00000047181	0	8.16238e-82	Samd14
ENSMUSG00000047591	0	1.84929e-229	Mafa
ENSMUSG00000047501	0	1.20444e-158	Cldn4
ENSMUSG00000047415	0	2.0523e-14	Gpr68
ENSMUSG00000047417	0	9.25653e-32	Rexo1
ENSMUSG00000047419	0	9.8555e-27	Cmya5
ENSMUSG00000047420	0	2.60863e-51	Fam180a
ENSMUSG00000047423	0	7.08615e-36	AI837181
ENSMUSG00000047434	0	8.99112e-30	Xxylt1
ENSMUSG00000047454	0	3.47595e-23	Gphn
ENSMUSG00000047459	0	1.1613e-25	Dynlrb1
ENSMUSG00000047462	0	0.00226778	Gpr141b
ENSMUSG00000047466	0	8.73275e-09	8030462N17Rik
ENSMUSG00000047473	0	3.77751e-95	Zfp30
ENSMUSG00000047496	0	9.49512e-79	Rnf152
ENSMUSG00000047502	0	3.14547e-56	Mroh7
ENSMUSG00000047412	0	9.63903e-13	Zbtb44
ENSMUSG00000047507	0	9.98624e-106	Baiap3
ENSMUSG00000047511	0	6.28525e-05	Olfr1396
ENSMUSG00000047515	0	1.01499e-42	BC049715
ENSMUSG00000047517	0	5.03917e-125	Dmbt1
ENSMUSG00000047539	0	2.361e-41	Fbxo28
ENSMUSG00000047547	0	8.56762e-224	Cltb
ENSMUSG00000047554	0	9.44464e-31	Tmem41b
ENSMUSG00000047557	0	1.73149e-64	Lxn
ENSMUSG00000047562	0	1.16195e-07	Mmp10
ENSMUSG00000047565	0	1.0905e-06	Acot10
ENSMUSG00000047583	0	3.52879e-08	Tyw3
ENSMUSG00000047586	0	4.00624e-30	Nccrp1
ENSMUSG00000047414	0	6.69352e-69	Flrt2
ENSMUSG00000047409	0	3.35519e-185	Ctdspl
ENSMUSG00000047182	0	8.45878e-19	Irs3
ENSMUSG00000047260	0	5.64255e-45	Emc6
ENSMUSG00000047193	0	4.47129e-198	Dync2h1
ENSMUSG00000047205	0	3.51306e-92	Dusp18
ENSMUSG00000047213	0	5.67456e-12	Ythdf3
ENSMUSG00000047215	0	4.27144e-67	Rpl9
ENSMUSG00000047216	0	1.75157e-82	Cdh19
ENSMUSG00000047221	0	4.79546e-34	Fam185a
ENSMUSG00000047227	0	1.04703e-07	Gm527
ENSMUSG00000047228	0	2.43313e-298	A2ml1
ENSMUSG00000047230	0	2.88961e-142	Cldn2
ENSMUSG00000047246	0	1.02263e-29	H2bc6
ENSMUSG00000047248	0	1.19529e-45	C2cd3
ENSMUSG00000047250	0	5.94949e-118	Ptgs1
ENSMUSG00000047261	0	5.16948e-200	Gap43
ENSMUSG00000047407	0	1.36946e-125	Tgif1
ENSMUSG00000047264	0	4.5129e-113	Zfp358
ENSMUSG00000047281	0	8.57104e-137	Sfn
ENSMUSG00000047284	0	4.7325e-10	Neurl4
ENSMUSG00000047307	0	1.53506e-20	Pcdhb13
ENSMUSG00000047330	0	1.46456e-67	Kcne4
ENSMUSG00000047342	0	2.77827e-30	Zfp286
ENSMUSG00000047344	0	1.83029e-43	Lancl3
ENSMUSG00000047368	0	5.23787e-54	Abhd17b
ENSMUSG00000047371	0	4.39799e-36	Zfp768
ENSMUSG00000047379	0	2.48746e-16	B4gat1
ENSMUSG00000047388	0	1.60747e-07	Atmin
ENSMUSG00000047394	0	1.90252e-24	Odf3b
ENSMUSG00000048332	0	3.89102e-96	Lhfp
ENSMUSG00000048351	0	3.0184e-11	Coa7
ENSMUSG00000043687	0	4.03231e-27	1190005I06Rik
ENSMUSG00000049538	0	1.48029e-26	Adamts16
ENSMUSG00000049482	0	4.3883e-11	Ctu2
ENSMUSG00000049488	0	1.56316e-24	Tmem67
ENSMUSG00000049489	0	5.85059e-10	Ccnq
ENSMUSG00000049502	0	3.12532e-40	Dtx3l
ENSMUSG00000049504	0	3.25563e-09	Proser1
ENSMUSG00000049511	0	6.8431e-80	Htr1b
ENSMUSG00000049516	0	9.10346e-59	Spty2d1
ENSMUSG00000049517	0	1.48145e-75	Rps23
ENSMUSG00000049521	0	1.83873e-67	Cdc42ep1
ENSMUSG00000049526	0	1.77669e-09	Tmem202
ENSMUSG00000049532	0	6.03589e-66	Sall2
ENSMUSG00000049536	0	1.21215e-313	Tceal1
ENSMUSG00000049539	0	6.47807e-23	H1f1
ENSMUSG00000049439	0	3.12372e-115	Cyp20a1
ENSMUSG00000049550	0	9.01339e-60	Clip1
ENSMUSG00000049551	0	5.55991e-34	Fzd9
ENSMUSG00000049553	0	3.50517e-44	Polr1a
ENSMUSG00000049555	0	3.77201e-41	Tmie
ENSMUSG00000049556	0	6.72599e-85	Lingo1
ENSMUSG00000049562	0	7.92908e-12	Ap5b1
ENSMUSG00000049577	0	5.03231e-65	Zfpm1
ENSMUSG00000049580	0	4.93291e-101	Tsku
ENSMUSG00000049588	0	4.1137e-68	Ccdc69
ENSMUSG00000049598	0	3.93611e-48	Vsig8
ENSMUSG00000049600	0	9.18485e-08	Zbtb45
ENSMUSG00000049606	0	2.45927e-29	Zfp644
ENSMUSG00000049470	0	1.79953e-14	Aff4
ENSMUSG00000049422	0	3.98554e-100	Chchd10
ENSMUSG00000049624	0	3.94149e-22	Slc17a5
ENSMUSG00000049307	0	1.05628e-34	Fut4
ENSMUSG00000049232	0	7.08877e-31	Tigd2
ENSMUSG00000049235	0	0.00064861	Gm7324
ENSMUSG00000049241	0	1.92696e-90	Hcar1
ENSMUSG00000049265	0	7.77416e-180	Kcnk3
ENSMUSG00000049281	0	1.14951e-102	Scn3b
ENSMUSG00000049285	0	4.83531e-23	Mblac1
ENSMUSG00000049287	0	3.90322e-10	Iba57
ENSMUSG00000049288	0	9.50421e-116	Lix1l
ENSMUSG00000049299	0	3.74575e-111	Trappc1
ENSMUSG00000049300	0	1.46036e-11	Prmt6
ENSMUSG00000049303	0	6.19276e-53	Syt12
ENSMUSG00000049305	0	1.99326e-18	Ccdc71
ENSMUSG00000049313	0	5.89096e-118	Sorl1
ENSMUSG00000049420	0	7.34011e-26	Tmem200a
ENSMUSG00000049321	0	4.80185e-86	Zfp2
ENSMUSG00000049323	0	2.75186e-12	Smcr8
ENSMUSG00000049327	0	7.1383e-40	Kmt5a
ENSMUSG00000049336	0	4.80565e-118	Tenm2
ENSMUSG00000049349	0	6.32637e-16	Gm5105
ENSMUSG00000049350	0	6.01801e-284	Zg16
ENSMUSG00000049354	0	4.8691e-55	Dcaf7
ENSMUSG00000049357	0	0.000675589	Brd8dc
ENSMUSG00000049382	0	4.28156e-259	Krt8
ENSMUSG00000049401	0	8.68205e-25	Ogfr
ENSMUSG00000049404	0	5.2792e-21	Rarres1
ENSMUSG00000049411	0	1.92404e-15	Tmem241
ENSMUSG00000049608	0	3.28361e-25	Gpr55
ENSMUSG00000049625	0	3.95501e-59	Tifab
ENSMUSG00000049191	0	1.8058e-48	Rtl5
ENSMUSG00000049940	0	5.71196e-83	Pgrmc2
ENSMUSG00000049858	0	5.01329e-134	Suox
ENSMUSG00000049866	0	9.96847e-128	Arl4c
ENSMUSG00000049871	0	1.70315e-29	Nlrc3
ENSMUSG00000049872	0	3.06899e-75	Calhm5
ENSMUSG00000049878	0	4.14631e-13	Rlf
ENSMUSG00000049882	0	1.4317e-26	Vcpkmt
ENSMUSG00000049892	0	1.01112e-62	Rasd1
ENSMUSG00000049904	0	3.13612e-23	Tmem17
ENSMUSG00000049916	0	5.6872e-21	2610318N02Rik
ENSMUSG00000049922	0	1.92771e-76	Slc35c1
ENSMUSG00000049932	0	2.63677e-11	H2ax
ENSMUSG00000049939	0	9.1315e-09	Lrrc4
ENSMUSG00000049950	0	4.91421e-61	Rpp38
ENSMUSG00000049811	0	1.71374e-59	Fam161a
ENSMUSG00000049960	0	8.80274e-25	Mrps16
ENSMUSG00000049969	0	2.10674e-89	Plekhf2
ENSMUSG00000049971	0	2.08452e-85	Glt1d1
ENSMUSG00000049985	0	5.58197e-18	Ankrd55
ENSMUSG00000049988	0	1.60487e-110	Lrrc25
ENSMUSG00000049999	0	2.36996e-42	Ppp1r3d
ENSMUSG00000050002	0	1.17003e-13	Idnk
ENSMUSG00000050010	0	4.62609e-37	Shisa3
ENSMUSG00000050014	0	3.4831e-18	Apol10b
ENSMUSG00000050017	0	2.72246e-37	Pitpnb
ENSMUSG00000050022	0	1.89069e-67	Amz1
ENSMUSG00000050029	0	1.91413e-94	Rap2c
ENSMUSG00000049823	0	5.28386e-09	Zbtb12
ENSMUSG00000049807	0	3.17697e-149	Arhgap23
ENSMUSG00000049630	0	0.000253392	C1ql3
ENSMUSG00000049717	0	1.25946e-08	Lig4
ENSMUSG00000049643	0	6.26929e-45	2310022A10Rik
ENSMUSG00000049649	0	2.15469e-12	Gpr3
ENSMUSG00000049657	0	2.69152e-13	Zbtb5
ENSMUSG00000049658	0	3.16842e-25	Bdp1
ENSMUSG00000049659	0	4.29787e-35	Aftph
ENSMUSG00000049670	0	1.39501e-48	Morn4
ENSMUSG00000049672	0	6.72258e-23	Zbtb14
ENSMUSG00000049680	0	8.70307e-23	Urgcp
ENSMUSG00000049686	0	1.35655e-245	Orai1
ENSMUSG00000049687	0	2.05153e-39	Pheta2
ENSMUSG00000049690	0	1.30134e-51	Nckap5
ENSMUSG00000049709	0	2.45212e-20	Nlrp10
ENSMUSG00000049721	0	5.89073e-113	Gal3st1
ENSMUSG00000049804	0	7.91151e-127	Armcx4
ENSMUSG00000049723	0	6.17481e-120	Mmp12
ENSMUSG00000049728	0	1.21772e-06	Zfp668
ENSMUSG00000049739	0	3.44569e-16	Zfp646
ENSMUSG00000049744	0	3.48276e-154	Arhgap15
ENSMUSG00000049751	0	1.67686e-163	Rpl36al
ENSMUSG00000049755	0	1.50175e-06	Zfp672
ENSMUSG00000049760	0	7.90447e-136	Micos13
ENSMUSG00000049764	0	2.13005e-08	Zfp280b
ENSMUSG00000049775	0	0	Tmsb4x
ENSMUSG00000049791	0	9.61906e-179	Fzd4
ENSMUSG00000049792	0	3.14662e-26	Bag5
ENSMUSG00000049800	0	2.44992e-147	Sertad2
ENSMUSG00000049225	0	6.13308e-28	Pdp1
ENSMUSG00000049184	0	0.00012803	Purg
ENSMUSG00000048355	0	3.42029e-240	Arxes1
ENSMUSG00000048652	0	7.39718e-32	Samd13
ENSMUSG00000048537	0	1.41874e-119	Phldb1
ENSMUSG00000048546	0	3.13702e-88	Tob2
ENSMUSG00000048550	0	1.73667e-93	Thnsl1
ENSMUSG00000048572	0	2.84146e-82	Tmem252
ENSMUSG00000048578	0	6.84192e-105	Mlec
ENSMUSG00000048581	0	8.46583e-08	E130311K13Rik
ENSMUSG00000048612	0	5.87596e-73	Myof
ENSMUSG00000048616	0	2.29557e-16	Nog
ENSMUSG00000048621	0	5.30298e-116	Gm6377
ENSMUSG00000048636	0	2.569e-34	A730049H05Rik
ENSMUSG00000048644	0	1.38553e-63	Ctxn1
ENSMUSG00000048647	0	2.22449e-08	Exd1
ENSMUSG00000048661	0	1.44061e-18	Lemd3
ENSMUSG00000048520	0	6.35373e-21	Fbxl13
ENSMUSG00000048668	0	1.53635e-39	Rhno1
ENSMUSG00000048677	0	2.20258e-24	Tpcn2
ENSMUSG00000048696	0	2.47468e-38	Mex3d
ENSMUSG00000048699	0	2.5813e-25	Krt90
ENSMUSG00000048701	0	2.14989e-55	Ccdc6
ENSMUSG00000048706	0	1.7031e-164	Lurap1l
ENSMUSG00000048707	0	5.01318e-21	Tprn
ENSMUSG00000048720	0	2.89717e-31	Tbc1d12
ENSMUSG00000048728	0	4.20101e-38	Zfp454
ENSMUSG00000048731	0	1.2341e-82	Ggnbp1
ENSMUSG00000048747	0	4.89346e-41	E130114P18Rik
ENSMUSG00000048755	0	6.09019e-08	Mcat
ENSMUSG00000048521	0	2.19238e-136	Cxcr6
ENSMUSG00000048503	0	6.10554e-83	Tlcd5
ENSMUSG00000048758	0	5.74602e-69	Rpl29
ENSMUSG00000048440	0	2.81872e-13	Cyp4f16
ENSMUSG00000048368	0	1.77068e-49	Omd
ENSMUSG00000048371	0	6.96057e-13	Pdp2
ENSMUSG00000048373	0	2.17339e-22	Fgfbp1
ENSMUSG00000048379	0	1.98168e-15	Socs4
ENSMUSG00000048385	0	2.90802e-44	Scrt1
ENSMUSG00000048387	0	6.60865e-114	Osr1
ENSMUSG00000048388	0	2.84839e-168	Fam171b
ENSMUSG00000048402	0	4.92145e-61	Gli2
ENSMUSG00000048410	0	1.21871e-10	Zfp407
ENSMUSG00000048416	0	3.7476e-23	Mlf1
ENSMUSG00000048429	0	2.89077e-27	Timm29
ENSMUSG00000048439	0	2.18687e-07	Nupl2
ENSMUSG00000048442	0	1.96251e-50	Smim5
ENSMUSG00000048498	0	5.4137e-15	Cd300e
ENSMUSG00000048445	0	1.87721e-14	Ccdc57
ENSMUSG00000048450	0	1.29699e-178	Msx1
ENSMUSG00000048458	0	3.40434e-41	Inka2
ENSMUSG00000048478	0	5.55445e-60	Spata33
ENSMUSG00000048481	0	6.59186e-154	Mypop
ENSMUSG00000048482	0	1.88224e-45	Bdnf
ENSMUSG00000048483	0	7.40743e-40	Zdhhc22
ENSMUSG00000048485	0	6.80216e-15	Zbtb8b
ENSMUSG00000048486	0	5.73898e-110	Fitm2
ENSMUSG00000048490	0	2.97351e-24	Nrip1
ENSMUSG00000048495	0	1.9859e-10	Tyw5
ENSMUSG00000048497	0	1.26618e-172	Mmgt2
ENSMUSG00000048756	0	6.12586e-30	Foxo3
ENSMUSG00000048772	0	5.67768e-85	Tmem53
ENSMUSG00000049176	0	8.21496e-29	Frmpd4
ENSMUSG00000049093	0	1.03929e-24	Il23r
ENSMUSG00000048970	0	1.09709e-77	C1galt1c1
ENSMUSG00000048978	0	1.49752e-113	Nrsn1
ENSMUSG00000048988	0	2.14548e-14	Elfn1
ENSMUSG00000049036	0	4.16672e-120	Tmem121
ENSMUSG00000049037	0	7.46057e-74	Clec4a1
ENSMUSG00000049038	0	3.25298e-10	Mterf2
ENSMUSG00000049044	0	4.83634e-87	Rapgef4
ENSMUSG00000049076	0	2.81672e-140	Acap2
ENSMUSG00000049086	0	6.98592e-28	Bmyc
ENSMUSG00000049090	0	1.67755e-12	Zadh2
ENSMUSG00000049091	0	3.42429e-47	Sephs2
ENSMUSG00000049092	0	2.23966e-25	Gpr137c
ENSMUSG00000049100	0	1.43892e-19	Pcdh10
ENSMUSG00000048965	0	8.4055e-30	Mrgpre
ENSMUSG00000049103	0	1.05925e-107	Ccr2
ENSMUSG00000049106	0	5.54917e-20	Dcaf5
ENSMUSG00000049107	0	6.83114e-52	Ntf3
ENSMUSG00000049109	0	1.65034e-36	Themis
ENSMUSG00000049112	0	5.7754e-70	Oxtr
ENSMUSG00000049115	0	4.34187e-84	Agtr1a
ENSMUSG00000049119	0	1.25107e-72	Fam110b
ENSMUSG00000049122	0	2.29439e-20	Frmd3
ENSMUSG00000049130	0	4.16994e-69	C5ar1
ENSMUSG00000049148	0	3.42316e-89	Plcxd3
ENSMUSG00000049154	0	2.62237e-295	Fam183b
ENSMUSG00000049164	0	4.74532e-14	Zfp518a
ENSMUSG00000048967	0	0.000103644	Yjefn3
ENSMUSG00000048960	0	2.73272e-152	Prex2
ENSMUSG00000048776	0	2.28528e-37	Pthlh
ENSMUSG00000048856	0	2.02009e-05	Slc25a47
ENSMUSG00000048779	0	8.43387e-97	P2ry6
ENSMUSG00000048782	0	4.2969e-68	Insc
ENSMUSG00000048787	0	7.87946e-22	Dcun1d3
ENSMUSG00000048796	0	3.01953e-17	Cyb561d1
ENSMUSG00000048799	0	7.6347e-24	Cep120
ENSMUSG00000048806	0	5.52698e-121	Ifnb1
ENSMUSG00000048807	0	2.15829e-51	Slc35e4
ENSMUSG00000048814	0	6.49743e-113	Lonrf2
ENSMUSG00000048832	0	5.29704e-59	Vps37c
ENSMUSG00000048833	0	5.03223e-48	Slc39a9
ENSMUSG00000048834	0	3.30705e-36	Vstm2a
ENSMUSG00000048852	0	1.72458e-08	Gm12185
ENSMUSG00000048865	0	4.04007e-139	Arhgap30
ENSMUSG00000048930	0	2.21953e-12	Tada3
ENSMUSG00000048874	0	1.76351e-23	Phf3
ENSMUSG00000048878	0	3.94611e-39	Hexim1
ENSMUSG00000048895	0	8.59496e-14	Cdk5r1
ENSMUSG00000048897	0	3.27234e-39	Zfp710
ENSMUSG00000048899	0	1.28917e-27	Rimkla
ENSMUSG00000048905	0	6.72355e-49	Bnip5
ENSMUSG00000048911	0	8.47883e-50	Rnf24
ENSMUSG00000048915	0	5.4801e-128	Efna5
ENSMUSG00000048920	0	3.7435e-10	Fkrp
ENSMUSG00000048921	0	2.44447e-15	Zfp689
ENSMUSG00000048922	0	6.84647e-31	Cdca2
ENSMUSG00000048924	0	1.29875e-33	Ccdc125
ENSMUSG00000046785	0	5.35076e-156	Epm2aip1
ENSMUSG00000046782	0	1.71131e-09	Ttc6
ENSMUSG00000046768	0	2.04018e-244	Rhoj
ENSMUSG00000044730	0	1.05272e-06	9930104L06Rik
ENSMUSG00000044678	0	6.73594e-43	Ly6k
ENSMUSG00000044694	0	2.32504e-50	2010007H06Rik
ENSMUSG00000044700	0	3.21671e-11	Tmem201
ENSMUSG00000044701	0	1.90933e-79	Il27
ENSMUSG00000044702	0	7.01683e-21	Palb2
ENSMUSG00000044707	0	3.14832e-69	Ccnjl
ENSMUSG00000044708	0	3.63111e-75	Kcnj10
ENSMUSG00000044709	0	9.63386e-45	Gemin7
ENSMUSG00000044712	0	1.21145e-10	Slc38a6
ENSMUSG00000044715	0	5.08619e-35	Gskip
ENSMUSG00000044716	0	2.54297e-34	Dok7
ENSMUSG00000044726	0	2.56347e-62	Erich5
ENSMUSG00000044734	0	5.40488e-30	Serpinb1a
ENSMUSG00000044674	0	1.17318e-121	Fzd1
ENSMUSG00000044748	0	6.2748e-83	Defb1
ENSMUSG00000044749	0	3.80714e-77	Abca6
ENSMUSG00000044763	0	1.72351e-08	Trmt10c
ENSMUSG00000044768	0	7.70242e-68	Macir
ENSMUSG00000044770	0	4.41526e-46	Scml4
ENSMUSG00000044783	0	3.02562e-16	Hjurp
ENSMUSG00000044786	0	2.12867e-54	Zfp36
ENSMUSG00000044788	0	7.18687e-85	Fads6
ENSMUSG00000044791	0	5.83632e-14	Setd2
ENSMUSG00000044792	0	1.22718e-17	Isca1
ENSMUSG00000044795	0	4.48936e-09	Cyb5d1
ENSMUSG00000044807	0	4.04164e-26	Zfp354c
ENSMUSG00000044676	0	0	Zfp612
ENSMUSG00000044667	0	1.33204e-46	Plppr4
ENSMUSG00000044813	0	1.56163e-64	Shb
ENSMUSG00000044551	0	1.18177e-11	9930012K11Rik
ENSMUSG00000044475	0	2.47326e-34	Ascc1
ENSMUSG00000044477	0	2.81445e-45	Zfand3
ENSMUSG00000044496	0	2.03629e-30	2510039O18Rik
ENSMUSG00000044501	0	1.66485e-05	Zfp758
ENSMUSG00000044502	0	1.14737e-130	Bod1
ENSMUSG00000044505	0	6.08031e-11	Lingo4
ENSMUSG00000044522	0	1.96649e-18	A730020M07Rik
ENSMUSG00000044528	0	1.45134e-93	Tram1l1
ENSMUSG00000044533	0	1.52111e-92	Rps2
ENSMUSG00000044534	0	2.92175e-55	Ackr2
ENSMUSG00000044548	0	1.589e-91	Dact1
ENSMUSG00000044550	0	0	Tceal3
ENSMUSG00000044562	0	0	Rasip1
ENSMUSG00000044647	0	5.13705e-58	Csrnp3
ENSMUSG00000044566	0	1.1763e-09	Cage1
ENSMUSG00000044573	0	1.54819e-60	Acp1
ENSMUSG00000044583	0	2.6542e-65	Tlr7
ENSMUSG00000044595	0	0.00489783	Dnd1
ENSMUSG00000044617	0	9.4187e-11	Zbtb39
ENSMUSG00000044626	0	8.2685e-19	Liph
ENSMUSG00000044627	0	1.39828e-87	Swi5
ENSMUSG00000044628	0	1.20552e-191	Rnf208
ENSMUSG00000044629	0	2.14122e-145	Cnrip1
ENSMUSG00000044636	0	1.50567e-15	Csrnp2
ENSMUSG00000044641	0	9.36788e-154	Pard6b
ENSMUSG00000044646	0	5.06955e-50	Zbtb7c
ENSMUSG00000044811	0	1.80821e-110	Cd300c2
ENSMUSG00000044816	0	6.50861e-35	D630023F18Rik
ENSMUSG00000044469	0	1.14939e-159	Tnfaip8l1
ENSMUSG00000045094	0	2.92967e-22	Arhgef37
ENSMUSG00000045031	0	1.37168e-83	Cetn4
ENSMUSG00000045034	0	5.77341e-35	Ankrd34b
ENSMUSG00000045038	0	4.64185e-35	Prkce
ENSMUSG00000045039	0	3.1962e-91	Megf8
ENSMUSG00000045045	0	2.63141e-83	Lrfn4
ENSMUSG00000045062	0	3.99356e-25	Pcdhb7
ENSMUSG00000045064	0	4.486e-148	Zc2hc1c
ENSMUSG00000045065	0	3.3266e-38	9930022D16Rik
ENSMUSG00000045071	0	4.46256e-20	E130308A19Rik
ENSMUSG00000045078	0	4.16358e-11	Rnf216
ENSMUSG00000045091	0	3.77469e-111	Aqp12
ENSMUSG00000045092	0	5.03323e-158	S1pr1
ENSMUSG00000045095	0	1.79394e-175	Magi1
ENSMUSG00000045007	0	1.08765e-72	Tubg2
ENSMUSG00000045098	0	1.03273e-07	Kmt5b
ENSMUSG00000045100	0	3.05477e-12	Slc25a26
ENSMUSG00000045103	0	2.23062e-115	Dmd
ENSMUSG00000045106	0	2.50614e-13	Ccdc73
ENSMUSG00000045107	0	7.33154e-22	Saysd1
ENSMUSG00000045128	0	3.30145e-311	Rpl18a
ENSMUSG00000045136	0	3.7874e-83	Tubb2b
ENSMUSG00000045140	0	0.00028853	Pigw
ENSMUSG00000045160	0	1.03395e-34	Bola3
ENSMUSG00000045165	0	2.91888e-98	AI467606
ENSMUSG00000045176	0	1.52549e-09	Borcs6
ENSMUSG00000045180	0	3.39431e-96	Shroom2
ENSMUSG00000045027	0	2.55915e-24	Prss22
ENSMUSG00000045005	0	1.37153e-92	Fzd5
ENSMUSG00000044820	0	7.36739e-07	AY074887
ENSMUSG00000044927	0	4.45552e-177	H1f10
ENSMUSG00000044827	0	1.6462e-108	Tlr1
ENSMUSG00000044835	0	3.50236e-12	Ankrd45
ENSMUSG00000044847	0	7.39216e-37	Lsm11
ENSMUSG00000044854	0	4.31155e-77	1700056E22Rik
ENSMUSG00000044857	0	5.46826e-07	Lemd2
ENSMUSG00000044876	0	9.69261e-57	Zfp444
ENSMUSG00000044881	0	3.80405e-35	Coa4
ENSMUSG00000044894	0	2.48238e-119	Uqcrq
ENSMUSG00000044906	0	4.68175e-110	4930503L19Rik
ENSMUSG00000044912	0	1.20093e-115	Syt16
ENSMUSG00000044916	0	2.01027e-07	1700029I15Rik
ENSMUSG00000044921	0	1.45932e-100	Rassf9
ENSMUSG00000044933	0	3.49666e-188	Sstr3
ENSMUSG00000044991	0	3.91073e-20	Shld1
ENSMUSG00000044934	0	4.63572e-07	Zfp367
ENSMUSG00000044937	0	7.86365e-11	Ttc41
ENSMUSG00000044938	0	2.33723e-23	Klhl31
ENSMUSG00000044949	0	1.12197e-50	Ubtd2
ENSMUSG00000044950	0	1.73026e-12	Pwwp2a
ENSMUSG00000044951	0	1.01659e-18	Mylk4
ENSMUSG00000044952	0	4.73841e-09	Kctd21
ENSMUSG00000044968	0	6.98366e-42	Napepld
ENSMUSG00000044976	0	1.54606e-10	Wdr72
ENSMUSG00000044982	0	2.64397e-49	Sft2d3
ENSMUSG00000044986	0	5.85639e-81	Tst
ENSMUSG00000044988	0	3.4303e-189	Ucn3
ENSMUSG00000044471	0	2.22827e-22	Lncpint
ENSMUSG00000044468	0	5.83195e-58	Tent5c
ENSMUSG00000046761	0	1.37845e-109	Fam83h
ENSMUSG00000044033	0	3.78175e-51	Ccdc141
ENSMUSG00000043962	0	1.15611e-36	Thrap3
ENSMUSG00000043964	0	1.34867e-31	Orai3
ENSMUSG00000043987	0	2.09406e-17	Cep164
ENSMUSG00000043991	0	5.04786e-179	Pura
ENSMUSG00000043998	0	8.08684e-29	Mgat2
ENSMUSG00000044005	0	5.04124e-35	Gls2
ENSMUSG00000044017	0	2.4533e-57	Adgrd1
ENSMUSG00000044018	0	1.70903e-09	Mrpl50
ENSMUSG00000044022	0	6.06315e-25	Pcdhb21
ENSMUSG00000044024	0	1.114e-82	Rell2
ENSMUSG00000044026	0	4.00276e-117	Slc35g1
ENSMUSG00000044030	0	3.1401e-46	Irf2bp1
ENSMUSG00000044037	0	8.55997e-68	Als2cl
ENSMUSG00000043940	0	6.91253e-74	Wdfy3
ENSMUSG00000044042	0	1.14397e-51	Fmn1
ENSMUSG00000044043	0	2.07819e-117	Pcdhb14
ENSMUSG00000044052	0	4.24389e-06	Ccr10
ENSMUSG00000044066	0	5.13063e-11	Cep68
ENSMUSG00000044068	0	2.61047e-21	Zrsr1
ENSMUSG00000044072	0	5.52176e-47	Eml6
ENSMUSG00000044080	0	1.54838e-59	S100a1
ENSMUSG00000044086	0	3.18257e-09	Lmod3
ENSMUSG00000044092	0	2.02239e-29	C130050O18Rik
ENSMUSG00000044098	0	7.45883e-18	Rsbn1
ENSMUSG00000044122	0	3.87222e-61	Proca1
ENSMUSG00000044134	0	5.4723e-19	Pheta1
ENSMUSG00000043943	0	7.42685e-68	Naalad2
ENSMUSG00000043939	0	1.07274e-08	A530064D06Rik
ENSMUSG00000044145	0	1.26279e-51	1810024B03Rik
ENSMUSG00000043843	0	4.77284e-98	Tmem145
ENSMUSG00000043702	0	8.19737e-71	Pde12
ENSMUSG00000043716	0	1.43103e-91	Rpl7
ENSMUSG00000043719	0	2.91541e-52	Col6a6
ENSMUSG00000043733	0	2.80679e-112	Ptpn11
ENSMUSG00000043740	0	5.13393e-18	B430306N03Rik
ENSMUSG00000043760	0	9.90407e-244	Pkhd1
ENSMUSG00000043773	0	1.38756e-28	1700048O20Rik
ENSMUSG00000043782	0	3.07834e-142	Bicdl2
ENSMUSG00000043794	0	1.49468e-10	D830025C05Rik
ENSMUSG00000043811	0	6.36747e-40	Rtn4r
ENSMUSG00000043831	0	5.10838e-17	Lysmd4
ENSMUSG00000043832	0	6.62719e-104	Clec4a3
ENSMUSG00000043866	0	4.21417e-103	Taf10
ENSMUSG00000043932	0	2.54077e-23	Klri2
ENSMUSG00000043872	0	4.56406e-08	Zmym1
ENSMUSG00000043873	0	6.33298e-13	Chil5
ENSMUSG00000043881	0	1.41543e-13	Kbtbd7
ENSMUSG00000043885	0	3.41334e-36	Slc36a4
ENSMUSG00000043895	0	7.03095e-125	S1pr2
ENSMUSG00000043903	0	2.28512e-66	Zfp469
ENSMUSG00000043909	0	1.6124e-81	Trp53bp1
ENSMUSG00000043913	0	4.71437e-43	Ccdc60
ENSMUSG00000043923	0	7.06269e-24	Ccdc84
ENSMUSG00000043924	0	5.08492e-102	Ncmap
ENSMUSG00000043929	0	2.89352e-10	Klhl15
ENSMUSG00000043931	0	3.48632e-111	Gimap7
ENSMUSG00000044139	0	2.63259e-225	Prss53
ENSMUSG00000044147	0	7.38704e-161	Arf6
ENSMUSG00000044465	0	3.20672e-41	Fam160a2
ENSMUSG00000040321	0	5.46377e-11	Zfp770
ENSMUSG00000044312	0	8.48372e-47	Neurog3
ENSMUSG00000044313	0	7.77399e-10	Mab21l3
ENSMUSG00000044317	0	1.0289e-123	Gpr4
ENSMUSG00000044320	0	2.25971e-20	1700001O22Rik
ENSMUSG00000044337	0	4.11457e-101	Ackr3
ENSMUSG00000044338	0	3.20438e-69	Aplnr
ENSMUSG00000044339	0	6.3896e-10	Alkbh2
ENSMUSG00000044340	0	2.69025e-100	Phlpp1
ENSMUSG00000044345	0	7.05869e-84	Marveld1
ENSMUSG00000044348	0	8.01689e-18	Slc25a53
ENSMUSG00000044349	0	3.55163e-56	Snhg11
ENSMUSG00000044350	0	9.91988e-57	Lacc1
ENSMUSG00000044365	0	0	Cxxc4
ENSMUSG00000044308	0	1.86225e-57	Ubr3
ENSMUSG00000044367	0	1.02402e-50	Slc16a13
ENSMUSG00000044387	0	8.05691e-16	2410080I02Rik
ENSMUSG00000044390	0	2.33279e-13	Tigd3
ENSMUSG00000044393	0	8.85449e-96	Dsg2
ENSMUSG00000044408	0	5.76877e-25	Sptssa
ENSMUSG00000044433	0	4.42042e-88	Camsap3
ENSMUSG00000044442	0	2.59066e-59	N6amt1
ENSMUSG00000044447	0	6.97713e-18	Dock5
ENSMUSG00000044452	0	1.18636e-14	Zfp507
ENSMUSG00000044453	0	1.38015e-79	Ffar1
ENSMUSG00000044456	0	7.07533e-161	Rin3
ENSMUSG00000044461	0	2.29178e-39	Shisa2
ENSMUSG00000044309	0	3.21504e-30	Apol7c
ENSMUSG00000044303	0	6.23582e-35	Cdkn2a
ENSMUSG00000044148	0	2.63605e-10	1810030O07Rik
ENSMUSG00000044201	0	4.36162e-21	Cdc25c
ENSMUSG00000044149	0	7.15846e-27	Nkrf
ENSMUSG00000044150	0	7.23521e-32	Bclaf3
ENSMUSG00000044155	0	1.60836e-18	Lsm8
ENSMUSG00000044156	0	5.02098e-219	Hepacam2
ENSMUSG00000044162	0	8.97655e-72	Tnip3
ENSMUSG00000044164	0	3.28909e-41	Rnf182
ENSMUSG00000044165	0	2.46084e-15	Bcl2l15
ENSMUSG00000044167	0	2.56691e-34	Foxo1
ENSMUSG00000044176	0	4.56784e-20	Spink10
ENSMUSG00000044177	0	8.04545e-13	Wfikkn2
ENSMUSG00000044197	0	8.86055e-91	Gpr146
ENSMUSG00000044199	0	1.85647e-73	S1pr4
ENSMUSG00000044216	0	4.13059e-29	Kcnj4
ENSMUSG00000044288	0	2.68774e-22	Cnr1
ENSMUSG00000044217	0	2.08678e-47	Aqp5
ENSMUSG00000044220	0	3.05318e-144	Nkx2-3
ENSMUSG00000044221	0	3.43992e-101	Grsf1
ENSMUSG00000044224	0	9.67852e-26	Dnajc21
ENSMUSG00000044229	0	2.43693e-22	Nxpe4
ENSMUSG00000044231	0	5.98727e-20	Nhlrc1
ENSMUSG00000044244	0	5.87843e-22	Il20rb
ENSMUSG00000044250	0	5.52048e-25	Pced1b
ENSMUSG00000044252	0	6.8811e-140	Osbpl1a
ENSMUSG00000044254	0	1.45526e-32	Pcsk9
ENSMUSG00000044258	0	2.69003e-181	Ctla2a
ENSMUSG00000044279	0	0	Crb3
ENSMUSG00000045193	0	3.06735e-75	Cirbp
ENSMUSG00000045201	0	2.98853e-59	Lrrc3b
ENSMUSG00000045205	0	2.332e-35	Dpy19l4
ENSMUSG00000046275	0	1.97869e-136	Trarg1
ENSMUSG00000046191	0	3.28395e-40	Pcdhb20
ENSMUSG00000046192	0	5.29062e-11	Iqub
ENSMUSG00000046201	0	1.27116e-11	Scaf8
ENSMUSG00000046204	0	1.47503e-37	Pnma2
ENSMUSG00000046207	0	7.95183e-87	Pik3r6
ENSMUSG00000046215	0	9.21197e-69	Rprml
ENSMUSG00000046223	0	7.33479e-108	Plaur
ENSMUSG00000046229	0	1.07921e-41	Scand1
ENSMUSG00000046230	0	9.7556e-14	Vps13a
ENSMUSG00000046242	0	1.91148e-14	Nme9
ENSMUSG00000046245	0	7.77783e-59	Pilra
ENSMUSG00000046269	0	1.28666e-38	Usp27x
ENSMUSG00000046280	0	1.72317e-129	She
ENSMUSG00000046179	0	4.04866e-16	E2f8
ENSMUSG00000046311	0	2.0147e-21	Zfp62
ENSMUSG00000046312	0	4.20469e-36	Myorg
ENSMUSG00000046314	0	4.48496e-164	Stxbp6
ENSMUSG00000046318	0	6.05921e-65	Ccbe1
ENSMUSG00000046323	0	1.64045e-30	Dppa3
ENSMUSG00000046324	0	1.47918e-33	Ermp1
ENSMUSG00000046329	0	4.00641e-97	Slc25a23
ENSMUSG00000046330	0	7.63676e-96	Rpl37a
ENSMUSG00000046337	0	3.69371e-32	Fam178b
ENSMUSG00000046351	0	8.69182e-13	Zfp322a
ENSMUSG00000046364	0	2.53616e-55	Rpl27a
ENSMUSG00000046378	0	8.55156e-234	Asphd1
ENSMUSG00000046185	0	2.66634e-07	Zfp84
ENSMUSG00000046178	0	3.82272e-50	Nxph1
ENSMUSG00000046387	0	1.1427e-54	Pcdhb17
ENSMUSG00000046058	0	2.75969e-77	Eid2
ENSMUSG00000045983	0	5.60121e-27	Eif4g1
ENSMUSG00000045991	0	8.11331e-95	Onecut2
ENSMUSG00000045996	0	1.24967e-25	Polr2k
ENSMUSG00000046006	0	1.59246e-25	Gapt
ENSMUSG00000046008	0	1.1782e-294	Pnlip
ENSMUSG00000046010	0	5.18353e-22	Zfp830
ENSMUSG00000046020	0	4.82784e-11	Pofut1
ENSMUSG00000046027	0	2.17592e-21	Stard5
ENSMUSG00000046031	0	1.75863e-83	Calhm6
ENSMUSG00000046032	0	7.25601e-07	Snx12
ENSMUSG00000046034	0	1.62965e-63	Otulin
ENSMUSG00000046056	0	2.31457e-28	Sbsn
ENSMUSG00000046062	0	5.70678e-21	Ppp1r15b
ENSMUSG00000046169	0	3.75364e-19	Adamts6
ENSMUSG00000046070	0	3.88506e-46	Igfals
ENSMUSG00000046079	0	7.68142e-26	Lrrc8d
ENSMUSG00000046080	0	5.35172e-60	Clec9a
ENSMUSG00000046096	0	4.05478e-128	Mosmo
[truncated: 13,984 more rows]

## Sheet: postnatal_DE_delta
gene	logFC	padj	gene_symbol
ENSMUSG00000002930	7.11415	2.61021e-218	Ppp1r17
ENSMUSG00000004366	6.98368	0	Sst
ENSMUSG00000067578	6.83141	3.73073e-269	Cbln4
ENSMUSG00000051136	6.41302	8.59363e-285	Ghsr
ENSMUSG00000022577	6.38655	5.83689e-320	Ly6h
ENSMUSG00000034098	5.71549	1.29142e-136	Fstl5
ENSMUSG00000038192	5.71353	6.58544e-291	Cer1
ENSMUSG00000010066	5.53179	1.91783e-227	Cacna2d2
ENSMUSG00000060882	5.21754	0	Kcnd2
ENSMUSG00000086593	5.14359	3.60185e-89	Gm16548
ENSMUSG00000026579	5.11038	7.31824e-172	F5
ENSMUSG00000044647	5.05419	5.45234e-206	Csrnp3
ENSMUSG00000024388	4.97382	1.78609e-106	Myo7b
ENSMUSG00000030226	4.87433	1.91003e-182	Lmo3
ENSMUSG00000089957	4.8467	7.19582e-168	A830011K09Rik
ENSMUSG00000032081	4.70329	2.48517e-164	Apoc3
ENSMUSG00000022311	4.63555	2.45972e-51	Csmd3
ENSMUSG00000071753	4.62954	3.03424e-233	Cdr1os
ENSMUSG00000037627	4.39067	1.40422e-184	Rgs22
ENSMUSG00000061576	4.30105	2.26107e-164	Dpp6
ENSMUSG00000043913	4.29593	1.50351e-97	Ccdc60
ENSMUSG00000037143	4.27801	0	Cfap61
ENSMUSG00000050272	4.19764	2.70883e-111	Dscam
ENSMUSG00000019146	4.16456	1.5188e-195	Cacng2
ENSMUSG00000044312	4.13518	8.87461e-59	Neurog3
ENSMUSG00000055026	4.0378	1.01476e-144	Gabrg3
ENSMUSG00000032769	3.99633	1.51137e-183	Trpa1
ENSMUSG00000030350	3.7412	1.3829e-147	Prmt8
ENSMUSG00000019987	3.72871	1.50439e-221	Arg1
ENSMUSG00000086537	3.71053	1.46731e-125	Gnasas1
ENSMUSG00000063626	3.70572	3.54823e-59	Unc5d
ENSMUSG00000035864	3.6976	5.51514e-283	Syt1
ENSMUSG00000022376	3.65939	6.55624e-212	Adcy8
ENSMUSG00000025576	3.59407	1.44856e-133	Rbfox3
ENSMUSG00000053930	3.58849	1.60598e-44	Shisa6
ENSMUSG00000059816	3.54485	1.10345e-109	Shisal2a
ENSMUSG00000045034	3.52632	1.49106e-44	Ankrd34b
ENSMUSG00000071424	3.49921	8.92164e-37	Grid2
ENSMUSG00000026058	3.4917	0	Khdrbs2
ENSMUSG00000041710	3.43326	4.84871e-193	Trpc5
ENSMUSG00000035653	3.43143	6.8698e-239	Lrfn5
ENSMUSG00000031224	3.41074	1.01002e-106	Magee2
ENSMUSG00000029788	3.35813	9.19191e-65	Cpa5
ENSMUSG00000022658	3.30782	1.85488e-88	Tagln3
ENSMUSG00000097929	3.3074	2.90218e-42	Tunar
ENSMUSG00000069911	3.30329	3.49277e-77	Insyn2b
ENSMUSG00000094083	3.26516	7.72713e-58	Gm1604b
ENSMUSG00000044216	3.2059	5.31934e-83	Kcnj4
ENSMUSG00000021032	3.12692	1.27992e-245	Ngb
ENSMUSG00000035681	3.09805	1.64943e-175	Kcnc2
ENSMUSG00000042655	3.08213	0	Shisal2b
ENSMUSG00000025468	3.06679	1.15505e-214	Caly
ENSMUSG00000049556	3.04315	8.09593e-121	Lingo1
ENSMUSG00000045440	2.95711	3.38598e-64	Insm2
ENSMUSG00000029335	2.95091	8.77836e-137	Bmp3
ENSMUSG00000071679	2.87465	1.16648e-184	Rtl4
ENSMUSG00000111575	2.85689	5.42014e-63	Gm47926
ENSMUSG00000021414	2.83882	3.25451e-114	Fam217a
ENSMUSG00000020704	2.80351	2.61974e-101	Asic2
ENSMUSG00000040856	2.75585	9.14213e-67	Dlk1
ENSMUSG00000059991	2.74087	6.08382e-105	Nptx2
ENSMUSG00000028661	2.67514	3.8637e-56	Epha8
ENSMUSG00000111649	2.49212	2.55682e-63	Gm48945
ENSMUSG00000035431	2.4574	5.06003e-83	Sstr1
ENSMUSG00000062275	2.44968	2.37757e-52	Fbxw24
ENSMUSG00000079436	2.41762	1.57705e-28	Kcnj13
ENSMUSG00000021749	2.36918	9.10352e-239	Oit1
ENSMUSG00000032564	2.36749	1.98802e-176	Cpne4
ENSMUSG00000024990	2.35536	6.74089e-275	Rbp4
ENSMUSG00000031517	2.32793	3.42116e-224	Gpm6a
ENSMUSG00000022829	2.3102	4.35039e-283	Stxbp5l
ENSMUSG00000113780	2.29636	5.41886e-56	Gm33195
ENSMUSG00000020599	2.29276	1.6826e-253	Rgs9
ENSMUSG00000100155	2.26192	9.29759e-162	Gm2109
ENSMUSG00000103428	2.24852	2.10765e-35	Gm20754
ENSMUSG00000020672	2.20318	2.57505e-80	Sntg2
ENSMUSG00000030000	2.18844	2.20383e-179	Add2
ENSMUSG00000067786	2.1791	8.167e-170	Nnat
ENSMUSG00000027849	2.17881	9.35452e-140	Syt6
ENSMUSG00000048304	2.14483	7.19285e-21	Slitrk3
ENSMUSG00000034918	2.13892	3.23518e-150	Cdhr2
ENSMUSG00000089737	2.12528	4.65739e-51	Gm15688
ENSMUSG00000050967	2.10882	1.20658e-87	Creg2
ENSMUSG00000024526	2.09706	8.2666e-146	Cidea
ENSMUSG00000024008	2.07389	8.94383e-71	Cpne5
ENSMUSG00000059921	2.04891	1.79872e-126	Unc5c
ENSMUSG00000030075	2.04304	1.03875e-92	Cntn3
ENSMUSG00000006457	1.99486	8.2103e-135	Actn3
ENSMUSG00000090223	1.95635	6.03498e-264	Pcp4
ENSMUSG00000041261	1.94753	5.15568e-157	Car8
ENSMUSG00000005237	1.91334	1.22794e-71	Dnah2
ENSMUSG00000108532	1.91258	0	Gm32647
ENSMUSG00000020332	1.90634	1.86168e-77	Meikin
ENSMUSG00000049555	1.90065	4.7874e-105	Tmie
ENSMUSG00000066129	1.87021	1.65371e-81	Kndc1
ENSMUSG00000110086	1.86254	9.5451e-156	Gm45623
ENSMUSG00000000544	1.84093	9.29624e-194	Gpa33
ENSMUSG00000053825	1.82832	4.09749e-198	Ppfia2
ENSMUSG00000037653	1.81306	4.27446e-303	Kctd8
ENSMUSG00000020562	1.80673	3.25241e-244	Efcab10
ENSMUSG00000028865	1.79884	7.73466e-262	Cd164l2
ENSMUSG00000049176	1.79144	1.11707e-90	Frmpd4
ENSMUSG00000066720	1.74858	1.12795e-320	Cldn9
ENSMUSG00000100837	1.74685	3.55365e-45	1700063D05Rik
ENSMUSG00000032105	1.74361	2.50995e-79	Pdzd3
ENSMUSG00000015962	1.73674	1.15328e-108	1700016C15Rik
ENSMUSG00000087196	1.71498	3.17385e-38	Gm13373
ENSMUSG00000059742	1.70569	4.77131e-100	Kcnh7
ENSMUSG00000054162	1.70421	0	Spock3
ENSMUSG00000048905	1.69612	1.06713e-89	Bnip5
ENSMUSG00000033720	1.68893	6.21408e-119	Sfxn5
ENSMUSG00000048217	1.68129	2.31778e-155	Nags
ENSMUSG00000024112	1.67867	1.47981e-152	Cacna1h
ENSMUSG00000028441	1.6758	1.05186e-171	1110017D15Rik
ENSMUSG00000032899	1.65902	1.02311e-38	Styk1
ENSMUSG00000116993	1.65111	1.59963e-87	Gm32461
ENSMUSG00000059187	1.6474	6.55759e-160	Tafa1
ENSMUSG00000002459	1.64007	1.69322e-103	Rgs20
ENSMUSG00000034796	1.63743	4.11833e-36	Cpne7
ENSMUSG00000070498	1.63265	1.0164e-220	Tmem132b
ENSMUSG00000006529	1.61802	1.14405e-53	Itih1
ENSMUSG00000052188	1.61152	1.00465e-223	Gm14964
ENSMUSG00000003934	1.60394	0	Efnb3
ENSMUSG00000052613	1.59861	6.71462e-158	Pcdh15
ENSMUSG00000022269	1.59276	6.97643e-142	Marchf11
ENSMUSG00000001333	1.58708	1.36397e-77	Sync
ENSMUSG00000022123	1.58087	8.38378e-126	Scel
ENSMUSG00000021999	1.55257	6.69869e-78	Cpb2
ENSMUSG00000038112	1.53151	2.86577e-158	AW551984
ENSMUSG00000003411	1.51502	0	Rab3b
ENSMUSG00000049281	1.51451	5.57715e-197	Scn3b
ENSMUSG00000031845	1.50445	6.88568e-162	Bco1
ENSMUSG00000025592	1.50037	3.49114e-151	Dach2
ENSMUSG00000021090	1.49509	4.10318e-74	Lrrc9
ENSMUSG00000033676	1.49432	0	Gabrb3
ENSMUSG00000020102	1.48725	0	Slc16a7
ENSMUSG00000048078	1.47858	2.95003e-132	Tenm4
ENSMUSG00000097240	1.46539	1.34318e-45	Gm26614
ENSMUSG00000021791	1.45479	3.57093e-78	Dydc2
ENSMUSG00000025551	1.45101	0	Fgf14
ENSMUSG00000109130	1.44722	1.81556e-54	Gm45187
ENSMUSG00000046449	1.43527	1.45244e-130	Nexmif
ENSMUSG00000021991	1.43375	5.93286e-294	Cacna2d3
ENSMUSG00000028845	1.43258	3.81651e-170	Tekt2
ENSMUSG00000030134	1.42954	4.7302e-75	Rasgef1a
ENSMUSG00000035486	1.42125	1.12761e-70	Plk5
ENSMUSG00000030329	1.41049	2.75322e-43	Pianp
ENSMUSG00000104487	1.39488	1.51422e-51	Gm31373
ENSMUSG00000018126	1.39216	3.33646e-77	Baiap2l2
ENSMUSG00000031665	1.39058	2.78534e-156	Sall1
ENSMUSG00000075316	1.37112	0	Scn9a
ENSMUSG00000071550	1.36618	1.01698e-55	Cfap44
ENSMUSG00000025272	1.35258	3.69652e-137	Tro
ENSMUSG00000054986	1.34408	1.70424e-40	Sec14l3
ENSMUSG00000111800	1.33101	8.25708e-75	Gm31557
ENSMUSG00000053166	1.31748	6.93137e-145	Cdh22
ENSMUSG00000039098	1.29052	9.66539e-52	Gm9767
ENSMUSG00000029120	1.2552	3.11283e-78	Ppp2r2c
ENSMUSG00000029102	1.24941	0	Hgfac
ENSMUSG00000105146	1.2435	4.14046e-83	Gm35409
ENSMUSG00000115709	1.23646	2.7469e-44	4930431P22Rik
ENSMUSG00000040998	1.2266	4.28506e-98	Npnt
ENSMUSG00000051855	1.22373	4.67688e-221	Mest
ENSMUSG00000024175	1.22305	3.19949e-96	Tekt4
ENSMUSG00000034275	1.19041	1.81288e-300	Igsf9b
ENSMUSG00000047841	1.17454	2.90826e-31	Fndc11
ENSMUSG00000026167	1.16621	4.61076e-46	Wnt10a
ENSMUSG00000056596	1.16231	2.96129e-75	Trnp1
ENSMUSG00000036892	1.15398	1.23588e-19	Prodh2
ENSMUSG00000028207	1.15215	1.23198e-190	Asph
ENSMUSG00000032313	1.14711	2.89704e-159	Tmem266
ENSMUSG00000054582	1.13499	1.19427e-214	Pabpc1l
ENSMUSG00000072966	1.12406	0	Gprasp2
ENSMUSG00000079502	1.11289	4.10404e-90	Cfap77
ENSMUSG00000004961	1.10583	1.17414e-252	Syt5
ENSMUSG00000020234	1.10476	1.59141e-45	4930404N11Rik
ENSMUSG00000023328	1.10205	2.39542e-130	Ache
ENSMUSG00000035640	1.09995	9.42085e-290	Cbarp
ENSMUSG00000029673	1.09896	0	Auts2
ENSMUSG00000040537	1.09857	7.31273e-212	Adam22
ENSMUSG00000000305	1.09752	2.91124e-208	Cdh4
ENSMUSG00000021536	1.09405	3.24758e-40	Adcy2
ENSMUSG00000029790	1.09101	1.00458e-123	Cep41
ENSMUSG00000038576	1.08373	1.73142e-95	Susd4
ENSMUSG00000037747	1.08227	0	Phyhipl
ENSMUSG00000074664	1.07909	3.56091e-22	A830092H15Rik
ENSMUSG00000098041	1.07756	3.60903e-40	Gm26981
ENSMUSG00000073877	1.07681	1.93577e-70	Gm13306
ENSMUSG00000026807	1.06965	8.31496e-45	Ak8
ENSMUSG00000021974	1.06145	9.65191e-189	Fgf9
ENSMUSG00000024986	1.05185	0	Hhex
ENSMUSG00000022408	1.04389	1.14186e-175	Fam83f
ENSMUSG00000042269	1.03299	2.63363e-239	Cibar2
ENSMUSG00000030491	1.03105	2.74678e-66	Tdrd12
ENSMUSG00000032311	1.0283	6.83805e-27	Nrg4
ENSMUSG00000020882	1.02007	1.84678e-105	Cacnb1
ENSMUSG00000033707	1.01703	7.26523e-232	Lrrc24
ENSMUSG00000090260	1.01222	2.52502e-54	2810442N19Rik
ENSMUSG00000034762	1.00844	1.83301e-104	Glis1
ENSMUSG00000056222	0.997723	9.60776e-251	Spock1
ENSMUSG00000054200	0.994938	6.02738e-183	Ffar4
ENSMUSG00000091002	0.994485	1.23787e-53	Tcerg1l
ENSMUSG00000058420	0.99424	1.21782e-55	Syt17
ENSMUSG00000039676	0.991542	0	Capsl
ENSMUSG00000041216	0.982603	2.11409e-80	Clvs1
ENSMUSG00000028613	0.981976	3.41841e-122	Lrp8
ENSMUSG00000034427	0.979962	8.66533e-125	Myo15b
ENSMUSG00000037126	0.976942	9.13819e-175	Psd
ENSMUSG00000098552	0.976184	1.14859e-67	Gm27217
ENSMUSG00000114247	0.968091	4.54343e-155	Gm32063
ENSMUSG00000107191	0.96614	4.79611e-38	Gm43579
ENSMUSG00000053141	0.965931	3.10559e-274	Ptprt
ENSMUSG00000022416	0.963449	1.58853e-77	Cacna1i
ENSMUSG00000051359	0.962009	0	Ncald
ENSMUSG00000078607	0.961931	9.01403e-155	1810010H24Rik
ENSMUSG00000041670	0.957925	2.23685e-37	Rims1
ENSMUSG00000031290	0.955268	1.02277e-132	Lrch2
ENSMUSG00000006930	0.951985	1.78979e-318	Hap1
ENSMUSG00000027674	0.930834	7.11152e-312	Pex5l
ENSMUSG00000094531	0.928075	3.29681e-60	Olfr671
ENSMUSG00000022129	0.927216	6.06967e-147	Dct
ENSMUSG00000001260	0.91866	1.54725e-152	Gabrg1
ENSMUSG00000032258	0.916249	1.48108e-93	Lca5
ENSMUSG00000046942	0.913413	1.25268e-45	Mageb16
ENSMUSG00000028957	0.913309	1.24249e-164	Per3
ENSMUSG00000039954	0.912194	0	Stk32a
ENSMUSG00000085318	0.907672	2.00635e-90	Gm12524
ENSMUSG00000027350	0.902886	5.78724e-308	Chgb
ENSMUSG00000020083	0.898179	0	Fam241b
ENSMUSG00000026527	0.894471	0	Rgs7
ENSMUSG00000022783	0.89083	1.04526e-105	Spag6l
ENSMUSG00000017868	0.89053	6.71933e-250	Sgk2
ENSMUSG00000059493	0.88067	5.2082e-267	Nhs
ENSMUSG00000040929	0.880445	1.34343e-220	Rfx3
ENSMUSG00000048915	0.879904	1.31465e-255	Efna5
ENSMUSG00000059974	0.87422	1.02545e-133	Ntm
ENSMUSG00000034109	0.865231	0	Golim4
ENSMUSG00000063727	0.860911	6.03422e-62	Tnfrsf11b
ENSMUSG00000103332	0.860763	2.31201e-59	Pcdhga2
ENSMUSG00000047507	0.858796	6.7257e-231	Baiap3
ENSMUSG00000058153	0.857986	2.45301e-228	Sez6l
ENSMUSG00000028753	0.857722	8.63404e-35	Vwa5b1
ENSMUSG00000113608	0.851114	5.24188e-63	Gm48715
ENSMUSG00000056055	0.843436	1.71796e-65	Sag
ENSMUSG00000025909	0.837299	7.17367e-176	Sntg1
ENSMUSG00000027360	0.833527	6.12504e-62	Hdc
ENSMUSG00000074607	0.830109	8.78651e-149	Tox2
ENSMUSG00000090069	0.828115	1.12918e-60	E430024P14Rik
ENSMUSG00000070337	0.817705	3.87093e-138	Gpr179
ENSMUSG00000029228	0.8117	6.09671e-238	Lnx1
ENSMUSG00000042258	0.797176	0	Isl1
ENSMUSG00000113940	0.795867	1.27002e-84	Gm40477
ENSMUSG00000043384	0.795049	0	Gprasp1
ENSMUSG00000003476	0.795019	2.98822e-127	Crhr2
ENSMUSG00000086587	0.790517	0	Gm11837
ENSMUSG00000046242	0.78645	9.39947e-27	Nme9
ENSMUSG00000036641	0.781656	9.06076e-110	Ccdc148
ENSMUSG00000079157	0.781162	0	Fam155a
ENSMUSG00000031962	0.775163	9.63062e-13	Cdh15
ENSMUSG00000073590	0.772351	1.67537e-177	3222401L13Rik
ENSMUSG00000029769	0.77172	1.67406e-273	Ccdc136
ENSMUSG00000066705	0.765124	1.50631e-124	Fxyd6
ENSMUSG00000062252	0.764175	5.46256e-197	Lhfpl5
ENSMUSG00000022076	0.76151	4.03333e-10	Klhl1
ENSMUSG00000020364	0.74761	6.86803e-116	Zfp354a
ENSMUSG00000030838	0.743652	0	Ush1c
ENSMUSG00000089678	0.738108	6.13555e-86	Agxt2
ENSMUSG00000032265	0.737375	2.25537e-147	Tent5a
ENSMUSG00000042532	0.735779	0	Golga7b
ENSMUSG00000048652	0.728267	1.10492e-101	Samd13
ENSMUSG00000020333	0.725986	1.33462e-132	Acsl6
ENSMUSG00000063887	0.725671	2.48326e-96	Nlgn1
ENSMUSG00000054976	0.725305	1.43895e-67	Nyap2
ENSMUSG00000048978	0.719402	2.69138e-144	Nrsn1
ENSMUSG00000002012	0.714847	2.09561e-220	Pnck
ENSMUSG00000038630	0.700381	4.93168e-112	Zkscan16
ENSMUSG00000045414	0.695329	4.06327e-257	Dipk2a
ENSMUSG00000028186	0.694344	3.28049e-81	Uox
ENSMUSG00000030393	0.685053	7.89965e-31	Zik1
ENSMUSG00000092083	0.681631	4.73326e-161	Kcnb2
ENSMUSG00000053702	0.676012	4.23376e-120	Nebl
ENSMUSG00000032898	0.675829	1.48462e-250	Fbxo21
ENSMUSG00000030030	0.672673	7.44637e-96	1700003E16Rik
ENSMUSG00000032609	0.670976	1.49533e-303	Klhdc8b
ENSMUSG00000097250	0.663672	4.7376e-22	Gm26771
ENSMUSG00000097068	0.662748	7.94184e-49	Gm26760
ENSMUSG00000024921	0.653493	9.55553e-152	Smarca2
ENSMUSG00000086308	0.651974	2.29097e-93	G630016G05Rik
ENSMUSG00000051435	0.651279	1.54068e-138	Fhad1
ENSMUSG00000050822	0.648418	1.51647e-272	Slc29a4
ENSMUSG00000078552	0.647155	1.60164e-08	Dcdc2b
ENSMUSG00000040785	0.640471	0	Ttc3
ENSMUSG00000085169	0.639167	6.52153e-23	Gm10785
ENSMUSG00000036858	0.637914	2.06875e-22	Ptcra
ENSMUSG00000022762	0.635572	0	Ncam2
ENSMUSG00000050994	0.633278	2.14534e-171	Adgb
ENSMUSG00000079497	0.624575	1.94825e-91	Gm13420
ENSMUSG00000102206	0.622461	3.91549e-119	Pcdha11
ENSMUSG00000063760	0.617029	5.55247e-207	Rnf217
ENSMUSG00000073402	0.615482	1.78891e-18	Gm8909
ENSMUSG00000019913	0.615409	0	Sim1
ENSMUSG00000097572	0.607925	4.00348e-168	Gm26797
ENSMUSG00000085207	0.60487	8.99797e-41	Gm11767
ENSMUSG00000070427	0.59884	8.11511e-34	Il18bp
ENSMUSG00000097736	0.598121	2.93583e-45	9530059O14Rik
ENSMUSG00000025932	0.596432	7.29171e-98	Eya1
ENSMUSG00000044288	0.594385	4.7866e-48	Cnr1
ENSMUSG00000038209	0.59126	1.1869e-15	Itln1
ENSMUSG00000020910	0.590678	5.9477e-47	Adprm
ENSMUSG00000039774	0.5897	1.70237e-193	Galnt12
ENSMUSG00000044667	0.585656	3.88448e-152	Plppr4
ENSMUSG00000086029	0.585454	1.98234e-204	Pax6os1
ENSMUSG00000036699	0.585345	2.21853e-126	Zcchc12
ENSMUSG00000031906	0.58534	0	Smpd3
ENSMUSG00000002227	0.580077	3.89198e-65	Mov10
ENSMUSG00000000159	0.5785	5.43078e-238	Igsf5
ENSMUSG00000029121	0.572853	1.42338e-142	Crmp1
ENSMUSG00000030306	0.570463	2.09581e-154	Tmtc1
ENSMUSG00000009075	0.565566	2.05615e-270	Cabp7
ENSMUSG00000078681	0.564428	1.64286e-86	Tm2d3
ENSMUSG00000033906	0.563263	5.30595e-28	Zdhhc15
ENSMUSG00000095687	0.557214	1.92837e-235	Rnaset2a
ENSMUSG00000025766	0.557126	1.61744e-116	D3Ertd751e
ENSMUSG00000036510	0.556686	2.61671e-179	Cdh8
ENSMUSG00000043398	0.5518	6.15702e-69	Gpr135
ENSMUSG00000034156	0.547391	3.25744e-82	Tspoap1
ENSMUSG00000020930	0.547101	2.71544e-155	Ccdc103
ENSMUSG00000091275	0.542801	6.46642e-46	Gm3248
ENSMUSG00000061702	0.542467	3.25536e-39	Tmem91
ENSMUSG00000056752	0.541462	1.99573e-99	Dnah9
ENSMUSG00000022244	0.541174	1.21438e-78	Amacr
ENSMUSG00000026154	0.54059	6.78151e-196	Sdhaf4
ENSMUSG00000023868	0.537451	2.03665e-123	Pde10a
ENSMUSG00000019775	0.537306	0	Rgs17
ENSMUSG00000056753	0.529115	5.66569e-18	C330011M18Rik
ENSMUSG00000115410	0.528923	6.65449e-63	2810457G06Rik
ENSMUSG00000039577	0.528479	4.98555e-66	Nphp4
ENSMUSG00000023266	0.525985	8.17447e-55	Frs3
ENSMUSG00000040640	0.524682	5.2544e-228	Erc2
ENSMUSG00000086067	0.523042	8.67162e-75	Gm16183
ENSMUSG00000066456	0.521752	0	Hmgn3
ENSMUSG00000028546	0.521529	1.37171e-270	Elavl4
ENSMUSG00000006764	0.521515	1.97837e-35	Tph2
ENSMUSG00000000296	0.521427	2.05257e-221	Tpd52l1
ENSMUSG00000052676	0.517497	1.19711e-57	Zmat1
ENSMUSG00000103472	0.515882	3.87881e-87	Pcdhga7
ENSMUSG00000028573	0.514967	8.29422e-95	Fggy
ENSMUSG00000041975	0.514522	3.27077e-44	Mettl8
ENSMUSG00000027560	0.513381	5.51805e-81	Dok5
ENSMUSG00000112470	0.507397	3.07947e-129	5330439M10Rik
ENSMUSG00000044835	0.506654	3.61509e-52	Ankrd45
ENSMUSG00000029093	0.506465	1.25747e-134	Sorcs2
ENSMUSG00000028937	0.505181	1.31572e-225	Acot7
ENSMUSG00000045348	0.504126	0	Nyap1
ENSMUSG00000037610	0.503932	0	Kcnmb2
ENSMUSG00000115186	0.500536	4.89712e-58	Gm49417
ENSMUSG00000066760	0.499144	1.20924e-125	Psg16
ENSMUSG00000035776	0.498452	1.98693e-173	Cd99l2
ENSMUSG00000021707	0.498021	2.17036e-38	Dhfr
ENSMUSG00000006720	0.495046	7.57438e-58	Zfp184
ENSMUSG00000023032	0.492314	1.11987e-205	Slc4a8
ENSMUSG00000001334	0.491431	1.506e-35	Fndc5
ENSMUSG00000104077	0.491019	2.08996e-50	Gm37027
ENSMUSG00000015134	0.488987	5.3205e-43	Aldh1a3
ENSMUSG00000087047	0.488858	2.33235e-157	1700110K17Rik
ENSMUSG00000027400	0.487749	2.67192e-135	Pdyn
ENSMUSG00000020886	0.476794	3.47619e-247	Dlg4
ENSMUSG00000024524	0.47583	1.67758e-15	Gnal
ENSMUSG00000006784	0.474432	1.10866e-45	Odad4
ENSMUSG00000021364	0.472101	4.75993e-159	Elovl2
ENSMUSG00000039913	0.471511	1.21913e-137	Pak5
ENSMUSG00000105789	0.465106	2.05747e-20	Gm42997
ENSMUSG00000006586	0.464754	1.17383e-219	Runx1t1
ENSMUSG00000027210	0.46413	0	Meis2
ENSMUSG00000046204	0.462699	1.50802e-95	Pnma2
ENSMUSG00000108308	0.461587	2.90748e-61	Gm45218
ENSMUSG00000001173	0.46022	0	Ocrl
ENSMUSG00000027004	0.457722	2.94978e-259	Frzb
ENSMUSG00000047641	0.456951	7.17321e-33	Krt87
ENSMUSG00000019368	0.455328	5.98803e-237	Sec14l4
ENSMUSG00000032417	0.453357	1.92802e-49	Rwdd2a
ENSMUSG00000045031	0.451312	2.15835e-129	Cetn4
ENSMUSG00000004113	0.447332	2.3577e-143	Cacna1b
ENSMUSG00000026149	0.44364	9.66914e-21	Tm4sf20
ENSMUSG00000046709	0.443539	3.81919e-246	Mapk10
ENSMUSG00000063558	0.440653	2.87368e-156	Aox1
ENSMUSG00000062760	0.440097	9.53451e-110	Shisal1
ENSMUSG00000064247	0.43933	1.02822e-20	Plcxd1
ENSMUSG00000005986	0.437838	8.85709e-66	Ankrd13d
ENSMUSG00000018012	0.437419	6.36278e-98	Rac3
ENSMUSG00000117172	0.437187	1.94424e-256	A230051N06Rik
ENSMUSG00000029103	0.432772	3.06626e-134	Lrpap1
ENSMUSG00000068748	0.432083	7.17386e-236	Ptprz1
ENSMUSG00000026578	0.430118	4.15773e-243	Ccdc181
ENSMUSG00000035759	0.428521	5.43409e-32	Bbs10
ENSMUSG00000034265	0.424561	1.80833e-151	Zdhhc14
ENSMUSG00000103421	0.423998	4.65813e-222	Golt1a
ENSMUSG00000106951	0.421387	1.53784e-145	5930430L01Rik
ENSMUSG00000044628	0.419332	1.9873e-268	Rnf208
ENSMUSG00000038984	0.419035	2.40974e-204	Tspyl5
ENSMUSG00000097372	0.418864	1.1942e-75	Gm26876
ENSMUSG00000059412	0.418837	8.66529e-107	Fxyd2
ENSMUSG00000003363	0.417829	2.46105e-207	Pld3
ENSMUSG00000036923	0.417668	1.37823e-265	Stox1
ENSMUSG00000032422	0.415981	2.62595e-127	Snx14
ENSMUSG00000109277	0.414719	2.15627e-44	Gm39121
ENSMUSG00000057176	0.412169	1.66338e-139	Ccdc189
ENSMUSG00000097060	0.41121	6.36384e-52	Gm26759
ENSMUSG00000037239	0.408582	1.70923e-135	Spred3
ENSMUSG00000002032	0.408153	5.07882e-159	Tmem25
ENSMUSG00000031329	0.406955	2.6828e-39	Tsx
ENSMUSG00000017740	0.406364	8.22332e-120	Slc12a5
ENSMUSG00000027531	0.403599	4.43756e-60	Impa1
ENSMUSG00000028621	0.402644	1.01887e-78	Cyb5rl
ENSMUSG00000044442	0.401699	2.59066e-59	N6amt1
ENSMUSG00000087403	0.396917	1.44222e-122	Kantr
ENSMUSG00000032482	0.396111	4.98553e-49	Cspg5
ENSMUSG00000053916	0.393585	7.29861e-34	Nanp
ENSMUSG00000022707	0.393502	4.0011e-55	Gbe1
ENSMUSG00000040717	0.392089	3.93524e-163	Il17rd
ENSMUSG00000112805	0.38963	3.25131e-34	Gm34574
ENSMUSG00000018474	0.389092	8.12932e-88	Chd3
ENSMUSG00000030276	0.388794	6.34774e-27	Ttll3
ENSMUSG00000096215	0.386578	0	Smim22
ENSMUSG00000020866	0.385962	2.62573e-74	Cacna1g
ENSMUSG00000014503	0.385212	5.42284e-35	Pkd2l2
ENSMUSG00000090707	0.384144	2.33547e-101	Gm8237
ENSMUSG00000050071	0.384078	0	Bex1
ENSMUSG00000028773	0.38252	3.09857e-93	Fabp3
ENSMUSG00000098202	0.381004	4.00177e-157	B830012L14Rik
ENSMUSG00000036466	0.378752	3.83187e-52	Megf11
ENSMUSG00000001948	0.377602	0	Spa17
ENSMUSG00000043372	0.377337	1.29313e-37	Hexim2
ENSMUSG00000102564	0.375257	2.85872e-101	Gm37035
ENSMUSG00000039375	0.374022	5.11233e-81	Wdr17
ENSMUSG00000087651	0.37302	2.31703e-250	1500009L16Rik
ENSMUSG00000021779	0.370375	2.98921e-151	Thrb
ENSMUSG00000097391	0.367853	1.29525e-225	Mirg
ENSMUSG00000035773	0.365461	1.21789e-79	Kiss1r
ENSMUSG00000064125	0.359853	2.36359e-77	Prr36
ENSMUSG00000031090	0.358596	1.51571e-11	Nadsyn1
ENSMUSG00000044938	0.356285	1.41166e-73	Klhl31
ENSMUSG00000104283	0.355709	7.58857e-90	Gm37459
ENSMUSG00000054256	0.35296	1.90478e-194	Msi1
ENSMUSG00000095041	0.351758	5.936e-175	AC149090.1
ENSMUSG00000037490	0.350531	6.33502e-14	Slc2a12
ENSMUSG00000045259	0.349433	4.71632e-116	Klhdc9
ENSMUSG00000059395	0.349346	4.05282e-141	Nkapl
ENSMUSG00000054752	0.348746	1.93481e-229	Fsd1l
ENSMUSG00000038009	0.347258	4.16488e-149	Dnajc22
ENSMUSG00000108435	0.345791	1.5574e-81	Gm45051
ENSMUSG00000055760	0.343152	1.3297e-163	Gemin6
ENSMUSG00000074158	0.342383	6.36786e-125	Zfp976
ENSMUSG00000020990	0.341934	1.3959e-97	Cdkl1
ENSMUSG00000027612	0.340103	2.66478e-114	Mmp24
ENSMUSG00000064128	0.339446	5.07363e-36	Cenpj
ENSMUSG00000049536	0.339221	0	Tceal1
ENSMUSG00000039217	0.33852	7.42021e-169	Il18
ENSMUSG00000053182	0.336835	0	Gm609
ENSMUSG00000070003	0.336257	2.78965e-116	Ssbp4
ENSMUSG00000005220	0.334521	9.83378e-78	Corin
ENSMUSG00000007950	0.333642	7.41916e-58	Abhd8
ENSMUSG00000013367	0.33364	7.85402e-69	Iglon5
ENSMUSG00000086328	0.333585	3.78645e-264	2700033N17Rik
ENSMUSG00000085793	0.332326	1.66031e-39	Lin52
ENSMUSG00000014850	0.331882	1.6298e-42	Msh3
ENSMUSG00000037681	0.331494	8.20084e-39	Esyt3
ENSMUSG00000091007	0.330251	7.31914e-61	D630036H23Rik
ENSMUSG00000035875	0.328164	4.5722e-60	AI182371
ENSMUSG00000022940	0.326534	2.92315e-264	Pigp
ENSMUSG00000105552	0.32615	1.04107e-31	Gm19710
ENSMUSG00000022124	0.324337	1.73193e-111	Fbxl3
ENSMUSG00000034610	0.323355	1.41306e-93	Tut4
ENSMUSG00000027858	0.323227	5.24749e-145	Tspan2
ENSMUSG00000058246	0.321991	2.41644e-78	Gm10037
ENSMUSG00000072612	0.319678	7.62222e-23	Gm10382
ENSMUSG00000047022	0.318922	7.16513e-31	Mipol1
ENSMUSG00000037890	0.318905	7.2812e-117	Wdr19
ENSMUSG00000044550	0.318384	0	Tceal3
ENSMUSG00000112545	0.31831	8.47796e-31	1300014J16Rik
ENSMUSG00000024228	0.316126	1.47907e-169	Nudt12
ENSMUSG00000034818	0.315127	4.19068e-38	Celf5
ENSMUSG00000057858	0.315048	1.86347e-42	Fam204a
ENSMUSG00000027965	0.313562	4.07278e-157	Olfm3
ENSMUSG00000032839	0.31298	5.34896e-279	Trpc1
ENSMUSG00000018800	0.312448	0	Abca5
ENSMUSG00000047787	0.309229	2.46385e-126	Flrt1
ENSMUSG00000074182	0.307868	4.22059e-52	Znhit6
ENSMUSG00000035228	0.307466	6.20718e-74	Ccdc106
ENSMUSG00000042564	0.307422	1.46152e-95	Fam227a
ENSMUSG00000028576	0.30629	2.58354e-306	Ift74
ENSMUSG00000041272	0.306096	1.02387e-189	Tox
ENSMUSG00000037355	0.305203	1.18957e-44	Uvssa
ENSMUSG00000019909	0.303184	3.41136e-13	Fam162b
ENSMUSG00000019900	0.302966	1.32711e-263	Rfx6
ENSMUSG00000078747	0.302423	2.44386e-77	Gm20878
ENSMUSG00000059851	0.301355	1.34989e-36	Kmt5c
ENSMUSG00000039977	0.299962	3.8491e-122	Deup1
ENSMUSG00000034403	0.29956	2.76399e-82	Pja1
ENSMUSG00000059659	0.298307	7.16359e-65	Gm10069
ENSMUSG00000047844	0.297472	0	Bex4
ENSMUSG00000002728	0.297432	9.69525e-117	Naa20
ENSMUSG00000039058	0.297263	2.46578e-83	Ak5
ENSMUSG00000028070	0.295686	1.54801e-178	Naxe
ENSMUSG00000071341	0.292958	4.26375e-48	Egr4
ENSMUSG00000001763	0.292947	5.79252e-163	Tspan33
ENSMUSG00000033060	0.29144	2.23671e-246	Lmo7
ENSMUSG00000021795	0.291122	3.07081e-140	Sftpd
ENSMUSG00000042523	0.290835	0	Dnal1
ENSMUSG00000111375	0.289812	3.4799e-136	Btbd8
ENSMUSG00000031174	0.288227	4.51961e-163	Rpgr
ENSMUSG00000044676	0.287874	0	Zfp612
ENSMUSG00000050357	0.28691	1.06785e-165	Carmil2
ENSMUSG00000021555	0.286718	2.50126e-63	Naa35
ENSMUSG00000006464	0.28563	9.97167e-102	Bbs1
ENSMUSG00000019986	0.28285	0	Ahi1
ENSMUSG00000047139	0.27968	7.29931e-264	Cd24a
ENSMUSG00000019817	0.279557	9.16621e-66	Plagl1
ENSMUSG00000030443	0.279539	1.59996e-30	Zfp583
ENSMUSG00000044030	0.279329	1.39203e-86	Irf2bp1
ENSMUSG00000021534	0.278741	4.0239e-66	1700001L19Rik
ENSMUSG00000020014	0.278418	3.41591e-47	Cfap54
ENSMUSG00000021400	0.27812	1.65931e-49	Wrnip1
ENSMUSG00000087177	0.277719	4.90861e-47	E130307A14Rik
ENSMUSG00000032067	0.277662	1.51102e-317	Pts
ENSMUSG00000011658	0.277259	1.70952e-68	Fuz
ENSMUSG00000026698	0.274954	3.26148e-17	Pigc
ENSMUSG00000035509	0.273593	2.1616e-45	Fbxl21
ENSMUSG00000025329	0.273591	1.75642e-53	Padi1
ENSMUSG00000046314	0.271778	2.10006e-194	Stxbp6
ENSMUSG00000040276	0.271374	1.6244e-261	Pacsin1
ENSMUSG00000022240	0.271219	9.05619e-213	Ctnnd2
ENSMUSG00000021552	0.267581	9.44596e-278	Gkap1
ENSMUSG00000022375	0.267528	3.63295e-84	Lrrc6
ENSMUSG00000022770	0.267393	1.33011e-44	Dlg1
ENSMUSG00000031285	0.265918	4.02375e-180	Dcx
ENSMUSG00000094724	0.263516	3.20073e-128	Rnaset2b
ENSMUSG00000063808	0.261531	2.77494e-45	Gpatch1
ENSMUSG00000040669	0.260054	1.6832e-29	Phc1
ENSMUSG00000085250	0.259013	1.02393e-138	Gm15234
ENSMUSG00000042216	0.258564	2.68849e-317	Sgsm1
ENSMUSG00000000934	0.256401	3.42513e-53	Top1mt
ENSMUSG00000022292	0.255408	5.62619e-57	Rrm2b
ENSMUSG00000086370	0.255349	2.2658e-109	Ftx
ENSMUSG00000087535	0.254502	1.66366e-45	Zmiz1os1
ENSMUSG00000089665	0.253562	1.04131e-49	Fcor
ENSMUSG00000024304	0.251026	0	Cdh2
ENSMUSG00000106547	0.250519	1.23775e-15	B230303O12Rik
ENSMUSG00000022120	0.249999	1.94917e-13	Obi1
ENSMUSG00000083282	0.249598	4.20799e-170	Ctsf
ENSMUSG00000034656	0.249188	2.83381e-239	Cacna1a
ENSMUSG00000041180	0.24883	1.897e-71	Hectd2
ENSMUSG00000020528	0.248669	1.29642e-179	Prpsap2
ENSMUSG00000021661	0.248639	5.75779e-87	Ankra2
ENSMUSG00000024423	0.247892	8.3027e-184	Impact
ENSMUSG00000030598	0.247679	1.6703e-82	Fbxo17
ENSMUSG00000037738	0.247429	2.39024e-167	Nek5
ENSMUSG00000067928	0.247248	1.5584e-09	Zfp760
ENSMUSG00000036863	0.246185	2.78169e-77	Syde2
ENSMUSG00000064302	0.245529	5.85841e-42	Clasp1
ENSMUSG00000113440	0.245291	8.81566e-62	Gm46404
ENSMUSG00000052616	0.244967	2.65151e-68	Terb1
ENSMUSG00000032489	0.244534	1.05595e-64	Kif9
ENSMUSG00000074579	0.244422	2.14039e-41	Lekr1
ENSMUSG00000027581	0.243428	2.04696e-295	Stmn3
ENSMUSG00000022763	0.243133	2.02223e-75	Aifm3
ENSMUSG00000028015	0.242601	8.97366e-59	Ctso
ENSMUSG00000098449	0.24172	1.15788e-215	Gm7467
ENSMUSG00000007646	0.241061	5.84538e-15	Rad51c
ENSMUSG00000051444	0.24076	3.12533e-11	Bbs12
ENSMUSG00000034912	0.239545	4.26494e-145	Mdga2
ENSMUSG00000062995	0.239211	0	Ica1
ENSMUSG00000053460	0.239114	1.93856e-156	Ggcx
ENSMUSG00000025630	0.238883	9.78065e-85	Hprt
ENSMUSG00000026988	0.238873	1.0421e-139	Wdsub1
ENSMUSG00000074715	0.238409	1.18823e-93	Ccl28
ENSMUSG00000031878	0.237645	6.74614e-38	Nae1
ENSMUSG00000087547	0.236803	1.75408e-16	Platr27
ENSMUSG00000090626	0.235167	9.43782e-122	Tex9
ENSMUSG00000084839	0.235131	3.34567e-79	Gm14097
ENSMUSG00000035964	0.234239	9.13094e-191	Tmem59l
ENSMUSG00000026123	0.234198	4.95206e-171	Plekhb2
ENSMUSG00000008153	0.234014	2.04197e-192	Clstn3
ENSMUSG00000047115	0.233863	6.81562e-137	Fam221a
ENSMUSG00000024232	0.233701	2.01396e-155	Bambi
ENSMUSG00000042408	0.233442	7.89241e-30	Zmym6
ENSMUSG00000102424	0.233349	1.09016e-225	Paupar
ENSMUSG00000097842	0.23287	1.32351e-47	9330104G04Rik
ENSMUSG00000033152	0.230984	1.15696e-262	Podxl2
ENSMUSG00000040136	0.230285	0	Abcc8
ENSMUSG00000035045	0.230206	6.07095e-115	Zc3h12b
ENSMUSG00000027030	0.229962	1.28931e-205	Stk39
ENSMUSG00000053121	0.22993	9.66297e-12	Gm5129
ENSMUSG00000072720	0.229741	5.40852e-12	Myo18b
ENSMUSG00000058385	0.227961	2.71786e-63	H2bc8
ENSMUSG00000049038	0.227738	1.94806e-17	Mterf2
ENSMUSG00000046753	0.227018	1.96038e-18	Ccdc66
ENSMUSG00000073888	0.226736	1.09367e-181	Ccl27a
ENSMUSG00000035829	0.226717	1.16078e-148	Ppp1r26
ENSMUSG00000025607	0.226077	2.78372e-78	Copg2
ENSMUSG00000026958	0.225665	1.07546e-49	Dpp7
ENSMUSG00000021013	0.22391	5.7757e-251	Ttc8
ENSMUSG00000024906	0.22365	3.65329e-45	Mus81
ENSMUSG00000021010	0.223113	2.79013e-76	Npas3
ENSMUSG00000057895	0.223019	6.84444e-48	Zfp105
ENSMUSG00000015971	0.22221	1.07884e-45	Actr8
ENSMUSG00000028926	0.222047	1.66656e-99	Cdk14
ENSMUSG00000100876	0.218941	7.70229e-11	2810454H06Rik
ENSMUSG00000030806	0.218812	1.05828e-73	Stx1b
ENSMUSG00000032827	0.215822	0	Ppp1r9a
ENSMUSG00000084799	0.215765	9.7571e-42	Ino80dos
ENSMUSG00000004317	0.215346	5.71747e-121	Clcn5
ENSMUSG00000061887	0.214211	1.47719e-154	Ssbp3
ENSMUSG00000027012	0.214087	7.14951e-97	Dync1i2
ENSMUSG00000098134	0.213688	2.54038e-49	Rnf113a2
ENSMUSG00000031066	0.21352	9.45974e-106	Usp11
ENSMUSG00000033157	0.213507	3.65484e-31	Abhd10
ENSMUSG00000036667	0.213019	0	Tcaf1
ENSMUSG00000005774	0.212514	5.64262e-55	Rfx5
ENSMUSG00000087497	0.212176	2.1414e-31	2810001G20Rik
ENSMUSG00000032262	0.211884	1.63366e-137	Elovl4
ENSMUSG00000003812	0.211303	4.89097e-188	Dnase2a
ENSMUSG00000105006	0.209663	5.05146e-19	Gm9484
ENSMUSG00000029128	0.209378	3.37446e-172	Rab28
ENSMUSG00000027176	0.207703	3.18496e-75	Cstf3
ENSMUSG00000007827	0.207315	4.18044e-33	Ankrd26
ENSMUSG00000048355	0.206276	0	Arxes1
ENSMUSG00000034285	0.205413	1.54535e-192	Nipsnap1
ENSMUSG00000025235	0.204135	4.60555e-142	Bbs4
ENSMUSG00000031105	0.203763	4.65167e-284	Slc25a14
ENSMUSG00000031521	0.203744	3.86095e-204	Aga
ENSMUSG00000037259	0.202928	6.88146e-115	Dzank1
ENSMUSG00000006435	0.202609	2.66274e-179	Neurl1a
ENSMUSG00000014226	0.202449	7.89346e-36	Cacybp
ENSMUSG00000019320	0.201217	3.17063e-60	Noxo1
ENSMUSG00000051159	0.200618	4.81054e-144	Cited1
ENSMUSG00000067215	0.200133	4.40464e-221	Usp51
ENSMUSG00000039798	0.198735	3.30086e-53	2600006K01Rik
ENSMUSG00000029119	0.198198	1.01365e-77	Man2b2
ENSMUSG00000030032	0.197989	3.4603e-139	Wdr54
ENSMUSG00000007030	0.19798	4.40288e-115	Vwa7
ENSMUSG00000043388	0.196256	3.50374e-242	Tmem130
ENSMUSG00000115220	0.195479	1.52232e-55	Gm49768
ENSMUSG00000004896	0.194478	9.65373e-29	Rrnad1
ENSMUSG00000041298	0.193891	5.79123e-89	Katnal1
ENSMUSG00000007989	0.193456	0	Fzd3
ENSMUSG00000002578	0.192336	3.04922e-31	Ikzf4
ENSMUSG00000029419	0.192029	1.54444e-71	Ajm1
ENSMUSG00000069713	0.191735	1.8118e-16	4933406P04Rik
ENSMUSG00000107736	0.189226	9.66417e-90	Gm44148
ENSMUSG00000028467	0.188862	2.98026e-26	Gba2
ENSMUSG00000024787	0.188761	5.06225e-110	Snx15
ENSMUSG00000042810	0.188754	5.99798e-48	Krba1
ENSMUSG00000017950	0.188323	3.42027e-236	Hnf4a
ENSMUSG00000020492	0.188134	8.24721e-12	Ska2
ENSMUSG00000071855	0.187687	1.81169e-133	Ccdc112
ENSMUSG00000032456	0.187677	2.72074e-62	Nmnat3
ENSMUSG00000068250	0.187432	1.52783e-91	Amn1
ENSMUSG00000051502	0.186811	3.66246e-107	Ufsp1
ENSMUSG00000002455	0.186675	8.53608e-19	Prpf6
ENSMUSG00000046613	0.186502	5.07768e-313	Vwa5b2
ENSMUSG00000043843	0.186374	2.31748e-125	Tmem145
ENSMUSG00000020770	0.185673	2.97046e-12	Unk
ENSMUSG00000020621	0.185072	8.96871e-82	Rdh14
ENSMUSG00000029657	0.184617	1.33098e-49	Hsph1
ENSMUSG00000026495	0.184602	2.73741e-73	Efcab2
ENSMUSG00000005505	0.184467	2.03507e-30	Kbtbd4
ENSMUSG00000055692	0.183708	2.12532e-104	Tmem191c
ENSMUSG00000048550	0.18357	3.33995e-130	Thnsl1
ENSMUSG00000048731	0.183237	6.9415e-143	Ggnbp1
ENSMUSG00000079414	0.18296	2.68577e-106	Gm11110
ENSMUSG00000034785	0.182399	3.93143e-294	Dio1
ENSMUSG00000045193	0.181587	2.13269e-100	Cirbp
ENSMUSG00000008822	0.181292	2.61723e-164	Acyp1
ENSMUSG00000097187	0.18125	1.13357e-107	Gm19426
ENSMUSG00000086054	0.180538	1.78873e-252	Hnf1aos1
ENSMUSG00000073016	0.180358	5.10668e-14	Uprt
ENSMUSG00000022339	0.180122	3.07102e-116	Ebag9
ENSMUSG00000013622	0.179527	4.04256e-115	Atraid
ENSMUSG00000032023	0.179338	5.02147e-34	Jhy
ENSMUSG00000113918	0.1791	4.57778e-17	Gm6566
ENSMUSG00000027180	0.177902	5.87034e-145	Fbxo3
ENSMUSG00000056458	0.177596	1.40601e-81	Mok
ENSMUSG00000028457	0.177223	5.38174e-94	Atp8b5
ENSMUSG00000054893	0.175475	7.17507e-129	Zfp667
ENSMUSG00000015222	0.175014	0	Map2
ENSMUSG00000038072	0.174659	3.76567e-33	Galnt11
ENSMUSG00000038982	0.174501	4.56991e-17	Bloc1s5
ENSMUSG00000025816	0.174203	3.63705e-58	Sec61a2
ENSMUSG00000034532	0.173649	8.06514e-309	Fbxo16
ENSMUSG00000029276	0.173229	4.88913e-49	Glmn
ENSMUSG00000074166	0.173132	3.41934e-21	AW146154
ENSMUSG00000028758	0.172399	1.39649e-45	Kif17
ENSMUSG00000025757	0.171787	4.18395e-165	Hspa4l
ENSMUSG00000073077	0.171145	9.63661e-57	Cfap47
ENSMUSG00000018809	0.169555	6.23526e-74	Smyd4
ENSMUSG00000020175	0.169435	3.56509e-266	Rab36
ENSMUSG00000006412	0.16873	3.66328e-46	Pfdn2
ENSMUSG00000093661	0.168491	2.37569e-127	Eif4e3
ENSMUSG00000048497	0.166776	5.44113e-217	Mmgt2
ENSMUSG00000069270	0.165405	3.46719e-37	H2ac6
ENSMUSG00000113831	0.165277	8.57635e-09	Gm49602
ENSMUSG00000021007	0.164567	5.60618e-160	Spata7
ENSMUSG00000063253	0.164254	2.88135e-252	Scoc
ENSMUSG00000028759	0.163508	2.60665e-29	Hp1bp3
ENSMUSG00000081984	0.163231	6.06495e-115	Dnajb3
ENSMUSG00000017165	0.162809	2.26447e-30	Gast
ENSMUSG00000116581	0.162625	1.54299e-127	Gm46565
ENSMUSG00000033943	0.162212	5.59084e-27	Mga
ENSMUSG00000055150	0.161987	8.73771e-24	Zfp78
ENSMUSG00000087445	0.161757	2.92793e-19	Gm14286
ENSMUSG00000058318	0.161747	7.33695e-35	Phf21a
ENSMUSG00000021497	0.161725	1.37521e-81	Txndc15
ENSMUSG00000033904	0.160385	1.41116e-32	Ccp110
ENSMUSG00000018411	0.160217	3.80805e-179	Mapt
ENSMUSG00000033849	0.16006	1.05642e-94	B3galt2
ENSMUSG00000057265	0.160045	6.34474e-110	Bbof1
ENSMUSG00000045435	0.158176	5.50384e-87	Tmem60
ENSMUSG00000042851	0.157627	1.71952e-63	Zc3h6
ENSMUSG00000055866	0.157342	4.6524e-76	Per2
ENSMUSG00000043154	0.157177	5.64087e-116	Ppp2r3a
ENSMUSG00000002908	0.157077	1.26923e-47	Kcnn1
ENSMUSG00000021236	0.156618	4.60192e-33	Entpd5
ENSMUSG00000054074	0.155866	2.38279e-34	Skida1
ENSMUSG00000030302	0.155279	1.40139e-243	Atp2b2
ENSMUSG00000109764	0.154866	1.9152e-20	Klkb1
ENSMUSG00000069727	0.154254	1.70905e-42	Zfp975
ENSMUSG00000032192	0.15407	1.33662e-279	Gnb5
ENSMUSG00000031079	0.154042	3.76689e-28	Zfp300
ENSMUSG00000100954	0.153396	1.42359e-142	Gm10138
ENSMUSG00000047261	0.152992	0	Gap43
ENSMUSG00000032320	0.152805	2.49937e-155	Rcn2
ENSMUSG00000035547	0.152479	7.35967e-73	Capn5
ENSMUSG00000067629	0.151779	8.37294e-71	Syngap1
ENSMUSG00000022523	0.151615	1.02454e-216	Fgf12
ENSMUSG00000025855	0.151509	0	Prkar1b
ENSMUSG00000057897	0.150739	0	Camk2b
ENSMUSG00000033731	0.150602	1.471e-31	3300002A11Rik
ENSMUSG00000028389	0.14928	3.10812e-191	Zfp37
ENSMUSG00000022664	0.148342	5.1482e-95	Slc35a5
ENSMUSG00000033740	0.147678	0	St18
ENSMUSG00000051980	0.147361	2.4494e-173	Casr
ENSMUSG00000019933	0.147247	8.61301e-230	Mrln
ENSMUSG00000037795	0.147179	1.4408e-90	N4bp2
ENSMUSG00000038637	0.145744	1.56085e-39	Lrrc56
ENSMUSG00000034059	0.145352	2.28631e-213	Ypel4
ENSMUSG00000054034	0.144333	2.31867e-65	Tceal5
ENSMUSG00000037921	0.14376	9.40543e-29	Ddx60
ENSMUSG00000051246	0.142697	7.33135e-36	Msantd1
ENSMUSG00000052387	0.140889	1.40753e-99	Trpm3
ENSMUSG00000040446	0.14048	2.31182e-122	Rprd1a
ENSMUSG00000015189	0.140246	5.38248e-58	Casd1
ENSMUSG00000020847	0.139592	0	Rph3al
ENSMUSG00000024462	0.139192	1.87221e-91	Gabbr1
ENSMUSG00000025226	0.138748	9.22656e-137	Fbxl15
ENSMUSG00000049285	0.137934	5.8087e-53	Mblac1
ENSMUSG00000021268	0.137625	6.70807e-199	Meg3
ENSMUSG00000031227	0.137612	1.92036e-225	Magee1
ENSMUSG00000087370	0.137079	2.21512e-23	Tmem170b
ENSMUSG00000085715	0.137	4.33151e-49	Tsix
ENSMUSG00000020892	0.136097	4.22398e-108	Aloxe3
ENSMUSG00000025059	0.136045	2.76898e-203	Gk
ENSMUSG00000037784	0.135342	3.08043e-164	Dzip1l
ENSMUSG00000097290	0.134197	7.73637e-78	1300002E11Rik
ENSMUSG00000038039	0.133949	2.90382e-153	Gcc2
ENSMUSG00000097204	0.133717	6.17184e-24	Gm17690
ENSMUSG00000070530	0.133542	1.14546e-148	Wfdc16
ENSMUSG00000020225	0.133382	6.03478e-73	Tmbim4
ENSMUSG00000032816	0.133035	8.41695e-111	Igdcc4
ENSMUSG00000032224	0.132661	6.01998e-100	Fam81a
ENSMUSG00000086822	0.132399	6.86988e-162	5330413P13Rik
ENSMUSG00000046603	0.131936	3.55552e-32	Tcaim
ENSMUSG00000044068	0.131443	1.16815e-29	Zrsr1
ENSMUSG00000040389	0.131366	3.43323e-95	Wdr47
ENSMUSG00000075553	0.131196	1.45051e-17	Gm5464
ENSMUSG00000039530	0.130377	6.613e-239
ENSMUSG00000052479	0.130106	9.67593e-67	A330008L17Rik
ENSMUSG00000058388	0.129505	9.00111e-22	Phtf1
ENSMUSG00000097777	0.12865	2.63408e-20	Gm16794
ENSMUSG00000060244	0.127499	1.12901e-32	Alyref2
ENSMUSG00000044876	0.127188	1.38061e-79	Zfp444
ENSMUSG00000021357	0.125914	1.64129e-22	Exoc2
ENSMUSG00000102252	0.125724	0	Snrpn
ENSMUSG00000060336	0.125171	4.01806e-42	Zfp937
ENSMUSG00000028152	0.124549	0	Tspan5
ENSMUSG00000031374	0.124407	2.36365e-192	Zfp92
ENSMUSG00000021072	0.123755	3.44624e-60	Tmx1
ENSMUSG00000034891	0.123326	5.06911e-179	Sncb
ENSMUSG00000039069	0.122901	2.10085e-15	Mtg2
ENSMUSG00000086881	0.122774	1.44064e-51	Gm13594
ENSMUSG00000041775	0.122363	2.79136e-87	Mapk1ip1
ENSMUSG00000087598	0.122226	3.1735e-75	Zfp111
ENSMUSG00000030228	0.1222	8.85103e-178	Pik3c2g
ENSMUSG00000025380	0.121351	6.97562e-18	Fscn2
ENSMUSG00000085235	0.120881	6.68023e-100	Gm12576
ENSMUSG00000011382	0.120102	4.33389e-42	Dhdh
ENSMUSG00000045064	0.119972	1.19269e-172	Zc2hc1c
ENSMUSG00000035521	0.119648	1.8719e-223	Gnptg
ENSMUSG00000033983	0.119262	6.46454e-34	Coil
ENSMUSG00000053192	0.119248	1.52786e-84	Mllt11
ENSMUSG00000037363	0.118843	2.46871e-76	Letm2
ENSMUSG00000109398	0.118614	3.64216e-47	Gm3854
ENSMUSG00000070802	0.117213	0	Pnmal2
ENSMUSG00000090100	0.116801	1.47642e-108	Ttbk2
ENSMUSG00000105957	0.116709	5.7333e-19	Gm43254
ENSMUSG00000055305	0.116389	4.38664e-38	Zfp93
ENSMUSG00000040003	0.116098	2.77165e-280	Magi2
ENSMUSG00000038836	0.116042	1.08473e-142	Agbl3
ENSMUSG00000030545	0.115855	1.74637e-247	Pex11a
ENSMUSG00000031347	0.115464	3.22576e-60	Cetn2
ENSMUSG00000067430	0.113468	3.74121e-37	Zfp763
ENSMUSG00000030465	0.113175	1.43278e-138	Psd3
ENSMUSG00000031592	0.111633	3.73361e-130	Pcm1
ENSMUSG00000019261	0.111028	3.13521e-15	Map1s
ENSMUSG00000033282	0.110609	1.02778e-167	Rpgrip1l
ENSMUSG00000085048	0.109933	6.75446e-06	Gm15537
ENSMUSG00000036591	0.109651	1.82714e-163	Arhgap21
ENSMUSG00000115867	0.109148	5.02195e-80	Gm17753
ENSMUSG00000031860	0.109116	1.77703e-69	Pbx4
ENSMUSG00000021615	0.108881	1.47207e-34	Xrcc4
ENSMUSG00000027547	0.10829	1.07304e-163	Sall4
ENSMUSG00000032641	0.108284	1.4492e-107	Gpr19
ENSMUSG00000022016	0.108021	1.61968e-300	Akap11
ENSMUSG00000025323	0.107912	1.33664e-27	Sp4
ENSMUSG00000074649	0.107444	3.47613e-71	BC029722
ENSMUSG00000092192	0.10695	9.282e-58	Dnaaf4
ENSMUSG00000024193	0.106789	6.28267e-43	Phf1
ENSMUSG00000032386	0.106735	4.7226e-34	Trip4
ENSMUSG00000059447	0.106126	1.00752e-27	Hadhb
ENSMUSG00000054514	0.105538	1.49839e-15	Atad3aos
ENSMUSG00000048920	0.105351	2.40961e-27	Fkrp
ENSMUSG00000097416	0.105065	1.2315e-114	Gm26670
ENSMUSG00000072964	0.104935	2.7699e-295	Bhlhb9
ENSMUSG00000042104	0.104933	5.34668e-218	Uggt2
ENSMUSG00000009733	0.104423	9.00122e-40	Tfcp2
ENSMUSG00000037826	0.104313	1.15783e-26	Ppm1k
ENSMUSG00000096370	0.104254	9.33407e-07	Gm21992
ENSMUSG00000110240	0.102939	1.30088e-221	Gm45486
ENSMUSG00000034919	0.102265	5.14109e-230	Ttc22
ENSMUSG00000096696	0.101691	5.52325e-22	Zfp960
ENSMUSG00000047454	0.101376	2.06867e-45	Gphn
ENSMUSG00000057396	0.100587	1.80631e-19	Zfp759
ENSMUSG00000021496	0.0998856	9.74871e-69	Pcbd2
ENSMUSG00000040594	0.0998159	2.03688e-67	Ranbp17
ENSMUSG00000039851	0.0997146	3.19722e-38	4932438H23Rik
ENSMUSG00000043909	0.0996938	5.53672e-173	Trp53bp1
ENSMUSG00000047766	0.0993111	2.83305e-229	Lrrc49
ENSMUSG00000026975	0.0988548	8.78399e-32	Dph7
ENSMUSG00000033773	0.0976207	2.27144e-37	Rpap2
ENSMUSG00000053545	0.0965421	1.08193e-237	6430503K07Rik
ENSMUSG00000090641	0.0965221	2.1098e-05	Zfp712
ENSMUSG00000049532	0.0959482	1.09394e-85	Sall2
ENSMUSG00000050428	0.0953511	1.63686e-16	Fbxo46
ENSMUSG00000022228	0.0953002	1.15139e-40	Zscan26
ENSMUSG00000028248	0.0951718	4.99608e-44	Pnisr
ENSMUSG00000035329	0.0941311	1.07322e-38	Fbxo33
ENSMUSG00000027430	0.0932769	4.45365e-65	Dtd1
ENSMUSG00000057133	0.0929986	9.24271e-26	Chd6
ENSMUSG00000052031	0.0927776	4.30111e-61	Tagap1
ENSMUSG00000070737	0.0924403	2.94504e-74	Tmem35b
ENSMUSG00000044339	0.0911015	3.88683e-14	Alkbh2
ENSMUSG00000029463	0.0909661	1.17348e-279	Fam216a
ENSMUSG00000039715	0.0909299	0	Dync2i2
ENSMUSG00000104301	0.0907818	3.64698e-165	Wdr49
ENSMUSG00000021687	0.090502	1.71763e-311	Scamp1
ENSMUSG00000073856	0.0899831	1.32345e-28	Iqck
ENSMUSG00000063145	0.0878462	7.24104e-95	Bbs5
ENSMUSG00000005506	0.0873194	2.83691e-82	Celf1
ENSMUSG00000028106	0.087128	2.19687e-26	Rprd2
ENSMUSG00000036915	0.0859515	1.46752e-99	Kirrel2
ENSMUSG00000048772	0.0854897	2.34684e-183	Tmem53
ENSMUSG00000115497	0.084672	7.70275e-13	Gm49207
ENSMUSG00000028434	0.0842793	1.43281e-295	Epb41l4b
ENSMUSG00000056155	0.0841375	7.70454e-37	Nanos3
ENSMUSG00000054901	0.0841057	2.56479e-75	Arhgef33
ENSMUSG00000021550	0.082976	4.19928e-159	2210016F16Rik
ENSMUSG00000025578	0.0828857	2.48615e-39	Cbx8
ENSMUSG00000050914	0.0821734	8.3828e-56	Ankrd37
ENSMUSG00000074754	0.0821733	5.96065e-208	Smim26
ENSMUSG00000024357	0.0812886	2.68522e-160	Sil1
ENSMUSG00000111204	0.0812394	9.09438e-18	Gm47320
ENSMUSG00000097378	0.0808244	7.27083e-42	B230208H11Rik
ENSMUSG00000030752	0.0807245	2.28445e-06	Kdm8
ENSMUSG00000020978	0.0805788	8.58394e-92	Klhdc2
ENSMUSG00000028863	0.0802699	2.75299e-19	Meaf6
ENSMUSG00000019996	0.0793289	0	Map7
ENSMUSG00000020375	0.0779833	4.22517e-23	Rufy1
ENSMUSG00000037196	0.077909	1.61905e-168	Pacrg
ENSMUSG00000042446	0.0769703	2.72567e-128	Zmym4
ENSMUSG00000087163	0.076503	1.00435e-40	Gm16230
ENSMUSG00000052419	0.0760517	6.88538e-37	2610001J05Rik
ENSMUSG00000089940	0.0752863	4.40404e-50	Gm4117
ENSMUSG00000035051	0.0749134	2.28587e-18	Dhx57
ENSMUSG00000045071	0.0745269	1.20932e-25	E130308A19Rik
ENSMUSG00000032410	0.0744059	4.3418e-32	Xrn1
ENSMUSG00000062190	0.0740427	4.09559e-34	Lancl2
ENSMUSG00000020778	0.0737601	2.44154e-226	Ten1
ENSMUSG00000044952	0.0729679	3.59193e-32	Kctd21
ENSMUSG00000087397	0.0729673	8.92925e-35	Rapgef3os2
ENSMUSG00000024083	0.0728878	0	Pja2
ENSMUSG00000023906	0.0723059	9.10286e-294	Cldn6
ENSMUSG00000040177	0.0716298	7.18265e-25	2310057M21Rik
ENSMUSG00000000532	0.0715944	9.04559e-46	Acvr1b
ENSMUSG00000024145	0.0714398	3.30815e-30	Pigf
ENSMUSG00000103897	0.0712208	8.4305e-28	Pcdhga8
ENSMUSG00000037499	0.0711803	0	Nenf
ENSMUSG00000050310	0.0710342	1.58146e-41	Rictor
ENSMUSG00000038916	0.0710216	0	Soga3
ENSMUSG00000062859	0.0698329	9.5503e-141	Tcp11
ENSMUSG00000038902	0.0694984	1.80033e-28	Pogz
ENSMUSG00000022176	0.0690828	7.52972e-212	Rem2
ENSMUSG00000037112	0.0688953	1.1516e-41	Sik2
ENSMUSG00000038570	0.0688274	5.30402e-123	Saxo2
ENSMUSG00000040860	0.0688194	1.06458e-80	Crocc
ENSMUSG00000035623	0.0687995	5.49952e-63	Rsf1
ENSMUSG00000036411	0.0687229	9.38471e-137	9530077C05Rik
ENSMUSG00000028329	0.0687023	4.15588e-28	Xpa
ENSMUSG00000020381	0.0685816	6.83518e-19	Mrnip
ENSMUSG00000047632	0.0685364	1.25803e-23	Fgfbp3
ENSMUSG00000095990	0.0680937	1.31061e-07	Zfp97
ENSMUSG00000031166	0.0678179	2.16733e-108	Wdr13
ENSMUSG00000086040	0.0677959	6.22201e-33	Wipf3
ENSMUSG00000020305	0.0677707	1.43472e-15	Asb3
ENSMUSG00000029089	0.0668103	4.01748e-15	5730480H06Rik
ENSMUSG00000022808	0.0668027	1.31965e-78	Snx4
ENSMUSG00000104346	0.0667709	7.63296e-27	Pcdhga3
ENSMUSG00000026313	0.0666747	1.10484e-22	Hdac4
ENSMUSG00000028618	0.0662466	1.26825e-63	Tmem59
ENSMUSG00000041477	0.0657232	1.0506e-21	Dcp1b
ENSMUSG00000048249	0.065479	2.15563e-15	Crebrf
ENSMUSG00000036186	0.0652924	1.42713e-145	Dipk1b
ENSMUSG00000039611	0.0652576	3.78634e-225	Pgap4
ENSMUSG00000021951	0.0648592	3.11816e-99	Eef1akmt1
ENSMUSG00000078252	0.0643596	4.17243e-84	Krtap17-1
ENSMUSG00000061578	0.0633186	3.5943e-298	Ksr2
ENSMUSG00000056014	0.0628437	2.47977e-59	A430033K04Rik
ENSMUSG00000051034	0.0627271	6.37841e-19	Zfp11
ENSMUSG00000002797	0.0623493	3.13791e-98	Ggct
ENSMUSG00000029821	0.0620675	2.12679e-72	Gsdme
ENSMUSG00000025764	0.0620541	3.90782e-145	Jade1
ENSMUSG00000009894	0.0609837	3.60917e-213	Snap47
ENSMUSG00000074215	0.0608126	2.70788e-25	Gm10643
ENSMUSG00000053012	0.0608077	1.85973e-15	Krcc1
ENSMUSG00000024831	0.0598803	1.92203e-13	Ighmbp2
ENSMUSG00000064061	0.0595873	5.7877e-111	Dzip3
ENSMUSG00000023094	0.0591885	2.04126e-49	Msrb2
ENSMUSG00000021792	0.05882	0	Prxl2a
ENSMUSG00000052392	0.0584962	1.36793e-51	Acot4
ENSMUSG00000020389	0.0584539	1.83123e-25	Cdkl3
ENSMUSG00000026721	0.057661	2.33463e-83	Rabgap1l
ENSMUSG00000030909	0.0571698	3.35483e-212	Anks4b
ENSMUSG00000041237	0.0568959	2.2633e-128	Pklr
ENSMUSG00000063172	0.0568893	4.57381e-67	Hspb11
ENSMUSG00000085054	0.0561737	2.38963e-29	Gm15834
ENSMUSG00000025451	0.0554907	1.20296e-52	Paip1
ENSMUSG00000004319	0.0549911	2.7002e-289	Clcn3
ENSMUSG00000032066	0.053798	2.97567e-48	Bco2
ENSMUSG00000103983	0.0536741	7.2361e-08	Gm20045
ENSMUSG00000036198	0.0536582	1.19928e-59	Arhgap36
ENSMUSG00000086350	0.0534442	2.67595e-37	B230369F24Rik
ENSMUSG00000053799	0.052412	4.59554e-187	Exoc6
ENSMUSG00000055202	0.0523092	1.20028e-25	Zfp811
ENSMUSG00000039686	0.0520892	6.99633e-97	Zer1
ENSMUSG00000002064	0.0519855	6.80642e-54	Sdf2
ENSMUSG00000014763	0.0514885	2.82748e-41	Fam120b
ENSMUSG00000054622	0.0509767	3.42902e-31	D730045B01Rik
ENSMUSG00000038807	0.0509712	4.59321e-283	Rap1gap2
ENSMUSG00000028945	0.0506122	4.67487e-40	Rheb
ENSMUSG00000033790	0.0500241	4.09892e-20	Tubgcp5
ENSMUSG00000003352	0.0499736	2.55655e-117	Cacnb3
ENSMUSG00000027589	0.0496875	1.43295e-52	Pcmtd2
ENSMUSG00000036095	0.0493239	4.46903e-127	Dgkb
ENSMUSG00000026017	0.0488481	1.03785e-58	Carf
ENSMUSG00000041035	0.0479685	3.24564e-124	Gm17018
ENSMUSG00000028137	0.0478746	0	Celf3
ENSMUSG00000047181	0.0477391	2.16553e-156	Samd14
ENSMUSG00000055313	0.0476366	9.1988e-31	Pgbd1
ENSMUSG00000062861	0.0474602	9.33717e-21	Zfp28
ENSMUSG00000024993	0.0467358	5.67686e-17	Dennd10
ENSMUSG00000028403	0.0465752	7.48812e-35	Zdhhc21
ENSMUSG00000030421	0.0459609	2.8817e-30	Uri1
ENSMUSG00000038718	0.0459514	3.19897e-209	Pbx3
ENSMUSG00000096718	0.0459205	4.39299e-35	Zfp781
ENSMUSG00000092607	0.0457561	2.08808e-07	Scnm1
ENSMUSG00000045257	0.045557	0	Morn2
ENSMUSG00000086782	0.045051	1.49262e-21	E130102H24Rik
ENSMUSG00000057914	0.044858	3.29619e-317	Cacnb2
ENSMUSG00000032913	0.0446654	2.4715e-13	Lrig2
ENSMUSG00000007987	0.0444576	1.19342e-226	Ift22
ENSMUSG00000043602	0.0444182	3.60259e-21	Zfp3
ENSMUSG00000025145	0.0434848	5.30705e-14	Lrrc45
ENSMUSG00000070283	0.0430195	7.78722e-105	Ndufaf3
ENSMUSG00000029634	0.0428269	6.67187e-20	Rnf6
ENSMUSG00000070520	0.0425487	1.33905e-23	Nsmce3
ENSMUSG00000059142	0.0422936	1.35228e-16	Zfp945
ENSMUSG00000027676	0.0422207	1.11277e-147	Ccdc39
ENSMUSG00000041420	0.0420198	1.61722e-255	Meis3
ENSMUSG00000010154	0.041753	0	Spire2
ENSMUSG00000052364	0.0417475	1.92447e-154	B630019K06Rik
ENSMUSG00000069678	0.0411994	1.8542e-62	Pcgf1
ENSMUSG00000025413	0.0410069	6.19619e-26	Ttc4
ENSMUSG00000032076	0.0408982	4.3024e-158	Cadm1
ENSMUSG00000032965	0.0405066	2.1334e-223	Ift57
ENSMUSG00000048921	0.0403229	5.71199e-23	Zfp689
ENSMUSG00000070858	0.0400858	0	Gm1673
ENSMUSG00000032534	0.0397338	1.64388e-19	Cep63
ENSMUSG00000096740	0.0391794	6.4775e-17	Lbhd1
ENSMUSG00000026649	0.0390556	0	Cfap126
ENSMUSG00000033434	0.0380804	4.1224e-21	Gtpbp6
ENSMUSG00000038533	0.0380243	2.36681e-78	Cbfa2t2
ENSMUSG00000031833	0.0366299	2.28093e-104	Mast3
ENSMUSG00000031731	0.0364359	3.74068e-30	Ap1g1
ENSMUSG00000094958	0.0362399	3.30544e-63	3110021N24Rik
ENSMUSG00000024271	0.0360386	3.29127e-21	Elp2
ENSMUSG00000024777	0.0358603	1.88832e-237	Ppp2r5b
ENSMUSG00000021720	0.0357643	1.2026e-59	Rnf180
ENSMUSG00000055493	0.0357255	8.05697e-123	Epm2a
ENSMUSG00000028089	0.0356648	1.08839e-28	Chd1l
ENSMUSG00000008301	0.0349398	1.10149e-19	Phax
ENSMUSG00000066357	0.0348587	9.06005e-278	Wdr6
ENSMUSG00000042750	0.0348062	0	Bex2
ENSMUSG00000021669	0.0335171	6.24315e-49	Cert1
ENSMUSG00000055639	0.0331055	2.57678e-178	Dach1
ENSMUSG00000057182	0.0328827	4.8529e-161	Scn3a
ENSMUSG00000025035	0.0324584	0	Arl3
ENSMUSG00000059834	0.0319003	2.20805e-14	Sclt1
ENSMUSG00000002625	0.0316239	1.83483e-41	Akap8l
ENSMUSG00000009995	0.0315768	9.32317e-69	Taz
ENSMUSG00000026111	0.0311205	7.34835e-21	Unc50
ENSMUSG00000041396	0.0310517	2.97339e-09	Mettl18
ENSMUSG00000029635	0.0305246	5.40663e-241	Cdk8
ENSMUSG00000033739	0.0305074	2.8868e-65	Fkbpl
ENSMUSG00000022201	0.0303944	1.43141e-70	Zfr
ENSMUSG00000074748	0.0301226	2.67167e-49	Atxn7l3b
ENSMUSG00000052794	0.0300762	1.4903e-21	1700030K09Rik
ENSMUSG00000091514	0.0299066	3.80041e-77	Gm17484
ENSMUSG00000026500	0.0297468	2.20891e-138	Cox20
ENSMUSG00000032652	0.0289653	3.62845e-49	Crebl2
ENSMUSG00000040738	0.0289414	2.09202e-09	Ints8
ENSMUSG00000061758	0.0288712	2.72836e-19	Akr1b10
ENSMUSG00000031847	0.0283663	5.5165e-21	1700030J22Rik
ENSMUSG00000064177	0.0281925	3.2772e-06	Ghrl
ENSMUSG00000036955	0.0281125	1.81378e-114	Kifbp
ENSMUSG00000087507	0.0272659	7.00412e-81	Gm16141
ENSMUSG00000027282	0.0267734	3.94856e-45	Mtch2
ENSMUSG00000025326	0.0264596	1.36266e-62	Ube3a
ENSMUSG00000040795	0.0263812	1.19419e-101	Iqcc
ENSMUSG00000054894	0.02606	3.76326e-74	Dmac2l
ENSMUSG00000114516	0.0257104	1.28402e-29	Gm46440
ENSMUSG00000085304	0.0254011	2.63473e-09	Gm12802
ENSMUSG00000003038	0.0245279	9.71138e-176	Hmgn2
ENSMUSG00000055341	0.0241903	2.3971e-22	Zfp457
ENSMUSG00000040760	0.0241482	3.55468e-65	Appl1
ENSMUSG00000052373	0.0241333	5.42145e-159	Mpp3
ENSMUSG00000020863	0.0241099	3.51468e-21	Luc7l3
ENSMUSG00000020634	0.0237712	4.84804e-126	Ubxn2a
ENSMUSG00000062627	0.0237337	5.72635e-30	Mysm1
ENSMUSG00000056383	0.0236916	9.76405e-22	AI987944
ENSMUSG00000025373	0.0233617	2.42827e-24	Rnf41
ENSMUSG00000001021	0.0231343	3.75554e-25	S100a3
ENSMUSG00000034341	0.0230365	1.61695e-134	Wbp2
ENSMUSG00000048218	0.0229349	4.7578e-76	Amigo2
ENSMUSG00000040771	0.0224723	9.93815e-57	Oard1
ENSMUSG00000010057	0.0218318	1.06789e-38	Nprl2
ENSMUSG00000028470	0.0216516	6.7046e-171	Hint2
ENSMUSG00000051527	0.0210486	0	Usp29
ENSMUSG00000033768	0.0210131	1.09853e-238	Nrxn2
ENSMUSG00000020311	0.0209322	6.49336e-107	Erlec1
ENSMUSG00000007021	0.0209138	6.12599e-44	Syngr3
ENSMUSG00000014554	0.0202297	2.63995e-25	Dguok
ENSMUSG00000034820	0.0198652	1.171e-13	Cpsf7
ENSMUSG00000036941	0.01978	8.32394e-35	Elac1
ENSMUSG00000029629	0.0197647	2.6449e-112	Phf14
ENSMUSG00000117042	0.0196805	5.87471e-23	2700054A10Rik
ENSMUSG00000021476	0.0195234	6.83346e-72	Habp4
ENSMUSG00000029823	0.0193993	8.80251e-37	Luc7l2
ENSMUSG00000022389	0.0189687	5.53555e-56	Tef
ENSMUSG00000034898	0.0187463	4.31691e-190	Filip1
ENSMUSG00000037594	0.0183456	1.39781e-194	Clba1
ENSMUSG00000073427	0.0181723	1.54639e-148	Gm4924
ENSMUSG00000057421	0.0168207	8.23404e-14	Las1l
ENSMUSG00000010290	0.0166871	5.6615e-30	AI597479
ENSMUSG00000074634	0.0165049	1.42121e-23	Tmem267
ENSMUSG00000046574	0.0161723	4.24492e-68	Prr12
ENSMUSG00000050677	0.0161255	5.55178e-46	Ccdc96
ENSMUSG00000073791	0.0159389	1.18936e-33	Efcab7
ENSMUSG00000002265	0.0158705	2.90874e-276	Peg3
ENSMUSG00000039801	0.0152381	2.08938e-58	Cplane1
ENSMUSG00000114649	0.0150274	0.00301174	3110006O06Rik
ENSMUSG00000033487	0.0149238	3.68607e-252	Fndc3a
ENSMUSG00000034135	0.0146856	3.45502e-58	Sik3
ENSMUSG00000042487	0.0144955	8.69002e-10	Leo1
ENSMUSG00000038271	0.013841	1.71482e-73	Iffo1
ENSMUSG00000022789	0.013475	1.10383e-18	Dnm1l
ENSMUSG00000091474	0.0133938	8.03394e-16	2610021A01Rik
ENSMUSG00000038240	0.0133764	5.04381e-40	Pdss2
ENSMUSG00000111947	0.0125486	7.72894e-17	Gm47438
ENSMUSG00000009575	0.0123197	3.77194e-210	Cbx5
ENSMUSG00000035437	0.011794	1.59769e-33	Rabgap1
ENSMUSG00000022805	0.0114393	3.88548e-48	Cfap91
ENSMUSG00000045822	0.0113304	0.000313509	Zswim3
ENSMUSG00000029911	0.0111787	6.87209e-170	Ssbp1
ENSMUSG00000044501	0.0109854	5.56559e-09	Zfp758
ENSMUSG00000026743	0.0101913	2.29148e-40	Mllt10
ENSMUSG00000038152	0.0100028	7.56024e-109	5033430I15Rik
ENSMUSG00000000167	0.00968115	9.202e-166	Pih1d2
ENSMUSG00000030137	0.00963137	1.2237e-31	Tuba8
ENSMUSG00000042213	0.00939923	2.00946e-07	Zfand4
ENSMUSG00000048216	0.00936196	1.40872e-194	Gpr85
ENSMUSG00000020993	0.00891328	7.66364e-39	Trappc6b
ENSMUSG00000020385	0.00872184	6.42065e-18	Clk4
ENSMUSG00000100213	0.00867514	7.83975e-22	Gm28151
ENSMUSG00000001774	0.00845161	4.01342e-22	Chordc1
ENSMUSG00000029273	0.00778063	4.78163e-235	Sult1d1
ENSMUSG00000044770	0.00764702	4.63411e-112	Scml4
ENSMUSG00000030386	0.00725716	3.71421e-32	Zfp606
ENSMUSG00000058240	0.00706975	1.1311e-52	Cryzl1
ENSMUSG00000031577	0.00691655	4.19711e-10	Tti2
ENSMUSG00000003575	0.00690271	1.78201e-104	Crtc1
ENSMUSG00000097323	0.00651266	0.00082364	4930426I24Rik
ENSMUSG00000007035	0.0056957	1.25455e-34	Msh5
ENSMUSG00000042097	0.00548996	1.28445e-56	Zfp239
ENSMUSG00000001323	0.00536293	1.24725e-33	Srr
ENSMUSG00000086171	0.00417193	0	Pcsk2os1
ENSMUSG00000099966	0.00395167	1.19733e-64	2810402E24Rik
ENSMUSG00000070287	0.00327678	3.51073e-288	Slc35g2
ENSMUSG00000029104	0.00327276	4.05337e-36	Htt
ENSMUSG00000022842	0.00318636	4.31555e-93	Ece2
ENSMUSG00000039804	0.00283119	2.22214e-16	Ncoa5
ENSMUSG00000028180	0.00250086	3.98942e-61	Zranb2
ENSMUSG00000043923	0.00205155	8.30507e-33	Ccdc84
ENSMUSG00000030016	0.00196393	5.54539e-42	Zfp638
ENSMUSG00000024352	0.0019045	3.07562e-161	Spata24
ENSMUSG00000025867	0.00164019	0	Cplx2
ENSMUSG00000073423	0.00135705	4.77893e-40	Zfp414
ENSMUSG00000021982	0.00104559	5.0526e-36	Cdadc1
ENSMUSG00000034171	0.000987801	6.37951e-201	Faah
ENSMUSG00000085735	0.000719976	1.61169e-50	Mettl5os
ENSMUSG00000039740	0.000649861	1.3846e-247	Alg2
ENSMUSG00000030706	0.000284448	3.00487e-37	Mrpl48
ENSMUSG00000072761	0.000262548	0.0119187	Gm6712
ENSMUSG00000054237	0.000252122	1.48255e-94	Fra10ac1
ENSMUSG00000028357	7.07097e-05	2.82313e-291	Kif12
ENSMUSG00000000085	1.98241e-05	1.78255e-68	Scmh1
ENSMUSG00000042757	0	3.46031e-71	Tmem108
ENSMUSG00000042682	0	6.70915e-40	Selenok
ENSMUSG00000041781	0	4.75271e-61	Cpsf2
ENSMUSG00000042747	0	1.47924e-121	Krtcap2
ENSMUSG00000041134	0	3.29671e-247	Cyyr1
ENSMUSG00000041530	0	3.84126e-29	Ago1
ENSMUSG00000041779	0	4.59102e-80	Tram2
ENSMUSG00000041769	0	1.41218e-28	Ppp2r2d
ENSMUSG00000042680	0	2.65787e-44	Garem1
ENSMUSG00000041548	0	2.25556e-70	Hspb8
ENSMUSG00000042751	0	1.5429e-59	Nmnat2
ENSMUSG00000042684	0	3.25473e-46	Npl
ENSMUSG00000041538	0	6.21963e-138	H2-Ob
ENSMUSG00000041777	0	4.70491e-05	Cir1
ENSMUSG00000041570	0	7.59632e-43	Camsap2
ENSMUSG00000041733	0	2.03953e-17	Coq5
ENSMUSG00000041132	0	3.11215e-49	N4bp2l1
ENSMUSG00000042686	0	1.48328e-60	Jph1
ENSMUSG00000041540	0	1.08529e-58	Sox5
ENSMUSG00000041773	0	2.81393e-70	Enc1
ENSMUSG00000041774	0	4.17514e-104	Ydjc
ENSMUSG00000041133	0	3.71093e-180	Smc1a
ENSMUSG00000041117	0	6.41511e-119	Ccdc8
ENSMUSG00000041765	0	1.16142e-170	Ubac2
ENSMUSG00000041736	0	1.17983e-126	Tspo
ENSMUSG00000042719	0	1.81134e-29	Naa25
ENSMUSG00000042742	0	9.65501e-21	Bmt2
ENSMUSG00000041120	0	1.40444e-114	Nbl1
ENSMUSG00000041119	0	2.99023e-73	Pde9a
ENSMUSG00000042724	0	1.66579e-17	Map3k9
ENSMUSG00000041115	0	2.26999e-99	Iqsec2
ENSMUSG00000041747	0	2.74287e-43	Utp15
ENSMUSG00000042726	0	1.50044e-51	Trafd1
ENSMUSG00000041763	0	2.77652e-85	Tpp2
ENSMUSG00000042729	0	7.8881e-31	Wdr74
ENSMUSG00000042737	0	5.21743e-71	Dpm3
ENSMUSG00000041737	0	6.29802e-26	Tmem45b
ENSMUSG00000041741	0	6.53216e-84	Pde3a
ENSMUSG00000041559	0	4.955e-28	Fmod
ENSMUSG00000041740	0	1.62235e-40	Rnf10
ENSMUSG00000041560	0	1.52015e-73	Nop53
ENSMUSG00000041124	0	2.98237e-132	Msantd4
ENSMUSG00000041126	0	1.24115e-39	H2az2
ENSMUSG00000041130	0	2.5945e-35	Zfp598
ENSMUSG00000042712	0	2.33149e-267	Tceal9
ENSMUSG00000042688	0	1.70072e-20	Mapk6
ENSMUSG00000042734	0	9.97488e-75	Ttc9
ENSMUSG00000042694	0	1.69997e-78	Stn1
ENSMUSG00000041762	0	1.619e-19	Gpr155
ENSMUSG00000042699	0	5.90178e-14	Dhx9
ENSMUSG00000041757	0	1.28214e-159	Plekha6
ENSMUSG00000042745	0	5.43323e-194	Id1
ENSMUSG00000042744	0	3.05193e-28	Hectd4
ENSMUSG00000042743	0	2.72805e-36	Sgtb
ENSMUSG00000041552	0	2.9449e-48	Ptchd1
ENSMUSG00000042700	0	2.20094e-25	Sipa1l1
ENSMUSG00000041556	0	8.41845e-190	Fbxo2
ENSMUSG00000041734	0	1.00435e-60	Kirrel
ENSMUSG00000042705	0	2.14529e-24	Commd10
ENSMUSG00000042709	0	3.99622e-10	Atpaf2
ENSMUSG00000041361	0	6.13686e-165	Myzap
ENSMUSG00000041688	0	1.86457e-49	Amot
ENSMUSG00000042759	0	6.97077e-85	Apobr
ENSMUSG00000043004	0	3.23396e-133	Gng2
ENSMUSG00000041669	0	2.22941e-41	Prima1
ENSMUSG00000043090	0	1.29751e-28	Zfp866
ENSMUSG00000040978	0	1.24265e-18	Gm11992
ENSMUSG00000043091	0	1.06776e-134	Tuba1c
ENSMUSG00000041658	0	3.69781e-137	Rragb
ENSMUSG00000041654	0	2.94516e-29	Slc39a11
ENSMUSG00000041650	0	4.37667e-18	Pcca
ENSMUSG00000043099	0	1.53924e-176	Hic1
ENSMUSG00000043102	0	3.32824e-56	Qrfp
ENSMUSG00000043131	0	2.01973e-244	Mob1a
ENSMUSG00000041609	0	1.78315e-39	Bicdl1
ENSMUSG00000043140	0	5.16224e-17	Tmem186
ENSMUSG00000041649	0	7.71681e-14	Klf8
ENSMUSG00000043153	0	1.91091e-39	Crppa
ENSMUSG00000043157	0	6.17573e-61	Arl11
ENSMUSG00000043088	0	2.80256e-258	Il17re
ENSMUSG00000043085	0	3.39028e-60	Tmem82
ENSMUSG00000043079	0	9.71435e-205	Synpo
ENSMUSG00000043019	0	1.98686e-71	Edem3
ENSMUSG00000041607	0	4.16895e-311	Mbp
ENSMUSG00000043008	0	3.25316e-183	Klhl6
ENSMUSG00000043013	0	6.58726e-90	Onecut1
ENSMUSG00000043015	0	1.37465e-27	Nemp2
ENSMUSG00000043017	0	1.51997e-171	Ptgir
ENSMUSG00000041000	0	6.58112e-25	Trim62
ENSMUSG00000043051	0	5.20849e-14	Disc1
ENSMUSG00000043068	0	9.05731e-177	Fam89a
ENSMUSG00000040997	0	6.52982e-99	Abhd4
ENSMUSG00000041608	0	1.74121e-128	Entpd3
ENSMUSG00000043059	0	2.03149e-13	Zfp513
ENSMUSG00000043061	0	2.03142e-09	Tmem18
ENSMUSG00000040987	0	4.02691e-53	Mill2
ENSMUSG00000043065	0	1.05865e-05	Spice1
ENSMUSG00000043162	0	1.80778e-22	Pyurf
ENSMUSG00000043164	0	1.6852e-42	Tmem212
ENSMUSG00000043165	0	6.1723e-38	Lor
ENSMUSG00000040964	0	8.93875e-54	Arhgef10l
ENSMUSG00000043279	0	1.21855e-60	Trim56
ENSMUSG00000043284	0	4.63042e-52	Tmem11
ENSMUSG00000043289	0	2.85849e-28	Mei4
ENSMUSG00000041633	0	0	Kctd12b
ENSMUSG00000043290	0	1.82252e-16	Zfp784
ENSMUSG00000043300	0	1.92023e-80	B3galnt1
ENSMUSG00000041629	0	2.00388e-20	Fam104a
ENSMUSG00000043263	0	5.30826e-175	Ifi209
ENSMUSG00000040963	0	2.05603e-19	Asgr2
ENSMUSG00000043301	0	1.0519e-169	Kcnj6
ENSMUSG00000043311	0	1.56443e-06	D17H6S53E
ENSMUSG00000041625	0	4.51718e-143	Ggact
ENSMUSG00000043313	0	3.64732e-27	Pcdhb19
ENSMUSG00000041624	0	1.87703e-182	Gucy1a2
ENSMUSG00000040966	0	3.8358e-22	Slc22a2
ENSMUSG00000043262	0	6.07137e-13	Uevld
ENSMUSG00000043168	0	2.73116e-61	4930426D05Rik
ENSMUSG00000041642	0	1.88201e-109	Kif21b
ENSMUSG00000043183	0	3.80001e-09	Simc1
ENSMUSG00000043190	0	1.03998e-113	Rfesd
ENSMUSG00000041645	0	5.63208e-55	Ddx24
ENSMUSG00000043207	0	2.61001e-73	Zmpste24
ENSMUSG00000043241	0	5.97374e-39	Upf2
ENSMUSG00000043243	0	4.68909e-49	Niban3
ENSMUSG00000041638	0	3.9206e-46	Gcn1
ENSMUSG00000043259	0	1.70654e-75	Fam13c
ENSMUSG00000043251	0	6.12631e-224	Exoc3l
ENSMUSG00000040972	0	3.34595e-203	Igsf21
ENSMUSG00000043252	0	5.5203e-33	Tmem64
ENSMUSG00000040969	0	6.40175e-57	Arhgef38
ENSMUSG00000043257	0	8.59915e-22	Pigv
ENSMUSG00000041617	0	9.92188e-17	Ccdc74a
ENSMUSG00000041671	0	1.47082e-89	Pyroxd1
ENSMUSG00000041673	0	5.80275e-68	Lrrc18
ENSMUSG00000041731	0	1.1211e-85	Pgm5
ENSMUSG00000041679	0	6.5054e-19	Lrrc29
ENSMUSG00000041073	0	9.84905e-37	Nacad
ENSMUSG00000042784	0	4.74348e-137	Muc1
ENSMUSG00000042787	0	4.36184e-17	Exog
ENSMUSG00000041577	0	1.8655e-83	Prelp
ENSMUSG00000042790	0	1.41291e-35	Rnf214
ENSMUSG00000042793	0	1.30997e-21	Lgr6
ENSMUSG00000041700	0	3.81038e-08	Lhfpl1
ENSMUSG00000041697	0	2.86802e-46	Cox6a1
ENSMUSG00000041062	0	1.47122e-29	Mslnl
ENSMUSG00000042797	0	5.29513e-126	Aqp11
ENSMUSG00000041696	0	2.5418e-132	Rasl12
ENSMUSG00000042804	0	1.69856e-83	Gpr153
ENSMUSG00000041695	0	3.16886e-27	Kcnj2
ENSMUSG00000042808	0	2.62251e-89	Gpx2
ENSMUSG00000041592	0	1.2769e-181	Sdk2
ENSMUSG00000042772	0	1.20531e-12	Smg7
ENSMUSG00000041571	0	1.93493e-84	Selenow
ENSMUSG00000041702	0	6.74603e-142	Btbd7
ENSMUSG00000042761	0	2.26673e-55	Mrap2
ENSMUSG00000041729	0	1.97923e-124	Coro2b
ENSMUSG00000041720	0	6.04113e-43	Pi4ka
ENSMUSG00000041112	0	1.968e-110	Elmo1
ENSMUSG00000041096	0	2.46425e-170	Tspyl2
ENSMUSG00000041084	0	1.97685e-145	Ostc
ENSMUSG00000041718	0	1.27306e-42	Alg13
ENSMUSG00000041716	0	1.12457e-31	Gm20604
ENSMUSG00000042770	0	1.03176e-88	Hebp1
ENSMUSG00000042763	0	1.75528e-118	Maneal
ENSMUSG00000041079	0	7.87615e-15	Rwdd2b
ENSMUSG00000042766	0	2.6101e-68	Trim46
ENSMUSG00000041075	0	9.4454e-58	Fzd7
ENSMUSG00000041712	0	1.59637e-49	Ubr7
ENSMUSG00000041707	0	1.92887e-52	Tmem273
ENSMUSG00000041782	0	3.78591e-131	Lad1
ENSMUSG00000041594	0	1.78595e-23	Tmtc4
ENSMUSG00000041058	0	5.26235e-146	Wwp1
ENSMUSG00000041025	0	1.83769e-301	Iffo2
ENSMUSG00000041681	0	9.33186e-145	Iapp
ENSMUSG00000041028	0	7.78393e-139	Ghitm
ENSMUSG00000042942	0	5.58557e-29	Greb1l
ENSMUSG00000042961	0	2.00662e-167	Egflam
ENSMUSG00000042978	0	2.91857e-42	Sbk1
ENSMUSG00000042985	0	1.32685e-41	Upk3b
ENSMUSG00000042988	0	4.51606e-23	Notum
ENSMUSG00000042903	0	4.87909e-12	Foxo4
ENSMUSG00000041020	0	1.55444e-158	Map7d2
ENSMUSG00000041605	0	5.45485e-137	Inava
ENSMUSG00000042992	0	1.46177e-30	Borcs5
ENSMUSG00000041012	0	2.73378e-177	Cmtm8
ENSMUSG00000042997	0	1.59719e-62	Nhlrc3
ENSMUSG00000043003	0	5.70936e-180	Rasef
ENSMUSG00000042918	0	1.09849e-63	Mamstr
ENSMUSG00000042901	0	4.12289e-56	Aida
ENSMUSG00000042812	0	9.69118e-182	Foxf1
ENSMUSG00000041040	0	6.01272e-52	Fam117b
ENSMUSG00000041685	0	3.32909e-91	Fcho2
ENSMUSG00000042814	0	2.53976e-101	Mcts2
ENSMUSG00000042817	0	4.59004e-107	Flt3
ENSMUSG00000041598	0	7.83008e-87	Cdc42ep4
ENSMUSG00000042821	0	3.35316e-192	Snai1
ENSMUSG00000042826	0	1.22372e-34	Fgf11
ENSMUSG00000041037	0	1.41505e-45	Irgq
ENSMUSG00000042873	0	6.09851e-160	Lhfpl4
ENSMUSG00000041684	0	1.84055e-11	Bivm
ENSMUSG00000042831	0	1.6705e-115	Alkbh6
ENSMUSG00000042834	0	1.75212e-68	Nrep
ENSMUSG00000042842	0	5.20651e-142	Serpinb6b
ENSMUSG00000042846	0	2.71292e-93	Lrrtm3
ENSMUSG00000042854	0	4.03734e-36	Trp53rkb
ENSMUSG00000041135	0	9.86562e-30	Ripk2
ENSMUSG00000042572	0	2.98981e-22	Ube2q1
ENSMUSG00000042677	0	5.75849e-140	Zc3h12a
ENSMUSG00000041268	0	2.47086e-112	Dmxl2
ENSMUSG00000042043	0	2.11919e-38	Tbca
ENSMUSG00000042333	0	2.53726e-25	Tnfrsf14
ENSMUSG00000042340	0	6.51648e-130	Ctf1
ENSMUSG00000041264	0	1.9466e-21	Uspl1
ENSMUSG00000042345	0	7.38407e-61	Ubash3a
ENSMUSG00000042348	0	3.37528e-95	Arl15
ENSMUSG00000042042	0	4.06961e-80	Csgalnact2
ENSMUSG00000042349	0	6.28393e-38	Ikbke
ENSMUSG00000042350	0	7.50128e-20	Arel1
ENSMUSG00000042035	0	4.39748e-131	Igsf3
ENSMUSG00000042351	0	9.85463e-139	Grap2
ENSMUSG00000042354	0	1.99888e-23	Gnl3
ENSMUSG00000041263	0	1.19902e-82	Rusc1
ENSMUSG00000041417	0	2.66271e-55	Pik3r1
ENSMUSG00000041258	0	4.94747e-11	Zfp236
ENSMUSG00000042046	0	3.07401e-14	Dstyk
ENSMUSG00000042328	0	7.16389e-12	Hps4
ENSMUSG00000041439	0	1.24118e-79	Mfsd6
ENSMUSG00000042323	0	7.78425e-13	Pbrm1
ENSMUSG00000041408	0	1.20741e-26	Wapl
ENSMUSG00000041297	0	4.25674e-17	Cdk13
ENSMUSG00000042298	0	7.33474e-22	Ttc19
ENSMUSG00000041415	0	4.95947e-49	Dicer1
ENSMUSG00000042302	0	3.37516e-162	Ehbp1
ENSMUSG00000041293	0	2.44469e-12	Adgrf1
ENSMUSG00000042303	0	5.36469e-86	Sgsm3
ENSMUSG00000042305	0	3.23507e-18	Tmem183a
ENSMUSG00000043323	0	4.75989e-19	Fbrsl1
ENSMUSG00000041278	0	9.31533e-39	Ttc1
ENSMUSG00000042306	0	4.93328e-84	S100a14
ENSMUSG00000042308	0	3.91258e-08	Setd1a
ENSMUSG00000042312	0	5.44634e-193	S100a13
ENSMUSG00000042050	0	1.38149e-132	Dync2i1
ENSMUSG00000042320	0	0.0103997	Prox2
ENSMUSG00000042357	0	4.95616e-61	Gjb5
ENSMUSG00000042359	0	4.791e-104	Osbpl6
ENSMUSG00000042363	0	1.05908e-94	Lgalsl
ENSMUSG00000041245	0	1.92837e-235	Wnk3
ENSMUSG00000042385	0	1.68727e-47	Gzmk
ENSMUSG00000041423	0	1.42691e-114	Paqr6
ENSMUSG00000042388	0	6.81903e-49	Dlgap3
ENSMUSG00000041426	0	1.85762e-23	Hibch
ENSMUSG00000042389	0	1.82329e-16	Tsen2
ENSMUSG00000042390	0	7.68256e-17	Gatad2b
ENSMUSG00000042396	0	2.72023e-99	Rbm7
ENSMUSG00000042401	0	1.21236e-12	Crtac1
ENSMUSG00000041431	0	1.00603e-84	Ccnb1
ENSMUSG00000042404	0	9.75307e-83	Dennd4b
ENSMUSG00000041438	0	1.38698e-30	Utp4
ENSMUSG00000041236	0	9.74659e-49	Vps41
ENSMUSG00000042406	0	9.26999e-53	Atf4
ENSMUSG00000041974	0	3.03972e-33	Spidr
ENSMUSG00000041235	0	2.32157e-129	Chd7
ENSMUSG00000041977	0	8.05504e-32	Arhgef11
ENSMUSG00000041238	0	6.92488e-113	Rbbp8
ENSMUSG00000042380	0	2.31989e-140	Smim12
ENSMUSG00000042367	0	3.34442e-49	Gjb3
ENSMUSG00000042032	0	9.90776e-15	Mat2b
ENSMUSG00000042029	0	8.85414e-48	Ncapg2
ENSMUSG00000042015	0	1.80669e-74	Wdr41
ENSMUSG00000042010	0	8.1605e-68	Acacb
ENSMUSG00000041241	0	6.87628e-16	Mul1
ENSMUSG00000042364	0	5.0896e-66	Snx18
ENSMUSG00000041997	0	2.61664e-61	Tlk1
ENSMUSG00000041986	0	2.87405e-59	Elmod1
ENSMUSG00000042369	0	2.05598e-11	Rbm45
ENSMUSG00000042371	0	1.4349e-40	Slc5a10
ENSMUSG00000042377	0	1.43565e-84	Fam83g
ENSMUSG00000041995	0	7.80942e-15	Zbed3
ENSMUSG00000042379	0	3.47201e-314	Esm1
ENSMUSG00000041992	0	9.48987e-190	Rapgef5
ENSMUSG00000042293	0	5.79919e-308	Gm5617
ENSMUSG00000042055	0	8.78946e-31	Wdr11
ENSMUSG00000041301	0	2.19367e-57	Cftr
ENSMUSG00000041341	0	3.19663e-16	Atg2b
ENSMUSG00000042167	0	3.01233e-201	Tent2
ENSMUSG00000042178	0	1.34634e-39	Armc5
ENSMUSG00000041351	0	1.16237e-264	Rap1gap
ENSMUSG00000042179	0	0	Pnliprp1
ENSMUSG00000042185	0	9.19066e-18	Nfrkb
ENSMUSG00000042190	0	2.28672e-97	Cmklr1
ENSMUSG00000042195	0	1.89392e-46	Slc35f2
ENSMUSG00000042197	0	5.52748e-15	Zfp451
ENSMUSG00000041347	0	1.18012e-34	Bdkrb1
ENSMUSG00000041346	0	4.55763e-20	Wrap53
ENSMUSG00000042198	0	6.59373e-104	Chchd7
ENSMUSG00000041343	0	1.41646e-99	Ankrd42
ENSMUSG00000042105	0	2.73991e-140	Inpp5f
ENSMUSG00000041378	0	3.43719e-95	Cldn5
ENSMUSG00000042202	0	2.91181e-12	Slc35e2
ENSMUSG00000041353	0	3.67115e-35	Tmem29
ENSMUSG00000042165	0	2.22681e-06	Gm9774
ENSMUSG00000042156	0	2.12512e-38	Dzip1
ENSMUSG00000042121	0	1.29862e-40	Ssh1
ENSMUSG00000041360	0	1.96768e-44	Pum3
ENSMUSG00000042115	0	1.18263e-32	Klhdc8a
ENSMUSG00000041375	0	5.86674e-124	Ccdc9
ENSMUSG00000041355	0	1.65036e-67	Ssr2
ENSMUSG00000042116	0	1.84181e-263	Vwa1
ENSMUSG00000042111	0	3.62288e-37	Ccdc115
ENSMUSG00000042109	0	1.6198e-54	Csdc2
ENSMUSG00000041354	0	1.20532e-105	Rgl2
ENSMUSG00000042129	0	6.49089e-173	Rassf4
ENSMUSG00000042106	0	1.89775e-115	Inka1
ENSMUSG00000042133	0	5.89263e-14	Ppig
ENSMUSG00000042138	0	7.29045e-40	Msantd2
ENSMUSG00000042148	0	3.71787e-34	Cox10
ENSMUSG00000042155	0	7.63142e-217	Klhl23
ENSMUSG00000042203	0	1.07528e-58	Tbc1d22b
ENSMUSG00000042207	0	1.23346e-44	Kdm5b
ENSMUSG00000042292	0	6.21737e-29	Mrtfa
ENSMUSG00000041329	0	4.27164e-155	Atp1b2
ENSMUSG00000042246	0	5.99293e-27	Tmc7
ENSMUSG00000042066	0	2.03494e-74	Tmcc2
ENSMUSG00000042249	0	5.09553e-156	Grk3
ENSMUSG00000042251	0	1.30538e-12	Pm20d1
ENSMUSG00000041308	0	0	Sntb2
ENSMUSG00000042254	0	6.36485e-157	Cilp
ENSMUSG00000041303	0	3.03893e-20	Gtf3c3
ENSMUSG00000041406	0	7.37217e-17	BC055324
ENSMUSG00000042265	0	2.05334e-67	Trem1
ENSMUSG00000042063	0	8.79491e-47	Zfp386
ENSMUSG00000042271	0	6.67668e-45	Nxt2
ENSMUSG00000042272	0	1.84497e-160	Sestd1
ENSMUSG00000042275	0	5.41881e-19	Pelo
ENSMUSG00000042284	0	2.72875e-259	Itga1
ENSMUSG00000042286	0	4.3092e-163	Stab1
ENSMUSG00000042229	0	6.37406e-25	Rabif
ENSMUSG00000042228	0	0	Lyn
ENSMUSG00000042073	0	2.47259e-179	Abhd14b
ENSMUSG00000042210	0	1.73353e-93	Abhd14a
ENSMUSG00000041328	0	1.19921e-17	Pcf11
ENSMUSG00000041390	0	2.31931e-238	Mdfic
ENSMUSG00000042208	0	3.49578e-72	0610010F05Rik
ENSMUSG00000042099	0	3.49704e-245	Kank3
ENSMUSG00000041324	0	2.42142e-78	Inhba
ENSMUSG00000041323	0	3.84718e-13	Ak7
ENSMUSG00000042211	0	4.08337e-12	Fbxo38
ENSMUSG00000042225	0	1.08947e-75	Ammecr1
ENSMUSG00000042082	0	3.22096e-240	Arsb
ENSMUSG00000042079	0	5.48317e-288	Hnrnpf
ENSMUSG00000041319	0	1.21882e-61	Thoc6
ENSMUSG00000042215	0	7.12688e-63	Bag2
ENSMUSG00000041313	0	1.75117e-17	Slc7a1
ENSMUSG00000042078	0	7.77296e-163	Svop
ENSMUSG00000041231	0	7.91821e-74	Ublcp1
ENSMUSG00000042410	0	2.99307e-46	Agps
ENSMUSG00000042675	0	4.98458e-19	Ypel3
ENSMUSG00000042579	0	2.12815e-24	4632404H12Rik
ENSMUSG00000042589	0	1.98957e-118	Cux2
ENSMUSG00000041849	0	2.87455e-51	Card6
ENSMUSG00000042590	0	0	Ipo11
ENSMUSG00000042594	0	9.61756e-306	Sh2b3
ENSMUSG00000041164	0	1.25107e-55	Zmiz2
ENSMUSG00000042595	0	2.3433e-16	Fam199x
ENSMUSG00000042599	0	1.51736e-45	Kdm7a
ENSMUSG00000042605	0	2.86505e-70	Atxn2
ENSMUSG00000042606	0	3.73015e-14	Hirip3
ENSMUSG00000042607	0	4.24254e-61	Asb4
ENSMUSG00000042608	0	5.28281e-72	Stk40
ENSMUSG00000042613	0	3.19586e-136	Pbxip1
ENSMUSG00000042616	0	2.17227e-172	Oscp1
ENSMUSG00000042622	0	2.6701e-42	Maff
ENSMUSG00000042625	0	1.11686e-27	Safb2
ENSMUSG00000041168	0	1.27402e-74	Lonp1
ENSMUSG00000041852	0	2.87316e-25	Tcf20
ENSMUSG00000041966	0	9.55998e-22	Dcaf17
ENSMUSG00000041362	0	2.75557e-140	Shtn1
ENSMUSG00000042540	0	7.78085e-51	Acot5
ENSMUSG00000041881	0	5.59004e-37	Ndufa7
ENSMUSG00000042541	0	4.53942e-27	Sem1
ENSMUSG00000041879	0	1.29413e-24	Ipo9
ENSMUSG00000041878	0	5.97603e-35	8430432A02Rik
ENSMUSG00000041870	0	2.10557e-255	Ankrd13a
ENSMUSG00000042548	0	1.7317e-30	Asxl1
ENSMUSG00000042557	0	7.18758e-07	Sin3a
ENSMUSG00000041859	0	5.00366e-190	Mcm3
ENSMUSG00000042558	0	2.75392e-16	Adprs
ENSMUSG00000041857	0	6.65383e-82	Oosp1
ENSMUSG00000041481	0	9.06357e-89	Serpina3g
ENSMUSG00000042569	0	1.89874e-10	Dhrs7b
ENSMUSG00000041482	0	2.45158e-147	Piezo2
ENSMUSG00000042570	0	2.32217e-53	Mier2
ENSMUSG00000041846	0	1.98292e-12	Ppp4r3a
ENSMUSG00000041842	0	1.10288e-99	Fhdc1
ENSMUSG00000041841	0	8.76634e-87	Rpl37
ENSMUSG00000042626	0	3.73096e-112	Shc1
ENSMUSG00000041827	0	4.51337e-74	Oasl1
ENSMUSG00000041817	0	2.7082e-225	Fam169a
ENSMUSG00000042647	0	4.64785e-46	Acad12
ENSMUSG00000041141	0	5.94239e-274	Pnmal1
ENSMUSG00000042650	0	7.54178e-38	Alkbh5
ENSMUSG00000041815	0	5.56742e-15	Poldip3
ENSMUSG00000041809	0	9.47468e-88	Efhc1
ENSMUSG00000042659	0	7.17952e-43	Arrdc4
ENSMUSG00000041528	0	2.51773e-17	Rnf123
ENSMUSG00000042660	0	6.8533e-41	Wdr55
ENSMUSG00000042670	0	3.95997e-135	Immp1l
ENSMUSG00000041798	0	7.96334e-225	Gck
ENSMUSG00000042672	0	1.13047e-26	Dcst1
ENSMUSG00000041797	0	3.45632e-107	Abca9
ENSMUSG00000041794	0	1.75952e-68	Myrip
ENSMUSG00000041831	0	1.48677e-37	Sytl3
ENSMUSG00000041515	0	2.34477e-204	Irf8
ENSMUSG00000042644	0	1.70752e-68	Itpr3
ENSMUSG00000041483	0	7.85595e-63	Zfp281
ENSMUSG00000041840	0	4.48585e-15	Haus1
ENSMUSG00000041161	0	2.39046e-46	Otud3
ENSMUSG00000041153	0	6.10068e-20	Osgin2
ENSMUSG00000041837	0	1.18128e-22	Pdcd7
ENSMUSG00000041147	0	1.8915e-14	Brca2
ENSMUSG00000042628	0	1.91831e-08	Zfyve1
ENSMUSG00000041488	0	2.74671e-80	Stx3
ENSMUSG00000042642	0	8.95868e-28	Flad1
ENSMUSG00000042632	0	4.15569e-178	Pla2g6
ENSMUSG00000042638	0	1.4309e-69	Gucy2c
ENSMUSG00000041144	0	1.09625e-47	Dnah7b
ENSMUSG00000041143	0	8.02574e-76	Tmco4
ENSMUSG00000041836	0	2.47367e-221	Ptpre
ENSMUSG00000041491	0	2.14765e-61	Cep78
ENSMUSG00000042535	0	7.46096e-32	Gtpbp1
ENSMUSG00000041187	0	3.78033e-134	Prkd2
ENSMUSG00000041189	0	1.1871e-187	Chrnb1
ENSMUSG00000042474	0	2.6798e-69	Fcmr
ENSMUSG00000042444	0	1.22455e-12	Mindy2
ENSMUSG00000041440	0	7.35864e-64	Gk5
ENSMUSG00000041444	0	7.01573e-322	Arhgap32
ENSMUSG00000041935	0	1.37644e-30	AW549877
ENSMUSG00000041220	0	2.02901e-20	Elovl6
ENSMUSG00000041445	0	0	Mmrn2
ENSMUSG00000041453	0	7.62101e-150	Rpl21
ENSMUSG00000041930	0	7.99399e-144	Fam222a
ENSMUSG00000041926	0	8.92332e-18	Rnpep
ENSMUSG00000041219	0	7.03026e-74	Arhgap11a
ENSMUSG00000042447	0	2.78387e-05	Mios
ENSMUSG00000042453	0	9.73327e-33	Reln
ENSMUSG00000042460	0	1.57797e-88	C1galt1
ENSMUSG00000041923	0	1.0125e-214	Nol4
ENSMUSG00000042472	0	0.000525072	Zfp410
ENSMUSG00000041936	0	3.36375e-262	Agrn
ENSMUSG00000041945	0	2.54695e-11	Mfsd9
ENSMUSG00000041949	0	9.04057e-12	Tango6
ENSMUSG00000041959	0	1.04502e-71	S100a10
ENSMUSG00000042417	0	1.18184e-52	Ccno
ENSMUSG00000042419	0	6.30873e-28	Nfkbil1
ENSMUSG00000042423	0	1.18457e-15	Fbrs
ENSMUSG00000041961	0	7.40853e-99	Znrf3
ENSMUSG00000042426	0	1.82844e-06	Dhx29
ENSMUSG00000042428	0	1.93702e-127	Mgat3
ENSMUSG00000041229	0	1.15111e-16	Phf8
ENSMUSG00000041225	0	1.99207e-22	Arhgap12
ENSMUSG00000041958	0	1.22983e-58	Pigs
ENSMUSG00000041957	0	6.89318e-223	Pkp2
ENSMUSG00000042429	0	3.64159e-49	Adora1
ENSMUSG00000042436	0	5.61456e-120	Mfap4
ENSMUSG00000042439	0	9.41053e-166	Zfp532
ENSMUSG00000041954	0	1.99542e-143	Tnfrsf18
ENSMUSG00000042473	0	5.45581e-45	Tbc1d8b
ENSMUSG00000042476	0	1.12603e-54	Abcb4
ENSMUSG00000041479	0	2.55601e-109	Syt15
ENSMUSG00000042485	0	7.98796e-145	Mustn1
ENSMUSG00000042510	0	7.76983e-188	AA986860
ENSMUSG00000041907	0	4.20571e-198	Gpr45
ENSMUSG00000042514	0	2.5664e-66	Klhl14
ENSMUSG00000042515	0	1.98018e-161	Pwwp3b
ENSMUSG00000042520	0	2.1874e-42	Ubap2l
ENSMUSG00000041895	0	1.02778e-167	Wipi1
ENSMUSG00000041891	0	2.3056e-66	Lman1
ENSMUSG00000042524	0	4.31226e-87	Sun2
ENSMUSG00000042529	0	2.57392e-77	Kcnj12
ENSMUSG00000041202	0	9.15418e-60	Pla2g2d
ENSMUSG00000041199	0	2.52383e-22	Rpusd1
ENSMUSG00000041193	0	2.46788e-60	Pla2g5
ENSMUSG00000041890	0	1.38709e-217	Git2
ENSMUSG00000041889	0	1.08415e-106	Shisa4
ENSMUSG00000041886	0	1.81324e-122	Macc1
ENSMUSG00000041203	0	4.04377e-36	Trir
ENSMUSG00000041912	0	3.31431e-223	Tdrkh
ENSMUSG00000041471	0	7.06293e-72	Shld2
ENSMUSG00000042502	0	1.87656e-93	Cd2bp2
ENSMUSG00000041921	0	3.3684e-77	Metap1d
ENSMUSG00000041920	0	1.07834e-76	Slc16a6
ENSMUSG00000042489	0	4.12666e-55	Clspn
ENSMUSG00000042492	0	3.33675e-17	Tbc1d10b
ENSMUSG00000042496	0	2.68142e-07	Prdm10
ENSMUSG00000042500	0	1.30402e-20	Ago4
ENSMUSG00000042505	0	9.83837e-11	Sdhaf3
ENSMUSG00000041460	0	4.86986e-102	Cacna2d4
ENSMUSG00000041215	0	6.92941e-19	Yeats2
ENSMUSG00000042506	0	2.99387e-55	Usp22
ENSMUSG00000042507	0	9.4425e-10	Mideas
ENSMUSG00000041915	0	4.74072e-34	Ammecr1l
ENSMUSG00000041459	0	1.12602e-11	Tardbp
ENSMUSG00000042508	0	4.27182e-12	Dmtf1
ENSMUSG00000041623	0	7.58829e-16	D11Wsu47e
ENSMUSG00000033685	0	2.05156e-97	Ucp2
ENSMUSG00000043333	0	1.47372e-111	Rhbdl2
ENSMUSG00000047462	0	0.000509988	Gpr141b
ENSMUSG00000047409	0	1.24173e-103	Ctdspl
ENSMUSG00000047412	0	3.97149e-13	Zbtb44
ENSMUSG00000047414	0	8.60278e-96	Flrt2
ENSMUSG00000047415	0	3.43842e-33	Gpr68
ENSMUSG00000047417	0	8.98577e-37	Rexo1
ENSMUSG00000047419	0	8.19388e-32	Cmya5
ENSMUSG00000047420	0	4.69168e-63	Fam180a
ENSMUSG00000047423	0	7.47148e-66	AI837181
ENSMUSG00000047434	0	3.67687e-37	Xxylt1
ENSMUSG00000047446	0	3.22226e-36	Arl4a
ENSMUSG00000047459	0	1.2186e-50	Dynlrb1
ENSMUSG00000047466	0	1.06758e-06	8030462N17Rik
ENSMUSG00000047394	0	1.94567e-17	Odf3b
ENSMUSG00000047473	0	8.75961e-104	Zfp30
ENSMUSG00000047496	0	2.23185e-37	Rnf152
ENSMUSG00000047497	0	1.20454e-103	Adamts12
ENSMUSG00000047501	0	2.45827e-128	Cldn4
ENSMUSG00000047502	0	1.75837e-90	Mroh7
ENSMUSG00000047511	0	8.55435e-05	Olfr1396
ENSMUSG00000047514	0	1.12706e-29	Tspyl1
ENSMUSG00000047515	0	1.82182e-62	BC049715
ENSMUSG00000047517	0	2.17133e-164	Dmbt1
ENSMUSG00000047534	0	3.42206e-86	Mis18bp1
ENSMUSG00000047539	0	2.26426e-60	Fbxo28
ENSMUSG00000047407	0	2.16113e-122	Tgif1
ENSMUSG00000047388	0	6.11634e-09	Atmin
ENSMUSG00000047554	0	3.40416e-19	Tmem41b
ENSMUSG00000047250	0	3.98521e-149	Ptgs1
ENSMUSG00000047213	0	2.70358e-14	Ythdf3
ENSMUSG00000047215	0	2.28049e-73	Rpl9
ENSMUSG00000047216	0	2.27905e-106	Cdh19
ENSMUSG00000047221	0	4.40414e-36	Fam185a
ENSMUSG00000047227	0	2.08295e-07	Gm527
ENSMUSG00000047228	0	0	A2ml1
ENSMUSG00000047230	0	1.03343e-154	Cldn2
ENSMUSG00000047238	0	0	Mageh1
ENSMUSG00000047242	0	1.00345e-67	Taf9b
ENSMUSG00000047246	0	2.18763e-73	H2bc6
ENSMUSG00000047248	0	4.41346e-79	C2cd3
ENSMUSG00000047259	0	1.2534e-61	Mc4r
ENSMUSG00000047379	0	2.71384e-32	B4gat1
ENSMUSG00000047260	0	2.90037e-47	Emc6
ENSMUSG00000047264	0	6.95597e-88	Zfp358
ENSMUSG00000047281	0	2.4788e-202	Sfn
ENSMUSG00000047284	0	3.74297e-13	Neurl4
ENSMUSG00000047307	0	5.20691e-15	Pcdhb13
ENSMUSG00000047330	0	2.76116e-91	Kcne4
ENSMUSG00000047342	0	8.56642e-64	Zfp286
ENSMUSG00000047344	0	5.11072e-44	Lancl3
ENSMUSG00000047363	0	7.08522e-24	Cstad
ENSMUSG00000047368	0	5.6668e-47	Abhd17b
ENSMUSG00000047371	0	7.10291e-24	Zfp768
ENSMUSG00000047547	0	6.46043e-181	Cltb
ENSMUSG00000047557	0	6.38866e-61	Lxn
ENSMUSG00000047878	0	4.47192e-147	A4galt
ENSMUSG00000047793	0	5.37826e-126	Sned1
ENSMUSG00000047731	0	9.08375e-45	Wbp1l
ENSMUSG00000047735	0	6.19448e-37	Samd9l
ENSMUSG00000047747	0	1.90442e-33	Rnf150
ENSMUSG00000047749	0	2.2115e-31	Zc3hav1l
ENSMUSG00000047751	0	2.02056e-28	Utf1
ENSMUSG00000047757	0	2.52547e-16	Fancb
ENSMUSG00000047759	0	3.90242e-45	Hs3st3a1
ENSMUSG00000047767	0	1.35518e-34	Atg16l2
ENSMUSG00000047777	0	1.16366e-14	Phf13
ENSMUSG00000047786	0	5.01526e-26	Lix1
ENSMUSG00000047789	0	1.29642e-36	Slc38a9
ENSMUSG00000047797	0	2.36765e-99	Gjb1
ENSMUSG00000047728	0	1.90214e-08	Ly6g2
ENSMUSG00000047798	0	1.03938e-82	Cd300lf
ENSMUSG00000047804	0	1.61744e-13	Akap10
ENSMUSG00000047810	0	2.8513e-114	Ccdc88b
ENSMUSG00000047819	0	1.55674e-16	Tigd4
ENSMUSG00000047821	0	7.80185e-155	Trim16
ENSMUSG00000047822	0	3.29093e-36	Angptl8
ENSMUSG00000047832	0	1.53857e-43	Cdca4
ENSMUSG00000047842	0	1.25096e-19	Diras2
ENSMUSG00000047843	0	5.62989e-40	Bri3
ENSMUSG00000047866	0	3.057e-13	Lonp2
ENSMUSG00000047867	0	1.32767e-176	Gimap6
ENSMUSG00000047730	0	1.34062e-31	Fcgbp
ENSMUSG00000047721	0	4.46668e-89	Bola2
ENSMUSG00000047562	0	1.10319e-09	Mmp10
ENSMUSG00000047635	0	1.23756e-06	2810006K23Rik
ENSMUSG00000047565	0	4.40015e-16	Acot10
ENSMUSG00000047583	0	5.98082e-07	Tyw3
ENSMUSG00000047586	0	1.29109e-32	Nccrp1
ENSMUSG00000047591	0	6.2845e-288	Mafa
ENSMUSG00000047592	0	1.0389e-20	Nxpe5
ENSMUSG00000047603	0	5.98212e-10	Zfp235
ENSMUSG00000047604	0	4.15911e-86	Frat2
ENSMUSG00000047606	0	4.45839e-62	Ankrd34c
ENSMUSG00000047613	0	1.37124e-33	A430005L14Rik
ENSMUSG00000047617	0	4.87061e-36	Paxx
ENSMUSG00000047631	0	9.65782e-64	Apof
ENSMUSG00000047638	0	3.21543e-80	Nr1h4
ENSMUSG00000047719	0	3.65151e-05	Ubiad1
ENSMUSG00000047648	0	5.06896e-44	Fbxo30
ENSMUSG00000047649	0	3.89986e-19	Cd3eap
ENSMUSG00000047654	0	8.01365e-16	Tssk6
ENSMUSG00000047656	0	3.38145e-34	Trpt1
ENSMUSG00000047669	0	7.28235e-119	Msl3l2
ENSMUSG00000047675	0	7.99179e-112	Rps8
ENSMUSG00000047686	0	6.3519e-22	Rtl3
ENSMUSG00000047694	0	2.08144e-65	Yipf6
ENSMUSG00000047710	0	2.96057e-29	Champ1
ENSMUSG00000047712	0	1.21718e-53	Ust
ENSMUSG00000047714	0	5.07019e-158	Ppp1r2
ENSMUSG00000047205	0	2.16397e-108	Dusp18
ENSMUSG00000047193	0	1.27444e-289	Dync2h1
ENSMUSG00000047187	0	1.28228e-66	Rab2a
ENSMUSG00000046718	0	2.86205e-133	Bst2
ENSMUSG00000046667	0	8.11898e-06	Rbm12b1
ENSMUSG00000046668	0	2.86169e-180	Cxxc5
ENSMUSG00000046671	0	1.01511e-39	Mtfr1l
ENSMUSG00000046675	0	3.27061e-31	Tmem251
ENSMUSG00000046679	0	2.29624e-13	C87436
ENSMUSG00000046688	0	4.77707e-76	Tifa
ENSMUSG00000046691	0	2.72924e-17	Chtf8
ENSMUSG00000046694	0	1.16595e-42	Tent5b
ENSMUSG00000046707	0	1.60362e-27	Csnk2a2
ENSMUSG00000046711	0	3.03559e-20	Hmga1
ENSMUSG00000046714	0	5.52502e-173	Foxc2
ENSMUSG00000046719	0	9.13461e-23	Nxph3
ENSMUSG00000046637	0	1.16776e-48	Ttc34
ENSMUSG00000046722	0	1.0406e-126	Cdc42se1
ENSMUSG00000046727	0	5.21554e-164	Cystm1
ENSMUSG00000046731	0	3.70278e-62	Kctd11
ENSMUSG00000046733	0	1.41634e-144	Gprc5a
ENSMUSG00000046743	0	2.01909e-204	Fat4
ENSMUSG00000046756	0	2.26369e-41	Mrps7
ENSMUSG00000046761	0	1.02146e-97	Fam83h
ENSMUSG00000046768	0	1.1447e-194	Rhoj
ENSMUSG00000046782	0	2.55119e-22	Ttc6
ENSMUSG00000046785	0	1.50747e-179	Epm2aip1
ENSMUSG00000046791	0	5.45058e-51	Riox1
ENSMUSG00000046658	0	3.60867e-23	Zfp316
ENSMUSG00000046623	0	1.4804e-37	Gjb4
ENSMUSG00000047182	0	3.8766e-18	Irs3
ENSMUSG00000046550	0	7.01046e-19	Spin2c
ENSMUSG00000046434	0	3.03852e-92	Hnrnpa1
ENSMUSG00000046441	0	2.32959e-20	Cmtr2
ENSMUSG00000046442	0	5.22653e-30	Ppm1e
ENSMUSG00000046447	0	6.68889e-220	Camk2n1
ENSMUSG00000046456	0	3.94967e-35	Tmem150b
ENSMUSG00000046470	0	8.48956e-180	Sox18
ENSMUSG00000046480	0	1.55824e-182	Scn4b
ENSMUSG00000046516	0	2.37928e-147	Cox17
ENSMUSG00000046519	0	6.56155e-48	Golph3l
ENSMUSG00000046541	0	7.45383e-11	Zfp526
ENSMUSG00000046546	0	2.56879e-150	Fam43a
ENSMUSG00000046556	0	4.9369e-07	Zfp319
ENSMUSG00000046618	0	1.65915e-101	Olfml2a
ENSMUSG00000046561	0	1.11171e-60	Arsj
ENSMUSG00000046562	0	5.39744e-35	Unc119b
ENSMUSG00000046567	0	1.63412e-32	4930430F08Rik
ENSMUSG00000046572	0	5.11089e-09	Zfp518b
ENSMUSG00000046573	0	4.09448e-84	Lyrm4
ENSMUSG00000046589	0	9.89051e-43	Lrrc8e
ENSMUSG00000046591	0	1.49071e-30	Ticrr
ENSMUSG00000046593	0	4.17611e-206	Tmem215
ENSMUSG00000046598	0	1.68748e-25	Bdh1
ENSMUSG00000046605	0	1.10517e-06	B3gntl1
ENSMUSG00000046610	0	1.33007e-15	Oacyl
ENSMUSG00000046792	0	1.85565e-42	Zfp787
ENSMUSG00000046794	0	1.79831e-96	Ppp1r3b
ENSMUSG00000046798	0	4.60359e-139	Cldn12
ENSMUSG00000047067	0	1.15114e-60	Dusp28
ENSMUSG00000046994	0	1.54017e-41	Mars2
ENSMUSG00000046997	0	3.03354e-17	Spsb4
ENSMUSG00000046999	0	1.99786e-21	1110032F04Rik
ENSMUSG00000047003	0	9.60398e-05	Zfp41
ENSMUSG00000047013	0	5.72264e-72	Fbxo41
ENSMUSG00000047030	0	5.15501e-41	Spata2
ENSMUSG00000047036	0	6.7656e-15	Zfp445
ENSMUSG00000047037	0	2.47491e-116	Nipa1
ENSMUSG00000047040	0	4.63624e-122	Prr15l
ENSMUSG00000047044	0	2.73962e-39	D030056L22Rik
ENSMUSG00000047045	0	1.97174e-38	Tmem164
ENSMUSG00000047084	0	3.33526e-75	Ngrn
ENSMUSG00000046804	0	9.56583e-35	Phgr1
ENSMUSG00000047090	0	5.93254e-61	Tmem198b
ENSMUSG00000047098	0	4.01521e-27	Rnf31
ENSMUSG00000047123	0	6.63932e-10	Ticam1
ENSMUSG00000047126	0	5.297e-29	Cltc
ENSMUSG00000047141	0	1.2566e-15	Zfp654
ENSMUSG00000047143	0	2.50045e-05	Dmrta2
ENSMUSG00000047146	0	3.801e-89	Tet1
ENSMUSG00000047150	0	5.79703e-22	1700001C19Rik
ENSMUSG00000047153	0	3.61125e-13	Khnyn
ENSMUSG00000047161	0	7.12615e-39	Chst9
ENSMUSG00000047180	0	1.86603e-137	Neurl3
ENSMUSG00000046991	0	5.56526e-185	Wdr27
ENSMUSG00000046985	0	2.86853e-11	Tapt1
ENSMUSG00000046982	0	1.68602e-131	Tshz1
ENSMUSG00000046962	0	6.7664e-30	Zbtb21
ENSMUSG00000046805	0	7.80125e-149	Mpeg1
ENSMUSG00000046806	0	7.46131e-12	Cyren
ENSMUSG00000046807	0	8.55717e-51	Lrrc75b
ENSMUSG00000046814	0	3.52115e-164	Gchfr
ENSMUSG00000046818	0	3.67563e-35	Ddit4l
ENSMUSG00000046822	0	2.05633e-07	Slc39a3
ENSMUSG00000046826	0	0	Fam187b
ENSMUSG00000046834	0	1.30717e-234	Krt1
ENSMUSG00000046836	0	6.4689e-43	Brox
ENSMUSG00000046844	0	1.88877e-243	Vat1l
ENSMUSG00000046861	0	6.90841e-23	Hectd3
ENSMUSG00000046862	0	5.6374e-09	Pramel12
ENSMUSG00000046865	0	1.21249e-115	Fbl
ENSMUSG00000046873	0	5.1219e-07	Mbtps2
ENSMUSG00000046876	0	1.3318e-07	Atxn1
ENSMUSG00000046879	0	1.93978e-60	Irgm1
ENSMUSG00000046897	0	8.26747e-09	Zfp740
ENSMUSG00000046908	0	4.00521e-50	Ltb4r1
ENSMUSG00000046909	0	3.55848e-29	Tefm
ENSMUSG00000046916	0	8.82503e-223	Myct1
ENSMUSG00000046947	0	3.65176e-36	Adck2
ENSMUSG00000046949	0	2.45894e-61	Nqo2
ENSMUSG00000046959	0	4.00333e-66	Slc26a1
ENSMUSG00000047875	0	1.39111e-37	Gpr157
ENSMUSG00000047879	0	2.11552e-15	Usp14
ENSMUSG00000046417	0	4.56143e-36	Lrrc75a
ENSMUSG00000049037	0	4.2067e-117	Clec4a1
ENSMUSG00000048911	0	8.05094e-34	Rnf24
ENSMUSG00000048922	0	4.93417e-35	Cdca2
ENSMUSG00000048924	0	4.27304e-41	Ccdc125
ENSMUSG00000048930	0	7.35333e-19	Tada3
ENSMUSG00000048960	0	1.23973e-181	Prex2
ENSMUSG00000048965	0	8.73985e-43	Mrgpre
ENSMUSG00000048970	0	5.73532e-42	C1galt1c1
ENSMUSG00000048988	0	4.78964e-24	Elfn1
ENSMUSG00000048997	0	6.73262e-05	Atxn7l2
ENSMUSG00000049001	0	2.8536e-53	Ndnf
ENSMUSG00000049036	0	4.16732e-138	Tmem121
ENSMUSG00000049044	0	4.33535e-95	Rapgef4
ENSMUSG00000048897	0	1.89194e-55	Zfp710
ENSMUSG00000049047	0	2.51065e-104	Armcx3
ENSMUSG00000049076	0	1.40382e-151	Acap2
ENSMUSG00000049086	0	7.24985e-41	Bmyc
ENSMUSG00000049090	0	3.32299e-27	Zadh2
ENSMUSG00000049091	0	6.82833e-60	Sephs2
ENSMUSG00000049092	0	8.33634e-20	Gpr137c
ENSMUSG00000049093	0	1.96473e-39	Il23r
ENSMUSG00000049097	0	7.71141e-62	Ankrd34a
ENSMUSG00000049100	0	4.57813e-30	Pcdh10
ENSMUSG00000049103	0	1.40255e-145	Ccr2
ENSMUSG00000049106	0	2.55018e-48	Dcaf5
ENSMUSG00000048899	0	1.23415e-52	Rimkla
ENSMUSG00000048895	0	7.97231e-16	Cdk5r1
ENSMUSG00000049109	0	2.04868e-46	Themis
ENSMUSG00000048796	0	4.11339e-20	Cyb561d1
ENSMUSG00000048728	0	1.80999e-56	Zfp454
ENSMUSG00000048732	0	7.28462e-10	Klhl11
ENSMUSG00000048747	0	5.4821e-52	E130114P18Rik
ENSMUSG00000048755	0	1.11479e-06	Mcat
ENSMUSG00000048756	0	3.29231e-47	Foxo3
ENSMUSG00000048758	0	5.10731e-153	Rpl29
ENSMUSG00000048763	0	6.70611e-146	Hoxb3
ENSMUSG00000048776	0	3.02532e-62	Pthlh
ENSMUSG00000048779	0	4.42837e-113	P2ry6
ENSMUSG00000048782	0	1.47554e-80	Insc
ENSMUSG00000048787	0	3.02094e-22	Dcun1d3
ENSMUSG00000048799	0	1.38524e-18	Cep120
ENSMUSG00000048878	0	1.21103e-42	Hexim1
ENSMUSG00000048806	0	1.47352e-185	Ifnb1
ENSMUSG00000048807	0	4.0568e-40	Slc35e4
ENSMUSG00000048814	0	3.99019e-102	Lonrf2
ENSMUSG00000048826	0	4.57662e-70	Dact2
ENSMUSG00000048832	0	5.9272e-21	Vps37c
ENSMUSG00000048833	0	3.80466e-73	Slc39a9
ENSMUSG00000048834	0	2.59529e-50	Vstm2a
ENSMUSG00000048852	0	1.81e-10	Gm12185
ENSMUSG00000048856	0	7.74944e-11	Slc25a47
ENSMUSG00000048865	0	4.66139e-158	Arhgap30
ENSMUSG00000048874	0	1.83797e-38	Phf3
ENSMUSG00000049107	0	1.84078e-29	Ntf3
ENSMUSG00000049112	0	2.2687e-134	Oxtr
ENSMUSG00000047880	0	1.33832e-117	Cxcr5
ENSMUSG00000049439	0	5.29689e-163	Cyp20a1
ENSMUSG00000049350	0	0	Zg16
ENSMUSG00000049354	0	4.71675e-64	Dcaf7
ENSMUSG00000049357	0	1.60279e-09	Brd8dc
ENSMUSG00000049382	0	1.51557e-247	Krt8
ENSMUSG00000049396	0	1.36391e-05	Gemin4
ENSMUSG00000049401	0	3.36768e-70	Ogfr
ENSMUSG00000049404	0	9.11194e-34	Rarres1
ENSMUSG00000049411	0	1.1789e-11	Tmem241
ENSMUSG00000049420	0	3.44907e-116	Tmem200a
ENSMUSG00000049421	0	2.55899e-49	Zfp260
ENSMUSG00000049422	0	1.68789e-119	Chchd10
ENSMUSG00000049470	0	1.07233e-24	Aff4
ENSMUSG00000049339	0	1.59918e-106	Retreg2
ENSMUSG00000049482	0	1.87213e-14	Ctu2
ENSMUSG00000049488	0	9.37264e-33	Tmem67
ENSMUSG00000049489	0	1.88097e-08	Ccnq
ENSMUSG00000049493	0	8.58366e-196	Pls1
ENSMUSG00000049502	0	2.15793e-31	Dtx3l
ENSMUSG00000049504	0	1.72974e-22	Proser1
ENSMUSG00000049511	0	5.25515e-98	Htr1b
ENSMUSG00000049516	0	2.27819e-92	Spty2d1
ENSMUSG00000049517	0	1.30452e-120	Rps23
ENSMUSG00000049521	0	7.26018e-96	Cdc42ep1
ENSMUSG00000049526	0	1.86723e-06	Tmem202
ENSMUSG00000049349	0	2.67034e-32	Gm5105
ENSMUSG00000049336	0	3.31366e-118	Tenm2
ENSMUSG00000049115	0	1.44039e-108	Agtr1a
ENSMUSG00000049241	0	1.83356e-70	Hcar1
ENSMUSG00000049119	0	1.70902e-127	Fam110b
ENSMUSG00000049122	0	7.38292e-29	Frmd3
ENSMUSG00000049130	0	3.31171e-82	C5ar1
ENSMUSG00000049148	0	1.57423e-103	Plcxd3
ENSMUSG00000049154	0	0	Fam183b
ENSMUSG00000049164	0	3.11825e-13	Zfp518a
ENSMUSG00000049184	0	6.83932e-05	Purg
ENSMUSG00000049191	0	8.30116e-129	Rtl5
ENSMUSG00000049225	0	1.61045e-14	Pdp1
ENSMUSG00000049232	0	1.29889e-31	Tigd2
ENSMUSG00000049235	0	0.000135042	Gm7324
ENSMUSG00000049265	0	5.07143e-101	Kcnk3
ENSMUSG00000049327	0	1.63951e-33	Kmt5a
ENSMUSG00000049287	0	2.36403e-21	Iba57
ENSMUSG00000049288	0	9.45729e-169	Lix1l
ENSMUSG00000049295	0	8.49353e-63	Zfp219
ENSMUSG00000049299	0	1.10956e-85	Trappc1
ENSMUSG00000049300	0	1.22036e-12	Prmt6
ENSMUSG00000049303	0	8.45076e-100	Syt12
ENSMUSG00000049305	0	1.37219e-11	Ccdc71
ENSMUSG00000049307	0	4.38445e-77	Fut4
ENSMUSG00000049313	0	4.2135e-106	Sorl1
ENSMUSG00000049321	0	6.22754e-127	Zfp2
ENSMUSG00000049323	0	9.75476e-06	Smcr8
ENSMUSG00000048720	0	3.96601e-45	Tbc1d12
ENSMUSG00000048707	0	1.58471e-28	Tprn
ENSMUSG00000048706	0	7.95597e-135	Lurap1l
ENSMUSG00000048215	0	1.68548e-52	A630023P12Rik
ENSMUSG00000048118	0	3.62853e-92	Arid4a
ENSMUSG00000048120	0	1.11304e-174	Entpd1
ENSMUSG00000048126	0	7.14482e-143	Col6a3
ENSMUSG00000048142	0	1.65767e-38	Nat8l
ENSMUSG00000048154	0	8.77633e-18	Kmt2d
ENSMUSG00000048163	0	1.11301e-241	Selplg
ENSMUSG00000048170	0	8.53537e-81	Mcmbp
ENSMUSG00000048174	0	1.46263e-06	Tmem81
ENSMUSG00000048175	0	2.36409e-11	Asb8
ENSMUSG00000048186	0	9.52223e-203	Bend7
ENSMUSG00000048200	0	5.71634e-321	Cracr2b
ENSMUSG00000048222	0	1.10376e-17	Mfap1b
[truncated: 13,984 more rows]

## Sheet: embryonic_DE_alpha
gene	logFC	padj	gene_symbol
ENSMUSG00000023964	7.04483	2.33348e-40	Calcr
ENSMUSG00000000394	4.46621	6.38024e-162	Gcg
ENSMUSG00000000392	3.23961	9.87105e-11	Fap
ENSMUSG00000051062	3.19477	0.000801315	Fbll1
ENSMUSG00000109125	3.15832	1.2176e-35	Gm45159
ENSMUSG00000029661	3.00294	2.75035e-11	Col1a2
ENSMUSG00000053161	2.84857	1.00085e-30	Daw1
ENSMUSG00000045777	2.8199	3.67717e-15	Ifitm10
ENSMUSG00000038370	2.70641	0.00227279	Pcp4l1
ENSMUSG00000074206	2.67567	3.1842e-11	Adh6b
ENSMUSG00000026787	2.62311	0.00380333	Gad2
ENSMUSG00000047259	2.55101	1.57692e-08	Mc4r
ENSMUSG00000019874	2.49144	6.5463e-42	Fabp7
ENSMUSG00000030616	2.3897	3.31763e-12	Sytl2
ENSMUSG00000110950	2.37748	4.58559e-09	Gm39384
ENSMUSG00000055409	2.35157	5.02875e-34	Nell1
ENSMUSG00000104886	2.32498	1.08849e-30	Gm43000
ENSMUSG00000086425	2.30473	3.50575e-08	F730016J06Rik
ENSMUSG00000034591	2.26913	3.43097e-13	Slc41a2
ENSMUSG00000039239	2.21023	2.81789e-09	Tgfb2
ENSMUSG00000027560	2.11042	5.47971e-14	Dok5
ENSMUSG00000100022	1.8988	0.00430412	Gm29590
ENSMUSG00000060988	1.87404	2.39904e-05	Galnt13
ENSMUSG00000052504	1.86652	1.2529e-17	Epha3
ENSMUSG00000026678	1.83728	9.52493e-15	Rgs5
ENSMUSG00000085261	1.83636	1.96158e-05	Gm13814
ENSMUSG00000092035	1.80449	1.79594e-108	Peg10
ENSMUSG00000042607	1.78264	1.13675e-109	Asb4
ENSMUSG00000017165	1.76672	4.54144e-81	Gast
ENSMUSG00000040797	1.74942	7.46206e-09	Iqsec3
ENSMUSG00000002944	1.74359	9.55682e-15	Cd36
ENSMUSG00000069805	1.72509	3.6032e-20	Fbp1
ENSMUSG00000058159	1.71651	1.12377e-36	T2
ENSMUSG00000043168	1.6805	1.65529e-20	4930426D05Rik
ENSMUSG00000029088	1.63132	1.04865e-05	Kcnip4
ENSMUSG00000064263	1.57775	3.23789e-41	Platr26
ENSMUSG00000041245	1.57432	3.81296e-282	Wnk3
ENSMUSG00000021699	1.54815	3.90619e-28	Pde4d
ENSMUSG00000031173	1.54407	7.01461e-05	Otc
ENSMUSG00000039131	1.54007	5.01399e-88	Gipc2
ENSMUSG00000031271	1.52353	4.65465e-07	Serpina7
ENSMUSG00000040694	1.50779	7.0011e-09	Apobec2
ENSMUSG00000075588	1.44585	0.000499074	Hoxb2
ENSMUSG00000039384	1.42715	5.10982e-102	Dusp10
ENSMUSG00000045658	1.41967	3.26897e-09	Pid1
ENSMUSG00000070530	1.41288	5.81645e-11	Wfdc16
ENSMUSG00000023078	1.40824	5.98225e-08	Cxcl13
ENSMUSG00000015476	1.40527	0.0025155	Prrt1
ENSMUSG00000024254	1.40054	2.50058e-12	Abcg8
ENSMUSG00000021186	1.38505	7.72206e-08	Fbln5
ENSMUSG00000019929	1.3767	3.29263e-14	Dcn
ENSMUSG00000031099	1.35369	3.03479e-82	Smarca1
ENSMUSG00000040505	1.35295	1.08287e-08	Abcg5
ENSMUSG00000036298	1.35194	0.00123069	Slc2a13
ENSMUSG00000005338	1.34965	5.98855e-33	Cadm3
ENSMUSG00000026896	1.34509	1.1355e-17	Ifih1
ENSMUSG00000027524	1.32354	1.42763e-140	Edn3
ENSMUSG00000069733	1.30719	1.48943e-36	Ube2u
ENSMUSG00000051246	1.2882	3.6096e-11	Msantd1
ENSMUSG00000100255	1.26953	0.00199684	Gm28196
ENSMUSG00000029759	1.25622	1.3473e-120	Pon3
ENSMUSG00000051022	1.25129	5.34676e-18	Hs3st1
ENSMUSG00000021259	1.24545	9.69879e-22	Cyp46a1
ENSMUSG00000035735	1.24103	6.00576e-13	Dagla
ENSMUSG00000059173	1.23137	5.27261e-130	Pde1a
ENSMUSG00000020332	1.22195	3.17905e-22	Meikin
ENSMUSG00000035964	1.22179	1.93093e-73	Tmem59l
ENSMUSG00000097113	1.21983	3.35479e-09	Gm19705
ENSMUSG00000031093	1.21828	1.09205e-162	Dock11
ENSMUSG00000047638	1.21689	3.81256e-29	Nr1h4
ENSMUSG00000031119	1.21468	2.62355e-34	Gpc4
ENSMUSG00000018076	1.19976	4.10802e-75	Med13l
ENSMUSG00000040978	1.192	2.43894e-12	Gm11992
ENSMUSG00000032528	1.17396	5.91897e-17	Vipr1
ENSMUSG00000097812	1.17315	2.05746e-15	Gm26812
ENSMUSG00000015401	1.16874	0	Cltrn
ENSMUSG00000038580	1.16662	6.22345e-219	Sct
ENSMUSG00000085081	1.15691	1.63475e-13	Rptoros
ENSMUSG00000016349	1.14989	8.62906e-10	Eef1a2
ENSMUSG00000036437	1.14766	9.0632e-35	Npy1r
ENSMUSG00000053025	1.14394	1.25642e-26	Sv2b
ENSMUSG00000086287	1.13738	3.53221e-12	Gm15972
ENSMUSG00000040037	1.11982	7.33052e-11	Negr1
ENSMUSG00000024131	1.11743	4.18191e-12	Slc3a1
ENSMUSG00000061808	1.10665	2.28372e-47	Ttr
ENSMUSG00000031170	1.10065	1.14767e-75	Slc38a5
ENSMUSG00000001986	1.07664	1.87815e-28	Gria3
ENSMUSG00000114493	1.04307	1.08434e-16	Gm47071
ENSMUSG00000047228	1.0344	0	A2ml1
ENSMUSG00000026163	1.03025	0	Sphkap
ENSMUSG00000059956	1.01194	2.09865e-09	Serpinb12
ENSMUSG00000032503	1.00703	1.0211e-10	Arpp21
ENSMUSG00000031778	1.00329	2.0256e-18	Cx3cl1
ENSMUSG00000048216	0.985159	1.75124e-56	Gpr85
ENSMUSG00000001827	0.964491	6.94293e-29	Folr1
ENSMUSG00000035000	0.963312	2.17086e-129	Dpp4
ENSMUSG00000026405	0.941762	5.45422e-05	C4bp
ENSMUSG00000038453	0.941215	0.000129458	Srcin1
ENSMUSG00000059708	0.937656	2.11011e-100	Akap17b
ENSMUSG00000031595	0.933646	6.25357e-135	Pdgfrl
ENSMUSG00000036634	0.933221	1.34772e-16	Mag
ENSMUSG00000024901	0.932739	1.68334e-27	Peli3
ENSMUSG00000020151	0.931116	9.75854e-08	Ptprr
ENSMUSG00000050908	0.914772	2.87099e-12	Tvp23a
ENSMUSG00000074207	0.905976	5.13522e-15	Adh1
ENSMUSG00000097372	0.905101	1.40113e-17	Gm26876
ENSMUSG00000069170	0.894544	6.35811e-31	Adgrv1
ENSMUSG00000025059	0.89427	4.13436e-85	Gk
ENSMUSG00000039697	0.890888	6.78832e-108	Ncoa7
ENSMUSG00000028544	0.885232	1.9956e-18	Slc5a9
ENSMUSG00000043463	0.88194	4.11632e-15	Rab9b
ENSMUSG00000072955	0.879096	4.83488e-292	Tmsb15l
ENSMUSG00000045731	0.877141	1.198e-23	Pnoc
ENSMUSG00000021792	0.876358	1.14098e-44	Prxl2a
ENSMUSG00000058246	0.871726	1.82016e-16	Gm10037
ENSMUSG00000036764	0.866873	3.21478e-64	Dnajc12
ENSMUSG00000060534	0.866011	9.44373e-09	Dcc
ENSMUSG00000037428	0.859861	2.19455e-129	Vgf
ENSMUSG00000034295	0.856634	6.12864e-49	Fhod3
ENSMUSG00000104301	0.855955	1.07646e-16	Wdr49
ENSMUSG00000019909	0.846939	9.20948e-09	Fam162b
ENSMUSG00000085012	0.846121	8.50835e-09	Gm15492
ENSMUSG00000045282	0.83125	1.6476e-59	Tmem86b
ENSMUSG00000022762	0.830126	3.58536e-08	Ncam2
ENSMUSG00000036095	0.825614	1.6932e-21	Dgkb
ENSMUSG00000097899	0.821064	4.57145e-17	Gm16894
ENSMUSG00000028017	0.818435	1.91831e-28	Egf
ENSMUSG00000041552	0.813578	1.11316e-09	Ptchd1
ENSMUSG00000027971	0.803072	7.69927e-24	Ndst4
ENSMUSG00000052920	0.801266	2.14534e-24	Prkg1
ENSMUSG00000020732	0.799182	0	Rab37
ENSMUSG00000030757	0.797153	1.10175e-18	Zkscan2
ENSMUSG00000086745	0.791899	8.72695e-07	Tspan2os
ENSMUSG00000021396	0.788086	9.34817e-08	Nxnl2
ENSMUSG00000058589	0.787453	1.24497e-18	Anks1b
ENSMUSG00000029522	0.782527	1.11291e-58	Pla2g1b
ENSMUSG00000021679	0.776712	3.86825e-28	S100z
ENSMUSG00000047013	0.771341	4.87702e-11	Fbxo41
ENSMUSG00000033831	0.764555	1.83886e-19	Fgb
ENSMUSG00000037509	0.764203	3.59131e-10	Arhgef4
ENSMUSG00000042082	0.763506	4.81985e-70	Arsb
ENSMUSG00000053465	0.761778	9.37928e-05	Hs6st3
ENSMUSG00000029123	0.757252	2.74133e-33	Stk32b
ENSMUSG00000089768	0.757093	3.45494e-92	Tmsb15b1
ENSMUSG00000089996	0.755287	1.22899e-105	Tmsb15b2
ENSMUSG00000042474	0.753255	1.15999e-12	Fcmr
ENSMUSG00000020218	0.74917	3.46183e-48	Wif1
ENSMUSG00000033849	0.74792	2.99578e-22	B3galt2
ENSMUSG00000030228	0.746467	1.43617e-40	Pik3c2g
ENSMUSG00000029182	0.740847	3.22379e-65	Fam166c
ENSMUSG00000031958	0.73721	6.56667e-06	Ldhd
ENSMUSG00000102785	0.737044	7.40418e-36	Gm2447
ENSMUSG00000028020	0.736282	1.07103e-06	Glrb
ENSMUSG00000060969	0.735812	2.09766e-135	Irx1
ENSMUSG00000026103	0.732328	6.66275e-28	Gls
ENSMUSG00000062542	0.729232	4.00096e-16	Syt9
ENSMUSG00000096255	0.721836	0.000318816	Dynlt1b
ENSMUSG00000036782	0.719351	2.66662e-33	Klhl13
ENSMUSG00000041460	0.714028	2.30747e-43	Cacna2d4
ENSMUSG00000036856	0.713949	1.50178e-42	Wnt4
ENSMUSG00000074345	0.710936	1.89234e-14	Tnfaip8l3
ENSMUSG00000110713	0.710928	7.99596e-36	Gm30606
ENSMUSG00000031972	0.708823	2.01278e-05	Acta1
ENSMUSG00000004151	0.708745	5.27292e-135	Etv1
ENSMUSG00000055547	0.708628	5.13707e-26	Apobec4
ENSMUSG00000093989	0.707312	1.38578e-11	Rnasek
ENSMUSG00000044528	0.706112	1.75816e-64	Tram1l1
ENSMUSG00000041649	0.704521	2.35533e-15	Klf8
ENSMUSG00000048402	0.696816	5.47079e-11	Gli2
ENSMUSG00000021708	0.694569	1.23498e-13	Rasgrf2
ENSMUSG00000035504	0.693808	2.08151e-38	Reep6
ENSMUSG00000022489	0.693433	5.58861e-09	Pde1b
ENSMUSG00000037613	0.691571	3.03256e-09	Tnfrsf23
ENSMUSG00000027200	0.680037	1.46786e-79	Sema6d
ENSMUSG00000074344	0.677194	2.2596e-119	Tmigd3
ENSMUSG00000040828	0.677054	0.00158613	Catsperd
ENSMUSG00000030107	0.676574	2.221e-58	Usp18
ENSMUSG00000052981	0.676451	1.35393e-26	Ube2ql1
ENSMUSG00000031596	0.675656	2.92587e-192	Slc7a2
ENSMUSG00000028893	0.673677	5.01532e-223	Sesn2
ENSMUSG00000033419	0.673302	4.83554e-41	Snap91
ENSMUSG00000032827	0.671798	9.11499e-110	Ppp1r9a
ENSMUSG00000037411	0.663715	2.39189e-11	Serpine1
ENSMUSG00000028011	0.657273	3.39549e-35	Tdo2
ENSMUSG00000044854	0.656224	2.05319e-71	1700056E22Rik
ENSMUSG00000053111	0.654274	5.76981e-23	Fank1
ENSMUSG00000057246	0.633871	6.04711e-46	BC051142
ENSMUSG00000045838	0.6318	1.50644e-14	Ccdc9b
ENSMUSG00000042500	0.628942	3.54054e-18	Ago4
ENSMUSG00000054196	0.628336	1.24993e-25	Cthrc1
ENSMUSG00000086943	0.621705	4.36735e-12	4732414G09Rik
ENSMUSG00000111443	0.61711	3.97275e-12	Gm46123
ENSMUSG00000052087	0.616415	5.38122e-20	Rgs14
ENSMUSG00000022181	0.615631	5.84207e-33	C6
ENSMUSG00000037636	0.613689	1.8979e-21	Slc25a43
ENSMUSG00000021613	0.612185	5.59554e-22	Hapln1
ENSMUSG00000078794	0.611736	3.43682e-41	Dact3
ENSMUSG00000020331	0.607045	6.68135e-10	Hcn2
ENSMUSG00000064016	0.606632	1.33938e-47	Gm648
ENSMUSG00000036422	0.606371	1.17392e-60	Pcdh8
ENSMUSG00000086867	0.597942	9.59633e-23	Gm4577
ENSMUSG00000026650	0.591477	3.12724e-17	Meig1
ENSMUSG00000042073	0.590931	6.41588e-33	Abhd14b
ENSMUSG00000039552	0.585117	1.71829e-12	Rsph4a
ENSMUSG00000032482	0.584615	2.28331e-26	Cspg5
ENSMUSG00000038742	0.583496	1.52165e-33	Angptl6
ENSMUSG00000031758	0.579316	2.51989e-38	Cdyl2
ENSMUSG00000060224	0.574081	1.28529e-09	Pyroxd2
ENSMUSG00000015027	0.573032	2.91718e-93	Galns
ENSMUSG00000033705	0.57287	1.40349e-08	Stard9
ENSMUSG00000027474	0.569107	9.2385e-16	Ccm2l
ENSMUSG00000032641	0.565236	2.61776e-10	Gpr19
ENSMUSG00000020376	0.559055	4.15318e-311	Rnf130
ENSMUSG00000064247	0.558098	0.00152937	Plcxd1
ENSMUSG00000079038	0.556781	1.50989e-05	D130040H23Rik
ENSMUSG00000025318	0.556781	6.6641e-23	Jph3
ENSMUSG00000031171	0.555923	4.81516e-21	Ftsj1
ENSMUSG00000026649	0.555566	2.54779e-22	Cfap126
ENSMUSG00000028186	0.554412	5.01225e-11	Uox
ENSMUSG00000024339	0.55125	3.10529e-14	Tap2
ENSMUSG00000055003	0.548959	5.00147e-54	Lrtm2
ENSMUSG00000024084	0.545185	3.44513e-35	Qpct
ENSMUSG00000034724	0.543897	2.40981e-243	Cnot6l
ENSMUSG00000001173	0.543259	1.36358e-157	Ocrl
ENSMUSG00000032625	0.541976	8.31352e-16	Thsd7a
ENSMUSG00000029130	0.540196	6.90629e-73	Rnf32
ENSMUSG00000027010	0.540183	5.44568e-46	Slc25a12
ENSMUSG00000015189	0.537454	1.19754e-54	Casd1
ENSMUSG00000045312	0.52858	1.91698e-15	Lhfpl2
ENSMUSG00000074635	0.528379	1.3356e-17	3110070M22Rik
ENSMUSG00000004031	0.526821	0.00295384	Brinp2
ENSMUSG00000016319	0.522287	1.06957e-42	Slc25a5
ENSMUSG00000049858	0.521655	2.25013e-86	Suox
ENSMUSG00000097515	0.521544	4.00513e-14	1700040D17Rik
ENSMUSG00000026688	0.520822	3.03884e-113	Mgst3
ENSMUSG00000026073	0.520372	9.96845e-20	Il1r2
ENSMUSG00000110980	0.518323	4.5432e-17	Gm47204
ENSMUSG00000020131	0.518194	1.46488e-18	Pcsk4
ENSMUSG00000022237	0.517678	4.0182e-16	Ankrd33b
ENSMUSG00000071723	0.517068	8.75672e-58	Gspt2
ENSMUSG00000039278	0.513873	3.50835e-65	Pcsk1n
ENSMUSG00000004631	0.508325	1.28248e-22	Sgce
ENSMUSG00000097413	0.505388	2.64669e-07	A830052D11Rik
ENSMUSG00000070527	0.504345	4.98216e-21	Mkrn3
ENSMUSG00000028024	0.499847	1.62051e-51	Enpep
ENSMUSG00000028399	0.499221	1.89368e-18	Ptprd
ENSMUSG00000057058	0.497548	6.52822e-57	Skap1
ENSMUSG00000026080	0.495673	7.30937e-12	Chst10
ENSMUSG00000029638	0.494049	3.11936e-35	Glcci1
ENSMUSG00000052783	0.491376	4.00285e-18	Grk4
ENSMUSG00000059659	0.490383	2.48671e-14	Gm10069
ENSMUSG00000057054	0.488928	4.13419e-09	Inca1
ENSMUSG00000037852	0.48885	2.59228e-154	Cpe
ENSMUSG00000024008	0.488376	3.94339e-17	Cpne5
ENSMUSG00000042485	0.487386	0.000117319	Mustn1
ENSMUSG00000005267	0.487251	4.50625e-16	Zfp287
ENSMUSG00000031242	0.487176	1.50285e-62	2610002M06Rik
ENSMUSG00000047495	0.486924	6.24973e-08	Dlgap2
ENSMUSG00000024261	0.486128	4.3737e-17	Syt4
ENSMUSG00000025213	0.481828	1.75559e-05	Kazald1
ENSMUSG00000092090	0.481791	3.45963e-12	Gm3294
ENSMUSG00000048186	0.481329	8.67933e-186	Bend7
ENSMUSG00000033061	0.480221	1.02447e-136	Resp18
ENSMUSG00000018822	0.480126	8.76944e-05	Sfrp5
ENSMUSG00000062252	0.480105	1.25594e-40	Lhfpl5
ENSMUSG00000115918	0.479201	7.32111e-17	A930001M01Rik
ENSMUSG00000029563	0.478863	7.04481e-34	Foxp2
ENSMUSG00000046101	0.471288	5.71456e-08	Mcmdc2
ENSMUSG00000026989	0.47045	1.06092e-16	Dapl1
ENSMUSG00000042763	0.469579	1.89214e-49	Maneal
ENSMUSG00000006930	0.469232	8.78171e-102	Hap1
ENSMUSG00000051000	0.467721	0.000187465	Fam160a1
ENSMUSG00000025375	0.466284	4.1055e-70	Aatk
ENSMUSG00000090625	0.46607	6.43764e-16	Gm20721
ENSMUSG00000016256	0.465757	4.69314e-66	Ctsz
ENSMUSG00000031576	0.465498	6.60286e-26	Kcnu1
ENSMUSG00000022075	0.465091	2.73545e-29	Rhobtb2
ENSMUSG00000091514	0.462441	2.82641e-33	Gm17484
ENSMUSG00000022421	0.461979	1.78045e-23	Nptxr
ENSMUSG00000114354	0.461782	2.39288e-06	Gm34961
ENSMUSG00000018750	0.46066	4.09095e-41	Zbtb4
ENSMUSG00000020904	0.460417	4.65871e-24	Cfap52
ENSMUSG00000025161	0.458065	2.86066e-05	Slc16a3
ENSMUSG00000026527	0.45744	1.8085e-33	Rgs7
ENSMUSG00000085953	0.457353	3.81434e-09	Gm15496
ENSMUSG00000030669	0.4538	1.01004e-40	Calca
ENSMUSG00000031327	0.453082	0	Chic1
ENSMUSG00000018547	0.45272	7.26462e-12	Pip4k2b
ENSMUSG00000074872	0.452229	3.96557e-121	Ctxn2
ENSMUSG00000024887	0.447034	1.87761e-09	Asah2
ENSMUSG00000048040	0.44455	1.0168e-187	Arxes2
ENSMUSG00000086368	0.442035	8.9438e-26	Gm13830
ENSMUSG00000107667	0.442002	2.31982e-15	C530044C16Rik
ENSMUSG00000018199	0.440148	3.54068e-106	Ro60
ENSMUSG00000025579	0.436	3.04499e-39	Gaa
ENSMUSG00000041229	0.433028	8.37451e-35	Phf8
ENSMUSG00000042532	0.431537	1.04798e-47	Golga7b
ENSMUSG00000041658	0.430805	7.26661e-32	Rragb
ENSMUSG00000073678	0.430558	2.04712e-47	Pgap1
ENSMUSG00000061086	0.430273	2.9686e-27	Myl4
ENSMUSG00000015968	0.429369	2.82688e-78	Cacna1d
ENSMUSG00000055567	0.426845	1.79257e-51	Unc80
ENSMUSG00000085310	0.423332	3.49391e-05	Gm11491
ENSMUSG00000097055	0.423318	2.97049e-34	Gm4419
ENSMUSG00000034218	0.423316	3.12312e-15	Atm
ENSMUSG00000052392	0.423165	0.000332942	Acot4
ENSMUSG00000114382	0.422854	7.31502e-19	Gm4814
ENSMUSG00000029165	0.420986	7.67619e-11	Agbl5
ENSMUSG00000032198	0.419829	1.10662e-39	Dock6
ENSMUSG00000025237	0.419338	6.39042e-79	Parp6
ENSMUSG00000034035	0.419269	1.36803e-14	Ccdc17
ENSMUSG00000027544	0.417976	3.04258e-22	Nfatc2
ENSMUSG00000054013	0.415453	1.63539e-38	Tmem179
ENSMUSG00000053153	0.41456	4.84482e-07	Spag16
ENSMUSG00000085085	0.411908	1.93231e-15	1700086P04Rik
ENSMUSG00000085514	0.411031	1.42453e-23	Bcas3os2
ENSMUSG00000026204	0.410417	5.46358e-97	Ptprn
ENSMUSG00000058740	0.410182	9.95384e-11	Kcnt1
ENSMUSG00000031428	0.408408	2.10734e-97	Zcchc18
ENSMUSG00000042284	0.408115	1.87641e-13	Itga1
ENSMUSG00000022759	0.406664	2.18067e-10	Lrrc74b
ENSMUSG00000028351	0.406538	1.47114e-13	Brinp1
ENSMUSG00000045467	0.405685	1.16047e-16	Ttll13
ENSMUSG00000026904	0.404395	9.99229e-14	Slc4a10
ENSMUSG00000025916	0.404305	2.34565e-05	Ppp1r42
ENSMUSG00000029650	0.404088	3.37632e-31	Slc46a3
ENSMUSG00000033308	0.402262	0.00113495	Dpyd
ENSMUSG00000032023	0.400237	1.11878e-07	Jhy
ENSMUSG00000068663	0.39688	3.86271e-05	Clec16a
ENSMUSG00000056019	0.394923	7.15449e-11	Zfp709
ENSMUSG00000026764	0.393663	1.40717e-40	Kif5c
ENSMUSG00000080727	0.393509	1.59816e-14	C920021L13Rik
ENSMUSG00000084915	0.392793	2.18102e-08	C230037L18Rik
ENSMUSG00000086914	0.392713	3.68003e-32	Gm16124
ENSMUSG00000021010	0.392422	2.48203e-20	Npas3
ENSMUSG00000041945	0.391798	0.00200616	Mfsd9
ENSMUSG00000086308	0.391544	3.47588e-10	G630016G05Rik
ENSMUSG00000034919	0.391179	1.90357e-22	Ttc22
ENSMUSG00000033392	0.390282	4.20155e-27	Clasp2
ENSMUSG00000037217	0.389684	4.00016e-54	Syn1
ENSMUSG00000029674	0.389541	4.1349e-18	Limk1
ENSMUSG00000037110	0.388936	2.21588e-18	Ralgapa2
ENSMUSG00000085175	0.386247	5.84399e-12	Gm11423
ENSMUSG00000027669	0.385929	1.06466e-17	Gnb4
ENSMUSG00000066043	0.384887	3.21724e-43	Phactr4
ENSMUSG00000022629	0.383665	1.48118e-19	Kif21a
ENSMUSG00000001493	0.383583	7.81443e-94	Meox1
ENSMUSG00000028488	0.382339	1.95624e-16	Sh3gl2
ENSMUSG00000018500	0.382173	7.66679e-09	Adora2b
ENSMUSG00000086158	0.378593	3.03821e-36	Ccpg1os
ENSMUSG00000035451	0.377728	8.26151e-08	Foxa1
ENSMUSG00000116810	0.377447	4.81167e-08	Gm32624
ENSMUSG00000028124	0.377033	1.58784e-34	Gclm
ENSMUSG00000022641	0.37628	1.4416e-21	Bbx
ENSMUSG00000020704	0.376247	1.05126e-45	Asic2
ENSMUSG00000041528	0.375647	7.8443e-17	Rnf123
ENSMUSG00000033486	0.374976	6.08347e-05	Catsper2
ENSMUSG00000070858	0.374849	3.64436e-33	Gm1673
ENSMUSG00000078161	0.374455	6.66039e-10	Erich3
ENSMUSG00000086889	0.373576	0.0184574	Phf2os1
ENSMUSG00000040183	0.372888	7.93497e-31	Ankrd6
ENSMUSG00000022548	0.368269	4.44341e-13	Apod
ENSMUSG00000038172	0.367311	5.43671e-60	Ttc39b
ENSMUSG00000063704	0.367186	9.95873e-65	Mapk15
ENSMUSG00000045374	0.366638	1.49507e-09	Wdr81
ENSMUSG00000021420	0.366631	2.44215e-24	Fars2
ENSMUSG00000040451	0.3661	5.21466e-116	Sgms1
ENSMUSG00000038371	0.363995	4.90046e-22	Sbf2
ENSMUSG00000039542	0.36246	2.45554e-168	Ncam1
ENSMUSG00000051674	0.361811	5.85213e-13	Dcun1d4
ENSMUSG00000033088	0.361782	4.58989e-59	Triobp
ENSMUSG00000038569	0.36132	1.19425e-15	Rad9b
ENSMUSG00000042742	0.360905	3.01119e-29	Bmt2
ENSMUSG00000042066	0.358724	6.88987e-30	Tmcc2
ENSMUSG00000033382	0.358523	1.04933e-10	Trappc8
ENSMUSG00000021939	0.357697	1.7585e-27	Ctsb
ENSMUSG00000097121	0.356694	1.75935e-29	D130020L05Rik
ENSMUSG00000039347	0.354919	2.29151e-119	Atp6v0e2
ENSMUSG00000022799	0.354797	1.03409e-05	Arhgap31
ENSMUSG00000054939	0.353486	9.55374e-52	Zfp174
ENSMUSG00000022885	0.353187	4.41748e-30	St6gal1
ENSMUSG00000044348	0.351964	2.07679e-70	Slc25a53
ENSMUSG00000018581	0.351844	1.7055e-12	Dnah11
ENSMUSG00000024019	0.35105	1.41295e-06	Cmtr1
ENSMUSG00000025993	0.351037	5.78566e-20	Slc40a1
ENSMUSG00000035944	0.349772	3.78163e-13	Ttc38
ENSMUSG00000040560	0.344523	5.8961e-33	Wdr7
ENSMUSG00000015829	0.343591	7.6672e-40	Tnr
ENSMUSG00000027009	0.343202	2.24725e-27	Itga4
ENSMUSG00000051705	0.340245	1.07745e-13	Senp8
ENSMUSG00000066442	0.340073	1.44004e-15	Mthfs
ENSMUSG00000027858	0.339545	6.60718e-57	Tspan2
ENSMUSG00000114638	0.339342	0.00219284	Gm31834
ENSMUSG00000038375	0.339196	1.49305e-129	Trp53inp2
ENSMUSG00000101599	0.337886	4.97293e-30	Gm20342
ENSMUSG00000054598	0.337294	3.03326e-50	9130230L23Rik
ENSMUSG00000060962	0.337234	1.1207e-13	Dmkn
ENSMUSG00000010358	0.336453	2.13878e-88	Ifi35
ENSMUSG00000070661	0.335518	2.22028e-33	Rnf186
ENSMUSG00000026399	0.333356	9.64224e-22	Cd55
ENSMUSG00000005034	0.332948	2.78541e-69	Prkacb
ENSMUSG00000095366	0.332945	0.000191464	Gm21860
ENSMUSG00000015467	0.33269	8.22169e-06	Egfl8
ENSMUSG00000030577	0.332236	1.6213e-31	Cd22
ENSMUSG00000042515	0.331463	1.99411e-230	Pwwp3b
ENSMUSG00000028133	0.330601	4.19089e-10	Rwdd3
ENSMUSG00000041020	0.329483	2.11571e-25	Map7d2
ENSMUSG00000035969	0.32754	1.47677e-25	Rusc2
ENSMUSG00000050994	0.325757	2.91835e-20	Adgb
ENSMUSG00000027202	0.325089	1.14565e-20	Slc12a1
ENSMUSG00000115138	0.324692	2.65724e-12	Gm36899
ENSMUSG00000069072	0.324424	0	Slc7a14
ENSMUSG00000069516	0.321795	4.37863e-05	Lyz2
ENSMUSG00000070644	0.321419	8.02881e-29	Etnk2
ENSMUSG00000033902	0.320943	4.29153e-19	Mapkbp1
ENSMUSG00000021171	0.32089	5.06978e-05	Esyt2
ENSMUSG00000025486	0.320214	6.71563e-56	Sirt3
ENSMUSG00000025876	0.319898	1.04706e-106	Unc5a
ENSMUSG00000056055	0.319774	2.54975e-09	Sag
ENSMUSG00000041921	0.3196	1.36476e-13	Metap1d
ENSMUSG00000032329	0.319225	5.49265e-21	Hmg20a
ENSMUSG00000086320	0.315323	0.000182816	Gm12840
ENSMUSG00000024897	0.314458	7.07564e-23	Apba1
ENSMUSG00000037270	0.314388	2.85675e-19	4932438A13Rik
ENSMUSG00000050989	0.314334	1.84837e-73	Selenon
ENSMUSG00000097848	0.3143	4.40658e-07	Gm807
ENSMUSG00000039543	0.310548	3.79816e-08	Cfap70
ENSMUSG00000040209	0.310526	4.91777e-33	Zfp704
ENSMUSG00000055493	0.310303	1.04605e-13	Epm2a
ENSMUSG00000100029	0.309404	4.76572e-10	D7Ertd128e
ENSMUSG00000024725	0.309263	1.08821e-25	Ostf1
ENSMUSG00000039913	0.309047	1.72837e-07	Pak5
ENSMUSG00000087403	0.308507	8.43237e-63	Kantr
ENSMUSG00000039485	0.307411	2.08751e-192	Tspyl4
ENSMUSG00000068522	0.306604	8.15832e-150	Aard
ENSMUSG00000086401	0.30619	7.26589e-11	Gm15559
ENSMUSG00000041679	0.305079	8.23867e-11	Lrrc29
ENSMUSG00000038351	0.304482	1.04342e-41	Sgsm2
ENSMUSG00000072966	0.30386	1.44415e-153	Gprasp2
ENSMUSG00000050965	0.303722	4.6883e-39	Prkca
ENSMUSG00000079679	0.301393	6.52984e-14	Vwde
ENSMUSG00000058254	0.301195	0	Tspan7
ENSMUSG00000038025	0.299271	3.7699e-30	Phf2
ENSMUSG00000006307	0.299179	1.75334e-33	Kmt2b
ENSMUSG00000092241	0.298558	3.30604e-20	Gm20522
ENSMUSG00000024136	0.298082	0.00913754	Dnase1l2
ENSMUSG00000030313	0.296933	6.35882e-09	Dennd5b
ENSMUSG00000053825	0.296287	2.97111e-14	Ppfia2
ENSMUSG00000022987	0.293485	5.21679e-11	Zfp641
ENSMUSG00000045284	0.293475	1.40006e-19	Dcaf12l1
ENSMUSG00000028597	0.293276	9.51689e-36	Gpx7
ENSMUSG00000078440	0.292794	1.89316e-71	Dohh
ENSMUSG00000033579	0.291186	5.62501e-91	Fa2h
ENSMUSG00000028825	0.290282	1.33507e-23	Rhd
ENSMUSG00000043518	0.290221	2.18689e-269	Rai2
ENSMUSG00000034949	0.288198	2.93818e-70	Zfr2
ENSMUSG00000057554	0.287554	1.49274e-08	Lgals8
ENSMUSG00000036882	0.286582	1.77898e-14	Arhgap33
ENSMUSG00000024855	0.28621	7.11003e-21	Pacs1
ENSMUSG00000018906	0.286069	1.61635e-09	P4ha2
ENSMUSG00000079056	0.285728	3.09071e-32	Kcnip3
ENSMUSG00000075316	0.284661	2.79662e-11	Scn9a
ENSMUSG00000026123	0.283877	1.74142e-69	Plekhb2
ENSMUSG00000023977	0.28369	8.32685e-21	Ubr2
ENSMUSG00000022441	0.283473	3.57298e-10	Efcab6
ENSMUSG00000040729	0.283235	2.15467e-39	Cep126
ENSMUSG00000097204	0.283001	7.77023e-08	Gm17690
ENSMUSG00000074738	0.282792	3.6059e-12	Fndc10
ENSMUSG00000029020	0.281294	4.9167e-27	Mfn2
ENSMUSG00000027180	0.281126	5.81124e-21	Fbxo3
ENSMUSG00000109203	0.281105	5.67602e-11	Gm32849
ENSMUSG00000015405	0.280347	1.01314e-22	Ace2
ENSMUSG00000028064	0.280076	1.39026e-15	Sema4a
ENSMUSG00000032649	0.278499	1.03486e-16	Colgalt2
ENSMUSG00000085763	0.278034	7.61208e-06	Smc2os
ENSMUSG00000038515	0.276843	1.2863e-12	Grtp1
ENSMUSG00000020627	0.275385	2.44581e-05	Klhl29
ENSMUSG00000045962	0.275074	1.08233e-36	Wnk1
ENSMUSG00000003849	0.274984	3.40769e-186	Nqo1
ENSMUSG00000022292	0.273468	7.92233e-22	Rrm2b
ENSMUSG00000028528	0.272922	2.25813e-35	Dnajc6
ENSMUSG00000019577	0.271395	4.14052e-15	Pdk4
ENSMUSG00000002578	0.270396	4.14292e-67	Ikzf4
ENSMUSG00000069814	0.270011	1.40052e-26	Ccdc92b
ENSMUSG00000039457	0.269969	1.84267e-23	Ppl
ENSMUSG00000025265	0.269843	6.07363e-18	Fgd1
ENSMUSG00000042873	0.268598	3.59456e-45	Lhfpl4
ENSMUSG00000033981	0.268502	1.86425e-88	Gria2
ENSMUSG00000039047	0.266934	1.6522e-55	Pigk
ENSMUSG00000037940	0.266763	0.000830571	Inpp4b
ENSMUSG00000030894	0.26584	5.58748e-23	Tpp1
ENSMUSG00000035067	0.265628	4.03486e-52	Xkr6
ENSMUSG00000031521	0.264634	2.54348e-28	Aga
ENSMUSG00000036168	0.261201	2.19667e-06	Ccdc38
ENSMUSG00000024513	0.260068	1.02628e-38	Mbd2
ENSMUSG00000027751	0.25983	1.03962e-24	Supt20
ENSMUSG00000102252	0.259015	2.99542e-74	Snrpn
ENSMUSG00000051817	0.258826	6.75691e-23	Sox12
ENSMUSG00000003206	0.258188	5.93986e-12	Ebi3
ENSMUSG00000035629	0.257905	1.15021e-23	Rubcn
ENSMUSG00000014243	0.256894	2.65149e-28	Zswim7
ENSMUSG00000113262	0.256274	7.19598e-06	Gm48551
ENSMUSG00000074582	0.256042	1.25597e-15	Arfgef2
ENSMUSG00000037706	0.255825	6.83752e-19	Cd81
ENSMUSG00000039585	0.255441	3.01449e-28	Myo9a
ENSMUSG00000086728	0.254428	0.00110497	Man2c1os
ENSMUSG00000057614	0.252943	2.8311e-57	Gnai1
ENSMUSG00000086468	0.252756	7.71999e-09	Etaa1os
ENSMUSG00000042121	0.25249	9.75409e-44	Ssh1
ENSMUSG00000027692	0.252052	3.6314e-28	Tnik
ENSMUSG00000070424	0.251862	3.04707e-11	Art5
ENSMUSG00000038178	0.251679	7.46212e-110	Slc43a2
ENSMUSG00000105146	0.251652	4.22918e-126	Gm35409
ENSMUSG00000030838	0.251132	1.84654e-114	Ush1c
ENSMUSG00000044595	0.25052	0.0215609	Dnd1
ENSMUSG00000038902	0.249501	2.10095e-13	Pogz
ENSMUSG00000061288	0.249077	1.68359e-29	Taok3
ENSMUSG00000110599	0.248157	8.88955e-12	6030466F02Rik
ENSMUSG00000021756	0.247714	6.83351e-28	Il6st
ENSMUSG00000056687	0.247246	2.68309e-08	Gm11696
ENSMUSG00000087336	0.246776	5.89313e-09	Gm15860
ENSMUSG00000046574	0.246712	2.97547e-60	Prr12
ENSMUSG00000036442	0.246385	2.06507e-12	Thap11
ENSMUSG00000106951	0.245187	6.74847e-26	5930430L01Rik
ENSMUSG00000022043	0.244538	1.80886e-258	Trim35
ENSMUSG00000020684	0.244289	3.71993e-30	Rasl10b
ENSMUSG00000063972	0.244141	3.46423e-10	Nr6a1
ENSMUSG00000008153	0.243461	2.38505e-25	Clstn3
ENSMUSG00000110317	0.242626	1.11902e-05	Gm45250
ENSMUSG00000059142	0.24194	2.96112e-20	Zfp945
ENSMUSG00000046822	0.24094	1.13117e-12	Slc39a3
ENSMUSG00000001942	0.237538	3.51344e-15	Siae
ENSMUSG00000003154	0.23751	1.75278e-05	Foxj2
ENSMUSG00000039652	0.237175	2.88361e-21	Cpeb3
ENSMUSG00000038085	0.237128	5.3026e-06	Cnbd2
ENSMUSG00000047238	0.237066	1.46464e-168	Mageh1
ENSMUSG00000027296	0.235312	1.00617e-55	Itpka
ENSMUSG00000034799	0.23517	1.05172e-108	Unc13a
ENSMUSG00000006575	0.233773	0	Rundc3a
ENSMUSG00000040415	0.233595	1.12293e-76	Dtx3
ENSMUSG00000061911	0.233577	1.30143e-87	Myt1l
ENSMUSG00000086350	0.231761	3.74326e-06	B230369F24Rik
ENSMUSG00000031842	0.231408	5.98225e-08	Pde4c
ENSMUSG00000027855	0.231397	1.79153e-07	Sycp1
ENSMUSG00000078898	0.231	0.0005249	Zfp968
ENSMUSG00000024965	0.229802	0.000206704	Fermt3
ENSMUSG00000028470	0.229097	3.61785e-21	Hint2
ENSMUSG00000003062	0.22875	1.12431e-39	Stard3nl
ENSMUSG00000024220	0.228283	1.68537e-23	Zfp523
ENSMUSG00000028188	0.228229	2.67657e-12	Spata1
ENSMUSG00000027652	0.22815	3.41851e-19	Ralgapb
ENSMUSG00000022749	0.22804	6.65887e-23	Tbc1d23
ENSMUSG00000086029	0.226851	2.4241e-78	Pax6os1
ENSMUSG00000026812	0.224296	3.11773e-33	Tsc1
ENSMUSG00000026048	0.22415	4.24686e-08	Ercc5
ENSMUSG00000021866	0.224117	5.03538e-21	Anxa11
ENSMUSG00000032595	0.223378	1.71533e-06	Cdhr4
ENSMUSG00000007950	0.223038	4.45016e-32	Abhd8
ENSMUSG00000059401	0.221661	1.6899e-80	Mamld1
ENSMUSG00000023826	0.22148	5.5566e-74	Prkn
ENSMUSG00000056124	0.221335	3.21611e-29	B4galt6
ENSMUSG00000024423	0.220938	2.58032e-58	Impact
ENSMUSG00000030967	0.220619	4.00429e-42	Zranb1
ENSMUSG00000079467	0.220285	7.46618e-20	Gm14966
ENSMUSG00000026393	0.219891	1.9619e-33	Nek7
ENSMUSG00000030275	0.219592	1.35804e-76	Etnk1
ENSMUSG00000023845	0.218849	6.86898e-29	Lnpep
ENSMUSG00000073633	0.218683	8.80633e-24	Fbxo36
ENSMUSG00000034297	0.217334	2.16982e-21	Med13
ENSMUSG00000042404	0.217056	2.74755e-07	Dennd4b
ENSMUSG00000053819	0.216932	1.84863e-52	Camk2d
ENSMUSG00000075254	0.215175	1.1953e-87	Heg1
ENSMUSG00000031971	0.214121	2.94038e-14	Ccsap
ENSMUSG00000057858	0.214066	1.1262e-38	Fam204a
ENSMUSG00000035878	0.213414	3.66508e-08	Hykk
ENSMUSG00000028969	0.212812	1.03156e-58	Cdk5
ENSMUSG00000007783	0.210755	6.84244e-60	Cpt1c
ENSMUSG00000038664	0.209328	7.03397e-51	Herc1
ENSMUSG00000000948	0.208587	0.000268064	Gm38393
ENSMUSG00000097360	0.206883	2.60204e-06	9430065F17Rik
ENSMUSG00000040121	0.206689	0.00404693	Rep15
ENSMUSG00000063808	0.20657	4.81199e-15	Gpatch1
ENSMUSG00000019806	0.206277	1.07861e-12	Aig1
ENSMUSG00000036568	0.205416	8.35173e-08	Bicral
ENSMUSG00000025232	0.205367	1.44689e-89	Hexa
ENSMUSG00000025584	0.204992	3.8028e-27	Pde8a
ENSMUSG00000023473	0.204701	7.63266e-94	Celsr3
ENSMUSG00000038485	0.204502	1.21112e-23	Socs7
ENSMUSG00000071317	0.20402	0.00179973	Bves
ENSMUSG00000022199	0.20328	3.48867e-53	Slc22a17
ENSMUSG00000086328	0.203021	7.54953e-17	2700033N17Rik
ENSMUSG00000035354	0.20274	3.76963e-23	Uvrag
ENSMUSG00000002625	0.20211	2.91545e-85	Akap8l
ENSMUSG00000066042	0.201107	5.02658e-25	Med18
ENSMUSG00000087370	0.200034	3.36257e-08	Tmem170b
ENSMUSG00000025262	0.199281	4.09304e-05	Fam120c
ENSMUSG00000027130	0.19912	1.0648e-18	Slc12a6
ENSMUSG00000026154	0.198314	4.99293e-20	Sdhaf4
ENSMUSG00000024308	0.198009	3.14592e-109	Tapbp
ENSMUSG00000020721	0.197571	5.2844e-27	Helz
ENSMUSG00000039911	0.196888	2.32515e-78	Spsb1
ENSMUSG00000043384	0.196859	1.21024e-162	Gprasp1
ENSMUSG00000051864	0.196736	3.73319e-22	Tbc1d22a
ENSMUSG00000015597	0.196601	2.31331e-26	Zfp318
ENSMUSG00000032740	0.19652	3.0745e-44	Ccdc88a
ENSMUSG00000029516	0.196362	2.01021e-31	Cit
ENSMUSG00000073600	0.196139	0.00556183	Prob1
ENSMUSG00000020744	0.195984	3.55683e-06	Slc25a19
ENSMUSG00000040548	0.195582	1.23234e-32	Tex2
ENSMUSG00000004846	0.195534	1.17081e-21	Plod3
ENSMUSG00000034738	0.194937	4.91487e-24	Nostrin
ENSMUSG00000074634	0.194651	0.00077187	Tmem267
ENSMUSG00000097573	0.194568	9.72207e-13	G730003C15Rik
ENSMUSG00000031845	0.194526	1.81781e-93	Bco1
ENSMUSG00000078201	0.194522	8.05169e-24	Tmem203
ENSMUSG00000002028	0.193889	3.62758e-50	Kmt2a
ENSMUSG00000029559	0.193293	1.79566e-11	2210016L21Rik
ENSMUSG00000051435	0.192796	7.83694e-83	Fhad1
ENSMUSG00000040570	0.192509	2.46788e-16	Rundc3b
ENSMUSG00000006373	0.192166	1.96781e-66	Pgrmc1
ENSMUSG00000029195	0.191668	6.317e-16	Klb
ENSMUSG00000035757	0.19105	7.86839e-12	Selenoo
ENSMUSG00000055670	0.190886	2.95664e-36	Zzef1
ENSMUSG00000035392	0.190679	9.44269e-18	Dennd1a
ENSMUSG00000038039	0.189938	4.55016e-36	Gcc2
ENSMUSG00000037344	0.189718	4.51581e-13	Slc12a9
ENSMUSG00000097290	0.187125	3.29068e-28	1300002E11Rik
ENSMUSG00000018809	0.185142	7.92477e-10	Smyd4
ENSMUSG00000046844	0.184876	3.23479e-128	Vat1l
ENSMUSG00000057335	0.184794	9.36626e-71	Cep170
ENSMUSG00000037210	0.184693	7.75218e-17	Fam193a
ENSMUSG00000029071	0.184372	3.91742e-19	Dvl1
ENSMUSG00000074519	0.184181	0.00571456	Zfp971
ENSMUSG00000031154	0.184088	7.91343e-46	Otud5
ENSMUSG00000061186	0.183751	5.7658e-05	Sfmbt2
ENSMUSG00000056608	0.182856	1.01604e-28	Chd9
ENSMUSG00000067149	0.18255	1.23425e-06	Jchain
ENSMUSG00000000538	0.182471	4.76963e-22	Tom1l2
ENSMUSG00000103965	0.181808	1.63267e-25	Gm30173
ENSMUSG00000074178	0.180766	4.49558e-05	Gm10638
ENSMUSG00000031539	0.180625	1.52039e-57	Ap3m2
ENSMUSG00000033904	0.180401	1.89954e-15	Ccp110
ENSMUSG00000020070	0.180001	2.62251e-21	Rufy2
ENSMUSG00000109002	0.179091	6.00015e-10	Gm38405
ENSMUSG00000049354	0.178807	1.45169e-90	Dcaf7
ENSMUSG00000027249	0.178262	3.28633e-12	F2
ENSMUSG00000056854	0.177769	1.16786e-173	Pou3f4
ENSMUSG00000026987	0.177034	2.8456e-67	Baz2b
ENSMUSG00000030850	0.176815	3.93593e-41	Ate1
ENSMUSG00000020639	0.176683	9.52843e-18	Pfn4
ENSMUSG00000030824	0.175465	2.94436e-36	Nucb1
ENSMUSG00000022912	0.175027	0.000795525	Pros1
ENSMUSG00000027427	0.174488	3.73181e-09	Polr3f
ENSMUSG00000015804	0.174477	3.04563e-28	Med28
ENSMUSG00000114220	0.174421	5.61564e-10	Gm10353
ENSMUSG00000044937	0.173932	4.24041e-07	Ttc41
ENSMUSG00000072437	0.173915	7.77266e-24	Nanos1
ENSMUSG00000075569	0.17354	1.88377e-23	Rsph10b
ENSMUSG00000068391	0.172726	9.08197e-19	Chrac1
ENSMUSG00000108435	0.172723	5.43703e-24	Gm45051
ENSMUSG00000009681	0.172488	5.91745e-16	Bcr
ENSMUSG00000055204	0.172315	2.00209e-13	Ankrd17
ENSMUSG00000008140	0.172202	1.81589e-75	Emc10
ENSMUSG00000050222	0.172145	2.90941e-05	Il17d
ENSMUSG00000043940	0.171986	1.80179e-20	Wdfy3
ENSMUSG00000025609	0.171066	4.0408e-19	Mkln1
ENSMUSG00000029712	0.171031	2.05792e-180	Actl6b
ENSMUSG00000040136	0.170844	3.51815e-199	Abcc8
ENSMUSG00000033065	0.169821	1.421e-29	Pfkm
ENSMUSG00000042293	0.169792	4.14097e-64	Gm5617
ENSMUSG00000002007	0.16964	1.33709e-08	Srpk3
ENSMUSG00000021314	0.169119	1.04901e-22	Amph
ENSMUSG00000111348	0.168807	1.00865e-22	Gm19531
ENSMUSG00000035517	0.168585	1.15999e-07	Tdrd7
ENSMUSG00000014232	0.167689	5.51324e-13	Cluap1
ENSMUSG00000020919	0.166793	1.21645e-20	Stat5b
ENSMUSG00000031605	0.166418	2.00915e-18	Klhl2
ENSMUSG00000113616	0.165676	2.13177e-16	Gm45941
ENSMUSG00000036598	0.165309	6.22575e-49	Ccdc113
ENSMUSG00000029804	0.165195	7.05373e-29	Herc3
ENSMUSG00000037697	0.164946	1.5782e-19	Ddhd1
ENSMUSG00000024122	0.164676	3.38971e-66	Pdpk1
ENSMUSG00000020903	0.164589	3.547e-25	Stx8
ENSMUSG00000054723	0.164366	1.56108e-46	Vmac
ENSMUSG00000031860	0.163855	5.05423e-41	Pbx4
ENSMUSG00000097191	0.162058	0.00191027	Mm2pr
ENSMUSG00000031290	0.161461	1.7052e-24	Lrch2
ENSMUSG00000089875	0.160017	2.8391e-26	Etohd2
ENSMUSG00000024098	0.15954	2.02914e-150	Twsg1
ENSMUSG00000025006	0.15924	6.09126e-12	Sorbs1
ENSMUSG00000005107	0.157932	4.97856e-09	Slc2a9
ENSMUSG00000111080	0.1571	2.21737e-24	Gm20300
ENSMUSG00000037536	0.157098	2.31517e-13	Fbxo34
ENSMUSG00000021987	0.156654	3.34724e-62	Mtmr6
ENSMUSG00000097274	0.15557	1.41052e-22	Gm47512
ENSMUSG00000034403	0.155434	1.79483e-36	Pja1
ENSMUSG00000032540	0.155385	1.12819e-21	Abhd5
ENSMUSG00000046573	0.155227	2.6016e-54	Lyrm4
ENSMUSG00000046667	0.154036	0.000330863	Rbm12b1
ENSMUSG00000097416	0.153789	3.80685e-16	Gm26670
ENSMUSG00000100813	0.151432	2.03663e-06	Gm28874
ENSMUSG00000086316	0.151138	4.966e-91	Nbdy
ENSMUSG00000010025	0.150408	4.863e-12	Aldh3a2
ENSMUSG00000024940	0.149792	4.37247e-42	Ltbp3
ENSMUSG00000003575	0.149662	1.90591e-29	Crtc1
ENSMUSG00000061410	0.149572	4.09759e-22	Zcchc14
ENSMUSG00000039126	0.149188	1.15563e-132	Prune2
ENSMUSG00000027612	0.148678	1.24146e-16	Mmp24
ENSMUSG00000032425	0.14848	5.45046e-29	Zfp949
ENSMUSG00000039754	0.147985	3.82487e-07	Alkbh4
ENSMUSG00000024154	0.147802	8.68693e-09	Gtf2a1l
ENSMUSG00000063488	0.147722	1.36999e-09	Zkscan7
ENSMUSG00000091971	0.147145	1.62929e-55	Hspa1a
ENSMUSG00000030683	0.146957	2.37348e-163	Sez6l2
ENSMUSG00000025380	0.146606	1.92548e-07	Fscn2
ENSMUSG00000040990	0.146457	2.04348e-44	Sh3kbp1
ENSMUSG00000029486	0.146186	5.67952e-63	Mrpl1
ENSMUSG00000022620	0.146163	1.26397e-44	Arsa
ENSMUSG00000036395	0.146021	9.0312e-87	Glb1l2
ENSMUSG00000022619	0.145707	2.36852e-283	Mapk8ip2
ENSMUSG00000045942	0.145647	8.7997e-08	BC049762
ENSMUSG00000041763	0.144814	6.67498e-10	Tpp2
ENSMUSG00000037971	0.14376	1.67377e-41	1110032A03Rik
ENSMUSG00000032812	0.143745	6.77735e-14	Arap1
ENSMUSG00000041132	0.143272	1.89038e-15	N4bp2l1
ENSMUSG00000099655	0.142842	4.1331e-85	2310034G01Rik
ENSMUSG00000045211	0.142506	5.59249e-41	Nudt18
ENSMUSG00000027655	0.14244	0.00132202	Dhx35
ENSMUSG00000066643	0.141735	1.03663e-48	Wdr35
ENSMUSG00000063698	0.141645	1.26753e-28	Sfxn4
ENSMUSG00000049106	0.14155	1.08939e-27	Dcaf5
ENSMUSG00000029370	0.141549	1.69808e-11	Rassf6
ENSMUSG00000063077	0.141517	2.99469e-45	Kif1b
ENSMUSG00000044362	0.140761	0.00018459	Ccdc89
ENSMUSG00000064061	0.140145	1.27719e-10	Dzip3
ENSMUSG00000072694	0.140046	3.99101e-138	1500011B03Rik
ENSMUSG00000022390	0.139999	1.54349e-17	Zc3h7b
ENSMUSG00000030016	0.139985	3.23476e-40	Zfp638
ENSMUSG00000070371	0.139944	3.38529e-12	Prss36
ENSMUSG00000004798	0.139325	3.07323e-20	Ulk2
ENSMUSG00000073411	0.139306	1.41836e-27	H2-D1
ENSMUSG00000039578	0.139292	4.21761e-25	Ccser1
ENSMUSG00000052915	0.139131	1.13784e-23	Msl1
ENSMUSG00000047786	0.138544	8.77024e-07	Lix1
ENSMUSG00000028960	0.138258	1.358e-34	Ube4b
ENSMUSG00000034789	0.137785	7.51882e-36	Rab24
ENSMUSG00000029050	0.137426	1.31174e-18	Ski
ENSMUSG00000045378	0.137262	6.5365e-18	Pxt1
ENSMUSG00000022556	0.137	1.50828e-20	Hsf1
ENSMUSG00000004849	0.136363	1.75461e-41	Ap1s1
ENSMUSG00000019864	0.136114	3.42178e-09	Rtn4ip1
ENSMUSG00000032181	0.135802	0	Scg3
ENSMUSG00000019831	0.134868	6.25992e-31	Wasf1
ENSMUSG00000045259	0.134821	6.13018e-20	Klhdc9
ENSMUSG00000045251	0.134668	1.39419e-21	Zfp688
ENSMUSG00000009035	0.134573	1.30832e-88	Tmem184b
ENSMUSG00000038916	0.134423	4.45944e-55	Soga3
ENSMUSG00000031950	0.134204	1.17983e-149	Gabarapl2
ENSMUSG00000020486	0.133302	1.27993e-16	Septin4
ENSMUSG00000097716	0.133224	8.12355e-10	1700026J14Rik
ENSMUSG00000037395	0.132995	1.75186e-23	Rcor3
ENSMUSG00000055733	0.132801	3.971e-31	Nap1l3
ENSMUSG00000020598	0.132188	6.84316e-07	Nrcam
ENSMUSG00000086544	0.13209	1.08953e-06	Chn1os3
ENSMUSG00000058743	0.131961	2.20125e-07	Kcnj14
ENSMUSG00000089682	0.131606	3.87683e-23	Bcl2l2
ENSMUSG00000024109	0.13129	2.23356e-11	Nrxn1
ENSMUSG00000024193	0.131195	1.1799e-48	Phf1
ENSMUSG00000024096	0.130936	4.26359e-29	Ralbp1
ENSMUSG00000073557	0.129907	6.70596e-18	Ppp1r12b
ENSMUSG00000047419	0.12976	3.68235e-15	Cmya5
ENSMUSG00000098176	0.129679	1.18935e-32	Ccdc166
ENSMUSG00000051451	0.128744	9.87236e-13	Crebzf
ENSMUSG00000031684	0.128459	0.000590371	Slc10a7
ENSMUSG00000061175	0.128151	4.75164e-51	Fnip2
ENSMUSG00000069255	0.127938	7.60079e-05	Dusp22
ENSMUSG00000026894	0.127461	4.10744e-07	Morn5
ENSMUSG00000009621	0.127359	2.19397e-05	Vav2
ENSMUSG00000002058	0.127136	1.36691e-34	Unc119
ENSMUSG00000025867	0.126421	8.10183e-63	Cplx2
ENSMUSG00000070002	0.126236	2.12414e-20	Ell
ENSMUSG00000070822	0.126191	5.52302e-12	Zscan18
ENSMUSG00000024639	0.126026	4.47125e-83	Gnaq
ENSMUSG00000062604	0.124912	4.46335e-35	Srpk2
ENSMUSG00000068580	0.124139	1.74499e-08	Zfyve19
ENSMUSG00000035032	0.123982	5.89806e-08	Nek11
ENSMUSG00000110559	0.123815	1.34251e-24	Gm26843
ENSMUSG00000001558	0.123235	4.52151e-05	Klhl10
ENSMUSG00000032594	0.123112	5.7804e-25	Ip6k1
ENSMUSG00000028104	0.121953	1.66397e-31	Polr3gl
ENSMUSG00000032299	0.121896	6.58391e-21	Commd4
ENSMUSG00000055963	0.121575	5.30701e-55	Triqk
ENSMUSG00000097277	0.121027	5.54881e-30	2900076A07Rik
ENSMUSG00000057897	0.120688	1.28413e-121	Camk2b
ENSMUSG00000023873	0.120515	2.69312e-08	1700010I14Rik
ENSMUSG00000028750	0.120231	4.88169e-47	Pla2g2c
ENSMUSG00000037221	0.119599	4.82308e-32	Mospd3
ENSMUSG00000026219	0.119414	3.13434e-41	Trip12
ENSMUSG00000031959	0.119264	4.72797e-06	Wdr59
ENSMUSG00000004637	0.11906	4.68234e-12	Wwox
ENSMUSG00000057156	0.118961	2.98884e-09	Homez
ENSMUSG00000038292	0.118487	0.000683936	Kash5
ENSMUSG00000048279	0.118249	1.56695e-15	Sacs
ENSMUSG00000033530	0.118095	5.13786e-11	Ttc7b
ENSMUSG00000097287	0.117653	6.08433e-09	D130017N08Rik
ENSMUSG00000045210	0.117641	2.15908e-07	Vcpip1
ENSMUSG00000024386	0.116371	1.25641e-50	Proc
ENSMUSG00000055745	0.116253	7.43706e-26	Rtl6
ENSMUSG00000015095	0.115935	3.05878e-13	Fbxw5
ENSMUSG00000022973	0.115741	7.26084e-52	Synj1
ENSMUSG00000039179	0.115632	3.48375e-06	Tekt5
ENSMUSG00000063063	0.115408	9.36788e-10	Ctnna2
ENSMUSG00000021583	0.114848	1.95963e-09	Erap1
ENSMUSG00000090935	0.114831	1.86643e-11	Synj2bp
ENSMUSG00000025571	0.114623	4.47525e-16	Tnrc6c
ENSMUSG00000018126	0.11404	2.90665e-12	Baiap2l2
ENSMUSG00000032908	0.113973	4.28304e-29	Sgpp2
ENSMUSG00000029121	0.113737	6.78687e-46	Crmp1
ENSMUSG00000039801	0.113225	5.8475e-28	Cplane1
ENSMUSG00000071456	0.11285	0.000813353	1110002L01Rik
ENSMUSG00000087385	0.11262	0.000139633	Frg2f1
ENSMUSG00000036097	0.112614	9.64905e-12	Slf2
ENSMUSG00000002763	0.111994	3.87836e-24	Pex6
ENSMUSG00000027742	0.111698	1.17085e-32	Cog6
ENSMUSG00000020111	0.111628	1.82676e-10	Micu1
ENSMUSG00000052675	0.11094	8.38479e-08	Zfp112
ENSMUSG00000038831	0.110777	9.01816e-20	Ralgps1
ENSMUSG00000035539	0.11067	3.28982e-18	Ccdc180
ENSMUSG00000049659	0.110427	8.3295e-07	Aftph
ENSMUSG00000027523	0.11032	1.43375e-190	Gnas
ENSMUSG00000038369	0.110039	5.65577e-11	Ncoa6
ENSMUSG00000045482	0.109906	9.83315e-10	Trrap
ENSMUSG00000014846	0.108995	4.38911e-58	Tppp3
ENSMUSG00000020776	0.108923	3.61293e-09	Fbf1
ENSMUSG00000098449	0.108049	3.29042e-15	Gm7467
ENSMUSG00000009114	0.107968	2.34214e-38	2610028H24Rik
ENSMUSG00000038174	0.107706	6.6963e-17	Fam126b
ENSMUSG00000027273	0.107703	0	Snap25
ENSMUSG00000027420	0.107496	0.00094105	Bfsp1
ENSMUSG00000000276	0.107486	9.01455e-09	Dgke
ENSMUSG00000072640	0.107296	6.22767e-07	Lyrm9
ENSMUSG00000036913	0.107209	3.00837e-36	Trim67
ENSMUSG00000001376	0.107049	3.22944e-11	Vps50
ENSMUSG00000032580	0.106065	1.90098e-30	Rbm5
ENSMUSG00000036430	0.105887	9.03098e-16	Tbcc
ENSMUSG00000051671	0.105775	1.28327e-41	Coa6
ENSMUSG00000032410	0.10556	1.51788e-16	Xrn1
ENSMUSG00000033444	0.105288	1.84001e-63	Specc1l
ENSMUSG00000042492	0.105015	1.62424e-18	Tbc1d10b
ENSMUSG00000029060	0.104408	9.0026e-15	Mib2
ENSMUSG00000032333	0.103888	1.49784e-27	Stoml1
ENSMUSG00000091050	0.103786	0.00027099	9330020H09Rik
ENSMUSG00000048307	0.103753	7.61858e-17	Ankrd46
ENSMUSG00000032565	0.103496	6.14247e-44	Nudt16
ENSMUSG00000025323	0.103308	1.02873e-09	Sp4
ENSMUSG00000015575	0.103284	1.19862e-35	Atp6v0e
ENSMUSG00000043923	0.103136	4.9529e-07	Ccdc84
ENSMUSG00000022361	0.102458	1.57035e-13	Zhx1
ENSMUSG00000031652	0.102451	4.36482e-13	N4bp1
ENSMUSG00000021179	0.10218	0.00838593	Nrde2
ENSMUSG00000037499	0.101963	4.45138e-37	Nenf
ENSMUSG00000030380	0.10112	1.03022e-28	Mzf1
ENSMUSG00000113031	0.100762	3.71779e-12	Gm34552
ENSMUSG00000078317	0.100252	9.49791e-41	F8a
ENSMUSG00000021241	0.099145	1.82172e-17	Isca2
ENSMUSG00000020014	0.0988764	7.69801e-10	Cfap54
ENSMUSG00000062098	0.098738	2.78386e-26	Btbd3
ENSMUSG00000014496	0.0985208	2.53082e-12	Ankrd28
ENSMUSG00000003452	0.097889	1.11548e-46	Bicd1
ENSMUSG00000033352	0.0977305	6.57474e-08	Map2k4
ENSMUSG00000039934	0.0976484	9.89905e-13	Gsap
ENSMUSG00000090100	0.0974285	2.61594e-23	Ttbk2
ENSMUSG00000078439	0.0973766	1.61587e-39	Smim24
ENSMUSG00000042605	0.0971875	1.55789e-12	Atxn2
ENSMUSG00000032184	0.0971186	4.68766e-62	Lysmd2
ENSMUSG00000071722	0.096838	0.0101236	Spin4
ENSMUSG00000107143	0.0960026	2.73291e-07	Gm6598
ENSMUSG00000074405	0.0957711	3.29091e-20	Zfp865
ENSMUSG00000035759	0.0957606	1.89552e-12	Bbs10
ENSMUSG00000038893	0.0955517	6.19949e-30	Fam117a
ENSMUSG00000039852	0.0955005	8.98316e-15	Rere
ENSMUSG00000114206	0.0954644	8.2214e-138	Gm30551
ENSMUSG00000000544	0.0954313	1.2896e-27	Gpa33
ENSMUSG00000035901	0.0950213	3.98567e-23	Dennd5a
ENSMUSG00000034007	0.0948236	2.15061e-43	Scaper
ENSMUSG00000078517	0.0946835	1.9504e-12	Emc1
ENSMUSG00000063439	0.094577	1.61222e-18	B9d2
ENSMUSG00000024941	0.0944278	8.95374e-17	Scyl1
ENSMUSG00000020640	0.0940927	4.84562e-21	Itsn2
ENSMUSG00000002222	0.0940003	1.62601e-19	Rmnd5a
ENSMUSG00000048930	0.0938297	3.1178e-19	Tada3
ENSMUSG00000005371	0.0935219	6.93399e-24	Fbxo11
ENSMUSG00000073422	0.0934417	9.49209e-52	H2-Ke6
ENSMUSG00000022016	0.0934184	4.60104e-36	Akap11
ENSMUSG00000022139	0.0930417	7.05218e-53	Mbnl2
ENSMUSG00000055862	0.09296	1.39881e-38	Izumo4
ENSMUSG00000055128	0.092572	9.92722e-10	Cgrrf1
ENSMUSG00000028229	0.0917846	2.51772e-14	Rmdn1
ENSMUSG00000042423	0.0917327	6.7857e-26	Fbrs
ENSMUSG00000036850	0.0897173	1.49092e-44	Mrpl41
ENSMUSG00000038886	0.0895156	2.68792e-37	Man2a2
ENSMUSG00000048355	0.0893346	8.65407e-130	Arxes1
ENSMUSG00000062761	0.0888084	3.34833e-28	Zfp512
ENSMUSG00000028053	0.0887687	1.04211e-21	Ash1l
ENSMUSG00000104950	0.0887376	0.0460791	4833413G10Rik
ENSMUSG00000024038	0.0883748	6.07331e-59	Ndufv3
ENSMUSG00000033862	0.0882673	0.0013435	Cdk10
ENSMUSG00000037386	0.0881073	7.93425e-115	Rims2
ENSMUSG00000033278	0.0880531	1.22011e-27	Ptprm
ENSMUSG00000043909	0.087949	1.5711e-65	Trp53bp1
ENSMUSG00000006050	0.0879318	1.76822e-09	Sra1
ENSMUSG00000090258	0.0879274	1.74844e-11	Churc1
ENSMUSG00000047454	0.0868532	3.18425e-20	Gphn
ENSMUSG00000025178	0.0861294	1.13624e-10	Pi4k2a
ENSMUSG00000003810	0.0860121	1.18352e-12	Mast2
ENSMUSG00000003437	0.0855435	8.81662e-16	Paf1
ENSMUSG00000097789	0.0854046	6.06411e-36	Gm2115
ENSMUSG00000040557	0.085258	4.53791e-25	Mettl27
ENSMUSG00000048814	0.0852208	9.47763e-16	Lonrf2
ENSMUSG00000036196	0.0848957	2.21222e-05	Slc26a8
ENSMUSG00000022853	0.0844369	1.07451e-06	Ehhadh
ENSMUSG00000055148	0.0840598	2.22534e-31	Klf2
ENSMUSG00000024130	0.0840559	7.68469e-49	Abca3
ENSMUSG00000039983	0.0839981	5.24002e-31	Ccdc32
ENSMUSG00000097431	0.0833997	2.04785e-37	Gm26782
ENSMUSG00000056342	0.082893	1.04408e-16	Usp34
ENSMUSG00000059713	0.0818215	3.84616e-94	Rcan3
ENSMUSG00000034786	0.0816261	1.30797e-11	Gpsm3
ENSMUSG00000044308	0.0815548	6.15655e-39	Ubr3
ENSMUSG00000007038	0.0813507	1.72648e-44	Neu1
ENSMUSG00000005951	0.0811701	8.31396e-14	Shpk
ENSMUSG00000041986	0.0811216	9.55001e-134	Elmod1
ENSMUSG00000042211	0.0806734	0.00323857	Fbxo38
ENSMUSG00000008822	0.0803374	2.52088e-20	Acyp1
ENSMUSG00000028354	0.0801679	3.63325e-124	Fmn2
ENSMUSG00000034602	0.0789191	3.06842e-16	Mon2
ENSMUSG00000106317	0.0787101	1.19403e-07	Gm43848
ENSMUSG00000078862	0.0780612	0.00308235	Gm14326
ENSMUSG00000024208	0.0780563	3.16815e-43	Uqcc2
ENSMUSG00000087633	0.0779709	7.43134e-05	Gm14455
ENSMUSG00000046516	0.0778565	3.42793e-32	Cox17
ENSMUSG00000034189	0.0777489	6.55943e-10	Hsdl1
ENSMUSG00000013858	0.0771712	3.48681e-06	Tmem259
ENSMUSG00000059456	0.0769969	8.96581e-30	Ptk2b
ENSMUSG00000061576	0.0767916	3.82266e-102	Dpp6
ENSMUSG00000028709	0.0757738	4.94613e-24	Mob3c
ENSMUSG00000014418	0.0755878	1.04591e-05	Hps5
ENSMUSG00000021890	0.0751852	4.03771e-23	Eaf1
ENSMUSG00000035967	0.0751223	7.39388e-14	Ints6l
ENSMUSG00000024425	0.0750009	3.4695e-76	Ndfip1
ENSMUSG00000028646	0.0748024	1.20281e-14	Rragc
ENSMUSG00000021615	0.0745813	2.19561e-16	Xrcc4
ENSMUSG00000019659	0.0744612	8.73993e-08	Ccdc12
ENSMUSG00000047193	0.0744517	1.05107e-147	Dync2h1
ENSMUSG00000068617	0.0740101	1.13606e-115	Efcab1
ENSMUSG00000033943	0.0734841	2.72967e-11	Mga
ENSMUSG00000022440	0.0734409	6.30823e-67	C1qtnf6
ENSMUSG00000055707	0.0734169	2.37367e-09	Klhl26
ENSMUSG00000047388	0.0729987	5.06143e-07	Atmin
ENSMUSG00000087578	0.0729757	6.52297e-06	Ccdc142os
ENSMUSG00000022822	0.0728299	2.73619e-28	Abcc5
ENSMUSG00000035047	0.0723585	3.79139e-09	Kri1
[truncated: 13,405 more rows]

## Sheet: embryonic_DE_beta
gene	logFC	padj	gene_symbol
[truncated: 14,367 more rows]

[truncated: 2 more sheets: embryonic_DE_delta, embryonic_DE_epsilon]
