# Supplementary material for: Delineating mouse β-cell identity during lifetime and in diabetes with a single cell atlas
Source: Nat Metab. 2023 Sep 11;5(9):1615–37. doi: 10.1038/s42255-023-00876-x (PMC10513934; doi:10.1038/s42255-023-00876-x)
Supplement: Supplementary file 3 — Collection of Supplementary Tables 1–13, corresponding to legends in the supplementary information file. [file 42255_2023_876_MOESM3_ESM.zip › supplementary_tables/S2.xlsx]

## Sheet: cell_type
	total	low_quality	doublet	4m head_Fltp+ mouse2	4m head_Fltp- mouse1	4m tail_Fltp+ mouse4	4m tail_Fltp- mouse3	5wNOD IRE1alphabeta-/- SRR10985097	5wNOD IRE1alphabeta-/- SRR10985098	5wNOD IRE1alphafl/fl SRR10985099	8-16wNOD 14w SRR7610298	8-16wNOD 14w SRR7610299	8-16wNOD 14w SRR7610300	8-16wNOD 16w SRR7610301	8-16wNOD 16w SRR7610302	8-16wNOD 16w SRR7610303	8-16wNOD 8w SRR7610295	8-16wNOD 8w SRR7610296	8-16wNOD 8w SRR7610297	P16 mGFP 145_mGFP	P16 mRFP 146_mRFP	P16 mTmG 147_mTmG	aged mGFP MUC13976	aged mRFP MUC13974	aged mTmG MUC13975	chem A10_r1 SRR10751503	chem A10_r2 SRR10751508	chem A10_r3 SRR10751513	chem A1_r1 SRR10751502	chem A1_r2 SRR10751507	chem A1_r3 SRR10751512	chem DMSO_r1 SRR10751504	chem DMSO_r2 SRR10751509	chem DMSO_r3 SRR10751514	chem FOXO_r1 SRR10751505	chem FOXO_r2 SRR10751510	chem FOXO_r3 SRR10751515	chem GABA_r1 SRR10751506	chem GABA_r2 SRR10751511	chem GABA_r3 SRR10751516	db/db PF_Lepr-/- MUC13631	db/db PF_Lepr-/- MUC13632	db/db VSG_Lepr-/- MUC13640	db/db VSG_Lepr-/- MUC13642	db/db chow_WT MUC13633	db/db chow_WT MUC13634	db/db sham_Lepr-/- MUC13639	db/db sham_Lepr-/- MUC13641	embryonic E12.5 E12_5
E endo.	7748		FALSE	0	0	0	0	0	0	0	0	0	1	2	0	0	0	0	0	0	1	0	0	0	0	0	2	0	0	1	0	0	1	4	1	0	0	0	1	1	0	3	2	0	0	0	0	1	518
E non-endo.	29177		FALSE	1	0	0	0	1	1	1	19	7	10	8	10	5	4	4	7	6	17	3	2	9	3	0	1	1	14	0	0	0	0	2	0	4	0	13	0	0	0	31	2	5	1	0	1	0	10274
alpha	40935	377	FALSE	104	302	629	949	308	172	146	1381	768	666	1788	1049	546	334	429	1094	4046	2838	911	318	240	184	103	583	102	190	239	70	258	318	143	154	386	90	218	486	120	132	2015	614	531	721	652	1484	438	3
beta	102143	2782	FALSE	4252	3245	4325	1916	445	306	783	795	620	233	305	589	649	189	128	231	3246	2628	1536	5459	6445	2413	746	1583	567	1481	694	440	1883	426	1010	1068	914	590	1598	876	1183	865	8130	5374	4644	3656	4050	3058	2206	11
delta	24775		FALSE	108	116	254	185	125	74	104	1110	862	1056	1275	739	421	651	645	1236	1060	320	336	137	205	182	56	130	53	120	50	45	163	84	68	43	77	43	135	105	72	199	1437	575	572	311	342	830	375	9
gamma	6999		FALSE	116	251	2	6	9	4	2	225	149	87	214	76	75	99	143	249	242	329	92	30	30	87	66	83	5	36	48	27	116	82	25	25	93	28	60	94	37	47	342	193	114	147	91	138	137	0
endo. prolif.	887		FALSE	3	7	15	8	4	1	0	3	15	7	11	7	21	9	7	13	227	161	94	4	8	3	0	5	0	0	7	0	3	3	0	0	2	2	0	2	0	4	36	65	3	8	3	15	12	3
acinar	480		FALSE	0	0	0	0	0	0	0	1	3	3	29	11	13	0	0	5	0	36	2	0	8	6	0	0	0	0	0	1	2	0	0	0	0	0	1	1	0	26	61	9	56	6	6	127	35	0
ductal	8742		FALSE	0	1	3	5	26	28	9	585	551	471	693	674	625	777	574	397	3	45	17	1	6	50	5	2	4	5	1	0	3	2	5	5	1	2	4	0	0	179	897	209	102	30	20	738	731	0
endothelial	13469		FALSE	0	58	5	55	9	2	29	908	784	841	1129	583	656	991	884	698	0	189	0	0	183	447	11	29	9	21	21	13	27	13	15	19	48	28	38	22	17	141	785	306	254	301	242	523	425	1
immune	31703		FALSE	1	36	1	74	8	5	6	492	320	406	10	266	998	24	44	13	1	90	1	3	172	123	650	310	12	3954	20	102	609	14	33	58	176	4	3056	23	30	1276	4182	891	1764	132	111	1349	3664	215
schwann	617		FALSE	0	2	0	0	8	12	0	18	17	44	24	9	9	25	39	39	0	37	20	0	12	9	1	4	2	13	3	1	11	0	0	1	4	7	4	4	6	0	15	2	2	5	2	15	4	0
stellate a.	18332		FALSE	0	12	0	3	20	8	0	2515	1879	1637	1528	1460	1493	1278	1107	891	0	236	2	0	8	27	59	27	10	143	11	15	57	16	13	7	39	11	210	27	10	255	938	184	119	1	1	698	497	47
stellate q.	4970		FALSE	0	4	0	2	3	1	9	232	251	274	473	444	411	465	318	245	0	88	1	0	7	90	0	1	1	1	0	2	2	0	1	0	0	0	1	0	0	35	309	111	68	82	46	230	124	1
alpha+beta	683		TRUE	1	0	1	1	2	0	0	0	0	0	3	1	1	0	0	0	15	5	0	36	40	13	55	79	40	42	62	11	25	5	16	24	24	9	42	43	11	0	13	2	4	3	4	6	2	3
alpha+delta	1901		TRUE	21	21	52	25	2	4	3	16	5	7	15	3	3	9	0	2	224	60	222	12	12	36	19	52	11	3	51	3	23	15	14	13	32	15	16	35	17	9	99	19	30	58	32	24	15	1
beta+delta	5104		TRUE	51	18	67	5	6	2	0	60	30	15	22	54	45	17	5	29	104	52	226	51	97	50	68	127	69	105	87	39	62	38	62	62	94	33	102	123	34	18	511	73	75	23	8	80	40	0
beta+gamma	1209		TRUE	3	19	2	1	0	1	0	1	2	2	5	1	0	2	2	1	37	31	11	28	51	15	9	14	3	1	8	0	18	1	4	9	1	7	6	10	8	5	26	46	42	20	8	20	15	0
delta+gamma	1069		TRUE	3	1	2	1	0	0	0	10	7	4	29	11	1	6	3	27	10	9	14	0	1	8	13	18	4	28	6	3	18	10	7	18	17	13	51	9	7	0	34	6	6	8	9	8	3	3
lowQ	853	853	FALSE	0	1	1	0	0	1	0	1	1	1	1	1	0	1	6	1	0	0	0	0	0	0	14	32	16	7	13	4	21	38	15	19	43	27	7	16	17	20	59	104	48	9	6	98	64	1
[truncated: 10 more columns]

## Sheet: beta_subtype_coarse
	4m head_Fltp+ mouse2	4m head_Fltp- mouse1	4m tail_Fltp+ mouse4	4m tail_Fltp- mouse3	5wNOD IRE1alphabeta-/- SRR10985097	5wNOD IRE1alphabeta-/- SRR10985098	5wNOD IRE1alphafl/fl SRR10985099	8-16wNOD 14w SRR7610298	8-16wNOD 14w SRR7610299	8-16wNOD 14w SRR7610300	8-16wNOD 16w SRR7610301	8-16wNOD 16w SRR7610302	8-16wNOD 16w SRR7610303	8-16wNOD 8w SRR7610295	8-16wNOD 8w SRR7610296	8-16wNOD 8w SRR7610297	P16 mGFP 145_mGFP	P16 mRFP 146_mRFP	P16 mTmG 147_mTmG	aged mGFP MUC13976	aged mRFP MUC13974	aged mTmG MUC13975	chem A10_r1 SRR10751503	chem A10_r2 SRR10751508	chem A10_r3 SRR10751513	chem A1_r1 SRR10751502	chem A1_r2 SRR10751507	chem A1_r3 SRR10751512	chem DMSO_r1 SRR10751504	chem DMSO_r2 SRR10751509	chem DMSO_r3 SRR10751514	chem FOXO_r1 SRR10751505	chem FOXO_r2 SRR10751510	chem FOXO_r3 SRR10751515	chem GABA_r1 SRR10751506	chem GABA_r2 SRR10751511	chem GABA_r3 SRR10751516	db/db PF_Lepr-/- MUC13631	db/db PF_Lepr-/- MUC13632	db/db VSG_Lepr-/- MUC13640	db/db VSG_Lepr-/- MUC13642	db/db chow_WT MUC13633	db/db chow_WT MUC13634	db/db sham_Lepr-/- MUC13639	db/db sham_Lepr-/- MUC13641	embryonic E12.5 E12_5	embryonic E13.5 E13_5	embryonic E14.5 E14_5	embryonic E15.5 E15_5
imm.	3895	2897	3769	1802	383	279	675	25	8	6	1	13	20	5	7	7	2681	2109	1312	587	496	202	23	38	42	25	34	23	31	10	46	32	125	19	73	36	106	20	132	76	171	892	1473	26	7	0	0	0	0
adult	54	38	73	9	9	1	14	25	23	28	32	41	6	145	94	199	92	61	19	40	109	32	59	273	30	59	131	28	136	52	38	371	225	194	148	180	70	3	167	51	54	403	405	34	27	1	0	0	1
agedF	42	24	21	2	7	4	17	0	0	0	0	1	0	1	0	0	22	25	20	2996	4211	1454	0	1	1	0	5	0	0	0	0	3	4	0	0	0	0	0	3	8	8	43	125	2	1	0	0	0	1
agedM	143	90	96	50	17	8	3	0	1	0	0	1	2	3	0	1	12	11	14	1699	1465	630	0	0	1	0	10	2	1	3	2	21	12	6	0	6	10	1	6	15	20	1743	1477	8	2	0	0	0	0
NOD-D	3	13	28	19	1	4	16	696	554	158	147	434	548	24	13	11	12	13	3	0	1	2	0	2	0	5	0	0	7	0	4	3	3	5	13	0	0	0	31	10	8	5	8	9	1	0	0	0	0
db/db+mSTZ	48	84	102	12	16	2	5	28	25	15	13	40	32	9	8	8	227	226	76	31	40	24	24	58	26	35	58	37	126	34	80	42	79	26	97	78	142	782	7143	4762	4018	85	112	2724	2004	0	0	4	4
chem	32	66	217	9	11	8	50	19	7	25	88	41	29	1	6	4	196	176	88	78	102	54	631	1185	455	1340	432	323	1528	311	772	587	452	337	1226	556	817	22	333	123	81	185	242	77	65	10	1	1	10
lowQ	1	0	4	2	0	0	0	2	1	0	0	2	3	1	0	1	1	0	1	0	1	1	8	20	8	16	14	20	45	10	65	8	14	3	36	14	29	11	265	120	137	153	94	139	59	0	0	0	1
lowQ-hMT	34	33	15	11	1	0	3	0	1	1	24	16	9	0	0	0	3	7	3	28	20	14	1	6	4	1	10	7	9	6	3	1	0	0	5	6	9	26	50	209	147	147	114	39	40	0	0	0	0
[truncated: 7 more columns]

## Sheet: beta_subtype_fine
	4m head_Fltp+ mouse2	4m head_Fltp- mouse1	4m tail_Fltp+ mouse4	4m tail_Fltp- mouse3	5wNOD IRE1alphabeta-/- SRR10985097	5wNOD IRE1alphabeta-/- SRR10985098	5wNOD IRE1alphafl/fl SRR10985099	8-16wNOD 14w SRR7610298	8-16wNOD 14w SRR7610299	8-16wNOD 14w SRR7610300	8-16wNOD 16w SRR7610301	8-16wNOD 16w SRR7610302	8-16wNOD 16w SRR7610303	8-16wNOD 8w SRR7610295	8-16wNOD 8w SRR7610296	8-16wNOD 8w SRR7610297	P16 mGFP 145_mGFP	P16 mRFP 146_mRFP	P16 mTmG 147_mTmG	aged mGFP MUC13976	aged mRFP MUC13974	aged mTmG MUC13975	chem A10_r1 SRR10751503	chem A10_r2 SRR10751508	chem A10_r3 SRR10751513	chem A1_r1 SRR10751502	chem A1_r2 SRR10751507	chem A1_r3 SRR10751512	chem DMSO_r1 SRR10751504	chem DMSO_r2 SRR10751509	chem DMSO_r3 SRR10751514	chem FOXO_r1 SRR10751505	chem FOXO_r2 SRR10751510	chem FOXO_r3 SRR10751515	chem GABA_r1 SRR10751506	chem GABA_r2 SRR10751511	chem GABA_r3 SRR10751516	db/db PF_Lepr-/- MUC13631	db/db PF_Lepr-/- MUC13632	db/db VSG_Lepr-/- MUC13640	db/db VSG_Lepr-/- MUC13642	db/db chow_WT MUC13633	db/db chow_WT MUC13634	db/db sham_Lepr-/- MUC13639	db/db sham_Lepr-/- MUC13641	embryonic E12.5 E12_5	embryonic E13.5 E13_5	embryonic E14.5 E14_5	embryonic E15.5 E15_5
imm.1	412	602	563	52	7	6	25	17	1	5	0	1	5	2	3	2	2219	1766	1062	44	64	19	6	18	3	16	6	10	31	8	26	6	7	2	43	10	48	11	34	8	13	57	72	8	1	0	0	0	0
imm.2	890	701	899	937	135	104	185	13	10	1	0	8	12	0	0	0	142	121	86	36	42	9	0	0	4	0	1	3	0	0	1	2	10	0	2	0	41	2	8	5	23	7	24	0	0	0	0	0	0
imm.3	15	26	10	2	0	1	1	4	1	1	2	1	0	1	1	1	105	98	38	2	5	2	11	24	14	12	22	8	55	11	35	6	2	3	40	35	28	1	43	7	7	4	10	12	12	0	0	2	3
NOD-imm.	38	31	55	6	202	139	382	0	0	1	0	2	1	0	1	0	9	2	3	19	30	6	1	0	0	1	0	0	1	0	0	2	3	1	5	1	0	0	3	3	9	10	14	0	0	0	0	0	0
adult-imm.1	2304	1431	2023	797	37	24	67	2	0	0	1	2	2	1	2	3	201	144	114	245	258	79	15	11	34	1	18	8	2	4	12	12	60	7	8	15	22	7	58	40	83	226	324	13	4	0	0	0	0
adult-imm.2	75	26	71	6	1	0	4	1	0	0	0	1	0	0	0	0	52	59	22	9	4	3	8	14	6	1	16	11	12	6	15	12	167	13	3	6	37	2	14	29	22	23	39	4	0	0	0	0	0
adult1	185	122	93	22	10	9	19	0	0	0	0	1	1	1	0	0	52	29	25	380	357	108	0	2	2	0	5	3	1	4	2	14	11	11	0	5	5	4	8	10	26	928	1263	8	4	0	0	0	0
adult2	52	34	76	6	4	0	13	20	15	17	16	22	5	139	95	175	90	68	26	27	85	31	7	40	4	16	20	10	39	12	12	65	52	34	34	45	30	2	106	32	19	448	364	19	17	0	0	0	0
adult+agedM	79	58	73	37	7	1	2	1	0	0	3	1	0	3	2	2	12	5	8	1702	1388	616	0	2	1	1	3	0	11	1	2	24	5	13	15	5	1	1	6	12	22	1314	1218	0	3	0	0	0	0
agedF1	44	25	16	3	6	3	12	0	0	0	0	0	0	1	0	1	18	26	23	2697	3786	1307	1	3	1	0	0	0	0	0	0	5	3	0	0	0	0	0	3	8	10	40	88	1	1	0	0	0	1
agedF2	2	0	0	0	0	0	0	0	0	0	0	1	0	0	0	0	1	0	0	131	225	124	0	0	0	0	2	0	0	0	0	1	0	0	0	0	0	0	0	0	0	1	1	1	0	0	0	0	0
D-inter.	1	0	23	1	1	2	6	17	15	12	12	34	10	8	3	19	15	12	4	1	5	2	1	1	0	6	8	1	4	1	4	15	20	13	18	4	2	1	311	84	73	32	46	53	43	0	0	0	1
NOD-D	3	15	28	13	4	4	14	678	552	160	149	435	542	27	10	9	14	14	2	0	0	2	0	1	0	5	0	0	7	1	3	3	2	7	11	2	1	0	30	10	9	4	10	6	1	0	0	0	0
db/db+mSTZ	11	6	51	8	4	1	0	8	9	4	1	9	18	0	4	4	8	10	1	7	10	1	1	5	3	1	12	0	0	1	6	8	41	7	5	5	2	558	5059	1564	690	12	21	1745	1319	0	0	1	0
mSTZ	16	26	21	4	0	1	0	4	3	1	6	0	3	4	1	3	60	65	24	9	11	11	5	19	8	13	13	14	20	14	13	4	4	6	20	20	42	7	499	89	83	16	20	120	87	0	0	1	1
db/db-VSG	22	26	16	6	10	3	1	4	3	1	1	3	6	0	0	0	1	4	1	15	18	13	0	2	0	0	2	1	1	1	0	1	7	0	1	6	2	193	1207	2782	2654	8	6	742	519	0	0	0	0
db/db-VSG+lowQ	6	8	25	2	3	1	1	2	0	1	0	4	3	1	0	0	2	3	1	11	4	3	0	3	0	1	1	1	10	3	3	3	17	1	17	1	0	61	344	545	803	51	58	226	136	0	0	0	1
chem1	1	2	1	1	1	0	3	0	0	0	0	0	0	0	1	0	4	2	0	0	2	2	13	72	9	21	12	5	44	13	12	57	223	27	36	26	15	6	126	55	21	3	1	41	24	1	1	0	3
chem2	24	26	116	4	4	2	23	3	1	6	13	5	7	0	1	0	19	36	7	15	52	10	553	992	408	882	53	171	295	33	79	296	112	146	304	287	59	2	79	18	9	28	60	11	13	7	0	1	4
chem3	43	58	156	4	8	4	23	18	8	23	77	43	25	1	4	11	216	158	86	84	76	51	115	352	59	488	478	167	1306	304	728	524	159	298	1011	382	810	7	165	25	45	209	255	26	16	3	0	0	3
lowQ	29	22	9	5	1	1	2	3	2	0	24	16	9	0	0	1	6	6	3	25	23	14	9	22	11	16	22	27	44	9	57	8	9	1	25	21	38	0	27	48	23	235	156	22	6	0	0	0	0
[truncated: 7 more columns]
