# Supplementary material for: Delineating mouse β-cell identity during lifetime and in diabetes with a single cell atlas
Source: Nat Metab. 2023 Sep 11;5(9):1615–37. doi: 10.1038/s42255-023-00876-x (PMC10513934; doi:10.1038/s42255-023-00876-x)
Supplement: Supplementary file 3 — Collection of Supplementary Tables 1–13, corresponding to legends in the supplementary information file. [file 42255_2023_876_MOESM3_ESM.zip › supplementary_tables/S13.xlsx]

## Sheet: antibodies
Primary antibody	Company	Order Number	IHC / IF (Dilution)
Insulin	Bio-Rad	5330-0104G	1-300
Aldh1a3	Novus	NBP2-15339	1-300
Ucn3	Phoenix Pharmaceuticals	H-019-29	1-300
Nucb2	LIFE Technologies	PA578096	1-300
Fkbp11	Abcam	ab237528-100ug	1-300
Mt3	Abcam	ab214314-100ul	1-300
Transthyretin (TTR) / Prealbumin	Abcam	ab215202	1-300
RBP4	Abcam	ab109193	1-300
Somatostatin	Life-Tech	MA516987	1-300
Glucagon	Bio-Rad	4660-1140	1-300
Secondary antibody (anti-)	Company	Order Number	Label	Dilution
Rabbit	Invitrogen	A11055	Alexa Flour® 488	1-800
Guinea pig	Dianova/Jackson	706-165-148	Cy™3	1-800
Guinea pig	Dianova/Jackson	706-605-148	Alexa Flour® 647	1-800
Goat	Dianova/Jackson	705-605-147	Alexa Flour® 647	1-800
Rat	Dianova/Jackson	712-605-150	Alexa Flour® 647	1-800
