# Supplementary material for: Delineating mouse β-cell identity during lifetime and in diabetes with a single cell atlas
Source: Nat Metab. 2023 Sep 11;5(9):1615–37. doi: 10.1038/s42255-023-00876-x (PMC10513934; doi:10.1038/s42255-023-00876-x)
Supplement: Supplementary file 3 — Collection of Supplementary Tables 1–13, corresponding to legends in the supplementary information file. [file 42255_2023_876_MOESM3_ESM.zip › supplementary_tables/S12.xlsx]

## Sheet: GSE83139
disease	donor	age	sex	ethnicity	BMI	cultured_days	N_cells	N_beta_cells	organism
T1D	ACGI428	23 y	male	NA	25.0	10.0	78	6	human
T2D	HP-15041	57 y	male	african_american	23.98	4.0	64	5	human
T2D	HP-15085	37 y	female	white	39.3	4.0	75	16	human
T2D	HP-15085: cultured	37 y	female	white	39.3	12.0	34	17	human
healthy	AAJF122	52 y	male	asian	29.1	6.0	32	1	human
healthy	ABAF490	39 y	female	white	45.2	4.0	44	30	human
healthy	ACAP236	21 y	male	white	39.0	2.0	73	17	human
healthy	ICRH76	2 y	male	white	13.6	2.0	19	4	human
healthy	ICRH80	19 m	female	white	18.0	3.0	38	15	human

## Sheet: GSE154126
disease	donor	age	sex	ethnicity	BMI	N_cells	N_beta_cells	organism
T2D	ACIA085_APT2D	64 y	male	european_american	33.16	30	0	human
T2D	ADDU206	41 y	male	hispanic	26.2	15	1	human
T2D	AEBK009	53 y	male	NA	NA	23	2	human
T2D	AEGY230A	52 y	female	hispanic	42.8	11	5	human
T2D	AEHL151	59 y	male	hispanic	27.7	19	1	human
T2D	HP-15041	57 y	male	african_american	23.98	34	4	human
T2D	HP-15085-01T2D	37 y	female	european_american	39.3	90	27	human
T2D	HP15269-01T2D	55 y	female	european_american	29.84	24	5	human
T2D	HP16012_1T2D	42 y	male	european_american	43.7	13	1	human
T2D	ICRH95	60 y	female	african_american	28.2	11	0	human
healthy	AAJF122	52 y	male	asian_american	29.1	22	1	human
healthy	ABAF490	39 y	female	european_american	45.2	37	21	human
healthy	ACAP236	21 y	male	european_american	39	54	14	human
healthy	ACHL274	61 y	male	hispanic	26.8	22	5	human
healthy	ACJW006	10 m	male	african_american	19.5	27	19	human
healthy	ADEY348	11 y	male	european_american	17.8	14	7	human
healthy	ADFY260	12 y	female	african_american	23.26	22	11	human
healthy	HPAP011	3 y	male	african_american	17.6	17	1	human
healthy	ICRH76	2 y	male	european_american	13.6	12	2	human
healthy	ICRH80	19 m	female	european_american	18	23	10	human
healthy	ICRH85	18 d	female	hispanic	19.5	84	43	human
healthy	ICRH97	4 y	male	european_american	15.1	15	2	human

## Sheet: GSE101207
donor	sex	age	BMI	HbA1c	ethnicity	death_cause	disease	N_cells	N_beta_cells	organism
H1	male	27 y	20.6	5.4	ascian-filipino	stroke	healthy	809	322	human
H2	male	21 y	22.8	5.2	caucasian	trauma	healthy	731	247	human
H3	female	38 y	34.4	5	caucasian	anoxic event	healthy	6465	2302	human
H4	male	52 y	22	5.6	caucasian	stroke	healthy	4930	2357	human
H5	male	28 y	30.8	4.9	caucasian	stroke	healthy	3632	1202	human
H6	male	44 y	34.6	0.054	caucasian	automobile accident	healthy	5352	1662	human
T2D1	male	58 y	39.3	8.9	caucasian	anoxic event	T2D	864	248	human
T2D2	male	61 y	28.1	5.2	caucasian	cerebral vascular accident	T2D	1254	387	human
T2D3	male	51 y	35.59	0.071	hispanic	stroke	T2D	3959	1231	human

## Sheet: GSE124742_GSE164875_patch
donor	age	sex	disease	years_diagnosis	HbA1c	BMI	N_cells	N_beta_cells	organism
AGAH468	43 y	male	T2D	5.5	7	37.3	22	1	human
AGAL381	52 y	female	T2D	10	7	21.9	48	8	human
AGJU173	52 y	female	T2D	0	9.9	29.2	84	10	human
H2280	53 y	female	healthy	NA	5.7	20.8	32	1	human
H2289	62 y	female	healthy	NA	5.7	19.1	33	0	human
H2294	38 y	male	healthy	NA	6	35.5	7	0	human
H2296	52 y	female	healthy	NA	5.2	29.2	36	0	human
R079	32 y	male	T1D	17	9.3	21.9	30	1	human
R119	27 y	male	T1D	11	NA	18.6	124	11	human
R124	43 y	female	healthy	NA	5.2	24.5	28	0	human
R132	39 y	female	T1D	31	5.9	24.6	57	0	human
R134	23 y	male	healthy	NA	5.9	21.87755	75	56	human
R177	28 y	male	healthy	NA	NA	23.4	28	6	human
R229	22 y	female	healthy	NA	5.3	23.0078125	9	7	human
R230	58 y	male	healthy	NA	6.2	29.41176471	11	6	human
R231	41 y	female	T2D	0.5	6.8	37.12802768	25	13	human
R232	66 y	female	healthy	NA	6.1	18.5	8	2	human
R233	76 y	female	healthy	NA	6	19.27437642	62	20	human
R234	50 y	female	healthy	NA	5.7	31.72870639	36	18	human
R235	53 y	female	healthy	NA	5.7	24.4646016	70	39	human
R237	61 y	male	healthy	NA	5.9	19.67625461	54	11	human
R238	52 y	male	healthy	NA	5.7	26.05242769	21	9	human
R239	24 y	female	healthy	NA	5.5	22	40	20	human
R240	55 y	female	T2D	2	6.9	30.91403302	93	41	human
R241	65 y	male	T2D	25	9.9	21.8299522	30	1	human
R242	46 y	male	healthy	NA	5.9	20.10916403	13	4	human
R243	39 y	male	healthy	NA	5.8	27.1430375	33	9	human
R244	48 y	female	T2D	3	7.5	30.4	52	9	human
R246	65 y	female	healthy	NA	5.8	39.2	78	3	human
R247	72 y	male	healthy	NA	NA	23.9	12	3	human
R252	26 y	female	healthy	NA	5	25.40281608	53	18	human
R253	57 y	male	healthy	NA	5	25.59651559	63	7	human
R256	23 y	male	healthy	NA	5.4	32.5	63	12	human
R257	56 y	male	healthy	NA	7.3	30.2	40	10	human
R259	45 y	female	T2D	4	6.4	33.125	43	2	human
R260	73 y	female	healthy	NA	6.2	26.9	67	19	human
R262	54 y	female	T2D	NA	5.6	22.40587695	99	5	human
R263	71 y	male	T2D	9	7.6	38.27160494	21	10	human
R264	44 y	male	healthy	NA	5.7	33.77098851	73	9	human
R265	64 y	male	healthy	NA	6.6	37.67375092	118	20	human
R269	14 y	male	healthy	NA	NA	21.5	100	53	human
R308	20 y	male	healthy	NA	5.5	19.8	45	1	human
R335	25 y	male	healthy	NA	4.9	24.6	16	1	human
R336	73 y	female	healthy	NA	5.4	31.1	15	1	human
R338	30 y	male	healthy	NA	5.3	25.5	31	0	human
R341	42 y	male	healthy	NA	NA	30	11	1	human
R342	35 y	male	healthy	NA	5.5	25.1	16	5	human
R346	27 y	male	healthy	NA	5.7	24.6	52	4	human
R347	57 y	male	T2D	8	6.3	27.9	38	6	human
R348	42 y	female	healthy	NA	5.7	16.4	38	0	human
R349	63 y	male	T2D	10	5.7	39.6	8	1	human
R352	64 y	female	healthy	NA	5.3	20.4	6	1	human
R353	69 y	male	healthy	NA	NA	22.7	52	1	human

## Sheet: GSE124742_FACS
donor	disease	age	sex	BMI	HbA1c	N_cells	N_beta_cells	organism
R230	healthy	58.0 y	male	29.4118	6.2	163	32	human
R231	T2D	41.0 y	female	37.128	6.8	109	25	human
R235	healthy	53.0 y	female	24.4646	5.7	34	12	human
R241	T2D	65.0 y	male	21.8	9.9	94	7	human
R242	healthy	46.0 y	male	20.1	5.9	292	246	human
R244	T2D	48.0 y	female	30.45	7.5	162	32	human
R247	healthy	72.0 y	male	23.9	NA	256	30	human
R252	healthy	26.0 y	female	25.4	5	170	46	human
R253	healthy	57.0 y	male	25.6	5	183	27	human
R256	healthy	23.0 y	male	32.5	5.4	115	61	human
R257	T2D	56.0 y	male	30.2	7.3	7	6	human
R259	T2D	45.0 y	female	33.1	6.4	215	46	human
R263	T2D	71.0 y	male	38.3	7.6	157	44	human
R264	healthy	44.0 y	male	33.8	5.7	288	60	human

## Sheet: GSE86469
sex	disease	age	ethnicity	BMI	donor	medication	HbA1c	N_cells	N_beta_cells	organism
female	T2D	42 y	hispanic	43	ACJV399	no	6.5	106	57	human
female	T2D	55 y	white	29.8	ACIW009	no	7.4	86	27	human
female	healthy	53 y	white	22	ACEK420A	no	NA	42	10	human
female	healthy	56 y	white	26.6	ACIB065	no	NA	54	25	human
male	T2D	51 y	hispanic	35.8	ACCR015A	yes	NA	55	12	human
male	healthy	22 y	african_american	32.95	ACCG268	no	5.4	136	50	human
male	healthy	29 y	white	23	ACEL337	no	5.1	99	71	human
male	healthy	30 y	african_american	55	ACHY057	no	5.2	39	12	human

## Sheet: GSE81547
age	sex	donor	ethnicity	BMI	disease	N_cells	N_beta_cells	organism
1 m	male	DID_scRSq01	african_american	13.71	healthy	209	48	human
21 y	male	DID_scRSq04	caucasian	28.4	healthy	338	4	human
22 y	male	DID_scRSq05	asian	24.8	healthy	258	89	human
38 y	female	DID_scRSq06	african_caucasian	29.5	healthy	473	69	human
44 y	female	DID_scRSq07	american	23.8	healthy	267	24	human
5 y	male	DID_scRSq02	caucasian	17.6	healthy	326	35	human
54 y	male	DID_scRSq08	caucasian	27.29	healthy	259	36	human
6 y	male	DID_scRSq03	NA	NA	healthy	152	43	human

## Sheet: GSE198623
donor	age	sex	BMI	HbA1c	disease	N_cells	N_beta_cells	organism
R229	22 y	female	23	5.3	healthy	3913	1975	human
R237	61 y	male	19.6	5.9	healthy	5200	2196	human
R239	24 y	female	22	5.5	healthy	4462	1485	human
R245	63 y	male	22.3	5.6	healthy	4749	2440	human
R266	74 y	female	29.2	6	healthy	8150	3827	human

## Sheet: GSE81608
donor	disease	age	ethnicity	sex	BMI	HbA1c	N_cells	N_beta_cells	organism
Non T2D 1	healthy	23 y	african_american	male	21	nan	77	13	human
Non T2D 10	healthy	43 y	caucasian	male	31.7	Normal	49	26	human
Non T2D 11	healthy	31 y	hispanic	female	28.7	5.4	63	12	human
Non T2D 12	healthy	56 y	african_american	male	22.8	5.2	144	50	human
Non T2D 2	healthy	32 y	caucasian	female	19	5.1	24	13	human
Non T2D 3	healthy	23 y	caucasian	female	24.5	4.9	44	10	human
Non T2D 4	healthy	56 y	caucasian	female	24.1	nan	31	11	human
Non T2D 5	healthy	27 y	african_american	male	31.8	nan	57	24	human
Non T2D 6	healthy	68 y	caucasian	male	26.7	5.3	50	7	human
Non T2D 7	healthy	29 y	caucasian	male	23.4	5.1	29	17	human
Non T2D 8	healthy	60 y	asian_indian	male	27.3	4.9	45	17	human
Non T2D 9	healthy	24 y	caucasian	female	25.4	Normal	38	7	human
T2D 1	T2D	57 y	african_american	male	24	7	91	12	human
T2D 2	T2D	37 y	caucasian	female	39.6	7.3	83	18	human
T2D 3	T2D	55 y	caucasian	female	29.9	7.4	69	29	human
T2D 4	T2D	41 y	hispanic	female	43.1	6.5	306	144	human
T2D 5	T2D	42 y	caucasian	male	43.7	6.6	176	12	human
T2D 6	T2D	51 y	hispanic	male	24.4	6.9	224	81	human

## Sheet: GSE148073
disease	donor	sex	age	ethnicity	BMI	years_diagnosis	HbA1c	N_cells	N_beta_cells	organism
AAB	HPAP019	male	22 y	caucasian	29.8	NA	5.2	3786	3193	human
AAB	HPAP024	male	18 y	caucasian	24.3	NA	5.5	1815	89	human
AAB	HPAP029	male	23 y	caucasian	28.6	NA	5.3	742	30	human
AAB	HPAP038	male	13 y	caucasian	18.34	NA	5.7	2269	1074	human
AAB	HPAP043	male	15 y	hispanic	24.07	NA	5.90	1648	281	human
AAB	HPAP045	female	27 y	caucasian	26.2	NA	5.2	2984	1066	human
AAB	HPAP049	male	29 y	caucasian	37.2	NA	5.4	2926	959	human
AAB	HPAP050	female	21 y	hispanic	28.99	NA	5.1	2238	377	human
T1D	HPAP020	male	14 y	caucasian	13.32	NA	NA	7776	199	human
T1D	HPAP021	female	13 y	caucasian	21.4	7	NA	4537	81	human
T1D	HPAP023	female	17 y	caucasian	21.3	7	8.9	322	2	human
T1D	HPAP028	male	4 y	caucasian	17.3	3	9.8	6466	789	human
T1D	HPAP032	female	10 y	caucasian	16.3	3	9.0	2346	0	human
healthy	HPAP022	female	39 y	caucasian	34.7	NA	4.7	3550	1134	human
healthy	HPAP026	male	24 y	caucasian	20.6	NA	4.9	449	72	human
healthy	HPAP034	male	13 y	caucasian	18.7	NA	5.2	349	12	human
healthy	HPAP035	male	35 y	caucasian	26.9	NA	5.2	1885	408	human
healthy	HPAP036	female	23 y	caucasian	16.0	NA	5.2	1885	274	human
healthy	HPAP037	female	35 y	caucasian	21.9	NA	5.3	3724	444	human
healthy	HPAP039	female	5 y	caucasian	16.3	NA	6.8	4052	104	human
healthy	HPAP040	male	35 y	caucasian	23.98	NA	5.4	2127	332	human
healthy	HPAP042	male	13 m	caucasian	17.9	NA	5.2-5.6	3086	104	human
healthy	HPAP044	female	3 y	caucasian	12.0	NA	5.3	2720	133	human
healthy	HPAP047	male	8 y	caucasian	16.82	NA	NA	2370	141	human

[truncated: 2 more sheets: GSE137909, GSE83146]
