# Supplementary material for: Delineating mouse β-cell identity during lifetime and in diabetes with a single cell atlas
Source: Nat Metab. 2023 Sep 11;5(9):1615–37. doi: 10.1038/s42255-023-00876-x (PMC10513934; doi:10.1038/s42255-023-00876-x)
Supplement: Supplementary file 3 — Collection of Supplementary Tables 1–13, corresponding to legends in the supplementary information file. [file 42255_2023_876_MOESM3_ESM.zip › supplementary_tables/S11.xlsx]

## Sheet: agedDEgroups_interpretation
group	example_genes	cell_cluster_expression
down_1	immaturity and T1D (Npy)	high in T1D
down_2		high in aged male
down_3	Y-chromosome (Ddx3y, Eif2s3y, Uty)	male specific
down_4	dedifferentiation or immaturity and other endocrine cell types (Aldh1a3, Pappa2, Gc, Gria3, Slc35f4)	high in T2D
up_1	upregulated in pregnancy (Sftpd, Enox1, Wipi1, Aqp4, Chgb, Car8), insulin secretion (Chgb), stress response (Mapk4 and Gpx3)	high inaged female and T2D
up_2	immaturity (Ffar4),maturation (Wnt5a)	high in aged female and P16
up_3	immune and inflammatory (Clec12b, Il18bp, and Gbp family )	high in T1D
up_4	insulin regulation (Socs2, Tph1, Acvr1c), glucose metabolism (Slc2a13, Ogdhl)	high in aged female

## Sheet: P16
gene	pval	qval	log2fc	mean	zero_mean	grad	coef_mle	coef_sd	ll
ENSMUSG00000033845	0.24959	0.667174	0.0356695	0.589588	FALSE	9.55071e-07	0.0356695	0.0309807	-7374.61
ENSMUSG00000025903	0.0740038	0.404821	-0.0756006	0.319405	FALSE	3.0888e-09	-0.0756006	0.0423156	-5271.87
ENSMUSG00000033813	0.442113	0.791722	-0.0203596	0.868154	FALSE	9.24252e-09	-0.0203596	0.0264882	-9034.76
ENSMUSG00000033793	0.0405018	0.312505	0.0627053	0.643813	FALSE	4.18635e-09	0.0627053	0.0306089	-7802.51
ENSMUSG00000025907	0.654012	0.88995	-0.0167879	0.398377	FALSE	0.0306526	-0.0167879	0.0374567	-886.746
ENSMUSG00000090031	0.825453	0.949184	0.0223023	0.0566599	FALSE	2.23289e-09	0.0223023	0.101128	-1622.58
ENSMUSG00000033740	0.967333	0.992374	0.00121375	0.796619	FALSE	5.57089e-08	0.00121375	0.0296374	-8838.36
ENSMUSG00000051285	0.0377977	0.299645	0.0626516	0.718864	FALSE	2.22229e-07	0.0626516	0.0301639	-8348.42
ENSMUSG00000025909	0.973292	0.99417	-0.00230315	0.124273	FALSE	2.53764e-08	-0.00230315	0.0687919	-2873.23
ENSMUSG00000061024	0.0733869	0.4033	-0.0708322	0.36741	FALSE	8.15525e-08	-0.0708322	0.0395618	-5719.84
ENSMUSG00000045210	0.0682245	0.390956	-0.0851824	0.267613	FALSE	5.06701e-08	-0.0851824	0.0467132	-4748.29
ENSMUSG00000025915	0.0333759	0.285952	0.191216	0.0777552	FALSE	5.84133e-09	0.191216	0.089877	-2059.74
ENSMUSG00000098234	0.855777	0.960594	0.00726013	0.371467	FALSE	6.76188e-09	0.00726013	0.0399453	-5730.59
ENSMUSG00000025917	0.23594	0.657213	-0.0261966	1.1451	FALSE	0.239621	-0.0261966	0.0221032	-256.469
ENSMUSG00000056763	0.675957	0.898806	0.0121621	0.763218	FALSE	1.71175e-07	0.0121621	0.0290969	-8603.78
ENSMUSG00000067851	0.00687214	0.121967	-0.0751675	0.781744	FALSE	2.77852e-07	-0.0751675	0.0278091	-8610.44
ENSMUSG00000005886	0.359452	0.748494	0.0429697	0.276538	FALSE	9.48662e-09	0.0429697	0.0468891	-4863.35
ENSMUSG00000025935	0.246137	0.664428	0.015896	4.04571	FALSE	4.18353e-08	0.015896	0.013706	-16079.3
ENSMUSG00000025937	0.372339	0.75607	-0.0412423	0.282082	FALSE	5.17239e-08	-0.0412423	0.0462305	-4889.3
ENSMUSG00000092083	0.385477	0.763132	-0.0696881	0.093712	FALSE	6.33288e-10	-0.0696881	0.0802998	-2331.79
ENSMUSG00000025925	0.0232588	0.24004	0.131323	0.172279	FALSE	0.216431	0.131323	0.0578731	-1161.65
ENSMUSG00000025920	0.661164	0.893425	0.0164884	0.397972	FALSE	0.420524	0.0164884	0.0376184	-2437.24
ENSMUSG00000025939	0.457818	0.800237	0.0173104	1.12481	FALSE	1.76296e-07	0.0173104	0.0233154	-10140.1
ENSMUSG00000079658	0.0415759	0.317002	0.035258	1.88979	FALSE	0.585705	0.035258	0.0173025	-3005.12
ENSMUSG00000025940	0.0196517	0.218136	0.0838741	0.46545	FALSE	6.45435e-09	0.0838741	0.0359522	-6552.43
ENSMUSG00000025779	0.916314	0.976373	0.00460726	0.351318	FALSE	1.57055e-08	0.00460726	0.0438462	-5636.89
ENSMUSG00000025777	0.866547	0.963157	-0.00643688	0.415822	FALSE	5.21826e-08	-0.00643688	0.0383042	-6170.8
ENSMUSG00000041779	0.898223	0.973798	-0.0128965	0.0586883	FALSE	2.81579e-10	-0.0128965	0.100828	-1659.09
ENSMUSG00000025933	0.407385	0.775601	0.0726024	0.0774848	FALSE	1.93728e-09	0.0726024	0.0876308	-2050.98
ENSMUSG00000026158	0.940155	0.985105	-0.00688583	0.0777552	FALSE	1.49831e-09	-0.00688583	0.0917192	-2040.38
ENSMUSG00000026155	0.344185	0.737965	-0.022769	1.07383	FALSE	2.44634e-07	-0.022769	0.0240705	-9901.24
ENSMUSG00000026154	0.230437	0.652835	0.0337435	0.756187	FALSE	5.77527e-08	0.0337435	0.0281375	-8436.62
ENSMUSG00000026153	0.845248	0.956011	-0.00541773	0.814064	FALSE	3.98543e-09	-0.00541773	0.0277569	-8830.52
ENSMUSG00000073725	0.818603	0.94663	0.00738754	0.541176	FALSE	0.523058	0.00738754	0.0322118	-2479.01
ENSMUSG00000048874	0.574209	0.855481	-0.0169242	0.641785	FALSE	2.55327e-08	-0.0169242	0.0301216	-7752.47
ENSMUSG00000004768	0.377443	0.758551	-0.0641804	0.108316	FALSE	1.98117e-09	-0.0641804	0.0727159	-2577.03
ENSMUSG00000042215	0.737803	0.918036	0.0176025	0.239216	FALSE	1.61706e-08	0.0176025	0.0525818	-4442.95
ENSMUSG00000042197	0.71718	0.911884	-0.0156942	0.308181	FALSE	1.25099e-08	-0.0156942	0.0433266	-5162.81
ENSMUSG00000026131	0.226016	0.648962	0.0252386	1.53333	FALSE	3.56277e-07	0.0252386	0.0208465	-11658.8
ENSMUSG00000042111	0.0184111	0.211185	-0.0796438	0.486139	FALSE	0.387826	-0.0796438	0.0337868	-3425.48
ENSMUSG00000026127	0.520212	0.832226	-0.0255504	0.354564	FALSE	0.0124671	-0.0255504	0.039735	-5443.63
ENSMUSG00000037503	0.336456	0.733995	-0.047987	0.223935	FALSE	0.000120073	-0.047987	0.0499245	-4200.58
ENSMUSG00000026123	0.941611	0.985105	0.00316076	0.310886	FALSE	5.82075e-08	0.00316076	0.0431531	-5187.37
ENSMUSG00000045216	0.363529	0.750163	0.0409072	0.28384	FALSE	1.18841e-09	0.0409072	0.0450192	-4877.14
ENSMUSG00000037470	0.603001	0.870889	0.0147953	0.764976	FALSE	2.16659e-07	0.0147953	0.0284476	-8548.4
ENSMUSG00000037447	0.0163177	0.197874	0.177708	0.12549	FALSE	1.83335e-09	0.177708	0.0739918	-2877.2
ENSMUSG00000010453	0.893403	0.97222	-0.00616244	0.277079	FALSE	1.37448e-08	-0.00616244	0.0459884	-4840.59
ENSMUSG00000001143	0.443933	0.792376	0.0364448	0.249763	FALSE	0.0090413	0.0364448	0.0476049	-10.0861
ENSMUSG00000001138	0.0808149	0.419001	0.109004	0.0521974	FALSE	0.298494	0.109004	0.0624315	-12.1635
ENSMUSG00000079610	0.172755	0.583838	-0.0554071	0.33739	FALSE	0.000260889	-0.0554071	0.0406387	-5420.89
ENSMUSG00000026121	0.445203	0.792954	0.0759003	0.0586883	FALSE	9.4832e-11	0.0759003	0.0994193	-1670
ENSMUSG00000061518	0.0359528	0.293664	0.0249316	4.96362	FALSE	6.02066e-08	0.0249316	0.0118865	-16612.7
ENSMUSG00000037351	0.0114278	0.162588	0.0685735	0.848276	FALSE	3.35405e-09	0.0685735	0.0271112	-8969.05
ENSMUSG00000026116	0.133078	0.527087	0.0463543	0.204462	FALSE	1.57845	0.0463543	0.0308602	-470.181
ENSMUSG00000026113	0.389701	0.765605	0.0286338	0.643137	FALSE	1.98936e-08	0.0286338	0.033289	-7938.79
ENSMUSG00000026112	0.683258	0.900538	0.017134	0.321839	FALSE	6.04817e-10	0.017134	0.0419929	-5263.3
ENSMUSG00000026111	0.0770828	0.408289	-0.0424722	1.01501	FALSE	1.19201e-07	-0.0424722	0.0240245	-9628.39
ENSMUSG00000026090	0.609866	0.873798	0.0494425	0.064503	FALSE	3.32715e-10	0.0494425	0.0968959	-1781.27
ENSMUSG00000060771	0.977468	0.99539	0.00236309	0.0822177	FALSE	6.09879e-09	0.00236309	0.0836681	-2119.26
ENSMUSG00000026088	0.975118	0.994557	0.000957357	0.837999	FALSE	1.28511e-08	0.000957357	0.0306943	-9128.16
ENSMUSG00000026087	0.160151	0.56646	-0.0254252	1.87099	FALSE	4.92935e-08	-0.0254252	0.0181019	-12279.5
ENSMUSG00000058407	0.893988	0.972355	0.00296099	1.20419	FALSE	3.75062e-08	0.00296099	0.0222198	-10335.4
ENSMUSG00000026083	0.216184	0.638293	0.020927	2.42028	FALSE	1.18144e-08	0.020927	0.0169211	-13666.1
ENSMUSG00000026082	0.428309	0.785855	-0.0420613	0.201893	FALSE	1.77986e-09	-0.0420613	0.0531017	-3932.48
ENSMUSG00000026078	0.085852	0.428249	0.0512473	0.766464	FALSE	8.85105e-08	0.0512473	0.0298349	-8600.79
ENSMUSG00000003134	0.482912	0.814056	0.0461796	0.13712	FALSE	1.96962e-08	0.0461796	0.0658179	-3068.04
ENSMUSG00000003135	0.405682	0.774848	0.0352933	0.314266	FALSE	0.0467893	0.0352933	0.0424445	-4642.8
ENSMUSG00000048234	0.344813	0.737965	0.0366938	0.394861	FALSE	2.11798e-08	0.0366938	0.0388418	-5990.81
ENSMUSG00000026074	0.00792654	0.133334	0.108464	0.3524	FALSE	2.92556e-09	0.108464	0.04085	-5580.71
ENSMUSG00000026073	0.204465	0.624733	-0.133893	0.060311	FALSE	1.4325e-10	-0.133893	0.105516	-1678.78
ENSMUSG00000026072	1.13299e-09	3.19743e-07	-0.123574	2.2545	FALSE	4.37356e-08	-0.123574	0.0202931	-14045.4
ENSMUSG00000060679	0.916248	0.976373	-0.00414966	0.360784	FALSE	1.11766	-0.00414966	0.0394602	0
ENSMUSG00000041907	0.332624	0.731099	-0.0394583	0.367951	FALSE	5.87944e-08	-0.0394583	0.0407273	-5754.35
ENSMUSG00000070939	0.000571816	0.0268576	0.191929	0.189182	FALSE	0.210452	0.191929	0.0557182	-2071.24
ENSMUSG00000010290	0.0346621	0.290818	-0.193337	0.0653144	FALSE	0.0836425	-0.193337	0.0915297	-829.858
ENSMUSG00000008136	6.26883e-09	1.53636e-06	0.231681	0.678837	FALSE	9.16137e-10	0.231681	0.0398802	-8263.19
ENSMUSG00000057363	0.510772	0.827825	0.0366556	0.189182	FALSE	4.65068e-10	0.0366556	0.0557384	-3797.29
ENSMUSG00000041763	0.945989	0.985727	-0.00284325	0.330358	FALSE	1.39486e-09	-0.00284325	0.0419705	-5371.85
ENSMUSG00000026049	0.884331	0.968231	-0.00644846	0.31927	FALSE	3.42747e-08	-0.00644846	0.0443251	-5297.19
ENSMUSG00000026048	0.107675	0.477638	0.108781	0.125896	FALSE	0.378268	0.108781	0.0676193	0
ENSMUSG00000025995	0.411868	0.776895	-0.0387891	0.249899	FALSE	0.0603699	-0.0387891	0.0472686	-1462.27
ENSMUSG00000025993	0.574813	0.855654	0.0335272	0.190534	FALSE	8.40332e-09	0.0335272	0.0597656	-3846.69
ENSMUSG00000026107	0.320157	0.71985	-0.0405358	0.399324	FALSE	5.90194e-09	-0.0405358	0.0407749	-6074.93
ENSMUSG00000099413	0.816441	0.945923	-0.0117136	0.289385	FALSE	4.25181e-09	-0.0117136	0.0504627	-5018.83
ENSMUSG00000018417	0.347359	0.739372	0.0397692	0.341853	FALSE	1.91592e-08	0.0397692	0.0423201	-5491.43
ENSMUSG00000026104	0.115597	0.492581	-0.0437049	1.49804	FALSE	1.79501e-08	-0.0437049	0.0277751	-12236.9
ENSMUSG00000026103	0.923735	0.979214	-0.00410295	0.324273	FALSE	2.14164e-08	-0.00410295	0.0428595	-5343.75
ENSMUSG00000002881	0.249236	0.666617	0.0548069	0.287762	FALSE	2.43614e-08	0.0548069	0.0475669	-5002.03
ENSMUSG00000041439	0.0498013	0.345566	0.103045	0.221231	FALSE	7.8466e-08	0.103045	0.0525295	-4229.78
ENSMUSG00000026102	0.812988	0.944899	0.0116006	0.258824	FALSE	9.76048e-09	0.0116006	0.0490362	-4645.76
ENSMUSG00000041426	0.0451894	0.327764	0.138032	0.126302	FALSE	3.12838e-09	0.138032	0.0689164	-2892.76
ENSMUSG00000043629	0.161493	0.569045	-0.0523842	0.457877	FALSE	6.20201e-08	-0.0523842	0.0374155	-6550.37
ENSMUSG00000026097	0.556278	0.848942	0.0216007	0.147397	FALSE	0.865127	0.0216007	0.0367121	-7.72577
ENSMUSG00000026096	0.985244	0.997661	-0.00149299	0.0893847	FALSE	1.29094e-08	-0.00149299	0.0807268	-2275.39
ENSMUSG00000026095	0.194779	0.610766	0.0570209	0.305612	FALSE	1.10496e-09	0.0570209	0.0439782	-5126
ENSMUSG00000041303	0.945627	0.985727	-0.00456921	0.125085	FALSE	0.000290834	-0.00456921	0.0669981	-2869.74
ENSMUSG00000073678	0.0875259	0.431037	0.0739277	0.32833	FALSE	3.86802e-09	0.0739277	0.0432681	-5388.8
ENSMUSG00000052331	0.610906	0.874058	0.0167551	0.673969	FALSE	1.83954e-08	0.0167551	0.0329319	-8196.45
ENSMUSG00000025982	0.0836141	0.424359	0.0294285	2.43354	FALSE	1.18663e-08	0.0294285	0.0170098	-13702.8
ENSMUSG00000025981	0.124993	0.510103	-0.0439048	0.828803	FALSE	8.51784e-08	-0.0439048	0.0286183	-8962.54
ENSMUSG00000025980	0.00838259	0.136456	0.0586523	1.34861	FALSE	3.62328e-07	0.0586523	0.0222483	-11009
ENSMUSG00000073676	0.0691079	0.392959	0.0293802	2.9332	FALSE	1.28207e-07	0.0293802	0.0161633	-14698.9
ENSMUSG00000025979	0.651733	0.889779	0.0105113	1.03556	FALSE	0.486911	0.0105113	0.0232883	-2701.49
ENSMUSG00000048495	0.442138	0.791722	0.0462015	0.159567	FALSE	0.000117242	0.0462015	0.0601122	-3378.2
ENSMUSG00000025971	0.549744	0.847223	0.0235557	0.364165	FALSE	0.0616852	0.0235557	0.0393814	-1635.94
ENSMUSG00000054770	0.692879	0.903799	-0.0308648	0.0987153	FALSE	4.12507e-09	-0.0308648	0.0781484	-2437.61
ENSMUSG00000051223	0.63861	0.884499	0.0100862	1.40784	FALSE	8.66697e-09	0.0100862	0.0214762	-11201.4
ENSMUSG00000026034	0.128503	0.517625	0.0436139	0.767275	FALSE	2.83288e-07	0.0436139	0.0286928	-8607.97
ENSMUSG00000026035	0.832873	0.952806	-0.00911259	0.19973	FALSE	0.366405	-0.00911259	0.043184	0
ENSMUSG00000026036	0.321859	0.721188	-0.0364612	0.143746	FALSE	1.04897	-0.0364612	0.0368055	-372.784
ENSMUSG00000026037	0.177087	0.589783	0.0721517	0.203516	FALSE	3.85506e-06	0.0721517	0.0534545	-3947.92
ENSMUSG00000038174	0.109475	0.48046	-0.073417	0.300068	FALSE	2.30359e-09	-0.073417	0.0458696	-5096.01
ENSMUSG00000026032	0.077116	0.408289	0.0295607	2.01609	FALSE	0.0125056	0.0295607	0.016723	-12560.9
ENSMUSG00000026031	0.817333	0.946273	-0.00658973	0.771873	FALSE	1.09231e-07	-0.00658973	0.0285299	-8581.76
ENSMUSG00000026029	0.198984	0.616026	-0.0974885	0.0960108	FALSE	0.000462204	-0.0974885	0.0758989	-2380.26
ENSMUSG00000026028	0.159002	0.563679	-0.0917251	0.133874	FALSE	2.49272e-08	-0.0917251	0.0651255	-3003.88
ENSMUSG00000026027	0.425233	0.785286	0.0672838	0.0800541	FALSE	0.103699	0.0672838	0.0843816	-896.991
ENSMUSG00000038079	0.877488	0.965917	0.00904438	0.167546	FALSE	6.84944e-06	0.00904438	0.0586709	-3496.61
ENSMUSG00000097573	0.940283	0.985105	0.00691779	0.0659905	FALSE	0.00440185	0.00691779	0.0923431	-1772.2
ENSMUSG00000026021	0.132108	0.525107	0.0204964	3.6284	FALSE	1.23948e-07	0.0204964	0.0136113	-15231.9
ENSMUSG00000026020	0.779092	0.932874	0.00796284	0.870318	FALSE	3.53663e-08	0.00796284	0.0283878	-9141.03
ENSMUSG00000067336	0.0826584	0.423086	0.115093	0.130899	FALSE	0.00576047	0.115093	0.0663184	-91.0513
ENSMUSG00000041040	0.220466	0.641952	0.0655091	0.202434	FALSE	0.000174634	0.0655091	0.0534642	-3955.63
ENSMUSG00000026019	0.304727	0.710598	0.0573501	0.182015	FALSE	0.000707487	0.0573501	0.0558777	-3648.97
ENSMUSG00000026017	0.730791	0.916121	-0.0285647	0.0857336	FALSE	1.76316e-09	-0.0285647	0.0830192	-2205.82
ENSMUSG00000073664	0.312898	0.71431	-0.0409765	0.372684	FALSE	1.93978e-08	-0.0409765	0.0406046	-5809.01
ENSMUSG00000049439	0.985806	0.997733	0.000803679	0.288709	FALSE	9.59823e-08	0.000803679	0.0451732	-4965.25
ENSMUSG00000026782	0.180101	0.59413	0.0601875	0.282218	FALSE	0.241925	0.0601875	0.0449012	0
ENSMUSG00000026014	0.291823	0.702794	0.071025	0.141176	FALSE	3.45528e-09	0.071025	0.0673778	-3124.69
ENSMUSG00000052062	0.65742	0.891681	0.0322989	0.115213	FALSE	4.45653e-09	0.0322989	0.0728311	-2725.63
ENSMUSG00000040865	0.818607	0.94663	0.00943015	0.331846	FALSE	0.00281686	0.00943015	0.0411192	-5396.88
ENSMUSG00000101599	0.504631	0.825673	0.0383745	0.190264	FALSE	9.11471e-10	0.0383745	0.057514	-3833.63
ENSMUSG00000025968	0.242554	0.66288	0.0435399	0.418661	FALSE	2.40221e-09	0.0435399	0.0372573	-6131.64
ENSMUSG00000027520	0.000180354	0.0113489	0.128755	0.577282	FALSE	6.46574e-09	0.128755	0.03438	-7443.11
ENSMUSG00000025962	0.216802	0.638367	-0.093008	0.0964165	FALSE	0.129418	-0.093008	0.0753055	-1029.87
ENSMUSG00000025959	2.06427e-05	0.00211259	0.163618	0.570115	FALSE	4.39401e-08	0.163618	0.0384277	-7491.56
ENSMUSG00000025958	0.527405	0.83658	0.0293451	0.279919	FALSE	2.12414e-08	0.0293451	0.0464342	-4885.95
ENSMUSG00000025956	0.140126	0.53875	-0.1062	0.106694	FALSE	4.90549e-06	-0.1062	0.0719845	-2550.02
ENSMUSG00000051344	0.106351	0.475483	0.124978	0.0962813	FALSE	0.00105829	0.124978	0.0773949	-2390.34
ENSMUSG00000025950	0.183604	0.598111	-0.0358298	1.06856	FALSE	1.18544e-07	-0.0358298	0.026945	-10309.3
ENSMUSG00000025949	0.58783	0.862656	-0.0250594	0.283976	FALSE	2.88567e-08	-0.0250594	0.0462364	-4926.58
ENSMUSG00000015222	0.392378	0.767202	0.0219339	1.05882	FALSE	1.21896e-08	0.0219339	0.0256443	-10065.1
ENSMUSG00000055567	0.23283	0.654032	-0.0304664	0.960243	FALSE	2.31989e-07	-0.0304664	0.0255355	-9535.12
ENSMUSG00000026005	0.107166	0.476988	0.0784605	0.240027	FALSE	0.251572	0.0784605	0.048701	-1995.07
ENSMUSG00000026004	0.0638348	0.378564	0.151343	0.0893847	FALSE	7.56475e-09	0.151343	0.0816602	-2274.93
ENSMUSG00000026003	0.226333	0.649243	0.0503976	0.327248	FALSE	0.229237	0.0503976	0.0416558	-3031.61
ENSMUSG00000026000	0.00765156	0.130511	0.107529	0.353212	FALSE	0.436455	0.107529	0.0403172	-1468.27
ENSMUSG00000025997	0.682826	0.900538	-0.0249754	0.161596	FALSE	3.99712e-09	-0.0249754	0.0611229	-3442.94
ENSMUSG00000026192	0.0785233	0.412225	0.0809877	0.269642	FALSE	0.34793	0.0809877	0.0460335	-1313.3
ENSMUSG00000039395	0.118131	0.498033	0.083762	0.213117	FALSE	1.55062e-08	0.083762	0.053602	-4139.82
ENSMUSG00000026189	0.0415952	0.317002	0.0876015	0.326572	FALSE	6.26842e-08	0.0876015	0.0429936	-5357.06
ENSMUSG00000026187	0.772508	0.930362	-0.012755	0.315619	FALSE	9.94289e-08	-0.012755	0.0441202	-5257.35
ENSMUSG00000039372	0.374535	0.757612	0.050251	0.182961	FALSE	1.3406e-08	0.050251	0.0565883	-3731.51
ENSMUSG00000039354	0.634496	0.883567	0.0320841	0.0820825	FALSE	0.100384	0.0320841	0.0674875	0
ENSMUSG00000006299	0.599806	0.869686	-0.0102652	1.62853	FALSE	1.13576e-08	-0.0102652	0.0195648	-11728.9
ENSMUSG00000026179	0.490499	0.816884	0.0182264	0.811089	FALSE	1.46085e-09	0.0182264	0.0264336	-8601.71
ENSMUSG00000006301	0.363925	0.750163	0.0370151	0.369439	FALSE	3.0592e-09	0.0370151	0.0407695	-5774.54
ENSMUSG00000026176	0.515744	0.830904	0.0288993	0.286004	FALSE	3.11371e-08	0.0288993	0.0444658	-4906.1
ENSMUSG00000026175	0.509495	0.82748	0.0213712	0.713725	FALSE	4.74836e-08	0.0213712	0.0323991	-8420.83
ENSMUSG00000033364	0.738951	0.918358	-0.0191911	0.179716	FALSE	1.38866e-08	-0.0191911	0.0575891	-3683.22
ENSMUSG00000026174	0.72811	0.914606	0.0221039	0.139689	FALSE	0.366584	0.0221039	0.0635825	0
ENSMUSG00000026135	0.624059	0.880802	-0.0322689	0.133604	FALSE	1.41765e-08	-0.0322689	0.0658407	-3007.24
ENSMUSG00000026172	0.167188	0.576888	0.107974	0.0939824	FALSE	2.09453e-06	0.107974	0.0781687	-2324.75
ENSMUSG00000026171	0.883495	0.968227	0.00628678	0.305747	FALSE	0.415322	0.00628678	0.0429014	-1492.54
ENSMUSG00000090071	0.551787	0.847566	0.0313829	0.215416	FALSE	3.93376e-08	0.0313829	0.0527368	-4115.59
ENSMUSG00000006546	0.759813	0.925134	-0.0107124	0.600135	FALSE	4.21849e-09	-0.0107124	0.0350392	-7701.45
ENSMUSG00000033159	0.649296	0.889379	-0.022973	0.219202	FALSE	0.0852526	-0.022973	0.0505189	-162.127
ENSMUSG00000049339	0.746056	0.921854	0.00698454	1.20744	FALSE	0.10765	0.00698454	0.0215676	-8126.1
ENSMUSG00000026197	0.0606297	0.372084	0.0614877	0.563218	FALSE	1.77268e-07	0.0614877	0.0327727	-7278.13
ENSMUSG00000033124	0.981571	0.996345	-0.00163772	0.111968	FALSE	2.69791e-06	-0.00163772	0.0708982	-2650
ENSMUSG00000026199	0.618096	0.877482	0.0481481	0.0609872	FALSE	0.0651001	0.0481481	0.096576	0
ENSMUSG00000026201	0.110549	0.482437	0.0433111	0.812576	FALSE	3.18707e-08	0.0433111	0.0271419	-8711.15
ENSMUSG00000026202	0.00650266	0.118721	0.0673416	1.3551	FALSE	9.03086e-09	0.0673416	0.0247461	-11396.9
ENSMUSG00000026203	0.0479146	0.338052	0.0642855	0.602569	FALSE	4.59568e-09	0.0642855	0.0324982	-7591.4
ENSMUSG00000026204	0.862668	0.96192	-0.00324628	2.0284	FALSE	4.83373e-07	-0.00324628	0.0187669	-13023.4
ENSMUSG00000033061	3.64819e-13	1.61789e-10	0.113344	28.598	FALSE	8.6833e-08	0.113344	0.015595	-30928.3
ENSMUSG00000026209	0.804797	0.941971	0.00691473	0.768627	FALSE	2.94449e-09	0.00691473	0.0279786	-8477.81
ENSMUSG00000033021	0.37087	0.75607	0.0239985	0.858688	FALSE	5.75074e-09	0.0239985	0.0268186	-8988.31
ENSMUSG00000032997	0.993742	0.998958	0.000223859	0.720757	FALSE	3.70897e-05	0.000223859	0.0285418	-8193.14
ENSMUSG00000026211	0.853838	0.960189	0.013138	0.117106	FALSE	5.78414e-09	0.013138	0.0713154	-2748.49
ENSMUSG00000051703	0.822533	0.947464	-0.0103227	0.278702	FALSE	8.06538e-08	-0.0103227	0.046024	-4847.5
ENSMUSG00000032968	0.382254	0.761162	0.0595831	0.12238	FALSE	0.000399085	0.0595831	0.0681923	-2808.11
ENSMUSG00000026213	0.509993	0.827594	0.0669625	0.0565247	FALSE	2.01775e-10	0.0669625	0.101636	-1617.62
ENSMUSG00000006576	0.454647	0.798441	-0.0544691	0.111021	FALSE	4.45392e-09	-0.0544691	0.0728499	-2625.24
ENSMUSG00000032908	0.942477	0.985105	-0.00450638	0.149561	FALSE	1.32859e-09	-0.00450638	0.0624525	-3246.93
ENSMUSG00000026245	0.000292344	0.016303	0.136315	0.422853	FALSE	3.66544e-05	0.136315	0.0376353	-6209.73
ENSMUSG00000032883	0.0114233	0.162588	0.162439	0.150778	FALSE	2.34182e-08	0.162439	0.0642185	-3280.62
ENSMUSG00000050711	0.885795	0.968581	-0.00143774	43.0302	FALSE	1.11799e-07	-0.00143774	0.0100102	-31184.1
ENSMUSG00000054702	0.442818	0.791722	0.0535219	0.122515	FALSE	1.21567e-08	0.0535219	0.0697404	-2838.66
ENSMUSG00000073643	4.76952e-13	2.01902e-10	-0.297437	0.356051	FALSE	5.85752e-08	-0.297437	0.0411294	-5611.57
ENSMUSG00000026248	0.149203	0.5511	0.0506336	0.460311	FALSE	0.0491785	0.0506336	0.0351049	-19.6143
ENSMUSG00000004364	0.895079	0.972526	0.00384152	0.661663	FALSE	0.00298511	0.00384152	0.0291289	-7889.77
ENSMUSG00000038608	0.806316	0.941971	0.0154848	0.153888	FALSE	7.80468e-09	0.0154848	0.0631567	-3321.09
ENSMUSG00000055980	0.605185	0.871892	0.0379139	0.11021	FALSE	1.13322e-08	0.0379139	0.0733403	-2639.69
ENSMUSG00000026142	0.490603	0.816911	0.0430472	0.150372	FALSE	2.65832e-09	0.0430472	0.0624461	-3253.47
ENSMUSG00000026150	0.90164	0.974075	0.00240338	1.481	FALSE	0.823314	0.00240338	0.0194465	-202.655
ENSMUSG00000026159	0.574991	0.855654	-0.016416	0.736038	FALSE	3.62726e-09	-0.016416	0.0292768	-8401.62
ENSMUSG00000026163	0.000117204	0.00820691	0.0926003	1.22718	FALSE	2.52278e-07	0.0926003	0.0240402	-10776.9
ENSMUSG00000045658	0.0401497	0.310981	0.201274	0.070453	FALSE	3.7059e-09	0.201274	0.098077	-1906.56
ENSMUSG00000026219	0.56741	0.852249	-0.017673	0.621636	FALSE	3.7965e-09	-0.017673	0.0309038	-7665.62
ENSMUSG00000073633	0.308946	0.712807	0.0676089	0.135497	FALSE	5.54255e-10	0.0676089	0.0664503	-3012.34
ENSMUSG00000036707	0.141308	0.539358	0.048505	0.556187	FALSE	6.89986e-08	0.048505	0.0329756	-7203.78
ENSMUSG00000026223	0.0258896	0.252736	-0.0358201	3.47235	FALSE	1.0161e-07	-0.0358201	0.0160782	-15916.3
ENSMUSG00000026229	0.797165	0.938559	-0.00749897	0.74618	FALSE	9.27558e-08	-0.00749897	0.0291769	-8410.46
ENSMUSG00000062590	0.236049	0.657213	0.0641876	0.193509	FALSE	0.0037732	0.0641876	0.0541704	-3810.51
ENSMUSG00000026239	0.908621	0.975696	0.00438581	0.38526	FALSE	0.0047123	0.00438581	0.0382111	-5795
ENSMUSG00000026240	0.837477	0.953824	0.0139167	0.123462	FALSE	2.11038e-09	0.0139167	0.0678459	-2845.99
ENSMUSG00000053333	0.0431373	0.321905	0.145895	0.111562	FALSE	3.4078e-05	0.145895	0.0721403	-2654.6
ENSMUSG00000026254	0.0705348	0.397875	0.0531193	0.69831	FALSE	2.77183e-08	0.0531193	0.0293727	-8092.61
ENSMUSG00000048000	0.707044	0.908862	0.0139072	0.433671	FALSE	1.36142e-07	0.0139072	0.0370041	-6324.37
ENSMUSG00000026289	0.962224	0.991459	-0.00219627	0.266937	FALSE	1.59789e-09	-0.00219627	0.0463716	-4707.52
ENSMUSG00000070738	0.969442	0.993116	0.00133844	0.493306	FALSE	1.03591e-07	0.00133844	0.0349388	-6777.43
ENSMUSG00000005501	0.615041	0.875943	-0.0289851	0.176065	FALSE	5.48972e-09	-0.0289851	0.057637	-3620.7
ENSMUSG00000044783	0.0755624	0.406388	0.115739	0.139959	FALSE	6.56582e-09	0.115739	0.0651303	-3074.11
ENSMUSG00000036206	0.287419	0.699251	-0.0714272	0.133333	FALSE	2.53401e-09	-0.0714272	0.0671435	-3003.92
ENSMUSG00000055013	0.465728	0.805719	0.0284153	0.399459	FALSE	1.1537e-08	0.0284153	0.0389545	-6010.36
ENSMUSG00000034432	0.937763	0.984696	0.00207499	0.839892	FALSE	8.29121e-08	0.00207499	0.0265746	-8875.28
ENSMUSG00000026303	0.363258	0.750163	0.0965487	0.0616633	FALSE	2.20537e-09	0.0965487	0.106194	-1720.6
ENSMUSG00000026305	0.592674	0.865544	0.021129	0.426775	FALSE	4.77301e-08	0.021129	0.039496	-6327.39
ENSMUSG00000034353	0.153357	0.555935	0.0642805	0.532928	FALSE	1.94443e-08	0.0642805	0.0450215	-7263.95
ENSMUSG00000034343	0.368215	0.753999	-0.0269938	0.646247	FALSE	5.03653e-05	-0.0269938	0.029999	-7778.75
ENSMUSG00000026307	0.226821	0.649243	0.0317867	0.909398	FALSE	4.08148e-09	0.0317867	0.0263007	-9255.2
ENSMUSG00000026309	0.594406	0.866578	-0.0140416	0.805544	FALSE	0.0897588	-0.0140416	0.026371	-25.1098
ENSMUSG00000067071	0.451025	0.795588	0.0226604	0.715213	FALSE	5.41614e-08	0.0226604	0.0300652	-8285.04
ENSMUSG00000055866	0.0775545	0.409447	0.15403	0.0795132	FALSE	4.02147e-09	0.15403	0.0872662	-2092.15
ENSMUSG00000034292	0.680649	0.899979	0.0363128	0.0727519	FALSE	0.000216951	0.0363128	0.0882284	-1945.09
ENSMUSG00000026311	0.166358	0.575689	0.0973037	0.116024	FALSE	0.165687	0.0973037	0.0703061	-1094.13
ENSMUSG00000026313	0.219736	0.640902	-0.0591161	0.239621	FALSE	0.0509558	-0.0591161	0.0481703	-36.37
ENSMUSG00000026260	0.938631	0.984843	-0.00174388	1.09547	FALSE	0.0271097	-0.00174388	0.0226506	-462.721
ENSMUSG00000073616	0.0531848	0.355571	0.0333296	2.12549	FALSE	2.3747e-08	0.0333296	0.0172387	-12892.1
ENSMUSG00000047067	0.107977	0.477942	0.06962	0.320081	FALSE	2.86584e-08	0.06962	0.0433134	-5301.86
ENSMUSG00000026269	0.386272	0.763132	0.0249079	0.74307	FALSE	1.01461e-08	0.0249079	0.0287488	-8428.26
ENSMUSG00000026270	0.524997	0.835064	0.0263568	0.341447	FALSE	1.13672e-09	0.0263568	0.0414636	-5481.56
ENSMUSG00000014602	0.55734	0.848942	0.0155017	0.876538	FALSE	1.91387e-07	0.0155017	0.0264174	-9042.08
ENSMUSG00000026273	0.744919	0.92155	-0.0190807	0.162948	FALSE	0.143623	-0.0190807	0.0586472	0
ENSMUSG00000026275	0.000414118	0.0213076	0.174067	0.240568	FALSE	0.20493	0.174067	0.049298	-1468.39
ENSMUSG00000034088	0.24869	0.666298	-0.0221462	1.94307	FALSE	2.44641e-07	-0.0221462	0.0191985	-12845.6
ENSMUSG00000026277	0.467355	0.806059	0.0191425	0.810548	FALSE	0.00652665	0.0191425	0.0263385	-8689.34
ENSMUSG00000026278	0.690198	0.902656	0.0246933	0.193374	FALSE	3.70685e-09	0.0246933	0.0619522	-3869.86
ENSMUSG00000026279	0.816199	0.945923	0.0109271	0.255037	FALSE	1.6303e-07	0.0109271	0.0470111	-4550.67
ENSMUSG00000026280	0.689401	0.902502	0.0146347	0.420284	FALSE	0.000734451	0.0146347	0.0366172	-6158.57
ENSMUSG00000026281	0.551262	0.847233	-0.0197185	0.529817	FALSE	2.48537e-09	-0.0197185	0.033092	-6981.23
ENSMUSG00000026283	0.830016	0.95126	0.0158451	0.108316	FALSE	6.60626e-09	0.0158451	0.0738078	-2575.16
ENSMUSG00000073609	0.0578288	0.364138	-0.177611	0.0624746	FALSE	0.0744385	-0.177611	0.0936277	-5.12634
ENSMUSG00000051185	0.377084	0.758119	-0.0179999	1.50412	FALSE	1.545e-08	-0.0179999	0.0203784	-11444.6
ENSMUSG00000044768	0.536911	0.841364	0.0256285	0.358891	FALSE	7.47254e-09	0.0256285	0.0415043	-5694.8
ENSMUSG00000040648	0.889835	0.970218	-0.00856719	0.150101	FALSE	8.73852e-05	-0.00856719	0.0618513	-3269.36
ENSMUSG00000026333	0.30015	0.707436	-0.0518735	0.222312	FALSE	0.144174	-0.0518735	0.0500655	0
ENSMUSG00000026335	0.79208	0.936592	-0.00526146	2.13076	FALSE	2.08268e-07	-0.00526146	0.0199593	-13676.7
ENSMUSG00000056536	0.0266774	0.255867	-0.21949	0.0577417	FALSE	1.74214e-09	-0.21949	0.0990389	-1638.09
ENSMUSG00000026319	0.559204	0.848942	-0.023889	0.33455	FALSE	0.0192796	-0.023889	0.0409041	-5215.95
ENSMUSG00000026321	0.642114	0.886536	0.0425794	0.07167	FALSE	1.51908e-11	0.0425794	0.0916188	-1920.4
ENSMUSG00000099843	0.783022	0.933065	0.0179731	0.14023	FALSE	1.88263e-09	0.0179731	0.0652657	-3103.01
ENSMUSG00000038866	0.442136	0.791722	-0.0378967	0.253279	FALSE	6.64374e-09	-0.0378967	0.0493066	-4596.33
ENSMUSG00000009905	0.862602	0.96192	-0.0119718	0.117918	FALSE	3.22583e-09	-0.0119718	0.0691761	-2748.12
ENSMUSG00000009907	0.654869	0.890747	0.0135792	0.60906	FALSE	0.0347996	0.0135792	0.030378	-401.732
ENSMUSG00000026312	0.677465	0.898982	0.0409659	0.0634212	FALSE	8.8869e-09	0.0409659	0.0984934	-1778.64
ENSMUSG00000026374	0.239071	0.65973	0.0227434	1.63421	FALSE	1.74706e-07	0.0227434	0.019318	-11682.2
ENSMUSG00000026377	0.807129	0.941971	-0.00895754	0.415686	FALSE	0.130937	-0.00895754	0.0366914	-1256.79
ENSMUSG00000064302	0.431158	0.786437	0.0521106	0.135767	FALSE	2.90164e-09	0.0521106	0.0661963	-3041.62
ENSMUSG00000004451	0.0431241	0.321905	0.0839232	0.332928	FALSE	2.48298e-08	0.0839232	0.0414947	-5398.24
ENSMUSG00000098923	0.402218	0.772675	0.0496451	0.16146	FALSE	0.228922	0.0496451	0.059266	-1270.33
ENSMUSG00000026383	0.352531	0.743911	0.0446527	0.272481	FALSE	1.34341e-08	0.0446527	0.0480296	-4812.91
ENSMUSG00000026384	0.0261751	0.253934	-0.123623	0.178229	FALSE	0.239228	-0.123623	0.0555956	-1256.17
ENSMUSG00000026388	0.156127	0.559451	0.12053	0.0827586	FALSE	1.40535e-08	0.12053	0.0849867	-2132.09
ENSMUSG00000003721	0.421476	0.782848	0.0208218	0.949425	FALSE	9.29745e-09	0.0208218	0.0259021	-9469.71
ENSMUSG00000001674	0.469656	0.807945	-0.0206941	0.6833	FALSE	0.000956431	-0.0206941	0.028621	-7959.01
ENSMUSG00000026341	0.369235	0.754593	-0.0165371	1.90994	FALSE	1.92e-08	-0.0165371	0.0184173	-12510.8
ENSMUSG00000026342	0.759689	0.925134	0.00792309	0.939959	FALSE	5.77508e-09	0.00792309	0.0259018	-9429.12
ENSMUSG00000036155	0.664016	0.894597	-0.032304	0.102637	FALSE	9.69448e-09	-0.032304	0.0743689	-2494.35
ENSMUSG00000026347	2.91469e-06	0.000382317	-0.095181	1.61785	FALSE	1.10123e-08	-0.095181	0.020352	-11884.8
ENSMUSG00000026349	0.225416	0.648153	0.0330625	0.802569	FALSE	2.87966e-07	0.0330625	0.0272737	-8699.84
ENSMUSG00000036104	0.604044	0.8716	0.0190495	0.440974	FALSE	1.20291e-08	0.0190495	0.036733	-6400.9
ENSMUSG00000056211	0.251755	0.66931	0.033984	0.697093	FALSE	9.58997e-09	0.033984	0.0296519	-8140.41
ENSMUSG00000026353	0.437465	0.788793	0.0124941	2.61758	FALSE	7.23957e-09	0.0124941	0.0160907	-13894.4
ENSMUSG00000026355	0.0232746	0.24004	0.209121	0.08357	FALSE	2.09203e-09	0.209121	0.0921686	-2134.81
ENSMUSG00000026356	0.286172	0.698224	0.0398311	0.434212	FALSE	1.7446e-07	0.0398311	0.0373456	-6342.99
ENSMUSG00000026409	0.596025	0.86825	-0.0254685	0.265855	FALSE	2.65231e-08	-0.0254685	0.0480424	-4745.94
ENSMUSG00000046404	0.656398	0.891373	0.0217452	0.255172	FALSE	7.24448e-09	0.0217452	0.0488776	-4640.28
ENSMUSG00000016528	0.107069	0.476988	-0.0626915	0.385801	FALSE	1.17184e-09	-0.0626915	0.0389024	-5877.65
ENSMUSG00000016526	0.642307	0.886536	0.0242721	0.226099	FALSE	2.02816e-08	0.0242721	0.0522571	-4277.96
ENSMUSG00000026427	0.0691148	0.392959	0.08441	0.264909	FALSE	0.280081	0.08441	0.0464386	-873.79
ENSMUSG00000013275	0.475868	0.811351	0.0489734	0.120216	FALSE	0.000265264	0.0489734	0.0686899	-2787.54
ENSMUSG00000026434	0.0251501	0.249337	0.0459068	1.34699	FALSE	0.00991175	0.0459068	0.0205024	-10773.4
ENSMUSG00000026436	0.104208	0.470759	0.0945868	0.169033	FALSE	0.00280495	0.0945868	0.0582149	-127.07
ENSMUSG00000042115	0.869298	0.963869	0.0113455	0.175118	FALSE	8.56512e-09	0.0113455	0.0689485	-3620.88
ENSMUSG00000009772	0.897827	0.973735	0.0106726	0.0906018	FALSE	1.75397e-08	0.0106726	0.0831156	-2295.75
ENSMUSG00000042066	0.201538	0.619446	-0.103773	0.0864097	FALSE	1.53763e-09	-0.103773	0.0812515	-2195.15
ENSMUSG00000042046	0.448966	0.795514	0.0487799	0.139013	FALSE	2.65753e-10	0.0487799	0.0644265	-3049.91
ENSMUSG00000026439	0.400391	0.771874	0.0640647	0.102502	FALSE	4.36147e-10	0.0640647	0.0761837	-2486.66
ENSMUSG00000026442	0.0798454	0.416349	0.0786581	0.29574	FALSE	1.15914e-08	0.0786581	0.0449068	-5012.45
ENSMUSG00000054387	0.986254	0.997733	-0.000743235	0.302096	FALSE	5.35803e-05	-0.000743235	0.043138	-5074.95
ENSMUSG00000046062	0.00118349	0.0412804	0.142729	0.299391	FALSE	0.0222362	0.142729	0.0440138	-4878.88
ENSMUSG00000041757	0.00738761	0.12836	0.0973133	0.461393	FALSE	2.02033e-08	0.0973133	0.0363266	-6525.36
ENSMUSG00000070644	0.371452	0.75607	0.0954104	0.0527383	FALSE	2.82049e-09	0.0954104	0.106752	-1536.43
ENSMUSG00000090553	0.800269	0.939985	0.00494195	1.47099	FALSE	0.153861	0.00494195	0.0195334	-146.739
ENSMUSG00000026463	0.722911	0.913457	-0.0175685	0.247465	FALSE	3.18043e-09	-0.0175685	0.0495486	-4526.13
ENSMUSG00000042429	0.227592	0.649576	0.0664408	0.205409	FALSE	2.0687e-09	0.0664408	0.0550652	-4001.32
ENSMUSG00000042305	0.290909	0.702256	-0.0372769	0.462204	FALSE	5.56627e-09	-0.0372769	0.0352958	-6514.08
ENSMUSG00000026456	0.234257	0.654753	0.09261	0.0945233	FALSE	0.210609	0.09261	0.0778586	0
ENSMUSG00000026457	0.429739	0.785855	-0.019027	1.0407	FALSE	1.93812e-08	-0.019027	0.0240958	-9784.63
ENSMUSG00000026455	0.355829	0.745478	0.0387313	0.213658	FALSE	0.404993	0.0387313	0.0419469	0
ENSMUSG00000042229	0.058497	0.366117	-0.0764185	0.354293	FALSE	1.49871e-08	-0.0764185	0.0403913	-5618.18
ENSMUSG00000042207	0.535665	0.840417	0.0208759	0.556728	FALSE	9.76973e-08	0.0208759	0.0337044	-7285.21
ENSMUSG00000073557	0.906362	0.974979	-0.00767831	0.138337	FALSE	9.67274e-09	-0.00767831	0.0652761	-3092.77
ENSMUSG00000026426	0.720107	0.912305	-0.0114349	0.584178	FALSE	3.41374e-08	-0.0114349	0.031913	-7392.09
ENSMUSG00000003051	0.333164	0.731158	0.0289901	1.06964	FALSE	1.18844e-08	0.0289901	0.0299558	-10453.4
ENSMUSG00000041926	0.150628	0.551387	0.0547982	0.418661	FALSE	1.78291e-09	0.0547982	0.0381253	-6209.58
ENSMUSG00000062580	0.151631	0.553129	-0.0261489	1.68262	FALSE	0.00233621	-0.0261489	0.0182376	-11579.2
ENSMUSG00000041889	0.00347578	0.0842968	0.322453	0.0532792	FALSE	4.75222e-09	0.322453	0.110346	-1534.83
ENSMUSG00000041879	0.10519	0.473027	0.105551	0.135497	FALSE	0.013498	0.105551	0.0651474	-113.622
ENSMUSG00000009418	0.292709	0.702907	0.0346457	0.628668	FALSE	1.15866e-08	0.0346457	0.0329271	-7819.63
ENSMUSG00000026421	0.545369	0.844112	0.0280813	0.33117	FALSE	2.96705e-08	0.0280813	0.0464374	-5480.96
ENSMUSG00000026411	0.00223164	0.0649476	-0.110165	0.424611	FALSE	0.00244707	-0.110165	0.0360307	-6217.3
ENSMUSG00000041605	0.286559	0.698619	-0.063822	0.1762	FALSE	1.15191e-08	-0.063822	0.0598873	-3642.1
ENSMUSG00000041570	0.227465	0.649576	-0.0654106	0.189047	FALSE	0.21128	-0.0654106	0.0541965	-2102.44
ENSMUSG00000041483	0.282514	0.695431	0.074424	0.121298	FALSE	6.9308e-09	0.074424	0.0692517	-2814.93
ENSMUSG00000026393	0.0678337	0.38996	0.0728343	0.378364	FALSE	1.64616e-07	0.0728343	0.039885	-5857.55
ENSMUSG00000079283	0.675889	0.898806	0.0185814	0.311021	FALSE	1.47633e-08	0.0185814	0.0444446	-5200.2
ENSMUSG00000056268	0.684101	0.900538	-0.0236399	0.172955	FALSE	1.61135e-08	-0.0236399	0.0581014	-3588.79
ENSMUSG00000033964	0.735208	0.917163	0.0218262	0.135632	FALSE	0.169872	0.0218262	0.0645352	-791.313
ENSMUSG00000026361	0.0175087	0.205882	0.0882615	0.432995	FALSE	0.000234064	0.0882615	0.0371495	-6317.1
ENSMUSG00000018196	0.0709787	0.399256	0.0548701	0.614875	FALSE	0.132558	0.0548701	0.0303886	-919.456
ENSMUSG00000018199	0.593537	0.865853	-0.0208492	0.394456	FALSE	9.70119e-08	-0.0208492	0.039064	-6014.16
ENSMUSG00000018189	0.985799	0.997733	-0.000888951	0.236511	FALSE	1.60428e-08	-0.000888951	0.0499448	-4376.39
ENSMUSG00000026360	1.36684e-06	0.000192869	-0.23686	0.653009	FALSE	5.07002e-08	-0.23686	0.0490416	-7823.1
ENSMUSG00000006010	0.363916	0.750163	-0.038297	0.339959	FALSE	4.54421e-08	-0.038297	0.0421806	-5481.12
ENSMUSG00000006005	0.43539	0.788051	0.0176521	1.27505	FALSE	2.90397e-07	0.0176521	0.0226309	-10761.8
ENSMUSG00000100954	0.224893	0.647627	-0.0793927	0.139148	FALSE	7.94386e-09	-0.0793927	0.065418	-3110.76
ENSMUSG00000023150	0.0264456	0.255026	-0.0602909	0.855172	FALSE	7.97871e-08	-0.0602909	0.0271629	-9008.31
ENSMUSG00000052748	0.358787	0.748388	0.0409597	0.314943	FALSE	3.0323e-08	0.0409597	0.044634	-5247.8
ENSMUSG00000053286	0.140381	0.538898	0.0578365	0.389588	FALSE	1.1229e-08	0.0578365	0.0392278	-5968.22
ENSMUSG00000026484	0.759117	0.925063	0.0117912	0.387018	FALSE	0.000232701	0.0117912	0.0384529	-5922.15
ENSMUSG00000043019	0.575819	0.855654	-0.0293577	0.212306	FALSE	1.40651e-08	-0.0293577	0.0524711	-4073.31
ENSMUSG00000032666	0.631429	0.882269	0.0481762	0.0601758	FALSE	2.20527e-11	0.0481762	0.100426	-1689.12
ENSMUSG00000014980	0.488025	0.815377	-0.0271598	0.364435	FALSE	0.0101201	-0.0271598	0.039166	-5551.03
ENSMUSG00000026482	0.0742805	0.404821	-0.123255	0.120757	FALSE	1.53945e-08	-0.123255	0.0690552	-2804.63
ENSMUSG00000008475	0.994565	0.999178	-0.000104389	3.12644	FALSE	1.63748e-08	-0.000104389	0.0153234	-14921.6
ENSMUSG00000042772	0.570204	0.853553	0.0231479	0.339554	FALSE	0.00503913	0.0231479	0.0407713	-5388.46
ENSMUSG00000026479	0.614745	0.875811	-0.038935	0.0996619	FALSE	6.40246e-10	-0.038935	0.0773576	-2430.48
ENSMUSG00000026478	0.915383	0.976366	0.00895185	0.0792427	FALSE	0.228877	0.00895185	0.084252	0
ENSMUSG00000042699	0.614043	0.875762	-0.0195094	0.394456	FALSE	7.53294e-09	-0.0195094	0.0386853	-5989.02
ENSMUSG00000026475	0.458079	0.800542	-0.0428378	0.285328	FALSE	6.57014e-09	-0.0428378	0.0577318	-4939.53
ENSMUSG00000026473	0.109542	0.480529	-0.0292394	3.00041	FALSE	1.04382e-08	-0.0292394	0.0182717	-15495.4
ENSMUSG00000056708	0.00782945	0.132333	0.124348	0.325896	FALSE	7.40065e-09	0.124348	0.0467589	-5412.83
ENSMUSG00000026470	0.524057	0.833892	-0.0193466	0.642055	FALSE	4.14875e-09	-0.0193466	0.0303664	-7751.37
ENSMUSG00000026469	0.0074895	0.129406	0.129895	0.263016	FALSE	8.30566e-09	0.129895	0.0485725	-4704.55
ENSMUSG00000033701	0.544028	0.843438	0.0147498	0.957945	FALSE	2.23794e-07	0.0147498	0.0243101	-9330.08
ENSMUSG00000033684	0.450723	0.795588	-0.027747	0.475997	FALSE	2.08622e-08	-0.027747	0.0367896	-6731.94
ENSMUSG00000033671	0.431834	0.786925	0.0371322	0.168357	FALSE	0.558507	0.0371322	0.0472385	-307.238
ENSMUSG00000026466	0.805063	0.941971	-0.00761918	0.7286	FALSE	3.80293e-08	-0.00761918	0.0308719	-8444.67
ENSMUSG00000050565	0.827244	0.950262	-0.00510721	1.27627	FALSE	4.76986e-08	-0.00510721	0.0234021	-10878.9
ENSMUSG00000078193	0.0635316	0.37797	0.0849989	0.270994	FALSE	0.0314444	0.0849989	0.0458104	-146.709
ENSMUSG00000026600	0.350853	0.742315	-0.0593304	0.14645	FALSE	4.70503e-08	-0.0593304	0.0635953	-3229.93
ENSMUSG00000026596	0.26959	0.683287	0.0760746	0.129006	FALSE	2.01174e-09	0.0760746	0.0689077	-2931.17
ENSMUSG00000060519	0.0128576	0.173792	-0.0661111	1.32049	FALSE	1.67977e-08	-0.0661111	0.0265753	-11433.4
ENSMUSG00000033557	0.738676	0.918358	-0.012504	0.41217	FALSE	1.09801e-08	-0.012504	0.037481	-6092.77
ENSMUSG00000026594	0.738392	0.918358	0.0174853	0.214604	FALSE	2.75321e-09	0.0174853	0.0523536	-4133.41
ENSMUSG00000070565	0.218787	0.639686	-0.0906065	0.102096	FALSE	2.33224e-08	-0.0906065	0.0736782	-2459.47
ENSMUSG00000033488	0.950438	0.987552	0.00315742	0.250169	FALSE	5.35777e-09	0.00315742	0.0507977	-4568.77
ENSMUSG00000026589	0.351741	0.74314	-0.0823419	0.0777552	FALSE	3.05825e-09	-0.0823419	0.0884238	-2023.93
ENSMUSG00000073530	0.319143	0.718891	-0.0989144	0.073428	FALSE	7.36963e-10	-0.0989144	0.0992898	-1905.99
ENSMUSG00000040782	0.658774	0.892658	0.0185499	0.319946	FALSE	0.242525	0.0185499	0.0420054	-4392.28
ENSMUSG00000015829	0.0126392	0.171587	-0.116617	0.28357	FALSE	3.35021e-09	-0.116617	0.0467632	-4905.62
ENSMUSG00000090394	0.714179	0.910681	0.0252895	0.162813	FALSE	3.19263e-10	0.0252895	0.0690498	-3397.4
ENSMUSG00000058267	0.570377	0.853553	0.0104406	1.78107	FALSE	1.53584e-07	0.0104406	0.0183976	-11985.3
ENSMUSG00000014226	0.0121697	0.169177	-0.0535001	1.33996	FALSE	9.98711e-09	-0.0535001	0.0213387	-10874.7
ENSMUSG00000026721	0.180569	0.59413	-0.0609982	0.285328	FALSE	6.03457e-08	-0.0609982	0.0455549	-4962
ENSMUSG00000040423	0.00826964	0.135459	0.13743	0.223935	FALSE	1.23415e-08	0.13743	0.05204	-4238.05
ENSMUSG00000026705	0.251452	0.669264	0.113759	0.0585531	FALSE	0.0863466	0.113759	0.0991941	-862.419
ENSMUSG00000026701	0.476568	0.811386	0.0109521	3.24503	FALSE	4.77175e-07	0.0109521	0.0153857	-15158.1
ENSMUSG00000040297	0.579645	0.857406	-0.0222774	0.368627	FALSE	8.87649e-08	-0.0222774	0.0402189	-5753.52
ENSMUSG00000026698	0.0554153	0.360361	0.0923494	0.246112	FALSE	0.330914	0.0923494	0.0482089	-1401.1
ENSMUSG00000040265	0.126837	0.514019	0.0899681	0.179716	FALSE	7.464e-10	0.0899681	0.05893	-3668.39
ENSMUSG00000026694	0.581849	0.858985	0.0445811	0.0876268	FALSE	2.29662e-06	0.0445811	0.0809557	-2230.55
ENSMUSG00000026696	0.78791	0.935188	0.00724586	0.830967	FALSE	2.89767e-08	0.00724586	0.0269338	-8825.45
ENSMUSG00000040225	0.023859	0.244174	0.0459573	1.75443	FALSE	2.22301e-07	0.0459573	0.0203406	-12403.1
ENSMUSG00000040181	0.246457	0.664906	-0.0665981	0.2476	FALSE	6.52873e-10	-0.0665981	0.0574618	-4499.1
ENSMUSG00000040124	0.18995	0.603757	0.0798799	0.157945	FALSE	1.90393e-09	0.0798799	0.0609433	-3358.46
ENSMUSG00000026585	0.931012	0.981767	0.0045553	0.207708	FALSE	5.46456e-09	0.0045553	0.0526185	-3982.11
ENSMUSG00000026584	0.310187	0.712922	-0.0680852	0.123462	FALSE	0.0889533	-0.0680852	0.0670903	-1761.72
ENSMUSG00000041396	0.836888	0.95362	-0.0183883	0.0701826	FALSE	0.25718	-0.0183883	0.0893172	0
ENSMUSG00000026578	0.724133	0.913497	0.0220953	0.149966	FALSE	3.7859e-09	0.0220953	0.0626034	-3245.01
ENSMUSG00000026577	0.99883	0.999795	-6.57315e-05	0.29236	FALSE	8.96857e-08	-6.57315e-05	0.0448359	-5011.76
ENSMUSG00000026575	0.590837	0.864524	0.0552635	0.0546315	FALSE	1.42489e-10	0.0552635	0.102792	-1567.38
ENSMUSG00000026576	0.162953	0.569662	-0.02101	4.04057	FALSE	7.20928e-08	-0.02101	0.0150587	-16604.8
ENSMUSG00000040848	0.910055	0.976042	0.00726304	0.141988	FALSE	1.06163e-09	0.00726304	0.0642919	-3125.08
ENSMUSG00000040843	0.486592	0.815143	-0.0180165	0.8357	FALSE	0.304574	-0.0180165	0.0258954	-5763.01
ENSMUSG00000026571	0.705427	0.908591	-0.0192795	0.215281	FALSE	0.134086	-0.0192795	0.0510034	0
ENSMUSG00000026568	0.0375544	0.298926	0.0371679	1.89696	FALSE	1.56218e-07	0.0371679	0.0178719	-12302
ENSMUSG00000026566	0.895705	0.972613	-0.00409227	0.651657	FALSE	2.91818e-08	-0.00409227	0.0312175	-7910.62
ENSMUSG00000040713	0.34594	0.737965	-0.018844	1.96457	FALSE	6.27512e-08	-0.018844	0.0199938	-13000.5
ENSMUSG00000026565	0.0421658	0.318742	0.140136	0.128736	FALSE	7.12804e-09	0.140136	0.0689688	-2921.34
ENSMUSG00000026563	0.0264802	0.255026	0.0659157	0.222853	FALSE	1.38834	0.0659157	0.0297039	-197.414
ENSMUSG00000040596	0.207398	0.627419	-0.0872354	0.114131	FALSE	0.147888	-0.0872354	0.0691932	-1600.21
ENSMUSG00000026558	0.074598	0.404821	0.0574083	0.623259	FALSE	1.89328e-07	0.0574083	0.0321989	-7746.27
ENSMUSG00000052428	0.625583	0.881282	0.0105278	1.2096	FALSE	0.616028	0.0105278	0.0215754	-4326.56
ENSMUSG00000026687	0.251595	0.669264	0.0416783	0.448682	FALSE	1.29934e-08	0.0416783	0.0363532	-6415.81
ENSMUSG00000026688	0.60479	0.871892	-0.0209519	0.379581	FALSE	1.35276e-08	-0.0209519	0.0404848	-5874.03
ENSMUSG00000052534	0.502072	0.823833	0.0254272	0.428127	FALSE	1.71347e-08	0.0254272	0.0378813	-6280.41
ENSMUSG00000038530	0.754516	0.924048	-0.0151566	0.469371	FALSE	8.11756e-10	-0.0151566	0.0484716	-6582.5
ENSMUSG00000026675	0.169512	0.579115	0.063121	0.308316	FALSE	6.73193e-08	0.063121	0.0459472	-5204.62
ENSMUSG00000026670	0.747874	0.922999	-0.0107559	0.501285	FALSE	0.303818	-0.0107559	0.0334612	0
ENSMUSG00000026667	0.98365	0.996815	-0.000993296	0.252062	FALSE	7.37723e-10	-0.000993296	0.0484699	-4565.39
ENSMUSG00000026663	0.571201	0.853731	-0.0195365	0.517377	FALSE	9.00913e-08	-0.0195365	0.0344996	-6971.87
ENSMUSG00000026659	0.177595	0.590694	-0.0644189	0.248952	FALSE	1.92902e-09	-0.0644189	0.0477815	-4490.88
ENSMUSG00000026649	0.499199	0.822088	0.0428465	0.149425	FALSE	1.34552e-08	0.0428465	0.0634058	-3252.43
ENSMUSG00000058076	0.31615	0.716733	0.0242784	1.02326	FALSE	1.2371e-07	0.0242784	0.0242203	-9707.42
ENSMUSG00000005674	0.274908	0.687123	-0.0628017	0.168087	FALSE	0.000193743	-0.0628017	0.0575197	-3488.39
ENSMUSG00000005681	0.895354	0.972526	0.0126388	0.0654496	FALSE	1.2601e-08	0.0126388	0.096089	-1818.19
ENSMUSG00000013593	0.584477	0.860132	0.00997269	2.0572	FALSE	4.80806e-07	0.00997269	0.0182364	-12925.2
ENSMUSG00000052423	0.788734	0.935552	0.00807255	0.618661	FALSE	0.00394299	0.00807255	0.0301266	-7608.11
ENSMUSG00000062729	0.368152	0.753999	0.0474976	0.203651	FALSE	0.0015222	0.0474976	0.0527786	-3961.06
ENSMUSG00000053483	0.113726	0.488303	0.132772	0.0822177	FALSE	0.106113	0.132772	0.0839445	-923.331
ENSMUSG00000062963	0.667128	0.894964	-0.00622698	3.20581	FALSE	8.55813e-08	-0.00622698	0.0144782	-14769.5
ENSMUSG00000013973	0.98047	0.996085	-0.00109242	0.282082	FALSE	5.35584e-05	-0.00109242	0.0446254	-4847.19
ENSMUSG00000013997	0.810085	0.943142	0.0109372	0.279513	FALSE	1.34181e-09	0.0109372	0.0455116	-4888.9
ENSMUSG00000006412	0.216237	0.638293	-0.0185257	2.7309	FALSE	8.97678e-07	-0.0185257	0.0149812	-13834.5
ENSMUSG00000026641	0.0741381	0.404821	0.0685125	0.398513	FALSE	9.9431e-08	0.0685125	0.038366	-6017.9
ENSMUSG00000038235	0.53744	0.841364	0.0186696	0.724003	FALSE	3.37392e-07	0.0186696	0.030274	-8394.47
ENSMUSG00000060244	0.862873	0.96192	0.00869736	0.221636	FALSE	0.391289	0.00869736	0.0503557	-462.004
ENSMUSG00000003458	0.473751	0.809841	0.0255876	0.449899	FALSE	1.17527e-08	0.0255876	0.0357175	-6413.04
ENSMUSG00000026553	0.593332	0.865787	-0.0102097	1.72765	FALSE	7.60362e-09	-0.0102097	0.0191188	-12051
ENSMUSG00000003464	0.783625	0.933214	0.00893283	0.530629	FALSE	0.00548883	0.00893283	0.0325305	-7006.32
ENSMUSG00000026554	0.607922	0.873393	-0.013192	0.931846	FALSE	5.61928e-09	-0.013192	0.0257132	-9385.51
ENSMUSG00000013698	0.789731	0.936175	-0.00566387	1.49872	FALSE	1.17951e-08	-0.00566387	0.0212401	-11605.7
ENSMUSG00000038034	0.514244	0.829853	-0.0215015	0.558485	FALSE	1.16381e-07	-0.0215015	0.0329655	-7255.01
ENSMUSG00000050229	0.393716	0.767695	0.064743	0.10169	FALSE	1.47638e-08	0.064743	0.0759093	-2478.68
ENSMUSG00000026547	0.00866132	0.138596	-0.034489	4.87248	FALSE	1.0507e-08	-0.034489	0.0131379	-17206.4
ENSMUSG00000026544	0.338066	0.73458	-0.0511461	0.230291	FALSE	3.61896e-08	-0.0511461	0.0533888	-4364.7
ENSMUSG00000028354	0.258542	0.674078	0.0496978	0.317782	FALSE	4.77427e-08	0.0496978	0.0439865	-5289.98
ENSMUSG00000026527	0.86164	0.96192	-0.013113	0.099121	FALSE	0.128994	-0.013113	0.0752379	-956.158
ENSMUSG00000026526	0.723873	0.913497	-0.0109929	0.965247	FALSE	5.64588e-09	-0.0109929	0.031116	-9858.88
ENSMUSG00000026525	0.136781	0.534507	-0.146835	0.059094	FALSE	2.45968e-10	-0.146835	0.0986871	-1679.22
ENSMUSG00000078184	0.465955	0.805719	-0.0599191	0.0837052	FALSE	2.38335e-10	-0.0599191	0.0821851	-2157.89
ENSMUSG00000057335	0.483129	0.814073	0.03148	0.300609	FALSE	4.75992e-08	0.03148	0.0448895	-5109.61
ENSMUSG00000026504	0.514391	0.829853	-0.0260426	0.439892	FALSE	5.3689e-09	-0.0260426	0.0399417	-6444.9
ENSMUSG00000019699	0.517191	0.831131	-0.0340639	0.202028	FALSE	0.21414	-0.0340639	0.0525937	-2120.15
ENSMUSG00000063659	0.424971	0.785269	0.0734789	0.0672076	FALSE	0.233013	0.0734789	0.0920987	0
ENSMUSG00000015961	0.092834	0.442684	0.0698057	0.329547	FALSE	0.0729982	0.0698057	0.0415353	-6.34718
ENSMUSG00000026502	0.0469742	0.33326	0.0545555	0.956863	FALSE	2.39647e-08	0.0545555	0.0274627	-9632.14
ENSMUSG00000026500	0.832827	0.952806	-0.00593735	0.8238	FALSE	1.55094e-07	-0.00593735	0.0281287	-8882.31
ENSMUSG00000039630	0.000539494	0.0260327	0.0610159	2.09899	FALSE	4.20952e-08	0.0610159	0.0176329	-12929.8
ENSMUSG00000026495	0.215573	0.638039	-0.0799097	0.137661	FALSE	1.3299e-08	-0.0799097	0.0645273	-3079.44
ENSMUSG00000055067	0.834389	0.952988	-0.00956031	0.284381	FALSE	5.53324e-08	-0.00956031	0.0457264	-4914.64
ENSMUSG00000026492	0.19584	0.611444	-0.0748519	0.165517	FALSE	0.140342	-0.0748519	0.057868	-2462.13
ENSMUSG00000038949	0.351296	0.742537	0.0554297	0.1643	FALSE	2.31208e-09	0.0554297	0.0594689	-3461.74
ENSMUSG00000038936	0.213848	0.635876	-0.0483697	0.367005	FALSE	0.459997	-0.0483697	0.038912	-891.524
ENSMUSG00000026491	0.0223297	0.234222	0.119999	0.217985	FALSE	1.33287e-08	0.119999	0.0525225	-4145.82
ENSMUSG00000026490	0.000674265	0.0299021	0.156594	0.273563	FALSE	0.0018138	0.156594	0.0460593	-4772.67
ENSMUSG00000026489	0.371147	0.75607	0.0817936	0.0724814	FALSE	3.65847e-09	0.0817936	0.0914582	-1940.78
ENSMUSG00000010609	0.442433	0.791722	-0.0297562	0.401893	FALSE	7.71093e-08	-0.0297562	0.0387404	-6049.26
ENSMUSG00000038855	0.0156586	0.193007	-0.0846782	0.523056	FALSE	4.81976e-09	-0.0846782	0.0350377	-7017.81
ENSMUSG00000026496	0.351005	0.742429	0.0416667	0.299256	FALSE	2.85696e-08	0.0416667	0.044676	-5072.34
ENSMUSG00000026499	0.835447	0.95326	0.00554979	0.786748	FALSE	0.0399525	0.00554979	0.0267176	-33.0051
ENSMUSG00000038806	0.166168	0.575288	-0.0506021	0.417579	FALSE	0.0048836	-0.0506021	0.0365458	-6137.56
ENSMUSG00000026520	0.978663	0.995662	0.000440086	2.75822	FALSE	7.30445e-07	0.000440086	0.0164549	-14438.4
ENSMUSG00000038793	3.64581e-05	0.00323366	0.251031	0.202299	FALSE	5.16722e-09	0.251031	0.0607992	-4003.6
ENSMUSG00000026519	0.113466	0.487638	0.0692439	0.311697	FALSE	3.26699e-08	0.0692439	0.0437476	-5180.46
ENSMUSG00000038776	0.382541	0.761162	0.095067	0.0550372	FALSE	1.25794e-08	0.095067	0.108869	-1584.73
ENSMUSG00000026516	0.666375	0.894658	0.0219755	0.216768	FALSE	0.00474527	0.0219755	0.050972	-52.5063
ENSMUSG00000062169	0.278761	0.691924	0.0430496	0.396214	FALSE	2.27557e-08	0.0430496	0.0397463	-5976.13
ENSMUSG00000038733	0.842733	0.955947	0.00576002	0.721028	FALSE	2.33794e-09	0.00576002	0.0290325	-8263.53
ENSMUSG00000004880	0.21962	0.640902	0.061643	0.232725	FALSE	4.82542e-08	0.061643	0.0502167	-4357.39
ENSMUSG00000022995	0.174377	0.586272	0.0392036	0.785801	FALSE	5.99277e-08	0.0392036	0.0288628	-8701.58
ENSMUSG00000026511	0.988189	0.998377	0.000170333	5.44503	FALSE	2.47023e-08	0.000170333	0.011506	-17067.9
ENSMUSG00000038633	0.906671	0.975098	0.00198993	2.54915	FALSE	1.48074e-08	0.00198993	0.0169733	-14055.8
ENSMUSG00000047539	0.236669	0.657288	0.0461787	0.24449	FALSE	0.352235	0.0461787	0.0390236	0
ENSMUSG00000026510	0.290473	0.701731	0.0607702	0.183367	FALSE	1.72516e-09	0.0607702	0.0574884	-3714.42
ENSMUSG00000026509	0.239996	0.660875	-0.0432157	0.455713	FALSE	2.74083e-09	-0.0432157	0.0367794	-6555.2
ENSMUSG00000046836	0.992107	0.998588	0.000402868	0.338607	FALSE	0.000942264	0.000402868	0.0407263	-5448.96
ENSMUSG00000042901	0.00941898	0.146284	-0.0726972	0.806085	FALSE	1.56349e-07	-0.0726972	0.0279986	-8777.23
ENSMUSG00000056050	0.595312	0.867627	0.0117332	1.28303	FALSE	2.06084e-07	0.0117332	0.02209	-10696.5
ENSMUSG00000072258	0.807447	0.941971	0.0247289	0.0566599	FALSE	1.12927e-09	0.0247289	0.101464	-1606.04
ENSMUSG00000039384	0.52035	0.832226	-0.0364048	0.220419	FALSE	2.74314e-09	-0.0364048	0.0566341	-4231.88
ENSMUSG00000044854	0.653624	0.889779	0.0343443	0.101961	FALSE	6.59657e-09	0.0343443	0.0765362	-2489.9
ENSMUSG00000073481	0.304749	0.710598	-0.0275053	0.860041	FALSE	3.38627e-09	-0.0275053	0.0268004	-8984.18
ENSMUSG00000026620	0.326088	0.723407	-0.101345	0.0536849	FALSE	6.28482e-10	-0.101345	0.103201	-1544.37
ENSMUSG00000039318	0.26022	0.675396	0.039589	0.481947	FALSE	1.2772e-07	0.039589	0.035163	-6684.44
ENSMUSG00000026618	0.731672	0.916575	0.0192257	0.186072	FALSE	2.15136e-09	0.0192257	0.0560678	-3746.66
ENSMUSG00000026617	0.888599	0.97009	-0.00344858	1.06558	FALSE	7.68853e-09	-0.00344858	0.024619	-10006.4
ENSMUSG00000026615	0.0193925	0.216549	0.0457267	1.86126	FALSE	2.01282e-07	0.0457267	0.0195589	-12553.5
ENSMUSG00000039246	0.0109195	0.159644	-0.0814303	0.585125	FALSE	1.38533e-07	-0.0814303	0.0319929	-7432.54
ENSMUSG00000001305	0.525185	0.835077	0.0288219	0.274645	FALSE	0.383162	0.0288219	0.0453621	-1375.71
ENSMUSG00000039210	0.125307	0.510874	-0.0596713	0.388371	FALSE	3.76806e-09	-0.0596713	0.0389278	-5939.07
ENSMUSG00000026609	0.727054	0.914577	0.0337564	0.0630156	FALSE	3.25842e-10	0.0337564	0.0967103	-1752.36
ENSMUSG00000026608	0.94245	0.985105	0.00419844	0.171197	FALSE	7.77589e-09	0.00419844	0.0581579	-3551.49
ENSMUSG00000026603	0.403113	0.773157	0.0230876	0.782421	FALSE	6.73908e-08	0.0230876	0.0276143	-8576.3
ENSMUSG00000010175	0.323494	0.722077	0.0436828	0.326437	FALSE	8.84958e-09	0.0436828	0.0442445	-5406.27
ENSMUSG00000079045	0.338092	0.73458	0.0866256	0.0745098	FALSE	1.13839e-08	0.0866256	0.0904289	-1998.54
ENSMUSG00000089872	0.261748	0.675405	0.0562497	0.0772143	FALSE	0.438712	0.0562497	0.0501214	-45.361
ENSMUSG00000026634	0.206823	0.627409	0.0456228	0.473022	FALSE	5.98903e-08	0.0456228	0.0361412	-6651.84
ENSMUSG00000066595	0.456827	0.799958	0.0538895	0.113996	FALSE	7.56432e-10	0.0538895	0.0724241	-2698.1
ENSMUSG00000026632	0.283448	0.696146	0.0952242	0.0726166	FALSE	0.113456	0.0952242	0.0887784	-978.16
ENSMUSG00000073478	0.0117696	0.165075	0.0808048	0.658824	FALSE	6.34016e-08	0.0808048	0.0320784	-8021.3
ENSMUSG00000037499	0.451067	0.795588	-0.0106941	3.32508	FALSE	1.344e-08	-0.0106941	0.01419	-14946
ENSMUSG00000026627	0.575194	0.855654	0.0234713	0.356457	FALSE	9.43975e-08	0.0234713	0.0418818	-5671.7
ENSMUSG00000026626	0.264708	0.678612	0.0330948	0.704801	FALSE	8.25757e-08	0.0330948	0.0296726	-8192.29
ENSMUSG00000037461	0.0650384	0.382108	0.15694	0.0803245	FALSE	0.00685114	0.15694	0.0850628	-316.413
ENSMUSG00000026623	0.642642	0.886536	-0.0144771	0.67167	FALSE	3.48053e-08	-0.0144771	0.0312001	-8064.3
ENSMUSG00000037434	0.518052	0.831146	0.0311237	0.263827	FALSE	6.15465e-09	0.0311237	0.0481529	-4700.55
ENSMUSG00000097416	0.0193045	0.216177	0.198309	0.086545	FALSE	3.08351e-09	0.198309	0.0847619	-2228.69
ENSMUSG00000026637	0.467467	0.806059	0.0651893	0.0736984	FALSE	1.88339e-10	0.0651893	0.0897175	-1953.53
ENSMUSG00000037395	0.433121	0.787475	-0.031889	0.353753	FALSE	2.14155e-08	-0.031889	0.0406819	-5623.68
ENSMUSG00000058248	0.371507	0.75607	0.0702169	0.110345	FALSE	9.32974e-10	0.0702169	0.0785729	-2623.3
ENSMUSG00000016262	0.552782	0.848115	0.0426512	0.118864	FALSE	6.20087e-09	0.0426512	0.0718522	-2778.27
ENSMUSG00000016200	0.457088	0.799958	-0.0278708	0.440974	FALSE	3.08467e-09	-0.0278708	0.0374784	-6411.75
ENSMUSG00000016181	0.689572	0.902502	-0.0368075	0.0682894	FALSE	6.20419e-10	-0.0368075	0.0921485	-1851.55
ENSMUSG00000026638	0.258492	0.674078	0.0387754	0.531034	FALSE	1.51809e-08	0.0387754	0.0343157	-7075.03
ENSMUSG00000079144	0.669908	0.896528	0.020651	0.159973	FALSE	0.243231	0.020651	0.0484453	0
ENSMUSG00000026640	0.928729	0.980686	-0.00489611	0.203381	FALSE	1.57796e-09	-0.00489611	0.0547396	-3957.73
ENSMUSG00000016481	0.000275292	0.0156764	0.112195	0.605139	FALSE	0.00794763	0.112195	0.0308439	-7511.08
ENSMUSG00000050530	0.330874	0.729741	0.0591641	0.159162	FALSE	3.36038e-09	0.0591641	0.0608462	-3390.92
ENSMUSG00000026643	0.100701	0.46221	-0.0486337	0.745098	FALSE	1.67739e-07	-0.0486337	0.0296282	-8519.82
ENSMUSG00000049950	0.058599	0.366509	0.10695	0.197025	FALSE	7.0013e-09	0.10695	0.0565518	-3878.7
ENSMUSG00000026650	0.357893	0.747879	-0.0382498	0.371197	FALSE	1.01395e-08	-0.0382498	0.0416035	-5829.82
ENSMUSG00000109865	0.0056103	0.110932	0.111926	0.374713	FALSE	1.61379e-07	0.111926	0.0404104	-5811.12
ENSMUSG00000026655	0.0925528	0.442518	0.0895969	0.31643	FALSE	3.43953e-08	0.0895969	0.0532655	-5280.14
ENSMUSG00000026657	0.51293	0.82958	-0.0381616	0.18526	FALSE	1.09183e-08	-0.0381616	0.0583259	-3745.07
ENSMUSG00000039449	0.633809	0.883368	-0.0255362	0.194861	FALSE	0.242851	-0.0255362	0.0536054	0
ENSMUSG00000048186	0.0131672	0.176695	0.120322	0.264773	FALSE	6.81713e-09	0.120322	0.0485322	-4716.06
ENSMUSG00000026662	0.347302	0.739372	0.0532139	0.177282	FALSE	0.000200352	0.0532139	0.0566203	-3633.85
ENSMUSG00000026664	0.215849	0.638039	-0.0257656	1.52333	FALSE	1.22742e-08	-0.0257656	0.0208183	-11560
ENSMUSG00000026672	0.629655	0.881403	0.0308362	0.145504	FALSE	1.65035e-09	0.0308362	0.0639473	-3205.02
ENSMUSG00000039128	0.921816	0.978458	-0.0028357	0.690331	FALSE	8.36065e-08	-0.0028357	0.0288925	-8023.61
ENSMUSG00000025817	0.624625	0.881116	0.0176889	0.452333	FALSE	8.55499e-10	0.0176889	0.0361509	-6466.82
ENSMUSG00000025816	0.943641	0.985246	0.00283564	0.379446	FALSE	1.69686e-08	0.00283564	0.0401113	-5848.72
ENSMUSG00000043241	0.635262	0.883937	0.0187234	0.387424	FALSE	2.35453e-08	0.0187234	0.0394729	-5914.83
ENSMUSG00000039063	0.966047	0.992038	-0.00389987	0.0682894	FALSE	1.79041e-06	-0.00389987	0.0916182	-1850
ENSMUSG00000039046	0.0662527	0.385151	-0.147509	0.090737	FALSE	4.1338e-09	-0.147509	0.0803117	-2282.5
ENSMUSG00000002107	0.249153	0.666617	-0.0568133	0.258553	FALSE	7.72748e-09	-0.0568133	0.0492996	-4683.05
ENSMUSG00000025782	0.513846	0.829853	0.0256445	0.378499	FALSE	1.48042e-06	0.0256445	0.0392802	-5823.13
ENSMUSG00000025781	0.934046	0.983246	-0.0010615	4.5735	FALSE	9.70946e-09	-0.0010615	0.012827	-16503.9
ENSMUSG00000037262	0.0265255	0.255198	-0.0729786	0.559567	FALSE	3.10125e-09	-0.0729786	0.0328965	-7260.89
ENSMUSG00000037197	0.149867	0.551387	-0.0349377	1.07356	FALSE	5.40909e-09	-0.0349377	0.0242623	-9998.88
ENSMUSG00000023206	0.134893	0.531412	-0.10476	0.112508	FALSE	0.0063998	-0.10476	0.0700694	-85.7216
ENSMUSG00000058594	0.262749	0.677084	-0.0636624	0.172143	FALSE	3.37417e-05	-0.0636624	0.0568456	-3553.38
ENSMUSG00000047909	0.09155	0.439714	0.0621389	0.144151	FALSE	0.85494	0.0621389	0.0368279	0
ENSMUSG00000026767	0.79665	0.938427	0.0114069	0.287086	FALSE	1.98656e-07	0.0114069	0.0442669	-4912.02
ENSMUSG00000026727	0.37336	0.756325	-0.0366152	0.355105	FALSE	1.39089e-07	-0.0366152	0.0411316	-5638.8
ENSMUSG00000063275	0.352158	0.74376	-0.0386283	0.378905	FALSE	3.1916e-09	-0.0386283	0.0415174	-5910.83
ENSMUSG00000026718	0.00171098	0.0541986	0.250878	0.0934415	FALSE	0.0587344	0.250878	0.0799919	-91.4403
ENSMUSG00000057914	0.300616	0.707514	-0.0661426	0.141041	FALSE	2.91616e-09	-0.0661426	0.0638989	-3104.4
ENSMUSG00000017418	0.49778	0.821227	-0.0540838	0.0926302	FALSE	2.29243e-08	-0.0540838	0.0797712	-2339.17
ENSMUSG00000053702	0.175417	0.586974	0.0683495	0.267748	FALSE	2.23825e-09	0.0683495	0.0504424	-4756.12
ENSMUSG00000026743	0.089197	0.434235	0.0541681	0.595943	FALSE	4.18535e-08	0.0541681	0.0318702	-7484.91
ENSMUSG00000026740	0.345887	0.737965	0.0273713	0.698039	FALSE	0.000709688	0.0273713	0.0290382	-8118.92
ENSMUSG00000051154	0.951476	0.988361	0.00153721	0.927248	FALSE	2.29935e-08	0.00153721	0.0252608	-9245.14
ENSMUSG00000026739	0.473244	0.809574	-0.0296942	0.325625	FALSE	0.0169714	-0.0296942	0.0414023	-148.246
ENSMUSG00000026737	0.336607	0.733995	-0.0698483	0.11359	FALSE	5.45985e-09	-0.0698483	0.0726912	-2682.24
ENSMUSG00000023094	0.844114	0.955947	0.00983421	0.224746	FALSE	0.0849965	0.00983421	0.0500129	-160.494
ENSMUSG00000036617	0.974188	0.994298	-0.00178529	0.200541	FALSE	3.40007e-08	-0.00178529	0.0551763	-3976.86
ENSMUSG00000036591	0.423275	0.784158	-0.0460377	0.174848	FALSE	1.90545e-09	-0.0460377	0.0574931	-3586.38
ENSMUSG00000048550	0.551418	0.847233	0.0450321	0.101014	FALSE	3.72729e-09	0.0450321	0.0756033	-2463.17
ENSMUSG00000045967	0.843022	0.955947	0.0088821	0.303584	FALSE	3.2811e-08	0.0088821	0.0448524	-5104.32
ENSMUSG00000026784	0.980357	0.996085	0.00246568	0.0559838	FALSE	0.115952	0.00246568	0.100142	-193.644
ENSMUSG00000058835	0.11237	0.484717	0.058104	0.4238	FALSE	0.240466	0.058104	0.036598	-111.428
ENSMUSG00000026781	0.93096	0.981767	-0.00320706	0.442055	FALSE	2.29947e-09	-0.00320706	0.037017	-6393.5
ENSMUSG00000026775	0.829787	0.95126	0.00692865	0.581609	FALSE	1.8449e-09	0.00692865	0.03223	-7430.33
ENSMUSG00000026771	0.138926	0.536845	0.0900767	0.161596	FALSE	1.51656e-08	0.0900767	0.0608708	-3427.63
ENSMUSG00000004113	0.964118	0.991537	-0.00470991	0.0551724	FALSE	4.80959e-10	-0.00470991	0.104695	-1580.03
ENSMUSG00000036893	0.737282	0.917832	-0.0157473	0.269642	FALSE	1.46714e-09	-0.0157473	0.046943	-4752.21
ENSMUSG00000026972	0.364819	0.750179	-0.0429576	0.24787	FALSE	0.255188	-0.0429576	0.0474031	-2085.39
ENSMUSG00000026974	0.287769	0.699314	-0.0653498	0.146991	FALSE	0.000833401	-0.0653498	0.0614751	-103.547
ENSMUSG00000026975	0.860694	0.96192	-0.0104175	0.159026	FALSE	0.0182959	-0.0104175	0.059362	-476.709
ENSMUSG00000036850	0.670365	0.896528	0.0105908	0.978499	FALSE	3.34328e-08	0.0105908	0.0248818	-9485.76
ENSMUSG00000006476	0.637177	0.884499	-0.0304433	0.136849	FALSE	3.41492e-10	-0.0304433	0.0645465	-3038.89
ENSMUSG00000013465	0.27445	0.687123	0.0385105	0.455308	FALSE	0.121884	0.0385105	0.0352379	-6.31829
ENSMUSG00000036752	0.141331	0.539358	0.0285829	2.58296	FALSE	1.90366e-08	0.0285829	0.0194329	-14694
ENSMUSG00000044628	0.21579	0.638039	-0.107944	0.0726166	FALSE	0.107788	-0.107944	0.0872059	0
ENSMUSG00000078201	0.312199	0.714025	0.0414584	0.336984	FALSE	0.0366474	0.0414584	0.0410227	-5054.2
ENSMUSG00000026966	0.673122	0.897451	-0.0128172	0.630561	FALSE	3.91036e-05	-0.0128172	0.0303822	-7666.09
ENSMUSG00000026965	0.976793	0.995173	0.00135488	0.267884	FALSE	1.49813e-09	0.00135488	0.0465766	-4734.01
ENSMUSG00000026959	0.343237	0.737386	0.0488871	0.248952	FALSE	1.66767e-09	0.0488871	0.0515802	-4536.49
ENSMUSG00000036646	0.984375	0.997332	0.00107651	0.186072	FALSE	0.0290827	0.00107651	0.0549662	-300.838
ENSMUSG00000026958	0.626261	0.881282	0.0246443	0.232454	FALSE	2.75495e-09	0.0246443	0.0506046	-4345.74
ENSMUSG00000026956	0.884129	0.968231	0.00434127	0.819878	FALSE	5.53926e-08	0.00434127	0.0297885	-9003.17
ENSMUSG00000015094	0.424295	0.784493	0.0139558	2.00771	FALSE	5.55965e-07	0.0139558	0.0174668	-12585.7
ENSMUSG00000026944	0.481354	0.813142	0.0471294	0.130764	FALSE	2.71416e-09	0.0471294	0.0669332	-2955.87
ENSMUSG00000047617	0.023944	0.244507	-0.0553954	0.980933	FALSE	3.93439e-08	-0.0553954	0.0245327	-9524.11
ENSMUSG00000015095	0.1866	0.600481	-0.0480673	0.42096	FALSE	0.0551902	-0.0480673	0.0363952	-82.5162
ENSMUSG00000026942	0.401817	0.772571	-0.0503392	0.154158	FALSE	0.0137634	-0.0503392	0.0600434	-124.105
ENSMUSG00000015092	0.701972	0.907478	0.00492586	3.94348	FALSE	5.7625e-07	0.00492586	0.0128727	-15474.4
ENSMUSG00000036504	0.313835	0.71431	0.0342204	0.524814	FALSE	4.32501e-08	0.0342204	0.0339756	-7028.69
ENSMUSG00000015087	0.557577	0.848942	0.016193	0.83854	FALSE	1.60223e-07	0.016193	0.0276122	-8920.45
ENSMUSG00000026939	0.717757	0.911986	0.0197889	0.197836	FALSE	3.13551e-09	0.0197889	0.0547475	-3896.26
ENSMUSG00000049086	0.61882	0.877982	0.0104414	1.43475	FALSE	5.47392e-09	0.0104414	0.0209868	-11228.9
ENSMUSG00000026933	0.474223	0.810018	0.0349169	0.251386	FALSE	2.23334e-09	0.0349169	0.0487922	-4553.57
ENSMUSG00000036352	0.338034	0.73458	-0.0477434	0.22407	FALSE	0.0218988	-0.0477434	0.0498335	-425.546
ENSMUSG00000026932	0.459831	0.801525	-0.0611923	0.0881677	FALSE	4.03333e-09	-0.0611923	0.0827902	-2221.81
ENSMUSG00000087679	0.0469988	0.33326	0.0812544	0.374037	FALSE	1.54668e-08	0.0812544	0.0409072	-5821.16
ENSMUSG00000036327	0.361729	0.748558	0.0345529	0.429479	FALSE	2.22239e-09	0.0345529	0.0378839	-6323.68
ENSMUSG00000026930	0.10838	0.478588	-0.0505163	0.764571	FALSE	1.76263e-08	-0.0505163	0.0314641	-8721.7
ENSMUSG00000075467	0.14806	0.549356	-0.0464994	0.574442	FALSE	3.60301e-09	-0.0464994	0.032148	-7367.66
ENSMUSG00000036281	0.263111	0.677828	0.0987307	0.0735632	FALSE	0.0824552	0.0987307	0.0882257	-1234.9
ENSMUSG00000026927	0.408043	0.775601	-0.0261254	0.559162	FALSE	0.396937	-0.0261254	0.0315775	-3997.28
ENSMUSG00000026926	0.0569692	0.362153	0.0722275	0.395943	FALSE	0.567084	0.0722275	0.0379437	-1692.06
ENSMUSG00000026925	0.824961	0.948853	-0.0176325	0.0881677	FALSE	0.0814513	-0.0176325	0.0797242	-69.8353
ENSMUSG00000026924	0.00352707	0.0848775	-0.108298	0.427451	FALSE	2.3897e-09	-0.108298	0.0371184	-6273.26
ENSMUSG00000026923	0.421841	0.78324	-0.0611865	0.103043	FALSE	9.707e-10	-0.0611865	0.0761755	-2484.67
ENSMUSG00000026921	0.0164628	0.198598	0.253941	0.0547667	FALSE	1.35664e-09	0.253941	0.105875	-1547.84
ENSMUSG00000026922	0.454056	0.797853	0.0328295	0.307776	FALSE	9.82924e-08	0.0328295	0.0438504	-5165.56
ENSMUSG00000036186	0.914686	0.976296	0.00746644	0.123597	FALSE	3.46991e-09	0.00746644	0.0696953	-2859.26
ENSMUSG00000036160	0.011676	0.164153	0.165339	0.135767	FALSE	1.89193e-09	0.165339	0.065564	-3002.81
ENSMUSG00000015776	0.975331	0.994557	-0.00124353	0.372008	FALSE	1.2612e-07	-0.00124353	0.040214	-5785.02
ENSMUSG00000015790	0.653171	0.889779	-0.0116642	0.832725	FALSE	0.596609	-0.0116642	0.0259572	-3256.94
ENSMUSG00000014873	0.817744	0.946396	0.00872205	0.431102	FALSE	9.6295e-08	0.00872205	0.0378483	-6318.15
ENSMUSG00000014867	0.832722	0.952806	-0.00355696	2.32116	FALSE	9.50959e-09	-0.00355696	0.0168407	-13387.1
ENSMUSG00000052406	0.519616	0.832167	0.0354407	0.186748	FALSE	0.0102726	0.0354407	0.0550375	-22.7723
ENSMUSG00000015488	0.380278	0.760148	-0.0231713	0.86856	FALSE	8.43733e-09	-0.0231713	0.0264095	-9053.07
ENSMUSG00000109946	0.0842361	0.42448	0.121446	0.116565	FALSE	0.00145623	0.121446	0.0703373	-2726.55
ENSMUSG00000026918	0.707152	0.908862	0.0116347	0.640568	FALSE	1.14102e-07	0.0116347	0.0309693	-7801.16
ENSMUSG00000026917	0.376688	0.758119	0.0495609	0.183773	FALSE	1.575e-08	0.0495609	0.0560634	-3731.99
ENSMUSG00000026833	0.0223498	0.234222	0.165765	0.116836	FALSE	2.31158e-09	0.165765	0.0725647	-2735.24
ENSMUSG00000026831	0.805348	0.941971	-0.0216545	0.0791075	FALSE	3.53396e-08	-0.0216545	0.0878721	-2095.58
ENSMUSG00000035772	0.631747	0.882269	-0.0280342	0.163489	FALSE	0.147422	-0.0280342	0.0584938	0
ENSMUSG00000026821	0.626464	0.881282	0.0176942	0.492901	FALSE	5.75579e-08	0.0176942	0.0363546	-6867.71
ENSMUSG00000026816	0.33727	0.734471	-0.0780762	0.0864097	FALSE	1.86842e-10	-0.0780762	0.0813655	-2218.26
ENSMUSG00000026812	0.211476	0.633501	0.0531109	0.314537	FALSE	0.000292584	0.0531109	0.0425052	-5211.87
ENSMUSG00000035666	0.872342	0.963923	0.00718559	0.301961	FALSE	1.21413e-08	0.00718559	0.0447188	-5088.82
ENSMUSG00000026806	0.296606	0.705994	0.0473629	0.306964	FALSE	6.5321e-08	0.0473629	0.0453781	-5193.35
ENSMUSG00000026803	0.170409	0.580595	0.074867	0.19121	FALSE	0.168004	0.074867	0.0546119	-7.71432
ENSMUSG00000043535	0.390686	0.766787	-0.0559465	0.130899	FALSE	0.0415715	-0.0559465	0.0651773	-1.25123
ENSMUSG00000026799	0.37834	0.759385	0.0334775	0.383097	FALSE	0.0497306	0.0334775	0.0380012	-1012.46
ENSMUSG00000039844	0.661	0.893425	0.0198002	0.290061	FALSE	4.73563e-08	0.0198002	0.0451511	-4995.56
ENSMUSG00000039826	0.677995	0.898982	-0.0196885	0.257201	FALSE	9.80547e-09	-0.0196885	0.0474192	-4630.34
ENSMUSG00000026798	0.479877	0.812685	0.0333473	0.25382	FALSE	0.274003	0.0333473	0.0472007	0
ENSMUSG00000059316	0.325064	0.72238	-0.0493168	0.235159	FALSE	4.50654e-09	-0.0493168	0.0501134	-4384.27
ENSMUSG00000069020	0.185873	0.600481	0.0443945	0.503584	FALSE	0.000523224	0.0443945	0.0335588	-6799.49
ENSMUSG00000026790	0.0187979	0.213494	0.0940425	0.372684	FALSE	1.76858e-08	0.0940425	0.0400263	-5765.32
ENSMUSG00000019715	0.0293288	0.266617	0.116553	0.215281	FALSE	1.37593e-08	0.116553	0.0534882	-4141.63
ENSMUSG00000057738	0.642288	0.886536	0.0206291	0.300203	FALSE	2.38489e-09	0.0206291	0.0444112	-5063.71
ENSMUSG00000039715	0.468729	0.80712	0.0385581	0.2	FALSE	0.522315	0.0385581	0.0532167	0
ENSMUSG00000054766	0.558175	0.848942	-0.0100821	2.17404	FALSE	2.57623e-08	-0.0100821	0.017218	-13064.1
ENSMUSG00000015335	0.266993	0.680346	-0.0506747	0.267343	FALSE	0.244746	-0.0506747	0.0456523	-2320.86
ENSMUSG00000039686	0.724372	0.913497	0.0228523	0.13739	FALSE	8.34205e-09	0.0228523	0.0648068	-3077.64
ENSMUSG00000039678	0.181821	0.596107	0.129354	0.0616633	FALSE	0.0002269	0.129354	0.0968819	-1711.11
ENSMUSG00000015337	0.845089	0.955947	-0.00533558	0.844625	FALSE	4.36886e-09	-0.00533558	0.0273075	-8974.98
ENSMUSG00000039660	0.576941	0.856127	0.0289252	0.210548	FALSE	2.08907e-06	0.0289252	0.0518505	-4046.43
ENSMUSG00000039648	0.686831	0.900952	-0.0355395	0.0718053	FALSE	0.0514106	-0.0355395	0.0881525	-52.6596
ENSMUSG00000007476	0.992186	0.998588	-0.000700525	0.123462	FALSE	1.82223e-08	-0.000700525	0.0715273	-2871.66
ENSMUSG00000075419	0.593955	0.866328	-0.0280039	0.20284	FALSE	0.0302512	-0.0280039	0.052529	-3691.58
ENSMUSG00000052533	0.708555	0.909201	-0.0311358	0.0812711	FALSE	4.49182e-10	-0.0311358	0.083296	-2096.17
ENSMUSG00000026860	0.584264	0.860132	-0.0207521	0.394591	FALSE	5.61007e-09	-0.0207521	0.0379264	-5952.46
ENSMUSG00000026858	0.0219106	0.231879	-0.205072	0.0682894	FALSE	0.0727826	-0.205072	0.0894762	0
ENSMUSG00000026856	0.487592	0.815377	-0.0578191	0.0801893	FALSE	0.00286926	-0.0578191	0.0832956	-2056.62
ENSMUSG00000039515	0.909547	0.976042	-0.00324919	0.735497	FALSE	2.08472e-07	-0.00324919	0.0285994	-8351.91
ENSMUSG00000026857	0.684323	0.900538	0.0160954	0.369168	FALSE	1.65132e-08	0.0160954	0.0395882	-5747.6
ENSMUSG00000039483	0.054631	0.357791	-0.0619321	0.185125	FALSE	1.33956	-0.0619321	0.0322261	-608.071
ENSMUSG00000026848	0.426698	0.785763	0.0269708	0.514537	FALSE	7.8658e-08	0.0269708	0.0339316	-6903.24
ENSMUSG00000026849	0.26984	0.683443	-0.0356016	0.568898	FALSE	9.08091e-09	-0.0356016	0.0322644	-7292.81
ENSMUSG00000026851	0.183811	0.598118	0.0353722	0.818796	FALSE	4.22082e-07	0.0353722	0.0266134	-8695.44
ENSMUSG00000026854	0.145	0.545141	-0.0691914	0.267613	FALSE	1.70668e-08	-0.0691914	0.0474752	-4748.95
ENSMUSG00000075415	0.302275	0.70876	0.0789721	0.0973631	FALSE	0.068827	0.0789721	0.0765554	-6.7742
ENSMUSG00000000194	0.510846	0.827825	-0.026937	0.333604	FALSE	0.000487441	-0.026937	0.0409675	-5394.06
ENSMUSG00000076441	0.168605	0.578165	-0.113482	0.0926302	FALSE	1.9814e-09	-0.113482	0.0824306	-2323.88
ENSMUSG00000026843	0.0196379	0.218136	0.0975646	0.328059	FALSE	0.0378854	0.0975646	0.0418159	-17.3262
ENSMUSG00000039356	0.530754	0.839041	0.0422612	0.124544	FALSE	1.52155e-07	0.0422612	0.0674177	-2842.95
ENSMUSG00000026842	0.177317	0.590191	0.110497	0.0860041	FALSE	0.0657913	0.110497	0.0819064	-1493.86
ENSMUSG00000001855	0.502235	0.823905	0.0362319	0.193915	FALSE	0.000296495	0.0362319	0.0539987	-3836.69
ENSMUSG00000051373	0.581834	0.858985	0.0354558	0.0914131	FALSE	0.233069	0.0354558	0.0643821	0
ENSMUSG00000039262	0.0745769	0.404821	-0.0497839	0.713725	FALSE	0.206892	-0.0497839	0.0279205	-90.2245
ENSMUSG00000002550	0.435901	0.788051	0.0316459	0.358891	FALSE	8.33945e-08	0.0316459	0.0406167	-5677.15
ENSMUSG00000044627	0.109049	0.479498	0.0194387	4.68411	FALSE	1.78359e-08	0.0194387	0.0121304	-16338
ENSMUSG00000002546	0.892195	0.971133	-0.00615699	0.2714	FALSE	0.361988	-0.00615699	0.0454298	-1447.91
ENSMUSG00000039205	0.000479611	0.0234389	-0.110882	0.185936	FALSE	1.43594	-0.110882	0.031754	-450.981
ENSMUSG00000039195	0.231735	0.654032	0.0224655	1.5977	FALSE	0.11024	0.0224655	0.0187854	-3686.37
ENSMUSG00000026820	0.914575	0.976296	-0.00514769	0.243678	FALSE	0.00012706	-0.00514769	0.0479884	-4421.03
ENSMUSG00000026819	0.256645	0.671838	0.054733	0.264368	FALSE	2.47995e-08	0.054733	0.0482502	-4718.42
ENSMUSG00000039157	0.554128	0.848224	0.0208883	0.451386	FALSE	0.469738	0.0208883	0.035309	-2520.19
ENSMUSG00000026810	0.140036	0.53875	-0.0402542	0.793239	FALSE	6.0098e-08	-0.0402542	0.0272788	-8619.59
ENSMUSG00000079442	0.51987	0.832167	0.0370594	0.192427	FALSE	1.75347e-09	0.0370594	0.0575862	-3861.24
ENSMUSG00000026811	0.179809	0.593637	-0.0736094	0.194997	FALSE	3.16024e-08	-0.0736094	0.0548773	-3881.43
ENSMUSG00000026817	0.404931	0.774516	0.0290832	0.494929	FALSE	4.87105e-08	0.0290832	0.0349202	-6790.75
ENSMUSG00000009566	0.0658105	0.384546	0.106017	0.180392	FALSE	2.95037e-09	0.106017	0.0576268	-3682.03
ENSMUSG00000009555	0.47455	0.810023	0.0261508	0.433266	FALSE	2.69374e-08	0.0261508	0.0365697	-6280.73
ENSMUSG00000059013	0.449259	0.795588	-0.0712095	0.0668019	FALSE	5.44067e-09	-0.0712095	0.0941114	-1840.42
ENSMUSG00000009563	0.495404	0.819047	-0.0205351	0.656389	FALSE	3.50535e-09	-0.0205351	0.0301216	-7886.91
ENSMUSG00000053746	0.282095	0.694832	-0.0945789	0.0745098	FALSE	6.33941e-10	-0.0945789	0.0879292	-1953.5
ENSMUSG00000026797	0.0842513	0.42448	0.0405997	1.19459	FALSE	1.27464e-07	0.0405997	0.0235151	-10511.5
ENSMUSG00000026796	0.036916	0.297044	0.116547	0.192968	FALSE	3.33037e-08	0.116547	0.0558524	-3832.24
ENSMUSG00000026791	0.703512	0.907992	0.0309402	0.086545	FALSE	1.5532e-10	0.0309402	0.0812965	-2204.42
ENSMUSG00000038831	0.298505	0.707314	0.0408146	0.125761	FALSE	0.929907	0.0408146	0.0392583	-974.757
ENSMUSG00000026788	0.659721	0.892658	0.0306221	0.116971	FALSE	0.126028	0.0306221	0.0695486	0
ENSMUSG00000038765	0.21205	0.633767	0.12425	0.0581474	FALSE	0.0180851	0.12425	0.0995635	-930.616
ENSMUSG00000038718	0.830738	0.951619	0.0123954	0.182961	FALSE	5.7141e-09	0.0123954	0.0579888	-3739.7
ENSMUSG00000038696	0.578945	0.856916	-0.0345233	0.144151	FALSE	0.000697749	-0.0345233	0.0622124	-3153.58
ENSMUSG00000026867	0.829625	0.95126	-0.00762269	0.446518	FALSE	0.0730843	-0.00762269	0.0354243	-54.5047
ENSMUSG00000026864	0.00832662	0.135894	-0.0371811	15.0095	FALSE	8.19867e-08	-0.0371811	0.0140916	-25496.8
ENSMUSG00000070953	0.438785	0.789796	-0.0477567	0.149966	FALSE	4.08095e-07	-0.0477567	0.0616815	-3237.95
ENSMUSG00000035949	0.457119	0.799958	-0.0198578	0.857606	FALSE	4.30867e-09	-0.0198578	0.0267051	-9020.32
ENSMUSG00000026869	0.000624594	0.0281007	0.130639	0.395538	FALSE	0.477106	0.130639	0.0381908	-1548.83
ENSMUSG00000026870	0.100157	0.460984	-0.119977	0.0689655	FALSE	0.147795	-0.119977	0.0729748	0
ENSMUSG00000057110	0.171235	0.581995	0.130872	0.0678837	FALSE	7.58981e-10	0.130872	0.0956495	-1844.1
ENSMUSG00000026878	0.431102	0.786437	0.0121615	2.67099	FALSE	2.64749e-07	0.0121615	0.0154469	-13853.7
ENSMUSG00000026883	0.503477	0.824794	-0.0387736	0.174172	FALSE	1.3749e-09	-0.0387736	0.0579549	-3575.61
ENSMUSG00000026895	0.138093	0.536419	0.024313	2.09601	FALSE	0.187478	0.024313	0.0163953	-9942.41
ENSMUSG00000026889	0.217973	0.639236	0.0430999	0.479108	FALSE	9.03442e-08	0.0430999	0.0349855	-6681.9
ENSMUSG00000026887	0.868422	0.963869	-0.00757253	0.288979	FALSE	5.81057e-08	-0.00757253	0.0457104	-4978.35
ENSMUSG00000009030	0.47446	0.810018	-0.0332289	0.258959	FALSE	0.438237	-0.0332289	0.0464583	-530.003
ENSMUSG00000075376	0.284647	0.697211	0.0378832	0.475592	FALSE	2.46078e-09	0.0378832	0.035407	-6618.9
ENSMUSG00000066798	0.1184	0.498091	-0.116788	0.0987153	FALSE	0.12846	-0.116788	0.0747913	0
ENSMUSG00000050714	0.141691	0.539358	0.0824597	0.0634212	FALSE	0.446194	0.0824597	0.0561133	-251.155
ENSMUSG00000035437	0.310813	0.713308	0.0404412	0.372684	FALSE	2.57186e-08	0.0404412	0.0399018	-5766.62
ENSMUSG00000026915	0.322212	0.721509	0.0335028	0.529817	FALSE	4.99457e-08	0.0335028	0.0338438	-7051.15
ENSMUSG00000035392	0.00453699	0.0994912	0.172331	0.163083	FALSE	7.26662e-09	0.172331	0.0607186	-3447.6
ENSMUSG00000026749	0.644289	0.887088	0.0436151	0.0678837	FALSE	9.12028e-09	0.0436151	0.0944642	-1869.77
ENSMUSG00000026750	0.00276351	0.0733236	0.0504916	2.15308	FALSE	4.97974e-07	0.0504916	0.0168705	-12846.1
ENSMUSG00000063972	0.173758	0.585247	0.108973	0.091954	FALSE	1.04847e-08	0.108973	0.080114	-2321.57
ENSMUSG00000026755	0.826405	0.949927	0.00326392	2.52725	FALSE	2.54436	0.00326392	0.0148823	-731.795
ENSMUSG00000026754	0.778773	0.932874	0.0128213	0.292495	FALSE	3.64471e-08	0.0128213	0.0456409	-5033.02
ENSMUSG00000035236	0.961204	0.991459	-0.0038223	0.0945233	FALSE	4.40217e-10	-0.0038223	0.0785794	-2351.07
ENSMUSG00000026753	0.033763	0.287155	-0.0566974	0.780392	FALSE	0.000412234	-0.0566974	0.0267076	-8551.97
ENSMUSG00000036890	0.727738	0.914577	-0.0369074	0.0535497	FALSE	8.8284e-09	-0.0369074	0.106014	-1555.32
ENSMUSG00000052155	0.770587	0.929957	0.0219776	0.0992563	FALSE	0.138529	0.0219776	0.0753671	-1019.8
ENSMUSG00000026761	0.0940016	0.445062	0.0656854	0.37025	FALSE	0.00221971	0.0656854	0.0392232	-5761.15
ENSMUSG00000036792	0.964174	0.991537	0.00423969	0.0639621	FALSE	1.01071e-08	0.00423969	0.0943919	-1759.94
ENSMUSG00000069495	0.914976	0.976303	0.00562733	0.210007	FALSE	5.95441e-10	0.00562733	0.0527083	-4059.11
ENSMUSG00000026764	0.223196	0.645135	-0.0469466	0.450169	FALSE	5.7883e-09	-0.0469466	0.0385417	-6524.11
ENSMUSG00000026766	0.553789	0.848221	-0.0152195	0.896957	FALSE	9.91513e-08	-0.0152195	0.0257046	-9130.16
ENSMUSG00000036249	0.710961	0.910083	0.0172815	0.282082	FALSE	3.02705e-09	0.0172815	0.0466354	-4926.73
ENSMUSG00000026946	0.296634	0.705994	-0.0415946	0.434753	FALSE	3.96149e-09	-0.0415946	0.0398538	-6369.8
ENSMUSG00000036202	0.851804	0.959032	-0.00796236	0.321163	FALSE	4.37802e-10	-0.00796236	0.0426212	-5300.95
ENSMUSG00000036093	0.047205	0.334058	-0.0806799	0.355781	FALSE	2.37812e-08	-0.0806799	0.0406559	-5621.24
ENSMUSG00000055371	0.344291	0.737965	-0.037568	0.355916	FALSE	1.2751e-08	-0.037568	0.0397241	-5600.34
ENSMUSG00000036053	0.271411	0.684706	0.0372359	0.552671	FALSE	5.0372e-08	0.0372359	0.0338564	-7279.03
ENSMUSG00000061136	0.750022	0.923956	0.00784647	1.00811	FALSE	3.9865e-09	0.00784647	0.0246272	-9652.54
ENSMUSG00000026960	0.0658184	0.384546	0.080173	0.315889	FALSE	3.53137e-08	0.080173	0.0435804	-5264.43
ENSMUSG00000026827	0.0126119	0.171515	0.0748043	0.794861	FALSE	4.45786e-08	0.0748043	0.0299872	-8843.47
ENSMUSG00000026834	0.0748051	0.404821	0.127568	0.134686	FALSE	5.30906e-08	0.127568	0.071601	-3043.02
ENSMUSG00000026836	0.152778	0.554686	0.10818	0.100203	FALSE	0.0739821	0.10818	0.0756615	-1635.16
ENSMUSG00000026839	0.49599	0.819222	-0.0382101	0.188641	FALSE	5.37213e-09	-0.0382101	0.0561242	-3785.73
ENSMUSG00000036641	0.617523	0.877211	0.0424613	0.0880325	FALSE	1.82999e-08	0.0424613	0.0850308	-2262.6
ENSMUSG00000026991	0.975886	0.994735	-0.000966379	0.591616	FALSE	8.61515e-08	-0.000966379	0.031971	-7468.28
ENSMUSG00000026989	0.000979315	0.0364814	-0.220298	0.320892	FALSE	8.04731e-09	-0.220298	0.0668299	-5011.23
ENSMUSG00000035168	0.0837771	0.42448	0.147113	0.0815416	FALSE	7.85976e-08	0.147113	0.0850768	-2113.6
ENSMUSG00000026988	0.02761	0.260007	-0.103724	0.269101	FALSE	9.24101e-09	-0.103724	0.0470877	-4755.19
ENSMUSG00000026987	0.721372	0.912704	0.00882235	1.07451	FALSE	8.43612e-08	0.00882235	0.0247384	-10056.4
ENSMUSG00000026977	0.459751	0.801525	0.0231441	0.61501	FALSE	2.32963e-07	0.0231441	0.0313072	-7640.4
ENSMUSG00000026970	0.592114	0.864997	-0.0258069	0.275186	FALSE	2.72956e-09	-0.0258069	0.0481674	-4846.14
ENSMUSG00000064289	0.00821308	0.135222	-0.132552	0.227045	FALSE	1.69458e-08	-0.132552	0.0501487	-4270.47
ENSMUSG00000026914	0.0229587	0.238072	0.073048	0.580527	FALSE	1.12153e-08	0.073048	0.0321214	-7354.94
ENSMUSG00000026904	0.718355	0.911986	-0.0288192	0.0941176	FALSE	3.50836e-09	-0.0288192	0.0799072	-2356.09
ENSMUSG00000035000	0.613798	0.875762	-0.0248252	0.254767	FALSE	4.85315e-09	-0.0248252	0.049192	-4609.5
ENSMUSG00000000394	0.427168	0.785763	-0.00987467	70.0114	FALSE	3.34885e-07	-0.00987467	0.0124359	-35013.3
ENSMUSG00000026896	0.938438	0.984843	0.00373329	0.310345	FALSE	2.60894e-09	0.00373329	0.0483383	-5237.03
ENSMUSG00000026893	0.921311	0.978458	0.00555792	0.182826	FALSE	2.69659e-10	0.00555792	0.0562643	-3701.45
ENSMUSG00000026888	0.664915	0.894599	0.0214915	0.241109	FALSE	1.04362e-08	0.0214915	0.0496181	-4421.42
ENSMUSG00000034903	0.238215	0.659285	0.0572848	0.256795	FALSE	6.84195e-09	0.0572848	0.0485686	-4630.68
ENSMUSG00000057182	0.547127	0.845597	-0.0423185	0.146856	FALSE	1.00974e-08	-0.0423185	0.0702883	-3213.82
ENSMUSG00000075316	0.0165496	0.19913	0.119375	0.279243	FALSE	1.99011e-09	0.119375	0.0498108	-4918.13
ENSMUSG00000027030	0.259476	0.675001	-0.082676	0.107235	FALSE	1.68285e-08	-0.082676	0.0733183	-2587.46
ENSMUSG00000027035	0.15066	0.551387	-0.0922867	0.1405	FALSE	3.44353e-09	-0.0922867	0.0642127	-3113.53
ENSMUSG00000005233	0.175404	0.586974	0.039028	1.13333	FALSE	6.70918e-08	0.039028	0.0288021	-10625.1
ENSMUSG00000005232	0.410848	0.776618	0.0109238	7.37688	FALSE	9.70473e-08	0.0109238	0.0132828	-20227.2
ENSMUSG00000063145	0.666523	0.894686	-0.0242561	0.185396	FALSE	8.38594e-09	-0.0242561	0.0562885	-3770.97
ENSMUSG00000027086	0.969174	0.993116	0.00289838	0.0659905	FALSE	0.138292	0.00289838	0.0750008	0
ENSMUSG00000042133	0.376446	0.758119	0.0167096	1.83178	FALSE	1.60384e-08	0.0167096	0.0188923	-12345.1
ENSMUSG00000070883	0.939776	0.985105	0.00813378	0.054902	FALSE	2.836e-09	0.00813378	0.107659	-1584.58
ENSMUSG00000027088	0.0440818	0.324826	-0.0965141	0.2357	FALSE	0.413008	-0.0965141	0.047938	-561.895
ENSMUSG00000068882	0.50751	0.826855	0.0116771	2.15822	FALSE	2.05002e-08	0.0116771	0.01762	-13064.3
ENSMUSG00000051730	0.516966	0.831131	0.0334464	0.217039	FALSE	2.70389e-06	0.0334464	0.0516125	-4100.12
ENSMUSG00000044308	0.190383	0.603847	0.0494556	0.420419	FALSE	5.14999e-08	0.0494556	0.0377683	-6186.99
ENSMUSG00000070880	0.909101	0.975928	0.00487436	0.458147	FALSE	6.73476e-09	0.00487436	0.0426931	-6612.82
ENSMUSG00000014959	0.0544196	0.357138	-0.0381392	1.53171	FALSE	1.04256e-08	-0.0381392	0.0198282	-11394.4
ENSMUSG00000041997	0.629165	0.881282	-0.0177378	0.427181	FALSE	5.48053e-08	-0.0177378	0.0367315	-6239.9
ENSMUSG00000041966	0.55082	0.847233	0.0357747	0.172143	FALSE	3.7254e-08	0.0357747	0.0599711	-3544.62
ENSMUSG00000027012	0.229231	0.651303	0.0322213	0.846112	FALSE	2.82e-09	0.0322213	0.0267988	-8933.12
ENSMUSG00000027010	0.0378846	0.299645	-0.107024	0.207843	FALSE	0.145366	-0.107024	0.0515506	-4.55695
ENSMUSG00000027018	0.386549	0.763132	0.0445146	0.215145	FALSE	9.82941e-05	0.0445146	0.051409	-4114.33
ENSMUSG00000041921	0.470333	0.808315	-0.0464757	0.13455	FALSE	0.24389	-0.0464757	0.0643763	0
ENSMUSG00000064263	0.56602	0.851728	0.0631629	0.0574713	FALSE	2.02046e-09	0.0631629	0.110055	-1626.68
ENSMUSG00000027111	0.0961272	0.45191	0.0603502	0.517782	FALSE	3.83372e-08	0.0603502	0.0362698	-7043.43
ENSMUSG00000006494	0.492091	0.81738	-0.0515291	0.106423	FALSE	7.3529e-09	-0.0515291	0.0750074	-2570.54
ENSMUSG00000049044	0.67757	0.898982	-0.016099	0.40568	FALSE	8.71746e-09	-0.016099	0.03872	-6104.75
ENSMUSG00000027109	0.624169	0.880802	-0.0213794	0.314131	FALSE	1.83265e-08	-0.0213794	0.0436358	-5237.37
ENSMUSG00000063714	0.173899	0.585297	-0.0615819	0.314266	FALSE	4.75896e-08	-0.0615819	0.045288	-5286.06
ENSMUSG00000027108	0.064458	0.380417	-0.05883	0.547803	FALSE	0.562487	-0.05883	0.0318172	-2441.43
ENSMUSG00000041777	0.0135031	0.178689	0.102161	0.354699	FALSE	1.12823e-07	0.102161	0.0413573	-5639.54
ENSMUSG00000008226	0.50273	0.824393	0.0367722	0.193103	FALSE	1.44002e-06	0.0367722	0.0548675	-3848.14
ENSMUSG00000041762	0.648975	0.889379	0.0406365	0.0743746	FALSE	7.36116e-10	0.0406365	0.0892744	-1982.07
ENSMUSG00000086382	0.550382	0.847233	-0.0606606	0.0589588	FALSE	3.24226e-09	-0.0606606	0.101577	-1671.77
ENSMUSG00000056486	0.944936	0.985707	-0.00412587	0.157539	FALSE	0.00343941	-0.00412587	0.0597366	-3330.97
ENSMUSG00000027104	0.767943	0.928184	0.0102772	0.463827	FALSE	0.728977	0.0102772	0.03483	-793.096
ENSMUSG00000018770	0.686874	0.900952	-0.0056176	3.42001	FALSE	4.08147e-08	-0.0056176	0.0139359	-14996.1
ENSMUSG00000009207	0.284651	0.697211	0.0694416	0.1405	FALSE	5.41667e-10	0.0694416	0.0649029	-3110.44
ENSMUSG00000027099	0.621534	0.879154	0.0149607	0.613523	FALSE	0.604582	0.0149607	0.0303047	-2077.78
ENSMUSG00000015839	0.339091	0.73458	0.0333018	0.520352	FALSE	1.21776e-07	0.0333018	0.0348358	-7024.4
ENSMUSG00000042410	0.472522	0.809082	0.0297929	0.115619	FALSE	0.847865	0.0297929	0.0414722	-360.978
ENSMUSG00000075273	0.0117942	0.165172	0.229174	0.0766734	FALSE	1.02764e-09	0.229174	0.0910055	-2052.54
ENSMUSG00000075271	0.271166	0.684706	0.115376	0.0540906	FALSE	9.62467e-10	0.115376	0.104851	-1579.21
ENSMUSG00000042359	0.220811	0.642428	-0.0749887	0.160108	FALSE	2.37134e-09	-0.0749887	0.0612465	-3379.52
ENSMUSG00000002731	0.312876	0.71431	0.0666499	0.138742	FALSE	3.55361e-09	0.0666499	0.066042	-3086.26
ENSMUSG00000002733	0.460221	0.801525	0.0420627	0.175794	FALSE	2.68066e-10	0.0420627	0.0569583	-3600.41
ENSMUSG00000042272	0.427664	0.785763	-0.0704279	0.0762677	FALSE	4.08149e-09	-0.0704279	0.08879	-2023.07
ENSMUSG00000027014	0.759935	0.925134	0.013956	0.264909	FALSE	0.014204	0.013956	0.0456727	-96.8002
ENSMUSG00000027011	0.298997	0.707436	0.0189983	1.68479	FALSE	1.54682	0.0189983	0.0182925	-875.554
ENSMUSG00000027009	0.646221	0.887913	0.0445471	0.0623394	FALSE	2.64309e-08	0.0445471	0.0970487	-1747.22
ENSMUSG00000075256	0.383208	0.761172	0.045918	0.214064	FALSE	5.26364e-08	0.045918	0.0526582	-4108.96
ENSMUSG00000034701	0.0109999	0.159964	0.042092	3.78972	FALSE	3.43382e-08	0.042092	0.0165541	-16681.6
ENSMUSG00000027007	0.173555	0.584773	-0.0671971	0.242191	FALSE	1.55478e-08	-0.0671971	0.049378	-4443.31
ENSMUSG00000027006	0.763908	0.92682	0.00912657	0.68357	FALSE	2.78782e-07	0.00912657	0.0303861	-8107.35
ENSMUSG00000027004	0.330258	0.728664	-0.0203761	1.60744	FALSE	3.12636e-07	-0.0203761	0.0209287	-11964.6
ENSMUSG00000027002	0.484497	0.814733	0.017271	1.02677	FALSE	1.4518e-07	0.017271	0.0247051	-9792.19
ENSMUSG00000027001	0.667787	0.895221	-0.0173306	0.343746	FALSE	0.0108336	-0.0173306	0.0403801	-1214.6
ENSMUSG00000026999	0.0485153	0.340998	0.0748238	0.450439	FALSE	1.11105e-07	0.0748238	0.0379272	-6482.82
ENSMUSG00000027091	0.25138	0.669264	0.0228394	1.5478	FALSE	7.59702e-08	0.0228394	0.0199122	-11468.7
ENSMUSG00000027087	0.377084	0.758119	0.0281233	0.643137	FALSE	1.76694e-08	0.0281233	0.0318395	-7889.43
ENSMUSG00000048388	0.584607	0.860132	0.0236511	0.330358	FALSE	2.85756e-09	0.0236511	0.0432641	-5432.81
ENSMUSG00000034101	0.0601618	0.371051	0.0644422	0.526842	FALSE	3.58731e-09	0.0644422	0.0342849	-7025.18
ENSMUSG00000076437	0.740363	0.919377	-0.0121956	0.482488	FALSE	8.75371e-09	-0.0121956	0.0368034	-6737.51
ENSMUSG00000050043	0.771673	0.930303	-0.0110775	0.394997	FALSE	3.69378e-09	-0.0110775	0.0381738	-5948.78
ENSMUSG00000027080	0.343019	0.737086	0.0406739	0.308046	FALSE	0.0158339	0.0406739	0.0428951	-4966.79
ENSMUSG00000034075	0.952231	0.988361	-0.00400122	0.130223	FALSE	4.75172e-09	-0.00400122	0.0667925	-2944.98
ENSMUSG00000027079	0.415535	0.779175	-0.0510766	0.141582	FALSE	4.52881e-09	-0.0510766	0.0627328	-3112.04
ENSMUSG00000034059	0.873338	0.964179	0.00854499	0.217715	FALSE	2.28322e-09	0.00854499	0.0536006	-4180.54
ENSMUSG00000027078	0.847042	0.957034	-0.0092158	0.340365	FALSE	9.70865e-09	-0.0092158	0.0477766	-5566.66
ENSMUSG00000027076	0.209009	0.629409	0.0447245	0.452197	FALSE	3.81183e-09	0.0447245	0.0356004	-6389.26
ENSMUSG00000027067	0.558586	0.848942	0.0136796	1.03178	FALSE	0.000819147	0.0136796	0.0233862	-9679.06
ENSMUSG00000033955	0.419334	0.781632	-0.0582191	0.109398	FALSE	8.50296e-05	-0.0582191	0.0720911	-2613.11
ENSMUSG00000025314	0.360141	0.748498	0.0591407	0.136308	FALSE	0.133424	0.0591407	0.0646278	0
ENSMUSG00000051329	0.264975	0.678612	-0.113007	0.0550372	FALSE	6.1834e-10	-0.113007	0.101378	-1591.74
ENSMUSG00000008200	0.160757	0.567309	-0.0565547	0.378499	FALSE	4.90433e-08	-0.0565547	0.0403233	-5861.63
ENSMUSG00000027282	0.129353	0.519745	0.0258929	2.18229	FALSE	1.11256e-08	0.0258929	0.0170723	-12996.9
ENSMUSG00000040794	0.878892	0.966481	0.00353235	1.2645	FALSE	4.58354e-07	0.00353235	0.0231822	-10855.2
ENSMUSG00000005510	0.908094	0.975677	0.00203997	2.01352	FALSE	4.35105e-08	0.00203997	0.0176708	-12637.5
ENSMUSG00000005505	0.0127745	0.17292	0.150743	0.15835	FALSE	0.0120713	0.150743	0.0605394	-364.493
ENSMUSG00000005506	0.0687114	0.392367	0.0479845	0.901285	FALSE	4.35738e-08	0.0479845	0.0263606	-9216.23
ENSMUSG00000002102	0.886541	0.968715	-0.00365324	0.917918	FALSE	2.49692e-07	-0.00365324	0.0256041	-9264.44
ENSMUSG00000002105	0.237442	0.657929	-0.0719443	0.153076	FALSE	7.73544e-09	-0.0719443	0.0608973	-3292.54
ENSMUSG00000040687	0.889896	0.970218	-0.00389904	0.794997	FALSE	1.68291e-07	-0.00389904	0.0281649	-8715.61
ENSMUSG00000002108	0.00060184	0.0276105	-0.277393	0.0918188	FALSE	2.27592e-09	-0.277393	0.080854	-2292.02
ENSMUSG00000002103	0.41144	0.776726	0.0532476	0.134956	FALSE	0.010352	0.0532476	0.0648284	-90.6441
ENSMUSG00000027255	0.951844	0.988361	-0.00171431	0.697634	FALSE	0.179912	-0.00171431	0.0283864	-28.722
ENSMUSG00000040591	0.0836881	0.42448	-0.0947388	0.189723	FALSE	1.02082e-06	-0.0947388	0.0547726	-3794.85
ENSMUSG00000040549	0.0357426	0.293278	0.106096	0.225287	FALSE	0.000119368	0.106096	0.0505256	-4225.95
ENSMUSG00000027247	0.12899	0.518912	-0.0641108	0.329141	FALSE	2.1819e-08	-0.0641108	0.042231	-5340.76
ENSMUSG00000027244	0.205792	0.626014	-0.0537926	0.322786	FALSE	1.10326e-07	-0.0537926	0.0425163	-5299.44
ENSMUSG00000027243	0.200429	0.61767	-0.0801711	0.151589	FALSE	7.98006e-09	-0.0801711	0.0626175	-3287.83
ENSMUSG00000040506	0.0541145	0.357138	-0.121854	0.137931	FALSE	0.000118158	-0.121854	0.0632707	-3043.72
ENSMUSG00000040479	0.517092	0.831131	0.0313127	0.242055	FALSE	7.0452e-05	0.0313127	0.0483344	-4410.31
ENSMUSG00000027230	0.00763214	0.130511	-0.0899842	0.597836	FALSE	3.30936e-08	-0.0899842	0.0337282	-7643.88
ENSMUSG00000058318	0.549982	0.847233	0.0253215	0.314943	FALSE	0.0163289	0.0253215	0.0423586	-669.398
ENSMUSG00000040434	0.355537	0.745478	0.0913361	0.0597701	FALSE	2.14951e-09	0.0913361	0.0988591	-1680.24
ENSMUSG00000027222	0.89154	0.970951	-0.00550049	0.347397	FALSE	4.01115e-10	-0.00550049	0.0403391	-5508.67
ENSMUSG00000027223	0.0320502	0.279479	-0.0596042	0.764435	FALSE	2.00427e-08	-0.0596042	0.0278033	-8487.14
ENSMUSG00000068742	0.849181	0.957899	-0.00892677	0.280595	FALSE	1.36739e-08	-0.00892677	0.0469424	-4925.86
ENSMUSG00000049922	0.0189166	0.214059	-0.126213	0.209195	FALSE	3.90439e-08	-0.126213	0.0537724	-4071.01
ENSMUSG00000027220	0.0420461	0.3184	0.0302966	3.20987	FALSE	2.74617e-08	0.0302966	0.0149019	-14950.6
ENSMUSG00000068735	0.000457875	0.0229258	0.159136	0.338742	FALSE	4.48377e-08	0.159136	0.0454121	-5588.46
ENSMUSG00000027215	0.90339	0.974286	-0.00393011	0.66883	FALSE	7.52868e-08	-0.00393011	0.0323785	-8096.65
ENSMUSG00000027198	0.419484	0.781644	0.0399032	0.225423	FALSE	0.414798	0.0399032	0.049427	-378.736
ENSMUSG00000040174	0.338504	0.73458	0.048072	0.224746	FALSE	0.293305	0.048072	0.0502255	-1242
ENSMUSG00000027195	0.422971	0.783751	-0.0210865	0.941717	FALSE	8.50314e-09	-0.0210865	0.0263161	-9476.66
ENSMUSG00000075020	0.232227	0.654032	-0.0319725	1.27329	FALSE	1.94976e-08	-0.0319725	0.0267633	-11306.8
ENSMUSG00000027194	0.0487402	0.341133	0.184663	0.0666667	FALSE	0.237713	0.184663	0.0936967	0
ENSMUSG00000027193	0.822012	0.947215	-0.00830395	0.426775	FALSE	2.84887e-08	-0.00830395	0.0369133	-6251.2
ENSMUSG00000027165	0.382228	0.761162	0.0350075	0.352941	FALSE	9.70115e-08	0.0350075	0.0400636	-5552.17
ENSMUSG00000027164	0.936525	0.983964	0.00553367	0.119811	FALSE	1.87155e-10	0.00553367	0.0694852	-2779.58
ENSMUSG00000027163	0.701952	0.907478	-0.0100304	0.813252	FALSE	0.0268618	-0.0100304	0.0262106	-8425.65
ENSMUSG00000027189	0.185905	0.600481	0.0432913	0.529547	FALSE	0.0278351	0.0432913	0.0327272	-6753.54
ENSMUSG00000027188	0.818697	0.94663	0.0140572	0.167005	FALSE	3.4595e-09	0.0140572	0.0613259	-3514.38
ENSMUSG00000005087	0.0288899	0.264749	-0.110851	0.272481	FALSE	1.53188e-08	-0.110851	0.0507329	-4833.51
ENSMUSG00000010914	0.534993	0.84023	-0.0331634	0.194997	FALSE	0.262424	-0.0331634	0.0534547	-1289.78
ENSMUSG00000010911	0.678026	0.898982	-0.0209596	0.230156	FALSE	3.79889e-08	-0.0209596	0.0504858	-4297.19
ENSMUSG00000032724	0.763405	0.926796	-0.0264126	0.07762	FALSE	6.06475e-10	-0.0264126	0.0877456	-2034.42
ENSMUSG00000027185	0.0205095	0.222644	-0.19259	0.081812	FALSE	1.75299e-08	-0.19259	0.0831244	-2130.43
ENSMUSG00000027184	0.334679	0.732763	0.0259814	0.817715	FALSE	5.62445e-08	0.0259814	0.0269313	-8752.02
ENSMUSG00000032698	0.840344	0.955104	0.0145916	0.122245	FALSE	7.68052e-10	0.0145916	0.0724314	-2827.37
ENSMUSG00000027180	0.944927	0.985707	0.00177057	0.854632	FALSE	0.816992	0.00177057	0.0256312	-3050.9
ENSMUSG00000032679	0.708193	0.909201	-0.0340249	0.0888438	FALSE	1.82235e-08	-0.0340249	0.0909068	-2229.51
ENSMUSG00000027177	0.741154	0.919702	0.0105575	0.586477	FALSE	4.42588e-08	0.0105575	0.0319608	-7442.24
ENSMUSG00000027176	0.00925992	0.144694	0.0742971	0.779581	FALSE	3.80629e-09	0.0742971	0.0285505	-8621.31
ENSMUSG00000027175	0.379203	0.759421	-0.0489681	0.196755	FALSE	9.71615e-08	-0.0489681	0.0556858	-3916.5
ENSMUSG00000074994	0.527282	0.83658	0.0249004	0.12549	FALSE	0.796501	0.0249004	0.0393893	-652.282
ENSMUSG00000027170	0.00418677	0.0952699	0.0603493	1.60203	FALSE	1.5247e-07	0.0603493	0.0210736	-11865.6
ENSMUSG00000005973	0.480996	0.812685	0.0350178	0.246383	FALSE	9.17659e-09	0.0350178	0.0496917	-4509.59
ENSMUSG00000086029	0.359463	0.748494	0.0597521	0.145639	FALSE	3.55652e-08	0.0597521	0.0652038	-3211.26
ENSMUSG00000102424	0.107471	0.477064	0.147854	0.0731575	FALSE	1.54717e-09	0.147854	0.0918541	-1964.27
ENSMUSG00000027168	0.538664	0.841364	-0.00950699	3.54415	FALSE	2.96565e-07	-0.00950699	0.0154627	-15938.3
ENSMUSG00000027167	0.936898	0.984245	-0.00348227	0.315889	FALSE	6.05095e-08	-0.00348227	0.043985	-5265.41
ENSMUSG00000042670	0.501309	0.823833	0.0139405	1.55916	FALSE	5.48842e-07	0.0139405	0.0207315	-11721.6
ENSMUSG00000027166	0.344925	0.737965	-0.0179641	2.42934	FALSE	1.26428e-08	-0.0179641	0.0190201	-14249.2
ENSMUSG00000016386	0.599839	0.869686	0.0336553	0.156728	FALSE	1.95873e-10	0.0336553	0.0641503	-3357.16
ENSMUSG00000027122	0.23693	0.657314	0.0675801	0.185531	FALSE	5.04112e-09	0.0675801	0.0571407	-3743.15
ENSMUSG00000027162	0.423726	0.784493	-0.0222357	0.721569	FALSE	0.0138639	-0.0222357	0.0277955	-250.253
ENSMUSG00000050199	0.451998	0.795588	0.0785007	0.0567951	FALSE	2.77461e-08	0.0785007	0.104377	-1637.77
ENSMUSG00000027160	0.234073	0.654753	0.0669162	0.220554	FALSE	3.92854e-09	0.0669162	0.0562353	-4228.55
ENSMUSG00000027133	0.640229	0.885951	-0.00771476	2.4142	FALSE	1.54562e-08	-0.00771476	0.0165064	-13525.2
ENSMUSG00000027130	0.698439	0.906154	0.0270031	0.117512	FALSE	5.56989e-11	0.0270031	0.0696983	-2747.59
ENSMUSG00000027131	0.0997115	0.460868	-0.0427591	0.825828	FALSE	0.0643563	-0.0427591	0.0259736	-36.4263
ENSMUSG00000027132	0.633153	0.882939	-0.0228631	0.243813	FALSE	1.07468	-0.0228631	0.0479015	-1212.41
ENSMUSG00000055943	0.48779	0.815377	-0.0117429	2.1973	FALSE	1.28856e-07	-0.0117429	0.0169248	-12984.1
ENSMUSG00000003604	0.570294	0.853553	-0.0433997	0.0956051	FALSE	0.0991919	-0.0433997	0.0764591	0
ENSMUSG00000023236	0.397521	0.770496	-0.0083064	12.3394	FALSE	1.79301e-07	-0.0083064	0.00981778	-22015.1
ENSMUSG00000068615	0.211553	0.633501	0.0264768	1.87356	FALSE	1.26646e-07	0.0264768	0.0211932	-13033.2
ENSMUSG00000040383	0.614727	0.875811	-0.0225659	0.27789	FALSE	0.28072	-0.0225659	0.0448324	-2554.71
ENSMUSG00000040321	0.857033	0.961009	-0.0179939	0.0576065	FALSE	1.45678e-10	-0.0179939	0.0998815	-1645.53
ENSMUSG00000057147	0.00580639	0.112304	-0.154727	0.174577	FALSE	0.150022	-0.154727	0.0560905	-2259.95
ENSMUSG00000027210	0.000281668	0.015898	0.0780066	1.59459	FALSE	5.8345e-08	0.0780066	0.02148	-11999.2
ENSMUSG00000086328	0.149273	0.5511	0.122353	0.0853279	FALSE	9.97364e-09	0.122353	0.0848432	-2207.9
ENSMUSG00000027349	0.766553	0.927405	0.0145399	0.234888	FALSE	0.000173902	0.0145399	0.0489745	-4315.2
ENSMUSG00000005102	0.434987	0.788051	0.0599166	0.0977688	FALSE	3.01441e-09	0.0599166	0.0767488	-2398.14
ENSMUSG00000009549	0.345626	0.737965	0.0109828	4.92887	FALSE	3.45984e-07	0.0109828	0.0116453	-16379.6
ENSMUSG00000074918	0.0607288	0.372084	-0.126748	0.124138	FALSE	3.82839e-06	-0.126748	0.067582	-2830.07
ENSMUSG00000040035	0.436162	0.788274	0.0210398	0.836646	FALSE	8.30713e-08	0.0210398	0.0270195	-8873.42
ENSMUSG00000027332	0.251601	0.669264	0.0514259	0.301285	FALSE	7.58565e-09	0.0514259	0.0448559	-5125.32
ENSMUSG00000040007	0.188479	0.601449	0.0882568	0.132387	FALSE	2.63272e-09	0.0882568	0.0671108	-2989
ENSMUSG00000039983	0.119079	0.49842	-0.0873872	0.1762	FALSE	0.295916	-0.0873872	0.0560659	0
ENSMUSG00000070730	0.521549	0.832226	-0.0236986	0.42691	FALSE	8.819e-09	-0.0236986	0.0369737	-6235.96
ENSMUSG00000046814	0.659668	0.892658	0.0490023	0.0613928	FALSE	1.71399e-09	0.0490023	0.111275	-1694.91
ENSMUSG00000034278	0.291894	0.702794	-0.0361577	0.1643	FALSE	1.11675	-0.0361577	0.034306	-834.063
ENSMUSG00000068580	0.378347	0.759385	-0.0384707	0.294659	FALSE	1.06871e-08	-0.0384707	0.0436697	-5001.68
ENSMUSG00000027315	0.0215399	0.228475	-0.0458237	1.78675	FALSE	7.84888e-09	-0.0458237	0.0199373	-12465.6
ENSMUSG00000034226	0.488265	0.815377	0.0619697	0.0712644	FALSE	9.48569e-17	0.0619697	0.0894132	0
ENSMUSG00000034216	0.643317	0.886536	-0.0309967	0.124814	FALSE	5.43784e-05	-0.0309967	0.0669381	-2859.41
ENSMUSG00000027313	2.25736e-10	7.50814e-08	0.457356	0.235024	FALSE	4.60196e-09	0.457356	0.0721071	-4176.98
ENSMUSG00000034154	0.595879	0.86825	0.0274807	0.210142	FALSE	0.22322	0.0274807	0.0518174	-1907.88
ENSMUSG00000014077	0.347417	0.739372	0.0333864	0.460987	FALSE	1.52059e-07	0.0333864	0.0355321	-6545.02
ENSMUSG00000085438	0.772199	0.930362	0.0149993	0.222989	FALSE	5.41446e-09	0.0149993	0.0518114	-4224.41
ENSMUSG00000027305	0.296226	0.705994	-0.0429369	0.11359	FALSE	0.881845	-0.0429369	0.0411052	-188.055
ENSMUSG00000027304	0.0252963	0.249364	0.0588228	0.822177	FALSE	0.000787533	0.0588228	0.0262972	-8702.32
ENSMUSG00000034032	0.0943979	0.446711	-0.135048	0.0843813	FALSE	0.0838886	-0.135048	0.0807393	0
ENSMUSG00000033943	0.206765	0.627409	0.0443422	0.512103	FALSE	4.54902e-08	0.0443422	0.0351222	-6935.42
ENSMUSG00000033902	0.728088	0.914606	0.0278872	0.0906018	FALSE	4.28389e-10	0.0278872	0.0802117	-2273.53
ENSMUSG00000027293	0.0766237	0.407953	-0.0946951	0.216903	FALSE	2.12007e-08	-0.0946951	0.0534813	-4156.98
ENSMUSG00000027291	0.112116	0.484516	0.10631	0.128195	FALSE	0.0029345	0.10631	0.0669143	-2887.59
ENSMUSG00000033808	0.553188	0.84818	-0.0366729	0.149155	FALSE	4.25662e-08	-0.0366729	0.0618442	-3220.81
ENSMUSG00000062646	0.840487	0.955151	0.0129336	0.141041	FALSE	1.46588e-08	0.0129336	0.0642598	-3105.62
ENSMUSG00000027288	0.344276	0.737965	-0.0297051	0.592292	FALSE	1.937e-08	-0.0297051	0.031409	-7451.01
ENSMUSG00000027287	0.00896959	0.142549	-0.133168	0.228938	FALSE	6.43443e-08	-0.133168	0.0509597	-4306.91
ENSMUSG00000027286	0.603591	0.87124	0.0380019	0.105612	FALSE	0.00789136	0.0380019	0.073187	-563.444
ENSMUSG00000027285	0.766318	0.927405	-0.0116727	0.126978	FALSE	0.940598	-0.0116727	0.0392763	-481.644
ENSMUSG00000090100	0.00915964	0.144338	0.157075	0.160379	FALSE	0.0264071	0.157075	0.0602737	-3111.35
ENSMUSG00000027272	0.686382	0.900952	0.0204512	0.219878	FALSE	0.0201549	0.0204512	0.0506507	-76.9724
ENSMUSG00000054484	0.471968	0.808593	-0.0497038	0.1167	FALSE	0.0985108	-0.0497038	0.0691021	-1818.97
ENSMUSG00000023572	0.659434	0.892658	-0.0169856	0.382421	FALSE	1.97769e-08	-0.0169856	0.0385428	-5849.43
ENSMUSG00000074890	0.327558	0.725161	-0.0502625	0.221366	FALSE	1.07613e-09	-0.0502625	0.0513384	-4192.14
ENSMUSG00000027259	0.0532411	0.355692	-0.159024	0.0810007	FALSE	0.000519254	-0.159024	0.0822697	-2120.83
ENSMUSG00000050619	0.941829	0.985105	-0.00631442	0.0750507	FALSE	0.0965375	-0.00631442	0.0865332	0
ENSMUSG00000027263	0.525092	0.835072	-0.0436248	0.121433	FALSE	3.36673e-09	-0.0436248	0.0686447	-2813.47
ENSMUSG00000043909	0.189487	0.603126	-0.0640891	0.232995	FALSE	0.283832	-0.0640891	0.0488447	-1307.31
ENSMUSG00000033526	0.14313	0.542343	0.0882714	0.168222	FALSE	8.69346e-09	0.0882714	0.060285	-3526.41
ENSMUSG00000000308	0.881785	0.967918	-0.00776387	0.221501	FALSE	7.02116e-08	-0.00776387	0.0522095	-4230.96
ENSMUSG00000027248	0.0151551	0.190215	0.0284036	8.3973	FALSE	1.10708e-07	0.0284036	0.0116952	-20317.2
ENSMUSG00000074884	0.603473	0.871205	0.00578698	6.11846	FALSE	4.68901e-08	0.00578698	0.0111414	-17744.6
ENSMUSG00000027245	0.0566348	0.362153	0.0581286	0.643543	FALSE	1.62973e-08	0.0581286	0.0304958	-7774.45
ENSMUSG00000048222	0.000176717	0.0111957	0.15407	0.355105	FALSE	1.57652e-08	0.15407	0.0410836	-5618.15
ENSMUSG00000068479	0.316636	0.717209	0.0441571	0.305206	FALSE	5.95543e-09	0.0441571	0.0440956	-5136.42
ENSMUSG00000027238	0.708369	0.909201	-0.0237901	0.154564	FALSE	1.82298e-08	-0.0237901	0.0636017	-3314.45
ENSMUSG00000060227	0.0219908	0.232039	0.0584349	0.887356	FALSE	0.000494559	0.0584349	0.0255115	-9114.95
ENSMUSG00000033411	0.473835	0.809841	0.0334424	0.274645	FALSE	5.17045e-08	0.0334424	0.0466907	-4841.45
ENSMUSG00000027236	0.121995	0.503385	0.0487527	0.62407	FALSE	1.21656e-07	0.0487527	0.0315255	-7670.81
ENSMUSG00000079071	0.0631825	0.37776	0.176691	0.100744	FALSE	8.66726e-09	0.176691	0.0951023	-2378.69
ENSMUSG00000027199	0.533826	0.840068	0.0290613	0.359567	FALSE	6.03916e-09	0.0290613	0.0467091	-5815.95
ENSMUSG00000005802	0.614751	0.875811	-0.025906	0.224611	FALSE	2.48321e-09	-0.025906	0.051472	-4256.09
ENSMUSG00000005804	0.754355	0.924048	-0.0165181	0.201082	FALSE	0.0504034	-0.0165181	0.0527899	-1440.98
ENSMUSG00000005803	0.0595402	0.369611	0.078178	0.364841	FALSE	3.38143e-08	0.078178	0.0414917	-5682.87
ENSMUSG00000027200	0.552702	0.848115	-0.0507077	0.0814064	FALSE	5.25078e-09	-0.0507077	0.0854073	-2120.08
ENSMUSG00000035183	0.717309	0.911884	0.0213849	0.210277	FALSE	1.67217e-08	0.0213849	0.059065	-4127.67
ENSMUSG00000027201	0.59311	0.865773	-0.0210915	0.405409	FALSE	1.90444e-08	-0.0210915	0.0394724	-6131.97
ENSMUSG00000027203	0.0837923	0.42448	0.0456636	0.926978	FALSE	2.16606e-07	0.0456636	0.026409	-9375.22
ENSMUSG00000091337	0.331605	0.730424	0.0192158	1.71819	FALSE	1.84873e-07	0.0192158	0.0197921	-12124
ENSMUSG00000035093	0.511005	0.827878	-0.0372303	0.176471	FALSE	1.71911e-09	-0.0372303	0.0566435	-3604.42
ENSMUSG00000027206	0.00857051	0.138082	0.0889313	0.518053	FALSE	3.43298e-08	0.0889313	0.0338306	-6942.66
ENSMUSG00000027207	0.695692	0.904829	0.0131253	0.521163	FALSE	4.91291e-09	0.0131253	0.0335562	-6940.26
ENSMUSG00000023330	0.0338303	0.287291	0.125674	0.170385	FALSE	2.29442e-09	0.125674	0.0592219	-3535.87
ENSMUSG00000027360	0.0287277	0.264649	0.166602	0.112103	FALSE	1.15688e-08	0.166602	0.0761712	-2663.42
ENSMUSG00000027361	0.745816	0.921782	-0.0176958	0.202569	FALSE	1.11892e-09	-0.0176958	0.0545895	-3931.22
ENSMUSG00000027363	0.185215	0.599915	-0.0516485	0.385396	FALSE	6.54461e-08	-0.0516485	0.0389838	-5884.56
ENSMUSG00000027364	0.00576719	0.112304	-0.101056	0.411494	FALSE	0.000583854	-0.101056	0.0366048	-182.706
ENSMUSG00000027365	0.299449	0.707436	-0.0520082	0.234077	FALSE	3.47221e-08	-0.0520082	0.0501228	-4357.67
ENSMUSG00000027366	0.232707	0.654032	-0.0565842	0.276403	FALSE	3.42414e-08	-0.0565842	0.0474136	-4858.93
ENSMUSG00000001999	0.792779	0.936829	-0.0177907	0.127248	FALSE	3.30423e-08	-0.0177907	0.0677215	-2911.05
ENSMUSG00000044145	0.38874	0.764984	-0.0811683	0.0624746	FALSE	0.0628327	-0.0811683	0.0941731	0
ENSMUSG00000003660	0.138763	0.536845	0.0694247	0.258824	FALSE	0.086955	0.0694247	0.0468954	-1922.58
ENSMUSG00000003662	0.888842	0.970091	-0.00642222	0.265855	FALSE	0.000354791	-0.00642222	0.0459485	-4726.28
ENSMUSG00000034850	0.149588	0.55129	-0.0674906	0.261393	FALSE	4.72277e-10	-0.0674906	0.0468363	-4655.47
ENSMUSG00000027367	0.584373	0.860132	-0.0171784	0.56687	FALSE	0.210286	-0.0171784	0.0314043	-825.339
ENSMUSG00000027371	0.4365	0.788444	0.0382466	0.243002	FALSE	2.17423e-08	0.0382466	0.0491527	-4472.82
ENSMUSG00000079056	0.250191	0.668334	0.120203	0.0586883	FALSE	3.28859e-09	0.120203	0.104534	-1675.63
ENSMUSG00000027374	0.993251	0.998828	0.000266714	0.584314	FALSE	3.52231e-07	0.000266714	0.0315333	-7388.51
ENSMUSG00000027378	0.173195	0.584321	-0.0640311	0.262339	FALSE	7.12005e-08	-0.0640311	0.0470123	-4681.97
ENSMUSG00000051319	0.162678	0.569576	0.0366243	0.878702	FALSE	8.06088e-09	0.0366243	0.0262329	-9057.87
ENSMUSG00000027381	0.933097	0.982829	-0.0054752	0.14902	FALSE	9.30127e-09	-0.0054752	0.0652203	-3265.4
ENSMUSG00000014355	0.191136	0.604637	0.0671653	0.215822	FALSE	0.118608	0.0671653	0.05138	-133.28
ENSMUSG00000014353	0.311863	0.714025	-0.0443664	0.28979	FALSE	0.00795844	-0.0443664	0.0438698	-4888.86
ENSMUSG00000027387	0.253252	0.670419	0.081185	0.122515	FALSE	2.7367e-08	0.081185	0.0710599	-2850.06
ENSMUSG00000074807	0.97478	0.994536	0.00315271	0.057336	FALSE	1.57588e-09	0.00315271	0.0997246	-1643.5
ENSMUSG00000042851	0.363436	0.750163	0.0702096	0.106153	FALSE	1.02708e-09	0.0702096	0.077252	-2569.84
ENSMUSG00000027394	0.22186	0.643778	-0.104673	0.0751859	FALSE	0.128435	-0.104673	0.0856853	-527.108
ENSMUSG00000037938	0.0950219	0.448514	0.0923352	0.187153	FALSE	0.120044	0.0923352	0.0553077	-5.22589
ENSMUSG00000027397	0.320986	0.720487	-0.0640144	0.141988	FALSE	4.44185e-09	-0.0640144	0.0645024	-3112.69
ENSMUSG00000037902	0.352194	0.74376	0.0378196	0.35835	FALSE	2.47688e-08	0.0378196	0.0406512	-5657.44
ENSMUSG00000037885	0.692866	0.903799	-0.0315948	0.091954	FALSE	1.51391e-09	-0.0315948	0.0799931	-2307.06
ENSMUSG00000027404	0.0736616	0.403773	0.0261382	2.64517	FALSE	1.6369	0.0261382	0.0146129	-3008.28
ENSMUSG00000027405	0.956433	0.990177	-0.00145062	0.908857	FALSE	1.69694e-07	-0.00145062	0.0265532	-9285.48
ENSMUSG00000027406	0.736762	0.917688	0.00995567	0.65098	FALSE	0.000365722	0.00995567	0.0296173	-7883.11
ENSMUSG00000037773	0.139432	0.538138	-0.136538	0.064503	FALSE	0.000104718	-0.136538	0.0923861	-1786.63
ENSMUSG00000027411	0.73028	0.915726	-0.0250892	0.105612	FALSE	0.176666	-0.0250892	0.0727744	-595.08
ENSMUSG00000027303	0.415077	0.779175	0.0289334	0.447735	FALSE	0.14738	0.0289334	0.0355015	-1273.46
ENSMUSG00000037740	0.9421	0.985105	-0.00157004	1.20325	FALSE	0.00134533	-0.00157004	0.0216167	-10365.6
ENSMUSG00000068290	0.160504	0.567063	0.0272509	1.63584	FALSE	1.98821e-08	0.0272509	0.0194181	-11737.6
ENSMUSG00000074797	0.724758	0.913497	0.00895223	0.871129	FALSE	0.00895618	0.00895223	0.0254247	0
ENSMUSG00000027309	0.819204	0.946652	-0.00812735	0.469506	FALSE	5.9555e-08	-0.00812735	0.0355575	-6593.78
ENSMUSG00000027312	0.0744683	0.404821	0.102113	0.180933	FALSE	1.07254e-05	0.102113	0.0572468	-3677.2
ENSMUSG00000027327	0.000605244	0.0276306	0.237644	0.127789	FALSE	6.89215e-09	0.237644	0.069299	-2911.89
ENSMUSG00000068267	0.69566	0.904829	0.0150866	0.39094	FALSE	8.76268e-09	0.0150866	0.0385663	-5921.02
ENSMUSG00000068264	0.0379021	0.299645	0.118265	0.174713	FALSE	0.253497	0.118265	0.0569702	-1321.3
ENSMUSG00000037523	0.647887	0.889019	0.0401344	0.0732928	FALSE	0.0807596	0.0401344	0.0878791	0
ENSMUSG00000037514	0.615221	0.875943	0.0204433	0.342799	FALSE	4.24682e-10	0.0204433	0.0406722	-5452.66
ENSMUSG00000027333	0.451893	0.795588	0.065865	0.0788371	FALSE	6.42965e-10	0.065865	0.0875559	-2062.12
ENSMUSG00000086822	0.209172	0.629409	0.12197	0.0636917	FALSE	5.82894e-09	0.12197	0.0971217	-1781.23
ENSMUSG00000079037	0.11469	0.490182	0.0193199	5.10304	FALSE	4.45905e-08	0.0193199	0.0122475	-16997.7
ENSMUSG00000027340	0.150458	0.551387	-0.087505	0.160379	FALSE	3.98272e-09	-0.087505	0.0608554	-3393.64
ENSMUSG00000027341	0.299354	0.707436	0.0378436	0.41812	FALSE	0.0280464	0.0378436	0.0364645	-217.814
ENSMUSG00000027342	0.172978	0.584097	0.0702055	0.248411	FALSE	1.06004e-08	0.0702055	0.0515194	-4543.72
ENSMUSG00000058793	0.702651	0.907851	0.0115275	0.67451	FALSE	3.60349e-09	0.0115275	0.0301969	-7998.58
ENSMUSG00000027346	0.227295	0.649576	0.0531588	0.319946	FALSE	6.82155e-09	0.0531588	0.0440291	-5273.91
ENSMUSG00000044991	0.506159	0.826693	0.0318006	0.261934	FALSE	8.61641e-08	0.0318006	0.0478328	-4687.92
ENSMUSG00000027350	2.50973e-06	0.000338741	0.0560583	14.4467	FALSE	3.58307e-08	0.0560583	0.0119087	-24329.2
ENSMUSG00000037376	0.4004	0.771874	0.0257885	0.715619	FALSE	3.85295e-08	0.0257885	0.0306675	-8300.68
ENSMUSG00000027357	0.0303557	0.272615	-0.104063	0.244895	FALSE	2.08671e-08	-0.104063	0.0480569	-4420.35
ENSMUSG00000034723	0.645277	0.887744	-0.0152464	0.589317	FALSE	1.43114e-08	-0.0152464	0.0331204	-7513.32
ENSMUSG00000051177	0.0619184	0.37495	0.122846	0.141041	FALSE	6.52895e-09	0.122846	0.0658026	-3126.01
ENSMUSG00000039943	0.478657	0.812121	0.0409545	0.183773	FALSE	5.02656e-09	0.0409545	0.0578075	-3731.7
ENSMUSG00000027273	0.653696	0.889779	-0.00784685	2.24503	FALSE	9.28282e-09	-0.00784685	0.0174905	-13413.2
ENSMUSG00000027274	0.875316	0.965398	0.0113513	0.106153	FALSE	0.0705271	0.0113513	0.072343	-3.26894
ENSMUSG00000027281	0.251386	0.669264	0.105897	0.067478	FALSE	0.0597201	0.105897	0.0923264	-40.1148
ENSMUSG00000062098	0.646468	0.887913	-0.0339124	0.106964	FALSE	4.99639e-09	-0.0339124	0.0739356	-2575.38
ENSMUSG00000039033	0.962436	0.991459	0.00257726	0.187289	FALSE	0.0218224	0.00257726	0.0547223	-102.749
ENSMUSG00000045624	0.00652691	0.118721	0.089926	0.52211	FALSE	0.0276186	0.089926	0.0330602	-29.0905
ENSMUSG00000027384	0.1133	0.487148	0.0991837	0.149561	FALSE	3.25316e-06	0.0991837	0.0626344	-3224.44
ENSMUSG00000068205	0.276462	0.688622	-0.0314863	0.866261	FALSE	9.34905e-09	-0.0314863	0.0289315	-9247.21
ENSMUSG00000038844	0.615408	0.875943	0.0449969	0.0705882	FALSE	0.0943251	0.0449969	0.0895694	-1277.81
ENSMUSG00000008333	0.498693	0.82186	-0.0221506	0.579851	FALSE	1.73955e-07	-0.0221506	0.0327407	-7404.67
ENSMUSG00000086171	0.393016	0.767463	-0.027091	0.621231	FALSE	5.71299e-09	-0.027091	0.0317166	-7738.24
ENSMUSG00000027419	3.41903e-05	0.00306167	0.0306044	29.2819	FALSE	4.52751e-07	0.0306044	0.00738596	-26350.4
ENSMUSG00000027422	0.531556	0.839041	-0.01016	2.9309	FALSE	6.76569e-08	-0.01016	0.0162396	-14778.9
ENSMUSG00000027423	0.119724	0.499351	0.0446451	0.688438	FALSE	0.132114	0.0446451	0.0286935	-7616.64
ENSMUSG00000037279	0.645259	0.887744	0.020236	0.535903	FALSE	1.00999e-09	0.020236	0.043957	-7238.66
ENSMUSG00000027425	0.0569562	0.362153	-0.0862572	0.179851	FALSE	0.26848	-0.0862572	0.0453116	0
ENSMUSG00000027427	0.152578	0.554419	-0.080585	0.183908	FALSE	2.10185e-08	-0.080585	0.0563341	-3728.77
ENSMUSG00000027429	0.250338	0.668334	-0.0282568	1.06788	FALSE	7.59914e-09	-0.0282568	0.0245812	-10006.3
ENSMUSG00000074754	0.534468	0.840173	-0.0191279	0.589723	FALSE	0.0432559	-0.0191279	0.0307918	-6966.89
ENSMUSG00000027430	0.333874	0.731789	-0.0374802	0.374848	FALSE	6.90785e-09	-0.0374802	0.0387858	-5775.41
ENSMUSG00000002728	0.00267481	0.0721093	-0.0530753	2.47275	FALSE	1.20861e-07	-0.0530753	0.0176751	-14039
ENSMUSG00000001767	0.940716	0.985105	-0.00398368	0.20027	FALSE	5.81899e-10	-0.00398368	0.0535656	-3926.75
ENSMUSG00000068154	0.0392415	0.306591	0.045474	1.54564	FALSE	1.55904e-08	0.045474	0.0220571	-11944.9
ENSMUSG00000037110	0.766717	0.92745	-0.0198988	0.127113	FALSE	0.000304662	-0.0198988	0.0670734	-2882.89
ENSMUSG00000074749	0.130578	0.522593	-0.0765209	0.216227	FALSE	0.210881	-0.0765209	0.0506149	-914.88
ENSMUSG00000027433	0.00859062	0.138082	0.104388	0.390264	FALSE	5.73313e-08	0.104388	0.0397223	-5938.31
ENSMUSG00000027434	0.760345	0.92527	0.00839192	0.834077	FALSE	1.2075e-07	0.00839192	0.0275119	-8965.05
ENSMUSG00000053545	0.463835	0.804413	0.0729288	0.062069	FALSE	1.98088e-09	0.0729288	0.0995552	-1739.14
ENSMUSG00000037025	0.40184	0.772571	0.025581	0.714807	FALSE	7.06967e-08	0.025581	0.0305139	-8323.83
ENSMUSG00000036992	0.152334	0.554176	0.0550246	0.384855	FALSE	4.67542e-07	0.0550246	0.0384429	-5812.35
ENSMUSG00000027439	0.158312	0.563212	0.0901303	0.14902	FALSE	4.93408e-09	0.0901303	0.0638872	-3222.14
ENSMUSG00000027438	0.0926301	0.442518	-0.129786	0.101285	FALSE	1.95978e-09	-0.129786	0.077176	-2486.72
ENSMUSG00000027447	0.00492322	0.10492	0.0263817	12.6018	FALSE	4.1038e-07	0.0263817	0.00938178	-21788
ENSMUSG00000068134	0.0729192	0.402308	0.114652	0.140636	FALSE	0.0344135	0.114652	0.0639322	-2672.78
ENSMUSG00000068130	0.678686	0.899218	0.0421153	0.0559838	FALSE	1.28225e-06	0.0421153	0.101665	-1602.11
ENSMUSG00000033096	0.673306	0.897452	-0.0170489	0.351589	FALSE	4.36633e-09	-0.0170489	0.0404371	-5584.8
ENSMUSG00000032046	0.761512	0.925723	-0.0126998	0.314537	FALSE	0.0281201	-0.0126998	0.0418452	-695.988
ENSMUSG00000027455	0.357602	0.747554	0.0236906	0.849087	FALSE	0.917338	0.0236906	0.0257522	-2702.79
ENSMUSG00000087433	0.963043	0.991459	0.00329547	0.111156	FALSE	0.0454758	0.00329547	0.0711229	-121.919
ENSMUSG00000032966	0.840042	0.954998	-0.00227614	5.85504	FALSE	8.77209e-08	-0.00227614	0.011277	-17440.1
ENSMUSG00000027456	0.211433	0.633501	-0.0818871	0.248952	FALSE	1.1766e-08	-0.0818871	0.0655288	-4421.9
ENSMUSG00000027457	0.732877	0.916575	-0.0165997	0.255984	FALSE	4.27933e-09	-0.0165997	0.0486367	-4616.85
ENSMUSG00000032869	0.481833	0.813361	-0.0246248	0.484652	FALSE	8.02378e-09	-0.0246248	0.0350105	-6700.62
ENSMUSG00000032852	0.381823	0.761113	0.0514359	0.189317	FALSE	1.2635e-08	0.0514359	0.0588146	-3803.67
ENSMUSG00000027459	0.00237938	0.0671489	0.13293	0.336308	FALSE	4.69218e-08	0.13293	0.0437518	-5480.71
ENSMUSG00000032802	0.0282946	0.264035	0.0568656	1.35713	FALSE	4.56539e-08	0.0568656	0.0259284	-11564.5
ENSMUSG00000074698	0.751643	0.923956	-0.0106501	0.5286	FALSE	1.65895e-07	-0.0106501	0.0336524	-7027.68
ENSMUSG00000027465	0.0944942	0.44694	-0.0644612	0.390264	FALSE	7.2772e-08	-0.0644612	0.0385499	-5926.44
ENSMUSG00000027466	0.923056	0.97893	0.00357174	0.411359	FALSE	0.163994	0.00357174	0.0369802	-12.463
ENSMUSG00000032715	5.83247e-06	0.000705426	0.335063	0.164841	FALSE	1.81639e-10	0.335063	0.0739266	-3418.01
ENSMUSG00000051817	0.518603	0.831489	-0.04409	0.12238	FALSE	0.000112616	-0.04409	0.0683036	-2826.36
ENSMUSG00000074682	0.967531	0.992468	0.00205309	0.229885	FALSE	1.20767e-09	0.00205309	0.0504378	-4339.4
ENSMUSG00000019188	0.363851	0.750163	-0.0167695	2.09277	FALSE	4.95312e-07	-0.0167695	0.0184676	-13120.6
ENSMUSG00000042814	0.0841568	0.42448	0.10456	0.168222	FALSE	4.07173e-08	0.10456	0.0605423	-3524.2
ENSMUSG00000007659	0.108798	0.479498	0.070533	0.294659	FALSE	0.35442	0.070533	0.0439836	-1289.3
ENSMUSG00000027472	0.717188	0.911884	-0.00816123	1.39162	FALSE	1.22321e-07	-0.00816123	0.0225312	-11264.7
ENSMUSG00000068040	0.575975	0.855654	-0.0234139	0.336444	FALSE	3.68987e-08	-0.0234139	0.0418649	-5444.77
ENSMUSG00000051413	0.849397	0.958028	-0.0135678	0.11332	FALSE	6.10868e-09	-0.0135678	0.0714519	-2683.94
ENSMUSG00000046020	0.441348	0.791379	-0.0673822	0.0753212	FALSE	7.58816e-09	-0.0673822	0.0875185	-1992.23
ENSMUSG00000027475	0.26578	0.679284	0.0564026	0.221636	FALSE	0.0613804	0.0564026	0.0506838	-1656.71
ENSMUSG00000042548	0.50856	0.826999	0.0565676	0.0804598	FALSE	4.39703e-09	0.0565676	0.0855683	-2106.37
ENSMUSG00000061411	0.99088	0.998588	0.000980042	0.0797836	FALSE	1.18148e-09	0.000980042	0.0857374	-2078.66
ENSMUSG00000056941	0.0245905	0.246242	-0.0526771	1.1428	FALSE	4.35794e-09	-0.0526771	0.0234352	-10233.4
ENSMUSG00000079000	0.577797	0.85649	0.0424459	0.103043	FALSE	3.46324e-09	0.0424459	0.0762586	-2487.45
ENSMUSG00000027478	0.699707	0.906551	-0.0296883	0.102231	FALSE	6.47808e-09	-0.0296883	0.0769693	-2507.52
ENSMUSG00000027479	0.727793	0.914577	0.0077818	1.12346	FALSE	0.0262324	0.0077818	0.0223574	-44.131
ENSMUSG00000027487	0.00096629	0.0364334	0.283831	0.0849222	FALSE	1.47706e-10	0.283831	0.086005	-2178.37
ENSMUSG00000038533	0.00771584	0.130978	-0.15352	0.165382	FALSE	0.0565697	-0.15352	0.0576221	-34.972
ENSMUSG00000027490	0.754259	0.924048	-0.0258322	0.0916836	FALSE	1.13947e-09	-0.0258322	0.0825234	-2284.08
ENSMUSG00000000876	0.804366	0.941945	0.018064	0.105882	FALSE	0.0749538	0.018064	0.0729265	-103.481
ENSMUSG00000038467	0.367976	0.753997	-0.0132627	3.19567	FALSE	9.1499e-09	-0.0132627	0.014732	-14831.9
ENSMUSG00000027593	0.106898	0.476988	0.037306	1.11454	FALSE	2.14268e-07	0.037306	0.0231385	-10043.6
ENSMUSG00000027598	0.638599	0.884499	0.0188664	0.357539	FALSE	5.04569e-08	0.0188664	0.0401705	-5625.53
ENSMUSG00000047459	2.23247e-05	0.00221181	-0.069739	2.22394	FALSE	1.23665e-06	-0.069739	0.0164468	-12972.4
ENSMUSG00000027602	0.0747715	0.404821	-0.0287307	2.92806	FALSE	6.77322e-07	-0.0287307	0.016124	-14773.1
ENSMUSG00000038383	0.0359788	0.293664	-0.109513	0.202434	FALSE	0.34025	-0.109513	0.0522197	-530.637
ENSMUSG00000038375	0.000831546	0.0336704	0.0646275	1.8503	FALSE	1.21944e-08	0.0646275	0.0193375	-12531.7
ENSMUSG00000038369	0.748972	0.923619	-0.0145274	0.27167	FALSE	0.027348	-0.0145274	0.0453987	-886.138
ENSMUSG00000027603	0.297687	0.706875	-0.0626811	0.165652	FALSE	7.14772e-09	-0.0626811	0.0601889	-3470.29
ENSMUSG00000027605	0.0163733	0.198289	-0.174121	0.106423	FALSE	0.000123862	-0.174121	0.0725357	-2567.82
ENSMUSG00000027610	0.057116	0.362222	-0.0736118	0.127789	FALSE	0.800202	-0.0736118	0.0386937	-645.366
ENSMUSG00000038324	0.708123	0.909201	-0.0124756	0.532252	FALSE	6.26821e-09	-0.0124756	0.0333234	-7053.25
ENSMUSG00000038312	0.00160614	0.051226	0.0741074	1.25179	FALSE	3.95582e-07	0.0741074	0.0234905	-10806.7
ENSMUSG00000027612	0.506413	0.826693	0.0656313	0.0601758	FALSE	2.0965e-09	0.0656313	0.0987779	-1689.29
ENSMUSG00000074649	0.065187	0.382356	0.0572098	0.589723	FALSE	0.885037	0.0572098	0.0310253	-955.668
ENSMUSG00000005882	0.214573	0.636628	-0.0607985	0.231778	FALSE	0.278705	-0.0607985	0.0489881	-1151.78
ENSMUSG00000005881	0.00586998	0.112402	0.0511614	1.78702	FALSE	4.72644e-08	0.0511614	0.0185707	-12105.9
ENSMUSG00000089824	0.280701	0.694149	0.0622122	0.17336	FALSE	3.02596e-10	0.0622122	0.0576708	-3575.23
ENSMUSG00000027618	0.0507922	0.349479	0.0807836	0.347397	FALSE	2.16504e-09	0.0807836	0.041359	-5536.01
ENSMUSG00000067847	0.028168	0.263382	-0.0357473	2.42515	FALSE	1.04185e-08	-0.0357473	0.0162862	-13510
ENSMUSG00000027620	0.0151806	0.190278	0.0262237	6.29926	FALSE	1.2912e-08	0.0262237	0.0108004	-17694.2
ENSMUSG00000038116	0.805992	0.941971	-0.00862313	0.454902	FALSE	0.373115	-0.00862313	0.0351106	-3420.49
ENSMUSG00000046229	8.13264e-05	0.00606588	0.0572237	3.25017	FALSE	2.09703e-08	0.0572237	0.0145221	-14881.2
ENSMUSG00000102869	0.457258	0.799958	-0.017853	1.07573	FALSE	2.36258e-07	-0.017853	0.0240163	-9956.62
ENSMUSG00000027624	0.310325	0.712922	-0.067053	0.127248	FALSE	0.125469	-0.067053	0.066092	-1632.37
ENSMUSG00000027628	0.827909	0.950483	0.0101827	0.256795	FALSE	0.0778182	0.0101827	0.046842	-3.9894
ENSMUSG00000061689	0.816713	0.946026	0.00752254	0.586883	FALSE	2.74155e-09	0.00752254	0.0324563	-7491.69
ENSMUSG00000027637	0.945837	0.985727	-0.00160586	1.00419	FALSE	0.0157484	-0.00160586	0.0236381	-9316.72
ENSMUSG00000027634	0.400637	0.772041	0.0238364	0.705747	FALSE	0.000164415	0.0238364	0.0283603	-8196.23
ENSMUSG00000055485	0.147926	0.549356	0.120961	0.0824882	FALSE	0.152198	0.120961	0.0836003	-511.045
ENSMUSG00000027639	0.158751	0.563679	0.0845016	0.184043	FALSE	2.47263e-09	0.0845016	0.0599607	-3739.99
ENSMUSG00000027642	0.0391005	0.30626	0.0292554	4.11373	FALSE	6.21512e-07	0.0292554	0.0141801	-16370.1
ENSMUSG00000063019	0.00818387	0.135222	0.0700632	0.811224	FALSE	0.0334336	0.0700632	0.0264951	-4.64354
ENSMUSG00000027646	0.0950679	0.448514	0.118815	0.113861	FALSE	0.18341	0.118815	0.071179	-1173.39
ENSMUSG00000067787	0.95657	0.990177	0.00172332	0.619743	FALSE	5.82086e-09	0.00172332	0.0316451	-7733.36
ENSMUSG00000067786	0.724622	0.913497	0.0175339	3.01095	FALSE	5.95385e-09	0.0175339	0.0497714	-14271
ENSMUSG00000027649	0.703177	0.907992	0.0128664	0.530223	FALSE	1.7238e-07	0.0128664	0.0337668	-7043.94
ENSMUSG00000037843	0.124035	0.508422	-0.03639	1.28749	FALSE	8.43558e-09	-0.03639	0.0236597	-10924.5
ENSMUSG00000027650	0.983912	0.996972	0.0016478	0.0843813	FALSE	2.30537e-05	0.0016478	0.0817149	-2153.13
ENSMUSG00000027651	0.807984	0.942031	0.0089647	0.413793	FALSE	0.319252	0.0089647	0.0368875	0
ENSMUSG00000044349	1.42958e-10	4.931e-08	0.766986	0.236241	FALSE	1.14988e-08	0.766986	0.119604	-3131.47
ENSMUSG00000027652	0.653663	0.889779	-0.0249181	0.181474	FALSE	0.0347172	-0.0249181	0.0555364	-1681.92
ENSMUSG00000037761	0.948413	0.986329	0.0053987	0.0807302	FALSE	2.59264e-06	0.0053987	0.083443	-2103.55
ENSMUSG00000074622	0.187928	0.600814	0.0622929	0.936173	FALSE	1.80641e-08	0.0622929	0.0473086	-9351.02
ENSMUSG00000070544	0.0555827	0.360475	0.0341936	2.1313	FALSE	1.09691e-08	0.0341936	0.0178623	-13120.3
ENSMUSG00000016933	0.158135	0.563212	-0.126134	0.0712644	FALSE	1.54775e-08	-0.126134	0.0893701	-1911.05
ENSMUSG00000035877	0.27358	0.686698	0.0737082	0.125625	FALSE	0.142301	0.0737082	0.0673223	-1713.29
ENSMUSG00000057133	0.218113	0.639236	0.0467226	0.452197	FALSE	2.30113e-08	0.0467226	0.0379377	-6528.07
ENSMUSG00000053141	0.779847	0.932874	-0.0129069	0.276809	FALSE	2.84298e-08	-0.0129069	0.0461756	-4855.36
ENSMUSG00000016921	0.00216078	0.0638838	0.0513703	2.01947	FALSE	1.84658	0.0513703	0.0167483	-1266.43
ENSMUSG00000017868	0.246764	0.665174	0.0642599	0.210277	FALSE	1.58491e-09	0.0642599	0.0554803	-4097.73
ENSMUSG00000017858	0.98685	0.997815	0.000711369	0.30142	FALSE	0.496306	0.000711369	0.0431593	-620.293
ENSMUSG00000035399	0.0337156	0.287089	-0.0665454	0.583908	FALSE	1.18997e-09	-0.0665454	0.0313383	-7404.4
ENSMUSG00000099632	0.106046	0.474773	0.0518937	0.619337	FALSE	2.13312e-07	0.0518937	0.032108	-7709.78
ENSMUSG00000017943	0.697833	0.906038	0.0107851	0.78215	FALSE	1.97241e-07	0.0107851	0.0277789	-8596.29
ENSMUSG00000048486	0.0667934	0.38703	0.0608571	0.582421	FALSE	3.8741e-08	0.0608571	0.0331997	-7469.25
ENSMUSG00000017950	0.0125793	0.171515	0.139078	0.195402	FALSE	1.03725e-09	0.139078	0.0557325	-3887.44
ENSMUSG00000017679	0.327889	0.725291	-0.0699742	0.111968	FALSE	2.98794e-10	-0.0699742	0.0715209	-2642.58
ENSMUSG00000017707	0.608181	0.873399	0.0185966	0.451657	FALSE	1.5817e-07	0.0185966	0.0362739	-6435.85
ENSMUSG00000035268	0.000573513	0.0268576	0.0928013	0.807708	FALSE	4.8799e-08	0.0928013	0.026947	-8659.45
ENSMUSG00000018326	0.716219	0.911796	-0.00765075	1.37268	FALSE	1.49949e-07	-0.00765075	0.0210465	-10967.5
ENSMUSG00000054582	0.0447609	0.326872	0.17931	0.0808654	FALSE	1.78432e-09	0.17931	0.0893468	-2099.62
ENSMUSG00000018322	0.360916	0.748498	0.0334708	0.421636	FALSE	1.13008	0.0334708	0.0366353	0
ENSMUSG00000018209	0.650846	0.889779	0.0278036	0.153482	FALSE	6.73585e-06	0.0278036	0.0614326	-3280.82
ENSMUSG00000017009	0.217155	0.638367	-0.036414	1.08452	FALSE	9.25189e-09	-0.036414	0.0295059	-10452.6
ENSMUSG00000045503	0.274553	0.687123	0.0168264	2.37877	FALSE	0.003651	0.0168264	0.0153997	-13407.5
ENSMUSG00000017721	0.403933	0.774038	-0.0272355	0.54618	FALSE	3.33871e-08	-0.0272355	0.0326323	-7152.41
ENSMUSG00000017299	0.924556	0.979248	-0.00317136	0.529682	FALSE	4.26835e-08	-0.00317136	0.0334897	-6999.49
ENSMUSG00000050373	0.637809	0.884499	-0.0206616	0.28357	FALSE	0.0298636	-0.0206616	0.0438893	-56.7779
ENSMUSG00000017307	0.861488	0.96192	-0.00784526	0.291278	FALSE	4.42858e-09	-0.00784526	0.0449636	-4994.31
ENSMUSG00000017764	0.655617	0.890747	0.0290529	0.133198	FALSE	0.00182495	0.0290529	0.0651452	-2972.71
ENSMUSG00000017760	0.469992	0.808168	0.0282212	0.383367	FALSE	1.56068e-07	0.0282212	0.039061	-5893.88
ENSMUSG00000039849	0.369182	0.754593	0.0208844	1.09777	FALSE	6.39096e-07	0.0208844	0.0232563	-9944.12
ENSMUSG00000039834	0.652744	0.889779	0.0338912	0.0995267	FALSE	0.0116932	0.0338912	0.0753218	-268.918
ENSMUSG00000085436	0.808602	0.942261	0.0223703	0.066261	FALSE	0.0879265	0.0223703	0.0923517	-1256.17
ENSMUSG00000039804	0.254466	0.670487	0.0613176	0.202975	FALSE	1.37475e-08	0.0613176	0.0538077	-3971.51
ENSMUSG00000053166	0.349331	0.740905	-0.0646572	0.125085	FALSE	1.12216e-08	-0.0646572	0.0690865	-2884.05
ENSMUSG00000017664	0.470245	0.808315	0.0322548	0.283435	FALSE	0.060764	0.0322548	0.0446693	-5.00156
ENSMUSG00000017670	0.280657	0.694149	0.0820543	0.0988506	FALSE	1.07889e-05	0.0820543	0.0760575	-2414.21
ENSMUSG00000017667	0.589943	0.863995	0.04463	0.0562542	FALSE	0.111921	0.04463	0.082814	-1086.76
ENSMUSG00000039725	0.98858	0.998487	-0.000711749	0.234753	FALSE	3.36161e-09	-0.000711749	0.0497266	-4379.78
ENSMUSG00000039671	0.377808	0.758957	0.0252255	0.789858	FALSE	2.89936e-08	0.0252255	0.0286022	-8696.44
ENSMUSG00000027678	0.752953	0.923956	-0.017261	0.210818	FALSE	2.84765e-08	-0.017261	0.0548406	-4078.46
ENSMUSG00000042854	0.0559122	0.360992	0.0875382	0.282082	FALSE	2.81032e-08	0.0875382	0.0457903	-4891.92
ENSMUSG00000074582	0.622519	0.879878	0.0247492	0.230967	FALSE	1.5212e-08	0.0247492	0.0502744	-4318.04
ENSMUSG00000002718	0.31448	0.714854	0.0496013	0.233266	FALSE	0.0502122	0.0496013	0.0493121	-1498.23
ENSMUSG00000039536	0.297304	0.706866	0.0435906	0.323597	FALSE	0.425304	0.0435906	0.0418243	-914.469
ENSMUSG00000017999	0.574378	0.855542	0.0239145	0.311291	FALSE	0.382992	0.0239145	0.0425817	-1374.62
ENSMUSG00000039501	0.138982	0.536845	-0.0498075	0.6357	FALSE	1.2836e-08	-0.0498075	0.0336629	-7920.14
ENSMUSG00000050556	0.143219	0.542343	0.0631257	0.330494	FALSE	1.59029e-08	0.0631257	0.0431213	-5420.31
ENSMUSG00000017929	0.543795	0.843438	0.0256639	0.331305	FALSE	1.60266e-08	0.0256639	0.0422741	-5375.14
ENSMUSG00000039463	0.461314	0.802329	0.0379127	0.221907	FALSE	8.25721e-09	0.0379127	0.0514639	-4232.52
ENSMUSG00000047030	0.0568946	0.362153	0.14797	0.0962813	FALSE	3.53861e-07	0.14797	0.0777106	-2386.22
ENSMUSG00000006418	0.0770631	0.408289	0.0516078	0.77593	FALSE	1.06085e-08	0.0516078	0.0291902	-8650.42
ENSMUSG00000078923	0.771461	0.930168	-0.024725	0.0801893	FALSE	1.71639e-10	-0.024725	0.0851225	-2086.77
ENSMUSG00000090213	0.286012	0.698179	-0.0617932	0.165788	FALSE	0.0520722	-0.0617932	0.0579178	-28.3933
ENSMUSG00000027540	0.442207	0.791722	0.0160476	1.73536	FALSE	1.20056e-08	0.0160476	0.0208825	-12384.5
ENSMUSG00000044641	0.131086	0.52395	0.145911	0.0642326	FALSE	6.6995e-09	0.145911	0.0966401	-1788.03
ENSMUSG00000078919	0.410692	0.776618	0.0242246	0.690872	FALSE	1.28071e-07	0.0242246	0.0294461	-8072.45
ENSMUSG00000074576	0.803084	0.941007	0.0129502	0.20879	FALSE	0.119244	0.0129502	0.0519343	-131.436
ENSMUSG00000027544	0.156995	0.561049	0.0699606	0.245436	FALSE	1.98251e-09	0.0699606	0.0494333	-4482.61
ENSMUSG00000027546	0.0295312	0.268055	0.0863064	0.368898	FALSE	1.05916e-05	0.0863064	0.039657	-5722.48
ENSMUSG00000027551	0.751971	0.923956	0.0164942	0.218256	FALSE	8.89094e-09	0.0164942	0.05219	-4165.6
ENSMUSG00000047907	0.00635053	0.11663	0.0841142	0.852197	FALSE	3.74215e-09	0.0841142	0.0308211	-9266.17
ENSMUSG00000052033	0.0286653	0.264649	0.0475297	1.31616	FALSE	4.00023e-08	0.0475297	0.0217223	-10780.5
ENSMUSG00000027560	0.0433882	0.322906	-0.189004	0.0689655	FALSE	5.20752e-09	-0.189004	0.0935683	-1871.83
ENSMUSG00000027495	0.0861098	0.428845	-0.05794	0.592968	FALSE	6.04745e-09	-0.05794	0.0337589	-7540.84
ENSMUSG00000027498	0.116143	0.49345	0.0772735	0.236511	FALSE	0.000411607	0.0772735	0.0491821	-4352.26
ENSMUSG00000027502	0.730769	0.916121	0.0105541	0.598783	FALSE	6.13265e-05	0.0105541	0.0306714	-7454.87
ENSMUSG00000027509	0.773839	0.930456	-0.00879221	0.597701	FALSE	0.299926	-0.00879221	0.0305968	-1588.1
ENSMUSG00000038400	0.522051	0.832226	-0.030619	0.291278	FALSE	6.90052e-09	-0.030619	0.0478282	-5017.57
ENSMUSG00000027519	0.379369	0.759421	0.0205608	1.02718	FALSE	0.938297	0.0205608	0.0233896	-735.364
ENSMUSG00000054455	0.891716	0.970951	-0.00236616	2.24895	FALSE	1.57361e-08	-0.00236616	0.0173811	-13344.7
ENSMUSG00000027522	0.765477	0.927156	-0.0137182	0.398242	FALSE	7.00051e-08	-0.0137182	0.0459886	-6129.39
ENSMUSG00000039263	0.0168131	0.201002	0.0606087	1.1378	FALSE	4.15381e-08	0.0606087	0.0253511	-10405.6
ENSMUSG00000027523	0.858184	0.961418	0.00155553	18.1323	FALSE	3.86688e-08	0.00155553	0.0087054	-23936.5
ENSMUSG00000090625	0.263948	0.678276	0.0585364	0.0732928	FALSE	0.544079	0.0585364	0.0524	-495.684
ENSMUSG00000016253	0.940912	0.985105	-0.00367752	0.228127	FALSE	0.0088864	-0.00367752	0.0496134	-4188.34
ENSMUSG00000016256	0.0264629	0.255026	0.0796191	0.710615	FALSE	3.34706e-08	0.0796191	0.035875	-8489.95
ENSMUSG00000016252	0.0079316	0.133334	0.0283621	6.57241	FALSE	2.56351e-08	0.0283621	0.0106826	-17948.1
ENSMUSG00000016257	0.927716	0.980686	0.00288651	0.594185	FALSE	1.81483e-09	0.00288651	0.0318181	-7502.36
ENSMUSG00000078887	0.782464	0.932874	0.0133325	0.0838404	FALSE	0.62278	0.0133325	0.0482872	-342.991
ENSMUSG00000078878	0.410975	0.776618	0.066771	0.0861393	FALSE	0.00823064	0.066771	0.0812123	-266.222
ENSMUSG00000074527	0.50693	0.826721	-0.0653032	0.057336	FALSE	0.0154551	-0.0653032	0.0984036	-329.52
ENSMUSG00000078867	0.17692	0.589502	0.126269	0.0673428	FALSE	5.70276e-09	0.126269	0.0935118	-1842.92
ENSMUSG00000078861	0.452714	0.796097	0.0576636	0.100473	FALSE	1.0012e-08	0.0576636	0.0767929	-2468.71
ENSMUSG00000027525	0.101728	0.46443	0.139508	0.0943881	FALSE	2.63127e-09	0.139508	0.0852461	-2362.18
ENSMUSG00000039117	0.351571	0.74295	0.0784149	0.0841109	FALSE	1.32587e-08	0.0784149	0.0841771	-2182.11
ENSMUSG00000039108	0.010316	0.154506	-0.134758	0.199324	FALSE	0.0710008	-0.134758	0.0525362	-1715.74
ENSMUSG00000027566	0.0988168	0.458089	0.0197205	5.12914	FALSE	1.95065e-08	0.0197205	0.0119473	-16840
ENSMUSG00000039069	0.621267	0.879081	-0.0252529	0.214469	FALSE	0.000442833	-0.0252529	0.0511136	-4087.59
ENSMUSG00000039050	0.759696	0.925134	-0.0120582	0.360784	FALSE	0.384688	-0.0120582	0.0394215	-2417.69
ENSMUSG00000039041	0.000848155	0.0339395	0.0690005	1.32765	FALSE	0.711632	0.0690005	0.02068	-122.601
ENSMUSG00000038990	0.521048	0.832226	-0.0314105	0.0797836	FALSE	0.59245	-0.0314105	0.0489465	-327.003
ENSMUSG00000027569	0.451863	0.795588	0.0355717	0.253009	FALSE	1.89104e-05	0.0355717	0.0472831	-106.674
ENSMUSG00000049401	0.107406	0.477003	-0.0378226	1.25477	FALSE	2.24099e-07	-0.0378226	0.0234929	-10847.4
ENSMUSG00000038914	0.905328	0.974979	-0.00486462	0.335903	FALSE	0.00043791	-0.00486462	0.0409018	-5427.14
ENSMUSG00000027573	0.996662	0.999698	0.000132123	0.595808	FALSE	3.90467e-08	0.000132123	0.0315847	-7499.08
ENSMUSG00000023393	0.199293	0.616066	-0.11755	0.0657201	FALSE	0.00865211	-0.11755	0.0915806	-1720.53
ENSMUSG00000038848	0.0759029	0.406966	0.0610208	0.480189	FALSE	0.56798	0.0610208	0.0343785	-1920.23
ENSMUSG00000027575	0.232846	0.654032	-0.036979	0.621366	FALSE	4.8023e-09	-0.036979	0.0309951	-7689.82
ENSMUSG00000016344	0.75683	0.924048	-0.00877344	0.78188	FALSE	5.09823e-09	-0.00877344	0.0283337	-8650.37
ENSMUSG00000027580	0.994066	0.998959	0.000411318	0.206897	FALSE	1.15758e-09	0.000411318	0.0553047	-4000.91
ENSMUSG00000038705	0.172095	0.583019	-0.106084	0.0938472	FALSE	1.95678e-09	-0.106084	0.0776888	-2341.25
ENSMUSG00000027581	0.188835	0.602061	-0.0927718	0.124814	FALSE	1.31029e-09	-0.0927718	0.0706008	-2860.34
ENSMUSG00000038671	0.955943	0.990177	0.00187063	0.505882	FALSE	1.76513e-09	0.00187063	0.03386	-6834.79
ENSMUSG00000027582	0.253515	0.670466	0.0674042	0.163624	FALSE	0.190509	0.0674042	0.0590305	0
ENSMUSG00000000827	0.0108755	0.159501	-0.0615529	1.14023	FALSE	1.23484e-07	-0.0615529	0.0241699	-10286.1
ENSMUSG00000000826	0.930365	0.981767	0.00214913	1.02772	FALSE	4.23767e-09	0.00214913	0.0245935	-9793.75
ENSMUSG00000089917	0.246771	0.665174	-0.0485061	0.329006	FALSE	2.39182e-08	-0.0485061	0.0418795	-5364.85
ENSMUSG00000000823	0.746998	0.922406	0.0197199	0.151048	FALSE	0.16742	0.0197199	0.0611278	-1639.62
ENSMUSG00000002455	0.606907	0.872511	0.0216371	0.326572	FALSE	0.000173407	0.0216371	0.0420551	-5372.8
ENSMUSG00000038605	0.719865	0.912166	-0.0161043	0.285598	FALSE	1.35483e-08	-0.0161043	0.0449038	-4943.53
ENSMUSG00000010505	0.0332512	0.28528	0.13304	0.156322	FALSE	2.2797e-08	0.13304	0.0624882	-3359.82
ENSMUSG00000027589	0.359765	0.748494	0.053775	0.164571	FALSE	0.278916	0.053775	0.0587183	-1411.01
ENSMUSG00000038628	0.768842	0.928814	-0.00899498	0.627857	FALSE	1.12292e-08	-0.00899498	0.0306067	-7661.1
ENSMUSG00000073295	0.863944	0.962207	0.0142825	0.0873563	FALSE	3.00426e-09	0.0142825	0.0833501	-2218.52
ENSMUSG00000073293	0.159777	0.565378	-0.134708	0.0616633	FALSE	1.75605e-10	-0.134708	0.0958215	-1719.02
ENSMUSG00000004317	0.68399	0.900538	0.0283911	0.129006	FALSE	1.23576e-09	0.0283911	0.0697526	-2940.71
ENSMUSG00000039556	0.596971	0.868729	-0.0553519	0.0517918	FALSE	2.91113e-09	-0.0553519	0.104682	-1506.85
ENSMUSG00000031143	0.333175	0.731158	0.0820133	0.081812	FALSE	1.09931e-08	0.0820133	0.0847474	-2119.73
ENSMUSG00000031144	0.0372814	0.298283	-0.0560066	0.867343	FALSE	2.17108e-07	-0.0560066	0.0268917	-9079.93
ENSMUSG00000031146	0.610738	0.874058	-0.0186574	0.490467	FALSE	5.09222e-08	-0.0186574	0.0366535	-6836.42
ENSMUSG00000031148	0.655503	0.890747	-0.0354239	0.0903313	FALSE	1.08959e-10	-0.0354239	0.0794024	-2276.22
ENSMUSG00000039382	0.957049	0.990177	-0.00343265	0.140771	FALSE	6.09633e-09	-0.00343265	0.0637357	-3110.07
ENSMUSG00000031149	0.565607	0.851382	0.0504115	0.0754564	FALSE	2.0769e-08	0.0504115	0.0877435	-2005.23
ENSMUSG00000000134	0.841823	0.955852	0.008117	0.351859	FALSE	0.000392328	0.008117	0.040674	-5608.4
ENSMUSG00000031153	0.418329	0.780966	-0.0277637	0.506558	FALSE	6.58613e-08	-0.0277637	0.0343048	-6872.11
ENSMUSG00000031154	0.0915104	0.439714	0.0678751	0.371197	FALSE	1.07967e-08	0.0678751	0.0402227	-5754.95
ENSMUSG00000031155	0.399589	0.771704	0.0365922	0.3643	FALSE	3.9899e-09	0.0365922	0.0434404	-5761.36
ENSMUSG00000031156	0.814228	0.945145	-0.00983036	0.333604	FALSE	9.99607e-08	-0.00983036	0.0418357	-5419.96
ENSMUSG00000031157	0.193513	0.60864	0.0393441	0.655443	FALSE	6.22575e-09	0.0393441	0.0302587	-7842.18
ENSMUSG00000031158	0.096255	0.452282	0.0426979	0.85693	FALSE	0.525093	0.0426979	0.0256708	-858.319
ENSMUSG00000039278	0	0	0.0908927	85.9911	FALSE	1.24813e-06	0.0908927	0.00718839	-34206
ENSMUSG00000031161	0.666904	0.894939	-0.0126651	0.744692	FALSE	3.82742e-08	-0.0126651	0.0294263	-8489.14
ENSMUSG00000031166	0.279332	0.692472	0.0488079	0.293712	FALSE	1.47019e-09	0.0488079	0.0451164	-5026.55
ENSMUSG00000031168	0.707052	0.908862	-0.0110448	0.715348	FALSE	5.21513e-09	-0.0110448	0.0293888	-8272.64
ENSMUSG00000031169	0.427154	0.785763	-0.083074	0.0523327	FALSE	4.76452e-10	-0.083074	0.104618	-1518.38
ENSMUSG00000031171	0.0773221	0.408452	0.144515	0.0866802	FALSE	0.0269852	0.144515	0.0818117	-421.081
ENSMUSG00000031170	0.679886	0.899979	-0.0283196	0.145909	FALSE	6.292e-09	-0.0283196	0.068634	-3168.18
ENSMUSG00000052364	0.130952	0.523866	0.0623551	0.391075	FALSE	3.0955e-08	0.0623551	0.041285	-6039.49
ENSMUSG00000015342	0.14446	0.54437	-0.114965	0.0943881	FALSE	9.74151e-09	-0.114965	0.0787764	-2356.27
ENSMUSG00000031176	0.769433	0.929408	0.00851544	0.709669	FALSE	6.40212e-09	0.00851544	0.0290514	-8190.45
ENSMUSG00000031174	0.966802	0.992374	-0.0026901	0.139824	FALSE	2.97048e-09	-0.0026901	0.0646346	-3072.88
ENSMUSG00000058254	0.00213075	0.0631963	0.0557263	2.09006	FALSE	2.43537e-08	0.0557263	0.0181438	-13072.7
ENSMUSG00000008035	0.00665106	0.120041	0.0610256	1.72901	FALSE	2.85047e-08	0.0610256	0.0224869	-12682.2
ENSMUSG00000040363	0.0407048	0.313552	0.0675066	0.588911	FALSE	4.42682e-08	0.0675066	0.032986	-7503.03
ENSMUSG00000031007	0.951251	0.988287	0.00093338	3.4687	FALSE	5.31863e-07	0.00093338	0.0152674	-15606
ENSMUSG00000044148	0.997313	0.999795	-0.000103032	0.209195	FALSE	1.25702	-0.000103032	0.0305988	-183.338
ENSMUSG00000064127	0.90624	0.974979	0.00904616	0.0996619	FALSE	3.63534e-09	0.00904616	0.0768036	-2454.26
ENSMUSG00000031010	0.197924	0.615137	-0.0296446	1.19919	FALSE	3.70441e-07	-0.0296446	0.0230251	-10525.8
ENSMUSG00000000787	4.44089e-16	2.95414e-13	0.168864	1.65368	FALSE	2.54428e-07	0.168864	0.0208333	-12071.9
ENSMUSG00000031012	0.998206	0.999795	0.000143931	0.13712	FALSE	0.0144644	0.000143931	0.0639968	-2855.93
ENSMUSG00000040147	0.492403	0.81757	0.0183799	0.922515	FALSE	6.69264e-08	0.0183799	0.0267737	-9349.6
ENSMUSG00000025040	0.070994	0.399256	0.0661355	0.454902	FALSE	1.00717e-07	0.0661355	0.0366297	-6490.1
ENSMUSG00000037369	4.25181e-08	8.62447e-06	0.330788	0.183638	FALSE	7.37783e-08	0.330788	0.0603621	-3741.34
ENSMUSG00000037341	0.195276	0.611444	0.0776477	0.165923	FALSE	2.76295e-09	0.0776477	0.0599537	-3464.51
ENSMUSG00000060090	0.31008	0.712922	0.0652927	0.144287	FALSE	3.52601e-09	0.0652927	0.0643244	-3185.87
ENSMUSG00000037315	0.00295244	0.0755943	0.162486	0.210548	FALSE	8.70695e-09	0.162486	0.0546603	-4108.52
ENSMUSG00000031059	0.0242437	0.246106	0.0250565	6.06329	FALSE	4.97808e-08	0.0250565	0.0111202	-17608.7
ENSMUSG00000031060	0.00244846	0.0682708	0.125462	0.336444	FALSE	0.0955494	0.125462	0.0414115	-5.10485
ENSMUSG00000001924	0.900771	0.974075	-0.0032607	0.873969	FALSE	8.43292e-08	-0.0032607	0.0261509	-9052.99
ENSMUSG00000031065	0.0645589	0.380496	0.0583973	0.570115	FALSE	3.35232e-07	0.0583973	0.0315951	0
ENSMUSG00000031066	0.411062	0.776618	-0.0788339	0.063286	FALSE	1.78313e-09	-0.0788339	0.0959019	-1759.64
ENSMUSG00000001127	0.0906659	0.438635	0.0386012	1.15402	FALSE	3.4986e-08	0.0386012	0.0228154	-10185.4
ENSMUSG00000037217	0.117205	0.496151	0.0565044	0.468154	FALSE	6.05103e-08	0.0565044	0.0360679	-6603.34
ENSMUSG00000001134	0.150234	0.551387	-0.0442556	0.621366	FALSE	2.32962e-08	-0.0442556	0.0307607	-7628.7
ENSMUSG00000036769	0.833592	0.952948	-0.0155945	0.10453	FALSE	4.99479e-10	-0.0155945	0.0742249	-2527.69
ENSMUSG00000031093	0.104142	0.470759	0.134307	0.0874915	FALSE	5.9245e-10	0.134307	0.0826458	-2221.8
ENSMUSG00000017057	0.88643	0.968715	0.0061775	0.313049	FALSE	2.17916e-09	0.0061775	0.043253	-5214.42
ENSMUSG00000006373	0.00589004	0.112402	-0.0610008	1.42448	FALSE	9.56066e-08	-0.0610008	0.0221512	-11448.8
ENSMUSG00000016319	0.0434055	0.322906	0.0285447	4.28817	FALSE	1.88467e-07	0.0285447	0.0141325	-16637.8
ENSMUSG00000006423	0.144151	0.543953	0.0715804	0.248141	FALSE	3.71376e-09	0.0715804	0.0490107	-4532.31
ENSMUSG00000016308	0.889703	0.970218	-0.00400935	0.709398	FALSE	1.44947e-08	-0.00400935	0.0289107	-8145.77
ENSMUSG00000036572	0.207669	0.62752	0.026666	1.72103	FALSE	9.66257e-08	0.026666	0.0211635	-12418.5
ENSMUSG00000016409	0.215877	0.638039	0.0598852	0.253685	FALSE	3.00999e-08	0.0598852	0.0483895	-4571.68
ENSMUSG00000016427	0.060704	0.372084	0.0274783	3.19703	FALSE	1.84132e-08	0.0274783	0.0146501	-14785.7
ENSMUSG00000036537	0.911742	0.976095	0.00776132	0.114807	FALSE	0.156981	0.00776132	0.070022	-1054.49
ENSMUSG00000048047	0.176159	0.587806	0.102348	0.103854	FALSE	4.86335e-10	0.102348	0.0756634	-2528.22
ENSMUSG00000016534	0.0378332	0.299645	0.0394698	1.83651	FALSE	2.28338e-08	0.0394698	0.0190064	-12419.7
ENSMUSG00000031095	0.495056	0.818909	-0.0495467	0.109263	FALSE	4.80602e-10	-0.0495467	0.0726182	-2613.25
ENSMUSG00000000355	0.865767	0.96288	-0.0049844	0.645842	FALSE	0.0257577	-0.0049844	0.029487	-7665.84
ENSMUSG00000048970	0.0157267	0.193223	0.09578	0.382826	FALSE	4.79626e-09	0.09578	0.0396572	-5869.85
ENSMUSG00000037475	0.726918	0.914577	-0.010995	0.604733	FALSE	2.69397e-09	-0.010995	0.0314836	-7556.53
ENSMUSG00000025860	0.127437	0.515288	-0.0623988	0.347938	FALSE	6.79824e-09	-0.0623988	0.0409363	-5521.3
ENSMUSG00000025862	0.713048	0.910672	-0.0147387	0.361866	FALSE	3.14595e-08	-0.0147387	0.0400764	-5680.11
ENSMUSG00000045284	0.285008	0.697211	-0.0624132	0.175659	FALSE	3.18325e-08	-0.0624132	0.0583772	-3614.1
ENSMUSG00000031099	0.0716093	0.400115	-0.146006	0.0970926	FALSE	8.09181e-09	-0.146006	0.0810424	-2392.99
ENSMUSG00000001173	0.19889	0.616019	-0.061764	0.285057	FALSE	4.60286e-09	-0.061764	0.0480758	-4956.63
ENSMUSG00000063785	0.019917	0.220293	0.146327	0.146586	FALSE	0.0161917	0.146327	0.0628578	-460.653
ENSMUSG00000036959	0.385175	0.763132	-0.0761614	0.0741041	FALSE	9.3548e-10	-0.0761614	0.0877031	-1976.63
ENSMUSG00000031103	0.833948	0.952988	-0.0208248	0.060311	FALSE	4.02753e-09	-0.0208248	0.0993356	-1707.46
ENSMUSG00000036932	0.896209	0.972887	0.00845027	0.13117	FALSE	0.0445665	0.00845027	0.0647769	-1507.6
ENSMUSG00000036916	0.999369	0.999839	7.33528e-05	0.0661258	FALSE	1.89278e-06	7.33528e-05	0.0926835	-1817.8
ENSMUSG00000031105	0.108875	0.479498	-0.0614292	0.378905	FALSE	0.00620061	-0.0614292	0.038315	-5733.64
ENSMUSG00000051209	0.0489526	0.341751	0.158434	0.122245	FALSE	1.27757e-08	0.158434	0.080464	-2830.75
ENSMUSG00000031107	0.363588	0.750163	0.0475665	0.242867	FALSE	2.43484e-09	0.0475665	0.0523543	-4479.44
ENSMUSG00000031109	0.611727	0.874569	0.0476431	0.0665314	FALSE	6.90425e-10	0.0476431	0.0938577	-1838.3
ENSMUSG00000036198	8.92852e-05	0.00654735	-0.186232	0.48357	FALSE	4.84733e-10	-0.186232	0.0475324	-6696.59
ENSMUSG00000031111	0.037876	0.299645	-0.112925	0.223259	FALSE	2.80344e-09	-0.112925	0.0543902	-4246.6
ENSMUSG00000031112	0.628158	0.881282	-0.039314	0.100203	FALSE	1.02162e-09	-0.039314	0.0811736	-2428.96
ENSMUSG00000050029	0.0266129	0.255511	0.237334	0.051927	FALSE	0.000273677	0.237334	0.107045	-1503.71
ENSMUSG00000031119	0.264231	0.678276	0.0294086	0.899527	FALSE	3.17793e-07	0.0294086	0.0263413	-9227.09
ENSMUSG00000025626	0.298166	0.707277	0.0891961	0.0777552	FALSE	0.0815823	0.0891961	0.0857346	-1238.3
ENSMUSG00000025630	0.00305795	0.0769695	-0.0553497	1.86166	FALSE	1.13833e-08	-0.0553497	0.0186875	-12404.7
ENSMUSG00000067925	0.866308	0.963128	0.00442072	0.916024	FALSE	4.00518e-09	0.00442072	0.0262591	-9303.23
ENSMUSG00000067924	0.486827	0.815143	-0.0211522	0.628262	FALSE	0.00133473	-0.0211522	0.0304189	-7765.71
ENSMUSG00000054850	0.012933	0.174558	-0.168443	0.126842	FALSE	1.38406e-08	-0.168443	0.0677674	-2904.24
ENSMUSG00000035967	0.230282	0.652653	0.0965965	0.0887086	FALSE	0.115768	0.0965965	0.0805217	0
ENSMUSG00000061273	0.182628	0.597406	0.115475	0.081812	FALSE	4.55975e-10	0.115475	0.0866473	-2108.52
ENSMUSG00000060681	0.186034	0.600481	-0.0552902	0.109128	FALSE	0.600795	-0.0552902	0.0418104	-2944.88
ENSMUSG00000023092	0.132864	0.526987	0.088241	0.181744	FALSE	8.48042e-09	0.088241	0.0587137	-3731.57
ENSMUSG00000067873	0.868556	0.963869	-0.00558911	0.491684	FALSE	0.298082	-0.00558911	0.0337726	-1363.06
ENSMUSG00000031134	0.0422054	0.318783	0.0948092	0.280865	FALSE	2.48332e-08	0.0948092	0.0466698	-4912.43
ENSMUSG00000000838	0.521933	0.832226	0.0246416	0.39973	FALSE	1.2446e-08	0.0246416	0.0384803	-6059.02
ENSMUSG00000031189	0.865479	0.96288	-0.0132806	0.0924949	FALSE	1.06947e-08	-0.0132806	0.078396	-2308.12
ENSMUSG00000035847	0.880288	0.967444	-0.0044971	0.715754	FALSE	1.52554e-07	-0.0044971	0.0298603	-8296.42
ENSMUSG00000045237	0.663625	0.894597	0.0233321	0.196078	FALSE	0.00203381	0.0233321	0.0536476	-3844.72
ENSMUSG00000073139	0.348053	0.739713	0.0402808	0.32522	FALSE	5.36715e-08	0.0402808	0.0429263	-5336.26
ENSMUSG00000031337	0.986539	0.997815	0.00158808	0.0634212	FALSE	0.115985	0.00158808	0.094129	-518.194
ENSMUSG00000015214	0.0470207	0.33326	0.102237	0.241515	FALSE	3.89178e-09	0.102237	0.0514761	-4463.62
ENSMUSG00000035776	0.218774	0.639686	0.0793258	0.13712	FALSE	0.155316	0.0793258	0.0645033	-1287.86
ENSMUSG00000015217	0.0448582	0.326872	0.108719	0.246383	FALSE	2.38393e-09	0.108719	0.0541973	-4544.36
ENSMUSG00000073131	0.056178	0.362153	0.0532491	0.822312	FALSE	4.68204e-09	0.0532491	0.0278842	-8874.19
ENSMUSG00000031347	0.516445	0.831131	0.0162218	0.900068	FALSE	0.739625	0.0162218	0.0250015	-638.23
ENSMUSG00000031349	0.000929591	0.0357534	0.156829	0.293036	FALSE	8.67694e-08	0.156829	0.047366	-5069.72
ENSMUSG00000057836	0.184472	0.598769	0.129558	0.0977688	FALSE	7.51322e-09	0.129558	0.0976243	-2326.84
ENSMUSG00000078317	0.723898	0.913497	0.0107618	0.63908	FALSE	2.57414e-08	0.0107618	0.0304647	-7748.13
ENSMUSG00000031365	0.913209	0.976095	0.00629777	0.178634	FALSE	5.02052e-09	0.00629777	0.057782	-3656.37
ENSMUSG00000031374	0.0319481	0.27885	0.118367	0.207032	FALSE	2.48165e-08	0.118367	0.0551811	-4043.33
ENSMUSG00000031371	0.78039	0.932874	-0.0156703	0.177282	FALSE	0.00780381	-0.0156703	0.056204	-3516.06
ENSMUSG00000002012	0.456309	0.799833	-0.0659106	0.0768087	FALSE	1.53655e-09	-0.0659106	0.0884779	-2024.27
ENSMUSG00000019558	0.765479	0.927156	-0.017323	0.180663	FALSE	3.1356e-08	-0.017323	0.0580737	-3699.36
ENSMUSG00000002015	0.764414	0.926952	0.0075942	0.964165	FALSE	7.75492e-09	0.0075942	0.0253402	-9460.27
ENSMUSG00000031378	0.487774	0.815377	0.0536128	0.0951995	FALSE	0.13133	0.0536128	0.0772681	-1009.59
ENSMUSG00000002010	0.366043	0.751746	0.0184603	1.53293	FALSE	2.20923e-08	0.0184603	0.0204227	-11517.3
ENSMUSG00000002014	0.0245873	0.246242	0.022733	11.055	FALSE	1.2831e-07	0.022733	0.0101133	-21373.1
ENSMUSG00000002006	0.881966	0.967918	0.0129706	0.0738337	FALSE	0.0072204	0.0129706	0.087358	-304.796
ENSMUSG00000031388	0.0881642	0.433143	-0.0637086	0.398242	FALSE	0.207025	-0.0637086	0.0373622	-268.671
ENSMUSG00000031386	0.989588	0.998579	-0.000619809	0.248546	FALSE	0.107544	-0.000619809	0.0474969	-23.6145
ENSMUSG00000031392	0.46923	0.807604	0.0190783	0.881271	FALSE	2.37685e-07	0.0190783	0.026361	-9057.08
ENSMUSG00000031393	0.912224	0.976095	-0.0039625	0.455172	FALSE	2.10591e-09	-0.0039625	0.0359465	-6448.88
ENSMUSG00000001964	0.198386	0.615577	0.0308464	1.52346	FALSE	3.34765e-08	0.0308464	0.0239833	-11974.8
ENSMUSG00000009995	0.0324186	0.28131	0.0678791	0.565112	FALSE	0.0585696	0.0678791	0.0317309	-11.3431
ENSMUSG00000019087	0.279246	0.692472	0.0215668	1.62488	FALSE	1.49641e-08	0.0215668	0.0199321	-11785.8
ENSMUSG00000015291	0.389875	0.765605	0.0187741	1.29087	FALSE	1.40548e-07	0.0187741	0.0218343	-10735.4
ENSMUSG00000001962	0.953965	0.989451	-0.00194496	0.544692	FALSE	2.21998e-07	-0.00194496	0.0336918	-7179.1
ENSMUSG00000015289	0.386569	0.763132	-0.0245933	0.709263	FALSE	1.6699e-08	-0.0245933	0.0284034	-8116.47
ENSMUSG00000015290	0.399754	0.771704	-0.0276307	0.575524	FALSE	7.24999e-08	-0.0276307	0.0328132	-7412.81
ENSMUSG00000032806	0.92131	0.978458	-0.00863124	0.073428	FALSE	7.66106e-06	-0.00863124	0.0873755	-1951.22
ENSMUSG00000031399	0.775697	0.931897	0.0111478	0.387018	FALSE	2.40648e-08	0.0111478	0.0391245	-5923.35
ENSMUSG00000004221	0.259861	0.675396	0.0888806	0.0920892	FALSE	0.000108461	0.0888806	0.0788844	-2311.74
ENSMUSG00000031400	0.407825	0.775601	0.0712113	0.0770791	FALSE	1.27633e-07	0.0712113	0.0860325	-2029.29
ENSMUSG00000031403	0.965885	0.991982	0.00257639	0.16403	FALSE	2.78211e-08	0.00257639	0.060239	-3464.8
ENSMUSG00000031198	0.912707	0.976095	0.00252067	1.18364	FALSE	5.79242e-09	0.00252067	0.0229936	-10380
ENSMUSG00000090110	0.98543	0.997661	-0.00112745	0.148884	FALSE	2.58232e-09	-0.00112745	0.0617389	-3199.13
ENSMUSG00000031201	0.45531	0.798852	-0.032703	0.291143	FALSE	0.0890621	-0.032703	0.0438031	-4348.65
ENSMUSG00000031197	0.437388	0.788793	0.0195465	0.887086	FALSE	0.626679	0.0195465	0.0251689	-961.907
ENSMUSG00000031202	2.17633e-07	3.61931e-05	0.219336	0.364706	FALSE	3.26134e-09	0.219336	0.0423135	-5723.96
ENSMUSG00000025246	0.196998	0.613151	0.0303443	1.10169	FALSE	2.88986e-08	0.0303443	0.0235199	-10017
ENSMUSG00000035725	0.777675	0.932874	-0.0177653	0.141582	FALSE	0.0138144	-0.0177653	0.0629193	-529.645
ENSMUSG00000035246	0.0256087	0.251576	0.095944	0.108046	FALSE	0.709268	0.095944	0.0429838	-24.7137
ENSMUSG00000035232	0.22367	0.645931	-0.0719546	0.172414	FALSE	4.78813e-09	-0.0719546	0.0591329	-3570.35
ENSMUSG00000079509	0.190478	0.603847	0.0670715	0.216903	FALSE	0.00343036	0.0670715	0.0512322	-170.498
ENSMUSG00000035150	3.25135e-09	8.41107e-07	0.216814	0.440162	FALSE	0.00241404	0.216814	0.0366341	-6302.67
ENSMUSG00000043929	0.920647	0.978458	-0.00658344	0.128465	FALSE	0.000120188	-0.00658344	0.0660864	-2926.1
ENSMUSG00000079508	0.0935965	0.444077	0.0512148	0.608519	FALSE	0.20038	0.0512148	0.0305446	0
ENSMUSG00000025151	0.00272339	0.0728373	0.0335393	6.62813	FALSE	1.66281e-08	0.0335393	0.0111897	-18333.7
ENSMUSG00000071723	0.0925592	0.442518	0.116661	0.123462	FALSE	3.35631e-10	0.116661	0.0693564	-2841.54
ENSMUSG00000073062	0.60799	0.873393	-0.0334899	0.131034	FALSE	0.0367502	-0.0334899	0.0652895	-127.2
ENSMUSG00000025656	0.522394	0.832486	-0.0470598	0.103043	FALSE	0.000515305	-0.0470598	0.07357	-2500.62
ENSMUSG00000050332	0.687181	0.901115	0.0328092	0.091954	FALSE	1.46511e-08	0.0328092	0.0814766	-2324.44
ENSMUSG00000057421	0.151052	0.5523	0.0573476	0.373901	FALSE	3.99875e-09	0.0573476	0.0399405	-5778.83
ENSMUSG00000031214	0.00924982	0.144694	-0.136638	0.0695064	FALSE	0.431132	-0.136638	0.052499	-1514.32
ENSMUSG00000047694	0.379653	0.759421	-0.0262373	0.656119	FALSE	7.44605e-09	-0.0262373	0.0298648	-7820.97
ENSMUSG00000031217	0.678537	0.899218	-0.0299647	0.111968	FALSE	8.00209e-10	-0.0299647	0.0722983	-2652.71
ENSMUSG00000034403	0.906154	0.974979	-0.00386955	0.583367	FALSE	2.55607e-07	-0.00386955	0.0328233	-7472.32
ENSMUSG00000031221	0.649228	0.889379	0.0211922	0.259905	FALSE	0.00219375	0.0211922	0.0465933	-4641.14
ENSMUSG00000015668	0.751208	0.923956	0.00980044	0.617985	FALSE	3.1885e-08	0.00980044	0.0309116	-7622.75
ENSMUSG00000000881	0.3386	0.73458	0.0888896	0.0678837	FALSE	1.50899e-10	0.0888896	0.0928898	-1853.83
ENSMUSG00000046032	0.390763	0.766787	-0.0377295	0.301961	FALSE	1.86473e-09	-0.0377295	0.0439617	-5117.77
ENSMUSG00000079487	0.352813	0.743914	0.0668589	0.112508	FALSE	2.71259e-10	0.0668589	0.0719572	-2651.05
ENSMUSG00000031310	0.0656432	0.384004	0.11443	0.14929	FALSE	0.14733	0.11443	0.0621612	-10.5194
ENSMUSG00000031311	0.884097	0.968231	0.00304776	1.39675	FALSE	2.79433e-08	0.00304776	0.0209069	-11044.8
ENSMUSG00000031314	0.692304	0.903799	0.018065	0.286545	FALSE	2.51892e-09	0.018065	0.0456497	-4927.92
ENSMUSG00000034160	0.855518	0.960562	0.00634802	0.499391	FALSE	1.53275e-08	0.00634802	0.0348635	-6853.64
ENSMUSG00000049191	0.630039	0.881676	0.0201876	0.347397	FALSE	2.48604e-09	0.0201876	0.0419115	-5539.38
ENSMUSG00000079480	0.0155745	0.192879	0.0620562	0.922245	FALSE	2.58274e-09	0.0620562	0.0256564	-9236.29
ENSMUSG00000067567	0.68585	0.900952	0.0237567	0.056119	FALSE	0.419106	0.0237567	0.058732	-808.444
ENSMUSG00000034055	0.858389	0.961474	0.0155605	0.0765382	FALSE	3.30671e-10	0.0155605	0.0872098	-2002.32
ENSMUSG00000031323	0.0265596	0.255263	-0.159305	0.111832	FALSE	5.75391e-09	-0.159305	0.0718261	-2648.97
ENSMUSG00000082229	0.760991	0.925597	-0.0221618	0.111021	FALSE	3.0642e-08	-0.0221618	0.0728576	-2648.02
ENSMUSG00000031327	0.00456166	0.0994912	0.0573688	1.9405	FALSE	5.09397e-08	0.0573688	0.0202255	-13097.3
ENSMUSG00000097571	0.979936	0.996085	-0.00251409	0.0585531	FALSE	6.67276e-10	-0.00251409	0.099968	-1664.29
ENSMUSG00000086370	0.226766	0.649243	-0.103304	0.0799189	FALSE	5.71708e-10	-0.103304	0.0854644	-2089.24
ENSMUSG00000056537	0.382528	0.761162	0.0365977	0.329277	FALSE	3.1119e-09	0.0365977	0.0419098	-5357.75
ENSMUSG00000031333	0.150017	0.551387	0.108172	0.105206	FALSE	2.20223e-08	0.108172	0.0751467	-2554.66
ENSMUSG00000031226	4.31325e-05	0.00357419	0.110021	0.838675	FALSE	3.71916e-08	0.110021	0.0268999	-8857.63
ENSMUSG00000031227	0.745397	0.921652	-0.0214948	0.135091	FALSE	8.84199e-09	-0.0214948	0.066196	-3043.06
ENSMUSG00000087620	0.782335	0.932874	-0.0231796	0.0958756	FALSE	3.69824e-09	-0.0231796	0.0838998	-2375.86
ENSMUSG00000031229	0.158834	0.563679	0.0342635	1.07992	FALSE	1.41925e-07	0.0342635	0.0243175	-10006.7
ENSMUSG00000031232	0.000601387	0.0276105	0.0707988	1.58999	FALSE	4.18529e-07	0.0707988	0.0206351	-11790.1
ENSMUSG00000031231	0.719866	0.912166	-0.0051776	3.33861	FALSE	2.24889e-08	-0.0051776	0.0144369	-15037
ENSMUSG00000033792	0.37205	0.75607	-0.0423624	0.276673	FALSE	2.02363e-08	-0.0423624	0.0474574	-4852.62
ENSMUSG00000062070	0.543928	0.843438	-0.0126773	1.48398	FALSE	8.10832e-09	-0.0126773	0.0208893	-11399.7
ENSMUSG00000047242	0.844411	0.955947	0.00917386	0.26545	FALSE	2.65115e-09	0.00917386	0.0467446	-4723
ENSMUSG00000031242	0.321172	0.720487	0.0474753	0.255037	FALSE	6.19473e-08	0.0474753	0.0478556	-4600.74
ENSMUSG00000063663	0.819279	0.946652	-0.018305	0.0903313	FALSE	1.76931e-09	-0.018305	0.0801189	-2278.54
ENSMUSG00000031245	0.115662	0.492581	-0.0796635	0.246383	FALSE	1.37397e-08	-0.0796635	0.0506365	-4516.59
ENSMUSG00000031246	0.190063	0.603847	0.0439516	0.503719	FALSE	0.589046	0.0439516	0.0335408	-1833.95
ENSMUSG00000025525	0.537559	0.841364	-0.0401673	0.13117	FALSE	0.380758	-0.0401673	0.0651529	-2024.78
ENSMUSG00000025531	0.0668446	0.38703	0.111151	0.163489	FALSE	1.5308e-08	0.111151	0.0606482	-3464.14
ENSMUSG00000055733	0.939411	0.985105	-0.00574573	0.105341	FALSE	9.95228e-09	-0.00574573	0.0755912	-2554.86
ENSMUSG00000034480	0.778138	0.932874	0.0248165	0.079378	FALSE	1.42555e-08	0.0248165	0.088081	-2085.24
ENSMUSG00000031255	0.413051	0.777591	0.0172367	1.94915	FALSE	2.73412e-08	0.0172367	0.021058	-13187.3
ENSMUSG00000031256	0.384622	0.762936	0.0551632	0.141176	FALSE	4.81692e-07	0.0551632	0.0634489	-3094.92
ENSMUSG00000067369	0.0987559	0.458089	0.112093	0.129412	FALSE	2.40478e-09	0.112093	0.0678976	-2944.57
ENSMUSG00000048007	0.03759	0.298955	-0.0793292	0.133333	FALSE	0.802804	-0.0793292	0.038152	-410.124
ENSMUSG00000031266	0.857537	0.961167	0.0143569	0.0970926	FALSE	5.54997e-10	0.0143569	0.0799786	-2388.68
ENSMUSG00000045427	0.788785	0.935552	0.0079396	0.690737	FALSE	2.99014e-09	0.0079396	0.0296377	-8119.14
ENSMUSG00000049804	0.961794	0.991459	0.00317056	0.145639	FALSE	7.61921e-10	0.00317056	0.0661881	-3194.31
ENSMUSG00000033460	0.886518	0.968715	-0.00661408	0.284922	FALSE	7.56771e-09	-0.00661408	0.0463459	-4930.03
ENSMUSG00000050394	0.0475916	0.336538	-0.150656	0.10737	FALSE	6.76896e-09	-0.150656	0.0760506	-2564.97
ENSMUSG00000049047	0.0048466	0.103762	0.0729283	1.00338	FALSE	1.63566e-07	0.0729283	0.0258881	-9757.39
ENSMUSG00000033436	0.175227	0.58697	-0.053413	0.39689	FALSE	9.83982e-08	-0.053413	0.0394017	-6015.87
ENSMUSG00000052676	0.628043	0.881282	0.0421062	0.0780257	FALSE	1.65065e-08	0.0421062	0.0869095	-2067.38
ENSMUSG00000043384	0.088182	0.433143	-0.0742942	0.324814	FALSE	1.42056e-08	-0.0742942	0.0435726	-5368.44
ENSMUSG00000072969	0.583488	0.859814	-0.0300364	0.19094	FALSE	4.09159e-10	-0.0300364	0.0547813	-3767.86
ENSMUSG00000072964	0.458218	0.800634	-0.0286653	0.404327	FALSE	9.14716e-08	-0.0286653	0.0386437	-6096.63
ENSMUSG00000072966	0.400652	0.772041	0.038126	0.325896	FALSE	3.56932e-08	0.038126	0.0453635	-5422.87
ENSMUSG00000048040	0.493814	0.818056	-0.021687	0.557674	FALSE	0.384403	-0.021687	0.0316943	-4052.61
ENSMUSG00000048355	0.743801	0.921099	-0.0162829	0.240433	FALSE	2.08675e-09	-0.0162829	0.0498216	-4473.07
ENSMUSG00000042750	0.60316	0.870889	-0.00569286	8.13158	FALSE	1.21077e-07	-0.00569286	0.0109507	-19655.6
ENSMUSG00000047844	0.369812	0.754944	-0.0171585	2.04882	FALSE	4.25531e-07	-0.0171585	0.0191325	-13175.5
ENSMUSG00000051579	0.864736	0.96239	0.00294275	2.64435	FALSE	2.19318e-07	0.00294275	0.0172748	-14352.7
ENSMUSG00000050071	0.105324	0.473342	0.0369469	1.60243	FALSE	2.07673e-08	0.0369469	0.0228127	-12213.9
ENSMUSG00000042712	0.24806	0.665939	0.0108075	13.4915	FALSE	2.41461e-07	0.0108075	0.00935653	-22281.9
ENSMUSG00000046432	0.245229	0.663697	0.0111887	10.6146	FALSE	4.97609e-07	0.0111887	0.00962867	-20744.6
ENSMUSG00000044550	0.692022	0.903799	-0.0126916	0.760379	FALSE	3.26546e-08	-0.0126916	0.0320404	-8725.57
ENSMUSG00000049536	0.432084	0.787013	-0.031817	0.3524	FALSE	2.44254e-08	-0.031817	0.0404987	-5598.49
ENSMUSG00000031422	0.267713	0.681205	0.0121186	6.9428	FALSE	5.84674e-08	0.0121186	0.010934	-18485.4
ENSMUSG00000072955	0.937418	0.984569	-0.00360406	0.346991	FALSE	5.4363e-08	-0.00360406	0.0459024	-5657.19
ENSMUSG00000089996	0.473243	0.809574	-0.0229346	0.962813	FALSE	5.17437e-08	-0.0229346	0.0319774	-9761.34
ENSMUSG00000089768	0.148179	0.549577	-0.0643007	0.338878	FALSE	1.52329e-08	-0.0643007	0.0444681	-5531.54
ENSMUSG00000044348	0.859909	0.96192	-0.012904	0.108722	FALSE	1.57508e-08	-0.012904	0.0731145	-2621.16
ENSMUSG00000031428	0.379751	0.759421	0.020987	1.27153	FALSE	1.80266e-07	0.020987	0.0238935	-10930.2
ENSMUSG00000042595	0.465867	0.805719	0.0517432	0.119405	FALSE	9.12836e-09	0.0517432	0.0709569	-2779.84
ENSMUSG00000042515	0.2248	0.64756	0.0789046	0.169439	FALSE	4.78005e-09	0.0789046	0.0650029	-3541.97
ENSMUSG00000031438	0.554981	0.848696	-0.0223459	0.440568	FALSE	1.16525e-07	-0.0223459	0.0378543	-6415.75
ENSMUSG00000042473	0.921907	0.978458	-0.007643	0.0947938	FALSE	6.24138e-09	-0.007643	0.077964	-2355.58
ENSMUSG00000031432	0.391166	0.766787	-0.0162661	1.85409	FALSE	9.23531e-09	-0.0162661	0.0189691	-12486.8
ENSMUSG00000031431	0.0842761	0.42448	0.0609867	0.553347	FALSE	6.39214e-08	0.0609867	0.035326	-7306.33
ENSMUSG00000000266	0.212337	0.634014	0.0908908	0.107911	FALSE	0.122363	0.0908908	0.0728779	0
ENSMUSG00000031429	0.847078	0.957034	-0.00824863	0.306558	FALSE	0.418445	-0.00824863	0.0427726	-1452.41
ENSMUSG00000079418	0.309036	0.712807	0.0826109	0.086545	FALSE	0.0657576	0.0826109	0.0812103	0
ENSMUSG00000042271	0.142079	0.540296	-0.0975568	0.12522	FALSE	0.000354882	-0.0975568	0.0664514	-2874.42
ENSMUSG00000031278	0.665323	0.894599	-0.0272649	0.14618	FALSE	5.5569e-10	-0.0272649	0.0630292	-3198.61
ENSMUSG00000047045	0.434507	0.787729	-0.0500016	0.142799	FALSE	6.33634e-09	-0.0500016	0.0639814	-3137.03
ENSMUSG00000031284	0.230832	0.653606	0.0306067	1.26653	FALSE	1.48013e-08	0.0306067	0.0255435	-11118.1
ENSMUSG00000031285	0.822174	0.947285	0.020748	0.0770791	FALSE	1.47682e-09	0.020748	0.0923161	-2023.94
ENSMUSG00000041353	0.156542	0.559905	0.0760779	0.223529	FALSE	8.68658e-09	0.0760779	0.0536971	-4242.94
ENSMUSG00000025269	0.0132785	0.177166	0.212014	0.0822177	FALSE	1.10642e-09	0.212014	0.0856204	-2112.65
ENSMUSG00000025268	0.401749	0.772571	0.0217891	1.05625	FALSE	1.10366e-08	0.0217891	0.0259858	-10070.2
ENSMUSG00000025266	0.720452	0.912399	0.0128019	0.439486	FALSE	0.329989	0.0128019	0.0357739	-3405.51
ENSMUSG00000025264	0.0287866	0.264649	0.0852244	0.376606	FALSE	0.603724	0.0852244	0.0389794	-682.39
ENSMUSG00000041229	0.0946056	0.44724	0.0982465	0.172955	FALSE	1.16324e-09	0.0982465	0.0587743	-3573.98
ENSMUSG00000025261	0.476329	0.811351	-0.0207004	0.661799	FALSE	0.361451	-0.0207004	0.0290647	-783.571
ENSMUSG00000025260	0.724629	0.913497	-0.0106219	0.621907	FALSE	7.00925e-08	-0.0106219	0.030152	-7606.47
ENSMUSG00000041133	0.735365	0.917163	0.0127392	0.396755	FALSE	0.000517207	0.0127392	0.0376904	-5987.02
ENSMUSG00000025332	2.768e-05	0.00265757	0.143016	0.533469	FALSE	6.57459e-08	0.143016	0.0341183	-7080.6
ENSMUSG00000087403	0.698003	0.906038	0.0263288	0.127383	FALSE	9.56547e-10	0.0263288	0.0678547	-2907.1
ENSMUSG00000041096	0.0874085	0.430958	0.0649533	0.43286	FALSE	3.3003e-08	0.0649533	0.0380015	-6318.32
ENSMUSG00000045180	0.12658	0.514019	-0.13098	0.0750507	FALSE	0.117116	-0.13098	0.085735	0
ENSMUSG00000067215	0.00607758	0.114344	0.126401	0.405544	FALSE	8.15654e-11	0.126401	0.0460717	-6136.26
ENSMUSG00000047238	0.000732221	0.0312806	0.063485	2.31616	FALSE	1.30112e-07	0.063485	0.018798	-13851.2
ENSMUSG00000050148	0.460144	0.801525	0.0192492	0.829074	FALSE	0.0616511	0.0192492	0.0260614	-18.7298
ENSMUSG00000041633	0.326951	0.724458	-0.0704171	0.143881	FALSE	7.25293e-09	-0.0704171	0.0718342	-3180.93
ENSMUSG00000086316	0.388463	0.764853	0.0176745	1.33996	FALSE	0.822872	0.0176745	0.0204944	-190.405
ENSMUSG00000025283	0.207548	0.627419	0.0477014	0.602705	FALSE	5.45072e-09	0.0477014	0.0378481	-7733.96
ENSMUSG00000025289	0.509644	0.82748	-0.0274244	0.399053	FALSE	2.10652e-08	-0.0274244	0.0415905	-6087.83
ENSMUSG00000071708	0.963923	0.991537	-0.00214839	0.272617	FALSE	1.1645e-08	-0.00214839	0.0474976	-4802.68
ENSMUSG00000046873	0.26805	0.681545	0.0796448	0.110345	FALSE	0.01015	0.0796448	0.0719098	-452.385
ENSMUSG00000031309	0.457315	0.799958	0.0287471	0.413117	FALSE	1.05275e-07	0.0287471	0.0386762	-6174.07
ENSMUSG00000067194	0.946909	0.985993	-0.00185813	0.721433	FALSE	0.00994583	-0.00185813	0.0279047	-224.743
ENSMUSG00000041020	0.956507	0.990177	-0.00425337	0.0973631	FALSE	1.09962e-09	-0.00425337	0.0779897	-2403.57
ENSMUSG00000044150	0.639746	0.885546	0.0362077	0.101014	FALSE	2.04523e-09	0.0362077	0.077358	-2477.52
ENSMUSG00000040990	0.247771	0.665939	-0.0772332	0.129412	FALSE	1.30449e-09	-0.0772332	0.0668234	-2918.36
ENSMUSG00000031303	0.11032	0.482353	0.0795702	0.250845	FALSE	8.31114e-09	0.0795702	0.0498324	-4582.79
ENSMUSG00000031299	0.767913	0.928184	-0.00991818	0.510751	FALSE	4.14205e-08	-0.00991818	0.0336089	-6874.27
ENSMUSG00000031295	0.358966	0.748388	0.0912607	0.0577417	FALSE	0.0215567	0.0912607	0.0994844	-434.043
ENSMUSG00000031292	0.557036	0.848942	-0.0385911	0.143611	FALSE	3.72993e-09	-0.0385911	0.0657149	-3156.56
ENSMUSG00000043518	0.215055	0.637531	0.0508244	0.401758	FALSE	1.61861e-08	0.0508244	0.0409946	-6107.3
ENSMUSG00000040855	0.632371	0.882288	-0.0301819	0.151859	FALSE	3.67265e-09	-0.0301819	0.0630904	-3270.16
ENSMUSG00000031353	0.110053	0.481637	0.0307458	1.72143	FALSE	1.63371e-08	0.0307458	0.0192407	-12027
ENSMUSG00000038344	0.427155	0.785763	-0.0498261	0.146315	FALSE	6.99936e-10	-0.0498261	0.0627478	-3196.39
ENSMUSG00000031357	0.764177	0.926952	-0.0106836	0.441109	FALSE	0.0364498	-0.0106836	0.0356119	-123.157
ENSMUSG00000031360	0.0986653	0.458089	-0.0759451	0.265855	FALSE	6.94844e-09	-0.0759451	0.0459894	-4706.43
ENSMUSG00000083695	0.41545	0.779175	0.0415912	0.327113	FALSE	4.06952e-09	0.0415912	0.0510735	-5432.29
ENSMUSG00000031367	0.426866	0.785763	0.0155292	2.26964	FALSE	2.33781e-08	0.0155292	0.0195442	-13939
ENSMUSG00000031370	0.570899	0.853553	0.0150798	0.848141	FALSE	2.09872e-07	0.0150798	0.0266086	-8900.36
ENSMUSG00000040749	0.713766	0.910681	0.0294306	0.087762	FALSE	0.0286394	0.0294306	0.0802355	-397.524
ENSMUSG00000015401	0.000252073	0.0147645	0.0561308	6.95876	FALSE	1.27054e-07	0.0561308	0.0153357	-20668.9
ENSMUSG00000061778	0.372927	0.756165	0.0413288	0.276944	FALSE	6.30194e-08	0.0413288	0.0463845	-4843.28
ENSMUSG00000040621	0.602105	0.870715	-0.0420137	0.0883029	FALSE	3.41069e-09	-0.0420137	0.0805823	-2240.51
ENSMUSG00000040586	0.839409	0.954808	-0.0115955	0.180933	FALSE	8.78421e-10	-0.0115955	0.0572198	-3670.28
ENSMUSG00000079317	0.0441216	0.324826	-0.0805362	0.345774	FALSE	0.342777	-0.0805362	0.0400094	-2216.2
ENSMUSG00000079316	0.00352355	0.0848775	0.10505	0.441515	FALSE	0.366667	0.10505	0.0360014	-3368.22
ENSMUSG00000051224	0.152081	0.553986	0.142798	0.0597701	FALSE	6.48347e-11	0.142798	0.0997036	-1686.03
ENSMUSG00000025742	0.539585	0.841572	0.0469656	0.100068	FALSE	7.29863e-10	0.0469656	0.0765608	-2461.04
ENSMUSG00000031358	0.233919	0.654595	-0.0672463	0.173901	FALSE	0.240061	-0.0672463	0.0564942	-1369.72
ENSMUSG00000031352	0.468456	0.80712	0.0307488	0.332928	FALSE	1.60776e-09	0.0307488	0.0424125	-5446.71
ENSMUSG00000035299	0.00219367	0.0645199	0.154157	0.246653	FALSE	1.54473e-08	0.154157	0.0503341	-4507.77
ENSMUSG00000095562	0.300278	0.707436	0.0992561	0.0680189	FALSE	3.66707e-10	0.0992561	0.0958222	-1861.89
ENSMUSG00000017688	0.00559025	0.110932	-0.199083	0.105747	FALSE	0.102605	-0.199083	0.0718478	-0.672255
ENSMUSG00000040374	0.555216	0.848696	-0.0173076	0.686815	FALSE	3.98299e-08	-0.0173076	0.0293367	-8032.42
ENSMUSG00000027499	0.16677	0.575845	0.0976909	0.121974	FALSE	1.35619e-09	0.0976909	0.0706545	-2814.53
ENSMUSG00000043542	0.816491	0.945923	0.0111559	0.251251	FALSE	1.51337e-09	0.0111559	0.0480732	-4550.43
ENSMUSG00000040269	0.220774	0.642428	0.0278933	1.19175	FALSE	2.30783e-08	0.0278933	0.0227799	-10371.6
ENSMUSG00000027506	0.0129809	0.174698	-0.0370152	3.00906	FALSE	4.25948e-08	-0.0370152	0.0148997	-14494.5
ENSMUSG00000069114	0.00821817	0.135222	0.280457	0.0563895	FALSE	2.99418e-09	0.280457	0.106114	-1620.03
ENSMUSG00000040209	0.741817	0.919942	0.0146222	0.315483	FALSE	2.70879e-09	0.0146222	0.0443841	-5244.81
ENSMUSG00000027508	0.296477	0.705994	-0.0487891	0.257066	FALSE	7.16717e-05	-0.0487891	0.046732	-4615.59
ENSMUSG00000027533	0.00188776	0.0576417	0.158395	0.393915	FALSE	1.96541e-09	0.158395	0.0509744	-6009.42
ENSMUSG00000027531	0.771299	0.930168	-0.00804832	0.730899	FALSE	0.355928	-0.00804832	0.0276882	-1206.3
ENSMUSG00000039795	0.00493485	0.104927	0.185129	0.1405	FALSE	3.02992e-08	0.185129	0.0658528	-3113.26
ENSMUSG00000027536	0.702287	0.907507	0.0137113	0.540095	FALSE	6.16154e-09	0.0137113	0.0358713	-7182.31
ENSMUSG00000027534	0.121272	0.502183	0.0893217	0.1762	FALSE	8.68212e-10	0.0893217	0.0576471	-3614.07
ENSMUSG00000027550	0.272517	0.685932	0.0778177	0.120216	FALSE	2.80405e-09	0.0778177	0.0709184	-2762.45
ENSMUSG00000027552	0.32372	0.722077	0.0525961	0.199865	FALSE	0.0186414	0.0525961	0.0532973	-187.972
ENSMUSG00000078784	0.525768	0.835576	0.0179889	0.792022	FALSE	1.74013e-07	0.0179889	0.0283523	-8675.63
ENSMUSG00000047213	0.141372	0.539358	0.0585578	0.379175	FALSE	9.95092e-10	0.0585578	0.0398162	-5855.29
ENSMUSG00000027599	0.938871	0.984984	-0.00207138	0.770385	FALSE	1.10725	-0.00207138	0.02701	-507.004
ENSMUSG00000027601	0.805491	0.941971	0.00970117	0.391886	FALSE	1.15081e-07	0.00970117	0.0393962	-5991.23
ENSMUSG00000069094	0.401119	0.772217	-0.0851032	0.0559838	FALSE	1.10593e-09	-0.0851032	0.101359	-1587.92
ENSMUSG00000027615	0.649818	0.889572	0.0378085	0.0834348	FALSE	9.3059e-10	0.0378085	0.083276	-2129.68
ENSMUSG00000002428	0.448054	0.795389	-0.0547153	0.114943	FALSE	9.77731e-09	-0.0547153	0.0721207	-2705.66
ENSMUSG00000019528	0.136091	0.532974	-0.0725558	0.249087	FALSE	3.42696e-08	-0.0725558	0.0486786	-4537.68
ENSMUSG00000027630	0.64946	0.889474	0.0332802	0.105341	FALSE	0.156243	0.0332802	0.0732219	-1093.25
ENSMUSG00000027698	0.415719	0.779175	-0.0391853	0.268019	FALSE	2.17015e-08	-0.0391853	0.0481469	-4732.99
ENSMUSG00000039304	0.354892	0.745141	-0.0670911	0.123732	FALSE	7.83931e-10	-0.0670911	0.0725198	-2834.09
ENSMUSG00000039286	0.562879	0.850709	-0.0191437	0.586207	FALSE	6.42156e-09	-0.0191437	0.033088	-7502.26
ENSMUSG00000043164	0.0698399	0.394672	-0.17903	0.0701826	FALSE	7.12553e-10	-0.17903	0.0987507	-1878.35
ENSMUSG00000027692	0.431108	0.786437	-0.0350403	0.305071	FALSE	2.45186e-08	-0.0350403	0.0445071	-5150.32
ENSMUSG00000027690	0.0589909	0.367726	0.0454399	1.69047	FALSE	1.88739e-08	0.0454399	0.0240644	-12665.6
ENSMUSG00000037730	0.839161	0.954691	0.0104846	0.211765	FALSE	2.47659e-10	0.0104846	0.0516567	-4071.17
ENSMUSG00000027706	0.292579	0.702907	0.0161504	3.03124	FALSE	8.72089e-09	0.0161504	0.0153451	-14675.7
ENSMUSG00000037652	0.64391	0.88696	-0.0301309	0.131575	FALSE	0.0291414	-0.0301309	0.0651847	-107.038
ENSMUSG00000037643	0.0897854	0.435733	0.172386	0.0566599	FALSE	0.0572623	0.172386	0.101611	0
ENSMUSG00000027660	0.0628638	0.376738	0.0996392	0.216362	FALSE	3.52e-08	0.0996392	0.053565	-4165.63
ENSMUSG00000069072	0.671661	0.896983	0.00914072	1.37255	FALSE	3.2856e-07	0.00914072	0.0215649	-11057.1
ENSMUSG00000037610	0.00232709	0.0660736	0.0718953	1.19675	FALSE	6.30083e-09	0.0718953	0.0236112	-10525.5
ENSMUSG00000027663	0.244263	0.663416	0.0604934	0.229209	FALSE	1.93556e-09	0.0604934	0.0519525	-4296.96
ENSMUSG00000027665	0.61983	0.878552	-0.0283255	0.1762	FALSE	1.90244e-09	-0.0283255	0.0570974	-3609.58
ENSMUSG00000027667	0.556553	0.848942	-0.0292624	0.236511	FALSE	3.18311e-08	-0.0292624	0.0497687	-4372.44
ENSMUSG00000027668	0.989462	0.998579	0.000882013	0.1286	FALSE	3.80858e-06	0.000882013	0.0667781	-2912.3
ENSMUSG00000027671	0.304331	0.71053	-0.0318989	0.579986	FALSE	4.09927e-05	-0.0318989	0.0310545	-7294.31
ENSMUSG00000037531	0.398347	0.770629	-0.0428735	0.216362	FALSE	0.00127863	-0.0428735	0.0507633	-4097.68
ENSMUSG00000027673	0.0523464	0.353518	0.0281959	2.98485	FALSE	3.62445e-07	0.0281959	0.0145319	-14245.8
ENSMUSG00000104283	0.183483	0.598111	0.138766	0.0569304	FALSE	1.07869e-09	0.138766	0.104327	-1626.19
ENSMUSG00000027674	0.365833	0.751746	-0.0363954	0.375659	FALSE	4.53902e-08	-0.0363954	0.0402467	-5819.35
ENSMUSG00000027677	0.220104	0.641495	-0.0280867	1.06667	FALSE	0.0428989	-0.0280867	0.0229045	-9070.57
ENSMUSG00000027680	0.270201	0.683834	0.0376198	0.505612	FALSE	2.05762e-08	0.0376198	0.0341192	-6858.72
ENSMUSG00000027679	0.955632	0.990177	-0.00116785	1.27045	FALSE	0.0287759	-0.00116785	0.0209912	-507.547
ENSMUSG00000037400	0.0985094	0.458069	0.075379	0.274104	FALSE	0.0678378	0.075379	0.0456255	-169.647
ENSMUSG00000027708	0.282172	0.694837	-0.0309214	0.233266	FALSE	1.26319	-0.0309214	0.028752	0
ENSMUSG00000027709	0.496037	0.819222	0.0529281	0.0972279	FALSE	2.15423e-08	0.0529281	0.0777511	-2425.54
ENSMUSG00000027710	0.0167089	0.200013	0.212361	0.0750507	FALSE	0.0519001	0.212361	0.0887405	-53.8994
ENSMUSG00000033883	0.737101	0.917799	-0.0262066	0.0965517	FALSE	1.27122e-09	-0.0262066	0.0780667	-2403.15
ENSMUSG00000027712	0.0537829	0.356498	0.0241437	6.48763	FALSE	2.72733e-07	0.0241437	0.0125189	-18889.6
ENSMUSG00000027713	0.0865813	0.430159	-0.108042	0.151318	FALSE	4.02048e-09	-0.108042	0.0630455	-3304.67
ENSMUSG00000027714	0.0816101	0.420238	0.0822638	0.255984	FALSE	0.112	0.0822638	0.0472395	-10.048
ENSMUSG00000037325	0.0500259	0.346387	0.139795	0.113861	FALSE	0.100627	0.139795	0.0713335	-1779.65
ENSMUSG00000037270	0.567395	0.852249	0.022436	0.387694	FALSE	3.91184e-08	0.022436	0.0392311	-5938.66
ENSMUSG00000045031	0.105362	0.473342	0.110942	0.136714	FALSE	6.30857e-09	0.110942	0.068508	-3081.56
ENSMUSG00000050174	0.270931	0.684706	-0.104534	0.0622042	FALSE	2.83357e-09	-0.104534	0.094951	-1745.8
ENSMUSG00000027722	0.609107	0.873691	-0.0341469	0.128059	FALSE	3.87967e-10	-0.0341469	0.0667781	-2908.41
ENSMUSG00000044864	0.394194	0.767858	-0.0662687	0.091954	FALSE	0.12798	-0.0662687	0.0777768	-1009.42
ENSMUSG00000060798	0.0412308	0.316035	0.159943	0.0999324	FALSE	5.09655e-09	0.159943	0.0783573	-2471.86
ENSMUSG00000025757	0.518732	0.831489	-0.0227162	0.536308	FALSE	7.28108e-08	-0.0227162	0.0352024	-7219.58
ENSMUSG00000025759	0.32173	0.721124	0.0845819	0.0785666	FALSE	0.0964906	0.0845819	0.0853578	-1278.17
ENSMUSG00000037818	0.908551	0.975696	-0.0071168	0.158485	FALSE	6.86535e-09	-0.0071168	0.061957	-3378.79
ENSMUSG00000025762	0.713614	0.910681	-0.0106734	0.744963	FALSE	7.5772e-08	-0.0106734	0.0290824	-8402.8
ENSMUSG00000049940	0.881715	0.967918	-0.00404944	0.829885	FALSE	2.45402e-07	-0.00404944	0.0272147	-8849.99
ENSMUSG00000025764	0.341415	0.735395	-0.0310071	0.617715	FALSE	1.40436e-07	-0.0310071	0.0325919	-7754.03
ENSMUSG00000059834	0.199954	0.617226	0.089824	0.123867	FALSE	3.99517e-09	0.089824	0.0700829	-2848.57
ENSMUSG00000025766	0.837103	0.953632	0.0131429	0.145368	FALSE	1.79821e-09	0.0131429	0.0639248	-3172.69
ENSMUSG00000023087	0.76658	0.927405	0.0139047	0.303854	FALSE	6.25678e-09	0.0139047	0.0468406	-5140.14
ENSMUSG00000037174	0.0116135	0.163873	0.102926	0.357539	FALSE	1.57818e-06	0.102926	0.0407842	-5637
ENSMUSG00000037152	0.988434	0.998487	-0.000231204	2.60095	FALSE	1.80596e-08	-0.000231204	0.0159486	-13879.5
ENSMUSG00000063273	0.0797125	0.416349	0.0546947	0.601217	FALSE	2.51435e-05	0.0546947	0.0312121	-7456.55
ENSMUSG00000027739	0.0963754	0.452391	0.0669858	0.371738	FALSE	3.46785e-08	0.0669858	0.0402877	-5799.87
ENSMUSG00000037111	0.443076	0.791722	0.031976	0.350507	FALSE	5.65998e-09	0.031976	0.0416891	-5599.88
ENSMUSG00000061143	0.558099	0.848942	0.0255765	0.324408	FALSE	2.1504e-08	0.0255765	0.0436706	-5380.73
ENSMUSG00000044167	0.34088	0.735277	0.0282686	0.733874	FALSE	6.01167e-08	0.0282686	0.0296805	-8412.96
ENSMUSG00000103965	0.00209971	0.0624747	0.184541	0.190128	FALSE	9.18022e-09	0.184541	0.0599985	-3810.32
ENSMUSG00000027742	0.00762117	0.130511	-0.109875	0.325896	FALSE	0.0192408	-0.109875	0.0411763	-101.903
ENSMUSG00000042997	0.0023603	0.066813	-0.230458	0.094929	FALSE	0.000282499	-0.230458	0.0757912	-2348.78
ENSMUSG00000049504	0.652047	0.889779	-0.0218604	0.238134	FALSE	0.25804	-0.0218604	0.0484796	-843.339
ENSMUSG00000027746	0.0964648	0.452509	0.0234042	3.73103	FALSE	1.0161e-08	0.0234042	0.0140799	-15651.6
ENSMUSG00000027751	0.190206	0.603847	0.0732654	0.182015	FALSE	0.0605863	0.0732654	0.0559291	-157.293
ENSMUSG00000027752	0.484658	0.814733	0.043214	0.148208	FALSE	0.0263501	0.043214	0.0618376	-317.969
ENSMUSG00000036632	0.323024	0.72194	-0.028899	0.653685	FALSE	0.0397555	-0.028899	0.0292422	-7414.88
ENSMUSG00000036615	0.0530652	0.355281	-0.0820149	0.308316	FALSE	0.243174	-0.0820149	0.0423983	-2777.18
ENSMUSG00000036580	0.017616	0.206402	-0.129626	0.184855	FALSE	0.18958	-0.129626	0.0546119	0
ENSMUSG00000027799	0.284976	0.697211	0.036963	0.491819	FALSE	3.65003e-09	0.036963	0.0345704	-6746.06
ENSMUSG00000036513	0.366067	0.751746	0.0301078	0.508993	FALSE	0.0258322	0.0301078	0.0333101	-57.6764
ENSMUSG00000036503	0.00455249	0.0994912	-0.136368	0.24449	FALSE	1.13369e-05	-0.136368	0.0480658	-4480.38
ENSMUSG00000027805	0.403141	0.773157	-0.0286048	0.476538	FALSE	0.339819	-0.0286048	0.0342152	-3341.82
ENSMUSG00000027806	0.0381862	0.30138	0.105436	0.243949	FALSE	6.50242e-09	0.105436	0.0508651	-4504.18
ENSMUSG00000027808	0.114544	0.489784	-0.0217011	4.84665	FALSE	3.7203e-07	-0.0217011	0.0137515	-17425.9
ENSMUSG00000027810	0.0337244	0.287089	0.071677	0.521028	FALSE	6.14655e-09	0.071677	0.0337565	-6955.8
ENSMUSG00000075700	0.531153	0.839041	-0.0112964	2.00825	FALSE	3.77794e-08	-0.0112964	0.0180382	-12766.5
ENSMUSG00000036432	0.643808	0.88695	0.0126832	1.00649	FALSE	2.19187e-07	0.0126832	0.0274301	-10018
ENSMUSG00000056476	0.434491	0.787729	-0.0639279	0.0855984	FALSE	1.96047e-10	-0.0639279	0.0817983	-2178.61
ENSMUSG00000027763	0.0297355	0.2686	0.075947	0.526031	FALSE	4.88748e-09	0.075947	0.0349407	-7101.23
ENSMUSG00000027765	0.058227	0.36541	0.0953168	0.314807	FALSE	9.00176e-10	0.0953168	0.0503261	-5268.45
ENSMUSG00000036894	0.209659	0.630465	0.103343	0.0845166	FALSE	0.105343	0.103343	0.0823779	0
ENSMUSG00000027770	0.00115947	0.0410341	0.107001	0.574307	FALSE	7.26436e-08	0.107001	0.0329369	-7376.22
ENSMUSG00000036834	0.686285	0.900952	-0.0386602	0.0607167	FALSE	0.059178	-0.0386602	0.0957168	-1064.54
ENSMUSG00000048581	0.991705	0.998588	-0.000825406	0.0915483	FALSE	1.23786e-09	-0.000825406	0.0793942	-2298.34
ENSMUSG00000027822	0.00265692	0.0719298	0.0835258	0.740095	FALSE	0.668732	0.0835258	0.0277968	-306.903
ENSMUSG00000027823	0.489127	0.815767	0.0195258	0.765517	FALSE	7.98101e-09	0.0195258	0.0282288	-8485.39
ENSMUSG00000027828	0.138577	0.536845	-0.0292769	1.6568	FALSE	1.56144e-08	-0.0292769	0.0197669	-11933.3
ENSMUSG00000034640	0.136171	0.533063	-0.103403	0.132252	FALSE	3.2043e-09	-0.103403	0.0693883	-2990.35
ENSMUSG00000074579	0.780696	0.932874	-0.0253504	0.0739689	FALSE	1.28981e-08	-0.0253504	0.0910534	-1989.65
ENSMUSG00000027829	1.48967e-05	0.00157651	0.116366	0.913996	FALSE	5.97737e-08	0.116366	0.026873	-9328.72
ENSMUSG00000103041	0.431484	0.78671	0.0821567	0.0542258	FALSE	7.32887e-09	0.0821567	0.104438	-1575.77
ENSMUSG00000034544	0.142694	0.541749	-0.0551508	0.413252	FALSE	1.37605e-07	-0.0551508	0.0376243	-6111.8
ENSMUSG00000048416	8.18909e-06	0.000918855	0.391024	0.115889	FALSE	7.11554e-10	0.391024	0.08767	-2657.63
ENSMUSG00000027774	0.600396	0.869686	0.0351477	0.125625	FALSE	0.00030594	0.0351477	0.0670974	-2862.53
ENSMUSG00000047557	0.00868991	0.138815	0.157113	0.173496	FALSE	1.07645e-09	0.157113	0.0598751	-3568.46
ENSMUSG00000027775	0.758252	0.924813	-0.0159172	0.216903	FALSE	8.6463e-08	-0.0159172	0.0517166	-4151.48
ENSMUSG00000027778	0.797086	0.938559	-0.0190328	0.103448	FALSE	1.60125e-08	-0.0190328	0.0740228	-2523.85
ENSMUSG00000034349	0.153942	0.555935	0.0862213	0.184584	FALSE	3.18128e-10	0.0862213	0.0604745	-3726.52
ENSMUSG00000027782	0.977718	0.99539	-0.00119914	0.315889	FALSE	5.97729e-09	-0.00119914	0.0429339	-5202.4
ENSMUSG00000027784	0.0318606	0.278422	0.067121	0.629344	FALSE	1.22609e-07	0.067121	0.031275	-7717.15
ENSMUSG00000043300	0.288066	0.699728	0.042941	0.398107	FALSE	6.4321e-08	0.042941	0.0404198	-6068.27
ENSMUSG00000027787	0.341789	0.735499	-0.0318572	0.517782	FALSE	1.64154e-08	-0.0318572	0.0335115	-6908.55
ENSMUSG00000027835	0.00585407	0.112402	0.0709353	0.914943	FALSE	5.83955e-09	0.0709353	0.0257399	-9236.11
ENSMUSG00000027834	0.531878	0.839041	-0.0444232	0.112779	FALSE	0.000254564	-0.0444232	0.0710609	-2673.83
ENSMUSG00000034109	0.597825	0.868811	-0.0153398	0.745368	FALSE	4.7571e-08	-0.0153398	0.0290785	-8455.55
ENSMUSG00000062232	0.641762	0.886536	-0.034362	0.102366	FALSE	0.148226	-0.034362	0.0738592	-1087.03
ENSMUSG00000061175	0.406251	0.774866	-0.0385763	0.281406	FALSE	4.48398e-09	-0.0385763	0.046449	-4903.23
ENSMUSG00000027804	0.00677755	0.121383	0.0956028	0.487762	FALSE	7.12742e-09	0.0956028	0.0353093	-6720.94
ENSMUSG00000027809	0.186478	0.600481	0.0768219	0.168898	FALSE	0.146778	0.0768219	0.0581512	-1.17183
ENSMUSG00000033981	0.661171	0.893425	-0.0387019	0.0927654	FALSE	2.40775e-09	-0.0387019	0.0883005	-2290.06
ENSMUSG00000028015	0.45505	0.798695	0.0239713	0.616227	FALSE	1.30482e-07	0.0239713	0.0320891	-7721.31
ENSMUSG00000028011	0.711762	0.910083	-0.0392554	0.0551724	FALSE	2.87541e-09	-0.0392554	0.106242	-1587.21
ENSMUSG00000028005	0.233898	0.654595	0.130465	0.0567951	FALSE	3.44385e-08	0.130465	0.1096	-1633.57
ENSMUSG00000033900	0.0296505	0.2686	0.0706566	0.617039	FALSE	2.0372e-07	0.0706566	0.0324899	-7717.94
ENSMUSG00000033831	0.000871572	0.0342487	0.287451	0.119946	FALSE	1.4428e-08	0.287451	0.0863476	-2678.02
ENSMUSG00000027998	0.333873	0.731789	0.0486315	0.229479	FALSE	1.10328e-09	0.0486315	0.0503254	-4292.94
ENSMUSG00000027995	0.1987	0.615804	-0.0655646	0.272617	FALSE	1.74984e-08	-0.0655646	0.0510125	-4815.17
ENSMUSG00000033767	0.0864843	0.43002	0.0807093	0.271941	FALSE	1.38822e-09	0.0807093	0.0470816	-4785.18
ENSMUSG00000041842	0.835877	0.95326	0.0112284	0.206626	FALSE	2.89236e-09	0.0112284	0.054199	-4005.39
ENSMUSG00000074513	0.296585	0.705994	0.036846	0.467613	FALSE	0.000308609	0.036846	0.0353004	-6593.63
ENSMUSG00000028086	0.597597	0.868811	0.0178371	0.574983	FALSE	4.91727e-08	0.0178371	0.0337914	-7428.72
ENSMUSG00000051000	0.254894	0.670596	-0.10169	0.0726166	FALSE	3.58607e-10	-0.10169	0.0893156	-1937.67
ENSMUSG00000028082	0.70752	0.908971	0.0226893	0.154564	FALSE	0.00571372	0.0226893	0.0604743	-3260.66
ENSMUSG00000028080	0.00467355	0.10122	0.141603	0.234888	FALSE	3.84048e-09	0.141603	0.050059	-4355.03
ENSMUSG00000003382	0.923118	0.97893	-0.00666336	0.121569	FALSE	1.3334e-09	-0.00666336	0.0690451	-2805.47
ENSMUSG00000005640	0.297839	0.706875	-0.0356626	0.531305	FALSE	3.60489e-08	-0.0356626	0.0342554	-7122.2
ENSMUSG00000004895	0.23857	0.659617	0.0485723	0.220284	FALSE	0.766246	0.0485723	0.0412129	-151.256
ENSMUSG00000004897	0.533787	0.840068	-0.0118206	1.75578	FALSE	2.89012e-08	-0.0118206	0.0189969	-12130.7
ENSMUSG00000019710	0.798479	0.939061	0.0071101	0.782421	FALSE	1.76524e-07	0.0071101	0.0278483	-8589.99
ENSMUSG00000004896	0.739458	0.918652	0.0168398	0.231778	FALSE	1.71408e-08	0.0168398	0.0506351	-4345.08
ENSMUSG00000048039	0.626671	0.881282	-0.0315401	0.136444	FALSE	3.45445e-10	-0.0315401	0.0648415	-3030.05
ENSMUSG00000028069	0.963032	0.991459	0.00168114	0.147938	FALSE	1.07548	0.00168114	0.0362714	-1170.93
ENSMUSG00000028070	0.904949	0.974979	-0.00254301	1.33428	FALSE	4.25443e-08	-0.00254301	0.0212962	-10806
ENSMUSG00000001419	0.1064	0.475483	-0.0633899	0.360243	FALSE	0.0427347	-0.0633899	0.0392607	-831.659
ENSMUSG00000096935	0.260841	0.675405	0.0753764	0.134009	FALSE	1.79148e-09	0.0753764	0.0670367	-3005.85
ENSMUSG00000001416	0.500978	0.823717	0.01459	1.35646	FALSE	7.00183e-09	0.01459	0.0216807	-10974.7
ENSMUSG00000001418	0.724458	0.913497	-0.0100137	0.745774	FALSE	5.74854e-08	-0.0100137	0.0284069	-8410.33
ENSMUSG00000001415	0.900563	0.974075	-0.00584241	0.256525	FALSE	0.0167296	-0.00584241	0.0467577	-12.3551
ENSMUSG00000028066	0.397693	0.770496	0.0714281	0.0838404	FALSE	9.74545e-10	0.0714281	0.0844555	-2163.87
ENSMUSG00000050144	0.732344	0.916575	0.0128308	0.440568	FALSE	1.07198e-07	0.0128308	0.0375161	-6394.6
ENSMUSG00000028064	0.571388	0.853735	-0.0564169	0.0612576	FALSE	3.64748e-09	-0.0564169	0.0996748	-1720.18
ENSMUSG00000008601	0.531423	0.839041	-0.0148589	1.04841	FALSE	1.02345e-07	-0.0148589	0.0237425	-9764.87
ENSMUSG00000028062	0.0551968	0.359726	-0.0341334	1.92563	FALSE	1.84188e-07	-0.0341334	0.0178026	-12390
ENSMUSG00000008604	0.265172	0.6787	-0.0800008	0.10764	FALSE	0.112335	-0.0800008	0.0717979	0
ENSMUSG00000041355	0.00252717	0.0694264	0.0354639	6.50304	FALSE	6.99039e-07	0.0354639	0.0117427	-18526.4
ENSMUSG00000028059	0.558846	0.848942	0.0259014	0.336849	FALSE	3.08934e-09	0.0259014	0.0443094	-5491.49
ENSMUSG00000028060	0.675559	0.898806	-0.0161966	0.401352	FALSE	3.49495e-08	-0.0161966	0.0386986	-6038.44
ENSMUSG00000028057	0.282096	0.694832	-0.0447317	0.335632	FALSE	1.88446e-09	-0.0447317	0.0415868	-5430.2
ENSMUSG00000068923	0.0554217	0.360361	0.0803587	0.39432	FALSE	4.15051e-09	0.0803587	0.0419506	-6041.66
ENSMUSG00000054199	0.204974	0.624804	0.0433532	0.484787	FALSE	1.3532e-07	0.0433532	0.0342035	-6648.56
ENSMUSG00000068922	0.432356	0.7872	-0.0605129	0.0968222	FALSE	3.29993e-08	-0.0605129	0.0770701	-2399.96
ENSMUSG00000068921	0.587723	0.862642	0.0165571	0.603516	FALSE	0.0223787	0.0165571	0.0305404	-6.0747
ENSMUSG00000028053	0.150165	0.551387	0.0353832	1.0261	FALSE	2.18972e-07	0.0353832	0.0245897	-9729.56
ENSMUSG00000041263	0.23391	0.654595	-0.0384835	0.61785	FALSE	3.78343e-08	-0.0384835	0.0323296	-7689.06
ENSMUSG00000059743	0.345691	0.737965	0.0163579	3.46369	FALSE	5.06515e-09	0.0163579	0.017347	-16184.4
ENSMUSG00000028051	0.781342	0.932874	0.027804	0.0563895	FALSE	0.0625875	0.027804	0.100169	-990.661
ENSMUSG00000068917	0.412213	0.776895	0.0595707	0.107776	FALSE	4.45161	0.0595707	0.0726468	-432.241
ENSMUSG00000028049	0.426452	0.785763	0.0278083	0.462069	FALSE	0.0976515	0.0278083	0.0349667	0
ENSMUSG00000032657	0.392457	0.767202	0.0713074	0.0822177	FALSE	2.06002e-11	0.0713074	0.0833839	-2138.52
ENSMUSG00000028048	0.751179	0.923956	0.0211644	0.13117	FALSE	1.74873e-08	0.0211644	0.0667468	-2990.26
ENSMUSG00000064068	0.0313309	0.277099	0.0786322	0.427586	FALSE	0.00105111	0.0786322	0.0365248	-6215.73
ENSMUSG00000028047	0.119022	0.498403	0.136807	0.0800541	FALSE	2.52733e-08	0.136807	0.0877591	-2101.4
ENSMUSG00000042766	0.91012	0.976042	-0.00815809	0.112914	FALSE	4.35123e-09	-0.00815809	0.0722676	-2684.73
ENSMUSG00000042747	0.0212481	0.226616	0.0283401	4.97823	FALSE	8.24972e-07	0.0283401	0.0123028	-16867.4
ENSMUSG00000042737	0.169338	0.578794	0.0254636	1.90994	FALSE	1.22082e-08	0.0254636	0.0185279	-12484.3
ENSMUSG00000027953	0.434229	0.787684	-0.0170756	1.3355	FALSE	6.87347e-09	-0.0170756	0.0218365	-10959.8
ENSMUSG00000028041	0.333378	0.731176	0.0706133	0.113455	FALSE	6.41282e-10	0.0706133	0.072998	-2696.37
ENSMUSG00000028042	0.313744	0.71431	-0.0459373	0.267748	FALSE	0.0171286	-0.0459373	0.0455999	-23.0995
ENSMUSG00000074466	0.189501	0.603126	-0.0516095	0.406356	FALSE	1.13061e-07	-0.0516095	0.0393348	-6114.77
ENSMUSG00000042642	0.311721	0.714025	0.0507729	0.233671	FALSE	7.77688e-10	0.0507729	0.0501898	-4328.67
ENSMUSG00000028044	0.958476	0.99027	0.00183717	0.55497	FALSE	4.98995e-09	0.00183717	0.0352855	-7285.82
ENSMUSG00000042626	0.00692236	0.122352	0.082631	0.67762	FALSE	2.55682e-07	0.082631	0.0305978	-8059.91
ENSMUSG00000047824	0.922665	0.978782	-0.00675368	0.118188	FALSE	7.10321e-11	-0.00675368	0.0695705	-2746.89
ENSMUSG00000042613	0.162372	0.569127	-0.0498062	0.59121	FALSE	4.22209e-08	-0.0498062	0.0356487	-7649.29
ENSMUSG00000027952	0.290239	0.70168	-0.0220199	2.16592	FALSE	2.25884e-08	-0.0220199	0.0208206	-13819.7
ENSMUSG00000027951	0.161617	0.569127	-0.0560704	0.393644	FALSE	4.38066e-08	-0.0560704	0.0400602	-5993.7
ENSMUSG00000027950	0.912873	0.976095	-0.00753863	0.116024	FALSE	0.0247731	-0.00753863	0.0688989	-323.005
ENSMUSG00000042579	0.620216	0.878552	-0.04511	0.0682894	FALSE	5.21925e-05	-0.04511	0.0910312	-1866.62
ENSMUSG00000042572	0.0448366	0.326872	-0.0659666	0.513725	FALSE	0.00224569	-0.0659666	0.0328816	-6817.26
ENSMUSG00000027947	0.0728251	0.402308	0.0508854	0.940365	FALSE	4.93816e-08	0.0508854	0.0283654	-9692.5
ENSMUSG00000105941	0.380775	0.760282	-0.0693383	0.0968222	FALSE	3.978e-09	-0.0693383	0.0791111	-2404.03
ENSMUSG00000027944	0.3858	0.763132	0.019286	1.28357	FALSE	7.66534e-09	0.019286	0.0222379	-10734.3
ENSMUSG00000042520	0.493598	0.818056	0.0170306	1.0069	FALSE	2.56648e-07	0.0170306	0.0248768	-9722.44
ENSMUSG00000027942	0.710303	0.90991	-0.00931837	0.963354	FALSE	4.99955e-08	-0.00931837	0.0250865	-9449.72
ENSMUSG00000027940	0.312865	0.71431	-0.0229995	1.22218	FALSE	8.82137e-09	-0.0229995	0.0227892	-10558.1
ENSMUSG00000027937	0.208444	0.62864	-0.0244662	1.6046	FALSE	1.67821e-07	-0.0244662	0.0194507	-11616
ENSMUSG00000052310	0.299095	0.707436	-0.0508827	0.378634	FALSE	1.10017e-08	-0.0508827	0.0490022	-5903.35
ENSMUSG00000027936	0.533176	0.839972	-0.0425007	0.119946	FALSE	0.143081	-0.0425007	0.0682014	-1258.36
ENSMUSG00000042390	0.943991	0.985472	0.00212518	0.663827	FALSE	1.86345e-07	0.00212518	0.03025	-7922.91
ENSMUSG00000027933	0.605938	0.871892	-0.0232361	0.28668	FALSE	2.67791e-08	-0.0232361	0.0450416	-4950.96
ENSMUSG00000001016	0.844686	0.955947	0.00528316	0.832319	FALSE	2.1453e-09	0.00528316	0.0269682	-8857.19
ENSMUSG00000001018	0.77659	0.932387	-0.012345	0.311562	FALSE	3.36821e-08	-0.012345	0.0435041	-5215.23
ENSMUSG00000001017	0.226043	0.648962	0.0296015	0.987965	FALSE	1.0083e-07	0.0296015	0.0244517	-9510.88
ENSMUSG00000044080	0.0114066	0.162588	-0.0576672	1.46558	FALSE	1.01237e-07	-0.0576672	0.0227935	-11686.6
ENSMUSG00000042312	0.00515573	0.1079	-0.0947659	0.571602	FALSE	1.212e-08	-0.0947659	0.0338796	-7413.33
ENSMUSG00000001020	0.887196	0.969108	-0.00913525	0.174577	FALSE	2.60528e-09	-0.00913525	0.0643993	-3610.52
ENSMUSG00000043165	0.00468996	0.10134	0.183557	0.201623	FALSE	8.85897e-09	0.183557	0.0649163	-3947.16
ENSMUSG00000042165	0.153849	0.555935	0.0962896	0.128195	FALSE	2.682e-10	0.0962896	0.0675212	-2909.88
ENSMUSG00000028145	0.0229804	0.238072	0.170761	0.108993	FALSE	5.87226e-10	0.170761	0.0751008	-2602.05
ENSMUSG00000028150	0.00182401	0.0568033	0.156991	0.271535	FALSE	6.03949e-09	0.156991	0.0503582	-4806.03
ENSMUSG00000041912	0.51175	0.828223	0.0383493	0.165652	FALSE	0.0291222	0.0383493	0.0584491	-258.605
ENSMUSG00000028140	0.0257309	0.251979	0.0834789	0.407843	FALSE	0.509663	0.0834789	0.0374303	-906.434
ENSMUSG00000028139	2.9754e-14	1.62999e-11	0.510136	0.167546	FALSE	2.16793e-09	0.510136	0.067132	-3509.9
ENSMUSG00000028137	7.34198e-05	0.00555901	0.109285	0.837458	FALSE	5.75251e-09	0.109285	0.027563	-8914.02
ENSMUSG00000028136	0.534233	0.84014	0.0296022	0.249087	FALSE	0.000123229	0.0296022	0.0476258	-4536.33
ENSMUSG00000005968	0.486817	0.815143	0.0297659	0.36146	FALSE	9.36721e-09	0.0297659	0.0428052	-5723.56
ENSMUSG00000068876	0.471976	0.808593	0.0379304	0.223529	FALSE	3.23565e-09	0.0379304	0.0527347	-4222.42
ENSMUSG00000038902	0.254762	0.670596	0.0643283	0.180798	FALSE	0.000137212	0.0643283	0.056485	-3653.73
ENSMUSG00000005779	0.0345567	0.290518	0.0323485	2.93847	FALSE	1.54848e-08	0.0323485	0.0153056	-14433.9
ENSMUSG00000005774	0.962603	0.991459	-0.00319965	0.129006	FALSE	9.94598e-09	-0.00319965	0.0682415	-2951.19
ENSMUSG00000038861	0.0626244	0.375787	-0.130653	0.114672	FALSE	9.27149e-06	-0.130653	0.0701739	-2701.7
ENSMUSG00000019338	0.430098	0.785855	-0.0384758	0.234348	FALSE	0.0155407	-0.0384758	0.0487638	-0.0683518
ENSMUSG00000005625	0.862406	0.96192	0.00339769	1.56606	FALSE	2.18513e-07	0.00339769	0.0196044	-11491.3
ENSMUSG00000028126	0.271506	0.684706	-0.0384431	0.488168	FALSE	1.36776e-09	-0.0384431	0.034961	-6721.43
ENSMUSG00000008958	0.00146647	0.0484299	0.105652	0.520487	FALSE	0.0293969	0.105652	0.0332111	-12.707
ENSMUSG00000092607	6.12545e-05	0.00475386	0.181802	0.284652	FALSE	9.771e-06	0.181802	0.0453606	-4891.72
ENSMUSG00000053769	0.415104	0.779175	0.085653	0.0516565	FALSE	0.0433259	0.085653	0.105103	-4.5441
ENSMUSG00000038766	0.611814	0.874569	-0.0274403	0.191481	FALSE	1.97743e-06	-0.0274403	0.054071	-3816.49
ENSMUSG00000097167	0.516494	0.831131	-0.057661	0.0718053	FALSE	7.88162e-10	-0.057661	0.0888789	-1919.15
ENSMUSG00000053192	0.636836	0.884499	-0.0196528	0.351859	FALSE	7.82625e-08	-0.0196528	0.041626	-5603.05
ENSMUSG00000046722	0.491572	0.81738	-0.02268	0.514807	FALSE	0.0102947	-0.02268	0.0329741	-14.9996
ENSMUSG00000015711	0.360582	0.748498	0.065669	0.11048	FALSE	0.376738	0.065669	0.0718277	0
ENSMUSG00000038712	0.628152	0.881282	0.035158	0.107235	FALSE	0.0569289	0.035158	0.0725912	-88.8077
ENSMUSG00000015714	0.791964	0.936592	0.010069	0.39973	FALSE	2.46124e-08	0.010069	0.0381748	-6026.33
ENSMUSG00000015697	0.364772	0.750179	0.0329272	0.147397	FALSE	0.684797	0.0329272	0.0363311	-3099.75
ENSMUSG00000015522	0.47777	0.811794	-0.0358174	0.224206	FALSE	5.44082e-09	-0.0358174	0.0504546	-4225.46
ENSMUSG00000046519	0.178661	0.592757	0.0841242	0.150913	FALSE	1.13062e-08	0.0841242	0.062551	-3277.56
ENSMUSG00000038619	0.255991	0.671374	0.0436349	0.404327	FALSE	1.11144e-07	0.0436349	0.0384138	-6051.72
ENSMUSG00000028107	0.642017	0.886536	-0.0372211	0.0897904	FALSE	4.49446e-09	-0.0372211	0.0800658	-2276.4
ENSMUSG00000028106	0.902202	0.974183	0.00498071	0.355105	FALSE	6.78988e-08	0.00498071	0.0405332	-5608.57
ENSMUSG00000015748	0.00148526	0.0487049	0.19951	0.155375	FALSE	5.97143e-09	0.19951	0.0627872	-3322.91
ENSMUSG00000054312	0.386103	0.763132	0.0161973	1.86342	FALSE	1.09978e-08	0.0161973	0.0186883	-12405.8
ENSMUSG00000080727	0.288255	0.699813	0.0927296	0.0777552	FALSE	3.21497e-09	0.0927296	0.0873195	-2056.18
ENSMUSG00000015750	0.116667	0.494324	-0.0466098	0.658553	FALSE	5.02077e-08	-0.0466098	0.0297082	-7877.64
ENSMUSG00000015749	0.577178	0.856206	0.0139996	0.980122	FALSE	4.12533e-09	0.0139996	0.025111	-9564.12
ENSMUSG00000015745	0.629285	0.881282	-0.0443321	0.07167	FALSE	3.81602e-09	-0.0443321	0.0918355	-1905.98
ENSMUSG00000015747	0.0640702	0.379089	0.100046	0.195538	FALSE	0.00873925	0.100046	0.0540293	-3773.26
ENSMUSG00000038495	0.765172	0.927156	0.0163501	0.200135	FALSE	1.26756e-09	0.0163501	0.0547382	-3946.16
ENSMUSG00000045934	0.302003	0.708452	-0.0662696	0.139824	FALSE	1.01845e-09	-0.0662696	0.0642056	-3091.77
ENSMUSG00000068856	0.659232	0.892658	0.0109768	0.935632	FALSE	6.93116e-05	0.0109768	0.0248923	-9255.21
ENSMUSG00000038486	0.0345799	0.290518	0.0787866	0.456525	FALSE	7.1397e-08	0.0787866	0.0372823	-6530.89
ENSMUSG00000015943	0.343337	0.737431	0.0283729	0.700744	FALSE	2.64023e-07	0.0283729	0.0299421	-8181.55
ENSMUSG00000068855	3.21965e-14	1.66581e-11	-0.42452	0.204192	FALSE	1.80367e-08	-0.42452	0.0559358	-3974.19
ENSMUSG00000081058	0.00546689	0.110308	0.194235	0.129277	FALSE	1.57478e-08	0.194235	0.0699151	-2935.69
ENSMUSG00000064220	0.0573798	0.362263	0.128671	0.129547	FALSE	4.04509e-10	0.128671	0.0677071	-2873.96
ENSMUSG00000093769	0.375263	0.758063	0.0589437	0.135767	FALSE	1.63562e-09	0.0589437	0.0664786	-3053.9
ENSMUSG00000091405	0.707152	0.908862	0.0334412	0.0795132	FALSE	1.64511e-08	0.0334412	0.0890143	-2105.39
ENSMUSG00000038393	0.66411	0.894597	-0.0226057	0.578905	FALSE	1.96603e-08	-0.0226057	0.0520574	-7343.46
ENSMUSG00000087610	0.693931	0.904534	0.0323212	0.0970926	FALSE	2.31108e-09	0.0323212	0.0821324	-2411.65
ENSMUSG00000028104	0.285505	0.697876	0.0435838	0.362137	FALSE	2.44952e-08	0.0435838	0.0408075	-5687.54
ENSMUSG00000038374	0.318137	0.718891	0.0185648	1.72617	FALSE	5.28626e-07	0.0185648	0.0185965	-11875.5
ENSMUSG00000028102	0.784906	0.933253	-0.0104873	0.37904	FALSE	0.0112286	-0.0104873	0.0384249	-276.208
ENSMUSG00000028101	0.840148	0.954998	0.013126	0.132928	FALSE	0.215146	0.013126	0.0650754	-1294.61
ENSMUSG00000028099	0.242958	0.66288	-0.0649831	0.180933	FALSE	3.82157e-09	-0.0649831	0.0556541	-3666.14
ENSMUSG00000028098	0.407639	0.775601	0.0181152	1.27897	FALSE	8.76843e-08	0.0181152	0.0218768	-10655.9
ENSMUSG00000028096	0.788178	0.935188	-0.0132323	0.231102	FALSE	0.296585	-0.0132323	0.0492499	-959.229
ENSMUSG00000028093	0.000466157	0.0232156	-0.127064	0.145233	FALSE	0.836464	-0.127064	0.0363093	-6.45148
ENSMUSG00000038256	0.372908	0.756165	0.0364433	0.357268	FALSE	1.26217e-09	0.0364433	0.0408997	-5633.58
ENSMUSG00000028089	0.429586	0.785855	-0.0610039	0.0911427	FALSE	0.13213	-0.0610039	0.0772299	-971.683
ENSMUSG00000038205	0.324353	0.722077	0.0465679	0.288979	FALSE	2.33242e-09	0.0465679	0.0472506	-4974.81
ENSMUSG00000038170	0.360693	0.748498	-0.0346453	0.416362	FALSE	5.69866e-08	-0.0346453	0.0379032	-6163.22
ENSMUSG00000027879	0.0681655	0.390956	-0.0345025	1.77877	FALSE	2.90732e-08	-0.0345025	0.0189168	-12156.8
ENSMUSG00000053398	0.650979	0.889779	0.0201536	0.445571	FALSE	1.72463e-08	0.0201536	0.044548	-6525.69
ENSMUSG00000050064	0.375066	0.757864	0.0855489	0.0654496	FALSE	7.4359e-10	0.0855489	0.0964449	-1795.41
ENSMUSG00000004233	0.193057	0.608156	0.131303	0.0569304	FALSE	0.0904771	0.131303	0.100879	-838.559
ENSMUSG00000033285	0.642147	0.886536	-0.0358066	0.0939824	FALSE	0.0999152	-0.0358066	0.0770533	-815.11
ENSMUSG00000027865	0.254506	0.670487	-0.051314	0.298851	FALSE	1.13194e-08	-0.051314	0.045033	-5056.32
ENSMUSG00000044468	0.0054906	0.110308	0.130094	0.286139	FALSE	1.60331e-08	0.130094	0.0468511	-4953.78
ENSMUSG00000008763	0.70903	0.909201	0.0126617	0.532387	FALSE	1.52534e-08	0.0126617	0.033931	-7050.32
ENSMUSG00000033147	0.232946	0.654032	0.120392	0.0582826	FALSE	1.65681e-10	0.120392	0.100932	-1644.16
ENSMUSG00000027858	0.125516	0.51112	0.0713353	0.285734	FALSE	2.98076e-08	0.0713353	0.0465628	-4964.36
ENSMUSG00000027854	0.273632	0.686698	0.043456	0.382285	FALSE	6.87852e-09	0.043456	0.0396954	-5891.49
ENSMUSG00000068823	0.834087	0.952988	0.004071	1.69547	FALSE	2.81191e-08	0.004071	0.0194354	-12004.7
ENSMUSG00000027852	0.714093	0.910681	-0.0136729	0.425017	FALSE	5.62423e-08	-0.0136729	0.0373203	-6212.81
ENSMUSG00000005687	0.54397	0.843438	-0.0102614	2.31359	FALSE	2.60671e-08	-0.0102614	0.0169102	-13361.9
ENSMUSG00000033014	0.544669	0.84387	0.0293568	0.240568	FALSE	0.266807	0.0293568	0.0484622	-2180.46
ENSMUSG00000008730	0.0200037	0.220728	0.100819	0.310751	FALSE	8.41046e-09	0.100819	0.0433393	-5170.6
ENSMUSG00000032952	0.000443624	0.0223789	0.172725	0.0842461	FALSE	0.501967	0.172725	0.0491718	-5.80729
ENSMUSG00000044098	0.165241	0.573572	0.0501905	0.433807	FALSE	0.00186562	0.0501905	0.0361693	-6258.43
ENSMUSG00000058388	0.181379	0.595816	-0.0838483	0.142258	FALSE	1.53479e-10	-0.0838483	0.0627362	-3115.1
ENSMUSG00000032913	0.397941	0.770629	0.0688674	0.0858688	FALSE	1.12526e-07	0.0688674	0.0814706	-2174.39
ENSMUSG00000002233	0.657487	0.891681	-0.0226492	0.308993	FALSE	8.45997e-09	-0.0226492	0.0510823	-5203.87
ENSMUSG00000002227	0.441248	0.791379	0.0493223	0.149155	FALSE	4.442e-09	0.0493223	0.0640477	-3255.03
ENSMUSG00000070372	0.0269822	0.2574	0.064534	0.229615	FALSE	1.26878	0.064534	0.0291775	-138.025
ENSMUSG00000045576	0.245594	0.663956	-0.0424078	0.443137	FALSE	1.20778e-09	-0.0424078	0.0365233	-6398.53
ENSMUSG00000027905	0.962616	0.991459	0.00354789	0.10142	FALSE	3.27243e-10	0.00354789	0.0756942	-2474.9
ENSMUSG00000068798	0.183493	0.598111	-0.0229562	2.23854	FALSE	3.66328e-08	-0.0229562	0.0172593	-13243.9
ENSMUSG00000074344	0.965796	0.991982	-0.00172598	0.529277	FALSE	3.93561e-10	-0.00172598	0.0402499	-7106.38
ENSMUSG00000000563	0.402014	0.772675	0.0109367	3.9286	FALSE	6.05376e-08	0.0109367	0.0130505	-15495
ENSMUSG00000000561	0.478253	0.811918	-0.0333671	0.252333	FALSE	1.4229e-06	-0.0333671	0.0470545	0
ENSMUSG00000027901	0.285839	0.698144	-0.0724627	0.124003	FALSE	9.01593e-09	-0.0724627	0.0678939	-2837.12
ENSMUSG00000040774	0.519773	0.832167	-0.0348194	0.196078	FALSE	4.64404e-09	-0.0348194	0.054093	-3894.88
ENSMUSG00000027900	0.0340013	0.287605	-0.0860684	0.360784	FALSE	1.55511e-09	-0.0860684	0.0405972	-5700.42
ENSMUSG00000056260	0.466098	0.805746	0.0285794	0.407302	FALSE	4.16597e-08	0.0285794	0.039212	-6092.62
ENSMUSG00000087260	0.501592	0.823833	0.0143783	1.23137	FALSE	0.265439	0.0143783	0.0213966	-4377.95
ENSMUSG00000048109	0.316652	0.717209	-0.0718993	0.118323	FALSE	2.4368e-08	-0.0718993	0.0718015	-2775.6
ENSMUSG00000027894	0.444462	0.792733	0.0720576	0.0691007	FALSE	7.09555e-09	0.0720576	0.0942324	-1880.83
ENSMUSG00000014601	0.0910274	0.438788	-0.102596	0.152535	FALSE	4.03432e-08	-0.102596	0.0607078	-3275.96
ENSMUSG00000027893	0.149548	0.55129	0.0379587	0.901555	FALSE	2.00745e-07	0.0379587	0.0263395	-9216.77
ENSMUSG00000014599	0.579306	0.857174	-0.0320114	0.19378	FALSE	6.99064e-09	-0.0320114	0.0577408	-3884.92
ENSMUSG00000004032	0.501651	0.823833	0.0261293	0.407573	FALSE	3.5776e-08	0.0261293	0.038889	-6143.56
ENSMUSG00000040562	0.429002	0.785855	0.0823479	0.0685598	FALSE	3.08418e-09	0.0823479	0.104119	-1856.78
ENSMUSG00000058135	0.637399	0.884499	0.0148406	0.829344	FALSE	5.2786e-08	0.0148406	0.031486	-9196.87
ENSMUSG00000027890	0.65565	0.890747	0.0158478	0.153482	FALSE	0.922558	0.0158478	0.0355389	-3604.18
ENSMUSG00000027889	0.16607	0.575288	0.0563076	0.343881	FALSE	0.419083	0.0563076	0.040657	-2014
ENSMUSG00000009108	0.512141	0.828626	-0.0517568	0.0942529	FALSE	5.39687e-09	-0.0517568	0.0789569	-2353.81
ENSMUSG00000000001	0.685177	0.900952	0.00904722	1.31386	FALSE	7.07367e-09	0.00904722	0.0223163	-10912.2
ENSMUSG00000050947	0.247575	0.665939	0.0416831	0.436241	FALSE	0.000517244	0.0416831	0.0360499	-6303.46
ENSMUSG00000048796	0.336676	0.733995	0.073912	0.0964165	FALSE	0.0582274	0.073912	0.0769313	-75.1883
ENSMUSG00000048997	0.240611	0.661788	0.11842	0.0581474	FALSE	2.93333e-09	0.11842	0.100915	-1660.74
ENSMUSG00000068749	0.0535219	0.355717	0.0358446	1.85936	FALSE	6.40255e-09	0.0358446	0.0185657	-12321.7
ENSMUSG00000068747	0.0285224	0.264649	0.100771	0.279243	FALSE	3.16935e-09	0.100771	0.0460138	-4845.51
ENSMUSG00000068740	0.947994	0.986288	-0.00571631	0.0834348	FALSE	9.31382e-09	-0.00571631	0.0876383	-2160.82
ENSMUSG00000068739	0.302895	0.70876	0.0183246	2.36795	FALSE	2.62132e-07	0.0183246	0.0177866	-13723
ENSMUSG00000040412	0.221115	0.642877	0.0358588	0.745368	FALSE	1.07129e-07	0.0358588	0.0293068	-8485.37
ENSMUSG00000068732	0.643697	0.886929	-0.0164736	0.441785	FALSE	0.0186551	-0.0164736	0.0356159	-6193.03
ENSMUSG00000048100	0.134884	0.531412	-0.0620189	0.317512	FALSE	0.0453531	-0.0620189	0.041481	-4928.82
ENSMUSG00000040389	0.576699	0.856127	0.0170289	0.206761	FALSE	1.56573	0.0170289	0.0305062	-498.558
ENSMUSG00000027884	0.767158	0.927568	0.0151384	0.215686	FALSE	2.03375e-05	0.0151384	0.0511269	-4098.05
ENSMUSG00000027882	0.500539	0.823445	0.0297298	0.312779	FALSE	6.46673e-08	0.0297298	0.0441329	-5232.01
ENSMUSG00000027881	0.799652	0.939824	-0.00736122	0.666396	FALSE	0.00741999	-0.00736122	0.0290043	-43.9536
ENSMUSG00000049300	0.103617	0.469123	0.098508	0.156863	FALSE	0.0421407	0.098508	0.0605248	-41.402
ENSMUSG00000027981	0.448561	0.795389	-0.0348881	0.275727	FALSE	1.95498e-09	-0.0348881	0.0460376	-4821.65
ENSMUSG00000033554	0.772391	0.930362	-0.0180845	0.143205	FALSE	9.63962e-06	-0.0180845	0.0625225	-3145.79
ENSMUSG00000054414	0.753151	0.923956	-0.0129906	0.349425	FALSE	3.3072e-09	-0.0129906	0.0413071	-5569.5
ENSMUSG00000027963	0.834655	0.953058	-0.0110807	0.207437	FALSE	2.70837e-08	-0.0110807	0.0530849	-4024.98
ENSMUSG00000000339	0.0044533	0.0980462	-0.117265	0.327789	FALSE	1.00666e-08	-0.117265	0.0412307	-5332.24
ENSMUSG00000000340	0.631373	0.882269	-0.0275882	0.0582826	FALSE	0.40745	-0.0275882	0.0574998	-628.928
ENSMUSG00000033439	0.32042	0.720145	0.0612846	0.149561	FALSE	0.000561063	0.0612846	0.0616796	-3213.94
ENSMUSG00000089911	0.517556	0.831146	0.0216738	0.535091	FALSE	1.81772e-09	0.0216738	0.0334928	-7112.2
ENSMUSG00000027957	0.271515	0.684706	0.0800146	0.109669	FALSE	1.64234e-07	0.0800146	0.0727683	-2624.23
ENSMUSG00000033400	0.00548967	0.110308	0.139505	0.24476	FALSE	1.35642e-08	0.139505	0.0502395	-4489.83
ENSMUSG00000033386	0.564698	0.851282	-0.0409666	0.114266	FALSE	4.29503e-10	-0.0409666	0.0711378	-2691.82
ENSMUSG00000044667	0.00385124	0.0903771	-0.276446	0.0658553	FALSE	6.55746e-09	-0.276446	0.0956527	-1805.05
ENSMUSG00000028007	0.000837769	0.0337755	-0.205335	0.144692	FALSE	0.375936	-0.205335	0.0614774	0
ENSMUSG00000028134	0.885265	0.968581	-0.00736357	0.221907	FALSE	1.74152e-09	-0.00736357	0.0510301	-4183.53
ENSMUSG00000028133	0.0532794	0.355693	-0.157894	0.0866802	FALSE	8.98795e-10	-0.157894	0.0816983	-2221.84
ENSMUSG00000028132	0.0090091	0.142933	-0.113521	0.311968	FALSE	2.9564e-08	-0.113521	0.0434662	-5206.3
ENSMUSG00000039887	0.860236	0.96192	-0.0124906	0.114807	FALSE	1.20763e-09	-0.0124906	0.0709393	-2703.76
ENSMUSG00000053931	0.0707718	0.398729	-0.0354176	2.05423	FALSE	4.85974e-08	-0.0354176	0.0196009	-13230.9
ENSMUSG00000039865	0.425209	0.785286	-0.0379301	0.275186	FALSE	4.09259e-08	-0.0379301	0.0475663	-4867.9
ENSMUSG00000028128	0.0778792	0.410463	0.066961	0.552535	FALSE	3.88165e-09	0.066961	0.0379786	-7374.71
ENSMUSG00000028127	0.901035	0.974075	-0.002747	1.15186	FALSE	0.039588	-0.002747	0.0220903	0
ENSMUSG00000028124	0.450859	0.795588	-0.014508	1.82948	FALSE	3.21442e-07	-0.014508	0.0192418	-12459
ENSMUSG00000039756	0.776606	0.932387	0.00962571	0.535903	FALSE	2.96538e-09	0.00962571	0.0339238	-7115.45
ENSMUSG00000039735	0.205231	0.625225	0.0990539	0.100744	FALSE	5.35302e-09	0.0990539	0.0781929	-2458.66
ENSMUSG00000053965	0.944957	0.985707	0.00304366	0.336849	FALSE	4.12705e-09	0.00304366	0.0440852	-5455.31
ENSMUSG00000054091	0.0207036	0.223605	-0.0335692	3.2714	FALSE	1.00321e-08	-0.0335692	0.0145111	-14905.3
ENSMUSG00000039701	0.0316972	0.278225	0.124298	0.172279	FALSE	0.0227548	0.124298	0.0578615	-85.2031
ENSMUSG00000039234	0.0121729	0.169177	-0.0666792	0.855037	FALSE	2.52318e-07	-0.0666792	0.0265962	-8971.43
ENSMUSG00000028114	0.120899	0.501307	-0.13179	0.0761325	FALSE	0.0222773	-0.13179	0.0849704	-462.03
ENSMUSG00000053819	0.538067	0.841364	0.0330225	0.238134	FALSE	1.08838e-08	0.0330225	0.0536307	-4471.31
ENSMUSG00000032826	0.0832782	0.423873	0.0517029	0.756728	FALSE	8.65835e-09	0.0517029	0.029852	-8532.06
ENSMUSG00000027968	0.491698	0.81738	0.032528	0.276538	FALSE	5.62821e-08	0.032528	0.0473058	-4849.95
ENSMUSG00000046688	0.031045	0.275355	0.165744	0.175524	FALSE	8.10877e-09	0.165744	0.076858	-3452.57
ENSMUSG00000074238	0.608711	0.873604	0.0212295	0.347667	FALSE	3.77456e-09	0.0212295	0.0414708	-5543.74
ENSMUSG00000050549	6.10821e-06	0.000720072	0.218478	0.0891143	FALSE	0.475699	0.218478	0.0483079	-550.413
ENSMUSG00000041220	0.598433	0.868811	-0.019846	0.461663	FALSE	5.10549e-09	-0.019846	0.037683	-6551.37
ENSMUSG00000028010	0.036323	0.294808	-0.061696	0.639892	FALSE	0.00341796	-0.061696	0.0294732	-7404.5
ENSMUSG00000027999	0.0192383	0.216123	-0.0626484	0.869506	FALSE	1.70095e-07	-0.0626484	0.0267627	-9078.24
ENSMUSG00000027997	0.936198	0.983954	-0.00660991	0.0857336	FALSE	1.16494e-08	-0.00660991	0.0825731	-2217.11
ENSMUSG00000001052	0.735098	0.917163	0.0175489	0.209601	FALSE	3.31954e-05	0.0175489	0.0518659	-4020.94
ENSMUSG00000041084	0.284875	0.697211	0.0131207	5.56024	FALSE	5.75785e-09	0.0131207	0.0122688	-17644.2
ENSMUSG00000027984	0.464286	0.805045	0.0092504	6.95362	FALSE	8.47716e-08	0.0092504	0.0126405	-19494.1
ENSMUSG00000050931	0.669176	0.896528	-0.0132173	0.714131	FALSE	9.92905e-09	-0.0132173	0.0309336	-8367.16
ENSMUSG00000028032	0.752595	0.923956	0.00898263	0.76714	FALSE	3.67445e-07	0.00898263	0.0284964	-8556.27
ENSMUSG00000028029	0.152653	0.554468	0.0349917	1.00784	FALSE	2.96544e-08	0.0349917	0.0244659	-9611.59
ENSMUSG00000028030	0.871419	0.963923	0.00914431	0.1762	FALSE	0.312027	0.00914431	0.0564965	-434.123
ENSMUSG00000040998	0.24804	0.665939	0.0661927	0.190669	FALSE	1.91351e-08	0.0661927	0.0573037	-3829.45
ENSMUSG00000028016	0.167545	0.577115	0.0956028	0.123191	FALSE	5.8662e-10	0.0956028	0.0692706	-2830.12
ENSMUSG00000028013	0.259928	0.675396	0.0440502	0.37025	FALSE	0.436853	0.0440502	0.0391014	-1504.76
ENSMUSG00000040943	0.711766	0.910083	0.0166378	0.294388	FALSE	1.00155e-08	0.0166378	0.0450297	-5006.45
ENSMUSG00000106139	0.00013609	0.00911802	0.136172	0.580663	FALSE	6.062e-08	0.136172	0.0356922	-7484.53
ENSMUSG00000044365	0.174582	0.586456	0.0462411	0.545098	FALSE	4.91181e-08	0.0462411	0.0340602	-7181.61
ENSMUSG00000028165	0.581662	0.858985	-0.0120093	1.30128	FALSE	1.41992e-08	-0.0120093	0.0217972	-10788.6
ENSMUSG00000097032	0.797853	0.93885	-0.0256198	0.0584178	FALSE	2.61507e-10	-0.0256198	0.100028	-1649.98
ENSMUSG00000028164	0.452515	0.796047	-0.0722453	0.0600406	FALSE	0.115594	-0.0722453	0.0961695	-514.733
ENSMUSG00000028163	0.737744	0.918036	0.0116583	0.523732	FALSE	1.13077e-08	0.0116583	0.0348174	-7027.19
ENSMUSG00000028161	0.23287	0.654032	0.0389129	0.590669	FALSE	7.75259e-08	0.0389129	0.0326178	-7505.98
ENSMUSG00000074212	0.544282	0.843691	-0.0192234	0.557539	FALSE	0.0424328	-0.0192234	0.0317034	0
ENSMUSG00000091512	0	0	0.242037	0.788776	FALSE	1.30683e-07	0.242037	0.028637	-8627.7
ENSMUSG00000028159	6.7895e-08	1.31731e-05	-0.218633	0.438945	FALSE	6.73646e-09	-0.218633	0.0405127	-6414.88
ENSMUSG00000028158	0.232937	0.654032	-0.0721358	0.155916	FALSE	1.20293e-08	-0.0721358	0.0604747	-3354.39
ENSMUSG00000004127	0.814991	0.945443	-0.0187588	0.096146	FALSE	4.51042e-09	-0.0187588	0.0801687	-2392.75
ENSMUSG00000074207	0.00756238	0.130298	-0.12186	0.350101	FALSE	5.18591e-08	-0.12186	0.0456232	-5688.31
ENSMUSG00000028138	0.62654	0.881282	0.0141918	0.711156	FALSE	1.96567e-08	0.0141918	0.0291651	-8188.58
ENSMUSG00000005813	0.0469446	0.33326	0.0764745	0.384314	FALSE	0.616803	0.0764745	0.0384913	-747.994
ENSMUSG00000028156	0.119967	0.499351	0.0278215	2.05991	FALSE	3.51912e-08	0.0278215	0.0178926	-12869.1
ENSMUSG00000028152	0.727614	0.914577	-0.0088734	0.991751	FALSE	7.92668e-09	-0.0088734	0.0254762	-9693.72
ENSMUSG00000028149	0.541307	0.842061	0.0376169	0.154834	FALSE	1.82717e-09	0.0376169	0.0615824	-3312.38
ENSMUSG00000059921	0.42462	0.784777	0.0654147	0.0941176	FALSE	7.09013e-09	0.0654147	0.081929	-2362.14
ENSMUSG00000028273	0.0330124	0.284145	0.111983	0.238675	FALSE	7.24744e-09	0.111983	0.0525263	-4425.06
ENSMUSG00000040253	0.185016	0.599532	-0.0566014	0.534686	FALSE	8.18326e-10	-0.0566014	0.042703	-7207.77
ENSMUSG00000028268	0.42588	0.785389	-0.0665325	0.115078	FALSE	9.02451e-10	-0.0665325	0.0835559	-2650.14
ENSMUSG00000040213	0.0136387	0.180166	0.251675	0.0611224	FALSE	5.42678e-09	0.251675	0.102032	-1709.11
ENSMUSG00000028271	1.08064e-07	1.93539e-05	0.152495	0.807573	FALSE	1.64652e-07	0.152495	0.0287043	-8779.68
ENSMUSG00000004591	0.753625	0.924048	-0.00827908	0.861528	FALSE	2.49526e-07	-0.00827908	0.026378	-8976.33
ENSMUSG00000040151	0.238054	0.659233	-0.0694998	0.160108	FALSE	0.00406173	-0.0694998	0.0589049	-106.416
ENSMUSG00000037072	0.866922	0.963408	-0.0020351	5.08871	FALSE	5.27269e-08	-0.0020351	0.0121448	-16955.1
ENSMUSG00000037062	0.662852	0.894512	0.00741543	1.94672	FALSE	0.891982	0.00741543	0.0170087	-296.987
ENSMUSG00000028256	0.8656	0.96288	-0.0113421	0.129547	FALSE	3.63711e-10	-0.0113421	0.0670139	-2934.06
ENSMUSG00000074182	0.609231	0.873691	-0.0230084	0.276403	FALSE	0.0217517	-0.0230084	0.045011	-747.786
ENSMUSG00000028191	0.162254	0.569127	0.0468569	0.588235	FALSE	4.82718e-09	0.0468569	0.0335284	-7528.73
ENSMUSG00000036873	0.605823	0.871892	0.0186068	0.43286	FALSE	0.00243829	0.0186068	0.0360566	-6257.03
ENSMUSG00000036825	0.376803	0.758119	0.0468129	0.202164	FALSE	0.254107	0.0468129	0.0529676	-1178.41
ENSMUSG00000028189	0.927728	0.980686	0.00707432	0.0924949	FALSE	0.0919429	0.00707432	0.0779941	-1569.45
ENSMUSG00000068523	0.682456	0.900538	-0.00530811	4.01298	FALSE	4.52638e-08	-0.00530811	0.0129746	-15700
ENSMUSG00000028187	0.45322	0.796534	-0.0277596	0.408249	FALSE	0.0209234	-0.0277596	0.0370099	-119.56
ENSMUSG00000005034	0.0239113	0.244442	0.0449645	1.67748	FALSE	7.33939e-07	0.0449645	0.0199085	-12066.4
ENSMUSG00000036745	0.671702	0.896983	0.0121504	0.735227	FALSE	2.34535e-07	0.0121504	0.0286692	-8343.32
ENSMUSG00000039131	0.461341	0.802329	0.079017	0.053144	FALSE	1.02878e-09	0.079017	0.107267	-1544.1
ENSMUSG00000028035	0.145629	0.54579	-0.0649854	0.309533	FALSE	1.97394e-08	-0.0649854	0.044659	-5213.24
ENSMUSG00000028034	0.0749431	0.404821	0.0396664	1.35037	FALSE	2.06649e-07	0.0396664	0.0222743	-11093.7
ENSMUSG00000054942	0.876342	0.965714	-0.00829599	0.197431	FALSE	0.324252	-0.00829599	0.0533135	-535.392
ENSMUSG00000025437	0.643198	0.886536	0.0162343	0.458283	FALSE	0.0104477	0.0162343	0.0350457	-224.751
ENSMUSG00000039068	0.791958	0.936592	-0.0113181	0.322921	FALSE	8.84984e-10	-0.0113181	0.0429092	-5292.16
ENSMUSG00000039047	0.498629	0.82186	-0.0238808	0.481677	FALSE	1.01919e-07	-0.0238808	0.0352928	-6691.57
ENSMUSG00000039037	0.0596609	0.369611	-0.0973642	0.248682	FALSE	9.01161e-09	-0.0973642	0.0516989	-4563.63
ENSMUSG00000038975	0.0736167	0.403765	0.0461017	0.943611	FALSE	2.85244e-07	0.0461017	0.0257697	-9388.16
ENSMUSG00000062908	0.36473	0.750179	0.0390494	0.304801	FALSE	0.334639	0.0390494	0.0430824	-1446.5
ENSMUSG00000028199	0.0487541	0.341133	-0.19306	0.0609872	FALSE	1.46935e-09	-0.19306	0.0979632	-1705.28
ENSMUSG00000078161	0.787385	0.934963	0.0203798	0.105206	FALSE	2.23975e-09	0.0203798	0.0755626	-2550.7
ENSMUSG00000053870	0.674891	0.898806	0.0235702	0.18188	FALSE	0.000196452	0.0235702	0.0561937	-3710.9
ENSMUSG00000085084	0.384415	0.762851	-0.0721256	0.081812	FALSE	0.000156153	-0.0721256	0.082923	-2116.36
ENSMUSG00000040037	0.701492	0.907316	0.0279669	0.116295	FALSE	2.82392e-09	0.0279669	0.0729622	-2722.81
ENSMUSG00000028180	0.330092	0.728472	0.0299963	0.648952	FALSE	1.00875e-07	0.0299963	0.0307993	-7847.45
ENSMUSG00000039988	0.420949	0.782338	-0.0314215	0.38188	FALSE	2.48775e-08	-0.0314215	0.0390437	-5872.96
[truncated: 7,313 more rows]

## Sheet: aged
gene	pval	qval	log2fc	mean	zero_mean	grad	coef_mle	coef_sd	ll	hc	gene_symbol	rel_beta_expr	mean_expr_in_expr_cells	N_PMID	N_PMID_pancreas_notCancerNonendo
ENSMUSG00000051951	0	0	0.729754	0.0961201	FALSE	7.94004e-08	0.729754	0.0639238	-4714.61		Xkr4	1	0.487778	11	0
ENSMUSG00000033845	8.17445e-07	1.50317e-06	0.141079	0.452256	FALSE	1.53825e-06	0.141079	0.0286097	-12475.1		Mrpl15	0.577643	0.665728	55	0
ENSMUSG00000025903	2.83321e-08	5.74321e-08	0.150064	0.546622	FALSE	1.49895e-06	0.150064	0.0270316	-14285.2		Lypla1	0.755665	0.617923	42	0
ENSMUSG00000033813	0	0	0.15976	1.34323	FALSE	1.62143e-06	0.15976	0.0185036	-22047.2		Tcea1	0.898695	0.794732	66	0
ENSMUSG00000033793	1.28875e-10	3.04007e-10	0.129402	1.08216	FALSE	1.75375e-06	0.129402	0.0201295	-20026.9		Atp6v1h	1	0.706451	65	1
ENSMUSG00000025907	0	0	0.325525	1.76672	FALSE	6.8588e-07	0.325525	0.0170455	-24680.6		Rb1cc1	1	0.808519	124	1
ENSMUSG00000090031	0.970323	0.973169	-0.00233261	0.0919806	FALSE	2.01687e-07	-0.00233261	0.0627001	-4502.55		4732440D04Rik	0.953506	0.534427	0	0
ENSMUSG00000033740	2.737e-05	4.479e-05	-0.072347	1.85659	FALSE	2.27296e-07	-0.072347	0.0172488	-25575.9		St18	1	0.825377	22	0
ENSMUSG00000051285	0	0	0.234586	2.67972	FALSE	7.52086e-07	0.234586	0.0144426	-28850.8		Pcmtd1	1	0.893255	25	0
ENSMUSG00000025909	2.69236e-11	6.62054e-11	-0.224315	0.348488	FALSE	3.51936e-07	-0.224315	0.0336683	-10960.7		Sntg1	1	0.575275	34	1
ENSMUSG00000061024	9.00537e-05	0.000141762	0.16987	0.188943	FALSE	1.25308e-07	0.16987	0.0433792	-7492.48		Rrs1	0.449462	0.589232	70	0
ENSMUSG00000045210	6.88338e-15	2.0439e-14	0.201955	0.626815	FALSE	8.17469e-07	0.201955	0.0259359	-15341.6		Vcpip1	1	0.60844	60	0
ENSMUSG00000025915	0.000144384	0.000223853	-0.124486	0.370659	FALSE	4.2956e-07	-0.124486	0.0327549	-11421.2		Sgk3	0.65371	0.572273	68	2
ENSMUSG00000098234	0.733951	0.757505	-0.0112851	0.335438	FALSE	6.83455e-07	-0.0112851	0.0332037	-10522.2		Snhg6	0.591935	0.6265	0	0
ENSMUSG00000099032	0	0	-0.365554	0.545359	FALSE	5.44836e-07	-0.365554	0.0299676	-13945.7		Tcf24	1	0.605948	7	0
ENSMUSG00000025916	0.85286	0.866458	-0.013318	0.0622325	FALSE	8.87461e-08	-0.013318	0.0718064	-3345.29		Ppp1r42	1	0.517427	5	0
ENSMUSG00000025917	0.00146351	0.00208414	0.0697223	0.875886	FALSE	9.19355e-07	0.0697223	0.0219127	-17901.6		Cops5	0.884349	0.764542	282	0
ENSMUSG00000056763	0.000204565	0.000313089	-0.065432	1.83056	FALSE	8.42693e-08	-0.065432	0.0176209	-25585.9		Cspp1	1	0.821014	37	0
ENSMUSG00000067851	0	0	0.184166	2.26626	FALSE	8.68877e-07	0.184166	0.0151655	-26945.6		Arfgef1	1	0.895872	59	0
ENSMUSG00000005886	0.00150295	0.00213734	0.0738426	0.79057	FALSE	1.41541e-06	0.0738426	0.023264	-17421.2		Ncoa2	1	0.636105	250	5
ENSMUSG00000025935	0	0	0.208608	7.30323	FALSE	1.27881e-07	0.208608	0.0102549	-38714.7		Tram1	1	1.63745	44	3
ENSMUSG00000025937	0	0	0.258196	0.712903	FALSE	1.07093e-06	0.258196	0.024461	-16424.5		Lactb2	0.946841	0.621007	15	0
ENSMUSG00000025932	0.0242573	0.0307761	-0.0823812	0.298744	FALSE	3.3886e-07	-0.0823812	0.0365646	-10029.1		Eya1	1	0.554297	91	0
ENSMUSG00000092083	5.01821e-13	1.358e-12	0.234494	0.426156	FALSE	1.75727e-07	0.234494	0.0324567	-12488.5		Kcnb2	1	0.584653	0	0
ENSMUSG00000025925	6.22946e-08	1.23877e-07	0.229191	0.202414	FALSE	8.8373e-07	0.229191	0.0423481	-7758.23		Terf1	0.351509	0.564221	206	2
ENSMUSG00000025921	0.00416704	0.00569388	0.173934	0.0978741	FALSE	9.89265e-08	0.173934	0.0607051	-4650.54		Rdh10	0.0414784	0.541806	28	0
ENSMUSG00000025920	0.00966452	0.0127391	0.056823	0.863117	FALSE	1.96082e-06	0.056823	0.0219597	-17929.4		Stau2	1	0.669303	54	1
ENSMUSG00000025939	0	0	0.372605	1.19764	FALSE	1.46714e-06	0.372605	0.0194573	-20766.6		Ube2w	1	0.762869	51	1
ENSMUSG00000079658	0	0	0.308242	2.23006	FALSE	2.01402e-06	0.308242	0.0160171	-26546.7		Eloc	0.842008	1.01768	267	2
ENSMUSG00000025940	5.11813e-13	1.38431e-12	0.221361	0.403213	FALSE	1.488e-07	0.221361	0.0306504	-11860.5		Tmem70	0.844411	0.622565	41	1
ENSMUSG00000025779	0.00443866	0.00605132	0.117291	0.211675	FALSE	4.23709e-07	0.117291	0.0412244	-7877.71		Ly96	0.429812	0.607582	142	1
ENSMUSG00000025777	0.000209291	0.000320083	0.0736413	1.1808	FALSE	6.77394e-07	0.0736413	0.0198626	-20902.4		Gdap1	1	0.763889	94	1
ENSMUSG00000043760	0.687533	0.713835	-0.0305395	0.0630744	FALSE	2.30991e-07	-0.0305395	0.0759302	-3455.73		Pkhd1	0.0750285	0.542987	91	2
ENSMUSG00000041809	2.42695e-13	6.67866e-13	0.504909	0.07423	FALSE	5.36967e-08	0.504909	0.0689498	-3846.42		Efhc1	0.971316	0.500196	49	0
ENSMUSG00000041779	0	0	0.721578	0.0646881	FALSE	2.77845e-07	0.721578	0.0782349	-3506.21		Tram2	0.0530985	0.540438	24	0
ENSMUSG00000026158	0.713095	0.738133	0.0221417	0.107977	FALSE	4.23463e-08	0.0221417	0.0602164	-5010.32		Ogfrl1	0.0948573	0.574092	6	0
ENSMUSG00000026155	0	0	0.186992	0.911598	FALSE	9.95826e-07	0.186992	0.021325	-17892.1		Smap1	0.899686	0.775657	27	0
ENSMUSG00000026154	0.0830489	0.0989661	0.0390133	0.765874	FALSE	1.50838e-06	0.0390133	0.0225086	-16338.8		Sdhaf4	0.599377	0.767606	13	1
ENSMUSG00000026153	0	0	0.343808	1.80923	FALSE	4.46022e-07	0.343808	0.0172579	-25184.6		Fam135a	1	0.770999	19	1
ENSMUSG00000073725	0	0	0.232747	1.21462	FALSE	1.3544e-06	0.232747	0.0195956	-21269.4		Lmbrd1	1	0.729989	25	0
ENSMUSG00000033569	0.0605951	0.0734544	-0.0705783	0.301059	FALSE	1.50902e-07	-0.0705783	0.0376129	-10187.7		Adgrb3	0.826239	0.57862	28	2
ENSMUSG00000048874	0.923315	0.931304	-0.00175852	1.4237	FALSE	6.60888e-07	-0.00175852	0.0182687	-22576		Phf3	0.929413	0.792897	49	0
ENSMUSG00000004768	0.00607538	0.00817515	0.129205	0.159405	FALSE	7.3308e-08	0.129205	0.0470918	-6639.67		Rab23	0.960744	0.543517	50	0
ENSMUSG00000042215	0	0	0.407575	0.7992	FALSE	6.90841e-08	0.407575	0.0252686	-17361.3		Bag2	1	0.675964	169	0
ENSMUSG00000042197	0.000395927	0.000591153	0.0849446	0.75563	FALSE	9.62871e-07	0.0849446	0.0239768	-17035.2		Zfp451	0.982085	0.636574	51	0
ENSMUSG00000026131	0	0	0.304083	7.39388	FALSE	9.7902e-07	0.304083	0.011503	-40636.5		Dst	1	1.27342	135	1
ENSMUSG00000042111	0.000222772	0.000339889	0.127844	0.296639	FALSE	1.62721e-07	0.127844	0.0346302	-9824.99		Ccdc115	0.397918	0.624481	29	0
ENSMUSG00000026127	2.71107e-07	5.16775e-07	0.156408	0.403704	FALSE	1.73738e-07	0.156408	0.0304148	-11931.2		Imp4	0.44749	0.607734	39	0
ENSMUSG00000037503	0.160133	0.183985	0.0452022	0.351505	FALSE	1.24998e-07	0.0452022	0.032181	-10917.2		Fam168b	0.409554	0.585575	12	0
ENSMUSG00000026123	0.859652	0.872753	0.00417165	0.72069	FALSE	1.82611e-06	0.00417165	0.023593	-16329.3		Plekhb2	0.840602	0.652414	26	0
ENSMUSG00000045216	0	0	0.260816	0.943451	FALSE	4.92286e-07	0.260816	0.022154	-18849.4		Hs6st1	1	0.621919	22	2
ENSMUSG00000037470	0	0	0.367174	2.46011	FALSE	7.57416e-07	0.367174	0.0151136	-28036.2		Uggt1	1	0.934859	87	1
ENSMUSG00000047180	0	0	0.736406	0.221427	FALSE	1.39274e-07	0.736406	0.0608487	-7586.03		Neurl3	0.0479721	0.64675	6	0
ENSMUSG00000037447	0	0	0.263603	0.978531	FALSE	6.8296e-08	0.263603	0.0239043	-19514		Arid5a	0.407496	0.669741	21	0
ENSMUSG00000010453	3.17298e-08	6.41031e-08	0.156431	0.481443	FALSE	1.45152e-07	0.156431	0.0282795	-13247.4		Kansl3	0.797386	0.603528	32	0
ENSMUSG00000001143	0.796765	0.815295	0.00851711	0.337964	FALSE	1.14439e-07	0.00851711	0.0330716	-10768.2		Lman2l	0.917367	0.614679	35	0
ENSMUSG00000037408	3.22426e-05	5.24377e-05	0.291995	0.0705816	FALSE	5.63928e-08	0.291995	0.0702415	-3768.53		Cnnm4	0.337948	0.518682	48	1
ENSMUSG00000001138	8.73168e-07	1.60076e-06	0.204162	0.210482	FALSE	1.4069e-07	0.204162	0.0415109	-8083.25		Cnnm3	1	0.546956	42	0
ENSMUSG00000079610	0.704378	0.729847	-0.0154065	0.208377	FALSE	1.83262e-07	-0.0154065	0.0406057	-7869.77		Ankrd39	0.429908	0.606578	14	0
ENSMUSG00000026121	0.0368863	0.0458853	0.156861	0.0740897	FALSE	9.16421e-09	0.156861	0.0751604	-3799.67		Sema4c	0.0450572	0.540848	47	0
ENSMUSG00000061518	0	0	0.133978	4.34063	FALSE	6.6512e-08	0.133978	0.0120389	-32743.7		Cox5b	0.942545	1.56103	61	0
ENSMUSG00000037351	0	0	0.25904	1.02891	FALSE	1.26306e-06	0.25904	0.0207103	-19374.5		Actr1b	1	0.73123	46	0
ENSMUSG00000026116	3.58555e-07	6.76802e-07	0.130743	0.608083	FALSE	2.12699e-06	0.130743	0.0256875	-15141		Tmem131	0.77294	0.613954	28	0
ENSMUSG00000026113	0.910989	0.919775	0.00216791	1.24998	FALSE	6.66739e-07	0.00216791	0.0193925	-21449.6		Inpp4a	1	0.725008	37	1
ENSMUSG00000026112	2.59296e-06	4.60069e-06	0.100655	0.896723	FALSE	2.42678e-06	0.100655	0.0214128	-18228.7		Coa5	0.970773	0.682513	9	0
ENSMUSG00000026111	0	0	0.186771	1.21273	FALSE	9.19993e-07	0.186771	0.0191521	-20644.2		Unc50	1	0.857566	20	0
ENSMUSG00000026110	0.0706334	0.0849405	0.127016	0.0712131	FALSE	3.03114e-08	0.127016	0.0702589	-3774.62		Mgat4a	0.0428108	0.522659	29	1
ENSMUSG00000026090	0.323288	0.354869	-0.0480736	0.14846	FALSE	5.8232e-08	-0.0480736	0.0486711	-6348.72		Cracdl	0.400935	0.557808	9	0
ENSMUSG00000060771	1.35974e-10	3.20238e-10	0.39821	0.1004	FALSE	1.93423e-07	0.39821	0.0620232	-4807.07		Tsga10	1	0.58749	30	0
ENSMUSG00000026088	0.18395	0.209357	0.0574062	0.200449	FALSE	3.56998e-07	0.0574062	0.0432051	-7696.23		Mitd1	1	0.655002	29	0
ENSMUSG00000026087	0	0	0.152913	1.41732	FALSE	1.4388e-06	0.152913	0.0175083	-21736.8		Mrpl30	0.882855	0.974	29	0
ENSMUSG00000058407	0	0	0.189521	0.91686	FALSE	1.55065e-06	0.189521	0.0211327	-18051		Txndc9	0.680255	0.7649	37	0
ENSMUSG00000026083	0	0	0.314123	2.71992	FALSE	8.32525e-07	0.314123	0.0144399	-28940.6		Eif5b	0.831178	1.09724	103	1
ENSMUSG00000026082	0.0299341	0.0376249	-0.0828388	0.249702	FALSE	1.06844e-06	-0.0828388	0.0381577	-8923.01		Rev1	0.862708	0.589542	89	0
ENSMUSG00000048814	0	0	0.497014	0.158774	FALSE	4.51846e-07	0.497014	0.0493264	-6627.65		Lonrf2	0.960884	0.526621	13	0
ENSMUSG00000026078	0.000102824	0.000161172	0.111885	0.482355	FALSE	3.09343e-07	0.111885	0.0288078	-12941.2		Pdcl3	0.427804	0.643545	30	0
ENSMUSG00000003134	5.94357e-06	1.02514e-05	0.166036	0.272995	FALSE	1.12305e-06	0.166036	0.0366657	-9384.17		Tbc1d8	0.227601	0.557544	18	0
ENSMUSG00000003135	1.01662e-06	1.8538e-06	0.156204	0.355364	FALSE	3.00793e-07	0.156204	0.0319541	-11114.4		Cnot11	0.743023	0.584566	37	0
ENSMUSG00000048234	0	0	0.307263	0.666667	FALSE	2.02299e-06	0.307263	0.0248453	-15790.3		Rnf149	0.214572	0.633849	20	0
ENSMUSG00000026074	0.00102159	0.00147551	0.0766324	0.79029	FALSE	1.03629e-06	0.0766324	0.0233314	-17274.4		Map4k4	0.173465	0.641685	98	5
ENSMUSG00000026073	1.57408e-07	3.05091e-07	0.323605	0.100681	FALSE	1.90414e-07	0.323605	0.0617134	-4803.22		Il1r2	0.363938	0.575826	128	2
ENSMUSG00000026072	0	0	-0.635911	3.53084	FALSE	6.17402e-08	-0.635911	0.0164759	-32659.6		Il1r1	0.999602	1.2336	305	5
ENSMUSG00000060679	0.0787727	0.0942095	0.0581005	0.336841	FALSE	1.03532e-07	0.0581005	0.033052	-10687.4		Mrps9	0.452264	0.604061	72	1
ENSMUSG00000041907	0.0980032	0.115778	-0.0327553	1.20501	FALSE	2.63231e-07	-0.0327553	0.0197964	-20906.1		Gpr45	1	0.762377	10	0
ENSMUSG00000070939	0.769402	0.79107	-0.00752985	0.617695	FALSE	9.57897e-07	-0.00752985	0.0256853	-15140.9		Tgfbrap1	1	0.602813	31	1
ENSMUSG00000010290	0.084792	0.100961	-0.0585772	0.118992	FALSE	0.347012	-0.0585772	0.0339867	0		AI597479	1	0.533088	22	0
ENSMUSG00000008136	0	0	0.840617	0.46271	FALSE	2.11522e-07	0.840617	0.0346142	-12558.2		Fhl2	0.190178	0.648527	189	2
ENSMUSG00000066877	4.06363e-05	6.55484e-05	0.133439	0.355574	FALSE	1.24195e-06	0.133439	0.0325156	-11038.9		Nck2	0.654051	0.540729	103	0
ENSMUSG00000057363	8.71752e-09	1.83377e-08	0.232467	0.22697	FALSE	7.72165e-08	0.232467	0.0404011	-8431.58		Uxs1	0.589676	0.573232	29	1
ENSMUSG00000041763	0	0	0.238808	0.957693	FALSE	7.89715e-07	0.238808	0.0217687	-18970.9		Tpp2	0.850783	0.659755	65	0
ENSMUSG00000026049	0	0	0.637331	0.409387	FALSE	3.23461e-07	0.637331	0.0327082	-11878.9		Tex30	0.578197	0.628009	8	0
ENSMUSG00000041684	0.0690706	0.083188	-0.114677	0.0839122	FALSE	6.92668e-08	-0.114677	0.0630799	-4233.66		Bivm	1	0.527582	286	0
ENSMUSG00000026048	2.91852e-05	4.75785e-05	-0.170201	0.218621	FALSE	8.32801e-07	-0.170201	0.0407204	-8152.69		Ercc5	0.897216	0.56507	286	0
ENSMUSG00000025995	3.84019e-11	9.36453e-11	0.223927	0.323862	FALSE	1.04526e-06	0.223927	0.0338764	-10326		Wdr75	0.621419	0.568979	45	0
ENSMUSG00000025993	0	0	1.09977	0.681681	FALSE	4.53598e-07	1.09977	0.0330215	-15660.8	up_4	Slc40a1	0.263231	0.665906	177	4
ENSMUSG00000025986	0.0238154	0.0302379	0.114401	0.146916	FALSE	2.37385e-07	0.114401	0.0506176	-6288.45		Slc39a10	0.369382	0.561353	38	0
ENSMUSG00000026107	0	0	0.631906	0.917561	FALSE	1.23304e-07	0.631906	0.0277671	-18891.6		Nabp1	0.140215	0.687903	18	0
ENSMUSG00000099413	0	0	1.32116	0.728057	FALSE	5.74611e-08	1.32116	0.0346112	-16234.4	up_4	Gm17767	1	0.713528	0	0
ENSMUSG00000018417	0	0	0.391946	0.317126	FALSE	2.86376e-07	0.391946	0.0364349	-10364.4		Myo1b	0.226321	0.599391	97	2
ENSMUSG00000026104	0	0	0.290032	0.574476	FALSE	4.91043e-08	0.290032	0.0291393	-14607.8		Stat1	0.68931	0.7816	964	13
ENSMUSG00000026103	0	0	0.183141	1.35915	FALSE	2.6876e-07	0.183141	0.0192273	-22329.4		Gls	0.579093	0.719964	145	1
ENSMUSG00000002881	0	0	0.298014	0.625833	FALSE	3.34728e-07	0.298014	0.0265757	-15295.4		Nab1	0.417942	0.630616	32	0
ENSMUSG00000041439	0	0	0.281527	0.77724	FALSE	9.0366e-07	0.281527	0.0239084	-17215		Mfsd6	0.932652	0.628066	11	0
ENSMUSG00000026102	0.00774358	0.0103183	0.107688	0.230337	FALSE	6.10414e-07	0.107688	0.0404378	-8486.68		Inpp1	0.713386	0.574553	31	1
ENSMUSG00000041426	1.36193e-11	3.41198e-11	0.276925	0.224514	FALSE	1.41006e-07	0.276925	0.0409537	-8348.38		Hibch	0.76963	0.549171	26	1
ENSMUSG00000043629	3.00502e-07	5.71004e-07	0.127834	0.696695	FALSE	5.61839e-07	0.127834	0.0249524	-16225.6		1700019D03Rik	1	0.69874	18	0
ENSMUSG00000026097	5.2796e-06	9.13996e-06	0.125971	0.180804	FALSE	0.764808	0.125971	0.0276656	-4368.64		Ormdl1	0.497091	0.558454	23	0
ENSMUSG00000026096	0.310683	0.342389	-0.0567923	0.111205	FALSE	5.61905e-08	-0.0567923	0.0560198	-5207.8		Osgepl1	0.669173	0.544893	10	0
ENSMUSG00000026095	2.22045e-16	6.99188e-16	0.260924	0.365607	FALSE	1.06021e-07	0.260924	0.0319003	-11117.9		Asnsd1	0.385912	0.61109	10	0
ENSMUSG00000041303	2.34543e-05	3.86286e-05	0.152675	0.283519	FALSE	1.09778e-06	0.152675	0.0361004	-9649.36		Gtf3c3	1	0.566938	76	0
ENSMUSG00000073678	0.0433826	0.0534609	0.0475249	0.831404	FALSE	3.06356e-07	0.0475249	0.0235271	-17861.8		Pgap1	1	0.651117	22	0
ENSMUSG00000052331	0.163838	0.187927	-0.0343085	0.928927	FALSE	4.18123e-07	-0.0343085	0.024642	-18988.4		Ankrd44	0.755014	0.717664	29	0
ENSMUSG00000025982	6.28386e-13	1.69202e-12	0.0950099	3.50572	FALSE	1.70789e-07	0.0950099	0.0132065	-31361.7		Sf3b1	0.725592	1.04624	346	0
ENSMUSG00000025981	0.000135027	0.00020979	0.0695413	1.76244	FALSE	4.83636e-08	0.0695413	0.0182183	-25197.6		Coq10b	0.475556	0.784814	12	0
ENSMUSG00000025980	0	0	-0.303232	4.25426	FALSE	9.6363e-08	-0.303232	0.0145511	-34426.4		Hspd1	0.928072	1.05708	549	17
ENSMUSG00000073676	0	0	-0.383117	7.82762	FALSE	1.65198e-08	-0.383117	0.0139754	-41999.1		Hspe1	0.898261	1.5211	114	1
ENSMUSG00000025979	1.9984e-15	6.08176e-15	0.153073	1.19014	FALSE	1.56963e-06	0.153073	0.0192745	-20783.4		Mob4	0.707249	0.780004	49	0
ENSMUSG00000038323	0.286661	0.31745	0.0837498	0.0521995	FALSE	1.17792e-07	0.0837498	0.0786033	-2973.84		1700066M21Rik	0.55844	0.517199	7	0
ENSMUSG00000048495	0.00350217	0.00481812	0.140792	0.167894	FALSE	1.16388e-07	0.140792	0.0482193	-6864.82		Tyw5	0.774653	0.551838	11	0
ENSMUSG00000025971	1.35058e-08	2.8042e-08	0.188002	0.324283	FALSE	2.29794e-07	0.188002	0.0331015	-10349.5		Maip1	0.796635	0.592158	42	0
ENSMUSG00000054770	0.584583	0.616049	-0.0245672	0.179401	FALSE	6.44515e-08	-0.0245672	0.044937	-7286.58		Kctd18	1	0.544382	12	0
ENSMUSG00000063558	0	0	0.70904	0.0992773	FALSE	9.83795e-08	0.70904	0.0643922	-4719.38		Aox1	0.812942	0.572958	47	0
ENSMUSG00000051223	8.16018e-10	1.82864e-09	0.112845	1.3955	FALSE	6.19756e-07	0.112845	0.0183734	-22245.8		Bzw1	0.476885	0.783638	59	0
ENSMUSG00000026034	0.067126	0.08096	-0.0314942	1.82432	FALSE	4.02438e-07	-0.0314942	0.0172022	-25435.9		Clk1	0.679111	0.83293	59	0
ENSMUSG00000026035	7.94058e-08	1.56749e-07	-0.128998	0.112327	FALSE	1.14227	-0.128998	0.0240288	-1169.87		Ppil3	0.472817	0.580554	38	0
ENSMUSG00000026036	0.0133009	0.0173209	0.11479	0.158493	FALSE	1.09377e-07	0.11479	0.0463684	-6590.09		Nif3l1	0.700991	0.547324	32	1
ENSMUSG00000026037	0.00149546	0.00212787	0.108242	0.321055	FALSE	9.86564e-07	0.108242	0.034086	-10359.6		Orc2	0.609957	0.581895	104	0
ENSMUSG00000038174	0.4283	0.461305	0.0197329	0.696204	FALSE	5.11897e-07	0.0197329	0.024912	-16221.9		Fam126b	1	0.638655	17	0
ENSMUSG00000026032	5.32907e-15	1.59112e-14	0.122749	2.05346	FALSE	1.27683e-07	0.122749	0.015704	-25241.5		Ndufb3	0.992302	1.12226	26	0
ENSMUSG00000026031	2.11533e-11	5.23298e-11	0.131107	1.20978	FALSE	5.50379e-07	0.131107	0.0195746	-20889.1		Cflar	0.481986	0.782592	378	2
ENSMUSG00000026029	0.0343248	0.0428965	0.111256	0.122009	FALSE	1.52434e-07	0.111256	0.0525724	-5499.59		Casp8	0.135465	0.529447	892	4
ENSMUSG00000026028	0	0	0.296261	0.348137	FALSE	1.07023e-07	0.296261	0.0332456	-10995.6		Trak2	0.628299	0.569258	34	1
ENSMUSG00000026027	2.37632e-12	6.21588e-12	0.38477	0.120887	FALSE	4.54262e-07	0.38477	0.0548856	-5459.05		Stradb	0.865503	0.540581	19	0
ENSMUSG00000038079	0.00310369	0.00428774	0.135292	0.172244	FALSE	1.1351e-07	0.135292	0.0457487	-7000.06		Tmem237	0.481545	0.565902	29	0
ENSMUSG00000097573	0.0992011	0.117112	0.0655838	0.0887532	FALSE	0.200569	0.0655838	0.0397781	-2.58803		G730003C15Rik	1	0.55493	0	0
ENSMUSG00000026024	1.41228e-10	3.32232e-10	0.298096	0.178208	FALSE	3.00421e-07	0.298096	0.0464718	-7148.52		Als2	0.783738	0.539295	63	0
ENSMUSG00000026021	1.61227e-09	3.55247e-09	0.0845142	2.62204	FALSE	5.67126e-07	0.0845142	0.0140093	-27793.7		Sumo1	0.780313	1.15674	581	4
ENSMUSG00000026020	0	0	0.294684	1.51308	FALSE	6.92538e-08	0.294684	0.0195354	-23611.6		Nop58	0.566879	0.755273	138	1
ENSMUSG00000067336	8.44992e-08	1.66515e-07	0.147258	0.564232	FALSE	5.98592e-07	0.147258	0.0274876	-14632.9		Bmpr2	0.134529	0.584769	291	2
ENSMUSG00000041040	0	0	0.267997	0.661194	FALSE	8.01823e-07	0.267997	0.0253467	-15741.6		Fam117b	0.66281	0.604561	26	1
ENSMUSG00000026018	0	0	0.220862	0.616081	FALSE	5.53967e-07	0.220862	0.0261072	-14990		Ica1l	1	0.636114	15	0
ENSMUSG00000026019	2.46145e-07	4.7068e-07	0.160987	0.4016	FALSE	9.97238e-07	0.160987	0.0311953	-11938.4		Wdr12	0.500323	0.589459	56	0
ENSMUSG00000026017	0.00172711	0.00243887	0.14752	0.180874	FALSE	2.14604e-07	0.14752	0.0470776	-7301.25		Carf	1	0.569279	19	0
ENSMUSG00000073664	0.198872	0.225166	0.0255046	1.25026	FALSE	4.10763e-07	0.0255046	0.0198515	-21670.9		Nbeal1	0.693678	0.729817	11	0
ENSMUSG00000049439	0	0	0.227027	0.561285	FALSE	1.68857e-06	0.227027	0.026689	-14371.5		Cyp20a1	0.613679	0.628099	17	0
ENSMUSG00000026782	0.482165	0.515318	0.0168481	0.715358	FALSE	1.33514e-06	0.0168481	0.0239719	-16381.2		Abi2	1	0.630447	58	1
ENSMUSG00000026014	0.314194	0.34585	-0.0353362	0.416123	FALSE	6.4969e-07	-0.0353362	0.0351094	-12227.4		Raph1	0.130424	0.599645	51	0
ENSMUSG00000052062	0	0	0.370555	0.3929	FALSE	1.23753e-06	0.370555	0.0321692	-11923.2		Pard3b	0.742878	0.582844	29	0
ENSMUSG00000040865	0.00675557	0.00904888	0.0662765	0.706378	FALSE	1.2169e-06	0.0662765	0.0244684	-16423.8		Ino80d	1	0.634945	22	0
ENSMUSG00000084799	0.66735	0.695272	0.0318002	0.0621624	FALSE	2.36619e-07	0.0318002	0.0739906	-3372.75		Ino80dos	1	0.522208	0	0
ENSMUSG00000101599	0.000255452	0.000387675	0.144098	0.281625	FALSE	1.71161e-07	0.144098	0.0394061	-9787.81		Gm20342	0.960571	0.586409	0	0
ENSMUSG00000025968	1.77636e-15	5.42048e-15	0.198143	0.658177	FALSE	1.26891e-06	0.198143	0.0249255	-15613.2		Ndufs1	1	0.641846	108	1
ENSMUSG00000027520	0.01315	0.017131	-0.0495384	1.75381	FALSE	2.13189e-07	-0.0495384	0.0199777	-25486.9		Zdbf2	0.822858	0.77879	21	0
ENSMUSG00000025962	0.00241527	0.00336524	0.148102	0.145654	FALSE	8.3167e-08	0.148102	0.0488179	-6256.94		Fastkd2	0.615352	0.535612	47	0
ENSMUSG00000025959	0	0	0.291297	3.41521	FALSE	2.5677e-07	0.291297	0.0157777	-32648.8		Klf7	0.523497	0.921884	32	4
ENSMUSG00000025958	0.00322659	0.00445154	-0.0811067	0.580159	FALSE	2.68853e-07	-0.0811067	0.0275378	-14821.2		Creb1	0.988526	0.627078	657	20
ENSMUSG00000025956	0.0466905	0.0573033	0.110332	0.11359	FALSE	7.6209e-08	0.110332	0.0554685	-5291.74		Mettl21a	0.844349	0.544781	20	0
ENSMUSG00000070871	6.79486e-08	1.34728e-07	0.387992	0.0672139	FALSE	2.60452e-08	0.387992	0.0718967	-3564.23		Ccnyl1	0.0885839	0.504116	17	0
ENSMUSG00000045005	6.66134e-15	1.97968e-14	0.528268	0.0900161	FALSE	1.70095e-08	0.528268	0.0678216	-4376.06		Fzd5	0.108592	0.529473	66	0
ENSMUSG00000051344	8.4599e-14	2.37781e-13	0.290299	0.254753	FALSE	8.34218e-07	0.290299	0.0388979	-9078.71		Plekhm3	0.694053	0.545245	7	0
ENSMUSG00000025950	8.03535e-12	2.04097e-11	0.238666	0.337262	FALSE	1.41166e-07	0.238666	0.0349034	-10649.5		Idh1	0.661897	0.677304	785	0
ENSMUSG00000025949	0	0	0.242232	0.766575	FALSE	4.84427e-07	0.242232	0.024326	-17104.8		Pikfyve	1	0.652028	83	0
ENSMUSG00000015222	0.607247	0.638294	-0.00774524	2.77506	FALSE	2.06854e-06	-0.00774524	0.0150684	-29868.8		Map2	1	0.869749	128	2
ENSMUSG00000055567	1.06281e-06	1.93494e-06	-0.0752685	2.23314	FALSE	5.00081e-07	-0.0752685	0.015425	-27002.2		Unc80	1	0.914768	29	0
ENSMUSG00000026005	0	0	0.282523	0.4016	FALSE	1.25006e-07	0.282523	0.031162	-12012.9		Rpe	0.89214	0.576759	29	0
ENSMUSG00000026004	0.411405	0.444321	0.0283322	0.33635	FALSE	5.34381e-07	0.0283322	0.0344916	-10878.5		Kansl1l	0.34287	0.582467	7	0
ENSMUSG00000026003	0.0449793	0.0553421	-0.0615843	0.39725	FALSE	6.82296e-07	-0.0615843	0.0307177	-11562.5		Acadl	0.277315	0.600582	34	2
ENSMUSG00000026000	4.90925e-11	1.18811e-10	0.198625	0.420613	FALSE	1.20309e-06	0.198625	0.0302153	-12117.6		Lancl1	0.791773	0.605219	52	0
ENSMUSG00000025997	0.76385	0.785756	0.0104479	0.333965	FALSE	3.3824e-07	0.0104479	0.0347767	-10732.2		Ikzf2	0.239793	0.59535	62	2
ENSMUSG00000026192	0.00129679	0.00185703	0.0956053	0.433032	FALSE	1.63357e-07	0.0956053	0.0297216	-12490.4		Atic	0.40491	0.59435	87	2
ENSMUSG00000039395	2.61093e-06	4.63177e-06	0.211289	0.194345	FALSE	3.96256e-07	0.211289	0.0449622	-7664.25		Mreg	0.596357	0.594484	16	0
ENSMUSG00000026189	0	0	0.601307	0.726233	FALSE	1.47182e-07	0.601307	0.0254819	-16080.2		Pecr	1	0.704071	23	0
ENSMUSG00000026187	0.0157378	0.0203266	0.0649139	0.543184	FALSE	1.15453e-06	0.0649139	0.0268801	-14056.7		Xrcc5	1	0.612908	526	1
ENSMUSG00000039372	0.00834866	0.0110751	0.102061	0.237003	FALSE	1.11025e-07	0.102061	0.0386941	-8571.54		Marchf4	1	0.572308	9	0
ENSMUSG00000039354	1.21902e-13	3.40114e-13	0.233027	0.378236	FALSE	2.99852e-07	0.233027	0.0314276	-11563.4		Smarcal1	1	0.543725	80	1
ENSMUSG00000026185	0	0	1.87264	0.708693	FALSE	2.06334e-07	1.87264	0.0428684	-14924.9	up_4	Igfbp5	0.197249	0.735701	176	2
ENSMUSG00000006299	0	0	0.219341	1.89118	FALSE	1.30089e-06	0.219341	0.0158558	-24758.1		Aamp	0.963787	0.925081	46	0
ENSMUSG00000026179	9.10383e-15	2.6838e-14	0.158107	0.964288	FALSE	2.66139e-06	0.158107	0.0204011	-18417.9		Pnkd	0.951219	0.794288	67	0
ENSMUSG00000006301	0	0	0.243254	0.494843	FALSE	4.57417e-07	0.243254	0.0288294	-13335.8		Tmbim1	0.356453	0.626241	31	0
ENSMUSG00000026176	0.0032204	0.00444419	0.093032	0.36666	FALSE	2.29039e-07	0.093032	0.0315804	-11304.5		Ctdsp1	0.521	0.600106	40	1
ENSMUSG00000026175	0	0	0.34769	1.146	FALSE	1.90428e-07	0.34769	0.0213717	-20764.4		Vil1	1	0.713246	62	1
ENSMUSG00000033364	0	0	0.194483	0.845927	FALSE	3.79113e-07	0.194483	0.0233961	-18049		Usp37	0.777723	0.622612	43	0
ENSMUSG00000026174	4.44089e-16	1.38815e-15	0.391109	0.156599	FALSE	9.0269e-08	0.391109	0.0479713	-6546.98		Cnot9	0.466727	0.549425	55	0
ENSMUSG00000026135	1.66574e-07	3.22492e-07	0.180984	0.316565	FALSE	1.36295e-06	0.180984	0.0345835	-10419.5		Zfp142	1	0.559086	20	0
ENSMUSG00000026172	0.000667936	0.000979747	0.188863	0.108118	FALSE	1.47456e-07	0.188863	0.0555085	-5037.99		Bcs1l	0.996095	0.544449	56	0
ENSMUSG00000026171	1.64679e-10	3.85454e-10	0.180252	0.482004	FALSE	1.95259e-07	0.180252	0.0282036	-13262		Rnf25	1	0.600989	32	0
ENSMUSG00000033276	0.0074519	0.00994394	0.196484	0.0615309	FALSE	9.38712e-08	0.196484	0.0734261	-3391.17		Stk36	1	0.505229	29	0
ENSMUSG00000033257	0.625597	0.656036	-0.0165383	0.117379	FALSE	0.37651	-0.0165383	0.0338946	0		Ttll4	0.433293	0.531482	23	0
ENSMUSG00000090071	7.92699e-05	0.000125557	0.139035	0.303094	FALSE	1.12127e-06	0.139035	0.0352291	-10080.1		Cdk5r2	0.974776	0.586236	20	0
ENSMUSG00000006546	0	0	-0.775388	0.443205	FALSE	2.39406e-07	-0.775388	0.0336408	-12090.5		Cryba2	0.489821	0.781787	15	1
ENSMUSG00000033159	1.30378e-09	2.88514e-09	0.209897	0.313899	FALSE	9.58424e-08	0.209897	0.034597	-10285		Cnppd1	0.468316	0.588485	8	0
ENSMUSG00000049339	1.04073e-07	2.03873e-07	0.0996892	1.23083	FALSE	2.42983e-06	0.0996892	0.0187405	-20929.6		Retreg2	0.784472	0.782941	21	0
ENSMUSG00000026197	0	0	0.290473	0.520171	FALSE	1.7233e-07	0.290473	0.0273332	-13699.3		Zfand2b	1	0.638807	26	0
ENSMUSG00000026198	3.9968e-15	1.20138e-14	0.538293	0.0749316	FALSE	2.96959e-08	0.538293	0.0685363	-3838.84		Abcb6	0.919988	0.522873	72	0
ENSMUSG00000033124	1.04661e-06	1.90679e-06	0.170496	0.300779	FALSE	1.53934e-07	0.170496	0.0349186	-10025.7		Atg9a	0.934582	0.561813	74	1
ENSMUSG00000026199	1.72997e-06	3.10275e-06	0.104843	0.129306	FALSE	1.38407	0.104843	0.0219215	-5024.07		Ankzf1	0.787382	0.535991	32	0
ENSMUSG00000026201	3.38394e-11	8.27355e-11	0.133907	1.01761	FALSE	2.49949e-06	0.133907	0.0202007	-19094.1		Stk16	0.91672	0.744684	30	0
ENSMUSG00000026202	0.000391524	0.000584664	0.076253	1.16207	FALSE	5.18642e-08	0.076253	0.0215056	-20892.3		Tuba4a	0.690205	0.817802	202	3
ENSMUSG00000026203	1.72712e-05	2.87452e-05	0.0844084	1.29685	FALSE	5.6818e-07	0.0844084	0.0196411	-22109.3		Dnajb2	1	0.717259	55	0
ENSMUSG00000026204	5.1143e-05	8.20448e-05	0.0497639	5.03683	FALSE	1.31855e-06	0.0497639	0.0122863	-35582		Ptprn	1	1.52603	61	39
ENSMUSG00000033061	0.262782	0.29249	-0.013769	25.2444	FALSE	3.68398e-08	-0.013769	0.0122955	-57572		Resp18	0.760126	2.84988	5	1
ENSMUSG00000026209	0	0	0.367095	0.556093	FALSE	1.34168e-06	0.367095	0.0270729	-14223.9		Dnpep	0.697901	0.680496	46	1
ENSMUSG00000033021	0	0	0.392162	1.84123	FALSE	2.02791e-06	0.392162	0.0166443	-25119.1		Gmppa	1	0.79147	40	1
ENSMUSG00000032997	0	0	0.33969	1.03389	FALSE	1.19561e-06	0.33969	0.0206711	-19326.9		Chpf	1	0.777029	34	1
ENSMUSG00000026211	0.00249286	0.00346816	0.157777	0.12657	FALSE	7.1999e-08	0.157777	0.0521715	-5597.69		Obsl1	0.507407	0.553786	63	0
ENSMUSG00000051703	8.88178e-16	2.7437e-15	0.248101	0.399635	FALSE	1.09397e-07	0.248101	0.0308749	-11806.4		Tmem198	1	0.5901	4	0
ENSMUSG00000032968	0	0	0.336549	0.551814	FALSE	1.88247e-06	0.336549	0.0271439	-14261.8		Inha	1	0.590077	169	2
ENSMUSG00000026213	2.07915e-07	3.99663e-07	0.233056	0.172665	FALSE	1.36742e-07	0.233056	0.0448866	-7006.31		Stk11ip	0.942735	0.528063	27	0
ENSMUSG00000006576	0.0014495	0.00206534	-0.107388	0.324633	FALSE	1.43833e-07	-0.107388	0.033721	-10549.9		Slc4a3	0.61418	0.572091	28	0
ENSMUSG00000032908	0	0	-0.248678	0.491405	FALSE	1.20552e-06	-0.248678	0.0284236	-13398.6		Sgpp2	1	0.60032	10	1
ENSMUSG00000026245	0	0	0.330224	0.515681	FALSE	1.86358e-06	0.330224	0.0273753	-13538.4		Farsb	0.668027	0.616041	81	1
ENSMUSG00000032883	0.00426953	0.00582693	-0.11413	0.274539	FALSE	2.86965e-08	-0.11413	0.0399399	-9410.03		Acsl3	0.641678	0.578799	115	2
ENSMUSG00000079470	0	0	-0.305234	0.338666	FALSE	4.83545e-08	-0.305234	0.0364333	-10735.2		Utp14b	1	0.557553	87	0
ENSMUSG00000050711	0	0	-0.40543	56.1003	FALSE	1.07677e-08	-0.40543	0.00858111	-65006		Scg2	1	3.80417	52	0
ENSMUSG00000054702	0.00102688	0.00148273	-0.162984	0.138146	FALSE	7.05327e-08	-0.162984	0.049644	-5978.61		Ap1s3	0.473432	0.547764	34	0
ENSMUSG00000073643	0	0	0.2327	0.654599	FALSE	1.41593e-06	0.2327	0.0252122	-15679.6		Wdfy1	0.673151	0.643137	17	0
ENSMUSG00000026248	0.538816	0.571281	0.0238	0.226689	FALSE	9.24884e-08	0.0238	0.0387241	-8155.65		Mrpl44	0.874612	0.606889	56	0
ENSMUSG00000004364	1.21164e-09	2.68761e-09	0.0898044	2.3534	FALSE	9.5688e-07	0.0898044	0.0147736	-27237.9		Cul3	1	0.841893	335	3
ENSMUSG00000038608	0.000570791	0.000841342	0.138953	0.317828	FALSE	3.86709e-07	0.138953	0.0403333	-10422.3		Dock10	0.138631	0.613859	32	0
ENSMUSG00000054976	0.498871	0.532008	0.0433729	0.0983653	FALSE	9.40401e-08	0.0433729	0.0641358	-4766.47		Nyap2	1	0.513613	12	1
ENSMUSG00000055980	2.26038e-06	4.0245e-06	-0.335404	0.0700203	FALSE	1.57755e-07	-0.335404	0.0709304	-3654.84		Irs1	0.993315	0.545313	612	141
ENSMUSG00000026142	1.27779e-07	2.49027e-07	0.200008	0.258121	FALSE	8.22294e-07	0.200008	0.037866	-9044.76		Rhbdd1	1	0.56563	39	1
ENSMUSG00000026150	0.00392055	0.00536493	0.0522232	1.32337	FALSE	1.40284e-06	0.0522232	0.0181049	-21384.7		Mff	1	0.883493	53	1
ENSMUSG00000026159	0	0	0.183823	1.16691	FALSE	8.38318e-07	0.183823	0.0198678	-20722		Agfg1	0.811911	0.714978	76	0
ENSMUSG00000026163	0.179468	0.204551	0.0174336	4.46075	FALSE	1.16065e-06	0.0174336	0.012987	-34657		Sphkap	1	1.0855	21	2
ENSMUSG00000045658	2.29775e-08	4.68733e-08	-0.196686	0.320073	FALSE	3.52475e-07	-0.196686	0.0351983	-10406.1		Pid1	0.122334	0.623912	29	0
ENSMUSG00000036766	0.097041	0.11472	-0.0566789	0.320424	FALSE	9.65979e-07	-0.0566789	0.0341569	-10409.1		Dner	1	0.556807	30	2
ENSMUSG00000026219	0.000148408	0.000229849	0.0644203	1.67663	FALSE	7.8845e-07	0.0644203	0.0169808	-24014.5		Trip12	1	0.773636	98	0
ENSMUSG00000073633	0.136003	0.157888	0.078764	0.120326	FALSE	3.86342e-07	0.078764	0.0528319	-5267.1		Fbxo36	1	0.583321	7	0
ENSMUSG00000036707	4.4667e-06	7.77467e-06	0.0967052	0.933137	FALSE	1.88108e-06	0.0967052	0.0210761	-18449		Cab39	0.506719	0.686786	51	0
ENSMUSG00000026223	0	0	0.315326	5.6473	FALSE	1.09804e-06	0.315326	0.0124918	-37502		Itm2c	0.959798	1.62278	49	0
ENSMUSG00000026229	1.9267e-09	4.22081e-09	0.119021	1.10721	FALSE	9.92665e-07	0.119021	0.0198241	-19841.5		Psmd1	0.943546	0.738272	207	1
ENSMUSG00000062590	0.0775986	0.0928595	0.0638083	0.301901	FALSE	6.19791e-07	0.0638083	0.0361563	-10150.8		Armc9	1	0.576283	29	1
ENSMUSG00000026239	1.78396e-10	4.1623e-10	0.224008	0.304076	FALSE	9.02271e-07	0.224008	0.0351171	-9936.08		Pde6d	0.759658	0.62545	42	1
ENSMUSG00000026240	0.0331838	0.0415263	0.123807	0.0989967	FALSE	8.82952e-08	0.123807	0.0581294	-4739.99		Cops7b	0.602296	0.553604	64	1
ENSMUSG00000053333	2.34681e-06	4.17332e-06	0.176648	0.262401	FALSE	1.00309e-07	0.176648	0.0374175	-9223.08		Dis3l2	0.936933	0.558015	43	1
ENSMUSG00000026254	0	0	0.243191	0.642672	FALSE	1.81026e-06	0.243191	0.0248398	-15286.4		Eif4e2	0.393509	0.673597	77	0
ENSMUSG00000048000	0	0	0.34614	0.971866	FALSE	1.03488e-06	0.34614	0.0217475	-19166.1		Gigyf2	1	0.685045	122	2
ENSMUSG00000026289	2.76635e-05	4.52127e-05	0.116983	0.513716	FALSE	1.56435e-06	0.116983	0.027907	-13880.4		Atg16l1	1	0.594977	242	4
ENSMUSG00000070738	5.16338e-05	8.27933e-05	0.104154	0.599523	FALSE	1.46049e-06	0.104154	0.0257291	-14827.3		Dgkd	0.793046	0.634587	40	1
ENSMUSG00000005501	0.000285451	0.000431287	0.131334	0.299165	FALSE	6.41805e-07	0.131334	0.0361985	-10084.2		Usp40	0.657762	0.57799	20	0
ENSMUSG00000081984	0	0	0.590923	0.0737389	FALSE	2.24311e-07	0.590923	0.0701329	-3764.16		Dnajb3	0.654097	0.517333	0	0
ENSMUSG00000044783	4.42716e-10	1.00639e-09	0.248042	0.241353	FALSE	8.47283e-07	0.248042	0.039762	-8787.11		Hjurp	0.139575	0.581299	60	0
ENSMUSG00000049866	0.478656	0.511994	-0.0446203	0.108188	FALSE	1.09434e-08	-0.0446203	0.0629815	-4978.78		Arl4c	0.0747823	0.546473	25	0
ENSMUSG00000036206	0.837054	0.852172	0.00753588	0.282467	FALSE	3.35023e-07	0.00753588	0.0366418	-9509.97		Sh3bp4	0.587544	0.566577	41	2
ENSMUSG00000055013	7.59748e-12	1.93118e-11	0.124669	1.46755	FALSE	6.99297e-07	0.124669	0.0182107	-22982.8		Agap1	1	0.761571	40	0
ENSMUSG00000034432	0.00100642	0.00145405	0.077339	0.700203	FALSE	2.1137e-06	0.077339	0.0235164	-15870.3		Cops8	0.872637	0.704864	102	0
ENSMUSG00000048126	0.1886	0.214245	-0.0607548	0.211254	FALSE	8.82913e-08	-0.0607548	0.0462108	-7732.64		Col6a3	0.115214	0.652154	90	5
ENSMUSG00000026303	0.460218	0.493403	0.0279382	0.315092	FALSE	5.89853e-08	0.0279382	0.0378316	-10401.8		Mlph	0.364096	0.597985	42	0
ENSMUSG00000026305	0	0	0.30273	0.324633	FALSE	3.61787e-07	0.30273	0.0358468	-10594		Lrrfip1	0.125531	0.61348	63	0
ENSMUSG00000034353	2.71709e-05	4.44784e-05	0.262574	0.110924	FALSE	1.19415e-07	0.262574	0.0625777	-4936.07		Ramp1	0.362773	0.741159	66	1
ENSMUSG00000034343	0.0195045	0.0249621	0.0671813	0.446713	FALSE	1.47235e-06	0.0671813	0.0287622	-12450.4		Ube2f	0.41672	0.655443	28	0
ENSMUSG00000026307	0	0	0.165391	1.36926	FALSE	1.91635e-06	0.165391	0.0183195	-22151.1		Scly	1	0.776793	18	0
ENSMUSG00000026309	0	0	0.200779	1.10868	FALSE	2.61127e-07	0.200779	0.0194988	-19966		Ilkap	0.82941	0.75153	34	1
ENSMUSG00000067071	4.53547e-09	9.70374e-09	-0.162791	0.538623	FALSE	2.4928e-07	-0.162791	0.0277641	-13868.6		Hes6	1	0.742624	33	1
ENSMUSG00000055866	0	0	0.30647	0.57202	FALSE	3.29317e-07	0.30647	0.0281781	-14723.1		Per2	1	0.604216	167	2
ENSMUSG00000034292	0.370055	0.402501	0.0503472	0.109451	FALSE	4.31339e-08	0.0503472	0.0561678	-5120.68		Traf3ip1	0.728664	0.538303	31	0
ENSMUSG00000026311	3.91143e-09	8.40893e-09	-0.230504	0.228864	FALSE	9.14363e-08	-0.230504	0.0391488	-8352.81		Asb1	1	0.560072	23	0
ENSMUSG00000026313	0	0	0.245808	0.566337	FALSE	1.41386e-06	0.245808	0.0269283	-14544.6		Hdac4	1	0.599465	305	6
ENSMUSG00000026260	0	0	0.182685	1.30443	FALSE	2.10525e-06	0.182685	0.0184489	-21571.4		Ndufa10	0.653727	0.803209	63	1
ENSMUSG00000073616	0	0	0.1787	2.09612	FALSE	8.71536e-07	0.1787	0.0151692	-25523.5		Cops9	0.942929	1.2585	0	0
ENSMUSG00000047067	0.0277705	0.0350255	0.0760123	0.303305	FALSE	1.23866e-06	0.0760123	0.034543	-9984.98		Dusp28	0.821614	0.612255	17	1
ENSMUSG00000026269	0	0	0.253022	0.987301	FALSE	2.4606e-06	0.253022	0.0210581	-19289.3		Rnpepl1	1	0.707695	14	3
ENSMUSG00000026270	1.33971e-09	2.96017e-09	0.227467	0.26184	FALSE	8.51178e-08	0.227467	0.0375199	-9161.11		Capn10	0.973797	0.582256	167	114
ENSMUSG00000014602	0	0	0.265672	1.94366	FALSE	1.39076e-06	0.265672	0.0160937	-25482.3		Kif1a	1	0.817098	84	1
ENSMUSG00000026273	0.0806705	0.0963221	0.0866394	0.134708	FALSE	3.98978e-07	0.0866394	0.0495987	-5912.72		Mterf4	0.8822	0.549408	23	0
ENSMUSG00000026275	0	0	0.288051	0.411142	FALSE	1.52271e-06	0.288051	0.0306766	-12055.6		Ppp1r7	0.454099	0.589364	0	0
ENSMUSG00000034088	0	0	0.44647	8.71746	FALSE	1.21028e-06	0.44647	0.0104616	-41324.9		Hdlbp	1	1.4933	115	1
ENSMUSG00000026276	0.00752856	0.0100436	0.161047	0.0935943	FALSE	7.23939e-08	0.161047	0.0602606	-4601.85		Septin2	0.813629	0.506302	133	0
ENSMUSG00000034066	3.22649e-07	6.11953e-07	0.339793	0.080334	FALSE	6.69173e-08	0.339793	0.0664995	-4126.5		Farp2	0.729346	0.510152	34	0
ENSMUSG00000026277	0	0	0.289537	0.902266	FALSE	2.43114e-06	0.289537	0.0215493	-18160.9		Stk25	0.570108	0.702167	60	2
ENSMUSG00000026278	3.11314e-08	6.29315e-08	0.37009	0.0885428	FALSE	3.2242e-08	0.37009	0.0668642	-4318.27		Bok	0.0900782	0.580812	40	0
ENSMUSG00000026279	0.00838864	0.0111231	0.114924	0.177436	FALSE	3.19131e-07	0.114924	0.0435977	-7134.9		Thap4	0.70383	0.578944	28	0
ENSMUSG00000026280	1.4122e-13	3.93049e-13	0.214148	0.437452	FALSE	4.50596e-07	0.214148	0.0289576	-12471.2		Atg4b	1	0.61117	78	0
ENSMUSG00000026281	0	0	0.349725	0.421315	FALSE	1.47614e-06	0.349725	0.0298359	-11935		Dtymk	0.356639	0.655731	31	0
ENSMUSG00000026283	1.00639e-08	2.10706e-08	0.218141	0.261699	FALSE	6.46116e-07	0.218141	0.0380723	-9151.85		Ing5	0.487363	0.560752	68	0
ENSMUSG00000073609	0.0938569	0.111212	0.0890729	0.121869	FALSE	1.10554e-07	0.0890729	0.0531653	-5556		D2hgdh	1	0.532813	32	0
ENSMUSG00000051185	0.585679	0.617141	0.0102005	1.30562	FALSE	2.74552e-07	0.0102005	0.0187128	-21194.7		Fam174a	1	0.993481	9	0
ENSMUSG00000044768	7.0553e-10	1.5859e-09	0.161184	0.718165	FALSE	7.26215e-08	0.161184	0.0261457	-16592.5		Macir	0.74644	0.658971	33	1
ENSMUSG00000040648	0	0	0.279476	0.4237	FALSE	5.43248e-07	0.279476	0.031159	-12338.6		Ppip5k2	0.550481	0.593232	28	0
ENSMUSG00000026333	1.39251e-11	3.48518e-11	0.280411	0.212306	FALSE	7.33064e-07	0.280411	0.041489	-7952.44		Gin1	0.907709	0.572213	9	0
ENSMUSG00000026335	1.18135e-08	2.46232e-08	0.0666823	5.76847	FALSE	2.08857e-06	0.0666823	0.0116937	-37288.1		Pam	1	1.80096	57	6
ENSMUSG00000100009	7.59171e-13	2.03404e-12	-0.401622	0.33607	FALSE	1.99187e-08	-0.401622	0.0560272	-9375.36		Gm7967	1	0.682151	0	0
ENSMUSG00000056536	6.66594e-05	0.000106058	0.202065	0.138848	FALSE	9.52417e-08	0.202065	0.0506694	-6096.87		Pign	0.815432	0.545474	31	1
ENSMUSG00000026319	0	0	0.2173	0.703501	FALSE	1.91876e-06	0.2173	0.0243779	-16383.3		Relch	1	0.644408	18	0
ENSMUSG00000026321	0	0	0.628384	0.214902	FALSE	8.15717e-07	0.628384	0.0430883	-8093.96		Tnfrsf11a	0.331365	0.528164	264	4
ENSMUSG00000099843	0.000348091	0.000522239	-0.182389	0.135059	FALSE	3.39696e-07	-0.182389	0.0509951	-5815.46		Gm7160	1	0.578191	0	0
ENSMUSG00000038866	0.0698367	0.0840416	0.0476051	0.636568	FALSE	2.47929e-07	0.0476051	0.0262581	-15466.5		Zcchc2	1	0.617972	19	0
ENSMUSG00000044340	0.0556383	0.0677178	0.0791896	0.210482	FALSE	7.85388e-07	0.0791896	0.041377	-7948.15		Phlpp1	0.349847	0.528718	95	3
ENSMUSG00000009905	1.92502e-11	4.77599e-11	0.261366	0.238406	FALSE	2.50654e-07	0.261366	0.0389424	-8733.87		Kdsr	0.428977	0.566969	31	0
ENSMUSG00000009907	0	0	0.312028	1.10356	FALSE	1.27009e-06	0.312028	0.0200568	-19951.9		Vps4b	0.819924	0.747537	88	1
ENSMUSG00000026312	2.11697e-12	5.55733e-12	0.319211	0.188732	FALSE	3.21406e-07	0.319211	0.0454292	-7460.37		Cdh7	1	0.579611	16	0
ENSMUSG00000038702	1.41207e-10	3.32232e-10	0.413955	0.0914194	FALSE	1.717e-07	0.413955	0.0645334	-4501.73		Dsel	0.301599	0.527241	15	0
ENSMUSG00000026374	0	0	0.19875	1.70673	FALSE	1.51702e-06	0.19875	0.0165007	-23792.9		Tsn	0.846617	0.942023	65	0
ENSMUSG00000026377	5.74553e-09	1.22264e-08	0.178381	0.388269	FALSE	1.65894e-07	0.178381	0.0306286	-11505.4		Nifk	0.569031	0.606502	74	0
ENSMUSG00000064302	2.91038e-05	4.74533e-05	0.128628	0.405108	FALSE	1.36018e-06	0.128628	0.0307695	-12018.9		Clasp1	0.826212	0.589188	84	1
ENSMUSG00000026380	6.27194e-06	1.07978e-05	0.340441	0.0687575	FALSE	3.39419e-08	0.340441	0.0753687	-3604.83		Tfcp2l1	0.103584	0.494016	23	0
ENSMUSG00000004451	0	0	0.268006	0.39304	FALSE	1.72549e-07	0.268006	0.031245	-11835.5		Ralb	0.171027	0.59635	73	0
ENSMUSG00000098923	0.177707	0.20277	0.0782413	0.0990669	FALSE	1.22056e-07	0.0782413	0.0580491	-4793.6		Tmem185b	0.33836	0.553292	7	0
ENSMUSG00000026383	1.75415e-14	5.10665e-14	0.191565	0.707149	FALSE	7.16118e-07	0.191565	0.0249819	-16466.9		Epb41l5	0.622887	0.623477	40	0
ENSMUSG00000026384	1.39888e-14	4.0933e-14	0.199402	0.61145	FALSE	1.33962e-06	0.199402	0.0259097	-15210.8		Ptpn4	1	0.597174	34	0
ENSMUSG00000026388	0.31977	0.351384	0.0694424	0.0678454	FALSE	1.25639e-07	0.0694424	0.0697962	-3608.26		3110009E18Rik	0.657868	0.552544	0	0
ENSMUSG00000003721	6.66134e-16	2.0715e-15	0.192439	0.728338	FALSE	8.11949e-07	0.192439	0.0238232	-16290.5		Insig2	1	0.729289	103	15
ENSMUSG00000026339	0.654796	0.683512	0.0253723	0.105802	FALSE	8.12447e-08	0.0253723	0.0567473	-4991.08		Ccdc93	0.373704	0.525312	32	0
ENSMUSG00000001674	4.78018e-12	1.22876e-11	0.16314	0.72932	FALSE	1.80047e-06	0.16314	0.0236026	-16397.5		Ddx18	0.695159	0.706483	97	0
ENSMUSG00000036815	0	0	-0.826741	0.112047	FALSE	1.56827e-08	-0.826741	0.0611046	-4976.17		Dpp10	0.318961	0.583736	56	5
ENSMUSG00000026341	1.82975e-10	4.26719e-10	0.0955474	2.26865	FALSE	9.62692e-07	0.0955474	0.0149879	-26830.6		Actr3	0.411406	0.945735	166	0
ENSMUSG00000026342	0	0	0.256126	0.859328	FALSE	1.45461e-06	0.256126	0.0223118	-17874.3		Slc35f5	0.67952	0.715842	10	0
ENSMUSG00000026343	5.85805e-05	9.36226e-05	0.248528	0.0888234	FALSE	1.30757e-07	0.248528	0.0618467	-4442.49		Gpr39	0.306882	0.525779	49	3
ENSMUSG00000049690	1.67135e-09	3.67396e-09	-0.327486	0.14432	FALSE	3.39096e-07	-0.327486	0.0543374	-6062.37		Nckap5	0.389097	0.530644	24	2
ENSMUSG00000036155	0.00461925	0.00628666	0.109727	0.233775	FALSE	1.59269e-07	0.109727	0.0387391	-8462.7		Mgat5	0.539143	0.552818	83	0
ENSMUSG00000026347	0	0	-0.458557	0.584859	FALSE	3.17889e-07	-0.458557	0.0263808	-14271.9		Tmem163	1	0.78594	18	2
ENSMUSG00000026349	0.060212	0.0730245	-0.0375153	1.15183	FALSE	7.34428e-07	-0.0375153	0.0199631	-20681.7		Ccnt2	0.80102	0.761596	56	0
ENSMUSG00000036104	0	0	0.221006	1.4397	FALSE	9.91178e-07	0.221006	0.0181283	-22635.2		Rab3gap1	1	0.77011	84	2
ENSMUSG00000056211	0	0	0.214709	1.45345	FALSE	5.23505e-07	0.214709	0.0184824	-22920		R3hdm1	0.956411	0.779385	25	0
ENSMUSG00000026353	0	0	0.270144	4.89476	FALSE	1.9034e-07	0.270144	0.0116476	-34559		Ubxn4	0.892771	1.33342	44	0
ENSMUSG00000026355	0.0142588	0.0185049	0.186303	0.0678454	FALSE	1.8149e-08	0.186303	0.076021	-3545.94		Mcm6	0.0671732	0.575622	197	1
ENSMUSG00000026356	0	0	0.308021	0.815688	FALSE	2.3397e-06	0.308021	0.0226067	-17394.7		Dars	0.65686	0.653625	113	1
ENSMUSG00000026409	2.96096e-12	7.70782e-12	-0.196071	0.515541	FALSE	7.92513e-07	-0.196071	0.0280921	-13787.6		Pfkfb2	1	0.627786	68	4
ENSMUSG00000046404	0.014603	0.0189347	0.0729174	0.477373	FALSE	2.10217e-07	0.0729174	0.0298587	-13257.1		Yod1	0.925941	0.606547	37	0
ENSMUSG00000026417	0.000557802	0.000823025	-0.211714	0.310952	FALSE	6.96294e-08	-0.211714	0.0613424	-8807.86		Pigr	0.0936553	0.787729	112	1
ENSMUSG00000016528	0	0	0.234811	0.705957	FALSE	7.52174e-07	0.234811	0.0247679	-16274.7		Mapkapk2	0.284231	0.631799	175	1
ENSMUSG00000016526	0	0	0.303937	0.562548	FALSE	2.09057e-07	0.303937	0.0277914	-14311.2		Dyrk3	1	0.590937	26	0
ENSMUSG00000026427	2.22045e-16	6.99188e-16	0.247433	0.417316	FALSE	1.27511e-07	0.247433	0.0303016	-12152.3		Eif2d	0.998525	0.595867	33	0
ENSMUSG00000042349	4.13636e-06	7.21683e-06	0.26214	0.113941	FALSE	3.04086e-07	0.26214	0.0569323	-5279.52		Ikbke	0.60438	0.56262	190	3
ENSMUSG00000026425	0.179206	0.204275	0.0826791	0.0892444	FALSE	3.93758e-08	0.0826791	0.0615537	-4388.01		Srgap2	0.156802	0.512574	68	2
ENSMUSG00000013275	4.62407e-08	9.24363e-08	0.216032	0.245071	FALSE	3.97334e-07	0.216032	0.0395287	-8800.93		Slc41a1	0.185292	0.545807	29	1
ENSMUSG00000026434	0.224504	0.252211	-0.0175958	2.48951	FALSE	1.2737e-06	-0.0175958	0.0144864	-27918.4		Nucks1	0.549058	0.905598	76	2
ENSMUSG00000026436	5.89937e-11	1.4197e-10	0.222638	0.324844	FALSE	1.25104e-06	0.222638	0.03401	-10486.9		Elk4	0.396174	0.569061	40	0
ENSMUSG00000026437	0	0	0.454188	0.204939	FALSE	8.45073e-08	0.454188	0.042706	-7848.44		Cdk18	0.730555	0.52588	44	0
ENSMUSG00000042115	0	0	0.796287	0.078159	FALSE	2.98773e-08	0.796287	0.075415	-3966.29		Klhdc8a	1	0.600657	8	0
ENSMUSG00000009772	0.120172	0.140415	-0.0775747	0.151968	FALSE	2.20656e-07	-0.0775747	0.0499177	-6401.81		Nuak2	0.195629	0.565553	40	0
ENSMUSG00000042066	0.00219136	0.0030645	-0.115394	0.250824	FALSE	9.98751e-08	-0.115394	0.0376737	-8896.17		Tmcc2	0.768157	0.549725	23	0
ENSMUSG00000042046	2.74604e-05	4.49232e-05	0.144685	0.317688	FALSE	1.13879e-06	0.144685	0.0345017	-10433.1		Dstyk	1	0.563391	23	0
ENSMUSG00000026439	0.0272684	0.0344219	0.101274	0.164316	FALSE	1.09714e-07	0.101274	0.0458741	-6757.73		Rbbp5	0.860843	0.549138	135	1
ENSMUSG00000026442	0	0	0.568391	1.34	FALSE	1.30998e-06	0.568391	0.0194057	-22111.4		Nfasc	1	0.707387	62	0
ENSMUSG00000026443	0	0	0.493167	0.210622	FALSE	5.12096e-07	0.493167	0.0429063	-7957.64		Lrrn2	0.804452	0.55047	17	0
ENSMUSG00000054387	0.00565741	0.00762773	0.0626202	0.82965	FALSE	1.62034e-06	0.0626202	0.022631	-17722.2		Mdm4	0.916053	0.649968	306	1
ENSMUSG00000046062	2.15516e-12	5.65324e-12	0.162144	0.854346	FALSE	2.4617e-07	0.162144	0.0230841	-17889.9		Ppp1r15b	0.52991	0.652372	33	1
ENSMUSG00000041757	0	0	0.157032	1.51056	FALSE	6.09862e-07	0.157032	0.0181852	-23317		Plekha6	1	0.726227	33	1
ENSMUSG00000101693	4.05032e-05	6.53645e-05	0.305375	0.0644075	FALSE	1.28429e-07	0.305375	0.0743985	-3448.96		Gm19461	1	0.518737	0	0
ENSMUSG00000070644	0.0250657	0.0317507	0.176369	0.0613906	FALSE	1.62441e-07	0.176369	0.0787226	-3385.53		Etnk2	0.92403	0.551579	14	0
ENSMUSG00000090553	8.54821e-05	0.000134884	0.0772016	1.09942	FALSE	7.42064e-07	0.0772016	0.0196518	-19387.7		Snrpe	0.374934	0.905915	129	0
ENSMUSG00000102976	0.148662	0.171651	0.105729	0.0629341	FALSE	2.64155e-07	0.105729	0.0732052	-3498.74		Zc3h11a	0.597218	0.513373	73	2
ENSMUSG00000026463	0.708569	0.733671	0.0119487	0.426858	FALSE	1.11438e-07	0.0119487	0.0319672	-12394.5		Atp2b4	0.508408	0.610669	130	4
ENSMUSG00000042429	0	0	-0.422221	0.193784	FALSE	1.6468e-07	-0.422221	0.0448741	-7486.35		Adora1	1	0.629681	132	4
ENSMUSG00000042305	7.4938e-09	1.58285e-08	0.141661	0.668351	FALSE	1.44802e-06	0.141661	0.024511	-15664.4		Tmem183a	0.758286	0.648716	14	0
ENSMUSG00000026456	3.26388e-09	7.05673e-09	0.22635	0.246404	FALSE	1.36424e-07	0.22635	0.0382494	-8772.69		Cyb5r1	1	0.63074	43	2
ENSMUSG00000026457	0.436649	0.469602	0.0164103	0.926121	FALSE	1.74232e-06	0.0164103	0.0210966	-18382.6		Adipor1	0.56698	0.790258	230	60
ENSMUSG00000026455	1.13639e-08	2.37149e-08	0.163327	0.51098	FALSE	8.23626e-07	0.163327	0.0286087	-13892		Klhl12	1	0.592659	54	0
ENSMUSG00000042229	0.354746	0.387	0.0369631	0.217849	FALSE	9.66657e-08	0.0369631	0.0399419	-8097.48		Rabif	0.898946	0.578816	27	0
ENSMUSG00000042207	5.55698e-07	1.03446e-06	0.113336	0.847541	FALSE	6.54403e-07	0.113336	0.02264	-17720		Kdm5b	0.645054	0.685205	124	0
ENSMUSG00000026452	0	0	-0.552756	0.110293	FALSE	2.1651e-07	-0.552756	0.0580784	-5057.71		Syt2	1	0.538626	42	0
ENSMUSG00000073557	0.000835158	0.00121496	0.102613	0.425384	FALSE	1.08561e-06	0.102613	0.0307146	-12478.5		Ppp1r12b	0.344222	0.577706	50	0
ENSMUSG00000026426	2.28677e-08	4.6668e-08	0.137572	0.658247	FALSE	1.70619e-06	0.137572	0.0246157	-15501.6		Arl8a	0.71278	0.672774	31	1
ENSMUSG00000003051	0	0	0.256271	1.36357	FALSE	9.29663e-07	0.256271	0.0211916	-22591.5		Elf3	0.472281	0.750766	87	0
ENSMUSG00000041926	0	0	0.241194	0.675507	FALSE	9.32281e-07	0.241194	0.0250982	-15935.6		Rnpep	0.260219	0.62619	40	1
ENSMUSG00000062580	1.55431e-14	4.53776e-14	0.155779	1.00365	FALSE	1.01087e-06	0.155779	0.0202752	-18558.4		Timm17a	1	0.883583	28	0
ENSMUSG00000041889	7.54664e-05	0.000119717	0.310403	0.0569705	FALSE	5.75503e-08	0.310403	0.078417	-3112.79		Shisa4	0.0883084	0.544775	8	0
ENSMUSG00000041879	1.16183e-10	2.75016e-10	0.213761	0.330878	FALSE	1.89684e-07	0.213761	0.0331709	-10576.7		Ipo9	0.617734	0.564845	78	0
ENSMUSG00000009418	1.92305e-10	4.47765e-10	0.125574	1.32611	FALSE	4.75889e-07	0.125574	0.0197214	-22431.8		Nav1	0.545928	0.719402	43	0
ENSMUSG00000026421	0	0	0.64217	0.660703	FALSE	5.98633e-07	0.64217	0.0288628	-15721.3		Csrp1	0.124823	0.636148	47	0
ENSMUSG00000041782	1.22125e-14	3.58579e-14	0.432385	0.118922	FALSE	5.28951e-07	0.432385	0.0560586	-5437.11		Lad1	0.138057	0.546886	23	1
ENSMUSG00000026411	0	0	0.259111	0.392338	FALSE	2.08166e-07	0.259111	0.0308125	-11681.9		Tmem9	0.856584	0.647374	39	0
ENSMUSG00000041605	7.65885e-11	1.83067e-10	0.300667	0.204448	FALSE	8.18593e-08	0.300667	0.0462057	-7863.8		Inava	0.30563	0.591752	22	0
ENSMUSG00000041570	0.0401399	0.0497097	0.0673298	0.358942	FALSE	1.05276e-06	0.0673298	0.0328069	-11249.1		Camsap2	0.736255	0.577253	42	0
ENSMUSG00000041483	2.64608e-11	6.51143e-11	0.242131	0.291097	FALSE	1.76772e-07	0.242131	0.0363285	-9978.74		Zfp281	0.374827	0.570058	71	0
ENSMUSG00000026393	0	0	0.294834	0.842068	FALSE	7.37201e-07	0.294834	0.0229209	-17745		Nek7	0.595904	0.684975	55	0
ENSMUSG00000079283	0.00372598	0.00510818	0.102102	0.282467	FALSE	9.04431e-08	0.102102	0.0352019	-9369.16		2310009B15Rik	0.722518	0.618779	6	0
ENSMUSG00000056268	0.296663	0.327854	0.0279739	0.577212	FALSE	8.88168e-07	0.0279739	0.0268048	-14791.9		Dennd1b	0.835215	0.601148	27	0
ENSMUSG00000063681	0	0	0.575555	0.127412	FALSE	2.87961e-07	0.575555	0.0559754	-5708.11		Crb1	1	0.508034	94	0
ENSMUSG00000033964	0.264743	0.294513	0.0344931	0.413316	FALSE	7.45611e-07	0.0344931	0.0309286	-12232.1		Zbtb41	1	0.575657	13	0
ENSMUSG00000026361	2.26708e-13	6.25381e-13	0.133635	1.42103	FALSE	7.46729e-07	0.133635	0.0182263	-22520.7		Cdc73	1	0.729994	196	0
ENSMUSG00000033849	8.60326e-09	1.81011e-08	-0.300118	0.143128	FALSE	8.55487e-08	-0.300118	0.0521384	-6126.54		B3galt2	1	0.581782	19	0
ENSMUSG00000018196	0	0	0.294526	0.841577	FALSE	1.44129e-06	0.294526	0.0222457	-17340.4		Glrx2	1	0.726976	0	0
ENSMUSG00000018199	2.86668e-08	5.80752e-08	-0.113904	1.13709	FALSE	3.4536e-07	-0.113904	0.0205255	-20711		Ro60	1	0.695107	77	0
ENSMUSG00000018189	0	0	0.278947	0.417456	FALSE	7.04054e-07	0.278947	0.0306071	-12004.7		Uchl5	0.420648	0.621086	120	0
ENSMUSG00000026360	0	0	-0.222493	2.34737	FALSE	6.71959e-07	-0.222493	0.0227294	-28583.9		Rgs2	0.339788	0.999715	153	5
ENSMUSG00000006010	0	0	0.518556	1.19406	FALSE	6.01609e-07	0.518556	0.0202548	-20768.2		Odr4	1	0.781557	26	0
ENSMUSG00000006005	0	0	0.139818	2.47365	FALSE	3.43555e-07	0.139818	0.014797	-27693.9		Tpr	0.655929	1.00813	146	0
ENSMUSG00000100954	3.10603e-09	6.72678e-09	0.245358	0.210763	FALSE	7.98156e-08	0.245358	0.0414043	-7929.25		Gm10138	1	0.575296	0	0
ENSMUSG00000023150	8.11853e-05	0.000128392	0.0784428	1.15176	FALSE	6.95169e-07	0.0784428	0.0199049	-20535.2		Ivns1abp	0.423305	0.759512	53	0
ENSMUSG00000052748	0	0	-0.439554	0.79457	FALSE	2.73801e-07	-0.439554	0.0257797	-17270.4		Swt1	1	0.646708	15	0
ENSMUSG00000053286	0.032063	0.0401826	0.0723392	0.337683	FALSE	1.41654e-06	0.0723392	0.0337462	-10899.4		Trmt1l	0.810918	0.616037	55	1
ENSMUSG00000026484	0.00010151	0.000159209	-0.11722	0.417245	FALSE	1.32396e-06	-0.11722	0.0301572	-12230.6		Rnf2	0.744701	0.592486	184	0
ENSMUSG00000026483	0.21379	0.241124	0.0587442	0.179681	FALSE	5.8098e-08	0.0587442	0.047252	-7156.12		Niban1	0.222656	0.555801	31	0
ENSMUSG00000043019	0	0	0.4516	0.533572	FALSE	7.51794e-07	0.4516	0.0282786	-14012.4		Edem3	1	0.621921	32	0
ENSMUSG00000014980	0.137905	0.159933	0.0620346	0.19659	FALSE	1.25736e-07	0.0620346	0.0418125	-7528.33		Tsen15	0.396132	0.583039	24	1
ENSMUSG00000026482	3.76065e-07	7.08939e-07	0.166043	0.358731	FALSE	1.12972e-06	0.166043	0.0326811	-11150.5		Rgl1	0.212951	0.563594	15	0
ENSMUSG00000008475	0	0	0.328296	3.26879	FALSE	8.947e-07	0.328296	0.0132816	-30510.5		Arpc5	0.564798	1.09549	54	0
ENSMUSG00000042772	9.28649e-06	1.5802e-05	0.0902348	1.03452	FALSE	2.56452e-06	0.0902348	0.0203545	-19619.7		Smg7	1	0.650932	60	0
ENSMUSG00000042751	0.0616081	0.0746174	0.0505204	0.57202	FALSE	5.59283e-07	0.0505204	0.0270292	-14554.9		Nmnat2	1	0.569719	40	0
ENSMUSG00000026479	1.06581e-14	3.1339e-14	0.334822	0.228934	FALSE	9.27971e-08	0.334822	0.0433077	-8471.11		Lamc2	0.0888372	0.551651	152	1
ENSMUSG00000026478	0.803705	0.821727	0.0140433	0.110293	FALSE	4.26552e-07	0.0140433	0.0564998	-5126.2		Lamc1	0.0992689	0.539671	141	0
ENSMUSG00000042699	0	0	0.164791	1.15309	FALSE	1.24547e-06	0.164791	0.0195515	-20392		Dhx9	0.706671	0.708202	348	3
ENSMUSG00000026475	0	0	-0.698255	0.309619	FALSE	1.19027e-08	-0.698255	0.0427605	-9563.93		Rgs16	0.772122	0.770434	43	0
ENSMUSG00000066800	0.000134229	0.000208613	0.302383	0.0613906	FALSE	3.64905e-08	0.302383	0.0791876	-3338.51		Rnasel	0.0447753	0.543142	151	2
ENSMUSG00000026473	9.17291e-07	1.67894e-06	-0.0769382	5.00919	FALSE	1.73506e-06	-0.0769382	0.0156742	-37715.4		Glul	0.81613	1.15127	132	5
ENSMUSG00000056708	0.523833	0.556373	-0.0171851	0.651301	FALSE	4.00487e-08	-0.0171851	0.0269591	-15471		Ier5	0.140389	0.714845	26	0
ENSMUSG00000026471	0.202813	0.229349	-0.0695244	0.115625	FALSE	6.85373e-08	-0.0695244	0.0545898	-5326.57		Mr1	0.361897	0.527839	59	0
ENSMUSG00000026470	2.11743e-05	3.49915e-05	0.0926926	0.940784	FALSE	6.43192e-07	0.0926926	0.0217991	-18827.7		Stx6	0.820681	0.671973	81	0
ENSMUSG00000026469	0.222274	0.249842	-0.0304358	0.727426	FALSE	2.6961e-07	-0.0304358	0.024937	-16726.1		Xpr1	1	0.641993	37	0
ENSMUSG00000033701	9.94713e-09	2.08303e-08	0.114793	1.02175	FALSE	2.44986e-06	0.114793	0.020028	-19042		Acbd6	0.98822	0.762348	16	0
ENSMUSG00000033684	0	0	0.49902	1.38623	FALSE	9.45224e-07	0.49902	0.0193435	-22578		Qsox1	0.786807	0.815502	64	2
ENSMUSG00000033671	5.41345e-06	9.36535e-06	0.106777	0.811478	FALSE	6.69893e-07	0.106777	0.0234772	-17652.9		Cep350	1	0.646874	61	0
ENSMUSG00000026466	0.0274	0.0345668	0.0459135	1.02056	FALSE	1.16146e-06	0.0459135	0.0208152	-19542.5		Tor1aip1	0.556663	0.712068	79	1
ENSMUSG00000050565	0	0	0.192472	1.41086	FALSE	1.48348e-06	0.192472	0.018208	-22557.8		Tor1aip2	1	0.777217	60	0
ENSMUSG00000015484	1.53948e-11	3.84271e-11	0.365615	0.129517	FALSE	2.34407e-07	0.365615	0.0542123	-5748.25		Fam163a	1	0.540004	11	0
ENSMUSG00000078193	2.63072e-09	5.72276e-09	0.303859	0.135059	FALSE	1.38196e-07	0.303859	0.0510419	-5967.02		Gm2000	0.732205	0.740145	123	0
ENSMUSG00000026600	0	0	0.454538	0.833368	FALSE	7.9777e-08	0.454538	0.0250729	-17863.7		Soat1	0.559652	0.620125	125	4
ENSMUSG00000026596	0	0	0.253964	0.437873	FALSE	1.25811e-06	0.253964	0.030503	-12681.3		Abl2	0.558534	0.572176	107	1
ENSMUSG00000060519	0	0	0.200168	1.02708	FALSE	4.47136e-07	0.200168	0.0212333	-19514.9		Tor3a	1	0.794105	25	0
ENSMUSG00000033557	0.00303095	0.00419121	0.0565297	1.21259	FALSE	1.78992e-06	0.0565297	0.0190683	-20933.9		Fam20b	1	0.676881	25	0
ENSMUSG00000026594	0.280167	0.310594	0.0390793	0.289764	FALSE	5.32309e-07	0.0390793	0.0361864	-9747.89		Ralgps2	0.187217	0.580531	20	0
ENSMUSG00000070565	0.0031237	0.00431364	0.0890777	0.436399	FALSE	7.38715e-07	0.0890777	0.0301417	-12537.8		Rasal2	0.35393	0.568885	53	2
ENSMUSG00000033488	0.771021	0.792258	-0.00907998	0.397741	FALSE	4.68264e-07	-0.00907998	0.0311984	-11709.4		Cryzl2	0.912967	0.61332	0	0
ENSMUSG00000026589	1.55431e-15	4.7514e-15	0.252688	0.415141	FALSE	4.01458e-07	0.252688	0.0316608	-12229.1		Sec16b	1	0.595028	42	3
ENSMUSG00000026587	0	0	-0.479	0.116677	FALSE	4.63173e-08	-0.479	0.0572357	-5213.9		Astn1	0.808017	0.51603	16	0
ENSMUSG00000073530	0	0	-1.8391	0.993615	FALSE	2.47236e-07	-1.8391	0.0370905	-15684.5	down_4	Pappa2	0.649646	1.19857	47	0
ENSMUSG00000040782	0	0	0.217477	0.914685	FALSE	1.5895e-06	0.217477	0.0216941	-18544.3		Cop1	1	0.66268	85	3
ENSMUSG00000015829	0	0	-0.915268	0.872027	FALSE	6.19347e-08	-0.915268	0.0244777	-17513.1		Tnr	1	0.654887	54	0
ENSMUSG00000090394	0	0	-0.394192	0.250754	FALSE	9.79417e-08	-0.394192	0.0460898	-8661.65		4930523C07Rik	0.172243	0.623077	0	0
ENSMUSG00000058267	0	0	0.283657	1.87518	FALSE	2.20461e-07	0.283657	0.0161998	-24303.8		Mrps14	0.936824	1.06604	50	0
ENSMUSG00000014226	0	0	-0.434957	1.56507	FALSE	6.11683e-08	-0.434957	0.0181245	-22910.5		Cacybp	0.69588	0.849073	117	2
ENSMUSG00000026721	0.0648613	0.0783115	0.0486472	0.624781	FALSE	3.60149e-07	0.0486472	0.0263497	-15339.9		Rabgap1l	0.553394	0.643954	31	0
ENSMUSG00000040423	4.81013e-06	8.35119e-06	0.0991725	0.972848	FALSE	5.95253e-07	0.0991725	0.021687	-19232.4		Rc3h1	0.753911	0.636729	41	1
ENSMUSG00000043467	0.120997	0.141315	-0.0837642	0.135621	FALSE	1.94799e-07	-0.0837642	0.0540205	-6019.06		Zbtb37	1	0.546883	12	0
ENSMUSG00000026709	5.94253e-06	1.02513e-05	0.142297	0.0665825	FALSE	0.691331	0.142297	0.0314231	-335.859		Dars2	0.101769	0.505829	58	1
ENSMUSG00000026705	0.355035	0.387273	0.0608796	0.0813864	FALSE	2.70552e-07	0.0608796	0.0658253	-4133.49		Klhl20	0.785612	0.536339	36	1
ENSMUSG00000026701	0	0	0.138336	3.50488	FALSE	2.40502e-07	0.138336	0.0128939	-30887.6		Prdx6	0.673947	1.29482	199	4
ENSMUSG00000040297	0	0	0.172674	1.61868	FALSE	1.07751e-06	0.172674	0.0173576	-23850.3		Suco	0.804818	0.762549	17	1
ENSMUSG00000026698	0.390479	0.423057	0.0440592	0.129446	FALSE	1.12176e-07	0.0440592	0.0513062	-5736.51		Pigc	0.727693	0.575252	19	1
ENSMUSG00000040265	0	0	0.531017	0.723848	FALSE	3.03602e-07	0.531017	0.0257323	-16572.5		Dnm3	0.834786	0.615248	70	1
ENSMUSG00000026694	7.85178e-05	0.000124384	0.235226	0.0964709	FALSE	1.4562e-07	0.235226	0.0595677	-4706.09		Eef1aknmt	1	0.541538	48	0
ENSMUSG00000026696	0	0	0.205563	1.27875	FALSE	1.13915e-06	0.205563	0.0188145	-21338.8		Vamp4	0.897765	0.769633	45	1
ENSMUSG00000040225	0	0	0.268022	3.97278	FALSE	2.53327e-07	0.268022	0.0128426	-32880		Prrc2c	0.645058	1.06502	69	0
ENSMUSG00000026692	0	0	1.46334	0.0766154	FALSE	1.87256e-08	1.46334	0.0851375	-3797.95	up_4	Fmo4	1	0.525812	15	0
ENSMUSG00000040181	0	0	1.79725	4.85435	FALSE	3.3274e-08	1.79725	0.0255502	-33900.3	up_4	Fmo1	1	1.01731	42	0
ENSMUSG00000040170	0	0	1.07548	0.173577	FALSE	6.2164e-08	1.07548	0.0611126	-6749.19	up_4	Fmo2	0.0968673	0.613302	45	0
ENSMUSG00000040124	1.9713e-06	3.52572e-06	0.181452	0.255876	FALSE	7.18068e-07	0.181452	0.0381494	-9002.41		Gorab	1	0.562428	31	1
ENSMUSG00000026585	4.96109e-07	9.26896e-07	0.155906	0.396618	FALSE	1.00075e-06	0.155906	0.0310087	-11733.6		Kifap3	0.668072	0.600032	52	0
ENSMUSG00000026584	2.2828e-06	4.06372e-06	0.184511	0.237704	FALSE	1.11522e-07	0.184511	0.0390364	-8664.17		Scyl3	0.531453	0.549459	26	0
ENSMUSG00000041396	0.0017261	0.00243778	-0.241333	0.0553568	FALSE	7.52691e-08	-0.241333	0.0770119	-3083.93		Mettl18	1	0.543872	16	0
ENSMUSG00000040918	0.0706318	0.0849405	-0.13629	0.0594962	FALSE	1.29724e-07	-0.13629	0.0753884	-3205.72		Slc19a2	0.715134	0.524153	74	29
ENSMUSG00000026578	2.11252e-05	3.49216e-05	0.164885	0.245913	FALSE	1.17558e-07	0.164885	0.0387722	-8894.79		Ccdc181	0.571022	0.585619	9	0
ENSMUSG00000026577	0.0977697	0.115527	0.0536452	0.362801	FALSE	1.03417e-06	0.0536452	0.0323991	-11236.9		Blzf1	1	0.594978	43	0
ENSMUSG00000026575	0.892706	0.903272	-0.00795665	0.0994177	FALSE	4.06274e-08	-0.00795665	0.0589904	-4745.13		Nme7	0.565766	0.521934	47	0
ENSMUSG00000026576	1.28786e-14	3.77598e-14	0.101698	3.61138	FALSE	7.00192e-08	0.101698	0.0131959	-31588		Atp1b1	0.583079	1.2979	131	3
ENSMUSG00000040848	0	0	0.321829	0.27096	FALSE	8.8572e-08	0.321829	0.0374894	-9450.32		Sft2d2	0.201777	0.566998	17	0
ENSMUSG00000040843	0.0248185	0.0314648	0.0561494	0.63313	FALSE	1.29549e-06	0.0561494	0.0250196	-15152.1		Tiprl	0.680114	0.68466	44	0
ENSMUSG00000040836	1.60989e-05	2.68856e-05	0.241461	0.119203	FALSE	4.12357e-07	0.241461	0.0559834	-5461.45		Gpr161	1	0.53903	28	0
ENSMUSG00000026571	1.18205e-10	2.79514e-10	0.176128	0.53694	FALSE	1.81014e-06	0.176128	0.0273422	-14235.4		Dcaf6	1	0.605594	41	0
ENSMUSG00000026568	0.195671	0.221689	0.0237208	1.30092	FALSE	5.36901e-07	0.0237208	0.0183316	-20858.7		Mpc2	0.665727	0.974637	44	2
ENSMUSG00000026566	2.01048e-11	4.98321e-11	0.160062	0.817021	FALSE	2.4638e-07	0.160062	0.0238711	-17640.8		Mpzl1	0.441188	0.671033	52	1
ENSMUSG00000040713	0	0	0.17797	4.48039	FALSE	1.12177e-07	0.17797	0.0122262	-33764.9		Creg1	0.901161	1.31714	41	0
ENSMUSG00000026565	2.33856e-08	4.7687e-08	0.157275	0.541921	FALSE	5.53092e-07	0.157275	0.0281609	-14319.1		Pou2f1	1	0.592909	216	6
ENSMUSG00000026563	0.00135967	0.00194382	0.151687	0.154073	FALSE	1.39884e-07	0.151687	0.0473568	-6481.62		Tada1	0.517467	0.566342	26	0
ENSMUSG00000040596	1.14534e-06	2.08223e-06	0.159166	0.358942	FALSE	1.01199e-06	0.159166	0.0327174	-11124.2		Pogk	0.626368	0.560882	22	0
ENSMUSG00000026558	0	0	0.392773	0.752824	FALSE	7.25318e-08	0.392773	0.0259337	-16963.1		Uck2	1	0.653838	61	0
ENSMUSG00000052428	0	0	0.246089	1.67431	FALSE	9.38359e-07	0.246089	0.0168682	-23726.2		Tmco1	0.972562	0.939858	65	0
ENSMUSG00000026687	0	0	1.03116	1.60022	FALSE	2.26209e-07	1.03116	0.0212343	-23786.8	up_4	Aldh9a1	1	0.698646	45	1
ENSMUSG00000026688	0	0	0.380095	0.321055	FALSE	1.1154e-06	0.380095	0.0341295	-10212.6		Mgst3	0.313955	0.664349	43	3
ENSMUSG00000052534	1.18505e-12	3.14797e-12	0.128079	1.49134	FALSE	1.13161e-06	0.128079	0.0180213	-23200.6		Pbx1	0.433998	0.73642	154	7
ENSMUSG00000038530	2.22045e-16	6.99188e-16	0.196934	4.45703	FALSE	1.65138e-08	0.196934	0.0237778	-36147.6		Rgs4	0.616776	1.13257	131	1
ENSMUSG00000026675	0.0596367	0.0723525	0.0748111	0.268575	FALSE	5.35433e-08	0.0748111	0.0397198	-9314.58		Hsd17b7	0.45423	0.589313	45	0
ENSMUSG00000026670	0	0	0.364592	0.645759	FALSE	6.43225e-07	0.364592	0.0258179	-15433.5		Uap1	0.263927	0.64803	26	0
ENSMUSG00000026667	0.539857	0.572267	-0.0149607	0.673963	FALSE	1.55879e-06	-0.0149607	0.0244045	-15825.4		Uhmk1	1	0.635603	29	0
ENSMUSG00000026663	0	0	0.312788	1.96394	FALSE	7.01491e-07	0.312788	0.0163612	-25767.4		Atf6	1	0.803682	194	12
ENSMUSG00000026659	0.000718604	0.00105151	0.124203	0.257139	FALSE	1.65878e-07	0.124203	0.0367205	-8920.52		Dusp12	1	0.583275	36	4
ENSMUSG00000026649	0.00476025	0.00646913	0.137257	0.146215	FALSE	6.61165e-08	0.137257	0.048624	-6221.63		Cfap126	0.806381	0.590598	5	0
ENSMUSG00000058076	0	0	0.358541	1.86185	FALSE	1.4514e-06	0.358541	0.0163828	-25002.3		Sdhc	0.8092	0.852572	85	0
ENSMUSG00000056569	6.03961e-14	1.71303e-13	0.29601	0.245773	FALSE	6.87368e-07	0.29601	0.0394304	-8821.14		Mpz	0.929978	0.559924	159	0
ENSMUSG00000005674	1.84846e-05	3.07049e-05	0.161485	0.255736	FALSE	1.42409e-07	0.161485	0.0377086	-9092.47		Tomm40l	0.921717	0.578403	18	0
ENSMUSG00000005681	0.627506	0.657635	0.0279544	0.114643	FALSE	1.59172e-08	0.0279544	0.0576094	-5136.78		Apoa2	1	0.650384	174	18
ENSMUSG00000013593	0	0	0.305234	10.2331	FALSE	2.56134e-08	0.305234	0.0170024	-46948.8		Ndufs2	1	1.46075	109	1
ENSMUSG00000052423	0	0	0.208879	0.674455	FALSE	2.17692e-06	0.208879	0.0245981	-15912.3		B4galt3	0.936799	0.666958	36	1
ENSMUSG00000062729	2.3892e-13	6.57832e-13	0.253942	0.305269	FALSE	1.70306e-07	0.253942	0.034668	-10080.1		Ppox	0.88973	0.568585	64	0
ENSMUSG00000053483	0.000124142	0.000193493	0.122961	0.132884	FALSE	0.460899	0.122961	0.0320393	-268.082		Usp21	0.529874	0.549538	54	0
ENSMUSG00000062963	0	0	0.157206	4.44875	FALSE	1.88073e-07	0.157206	0.0117748	-33058		Ufc1	1	1.34403	38	0
ENSMUSG00000103983	0.0138836	0.0180385	0.187974	0.073809	FALSE	2.9321e-08	0.187974	0.0764042	-3820.34		Gm20045	1	0.539631	0	0
ENSMUSG00000013973	0.0118817	0.0155478	0.0941476	0.260928	FALSE	9.39009e-08	0.0941476	0.0374249	-9208.78		Dedd	0.92915	0.584405	30	0
ENSMUSG00000013997	0.00177302	0.00249957	0.0892501	0.471129	FALSE	1.72002e-06	0.0892501	0.0285524	-13040.9		Nit1	0.434758	0.610097	26	0
ENSMUSG00000006412	0	0	0.125058	2.32267	FALSE	1.3889e-06	0.125058	0.0144278	-26491.1		Pfdn2	0.886683	1.09519	83	0
ENSMUSG00000026641	0	0	0.272604	0.436399	FALSE	1.28912e-07	0.272604	0.0297924	-12489.9		Usf1	0.819891	0.601503	176	13
ENSMUSG00000038235	0	0	0.292466	0.614186	FALSE	4.1976e-07	0.292466	0.0266362	-15097.2		F11r	0.339438	0.671556	157	1
ENSMUSG00000060244	0.00783733	0.0104379	0.128183	0.148179	FALSE	7.64558e-08	0.128183	0.0482074	-6241.96		Alyref2	0.737539	0.571152	195	0
ENSMUSG00000003458	3.39706e-08	6.84953e-08	0.147509	0.539325	FALSE	1.6556e-06	0.147509	0.0267244	-13865.4		Ncstn	1	0.722535	165	1
ENSMUSG00000026553	0	0	0.291606	4.69143	FALSE	7.49936e-07	0.291606	0.0116058	-33978.1		Copa	1	1.1849	171	3
ENSMUSG00000003464	0.000152854	0.000236449	0.124115	0.338595	FALSE	2.42533e-07	0.124115	0.0327793	-10763.8		Pex19	0.898544	0.62734	101	0
ENSMUSG00000026554	6.39752e-06	1.10084e-05	0.0758704	1.72209	FALSE	9.70358e-07	0.0758704	0.0168122	-24348.9		Dcaf8	1	0.83519	53	0
ENSMUSG00000013698	0	0	0.157145	1.56865	FALSE	5.06867e-07	0.157145	0.0180472	-23725		Pea15a	0.901053	0.827074	97	11
ENSMUSG00000038034	0.000151701	0.000234771	0.132706	0.308075	FALSE	1.05304e-06	0.132706	0.0350307	-10148.4		Igsf8	0.40033	0.615012	40	0
ENSMUSG00000050229	1.45366e-06	2.62509e-06	0.192847	0.228583	FALSE	9.28588e-08	0.192847	0.0400306	-8501.26		Pigm	0.760916	0.546041	18	0
ENSMUSG00000037995	0.030524	0.0383287	0.0561152	0.0935242	FALSE	0.982364	0.0561152	0.0259406	-5478.28		Igsf9	0.116105	0.535133	11	0
ENSMUSG00000026547	0	0	0.32642	2.78412	FALSE	2.13136e-07	0.32642	0.0146558	-29266.5		Tagln2	0.530799	1.18346	111	3
ENSMUSG00000026544	0	0	0.442208	0.374798	FALSE	2.799e-07	0.442208	0.0333656	-11291.5		Dusp23	1	0.691459	36	1
ENSMUSG00000028354	4.44089e-16	1.38815e-15	-0.152691	1.42616	FALSE	2.56672e-07	-0.152691	0.0187757	-22809.1		Fmn2	1	0.73413	41	3
ENSMUSG00000050069	0	0	1.68044	0.525293	FALSE	7.69494e-07	1.68044	0.0373363	-13123.7	up_4	Grem2	1	0.637164	31	0
ENSMUSG00000026527	0.0209979	0.0267866	0.0733063	0.377815	FALSE	1.23921e-06	0.0733063	0.0317615	-11540.3		Rgs7	0.617625	0.568407	46	3
ENSMUSG00000026526	0	0	-0.160976	1.41353	FALSE	1.27417e-06	-0.160976	0.0193009	-22269.1		Fh1	1	0.874191	147	4
ENSMUSG00000078185	2.52576e-12	6.59668e-12	0.445976	0.0994177	FALSE	2.31474e-07	0.445976	0.0636938	-4844.31		Chml	0.324627	0.528728	31	0
ENSMUSG00000057335	0.312097	0.343689	0.0244782	0.739704	FALSE	8.74991e-07	0.0244782	0.0242159	-16842.4		Cep170	1	0.649653	102	1
ENSMUSG00000026504	3.00291e-10	6.91356e-10	0.179719	0.499263	FALSE	4.38049e-07	0.179719	0.028533	-13343.3		Sdccag8	1	0.64278	52	1
ENSMUSG00000019699	8.39853e-11	2.00373e-10	0.181731	0.506069	FALSE	1.39852e-06	0.181731	0.0279876	-13635.4		Akt3	0.900025	0.596456	211	4
ENSMUSG00000063659	1.69116e-07	3.27228e-07	0.218426	0.216656	FALSE	5.94887e-07	0.218426	0.0417606	-8180.29		Zbtb18	0.348188	0.552328	38	0
ENSMUSG00000015961	0.00851756	0.0112852	0.0778203	0.438434	FALSE	1.45878e-06	0.0778203	0.0295801	-12527.9		Adss	0.275186	0.613797	37	0
ENSMUSG00000026502	0	0	0.235443	0.844805	FALSE	1.17973e-07	0.235443	0.0237414	-17668		Desi2	0.937041	0.751313	19	0
ENSMUSG00000026500	0.000170942	0.000263041	-0.0924498	0.67228	FALSE	7.36131e-07	-0.0924498	0.0245976	-15617.8		Cox20	0.595228	0.785544	29	0
ENSMUSG00000039630	0	0	0.120318	4.27475	FALSE	2.28657e-07	0.120318	0.012225	-33448.1		Hnrnpu	0.62115	1.11749	325	2
ENSMUSG00000026495	0.0158196	0.0204271	0.111656	0.17042	FALSE	6.16969e-07	0.111656	0.0462717	-6932.08		Efcab2	0.894833	0.564577	11	0
ENSMUSG00000055067	0.00478908	0.00650657	0.0921808	0.346032	FALSE	1.18302e-07	0.0921808	0.0326779	-10845.2		Smyd3	0.771842	0.59674	106	0
ENSMUSG00000026492	0	0	0.320701	0.27054	FALSE	1.04636e-06	0.320701	0.0373594	-9344.95		Tfb2m	1	0.580878	45	0
ENSMUSG00000038949	0.077196	0.0923992	-0.0609162	0.308005	FALSE	1.08516e-06	-0.0609162	0.0344706	-10109.4		Cnst	1	0.577832	30	0
ENSMUSG00000038936	0.139108	0.161237	0.0552128	0.260436	FALSE	9.67101e-08	0.0552128	0.037328	-9177.05		Sccpdh	1	0.59804	38	2
ENSMUSG00000026491	0.00222818	0.00311302	0.100788	0.354311	FALSE	9.90731e-07	0.100788	0.0329587	-11118.5		Ahctf1	0.281507	0.586379	55	0
ENSMUSG00000026490	0.0674187	0.0813035	-0.0379735	1.05753	FALSE	7.42101e-07	-0.0379735	0.0207634	-19977.8		Cdc42bpa	0.659474	0.684842	62	0
ENSMUSG00000026489	3.68372e-13	1.00455e-12	0.261526	0.293061	FALSE	8.89356e-08	0.261526	0.0359898	-9909.66		Coq8a	0.220176	0.563571	49	0
ENSMUSG00000010609	1.99541e-10	4.63877e-10	0.167828	0.579527	FALSE	9.25753e-07	0.167828	0.0263811	-14544.2		Psen2	0.536171	0.631128	233	2
ENSMUSG00000038855	0	0	-0.316351	1.47176	FALSE	8.61373e-08	-0.316351	0.0189512	-22976.4		Itpkb	0.532296	0.798752	38	1
ENSMUSG00000026496	0	0	0.469011	0.864169	FALSE	1.05765e-06	0.469011	0.022803	-17886.8		Parp1	0.479657	0.6448	1234	12
ENSMUSG00000026499	9.42995e-11	2.24407e-10	0.103514	1.92661	FALSE	6.73704e-07	0.103514	0.0159847	-25146.2		Acbd3	1	0.82632	76	0
ENSMUSG00000038806	0.716081	0.740925	-0.00858278	0.743703	FALSE	7.42567e-07	-0.00858278	0.0235984	-16512.9		Sde2	0.559992	0.647168	19	0
ENSMUSG00000026520	0	0	0.231685	3.13913	FALSE	1.26356e-07	0.231685	0.0137007	-29941.7		Pycr2	1	1.15251	62	0
ENSMUSG00000038793	0	0	0.320396	0.339578	FALSE	9.85334e-08	0.320396	0.035498	-10641.8		Lefty1	1	0.651849	51	1
ENSMUSG00000026519	2.88319e-09	6.25606e-09	0.161932	0.527468	FALSE	1.622e-06	0.161932	0.0272699	-13860		Tmem63a	0.612246	0.609994	22	1
ENSMUSG00000038776	0.815567	0.832527	0.0132459	0.106293	FALSE	5.1605e-07	0.0132459	0.0567882	-4954		Ephx1	0.15244	0.536876	386	3
ENSMUSG00000026516	1.65216e-09	3.63567e-09	0.196926	0.358731	FALSE	1.20522e-07	0.196926	0.0326643	-11198.6		Nvl	0.618621	0.590268	59	0
ENSMUSG00000062169	8.76854e-13	2.34323e-12	0.288099	0.230127	FALSE	3.61005e-07	0.288099	0.0403017	-8279.32		Cnih4	0.365856	0.607888	31	1
ENSMUSG00000038733	1.01329e-07	1.9865e-07	0.0955958	1.41219	FALSE	1.54678e-06	0.0955958	0.0179545	-22339.3		Wdr26	0.699629	0.771826	88	0
ENSMUSG00000004880	0.701921	0.727448	0.0121324	0.379359	FALSE	1.43921e-06	0.0121324	0.0316996	-11619.7		Lbr	0.213299	0.587113	134	2
ENSMUSG00000022995	0.000199111	0.000304923	0.0597322	2.27335	FALSE	1.51438e-07	0.0597322	0.0160564	-27608.5		Enah	1	0.847658	124	0
ENSMUSG00000026511	0	0	0.244884	6.29025	FALSE	8.24814e-07	0.244884	0.0109196	-36679		Srp9	1	1.85699	69	2
ENSMUSG00000038633	0	0	0.172128	2.81828	FALSE	1.05077e-07	0.172128	0.0143783	-29161.4		Degs1	0.934514	1.07277	31	0
ENSMUSG00000047539	0.000806326	0.00117401	-0.115698	0.31439	FALSE	9.18191e-07	-0.115698	0.0345303	-10314.1		Fbxo28	0.690855	0.573143	45	1
ENSMUSG00000026510	0	0	0.358961	0.618186	FALSE	5.6383e-07	0.358961	0.0265877	-15196.2		Trp53bp2	0.412077	0.598291	152	0
ENSMUSG00000026509	3.33067e-15	1.00409e-14	0.225254	0.482355	FALSE	1.57625e-06	0.225254	0.0285799	-13267.2		Capn2	0.410419	0.617285	178	2
ENSMUSG00000038576	2.06501e-14	5.99801e-14	0.37199	0.159756	FALSE	4.30614e-07	0.37199	0.0486483	-6662.36		Susd4	1	0.523207	12	0
ENSMUSG00000046836	8.89955e-13	2.377e-12	0.196006	0.526345	FALSE	1.67456e-06	0.196006	0.0274267	-13915.1		Brox	1	0.609854	22	0
ENSMUSG00000042901	0	0	0.547181	0.85575	FALSE	4.27621e-07	0.547181	0.0231237	-17576		Aida	1	0.703693	21	0
ENSMUSG00000056050	0	0	0.228581	5.03873	FALSE	2.06033e-07	0.228581	0.0113945	-34740		Mia3	1	1.28912	0	0
ENSMUSG00000072258	0.771308	0.792474	-0.0165387	0.103978	FALSE	6.52417e-08	-0.0165387	0.0568998	-4932.81		Taf1a	0.968064	0.531989	35	0
ENSMUSG00000039384	0	0	0.507865	1.76601	FALSE	8.90093e-08	0.507865	0.0211645	-25491.2		Dusp10	1	0.719012	61	1
ENSMUSG00000044854	0	0	0.561395	0.195468	FALSE	7.68362e-08	0.561395	0.0455914	-7387.46		1700056E22Rik	1	0.555855	0	0
ENSMUSG00000073481	0	0	0.31663	0.935172	FALSE	5.09129e-07	0.31663	0.021677	-18252.7		Mtarc2	1	0.89528	39	2
ENSMUSG00000026620	0.359536	0.391891	0.0380129	0.205711	FALSE	1.07361e-07	0.0380129	0.0414875	-7886.43		Mark1	0.562032	0.532945	68	0
ENSMUSG00000039318	9.65115e-11	2.29564e-10	0.129894	1.08721	FALSE	1.396e-06	0.129894	0.0200691	-19934.7		Rab3gap2	1	0.67276	58	0
ENSMUSG00000026618	3.26113e-08	6.58322e-08	0.17153	0.392549	FALSE	1.32898e-06	0.17153	0.0310361	-11638.8		Iars2	0.577838	0.575113	59	2
ENSMUSG00000026617	0.00352232	0.0048426	0.0600944	1.01887	FALSE	1.31548e-06	0.0600944	0.020594	-19347.1		Bpnt1	0.374819	0.764771	13	1
ENSMUSG00000026615	0	0	0.272334	4.67298	FALSE	2.15137e-06	0.272334	0.0123895	-34588.2		Eprs	0.412674	1.16064	166	3
ENSMUSG00000039246	0	0	0.389878	0.865362	FALSE	8.80288e-07	0.389878	0.0225967	-17824.4		Lyplal1	1	0.659591	40	8
ENSMUSG00000001305	0.012646	0.0164952	-0.132449	0.118431	FALSE	1.28864e-07	-0.132449	0.0531159	-5371.13		Rrp15	0.397492	0.568301	52	0
ENSMUSG00000039210	0.09973	0.117682	0.0421633	0.633972	FALSE	7.35238e-07	0.0421633	0.0256131	-15393.7		Gpatch2	1	0.643513	26	1
ENSMUSG00000026610	1.75644e-08	3.61253e-08	-0.305165	0.119203	FALSE	4.47699e-07	-0.305165	0.0541608	-5376.16		Esrrg	1	0.516079	115	10
ENSMUSG00000026609	1.0074e-06	1.83732e-06	0.253385	0.13548	FALSE	8.00031e-08	0.253385	0.0518149	-6003.34		Ush2a	1	0.522779	130	2
ENSMUSG00000026608	3.87444e-05	6.26542e-05	0.155622	0.250824	FALSE	1.99016e-07	0.155622	0.0378198	-9010.08		Kctd3	0.407688	0.562208	41	1
ENSMUSG00000026603	0	0	0.239881	0.738792	FALSE	1.76086e-06	0.239881	0.0234667	-16455.3		Smyd2	1	0.719341	67	0
ENSMUSG00000010175	0	0	0.300471	1.63271	FALSE	5.31567e-08	0.300471	0.0193737	-24577.4		Prox1	1	0.715779	145	9
ENSMUSG00000089872	0.887512	0.898726	-0.0073265	0.126991	FALSE	1.87925e-07	-0.0073265	0.0517947	-5723.09		Rps6kc1	1	0.540036	21	0
ENSMUSG00000026634	0.00301459	0.0041697	-0.0707178	0.736617	FALSE	9.90916e-07	-0.0707178	0.0238408	-16657.9		Angel2	1	0.682432	23	0
ENSMUSG00000066595	0.0011948	0.00171554	0.133799	0.222971	FALSE	3.14156e-07	0.133799	0.0412944	-8242.33		Flvcr1	0.410641	0.564693	54	1
ENSMUSG00000026632	0.00445645	0.00607478	0.165659	0.096962	FALSE	9.35403e-08	0.165659	0.0582507	-4633.82		Tatdn3	0.811814	0.531116	7	0
ENSMUSG00000073478	0.0016009	0.00227034	-0.072654	0.770504	FALSE	5.56901e-07	-0.072654	0.0230228	-16533.9		D730003I15Rik	1	0.755944	0	0
ENSMUSG00000037499	0	0	0.184156	3.79282	FALSE	5.92512e-07	0.184156	0.0121715	-31190.7		Nenf	0.985299	1.58912	18	0
ENSMUSG00000026627	0.634388	0.664168	-0.0136828	0.47618	FALSE	6.87163e-07	-0.0136828	0.0287719	-13045.8		Pacc1	1	0.625312	14	0
ENSMUSG00000026626	2.27683e-05	3.75471e-05	0.0792925	1.41269	FALSE	4.81173e-07	0.0792925	0.0187194	-22698.9		Ppp2r5a	0.869191	0.756436	94	0
ENSMUSG00000037461	6.67084e-06	1.14595e-05	0.203346	0.171613	FALSE	2.28512e-07	0.203346	0.0451486	-7034.33		Ints7	0.342946	0.546433	42	0
ENSMUSG00000026623	0.205604	0.232224	0.0251438	1.27945	FALSE	2.9341e-07	0.0251438	0.0198648	-21883.5		Lpgat1	1	0.794243	31	2
ENSMUSG00000037434	0	0	0.310583	0.477443	FALSE	2.34721e-07	0.310583	0.030205	-13222.9		Slc30a1	0.709475	0.599234	55	2
ENSMUSG00000097416	0.00648609	0.00870156	0.172756	0.0829299	FALSE	9.51012e-08	0.172756	0.0634635	-4179.48		Gm26670	0.923088	0.565277	0	0
ENSMUSG00000026637	0.793692	0.812785	0.0134486	0.144952	FALSE	9.32053e-08	0.0134486	0.0514248	-6163.23		Traf5	0.3531	0.554346	127	0
ENSMUSG00000037395	0.00263872	0.00366463	-0.0920425	0.413176	FALSE	8.77569e-07	-0.0920425	0.0306098	-12089.7		Rcor3	0.903402	0.621678	54	0
ENSMUSG00000058248	0	0	-0.522327	0.242616	FALSE	1.61296e-07	-0.522327	0.0410206	-8672.15		Kcnh1	1	0.581698	98	0
ENSMUSG00000037375	0.787996	0.807597	0.0150958	0.112959	FALSE	8.67367e-08	0.0150958	0.056136	-5334.37		Hhat	1	0.53267	22	0
ENSMUSG00000016262	0	0	0.619929	0.160808	FALSE	1.13614e-07	0.619929	0.0510596	-6618.73		Sertad4	0.325121	0.54233	13	0
ENSMUSG00000016200	6.21725e-15	1.85146e-14	-0.165554	1.00428	FALSE	7.17224e-07	-0.165554	0.0212224	-19466.8		Syt14	1	0.681787	13	0
ENSMUSG00000016181	0.0365465	0.0454958	0.107008	0.131411	FALSE	7.39692e-08	0.107008	0.0511804	-5801.93		Utp25	0.978767	0.526531	35	0
ENSMUSG00000026638	4.0389e-11	9.82806e-11	0.167785	0.662176	FALSE	8.12861e-07	0.167785	0.0254118	-15823.4		Irf6	0.512424	0.657138	174	0
ENSMUSG00000079144	3.62027e-08	7.28956e-08	0.236429	0.207465	FALSE	5.7979e-07	0.236429	0.0429213	-7947.46		A130010J15Rik	0.899595	0.562928	6	0
ENSMUSG00000016179	9.95303e-08	1.95198e-07	0.425092	0.0574616	FALSE	2.1299e-07	0.425092	0.0797909	-3185.9		Camk1g	1	0.543244	22	1
ENSMUSG00000026640	0.00180482	0.00254231	0.0883405	0.528731	FALSE	3.95688e-07	0.0883405	0.0283088	-14005.4		Plxna2	0.214669	0.601729	44	0
ENSMUSG00000016481	0	0	0.210225	0.665053	FALSE	1.18959e-06	0.210225	0.0249167	-15723.5		Cr1l	0.693867	0.706772	228	2
ENSMUSG00000050530	0.185865	0.211349	-0.0524856	0.232723	FALSE	8.55099e-08	-0.0524856	0.0396743	-8621.23		Fam171a1	0.446735	0.563923	20	0
ENSMUSG00000026643	1.3178e-10	3.10574e-10	-0.141526	0.918964	FALSE	4.10251e-07	-0.141526	0.022027	-18435		Nmt2	1	0.720802	63	1
ENSMUSG00000049950	0.769656	0.791093	-0.0144618	0.147899	FALSE	2.96737e-07	-0.0144618	0.0493874	-6228.84		Rpp38	0.837363	0.574581	40	0
ENSMUSG00000026650	1.09333e-10	2.59041e-10	0.251023	0.252929	FALSE	2.16961e-07	0.251023	0.0388974	-8837.95		Meig1	1	0.607109	7	0
ENSMUSG00000026648	1.46803e-11	3.66792e-11	0.393404	0.114292	FALSE	4.11669e-07	0.393404	0.0582731	-5359.64		Dclre1c	0.402581	0.538889	92	0
ENSMUSG00000109865	0.321886	0.353444	0.0294888	0.446222	FALSE	4.11758e-07	0.0294888	0.0297689	-12522.4		Hspa14	0.320253	0.590628	48	0
ENSMUSG00000051396	0.268452	0.29838	-0.0645455	0.110012	FALSE	2.73782e-07	-0.0645455	0.0583259	-5187.86		Gm45902	1	0.521971	0	0
ENSMUSG00000026655	0.0901808	0.107063	0.0929749	0.186768	FALSE	9.94796e-09	0.0929749	0.0548704	-6955.88		Fam107b	0.0983419	0.610992	21	1
ENSMUSG00000026657	0	0	0.236691	0.569003	FALSE	3.94322e-07	0.236691	0.0273132	-14494.2		Frmd4a	0.412691	0.593607	31	0
ENSMUSG00000039449	4.92939e-13	1.33537e-12	0.210815	0.452396	FALSE	1.68591e-07	0.210815	0.0291695	-12791		Prpf18	1	0.589334	21	0
ENSMUSG00000048186	0.000577208	0.000850434	0.114687	0.364555	FALSE	3.15609e-07	0.114687	0.0333189	-11235.3		Bend7	0.491543	0.624173	0	0
ENSMUSG00000026662	0.00496699	0.00673758	0.128219	0.168526	FALSE	1.21649e-07	0.128219	0.0456432	-6891.71		Sephs1	0.414884	0.552	26	0
ENSMUSG00000026664	3.54161e-12	9.1566e-12	0.124353	1.43949	FALSE	7.03178e-07	0.124353	0.0178813	-22256		Phyh	1	0.886229	48	0
ENSMUSG00000026672	4.19735e-10	9.55841e-10	0.234033	0.276293	FALSE	5.84605e-07	0.234033	0.0374662	-9512.6		Optn	0.646533	0.564367	245	3
ENSMUSG00000039145	0.000728819	0.00106509	0.182789	0.136042	FALSE	1.326e-07	0.182789	0.0541036	-5975.6		Camk1d	0.300967	0.527306	66	21
ENSMUSG00000039128	0	0	0.278157	0.849225	FALSE	1.16685e-06	0.278157	0.0220028	-17346		Cdc123	0.975164	0.750876	63	27
ENSMUSG00000025817	0	0	0.233062	0.604925	FALSE	1.8099e-06	0.233062	0.0256024	-14871.2		Nudt5	0.569085	0.671498	51	0
ENSMUSG00000025816	0	0	0.290337	0.512454	FALSE	5.15981e-07	0.290337	0.029263	-13950.9		Sec61a2	0.801866	0.611392	25	0
ENSMUSG00000025815	4.45967e-07	8.35802e-07	0.291091	0.106013	FALSE	6.78966e-08	0.291091	0.0576622	-5035.34		Dhtkd1	1	0.517742	31	0
ENSMUSG00000043241	0.000727327	0.00106306	0.0951479	0.512945	FALSE	9.22819e-07	0.0951479	0.0281581	-13778.3		Upf2	0.702522	0.642255	85	0
ENSMUSG00000045319	0	0	0.753846	0.100189	FALSE	1.96882e-07	0.753846	0.0659782	-4824.52		Proser2	0.216697	0.530155	13	0
ENSMUSG00000039063	4.80581e-08	9.59759e-08	0.296013	0.118291	FALSE	9.28768e-08	0.296013	0.0542312	-5402.31		Echdc3	1	0.525914	11	1
ENSMUSG00000039046	0	0	0.407738	0.396759	FALSE	7.59608e-07	0.407738	0.0324524	-11928.8		Usp6nl	0.528581	0.56822	46	0
ENSMUSG00000002107	0	0	0.457715	0.989476	FALSE	3.38619e-07	0.457715	0.0224845	-19368		Celf2	0.193786	0.658701	63	1
ENSMUSG00000025782	0.000591842	0.000871244	0.100334	0.468603	FALSE	1.43315e-06	0.100334	0.0292064	-13191.8		Taf3	0.715202	0.621882	49	1
ENSMUSG00000025781	3.53604e-09	7.61305e-09	0.0779978	2.98786	FALSE	5.45128e-07	0.0779978	0.0132098	-28790.6		Atp5c1	0.754724	1.29461	127	2
ENSMUSG00000037262	0.00794979	0.0105781	0.062264	0.814144	FALSE	3.1714e-07	0.062264	0.0234587	-17497.6		Kin	0.796829	0.672008	41	0
ENSMUSG00000037197	0	0	0.195933	0.791272	FALSE	1.17833e-06	0.195933	0.0228635	-16968.2		Rbm17	0.66503	0.732464	86	1
ENSMUSG00000023206	5.89563e-07	1.09393e-06	0.306149	0.0977338	FALSE	2.60368e-07	0.306149	0.0612959	-4716.56		Il15ra	0.185642	0.559269	103	1
ENSMUSG00000058594	0.000127747	0.000199051	0.146344	0.242756	FALSE	1.24652e-07	0.146344	0.0382023	-8664.12		Fbh1	0.67884	0.55737	41	0
ENSMUSG00000047909	0.480585	0.51379	0.0323148	0.164948	FALSE	1.12407e-07	0.0323148	0.0458131	-6775.05		Ankrd16	1	0.556411	9	0
ENSMUSG00000026767	0.0270276	0.0341305	0.070764	0.356697	FALSE	2.12853e-07	0.070764	0.0320037	-11118.7		Mindy3	0.693231	0.595764	23	0
ENSMUSG00000026727	0.0883111	0.104944	-0.0658907	0.248158	FALSE	8.33424e-07	-0.0658907	0.0386598	-8898.09		Rsu1	0.24314	0.60253	62	1
ENSMUSG00000063275	0	0	0.491535	0.154213	FALSE	5.48533e-07	0.491535	0.0495019	-6410.68		Hacd1	0.50812	0.590182	26	1
ENSMUSG00000026718	1.55431e-15	4.7514e-15	0.306307	0.24907	FALSE	1.29238e-07	0.306307	0.0384547	-8909.52		Stam	0.685993	0.548951	96	0
ENSMUSG00000057914	0.00822373	0.0109206	0.0616595	0.791412	FALSE	1.25522e-06	0.0616595	0.0233316	-17434.3		Cacnb2	1	0.624306	80	2
ENSMUSG00000026707	1.37875e-07	2.68194e-07	0.321422	0.0975233	FALSE	4.25812e-08	0.321422	0.0610134	-4765.52		Nsun6	0.512811	0.54218	19	0
ENSMUSG00000017418	0.43329	0.46619	0.025662	0.399565	FALSE	2.98853e-07	0.025662	0.0327499	-12058.9		Arl5b	0.29557	0.574522	20	1
ENSMUSG00000053702	0	0	-0.437417	0.572371	FALSE	2.99036e-08	-0.437417	0.0287938	-14307.1		Nebl	0.837793	0.617496	61	1
ENSMUSG00000026743	4.65832e-05	7.4882e-05	-0.101753	0.654739	FALSE	1.11662e-06	-0.101753	0.0249875	-15638		Mllt10	0.781751	0.68783	55	1
ENSMUSG00000026740	0	0	0.20974	1.85133	FALSE	6.75511e-07	0.20974	0.0166248	-25087.6		Dnajc1	1	0.897242	38	1
ENSMUSG00000051154	2.22045e-16	6.99188e-16	0.189958	0.779345	FALSE	5.06166e-07	0.189958	0.0231939	-16665.2		Commd3	0.692995	0.788613	26	0
ENSMUSG00000026739	0	0	0.221552	1.12454	FALSE	1.30739e-06	0.221552	0.0202399	-20578.6		Bmi1	1	0.676553	550	1
ENSMUSG00000026737	0.846099	0.86027	-0.0083251	0.202273	FALSE	4.18019e-07	-0.0083251	0.0428911	-7786.96		Pip4k2a	0.32709	0.559304	85	0
ENSMUSG00000023094	0.94111	0.947694	0.00323132	0.177086	FALSE	1.48511e-07	0.00323132	0.0437404	-7051.73		Msrb2	1	0.577842	36	1
ENSMUSG00000036617	0.0157061	0.0202901	0.0640097	0.659019	FALSE	1.10543e-07	0.0640097	0.0264977	-15766.6		Etl4	0.600276	0.646355	42	0
ENSMUSG00000036591	0.00173048	0.00244297	0.0817605	0.619729	FALSE	7.03122e-07	0.0817605	0.0260968	-15308.2		Arhgap21	0.820285	0.612401	44	0
ENSMUSG00000048550	0.94154	0.947916	0.00335501	0.166982	FALSE	6.40771e-07	0.00335501	0.0457497	-6765.85		Thnsl1	1	0.548637	16	0
ENSMUSG00000045967	3.77476e-15	1.13597e-14	0.1574	1.14074	FALSE	7.11632e-07	0.1574	0.0200155	-20496.2		Gpr158	1	0.707885	23	1
ENSMUSG00000025716	0	0	1.57719	0.131481	FALSE	1.44282e-08	1.57719	0.0695039	-5591.75	up_4	Myo3a	1	0.557167	35	0
ENSMUSG00000058835	0.0652768	0.078776	0.0420452	0.792535	FALSE	1.68434e-06	0.0420452	0.022809	-17216.2		Abi1	0.541778	0.652979	112	0
ENSMUSG00000026781	0	0	0.171391	1.22508	FALSE	9.83681e-07	0.171391	0.0192854	-21001.3		Acbd5	1	0.756819	38	0
ENSMUSG00000026775	0	0	0.306802	1.71564	FALSE	1.69245e-06	0.306802	0.0168769	-24344.3		Yme1l1	1	0.802425	66	1
ENSMUSG00000026771	8.79589e-06	1.49771e-05	-0.159092	0.301691	FALSE	5.14998e-07	-0.159092	0.0357926	-10073.7		Spopl	1	0.584938	14	0
ENSMUSG00000026986	4.84139e-11	1.17196e-10	-0.52258	0.0554269	FALSE	1.10771e-07	-0.52258	0.079471	-3025.39		Hnmt	0.343175	0.526097	74	0
ENSMUSG00000026979	0	0	1.01761	0.151477	FALSE	3.04685e-07	1.01761	0.0547906	-6355.98	up_4	Psd4	0.325952	0.555593	18	0
ENSMUSG00000004113	8.21565e-15	2.43105e-14	0.443731	0.117449	FALSE	5.10789e-07	0.443731	0.057143	-5434.48		Cacna1b	1	0.543248	56	0
ENSMUSG00000036893	0.713459	0.738436	-0.011899	0.361117	FALSE	1.42176e-06	-0.011899	0.0324034	-11259		Ehmt1	0.812038	0.594536	113	0
ENSMUSG00000026972	0.441098	0.474094	0.0321433	0.194836	FALSE	1.52491e-07	0.0321433	0.0417261	-7508.95		Arrdc1	0.32075	0.57621	28	0
ENSMUSG00000026974	0.389766	0.422463	-0.0274089	0.137234	FALSE	0.414984	-0.0274089	0.0318693	-206.259		Zmynd19	0.614473	0.542299	14	0
ENSMUSG00000026975	0.150622	0.17368	0.0837699	0.0971725	FALSE	8.96293e-08	0.0837699	0.0582813	-4633.82		Dph7	1	0.54354	13	0
ENSMUSG00000036850	0.888587	0.899725	0.00347492	0.623518	FALSE	1.17043e-06	0.00347492	0.0248045	-14713.3		Mrpl41	0.791086	0.730152	57	1
ENSMUSG00000036833	7.82616e-07	1.44092e-06	0.32832	0.0782993	FALSE	4.33604e-08	0.32832	0.0664662	-3974.13		Pnpla7	0.203703	0.517895	13	0
ENSMUSG00000006476	0	0	0.363209	0.203115	FALSE	1.27071e-07	0.363209	0.0420075	-7760.27		Nsmf	0.550039	0.560851	25	0
ENSMUSG00000013465	4.14089e-10	9.43401e-10	0.17872	0.48018	FALSE	1.63242e-06	0.17872	0.0286015	-13204.1		Nelfb	0.897693	0.626822	73	0
ENSMUSG00000036752	0	0	0.183072	3.15092	FALSE	3.15055e-07	0.183072	0.0172964	-31715.1		Tubb4b	0.543722	1.11514	206	2
ENSMUSG00000044628	0.476714	0.510129	0.0331274	0.16137	FALSE	1.3779e-07	0.0331274	0.0465535	-6723.76		Rnf208	0.861112	0.555144	12	0
ENSMUSG00000078201	1.19904e-14	3.52362e-14	0.249897	0.351014	FALSE	7.13145e-07	0.249897	0.0323859	-10666.3		Tmem203	1	0.636729	10	0
ENSMUSG00000048707	0.000339265	0.000509294	0.262898	0.0531116	FALSE	0.0834409	0.262898	0.0733672	0		Tprn	0.186494	0.517084	27	0
ENSMUSG00000026966	3.10641e-06	5.47948e-06	0.122737	0.544306	FALSE	2.09729e-07	0.122737	0.0263177	-13989.7		Ssna1	0.416543	0.682827	30	0
ENSMUSG00000026965	5.06262e-14	1.44311e-13	0.213015	0.473234	FALSE	1.664e-07	0.213015	0.0282876	-12972.4		Anapc2	0.689165	0.590663	103	0
ENSMUSG00000026959	0	0	0.394018	0.719147	FALSE	5.77458e-07	0.394018	0.025226	-16598.2		Grin1	1	0.621824	253	1
ENSMUSG00000036646	0	0	0.284583	0.4411	FALSE	1.94166e-07	0.284583	0.0294572	-12590.8		Man1b1	0.370628	0.588941	82	0
ENSMUSG00000026958	0.00624569	0.00838892	0.085958	0.393531	FALSE	7.38187e-07	0.085958	0.0314335	-11732		Dpp7	1	0.623217	29	0
ENSMUSG00000026956	0	0	0.414096	1.09717	FALSE	6.5954e-07	0.414096	0.021655	-20584.8		Uap1l1	0.617606	0.745984	8	0
ENSMUSG00000015085	0	0	0.580562	0.0977338	FALSE	2.88054e-07	0.580562	0.0622983	-4700.5		Entpd2	0.0954106	0.586644	21	0
ENSMUSG00000015094	0	0	0.248925	2.01235	FALSE	2.3815e-06	0.248925	0.0156367	-25652.1		Npdc1	1	1.07765	20	0
ENSMUSG00000026944	0.128579	0.149676	0.0519787	0.310812	FALSE	2.19146e-07	0.0519787	0.0342026	-10285.4		Abca2	1	0.598342	56	1
ENSMUSG00000047617	0	0	0.255166	0.894128	FALSE	1.50562e-06	0.255166	0.021746	-18047.7		Paxx	1	0.735572	22	0
ENSMUSG00000015083	3.01315e-13	8.25417e-13	0.453479	0.093033	FALSE	3.50155e-08	0.453479	0.0621733	-4541.17		C8g	1	0.520263	33	0
ENSMUSG00000015095	0	0	0.248345	0.722094	FALSE	2.50769e-07	0.248345	0.0236146	-16405.3		Fbxw5	1	0.644939	50	0
ENSMUSG00000026942	3.52486e-09	7.59059e-09	0.312258	0.129587	FALSE	7.25163e-08	0.312258	0.0528795	-5823.52		Traf2	0.504587	0.560192	493	2
ENSMUSG00000015092	0	0	0.257721	3.75184	FALSE	3.79158e-07	0.257721	0.0120927	-30584.4		Edf1	1	1.44617	49	0
ENSMUSG00000036504	2.86929e-10	6.61485e-10	0.193266	0.405108	FALSE	1.13658e-06	0.193266	0.0306495	-11829.3		Phpt1	0.455369	0.655398	58	2
ENSMUSG00000029419	4.63145e-05	7.44621e-05	0.312315	0.0593559	FALSE	5.33066e-08	0.312315	0.0766702	-3310.72		Ajm1	1	0.498776	3	0
ENSMUSG00000015087	0	0	0.307764	1.26044	FALSE	1.5959e-06	0.307764	0.0194701	-21676		Rabl6	1	0.773873	42	0
ENSMUSG00000026939	4.37736e-09	9.37523e-09	0.215561	0.265698	FALSE	1.15605e-07	0.215561	0.0367271	-9127.07		Tmem141	0.377011	0.596729	11	0
ENSMUSG00000049086	0.00103969	0.00150038	0.0709978	0.927243	FALSE	3.26049e-07	0.0709978	0.0216486	-18134.4		Bmyc	0.857452	0.826495	2267	4
ENSMUSG00000026933	0.000501423	0.000742294	0.118356	0.32744	FALSE	1.13162e-06	0.118356	0.0340103	-10562.2		Camsap1	0.648242	0.593147	29	0
ENSMUSG00000036352	0.0237504	0.0301629	0.126289	0.106504	FALSE	1.24449e-07	0.126289	0.055852	-4968.34		Ubac1	0.397426	0.567647	42	0
ENSMUSG00000026932	3.82172e-05	6.18213e-05	0.179789	0.198625	FALSE	4.7238e-07	0.179789	0.0436594	-7698.42		Nacc2	0.324099	0.575476	15	0
ENSMUSG00000087679	0	0	0.225243	0.561075	FALSE	1.72203e-07	0.225243	0.0265716	-14458.2		Tmem250-ps	1	0.650574	5	0
ENSMUSG00000036327	0	0	0.322544	0.66393	FALSE	9.7612e-07	0.322544	0.0251123	-15639.9		Qsox2	1	0.662908	34	0
ENSMUSG00000026930	0.715697	0.740603	0.0100949	0.739213	FALSE	3.04883e-07	0.0100949	0.0277168	-16801.8		Gpsm1	1	0.723106	51	2
ENSMUSG00000075467	0	0	0.28787	0.793307	FALSE	2.18628e-06	0.28787	0.0227582	-17047.1		Dnlz	0.95813	0.720621	9	0
ENSMUSG00000036281	1.77636e-15	5.42048e-15	0.351572	0.185645	FALSE	1.77296e-07	0.351572	0.0442182	-7408.27		Snapc4	1	0.540156	30	0
ENSMUSG00000026927	0	0	0.200087	0.795061	FALSE	2.5821e-06	0.200087	0.022531	-17095.8		Entr1	1	0.66846	52	0
ENSMUSG00000026926	5.34451e-05	8.56307e-05	0.119658	0.418158	FALSE	2.2696e-07	0.119658	0.0296182	-12116.2		Pmpca	0.742761	0.603372	56	1
ENSMUSG00000026925	0.000382531	0.000571651	-0.195498	0.109801	FALSE	8.97218e-08	-0.195498	0.0550411	-5076.58		Inpp5e	1	0.553483	36	0
ENSMUSG00000026924	0	0	0.281638	1.63032	FALSE	1.87874e-06	0.281638	0.0172663	-23933.8		Sec16a	1	0.743425	118	0
ENSMUSG00000026923	0.361523	0.393847	-0.0527996	0.105943	FALSE	1.55764e-07	-0.0527996	0.0578646	-4931.21		Notch1	0.0438822	0.571175	1414	12
ENSMUSG00000026922	0.026967	0.0340665	-0.0942517	0.193363	FALSE	2.0459e-07	-0.0942517	0.0426094	-7613.83		Agpat2	0.400279	0.594394	45	10
ENSMUSG00000036186	0.0536026	0.0654186	0.073662	0.241423	FALSE	1.48122e-07	0.073662	0.0381661	-8640.71		Dipk1b	1	0.598076	10	0
ENSMUSG00000036160	0.000110992	0.000173498	0.204985	0.127622	FALSE	4.73284e-07	0.204985	0.0530333	-5686.6		Surf6	0.507658	0.546486	64	0
ENSMUSG00000015776	0	0	0.269597	0.511331	FALSE	1.62873e-06	0.269597	0.0277101	-13632.7		Med22	1	0.605498	49	1
ENSMUSG00000015790	4.0137e-08	8.05487e-08	0.134572	0.658949	FALSE	1.45666e-06	0.134572	0.0245111	-15404.1		Surf1	1	0.737726	59	1
ENSMUSG00000014873	0.116657	0.136557	0.0526327	0.326528	FALSE	1.20879e-06	0.0526327	0.0335462	-10402.6		Surf2	1	0.613008	23	1
ENSMUSG00000014867	0	0	0.307957	4.7136	FALSE	3.97312e-07	0.307957	0.0116204	-33868.5		Surf4	1	1.36191	77	2
ENSMUSG00000052406	0.550239	0.582309	0.0251915	0.195047	FALSE	2.02184e-07	0.0251915	0.0421684	-7600.41		Rexo4	0.536032	0.570328	47	0
ENSMUSG00000015488	0	0	0.314197	1.40539	FALSE	1.70751e-06	0.314197	0.0182639	-22317.4		Cacfd1	1	0.794358	13	0
ENSMUSG00000036067	0	0	0.783776	0.132604	FALSE	1.2144e-07	0.783776	0.0570359	-5785.78		Slc2a6	0.700712	0.533191	19	0
ENSMUSG00000009621	0.00929871	0.012279	0.147978	0.101522	FALSE	9.47226e-08	0.147978	0.0568954	-4785.21		Vav2	0.360356	0.531263	122	2
ENSMUSG00000109946	0.287558	0.318296	0.0560779	0.12215	FALSE	1.59561e-07	0.0560779	0.0527298	-5556.17		Brd3os	0.978675	0.547015	0	0
ENSMUSG00000026918	0.00908402	0.0120079	0.0645113	0.691293	FALSE	1.23741e-06	0.0645113	0.0247276	-16272.2		Brd3	0.749737	0.689243	74	0
ENSMUSG00000026917	0.000231172	0.00035239	0.16883	0.163264	FALSE	2.96429e-07	0.16883	0.0458495	-6776.81		Wdr5	0.519736	0.553883	226	0
ENSMUSG00000015846	0.0054619	0.00738062	0.0958471	0.310952	FALSE	1.11314e-07	0.0958471	0.0344966	-10263		Rxra	0.751891	0.552265	479	15
ENSMUSG00000026833	0	0	0.556585	0.286185	FALSE	3.50301e-07	0.556585	0.038353	-9642.49		Olfm1	0.794399	0.614395	25	0
ENSMUSG00000026831	5.77316e-15	1.72271e-14	-0.50208	0.0931734	FALSE	7.61051e-08	-0.50208	0.0643145	-4469.6		1700007K13Rik	1	0.566279	10	0
ENSMUSG00000035772	0.204494	0.231123	0.0574734	0.164807	FALSE	1.38968e-07	0.0574734	0.0452955	-6729.82		Mrps2	1	0.547063	58	0
ENSMUSG00000026821	0	0	0.344005	0.878762	FALSE	2.13271e-07	0.344005	0.0231152	-18049.5		Ralgds	1	0.676852	57	0
ENSMUSG00000026816	0.001443	0.00205665	0.179146	0.105451	FALSE	1.51751e-07	0.179146	0.0562308	-4959.77		Gtf3c5	0.589563	0.543332	71	1
ENSMUSG00000026812	3.41455e-06	5.99621e-06	0.116535	0.647583	FALSE	2.05898e-06	0.116535	0.0250929	-15639.9		Tsc1	0.823936	0.636769	286	0
ENSMUSG00000035666	1.4491e-07	2.81453e-07	0.172264	0.368624	FALSE	6.78218e-07	0.172264	0.0327565	-11361.6		Gtf3c4	1	0.599004	67	0
ENSMUSG00000026806	5.36937e-11	1.2958e-10	0.234995	0.300147	FALSE	3.94139e-07	0.234995	0.0358207	-9889.17		Ddx31	1	0.611823	40	0
ENSMUSG00000026805	0	0	0.469374	0.386585	FALSE	2.36424e-07	0.469374	0.039306	-11637.3		Barhl1	1	0.600364	10	0
ENSMUSG00000026803	0.000103878	0.00016275	0.134233	0.327861	FALSE	6.22267e-07	0.134233	0.0345841	-10603		Ttf1	0.951191	0.58793	52	0
ENSMUSG00000043535	0	0	0.381794	0.503964	FALSE	7.2536e-07	0.381794	0.0291065	-13635.9		Setx	0.738956	0.599824	99	0
ENSMUSG00000026799	0.00110885	0.00159659	0.137403	0.193643	FALSE	9.66283e-08	0.137403	0.0421309	-7425.34		Med27	1	0.584011	51	0
ENSMUSG00000039844	2.20573e-08	4.5068e-08	0.184745	0.341051	FALSE	1.70425e-07	0.184745	0.0330194	-10824.1		Rapgef1	0.350708	0.593978	92	2
ENSMUSG00000039826	8.43769e-15	2.49459e-14	0.318416	0.226338	FALSE	8.74399e-07	0.318416	0.0410221	-8420.8		Trub2	1	0.58164	27	0
ENSMUSG00000026798	0	0	0.313673	0.268926	FALSE	1.3571e-07	0.313673	0.0369347	-9337.15		Coq4	1	0.577209	27	1
ENSMUSG00000059316	0	0	0.469225	0.236862	FALSE	1.80239e-07	0.469225	0.0397146	-8658.45		Slc27a4	1	0.572327	84	3
ENSMUSG00000069020	1.65923e-05	2.766e-05	0.122009	0.47169	FALSE	1.45466e-07	0.122009	0.0283319	-13006.6		Urm1	0.700676	0.642689	20	0
ENSMUSG00000026790	4.5042e-07	8.43839e-07	0.127671	0.652143	FALSE	9.93566e-07	0.127671	0.0252998	-15657.6		Odf2	0.663216	0.64222	53	0
ENSMUSG00000019715	0	0	0.392553	0.426717	FALSE	1.23798e-06	0.392553	0.0305755	-12269.2		Gle1	0.799552	0.631063	57	1
ENSMUSG00000057738	0	0	0.19345	1.14011	FALSE	7.91307e-07	0.19345	0.0200909	-20460.4		Sptan1	0.404754	0.660808	220	3
ENSMUSG00000039715	9.05942e-14	2.54353e-13	0.280512	0.259594	FALSE	1.13378e-07	0.280512	0.0376325	-9097.67		Dync2i2	0.805938	0.573968	37	1
ENSMUSG00000054766	0	0	0.116174	2.90339	FALSE	9.12464e-07	0.116174	0.0135454	-29064.2		Set	0.536579	1.13544	257	2
ENSMUSG00000015335	2.66454e-15	8.07309e-15	0.276005	0.122711	FALSE	0.337691	0.276005	0.0348975	-148.522		Zdhhc12	0.819421	0.578606	14	1
ENSMUSG00000039686	0	0	0.283211	0.528661	FALSE	1.39116e-06	0.283211	0.0280823	-14120		Zer1	1	0.607463	21	1
ENSMUSG00000039678	0	0	0.398835	0.200098	FALSE	3.2168e-07	0.398835	0.0425143	-7812.45		Tbc1d13	0.82572	0.539517	9	0
ENSMUSG00000015337	0	0	0.3024	0.596506	FALSE	8.98134e-07	0.3024	0.026135	-14668.8		Endog	1	0.707516	53	0
ENSMUSG00000039660	4.49002e-06	7.81393e-06	0.1778	0.234126	FALSE	2.52797e-07	0.1778	0.0387591	-8548.36		Spout1	0.670242	0.57878	35	0
ENSMUSG00000039648	2.27152e-13	6.26438e-13	0.355962	0.152108	FALSE	6.94006e-08	0.355962	0.0485509	-6385.38		Kyat1	0.839999	0.543189	35	0
ENSMUSG00000007476	1.7437e-07	3.37075e-07	0.258358	0.149372	FALSE	5.97164e-07	0.258358	0.0494486	-6353.91		Lrrc8a	0.0805145	0.568999	57	1
ENSMUSG00000075419	1.66656e-10	3.89902e-10	0.287825	0.171052	FALSE	3.00525e-07	0.287825	0.045048	-6973.26		Dolk	1	0.543849	22	0
ENSMUSG00000052533	0.00304437	0.00420806	0.182556	0.08735	FALSE	1.00832e-07	0.182556	0.0616074	-4341.94		Nup188	0.497467	0.535401	62	1
ENSMUSG00000026860	1.54962e-10	3.63123e-10	0.172002	0.527257	FALSE	2.14125e-07	0.172002	0.0268736	-13810.4		Sh3glb2	0.822221	0.624169	40	0
ENSMUSG00000026858	4.95695e-06	8.593e-06	0.260019	0.105943	FALSE	1.31475e-07	0.260019	0.0569393	-5026.69		Miga2	0.887875	0.531015	11	0
ENSMUSG00000026856	2.01595e-05	3.33791e-05	0.267488	0.0881218	FALSE	4.54875e-08	0.267488	0.0627446	-4382.05		Dolpp1	0.424206	0.532261	17	0
ENSMUSG00000026853	2.96185e-12	7.70818e-12	0.356671	0.135761	FALSE	1.02586e-07	0.356671	0.0511025	-5956.24		Crat	0.298186	0.536809	40	6
ENSMUSG00000039515	0	0	0.199565	1.13345	FALSE	2.6264e-06	0.199565	0.0197591	-20487.2		Ptpa	0.739471	0.729062	217	1
ENSMUSG00000026857	0	0	0.415099	0.428612	FALSE	1.22901e-07	0.415099	0.0300684	-12226.7		Ntmt1	0.819344	0.613	40	0
ENSMUSG00000039483	0	0	0.456633	0.182558	FALSE	1.01888e-07	0.456633	0.0449379	-7267.83		Asb6	0.86629	0.558299	28	0
ENSMUSG00000050737	0	0	0.563721	0.182628	FALSE	2.85122e-07	0.563721	0.0469077	-7237.97		Ptges	0.165356	0.536966	153	1
ENSMUSG00000026848	0	0	0.270641	1.52375	FALSE	1.44846e-06	0.270641	0.0176907	-23177.9		Tor1b	1	0.798625	25	0
ENSMUSG00000026849	1.46037e-08	3.02238e-08	0.174964	0.389462	FALSE	1.25125e-06	0.174964	0.0308788	-11463.1		Tor1a	0.932513	0.647006	214	1
ENSMUSG00000026851	0.000122097	0.000190421	0.0776001	1.01277	FALSE	1.18602e-06	0.0776001	0.0201985	-18779.3		BC005624	0.916553	0.770698	37	0
ENSMUSG00000026854	1.47848e-10	3.47008e-10	0.219541	0.320213	FALSE	1.21632e-07	0.219541	0.0342626	-10428		Usp20	0.858674	0.602071	59	0
ENSMUSG00000075415	0.0146081	0.018939	0.112269	0.173507	FALSE	5.88749e-07	0.112269	0.045975	-7034.66		Fnbp1	0.0673164	0.546818	57	0
ENSMUSG00000000194	0	0	0.218673	0.805725	FALSE	1.73827e-06	0.218673	0.0228183	-17362.7		Gpr107	1	0.663508	17	0
ENSMUSG00000076441	7.53175e-13	2.0185e-12	-0.513965	0.0688978	FALSE	3.56435e-07	-0.513965	0.0716887	-3608.83		Ass1	0.120472	0.578304	136	1
ENSMUSG00000026843	0.0040771	0.00557321	-0.0810301	0.478776	FALSE	1.75426e-06	-0.0810301	0.0282125	-13152.1		Fubp3	1	0.603687	97	1
ENSMUSG00000039356	0.000287067	0.000433666	0.208463	0.115905	FALSE	7.90834e-08	0.208463	0.0574801	-5301.38		Exosc2	0.356219	0.555868	105	0
ENSMUSG00000026842	0.0360333	0.0449169	0.0749265	0.292289	FALSE	9.58734e-08	0.0749265	0.035738	-9933.77		Abl1	0.888793	0.55638	841	1
ENSMUSG00000001855	3.7127e-06	6.50087e-06	0.131159	0.473304	FALSE	2.09228e-07	0.131159	0.0283473	-13097.6		Nup214	0.753221	0.585891	148	0
ENSMUSG00000051373	6.87439e-11	1.64546e-10	0.375847	0.103206	FALSE	9.26134e-08	0.375847	0.0576154	-4863.25		Plpp7	0.997365	0.540019	10	0
ENSMUSG00000039262	0	0	0.132632	2.72441	FALSE	1.22413e-06	0.132632	0.0141328	-28901.8		Prrc2b	1	0.896506	0	0
ENSMUSG00000039254	2.66454e-15	8.07309e-15	0.318788	0.0870694	FALSE	0.288209	0.318788	0.04032	0		Pomt1	0.521734	0.535271	51	0
ENSMUSG00000002550	0.00025876	0.000392463	0.151097	0.20536	FALSE	1.3364e-07	0.151097	0.0413576	-7845.8		Uck1	0.649957	0.594204	22	0
ENSMUSG00000044627	0	0	0.203233	4.55581	FALSE	1.09661e-07	0.203233	0.0116852	-33120.4		Swi5	1	1.60271	8	0
ENSMUSG00000002546	1.22989e-08	2.56035e-08	0.137101	0.689329	FALSE	2.02857e-06	0.137101	0.0240716	-15960.6		Golga2	1	0.639717	168	1
ENSMUSG00000026825	0.277563	0.307906	0.0593861	0.117519	FALSE	8.48658e-08	0.0593861	0.0546929	-5441.19		Dnm1	0.499807	0.511147	178	1
ENSMUSG00000039205	2.0398e-05	3.3763e-05	0.143383	0.320704	FALSE	2.20498e-07	0.143383	0.0336542	-10452		Ciz1	0.95708	0.574254	49	1
ENSMUSG00000039195	0	0	0.204541	1.82937	FALSE	1.23115e-06	0.204541	0.0158414	-24082.5		1110008P14Rik	1	1.00096	0	0
ENSMUSG00000026820	7.55203e-06	1.29343e-05	0.18935	0.19231	FALSE	1.56046e-07	0.18935	0.0422891	-7428.07		Ptges2	0.823948	0.569515	57	3
ENSMUSG00000026819	0	0	0.194383	1.50186	FALSE	1.95011e-06	0.194383	0.0197442	-23556.6		Slc25a25	0.886198	0.703716	22	0
ENSMUSG00000039157	0.266445	0.29631	-0.0212327	1.2349	FALSE	1.15031e-06	-0.0212327	0.0191064	-21130.4		Fam102a	1	0.70876	14	0
ENSMUSG00000026810	0	0	0.342258	1.12447	FALSE	1.93165e-06	0.342258	0.0198554	-20122		Dpm2	0.956515	0.72973	17	0
ENSMUSG00000079442	0	0	0.41417	0.199677	FALSE	9.29871e-08	0.41417	0.0433175	-7744.21		St6galnac4	0.352716	0.561161	20	0
ENSMUSG00000026811	1.42498e-05	2.39065e-05	-0.164756	0.246755	FALSE	1.02686e-07	-0.164756	0.0379624	-8789.08		St6galnac6	0.44813	0.582165	0	0
ENSMUSG00000026817	3.71543e-06	6.50455e-06	0.136968	0.424402	FALSE	1.37379e-07	0.136968	0.0296038	-12165.2		Ak1	0.458135	0.633908	52	3
ENSMUSG00000009566	0	0	0.4613	0.195889	FALSE	7.0113e-07	0.4613	0.0438248	-7593.35		Fpgs	1	0.552369	75	0
ENSMUSG00000009555	0.00627237	0.00842364	0.0721184	0.538062	FALSE	3.02872e-07	0.0721184	0.0263861	-13932.1		Cdk9	0.503391	0.617797	479	1
ENSMUSG00000039021	0.00822423	0.0109206	0.199923	0.062022	FALSE	1.05349e-07	0.199923	0.0756505	-3365.23		Ttc16	1	0.509925	7	0
ENSMUSG00000009563	0	0	0.373372	0.68996	FALSE	1.80837e-06	0.373372	0.0243936	-15788.7		Tor2a	0.568819	0.691936	52	3
ENSMUSG00000053746	5.90797e-10	1.33414e-09	0.418684	0.0783695	FALSE	1.3445e-07	0.418684	0.0676074	-3949.03		Ptrh1	0.380731	0.556094	16	0
ENSMUSG00000026797	9.05163e-08	1.78065e-07	0.0730128	3.05613	FALSE	6.70027e-07	0.0730128	0.0136605	-30008.9		Stxbp1	1	0.944623	137	2
ENSMUSG00000026796	0	0	0.256599	0.515681	FALSE	1.69269e-06	0.256599	0.0277875	-13795.8		Niban2	0.394537	0.601032	43	0
ENSMUSG00000026792	0.00336064	0.00463087	0.10812	0.100961	FALSE	0.298066	0.10812	0.0368674	0		Lrsam1	1	0.521548	58	0
ENSMUSG00000026791	0.182861	0.208233	0.0665099	0.136182	FALSE	1.54975e-07	0.0665099	0.0499324	-5976.26		Slc2a8	0.490786	0.550964	23	1
ENSMUSG00000038831	1.53877e-13	4.27579e-13	0.277135	0.263103	FALSE	1.333e-07	0.277135	0.0375328	-9304.86		Ralgps1	0.825847	0.564907	19	1
ENSMUSG00000026788	2.22045e-16	6.99188e-16	0.265708	0.389392	FALSE	3.7092e-07	0.265708	0.0325188	-11725.7		Zbtb43	0.852523	0.556452	26	0
ENSMUSG00000038765	1.32414e-05	2.22731e-05	-0.326895	0.0578124	FALSE	4.22058e-08	-0.326895	0.0750434	-3154.79		Lmx1b	1	0.538825	80	1
ENSMUSG00000038718	0.653791	0.682532	-0.0107659	0.730092	FALSE	1.4271e-06	-0.0107659	0.0240041	-16708.3		Pbx3	1	0.638871	66	1
ENSMUSG00000038696	9.64189e-07	1.7607e-06	0.174252	0.291097	FALSE	8.81804e-08	0.174252	0.0355702	-9782.24		Mapkap1	0.503207	0.577023	80	2
ENSMUSG00000026867	1.43003e-11	3.57648e-11	0.147223	0.926191	FALSE	1.49126e-06	0.147223	0.0217953	-18758.1		Gapvd1	0.989367	0.673011	63	0
ENSMUSG00000026864	0	0	0.241534	35.9749	FALSE	3.4125e-07	0.241534	0.00929536	-60311.8		Hspa5	1	2.88028	872	19
ENSMUSG00000070953	0.978618	0.980625	-0.00156494	0.0992072	FALSE	5.62038e-08	-0.00156494	0.0583893	-4742.05		Rabepk	0.543693	0.554462	18	0
ENSMUSG00000035949	1.41588e-06	2.55911e-06	0.11453	0.730092	FALSE	1.4702e-06	0.11453	0.0237478	-16483.5		Fbxw2	0.70093	0.713775	41	0
ENSMUSG00000026869	0.250778	0.279827	0.0427047	0.261699	FALSE	2.045e-07	0.0427047	0.0371843	-9244.95		Psmd5	0.700363	0.587982	91	0
ENSMUSG00000026870	0.0273038	0.0344581	0.171707	0.0566898	FALSE	5.33916e-08	0.171707	0.0777958	-3205.3		Cutal	1	0.554137	0	0
ENSMUSG00000057110	0	0	0.318184	0.351294	FALSE	3.58067e-07	0.318184	0.0343965	-11008.8		Cntrl	0.249323	0.568027	45	0
ENSMUSG00000026878	0.145602	0.168231	0.0200753	2.73704	FALSE	7.01135e-07	0.0200753	0.0137952	-28367.3		Rab14	0.724697	1.10816	115	0
ENSMUSG00000026883	4.62884e-10	1.0513e-09	0.260525	0.217779	FALSE	3.38683e-07	0.260525	0.0418097	-8083.34		Dab2ip	0.199807	0.568572	119	2
ENSMUSG00000026895	0	0	0.293083	2.01214	FALSE	1.66146e-06	0.293083	0.015218	-24899.2		Ndufa8	0.829415	1.01515	50	1
ENSMUSG00000026889	2.59792e-14	7.51822e-14	0.193421	0.64211	FALSE	1.04081e-06	0.193421	0.0253922	-15481		Rbm18	0.667742	0.639354	14	0
ENSMUSG00000026887	0.00539473	0.00729561	0.102168	0.276924	FALSE	8.91318e-07	0.102168	0.0367186	-9493.31		Mrrf	0.670297	0.593883	30	0
ENSMUSG00000009030	2.96886e-07	5.64447e-07	0.155768	0.435207	FALSE	6.10726e-07	0.155768	0.0303914	-12508.2		Pdcl	1	0.593917	53	0
ENSMUSG00000075376	1.17674e-07	2.29858e-07	0.093304	1.68729	FALSE	4.5866e-07	0.093304	0.0176143	-24619.1		Rc3h2	1	0.760798	27	0
ENSMUSG00000066798	1.56986e-07	3.0433e-07	0.201526	0.258963	FALSE	6.74096e-07	0.201526	0.0384286	-9158.11		Zbtb6	1	0.554759	11	0
ENSMUSG00000050714	0.981044	0.982864	0.00113417	0.160247	FALSE	5.11353e-07	0.00113417	0.0477334	-6686.09		Zbtb26	1	0.541599	14	0
ENSMUSG00000035437	1.04964e-08	2.19358e-08	0.13534	0.762155	FALSE	1.39696e-06	0.13534	0.0236505	-17072.5		Rabgap1	1	0.65532	37	0
ENSMUSG00000026915	0	0	0.210836	1.29902	FALSE	9.21506e-07	0.210836	0.01912	-21801		Strbp	1	0.750934	63	0
ENSMUSG00000035392	0	0	0.258799	0.531186	FALSE	1.49828e-07	0.258799	0.0278899	-14278.8		Dennd1a	1	0.60596	45	2
ENSMUSG00000026749	0	0	1.1543	0.142707	FALSE	2.78946e-07	1.1543	0.0577963	-6049.62	up_4	Nek6	0.297361	0.528951	62	0
ENSMUSG00000026750	0	0	0.263258	1.42987	FALSE	2.17193e-06	0.263258	0.0177269	-22235		Psmb7	0.719168	0.896121	123	1
ENSMUSG00000063972	6.39484e-09	1.35715e-08	0.19293	0.36666	FALSE	7.31977e-07	0.19293	0.0332289	-11466.1		Nr6a1	1	0.565555	34	0
ENSMUSG00000026755	0	0	0.166859	1.9979	FALSE	7.00435e-07	0.166859	0.0154242	-24945.4		Arpc5l	0.820849	1.12388	43	0
ENSMUSG00000026754	7.41629e-14	2.09136e-13	0.199182	0.586192	FALSE	7.36379e-07	0.199182	0.0266274	-14690.3		Golga1	1	0.645994	32	0
ENSMUSG00000035236	0.00924423	0.0122149	-0.101349	0.25328	FALSE	6.12213e-07	-0.101349	0.0389371	-9095.07		Scai	1	0.558816	32	0
ENSMUSG00000026753	4.38627e-12	1.13005e-11	0.139352	1.05283	FALSE	2.00369e-06	0.139352	0.0201255	-19606.8		Ppp6c	0.938488	0.71969	100	0
ENSMUSG00000036890	0.000110676	0.000173031	0.223481	0.107697	FALSE	5.78736e-08	0.223481	0.0578082	-5112.08		Gtdc1	0.655639	0.524253	13	0
ENSMUSG00000052155	0.00595409	0.00801299	0.109718	0.229285	FALSE	1.58014e-07	0.109718	0.0398932	-8573.88		Acvr2a	1	0.552233	122	0
ENSMUSG00000026761	0	0	0.220928	0.586052	FALSE	1.40617e-06	0.220928	0.0261846	-14708.8		Orc4	0.94556	0.615195	74	0
ENSMUSG00000036792	0.000376498	0.000563046	0.124231	0.312917	FALSE	1.08874e-06	0.124231	0.0349353	-10331.2		Mbd5	1	0.553156	37	0
ENSMUSG00000069495	8.05585e-06	1.3749e-05	0.121357	0.556935	FALSE	7.77564e-07	0.121357	0.0271877	-14352.9		Epc2	0.673902	0.620246	32	0
ENSMUSG00000026764	8.44556e-09	1.77766e-08	0.143639	0.699783	FALSE	4.96527e-07	0.143639	0.0249402	-16302.7		Kif5c	1	0.691907	46	0
ENSMUSG00000026766	5.55438e-11	1.3395e-10	0.154039	0.726163	FALSE	1.6776e-06	0.154039	0.0234985	-16275.7		Mmadhc	1	0.72535	33	1
ENSMUSG00000017144	2.22045e-16	6.99188e-16	-0.686158	0.0836315	FALSE	1.44884e-07	-0.686158	0.0830979	-3748.72		Rnd3	0.102053	0.569105	78	1
ENSMUSG00000036249	0	0	-0.323142	0.267452	FALSE	7.04891e-07	-0.323142	0.0374376	-9261.37		Rbm43	0.695388	0.590459	8	1
ENSMUSG00000026946	0.339801	0.371723	0.0412703	0.190276	FALSE	6.04858e-08	0.0412703	0.0432349	-7395.81		Nmi	0.537557	0.610274	72	1
ENSMUSG00000036202	0	0	-0.26131	0.932856	FALSE	3.09791e-07	-0.26131	0.0222152	-18681.6		Rif1	0.89993	0.6699	107	0
ENSMUSG00000026950	0	0	2.09569	0.549498	FALSE	1.12171e-08	2.09569	0.0430923	-12977	up_4	Neb	1	0.658197	87	1
ENSMUSG00000036093	0	0	0.428264	0.854697	FALSE	1.47262e-06	0.428264	0.0226342	-17814.8		Arl5a	1	0.65645	17	0
ENSMUSG00000055371	9.42957e-12	2.38329e-11	0.161107	0.734161	FALSE	1.63925e-06	0.161107	0.0236402	-16491.1		Stam2	1	0.645868	90	0
ENSMUSG00000036053	0	0	0.289912	0.904862	FALSE	7.88093e-07	0.289912	0.0225298	-18617.1		Fmnl2	1	0.67494	55	0
ENSMUSG00000061136	0	0	0.145046	1.91251	FALSE	8.34378e-07	0.145046	0.0161599	-25295.1		Prpf40a	0.633387	0.839974	113	0
ENSMUSG00000026960	0.691194	0.717476	0.0159225	0.228583	FALSE	1.40313e-07	0.0159225	0.0400832	-8465.89		Arl6ip6	0.459324	0.586179	19	0
ENSMUSG00000026826	0	0	0.69903	0.51512	FALSE	3.26695e-08	0.69903	0.040083	-13343.2		Nr4a2	0.26616	0.707078	204	4
ENSMUSG00000026827	0	0	-0.520496	0.927243	FALSE	1.09537e-07	-0.520496	0.0225283	-18240.9		Gpd2	0.555527	0.769169	50	6
ENSMUSG00000026834	0	0	1.37076	0.453098	FALSE	1.50609e-07	1.37076	0.0390157	-12299.2	up_4	Acvr1c	1	0.651056	36	2
ENSMUSG00000026836	0.0579825	0.0704455	0.082455	0.187399	FALSE	9.50701e-08	0.082455	0.0434928	-7452.68		Acvr1	0.521088	0.534611	158	2
ENSMUSG00000026839	0.0145928	0.0189264	0.0710533	0.447134	FALSE	1.1615e-06	0.0710533	0.0290924	-12469.7		Upp2	1	0.598203	18	0
ENSMUSG00000036641	0	0	-0.6093	0.155967	FALSE	1.18793e-07	-0.6093	0.0505897	-6434.84		Ccdc148	0.789892	0.595438	11	0
ENSMUSG00000026991	0	0	-0.170326	1.68372	FALSE	6.68157e-07	-0.170326	0.0173315	-24365.5		Pkp4	1	0.764166	85	0
ENSMUSG00000026989	0	0	-0.857769	0.39311	FALSE	3.09649e-09	-0.857769	0.040251	-10779		Dapl1	1	1.46704	0	0
ENSMUSG00000035168	0.301839	0.333215	-0.035974	0.321406	FALSE	7.2065e-07	-0.035974	0.0348417	-10503.6		Tanc1	0.228576	0.56707	34	0
ENSMUSG00000026988	0	0	0.413987	0.609205	FALSE	7.71125e-07	0.413987	0.0273071	-15320.3		Wdsub1	1	0.629915	8	0
ENSMUSG00000026987	8.1557e-12	2.07051e-11	0.103955	2.51386	FALSE	3.59583e-07	0.103955	0.0152075	-28561.7		Baz2b	1	0.89595	35	0
ENSMUSG00000026977	2.00148e-06	3.57534e-06	0.0774564	2.05985	FALSE	3.9989e-07	0.0774564	0.0162954	-26532.5		Marchf7	0.721651	0.816655	34	0
ENSMUSG00000026970	0	0	0.600718	0.127342	FALSE	2.73648e-08	0.600718	0.0591571	-5630.04		Rbms1	0.0881568	0.615228	46	3
ENSMUSG00000064289	0.00296295	0.00410104	0.107446	0.281906	FALSE	1.04648e-06	0.107446	0.036158	-9636.29		Tank	0.20075	0.564542	94	2
ENSMUSG00000026914	3.08203e-10	7.09094e-10	0.168631	0.541079	FALSE	1.45308e-06	0.168631	0.0267897	-13944.3		Psmd14	0.466568	0.659623	131	1
ENSMUSG00000026904	0	0	-0.499334	0.219533	FALSE	5.32001e-07	-0.499334	0.0416373	-8136.28		Slc4a10	1	0.58276	18	0
ENSMUSG00000035000	0	0	0.37165	0.465727	FALSE	3.40619e-07	0.37165	0.0302258	-12974.1		Dpp4	0.550353	0.652534	520	96
ENSMUSG00000000394	0	0	-0.610628	26.8851	FALSE	2.40957e-07	-0.610628	0.0229699	-50830		Gcg	0.433536	2.63214	314	152
ENSMUSG00000026896	0.0204161	0.0260865	0.154287	0.0878412	FALSE	4.94895e-08	0.154287	0.066543	-4350.57		Ifih1	0.320427	0.602413	272	47
ENSMUSG00000026893	1.76941e-09	3.88452e-09	0.206898	0.319933	FALSE	1.21113e-06	0.206898	0.0343818	-10398.4		Gca	0.98396	0.567203	35	1
ENSMUSG00000026888	0	0	-0.338779	0.422508	FALSE	8.08933e-07	-0.338779	0.0301684	-12031.6		Grb14	0.744805	0.611743	59	11
ENSMUSG00000034903	0.246543	0.275461	-0.0269118	0.760963	FALSE	8.36105e-07	-0.0269118	0.0232241	-16726.8		Cobll1	0.831162	0.641797	38	5
ENSMUSG00000057182	0.0015445	0.00219369	0.132363	0.274469	FALSE	2.90879e-08	0.132363	0.0418052	-9492.34		Scn3a	1	0.713532	43	0
ENSMUSG00000034848	0.114738	0.134403	0.0971356	0.0897355	FALSE	4.44342e-08	0.0971356	0.0615854	-4418.02		Ttc21b	1	0.534172	25	0
ENSMUSG00000075316	0	0	0.43483	0.806216	FALSE	1.35584e-07	0.43483	0.0251019	-17532		Scn9a	0.769702	0.6789	165	5
ENSMUSG00000034780	0	0	1.8322	0.235389	FALSE	2.05331e-08	1.8322	0.0568497	-8195.03	up_4	B3galt1	1	0.5542	17	0
ENSMUSG00000027030	0	0	0.445134	0.410791	FALSE	1.38861e-06	0.445134	0.0312817	-12089.6		Stk39	0.46267	0.57773	95	3
ENSMUSG00000027035	2.77306e-07	5.28298e-07	0.164018	0.387147	FALSE	7.57387e-07	0.164018	0.0319211	-11728.3		Cers6	0.891435	0.609497	46	1
ENSMUSG00000034738	0.0522595	0.0638402	0.118622	0.146004	FALSE	5.30056e-08	0.118622	0.0611143	-5982.11		Nostrin	0.199706	0.669483	28	0
ENSMUSG00000005233	0	0	0.675558	1.0148	FALSE	1.66776e-08	0.675558	0.0269937	-19049.7		Spc25	0.55893	1.11513	31	0
ENSMUSG00000005232	0	0	0.323728	12.8712	FALSE	3.08894e-08	0.323728	0.0115985	-48360.3		G6pc2	1	2.05575	62	47
ENSMUSG00000063145	8.00006e-05	0.000126636	0.242501	0.0891742	FALSE	1.00033e-07	0.242501	0.0614799	-4407.79		Bbs5	1	0.53533	42	1
ENSMUSG00000027086	3.55049e-13	9.68479e-13	0.388638	0.127342	FALSE	7.0181e-08	0.388638	0.0534456	-5710.2		Fastkd1	1	0.537418	21	0
ENSMUSG00000042133	0.778521	0.798924	-0.00413178	2.43836	FALSE	7.9305e-07	-0.00413178	0.0146909	-27686.5		Ppig	0.839856	0.987887	56	0
ENSMUSG00000070883	0.0022271	0.00311194	-0.139074	0.186136	FALSE	2.36086e-07	-0.139074	0.0454767	-7389.25		Ccdc173	1	0.564691	5	0
ENSMUSG00000027088	0.00163669	0.00231821	0.0948159	0.436329	FALSE	6.17539e-07	0.0948159	0.0301071	-12465.6		Phospho2	1	0.593261	13	0
ENSMUSG00000042155	0.0200473	0.0256344	0.164291	0.0730373	FALSE	1.22635e-07	0.164291	0.0706488	-3824.66		Klhl23	0.126631	0.52195	20	0
ENSMUSG00000068882	0	0	0.143585	1.97937	FALSE	7.31562e-07	0.143585	0.0157968	-25345		Ssb	0.640645	0.966617	228	1
ENSMUSG00000051730	0.00038104	0.000569589	0.142909	0.225356	FALSE	8.81995e-08	0.142909	0.0402236	-8339.69		Mettl5	0.844205	0.576644	11	0
ENSMUSG00000044308	0	0	0.184845	1.45394	FALSE	1.46988e-06	0.184845	0.0177634	-22583.2		Ubr3	1	0.750559	27	0
ENSMUSG00000070880	0	0	-0.248989	1.34484	FALSE	1.41494e-07	-0.248989	0.02341	-22578.7		Gad1	1	0.792129	140	19
ENSMUSG00000014959	0	0	0.256523	2.51568	FALSE	1.29358e-06	0.256523	0.0143088	-27619.8		Gorasp2	1	1.02598	76	0
ENSMUSG00000041997	6.88338e-15	2.0439e-14	0.141953	1.435	FALSE	8.15255e-07	0.141953	0.0182271	-22657.7		Tlk1	1	0.766906	64	0
ENSMUSG00000041975	0.931425	0.93893	0.00494517	0.102856	FALSE	5.37241e-08	0.00494517	0.0574674	-4902.87		Mettl8	0.781039	0.525105	14	0
ENSMUSG00000041966	0.00366018	0.00502338	0.128403	0.194556	FALSE	4.1967e-07	0.128403	0.0441845	-7613.92		Dcaf17	0.915948	0.577918	29	13
ENSMUSG00000027012	0	0	0.275699	1.63523	FALSE	1.15896e-06	0.275699	0.0173037	-23849.9		Dync1i2	0.586821	0.831506	84	0
ENSMUSG00000027010	2.22045e-16	6.99188e-16	0.248512	0.415562	FALSE	1.54238e-06	0.248512	0.0302351	-12064		Slc25a12	1	0.589987	95	2
ENSMUSG00000027018	1.50702e-07	2.92425e-07	0.22977	0.183961	FALSE	7.01033e-07	0.22977	0.0437515	-7170.09		Hat1	0.210157	0.564776	103	0
ENSMUSG00000041921	0	0	0.439256	0.440539	FALSE	2.18824e-07	0.439256	0.0300103	-12622.4		Metap1d	1	0.598083	15	1
ENSMUSG00000027111	0	0	0.446072	1.59538	FALSE	4.29603e-07	0.446072	0.0236528	-24586.8		Itga6	0.449392	0.720028	308	2
ENSMUSG00000006494	0.0197798	0.0253019	0.0947133	0.223672	FALSE	7.092e-07	0.0947133	0.0406408	-8286.59		Pdk1	1	0.595504	111	3
ENSMUSG00000049044	0.0160747	0.0207461	0.050057	1.06728	FALSE	4.76744e-07	0.050057	0.0207946	-19934.3		Rapgef4	0.63192	0.689282	57	3
ENSMUSG00000004085	0.0529182	0.0645911	0.10361	0.128955	FALSE	1.7128e-07	0.10361	0.0535288	-5681.03		Map3k20	0.0645574	0.52782	64	1
ENSMUSG00000027109	0.0120625	0.0157722	0.0620665	0.682102	FALSE	1.09907e-06	0.0620665	0.0247246	-16087		Sp3	0.690314	0.624513	213	5
ENSMUSG00000063714	0	0	0.29872	0.415351	FALSE	2.66039e-07	0.29872	0.0309946	-11884		Sp3os	1	0.650255	0	0
ENSMUSG00000027108	0	0	0.222281	0.735003	FALSE	1.09508e-06	0.222281	0.0234149	-16229.5		Ola1	0.659931	0.699322	79	1
ENSMUSG00000041777	0	0	0.222319	0.664562	FALSE	1.68436e-06	0.222319	0.0250769	-15832.2		Cir1	0.812674	0.664398	25	0
ENSMUSG00000008226	0.0624075	0.0755444	0.0640646	0.310461	FALSE	1.26413e-07	0.0640646	0.0343807	-10212.2		Scrn3	1	0.582631	14	0
ENSMUSG00000041762	0.00218024	0.00304978	-0.2325	0.0613204	FALSE	2.2562e-07	-0.2325	0.0758684	-3359.36		Gpr155	0.824051	0.534521	16	0
ENSMUSG00000075284	1.56297e-05	2.61403e-05	0.250762	0.114151	FALSE	4.50077e-08	0.250762	0.0580518	-5200.98		Wipf1	0.0999488	0.543499	74	0
ENSMUSG00000086382	5.26676e-10	1.19144e-09	0.331403	0.124816	FALSE	5.64506e-07	0.331403	0.0533579	-5550.23		Chrna1os	0.954206	0.552613	0	0
ENSMUSG00000056486	6.11354e-09	1.29879e-08	0.21578	0.264295	FALSE	9.43047e-08	0.21578	0.0371162	-9174.94		Chn1	0.447826	0.581902	55	0
ENSMUSG00000027104	6.53018e-09	1.38501e-08	0.112007	1.21799	FALSE	1.36035e-06	0.112007	0.0193029	-21186.5		Atf2	1	0.739659	269	7
ENSMUSG00000018770	0	0	0.280032	3.62176	FALSE	4.44557e-07	0.280032	0.0124272	-30641.9		Atp5g3	0.876783	1.28004	20	0
ENSMUSG00000009207	0	0	0.313363	0.32323	FALSE	8.50819e-07	0.313363	0.0350101	-10563.7		Lnpk	0.730736	0.586376	43	0
ENSMUSG00000027099	8.30831e-11	1.98267e-10	0.16204	0.622044	FALSE	1.75125e-06	0.16204	0.0249487	-14918.5		Mtx2	1	0.687364	40	0
ENSMUSG00000015839	3.51895e-05	5.70946e-05	-0.120524	0.471971	FALSE	5.13864e-07	-0.120524	0.0291333	-12985.6		Nfe2l2	0.17561	0.64005	1445	45
ENSMUSG00000042410	2.57241e-10	5.94244e-10	0.231028	0.27503	FALSE	1.7085e-07	0.231028	0.0365402	-9506.09		Agps	0.257858	0.558941	74	1
ENSMUSG00000075273	2.28466e-05	3.76641e-05	0.162526	0.265909	FALSE	3.30862e-07	0.162526	0.0383762	-9290.09		Ttc30b	1	0.569188	20	0
ENSMUSG00000075271	0.363188	0.395578	-0.0588359	0.0794219	FALSE	1.6768e-07	-0.0588359	0.0647042	-4118		Ttc30a1	0.804398	0.523976	20	0
ENSMUSG00000042369	3.32373e-07	6.29349e-07	0.315774	0.0924718	FALSE	9.10308e-08	0.315774	0.0618668	-4605.82		Rbm45	0.776943	0.525347	31	0
ENSMUSG00000042359	0	0	0.337155	0.53715	FALSE	4.56128e-07	0.337155	0.0280889	-13974.8		Osbpl6	1	0.591098	26	0
ENSMUSG00000002731	2.23138e-05	3.68093e-05	0.176918	0.199116	FALSE	1.12216e-07	0.176918	0.0417221	-7566.29		Prkra	0.385748	0.553209	135	1
ENSMUSG00000002732	0.0124583	0.0162629	0.189865	0.0592858	FALSE	3.4524e-08	0.189865	0.0759799	-3274.19		Fkbp7	0.0536502	0.53347	22	1
ENSMUSG00000002733	2.06571e-07	3.97377e-07	0.151072	0.454711	FALSE	1.28289e-07	0.151072	0.0290896	-12839.7		Plekha3	0.731089	0.606426	21	0
ENSMUSG00000044033	6.08951e-06	1.04925e-05	0.245973	0.168105	FALSE	1.24977e-07	0.245973	0.0543797	-6685.3		Ccdc141	0.27959	0.589313	19	0
ENSMUSG00000042272	0.0127085	0.0165705	-0.137128	0.112818	FALSE	1.01107e-07	-0.137128	0.0550308	-5254.86		Sestd1	0.182727	0.526833	19	0
ENSMUSG00000027014	0	0	-0.47385	0.332351	FALSE	8.87135e-07	-0.47385	0.0338231	-10525.6		Cwc22	1	0.557932	51	0
ENSMUSG00000027011	0.602191	0.633369	-0.00963128	1.3026	FALSE	8.14313e-07	-0.00963128	0.0184772	-21326.3		Ube2e3	0.627265	0.82994	84	0
ENSMUSG00000075256	0.626258	0.656594	0.0155575	0.38855	FALSE	6.42741e-07	0.0155575	0.0319456	-11747		Cerkl	1	0.598114	34	1
ENSMUSG00000034701	0.00107662	0.0015517	-0.0446397	4.76728	FALSE	1.98296e-07	-0.0446397	0.0136525	-35998.9		Neurod1	1	1.2469	120	55
ENSMUSG00000027007	0.015838	0.0204483	0.0583924	0.722094	FALSE	8.49419e-07	0.0583924	0.0242028	-16501.8		Itprid2	0.531072	0.634935	49	0
ENSMUSG00000027006	1.38067e-09	3.0487e-09	0.112863	1.37368	FALSE	5.93805e-07	0.112863	0.0186312	-22223.7		Dnajc10	0.936037	0.807579	88	2
ENSMUSG00000027004	6.07749e-07	1.12665e-06	-0.0851137	1.77556	FALSE	3.37986e-07	-0.0851137	0.0170612	-24844.7		Frzb	1	0.9077	69	0
ENSMUSG00000027002	0.386226	0.419031	0.012611	2.39479	FALSE	8.49692e-07	0.012611	0.0145543	-27211.4		Nckap1	1	0.929155	81	0
ENSMUSG00000027001	4.67784e-05	7.5184e-05	0.151074	0.261068	FALSE	1.02938e-06	0.151074	0.0371082	-9047.09		Dusp19	1	0.597834	24	1
ENSMUSG00000026999	0	0	0.463647	0.174209	FALSE	8.97101e-08	0.463647	0.0459441	-7009.1		Nup35	0.763267	0.590693	52	0
ENSMUSG00000027091	0	0	0.171384	2.32611	FALSE	7.69603e-07	0.171384	0.0148053	-26862.6		Zc3h15	0.768378	1.01471	60	1
ENSMUSG00000027087	0	0	0.232221	3.18663	FALSE	8.51378e-08	0.232221	0.0146772	-31475.6		Itgav	0.84419	0.8954	622	3
ENSMUSG00000048388	5.75096e-14	1.63432e-13	-0.157834	1.02849	FALSE	4.20283e-07	-0.157834	0.0210067	-19540.7		Fam171b	1	0.689383	9	0
ENSMUSG00000034101	0	0	0.385994	1.38462	FALSE	1.47923e-06	0.385994	0.0183864	-22067.9		Ctnnd1	0.472555	0.700654	334	2
ENSMUSG00000076437	1.25409e-09	2.77937e-09	0.147183	0.689048	FALSE	7.87917e-07	0.147183	0.024235	-15611.6		Selenoh	0.254231	0.709453	24	0
ENSMUSG00000050043	1.41258e-06	2.55359e-06	0.129458	0.54136	FALSE	1.42054e-07	0.129458	0.0268405	-14141.9		Tmx2	0.939107	0.637392	30	1
ENSMUSG00000027080	0.154834	0.178296	0.0544215	0.246825	FALSE	1.46729e-07	0.0544215	0.0382532	-8872.75		Med19	0.508189	0.579419	61	0
ENSMUSG00000034075	7.28684e-12	1.85544e-11	0.161418	0.730864	FALSE	2.28336e-06	0.161418	0.0235581	-16538.3		Zdhhc5	0.730759	0.609852	44	0
ENSMUSG00000027079	0.0617467	0.0747622	0.11526	0.0868589	FALSE	9.13044e-08	0.11526	0.0616988	-4305.87		Clp1	0.389205	0.538655	33	0
ENSMUSG00000034059	0	0	0.451159	0.572932	FALSE	9.03562e-07	0.451159	0.0277883	-14693.1		Ypel4	1	0.630038	8	0
ENSMUSG00000027078	0.0144305	0.0187254	0.188033	0.0630043	FALSE	7.7895e-08	0.188033	0.0768623	-3397.19		Ube2l6	0.55018	0.677728	64	0
ENSMUSG00000027076	0.845159	0.859485	-0.00815751	0.192872	FALSE	1.03923e-07	-0.00815751	0.0417694	-7315.44		Timm10	0.689195	0.613703	30	0
ENSMUSG00000027067	3.51164e-12	9.08597e-12	0.130655	1.20038	FALSE	2.0883e-06	0.130655	0.0187842	-20478.4		Ssrp1	0.374322	0.75427	200	1
ENSMUSG00000033955	0.819444	0.835986	0.0113102	0.142566	FALSE	4.32999e-07	0.0113102	0.0495499	-6092.82		Tnks1bp1	0.116672	0.539499	68	0
ENSMUSG00000075224	0	0	1.87478	0.119484	FALSE	6.87559e-08	1.87478	0.0924535	-4524.08	up_4	Lrrc55	0.545004	0.597081	8	0
ENSMUSG00000025314	1.02385e-12	2.7261e-12	0.216479	0.422929	FALSE	1.24758e-06	0.216479	0.0303734	-12285.4		Ptprj	0.352819	0.594196	113	1
ENSMUSG00000051329	1.97412e-05	3.27023e-05	0.216319	0.136252	FALSE	8.7611e-08	0.216319	0.0506864	-5987.62		Nup160	0.52061	0.531192	88	1
ENSMUSG00000008200	0.0463711	0.0569385	0.0601623	0.434575	FALSE	8.97471e-07	0.0601623	0.030202	-12541.6		Fnbp4	0.725808	0.606062	42	0
ENSMUSG00000027282	0	0	0.232252	1.26794	FALSE	1.42012e-06	0.232252	0.0188055	-21243.1		Mtch2	0.940295	0.8717	101	10
ENSMUSG00000040794	0.0153214	0.0198237	-0.0434342	1.51912	FALSE	1.85537e-07	-0.0434342	0.0179133	-22745.2		C1qtnf4	0.896439	0.925109	7	0
ENSMUSG00000005510	0	0	0.142738	1.90114	FALSE	6.843e-07	0.142738	0.015919	-24682.3		Ndufs3	1	1.01246	119	0
ENSMUSG00000005505	0.344997	0.377086	-0.0431479	0.164457	FALSE	6.66883e-08	-0.0431479	0.0456912	-6737.63		Kbtbd4	0.847869	0.550731	15	0
ENSMUSG00000005506	4.04121e-14	1.15904e-13	0.120463	2.01789	FALSE	1.10721e-06	0.120463	0.0159355	-26036.2		Celf1	1	0.833618	115	2
ENSMUSG00000002102	0	0	0.282576	0.99544	FALSE	2.05997e-06	0.282576	0.0205827	-18914.9		Psmc3	0.536136	0.74884	226	0
ENSMUSG00000002105	0.000718762	0.00105159	0.11232	0.339227	FALSE	1.26906e-07	0.11232	0.0332079	-10803.7		Slc39a13	1	0.603295	18	0
ENSMUSG00000040687	0	0	0.144223	3.02526	FALSE	4.79847e-07	0.144223	0.0139862	-30109.9		Madd	1	0.95142	73	10
ENSMUSG00000002108	0.128782	0.149895	0.0686497	0.182979	FALSE	3.84324e-07	0.0686497	0.0451963	-7271.59		Nr1h3	0.434117	0.595481	315	16
ENSMUSG00000002103	0	0	0.332734	0.450011	FALSE	2.32626e-07	0.332734	0.0297007	-12787		Acp2	0.481764	0.587534	47	0
ENSMUSG00000002109	0.0897638	0.106597	-0.132387	0.0522697	FALSE	7.94084e-08	-0.132387	0.0780289	-2947.61		Ddb2	0.324798	0.52842	173	0
ENSMUSG00000027255	0	0	0.323443	1.31039	FALSE	2.92545e-06	0.323443	0.018805	-21865.6		Arfgap2	1	0.713591	37	2
ENSMUSG00000040591	0.0128515	0.0167527	0.0951124	0.247176	FALSE	8.9169e-07	0.0951124	0.0382307	-8776.71		1110051M20Rik	1	0.573508	34	0
ENSMUSG00000040549	5.65162e-07	1.05055e-06	0.123923	0.674665	FALSE	9.24444e-07	0.123923	0.0247709	-15865.6		Ckap5	0.61493	0.620068	137	1
ENSMUSG00000075040	0.346643	0.378723	0.0582326	0.0868589	FALSE	1.67585e-07	0.0582326	0.0618758	-4336.29		Zfp408	0.88034	0.540648	32	0
ENSMUSG00000027247	3.79361e-08	7.62663e-08	0.150426	0.51533	FALSE	1.44462e-06	0.150426	0.0273492	-13558.8		Arhgap1	0.63055	0.630615	102	0
ENSMUSG00000027244	0	0	0.369333	1.27243	FALSE	2.10017e-06	0.369333	0.0189651	-21335.5		Atg13	1	0.711528	79	1
ENSMUSG00000027243	0	0	0.358412	0.234617	FALSE	8.80783e-07	0.358412	0.0402756	-8561.62		Harbi1	1	0.566678	9	1
ENSMUSG00000040506	9.91984e-12	2.50413e-11	0.230789	0.320634	FALSE	2.08522e-07	0.230789	0.0339014	-10476.8		Ambra1	1	0.564671	79	1
ENSMUSG00000040479	8.08248e-05	0.000127842	0.140599	0.292219	FALSE	2.23556e-07	0.140599	0.0356675	-9956.08		Dgkz	0.43532	0.591803	63	2
ENSMUSG00000027230	0	0	0.539104	1.05915	FALSE	1.03586e-06	0.539104	0.0218955	-20215.1		Creb3l1	0.772859	0.675863	55	1
ENSMUSG00000058318	0.0804124	0.0960474	0.0397313	0.816951	FALSE	2.1013e-06	0.0397313	0.0227257	-17626.7		Phf21a	1	0.650608	48	1
ENSMUSG00000040434	0	0	0.477907	0.283239	FALSE	5.70411e-07	0.477907	0.0375064	-9621.51		Large2	1	0.55603	21	1
ENSMUSG00000027222	3.63092e-11	8.86473e-11	0.212324	0.349821	FALSE	1.84816e-07	0.212324	0.0320809	-10798.4		Pex16	0.867282	0.604289	43	1
ENSMUSG00000027223	0.137497	0.159532	0.0315784	0.947239	FALSE	1.93762e-06	0.0315784	0.0212624	-18856.9		Mapk8ip1	0.957024	0.721257	74	9
ENSMUSG00000068742	0.519767	0.552455	0.00966039	3.00905	FALSE	2.73014e-06	0.00966039	0.0150075	-30809.1		Cry2	1	0.920432	116	14
ENSMUSG00000049922	0.216631	0.244034	0.0574084	0.164457	FALSE	7.02477e-07	0.0574084	0.0464644	-6776.69		Slc35c1	0.351202	0.563009	25	1
ENSMUSG00000027220	0.0273287	0.0344852	0.0220837	8.97572	FALSE	1.1515e-06	0.0220837	0.0100071	-41694		Syt13	1	1.57543	23	0
ENSMUSG00000068735	5.87957e-09	1.25013e-08	0.186461	0.424823	FALSE	4.00601e-07	0.186461	0.0320372	-12531.6		Trp53i11	0.332076	0.611716	23	0
ENSMUSG00000027215	0	0	0.378387	0.624711	FALSE	6.95874e-07	0.378387	0.0263658	-15299.4		Cd82	0.280687	0.708087	215	0
ENSMUSG00000027198	0	0	0.282922	0.370027	FALSE	2.86617e-07	0.282922	0.0316642	-11365.8		Ext2	0.701619	0.595541	122	19
ENSMUSG00000040272	0.102437	0.120654	0.11194	0.0731074	FALSE	6.79076e-08	0.11194	0.0685424	-3857.09		Accs	0.407522	0.516023	12	0
ENSMUSG00000040174	2.97357e-06	5.25474e-06	0.182163	0.229636	FALSE	1.20755e-07	0.182163	0.0389851	-8344.27		Alkbh3	0.723701	0.567836	47	0
ENSMUSG00000027195	0.0625278	0.0756811	-0.0375736	1.0917	FALSE	6.95066e-07	-0.0375736	0.0201734	-19937.7		Hsd17b12	1	0.82934	99	3
ENSMUSG00000075020	0.000413437	0.000616579	0.0933189	0.767979	FALSE	5.43022e-07	0.0933189	0.0264258	-16901.5		Mir670hg	1	0.899945	0	0
ENSMUSG00000027194	2.56946e-06	4.56057e-06	0.233963	0.140251	FALSE	1.3386e-07	0.233963	0.0497525	-6103.43		Ttc17	0.632271	0.530109	31	0
ENSMUSG00000027193	9.75205e-10	2.1735e-09	0.126385	1.00905	FALSE	1.55492e-06	0.126385	0.0206733	-19321.4		Api5	0.824367	0.678224	75	1
ENSMUSG00000027165	6.24367e-12	1.59378e-11	0.175132	0.589771	FALSE	1.81365e-06	0.175132	0.0254775	-14380.8		Iftap	1	0.684344	20	0
ENSMUSG00000027164	0.00571083	0.00769873	0.087542	0.386585	FALSE	9.15139e-07	0.087542	0.0316729	-11705.6		Traf6	0.958916	0.573868	696	5
ENSMUSG00000027163	3.23574e-08	6.53326e-08	0.135651	0.656143	FALSE	1.72105e-07	0.135651	0.024538	-15556.5		Commd9	0.935692	0.732177	25	0
ENSMUSG00000027189	0	0	0.16748	1.37094	FALSE	8.6668e-07	0.16748	0.018398	-22015.3		Trim44	0.995361	0.807268	51	0
ENSMUSG00000027188	0	0	1.00685	1.11934	FALSE	1.04899e-07	1.00685	0.0235069	-20341.2	up_4	Pamr1	0.731288	0.66924	9	0
ENSMUSG00000005087	0	0	-0.668911	0.410229	FALSE	1.97116e-08	-0.668911	0.0344416	-11754.7		Cd44	0.425754	0.790788	1302	5
ENSMUSG00000010914	0.339373	0.371295	0.0474434	0.141163	FALSE	5.83535e-07	0.0474434	0.0496579	-6072.93		Pdhx	0.745506	0.552933	69	2
ENSMUSG00000010911	0	0	0.330216	0.238476	FALSE	1.57423e-07	0.330216	0.0387927	-8504.97		Apip	0.627993	0.581204	33	0
ENSMUSG00000012350	0	0	0.764135	0.626605	FALSE	1.75776e-07	0.764135	0.0384419	-14852		Ehf	0.250677	0.680433	63	0
ENSMUSG00000032724	0	0	1.18461	0.150775	FALSE	1.41892e-08	1.18461	0.0594903	-6207.83	up_4	Abtb2	0.34536	0.548278	18	0
ENSMUSG00000027185	0	0	0.445987	0.207465	FALSE	1.34207e-07	0.445987	0.0422813	-7915.33		Nat10	0.983148	0.546775	127	0
ENSMUSG00000027184	0	0	0.161486	1.71143	FALSE	1.23508e-06	0.161486	0.0166586	-24097.2		Caprin1	0.826287	0.820995	124	1
ENSMUSG00000027180	0.000802786	0.00116919	0.0714827	0.918684	FALSE	2.01609e-06	0.0714827	0.0213265	-18405.7		Fbxo3	0.980086	0.706009	51	0
ENSMUSG00000032679	0	0	0.259108	0.479829	FALSE	6.52716e-08	0.259108	0.0306542	-13097.6		Cd59a	0.629127	0.815716	241	13
ENSMUSG00000027177	0	0	0.16791	1.43885	FALSE	1.24923e-06	0.16791	0.0180565	-22657.4		Hipk3	0.971764	0.762722	47	0
ENSMUSG00000027176	0	0	0.402329	1.26549	FALSE	6.72408e-08	0.402329	0.0209192	-21655		Cstf3	1	0.754069	77	0
ENSMUSG00000027175	0	0	0.558308	0.38855	FALSE	5.02407e-07	0.558308	0.0328517	-11577.4		Tcp11l1	1	0.607117	24	0
ENSMUSG00000074994	0	0	0.279783	0.547814	FALSE	2.74482e-07	0.279783	0.0281631	-14240.8		Qser1	0.846877	0.590833	25	0
ENSMUSG00000027170	0.609212	0.640228	0.00790872	2.35621	FALSE	9.92547e-08	0.00790872	0.0154709	-27236.2		Eif3m	0.802429	1.0928	96	0
ENSMUSG00000005973	0	0	0.446577	0.209009	FALSE	2.69613e-07	0.446577	0.0438947	-7959.56		Rcn1	0.183705	0.592231	86	0
ENSMUSG00000086029	0.398417	0.431019	-0.0366518	0.193994	FALSE	5.24375e-07	-0.0366518	0.0434031	-7551.94		Pax6os1	1	0.578894	0	0
ENSMUSG00000102424	0.763534	0.785509	0.0124377	0.263383	FALSE	7.59752e-08	0.0124377	0.0413426	-9318.13		Paupar	1	0.589886	0	0
ENSMUSG00000027168	0.0916918	0.10876	0.0218253	4.72153	FALSE	1.96417e-06	0.0218253	0.0129409	-35604.4		Pax6	1	1.35526	368	29
ENSMUSG00000027167	0.152857	0.176118	0.0465637	0.352698	FALSE	1.05876e-06	0.0465637	0.0325731	-11001		Elp4	1	0.580714	46	0
ENSMUSG00000042670	0.00203023	0.00284771	0.0591387	1.22472	FALSE	3.57559e-07	0.0591387	0.0191649	-20592.8		Immp1l	1	0.963826	14	1
ENSMUSG00000027166	2.22045e-16	6.99188e-16	-0.153719	1.51351	FALSE	1.7239e-06	-0.153719	0.0185887	-22950.6		Dnajc24	1	0.881211	12	0
ENSMUSG00000016386	0.0674492	0.0813307	-0.0738691	0.227461	FALSE	5.04448e-07	-0.0738691	0.040395	-8358.82		Mpped2	0.753204	0.583397	25	0
ENSMUSG00000027122	0	0	0.441583	0.249772	FALSE	7.32928e-07	0.441583	0.0397467	-8936.65		Arl14ep	1	0.562926	18	0
ENSMUSG00000057234	0.00933411	0.0123226	0.182895	0.0667228	FALSE	1.2478e-07	0.182895	0.070356	-3577.17		Mettl15	0.882511	0.518124	17	0
ENSMUSG00000027162	2.74847e-12	7.16557e-12	0.131926	1.24956	FALSE	1.55318e-06	0.131926	0.0188734	-21254.2		Lin7c	1	0.72406	57	1
ENSMUSG00000050199	0	0	0.523759	0.354241	FALSE	2.60238e-07	0.523759	0.0348539	-11038.5		Lgr4	0.444614	0.572734	66	1
ENSMUSG00000027160	9.39249e-14	2.63344e-13	0.235165	0.418649	FALSE	2.10224e-07	0.235165	0.0315689	-12117.3		Ccdc34	0.164585	0.621941	15	0
ENSMUSG00000074971	0	0	1.66994	0.106293	FALSE	4.44397e-08	1.66994	0.0769918	-4794.09	up_4	Fibin	0.682569	0.544762	5	0
ENSMUSG00000027133	0	0	0.263848	2.02806	FALSE	1.46184e-07	0.263848	0.0158603	-25090.9		Nop10	0.936424	1.2122	56	0
ENSMUSG00000027130	0	0	0.294936	0.384831	FALSE	1.16241e-07	0.294936	0.0321034	-11787.6		Slc12a6	0.761316	0.573649	50	2
ENSMUSG00000027131	0	0	0.258065	0.663369	FALSE	1.42921e-06	0.258065	0.024392	-15311.8		Emc4	1	0.724801	39	0
ENSMUSG00000027132	1.66409e-09	3.6588e-09	0.230302	0.254403	FALSE	9.04884e-08	0.230302	0.0382079	-9060.66		Katnbl1	0.673707	0.575006	23	0
ENSMUSG00000055943	5.81757e-14	1.65188e-13	0.127351	1.68084	FALSE	1.96642e-07	0.127351	0.016953	-23474.8		Emc7	1	1.1417	42	0
ENSMUSG00000003604	0.216269	0.243653	0.0518777	0.195959	FALSE	1.15708e-07	0.0518777	0.0419549	-7527.64		Aven	0.750761	0.532385	31	2
ENSMUSG00000044042	0.162355	0.186329	-0.0939881	0.0837017	FALSE	1.10093e-07	-0.0939881	0.067269	-4215.03		Fmn1	0.243481	0.509659	29	0
ENSMUSG00000023236	0	0	-0.157186	10.9872	FALSE	6.52665e-08	-0.157186	0.00981408	-43490.1		Scg5	0.952595	2.63988	43	3
ENSMUSG00000068615	1.87401e-08	3.84894e-08	-0.101217	2.26654	FALSE	4.28934e-07	-0.101217	0.0179997	-28224		Gjd2	1	0.960423	35	7
ENSMUSG00000040383	3.3313e-06	5.85604e-06	0.123083	0.588297	FALSE	9.29037e-07	0.123083	0.0264738	-14860.8		Aqr	0.803488	0.62516	65	1
ENSMUSG00000040321	0.870906	0.883129	0.00915134	0.113169	FALSE	3.53913e-07	0.00915134	0.056313	-5238.42		Zfp770	0.800085	0.530147	12	0
ENSMUSG00000057147	0.0073526	0.00981399	0.0772864	0.473795	FALSE	1.55239e-06	0.0772864	0.0288335	-13181.5		Dph6	1	0.59381	17	1
ENSMUSG00000040282	8.51029e-05	0.000134339	0.209834	0.124325	FALSE	7.56789e-08	0.209834	0.0533989	-5633.16		Cdin1	0.496318	0.519526	24	1
ENSMUSG00000027210	0	0	0.183184	3.17814	FALSE	4.52054e-07	0.183184	0.0135862	-30426		Meis2	0.616244	0.980768	70	2
ENSMUSG00000086328	0.0369808	0.0459917	0.129787	0.0883323	FALSE	5.41392e-08	0.129787	0.0622186	-4356.49		2700033N17Rik	0.445038	0.555525	0	0
ENSMUSG00000027349	0	0	0.300161	0.497018	FALSE	7.73709e-07	0.300161	0.028614	-13405.4		Fam98b	0.848863	0.588118	48	0
ENSMUSG00000027347	0	0	1.94543	0.124325	FALSE	9.4215e-09	1.94543	0.0851673	-5062.84	up_4	Rasgrp1	0.319212	0.555197	60	5
ENSMUSG00000005102	9.84396e-06	1.67284e-05	0.190499	0.18761	FALSE	1.20511e-07	0.190499	0.0430936	-7365.31		Eif2ak4	0.508553	0.53202	103	1
ENSMUSG00000009549	0	0	0.26786	4.93721	FALSE	2.39215e-07	0.26786	0.0113824	-33717.8		Srp14	1	1.60806	112	4
ENSMUSG00000074923	0.281361	0.311883	0.0616714	0.112608	FALSE	3.87032e-08	0.0616714	0.057248	-5110.92		Pak6	0.130709	0.54809	65	0
ENSMUSG00000074918	0	0	0.246449	0.520312	FALSE	7.33274e-07	0.246449	0.0285029	-13921.2		Inafm2	1	0.587352	5	1
ENSMUSG00000045838	0	0	0.488574	0.31888	FALSE	1.07253e-06	0.488574	0.0361774	-10530.8		Ccdc9b	1	0.558637	8	0
ENSMUSG00000040035	0	0	0.503525	2.27601	FALSE	7.54023e-07	0.503525	0.0153445	-26629		Disp2	1	0.864089	9	1
ENSMUSG00000027332	0	0	1.14517	2.07697	FALSE	1.14211e-06	1.14517	0.0186274	-25888.1	up_4	Ivd	1	0.735356	49	0
ENSMUSG00000040007	2.84263e-06	5.02976e-06	0.224001	0.154704	FALSE	7.1737e-08	0.224001	0.0478442	-6490.59		Bahd1	0.927674	0.553258	29	1
ENSMUSG00000039983	0.0160411	0.0207079	0.0945666	0.229145	FALSE	7.93925e-08	0.0945666	0.0392722	-8320.32		Ccdc32	0.745229	0.559774	17	0
ENSMUSG00000070730	1.24345e-14	3.64786e-14	0.277352	0.290185	FALSE	9.15873e-08	0.277352	0.0359612	-9816.04		Rmdn3	1	0.62903	64	0
ENSMUSG00000034278	0	0	0.421488	0.185294	FALSE	2.4717e-07	0.421488	0.0439675	-7365.31		Dnajc17	0.882153	0.557013	22	1
ENSMUSG00000068580	0.000261949	0.000397182	0.142009	0.230899	FALSE	1.43346e-07	0.142009	0.0389036	-8362.44		Zfyve19	0.652983	0.576838	24	0
ENSMUSG00000027315	0	0	0.345299	1.95636	FALSE	5.23933e-07	0.345299	0.0167511	-25895.8		Spint1	1	0.882843	84	0
ENSMUSG00000034226	0.997832	0.998123	-0.000166273	0.103768	FALSE	2.0845e-07	-0.000166273	0.0611818	-4979.25		Rhov	0.287295	0.60201	17	0
ENSMUSG00000034216	0.000222188	0.000339049	0.125937	0.322809	FALSE	1.32148e-06	0.125937	0.0341074	-10471.9		Vps18	0.76195	0.569408	54	0
ENSMUSG00000027313	0	0	-0.223429	0.811408	FALSE	8.52583e-07	-0.223429	0.0258575	-17581.6		Chac1	0.917876	0.785589	18	0
ENSMUSG00000034154	4.84486e-05	7.77952e-05	0.139443	0.326177	FALSE	8.06748e-07	0.139443	0.0343204	-10536.1		Ino80	0.490527	0.570525	84	1
ENSMUSG00000014077	2.74669e-13	7.53632e-13	0.173222	0.708763	FALSE	2.17613e-06	0.173222	0.0237085	-16032.4		Chp1	0.35122	0.663871	64	1
ENSMUSG00000085438	2.40649e-05	3.96025e-05	0.109199	0.642672	FALSE	9.14639e-07	0.109199	0.0258557	-15738.1		Oip5os1	0.508825	0.637469	0	0
ENSMUSG00000027305	0.00804355	0.0106959	0.162119	0.0894549	FALSE	6.61245e-08	0.162119	0.0611714	-4388.93		Ndufaf1	0.554768	0.534998	36	0
ENSMUSG00000027304	0.00552404	0.00745701	0.067491	0.681611	FALSE	1.75019e-06	0.067491	0.0243231	-15842.9		Rtf1	0.624299	0.718039	51	0
ENSMUSG00000034032	0.932076	0.93931	0.00362267	0.193784	FALSE	1.02791e-07	0.00362267	0.0425033	-7536.38		Rpap1	1	0.545357	36	0
ENSMUSG00000033943	0.00764376	0.0101907	0.0482766	1.53575	FALSE	5.18547e-07	0.0482766	0.0180987	-23578.3		Mga	1	0.758092	70	0
ENSMUSG00000033902	1.09906e-09	2.4437e-09	0.236787	0.266119	FALSE	2.81694e-07	0.236787	0.0388537	-9276.36		Mapkbp1	1	0.558739	17	1
ENSMUSG00000027293	0	0	0.380163	0.369957	FALSE	1.97574e-07	0.380163	0.0339296	-11359.9		Ehd4	0.0943716	0.584943	53	0
ENSMUSG00000027291	1.93042e-10	4.49379e-10	0.20541	0.361538	FALSE	1.32102e-07	0.20541	0.0322627	-11253.3		Vps39	1	0.562219	52	2
ENSMUSG00000033808	3.5612e-05	5.77618e-05	0.152028	0.276433	FALSE	1.2765e-07	0.152028	0.0367729	-9679.36		Tmem87a	1	0.556814	24	0
ENSMUSG00000062646	0.0233726	0.0297015	0.0818438	0.289483	FALSE	7.31291e-07	0.0818438	0.0360976	-9764.43		Ganc	1	0.581874	54	1
ENSMUSG00000027288	0	0	0.349868	2.20115	FALSE	6.93086e-07	0.349868	0.0155096	-26575		Zfp106	1	0.886369	32	0
ENSMUSG00000027287	4.53085e-10	1.0295e-09	0.185877	0.433733	FALSE	1.36195e-07	0.185877	0.0298141	-12525.7		Snap23	0.3568	0.603013	133	3
ENSMUSG00000027286	0.469687	0.502872	0.0393846	0.115976	FALSE	5.9333e-08	0.0393846	0.0544748	-5330.35		Lrrc57	0.703841	0.551862	18	0
ENSMUSG00000027285	0.0298218	0.0374974	0.0810922	0.261769	FALSE	1.11719e-07	0.0810922	0.0373276	-9210.61		Haus2	0.896013	0.562358	39	0
ENSMUSG00000027284	0.238116	0.266743	0.0681595	0.113099	FALSE	1.81489e-07	0.0681595	0.0577766	-5262.16		Cdan1	0.581006	0.544098	27	0
ENSMUSG00000090100	2.96496e-09	6.42669e-09	0.142419	1.14657	FALSE	2.07935e-07	0.142419	0.0240024	-21301.3		Ttbk2	1	0.646711	53	0
ENSMUSG00000027272	2.89524e-12	7.53865e-12	0.187507	0.566337	FALSE	1.18194e-06	0.187507	0.026853	-14550.6		Ubr1	0.905162	0.612489	62	1
ENSMUSG00000054484	5.32907e-15	1.59112e-14	0.350936	0.181997	FALSE	1.33484e-07	0.350936	0.0448835	-7336.96		Tmem62	1	0.549554	10	0
ENSMUSG00000023572	1.60072e-05	2.67412e-05	0.120176	0.48467	FALSE	1.44028e-07	0.120176	0.0278548	-13092.5		Ccndbp1	0.888615	0.625302	49	0
ENSMUSG00000074890	0.0622921	0.0754136	0.0757346	0.220866	FALSE	3.75593e-07	0.0757346	0.0406256	-8099.78		Lcmt2	1	0.572423	22	0
ENSMUSG00000027259	0.000342926	0.000514565	0.164898	0.165369	FALSE	1.34768e-07	0.164898	0.0460543	-6843.8		Adal	1	0.534663	7	0
ENSMUSG00000050619	0.2963	0.327488	0.0510718	0.14846	FALSE	9.77105e-08	0.0510718	0.0489006	-6352.98		Zscan29	0.909628	0.536463	15	0
ENSMUSG00000027263	0	0	-0.438677	0.277205	FALSE	3.61483e-08	-0.438677	0.0427372	-9207.35		Tubgcp4	0.865754	0.573189	55	0
ENSMUSG00000043909	2.4385e-05	4.01035e-05	0.0919143	0.893917	FALSE	1.66065e-06	0.0919143	0.0217785	-18285.1		Trp53bp1	1	0.643846	367	0
ENSMUSG00000027254	0.0342592	0.0428198	0.152746	0.0740195	FALSE	1.03357e-07	0.152746	0.0721519	-3871.11		Map1a	0.115592	0.52929	66	0
ENSMUSG00000033526	0	0	0.354697	0.536378	FALSE	5.15666e-07	0.354697	0.0285476	-14168		Ppip5k1	1	0.620589	22	0
ENSMUSG00000000308	2.45565e-09	5.35101e-09	0.215237	0.280432	FALSE	9.89012e-07	0.215237	0.0360871	-9449.87		Ckmt1	0.27984	0.601426	79	1
ENSMUSG00000033486	6.45452e-07	1.19439e-06	0.373929	0.0600575	FALSE	4.51671e-08	0.373929	0.0751299	-3283.99		Catsper2	1	0.504443	22	0
ENSMUSG00000027248	0	0	0.192697	9.80993	FALSE	6.32489e-07	0.192697	0.0098845	-42284.1		Pdia3	1	2.0464	278	10
ENSMUSG00000074884	0	0	0.335479	10.8785	FALSE	2.58716e-07	0.335479	0.00937337	-42547.3		Serf2	0.914079	2.22458	26	0
ENSMUSG00000027245	0	0	0.248346	0.841437	FALSE	8.75757e-07	0.248346	0.0219819	-17053.8		Hypk	0.861722	0.76353	38	0
ENSMUSG00000048222	0.828125	0.843668	0.00683693	0.368484	FALSE	2.10514e-07	0.00683693	0.031491	-11313.1		Mfap1b	0.847768	0.608214	78	1
ENSMUSG00000068479	0.874069	0.885987	0.00497748	0.382797	FALSE	1.37728e-06	0.00497748	0.0314053	-11596.5		Mfap1a	0.957256	0.601446	78	1
ENSMUSG00000027238	0.168874	0.193314	0.0612465	0.17884	FALSE	8.3784e-07	0.0612465	0.044516	-7131.46		Frmd5	1	0.561176	19	1
ENSMUSG00000060227	0.837818	0.852866	0.003252	1.97523	FALSE	5.61729e-07	0.003252	0.0158878	-25452.6		Golm2	1	0.915356	24	0
ENSMUSG00000033411	0.731405	0.755106	0.00963524	0.534273	FALSE	4.2282e-07	0.00963524	0.0280701	-14084.2		Ctdspl2	0.772598	0.613575	25	0
ENSMUSG00000027236	0	0	0.326173	0.599102	FALSE	1.24155e-06	0.326173	0.0262417	-14792.7		Eif3j1	0.925614	0.767736	65	0
ENSMUSG00000033396	1.4826e-08	3.06654e-08	0.249569	0.186066	FALSE	6.35056e-08	0.249569	0.0440657	-7365.46		Spg11	1	0.532867	94	1
ENSMUSG00000027227	0.00249664	0.00347295	0.151003	0.140321	FALSE	4.75622e-08	0.151003	0.0499389	-6070.38		Sord	0.120744	0.552982	63	10
ENSMUSG00000027199	0	0	1.42657	0.926191	FALSE	5.78008e-08	1.42657	0.0300243	-18091.8	up_4	Gatm	0.407303	0.71164	47	2
ENSMUSG00000005802	0.000214822	0.000328199	0.106876	0.48025	FALSE	9.02558e-07	0.106876	0.0288782	-13261		Slc30a4	1	0.600451	34	0
ENSMUSG00000005804	3.03415e-09	6.57528e-09	0.20629	0.303726	FALSE	1.36366e-07	0.20629	0.0347891	-10010.6		Bloc1s6	0.780002	0.578016	46	0
ENSMUSG00000005803	0	0	0.227064	0.633831	FALSE	1.28175e-06	0.227064	0.0251077	-15130		Sqor	0.601529	0.633015	47	1
ENSMUSG00000027200	0.270016	0.300022	-0.0698518	0.0932435	FALSE	1.79817e-07	-0.0698518	0.0633275	-4579.61		Sema6d	0.0768673	0.552411	26	1
ENSMUSG00000035183	0.523233	0.55585	0.0256235	0.225637	FALSE	6.10404e-07	0.0256235	0.040139	-8213.14		Slc24a5	0.716886	0.62945	35	1
ENSMUSG00000027201	1.61686e-10	3.78622e-10	0.14037	0.879183	FALSE	1.24592e-06	0.14037	0.0219537	-18033.9		Myef2	0.573146	0.689746	55	0
ENSMUSG00000027203	0.746368	0.769547	0.00726561	0.796885	FALSE	1.39578e-06	0.00726561	0.0224641	-16861.7		Dut	0.347022	0.762336	67	1
ENSMUSG00000035109	0.201454	0.227888	0.101824	0.0574616	FALSE	2.07525e-08	0.101824	0.0797106	-3134.54		Shc4	0.343783	0.498015	20	0
ENSMUSG00000091337	0.478551	0.511935	0.00859571	4.34505	FALSE	1.18631e-07	0.00859571	0.01213	-33337		Eid1	1	1.25507	33	1
ENSMUSG00000035093	0.000190021	0.000291438	0.141463	0.256858	FALSE	1.51882e-07	0.141463	0.0379062	-9103.07		Secisbp2l	0.364809	0.570627	23	0
ENSMUSG00000027206	0	0	0.203961	1.09233	FALSE	1.30257e-06	0.203961	0.0200488	-19929.7		Cops2	1	0.707053	126	0
ENSMUSG00000027207	0.000152985	0.000236617	0.095466	0.623237	FALSE	1.35463e-06	0.095466	0.0252144	-15080.1		Galk2	0.697115	0.645494	13	0
ENSMUSG00000023330	0.00065722	0.000964304	0.229632	0.0739493	FALSE	8.95856e-08	0.229632	0.0674035	-3843.96		Dtwd1	0.862645	0.542252	11	0
ENSMUSG00000027360	0.198141	0.224412	-0.100416	0.0569705	FALSE	3.21701e-08	-0.100416	0.0780316	-3087.21		Hdc	0.585345	0.568864	60	0
ENSMUSG00000027361	0	0	0.519313	0.271311	FALSE	2.78242e-07	0.519313	0.0389405	-9351.9		Gabpb1	0.162508	0.554188	54	1
ENSMUSG00000027363	3.41213e-10	7.82584e-10	0.131316	0.996281	FALSE	1.07399e-06	0.131316	0.0209142	-19160.5		Usp8	0.937047	0.686359	145	2
ENSMUSG00000027364	2.76534e-12	7.20774e-12	0.268567	0.244159	FALSE	8.20996e-07	0.268567	0.0384263	-8570.37		Usp50	0.769073	0.663986	12	0
ENSMUSG00000027365	0.776525	0.797035	0.00815539	0.503473	FALSE	5.91911e-07	0.00815539	0.0287313	-13746.2		Trpm7	0.785282	0.608042	192	3
ENSMUSG00000027366	0	0	0.260294	0.985547	FALSE	1.10109e-06	0.260294	0.021564	-19407.8		Sppl2a	0.378323	0.702035	32	0
ENSMUSG00000001998	0.00171771	0.00242727	0.170274	0.118922	FALSE	1.98779e-07	0.170274	0.0543116	-5562.43		Ap4e1	1	0.525583	28	0
ENSMUSG00000001999	0.0281617	0.0354841	0.112201	0.131481	FALSE	3.75081e-07	0.112201	0.0511159	-5725.15		Blvra	0.116749	0.570142	75	3
ENSMUSG00000044145	0.918229	0.926629	0.00628563	0.0905073	FALSE	5.74692e-08	0.00628563	0.0612248	-4416.05		1810024B03Rik	0.893403	0.548381	0	0
ENSMUSG00000003660	0.00808369	0.0107465	0.059968	0.789728	FALSE	1.46198e-06	0.059968	0.0226418	-16950.4		Snrnp200	0.943976	0.631218	213	0
ENSMUSG00000003662	0	0	0.40618	0.257069	FALSE	1.02102e-07	0.40618	0.0377481	-8891.91		Ciao1	1	0.581265	52	0
ENSMUSG00000034850	0.392431	0.425082	0.0208656	0.678383	FALSE	2.08208e-06	0.0208656	0.024398	-16022		Tmem127	1	0.63184	31	0
ENSMUSG00000027367	0	0	0.184017	0.875254	FALSE	1.83468e-06	0.184017	0.0219891	-18079.1		Stard7	0.890168	0.678379	28	0
ENSMUSG00000027371	2.24207e-11	5.53718e-11	0.207813	0.377114	FALSE	1.56913e-07	0.207813	0.0310664	-11319.7		Fahd2a	1	0.583806	13	0
ENSMUSG00000027374	0.00320005	0.00441729	0.0797773	0.530765	FALSE	1.36061e-06	0.0797773	0.027063	-13819.9		Mrps5	0.824975	0.665448	50	0
ENSMUSG00000027378	0	0	0.321058	0.332281	FALSE	1.0188e-06	0.321058	0.0341552	-10626.1		Nphp1	0.561014	0.59572	79	0
ENSMUSG00000051319	0	0	0.193081	1.02842	FALSE	9.7612e-07	0.193081	0.0204364	-19117.6		Mtln	0.904797	0.822559	8	0
ENSMUSG00000027381	0.134616	0.156348	0.0549878	0.31025	FALSE	1.90029e-07	0.0549878	0.0367529	-10283.5		Bcl2l11	0.157419	0.589026	485	4
ENSMUSG00000014355	3.19189e-12	8.29003e-12	0.183712	0.584158	FALSE	1.85202e-06	0.183712	0.0263613	-14842.5		Anapc1	1	0.609474	139	0
ENSMUSG00000014353	4.20256e-09	9.0159e-09	0.160328	0.532099	FALSE	1.40733e-07	0.160328	0.0272851	-14086.1		Tmem87b	0.881002	0.601177	17	0
ENSMUSG00000027387	9.00752e-08	1.77231e-07	-0.425655	0.0554269	FALSE	2.3785e-07	-0.425655	0.0796258	-3071.39		Zc3h8	0.702044	0.552783	24	0
ENSMUSG00000074807	0.000168193	0.000259122	0.233429	0.0892444	FALSE	3.23573e-07	0.233429	0.0620403	-4362.87		Gm10762	0.944944	0.550232	0	0
ENSMUSG00000042851	0.000524254	0.000775421	-0.150292	0.210482	FALSE	2.1251e-07	-0.150292	0.0433362	-8025.71		Zc3h6	0.920075	0.605849	10	0
ENSMUSG00000027394	3.53346e-11	8.6309e-11	0.367233	0.120045	FALSE	6.07747e-07	0.367233	0.0554529	-5495.21		Ttl	0.650369	0.543421	14	0
ENSMUSG00000027395	0.530974	0.56349	0.0377866	0.0901565	FALSE	2.95368e-07	0.0377866	0.0603118	-4487.74		Polr1b	0.844659	0.525254	62	0
ENSMUSG00000037938	0.000275181	0.000416322	0.133559	0.267382	FALSE	9.43063e-07	0.133559	0.0367161	-9142.24		Chchd5	0.808508	0.610519	9	0
ENSMUSG00000027397	0	0	0.345845	0.482284	FALSE	6.63057e-08	0.345845	0.0319587	-13470		Slc20a1	0.390281	0.607322	53	2
ENSMUSG00000037902	2.07309e-07	3.98722e-07	0.0978856	1.26282	FALSE	1.64849e-06	0.0978856	0.0188508	-21380.3		Sirpa	0.434814	0.704401	156	5
ENSMUSG00000027400	0	0	-0.521158	0.627377	FALSE	7.46204e-09	-0.521158	0.0458303	-12844.5		Pdyn	1	1.44657	103	1
ENSMUSG00000037885	5.73726e-08	1.14288e-07	-0.163735	0.490844	FALSE	8.19212e-08	-0.163735	0.0301715	-13354.2		Stk35	1	0.626397	17	0
ENSMUSG00000027404	0.000414186	0.000617517	0.0573994	1.6485	FALSE	2.11425e-06	0.0573994	0.0162564	-23089		Snrpb	0.540979	0.970237	170	1
ENSMUSG00000027405	0.00451954	0.0061575	0.0678918	0.743282	FALSE	1.51219e-06	0.0678918	0.0239104	-16859		Nop56	0.498226	0.699235	145	2
ENSMUSG00000027406	0.0141301	0.0183425	0.0605955	0.622044	FALSE	2.72143e-07	0.0605955	0.0246932	-15003.8		Idh3b	0.476168	0.669514	60	2
ENSMUSG00000037773	5.01488e-12	1.28748e-11	0.271216	0.241704	FALSE	7.77733e-08	0.271216	0.0392773	-8752.72		Pced1a	1	0.548474	11	0
ENSMUSG00000027411	1.92468e-12	5.0655e-12	0.264726	0.260647	FALSE	1.00875e-07	0.264726	0.037604	-9170.04		Vps16	0.700719	0.555991	51	0
ENSMUSG00000027303	0	0	0.216305	0.955518	FALSE	1.15414e-06	0.216305	0.0217209	-19101.5		Ptpra	0.579903	0.679956	116	2
ENSMUSG00000037740	0	0	0.180757	0.998246	FALSE	2.50701e-06	0.180757	0.0202758	-18787.2		Mrps26	0.868614	0.796932	66	0
ENSMUSG00000027300	1.63395e-05	2.72608e-05	0.296601	0.0711429	FALSE	7.09343e-08	0.296601	0.0688201	-3747.97		Ubox5	1	0.524107	24	0
ENSMUSG00000037703	0.111067	0.13034	0.06571	0.0815969	FALSE	0.302526	0.06571	0.0412385	-2807.89		Lzts3	0.44431	0.471287	18	0
ENSMUSG00000068290	0	0	0.211614	2.38694	FALSE	1.15887e-06	0.211614	0.0145034	-26903.6		Ddrgk1	1	1.08285	50	1
ENSMUSG00000074797	0	0	0.258231	0.466849	FALSE	1.34108e-06	0.258231	0.0287135	-12834.6		Itpa	0.92681	0.676759	135	0
ENSMUSG00000027309	6.84839e-08	1.35711e-07	0.116161	0.972357	FALSE	1.2161e-06	0.116161	0.0215309	-19246.8		4930402H24Rik	1	0.694226	13	1
ENSMUSG00000027312	0.000243936	0.000370746	0.131405	0.300358	FALSE	6.58527e-07	0.131405	0.0358193	-10040.8		Atrn	1	0.582945	40	2
ENSMUSG00000027316	0	0	0.889629	0.0559181	FALSE	3.05583e-08	0.889629	0.0887649	-3089		Gfra4	0.387602	0.558997	11	0
ENSMUSG00000027327	0.0743494	0.089148	0.109046	0.0905073	FALSE	4.66336e-08	0.109046	0.0611086	-4458.54		1700037H04Rik	0.431593	0.565092	23	1
ENSMUSG00000027329	0.00280961	0.00389616	0.23827	0.054164	FALSE	2.42539e-08	0.23827	0.0797468	-3069.27		Spef1	0.411624	0.5262	13	0
ENSMUSG00000068267	0	0	0.188968	0.972287	FALSE	2.21916e-06	0.188968	0.0208116	-18856.6		Cenpb	0.6232	0.67711	81	0
ENSMUSG00000068264	3.41245e-05	5.54105e-05	0.220057	0.119834	FALSE	9.1509e-08	0.220057	0.0531021	-5423.83		Ap5s1	0.749457	0.574657	9	0
ENSMUSG00000037523	0.247738	0.276646	0.0540283	0.0639865	FALSE	0.284318	0.0540283	0.0467429	-1300.18		Mavs	0.322147	0.537097	295	1
ENSMUSG00000037514	0.000122373	0.000190812	0.128787	0.32772	FALSE	1.08795e-06	0.128787	0.0335266	-10418.7		Pank2	0.59768	0.589702	83	1
ENSMUSG00000048911	5.48777e-06	9.48754e-06	0.251889	0.115134	FALSE	5.1814e-07	0.251889	0.0554185	-5289.11		Rnf24	0.364286	0.511825	9	0
ENSMUSG00000027333	1.48757e-06	2.68442e-06	0.340413	0.0683365	FALSE	5.6504e-08	0.340413	0.0707294	-3644.48		Smox	0.0901457	0.551992	42	0
ENSMUSG00000086822	0.00017108	0.000263214	0.155067	0.0834912	FALSE	0.271115	0.155067	0.0412601	-508.906		5330413P13Rik	0.702094	0.541926	0	0
ENSMUSG00000079037	0	0	0.596889	13.1621	FALSE	1.03561e-06	0.596889	0.0107221	-47206		Prnp	1	1.65964	802	1
ENSMUSG00000027340	0	0	0.381046	0.669684	FALSE	1.19733e-07	0.381046	0.0266899	-15880.5		Slc23a2	0.383599	0.611028	85	2
ENSMUSG00000027341	1.11022e-15	3.4142e-15	0.223143	0.511822	FALSE	1.09415e-06	0.223143	0.0277999	-13580.3		Tmem230	0.799311	0.625518	45	0
ENSMUSG00000027342	6.40475e-10	1.44441e-09	0.223336	0.320704	FALSE	1.38292e-07	0.223336	0.0361378	-10368		Pcna	0.201929	0.636386	816	4
ENSMUSG00000058793	3.29372e-09	7.11974e-09	0.118089	1.07269	FALSE	2.46499e-06	0.118089	0.0199601	-19758.1		Cds2	0.773875	0.727153	36	1
ENSMUSG00000027346	0	0	0.461978	1.13583	FALSE	7.77142e-08	0.461978	0.0222692	-20812.8		Gpcpd1	0.581524	0.680997	12	0
ENSMUSG00000044991	0	0	0.439842	0.3494	FALSE	3.59684e-07	0.439842	0.0347625	-11008.8		Shld1	1	0.594054	14	0
ENSMUSG00000027350	0	0	1.37468	89.9832	FALSE	8.57986e-08	1.37468	0.012197	-73797.5	up_1	Chgb	1	2.99533	73	5
ENSMUSG00000037376	0	0	0.264337	0.900582	FALSE	6.51434e-07	0.264337	0.02234	-18351.7		Trmt6	1	0.733019	31	0
ENSMUSG00000027357	0	0	0.376654	0.556935	FALSE	1.01698e-06	0.376654	0.0272192	-14211.5		Crls1	1	0.629031	23	2
ENSMUSG00000034723	1.11022e-15	3.4142e-15	0.138671	2.85294	FALSE	5.3417e-07	0.138671	0.0172763	-30762.6		Tmx4	1	0.88153	30	1
ENSMUSG00000051177	0.000732201	0.00106988	0.0933584	0.536238	FALSE	7.61467e-07	0.0933584	0.0276435	-14138.6		Plcb1	0.264305	0.604556	129	0
ENSMUSG00000039943	4.01679e-13	1.09422e-12	0.206816	0.525223	FALSE	4.19737e-07	0.206816	0.0285067	-13974.3		Plcb4	0.358468	0.59667	51	1
ENSMUSG00000027273	0	0	0.149524	4.98604	FALSE	1.19206e-06	0.149524	0.0129396	-36383.6		Snap25	1	1.19568	234	8
ENSMUSG00000027274	0.682846	0.709687	0.0241758	0.0936645	FALSE	9.75194e-08	0.0241758	0.05917	-4546.36		Mkks	0.573761	0.546784	58	7
ENSMUSG00000027281	0.183204	0.208578	0.0592454	0.185224	FALSE	7.01028e-07	0.0592454	0.0445135	-7391.05		Slx4ip	1	0.541271	19	0
ENSMUSG00000062098	0.00906261	0.0119826	-0.119571	0.173297	FALSE	2.85497e-07	-0.119571	0.0458181	-6935.89		Btbd3	0.265113	0.554827	16	0
ENSMUSG00000039033	0	0	0.295969	0.297481	FALSE	1.61599e-07	0.295969	0.0354966	-9900.09		Tasp1	1	0.569208	31	0
ENSMUSG00000045624	0	0	0.300614	0.712201	FALSE	1.10718e-06	0.300614	0.0244646	-16337.2		Esf1	0.743012	0.667451	47	0
ENSMUSG00000027384	6.8873e-09	1.45684e-08	0.304535	0.12208	FALSE	3.09575e-07	0.304535	0.0525636	-5499.55		Ndufaf5	0.905524	0.56401	27	0
ENSMUSG00000068205	5.25816e-07	9.80435e-07	0.175688	0.303726	FALSE	9.3835e-07	0.175688	0.035021	-10011.9		Macrod2	0.87477	0.64639	37	2
ENSMUSG00000038844	0	0	0.401076	0.485582	FALSE	8.59473e-07	0.401076	0.0295668	-13453		Kif16b	1	0.571905	33	0
ENSMUSG00000008333	0.0462303	0.0567792	0.0610553	0.403073	FALSE	1.06644e-06	0.0610553	0.0306305	-11830.7		Snrpb2	0.389498	0.665867	94	0
ENSMUSG00000086171	0.000140639	0.000218277	0.0713093	1.43689	FALSE	1.61957e-07	0.0713093	0.0187309	-22611.3		Pcsk2os1	1	0.877665	0	0
ENSMUSG00000027419	0.00953994	0.0125846	0.0202894	47.4885	FALSE	8.77786e-07	0.0202894	0.00782747	-61943.1		Pcsk2	0.845832	3.23253	65	11
ENSMUSG00000027422	0	0	0.266242	7.48846	FALSE	2.1631e-06	0.266242	0.0109809	-40248		Rrbp1	1	1.65123	99	3
ENSMUSG00000027423	4.13669e-13	1.12539e-12	0.139307	1.18572	FALSE	1.52441e-06	0.139307	0.0192122	-20572.5		Snx5	0.253749	0.767252	59	3
ENSMUSG00000027424	0.00672527	0.00901066	0.184902	0.0741598	FALSE	3.8781e-08	0.184902	0.0682258	-3869.67		Mgme1	0.328448	0.522558	34	0
ENSMUSG00000037279	0	0	0.403147	0.601207	FALSE	3.97654e-07	0.403147	0.0291281	-14714.6		Ovol2	1	0.654298	32	0
ENSMUSG00000027425	4.01872e-10	9.16791e-10	0.185446	0.422157	FALSE	3.07842e-07	0.185446	0.0296557	-12219.2		Kat14	1	0.579164	28	0
ENSMUSG00000037259	0.856115	0.869334	0.0097758	0.117098	FALSE	1.37e-07	0.0097758	0.0539141	-5389.55		Dzank1	1	0.536076	12	0
ENSMUSG00000027427	0.803188	0.821281	-0.00904473	0.287027	FALSE	9.6556e-07	-0.00904473	0.0362917	-9814.64		Polr3f	0.864797	0.57276	37	0
ENSMUSG00000027428	0.000567356	0.000836521	0.247416	0.0645478	FALSE	9.12348e-08	0.247416	0.0717823	-3474.95		Rbbp9	0.403983	0.5239	17	0
ENSMUSG00000027429	0	0	0.380312	2.45092	FALSE	7.46586e-07	0.380312	0.0148045	-27490		Sec23b	1	0.916089	97	4
ENSMUSG00000074754	0.145489	0.16812	0.0338174	0.72476	FALSE	1.06361e-06	0.0338174	0.0232318	-15874.5		Smim26	0.804487	0.833539	3	0
ENSMUSG00000027430	0.000137428	0.00021339	-0.115195	0.413597	FALSE	1.11795e-06	-0.115195	0.030213	-11919.8		Dtd1	0.857852	0.651626	26	0
ENSMUSG00000001768	0.179067	0.204151	0.0672658	0.152038	FALSE	2.5076e-07	0.0672658	0.0500626	-6464.98		Rin2	0.165325	0.535155	27	1
ENSMUSG00000002728	4.50796e-05	7.25332e-05	-0.089299	0.881428	FALSE	5.62237e-07	-0.089299	0.0218882	-17767.4		Naa20	1	0.868853	21	0
ENSMUSG00000001767	0	0	0.412449	0.365537	FALSE	8.39263e-07	0.412449	0.0328911	-11182.9		Crnkl1	0.724476	0.580875	58	0
ENSMUSG00000068154	0	0	-0.33872	2.73935	FALSE	4.95959e-07	-0.33872	0.0160197	-29571.5		Insm1	1	1.06855	61	1
ENSMUSG00000037110	0.0299129	0.0376028	-0.0676071	0.40188	FALSE	8.75871e-07	-0.0676071	0.0311375	-11978.4		Ralgapa2	0.786933	0.638448	26	1
ENSMUSG00000074749	0.00138061	0.00197239	0.101495	0.373395	FALSE	1.28608e-06	0.101495	0.0317304	-11319.6		Kiz	0.795376	0.596659	21	0
ENSMUSG00000027433	0.00041768	0.000622455	0.0948057	0.555532	FALSE	9.85703e-07	0.0948057	0.0268674	-14240.1		Xrn2	0.278155	0.621608	134	1
ENSMUSG00000027434	0.0388755	0.0482487	-0.0342046	2.21666	FALSE	1.84956e-07	-0.0342046	0.0165599	-27575.1		Nkx2-2	1	0.889684	35	7
ENSMUSG00000053545	4.13834e-09	8.87999e-09	0.313707	0.132534	FALSE	2.18978e-07	0.313707	0.0533646	-5806.12		6430503K07Rik	0.723824	0.575818	0	0
ENSMUSG00000037025	0	0	-0.311343	0.557286	FALSE	5.45214e-08	-0.311343	0.0292983	-14344.8		Foxa2	0.872285	0.737497	159	20
ENSMUSG00000074743	0.000243083	0.000369559	-0.272104	0.097383	FALSE	2.2833e-09	-0.272104	0.0741542	-4395.05		Thbd	0.0442901	0.575705	313	4
ENSMUSG00000036992	0.865639	0.878107	0.00774398	0.163334	FALSE	6.57077e-08	0.00774398	0.045768	-6617.03		Nxt1	0.305988	0.588458	36	0
ENSMUSG00000027439	2.22045e-16	6.99188e-16	0.262431	0.383709	FALSE	1.17905e-06	0.262431	0.0319491	-11571.3		Gzf1	1	0.582914	19	0
ENSMUSG00000027438	0	0	0.350881	0.313478	FALSE	2.59475e-07	0.350881	0.0366889	-10332.2		Napb	1	0.577158	24	0
ENSMUSG00000027447	0	0	0.255205	11.5291	FALSE	2.60643e-07	0.255205	0.00949195	-43698		Cst3	0.74169	2.48917	562	58
ENSMUSG00000068134	0.000607997	0.000894385	0.133036	0.249351	FALSE	6.72369e-07	0.133036	0.0388084	-8891.21		Zfp120	0.658826	0.569383	0	0
ENSMUSG00000068130	0.141639	0.163893	0.0900699	0.0953483	FALSE	3.12002e-07	0.0900699	0.0612839	-4648.45		Zfp442	0.798288	0.534268	0	0
ENSMUSG00000033096	1.24043e-08	2.58178e-08	0.188201	0.338876	FALSE	1.23465e-07	0.188201	0.0330521	-10757		Apmap	1	0.611274	48	2
ENSMUSG00000033068	1.73195e-14	5.04488e-14	0.453473	0.106644	FALSE	4.89765e-07	0.453473	0.0591331	-5047.86		Entpd6	0.378868	0.529847	29	1
ENSMUSG00000033059	0.000237965	0.000362263	0.29073	0.0545148	FALSE	2.21899e-07	0.29073	0.0791129	-3025.91		Pygb	0.112587	0.526934	67	1
ENSMUSG00000032046	0	0	0.313165	0.560794	FALSE	2.12424e-07	0.313165	0.0264235	-14279.7		Abhd12	0.219509	0.630553	44	2
ENSMUSG00000027455	2.04385e-07	3.93393e-07	0.116765	0.790991	FALSE	2.11002e-06	0.116765	0.0224752	-16930		Nsfl1c	0.882342	0.701247	89	0
ENSMUSG00000087433	0.00514761	0.0069789	0.141828	0.13106	FALSE	6.96377e-08	0.141828	0.0506956	-5697.88		Gm14167	1	0.548097	0	0
ENSMUSG00000032966	1.31975e-09	2.91858e-09	0.0761879	3.52115	FALSE	2.08923e-06	0.0761879	0.0125619	-30970.4		Fkbp1a	0.775232	1.38964	0	0
ENSMUSG00000027456	4.49905e-06	7.82698e-06	0.3126	0.0959096	FALSE	1.66901e-07	0.3126	0.0681508	-4542.26		Sdcbp2	0.0797197	0.629026	29	0
ENSMUSG00000027457	1.4539e-05	2.43599e-05	-0.141874	0.341402	FALSE	1.78019e-07	-0.141874	0.0327233	-10737.7		Snph	1	0.586733	20	0
ENSMUSG00000032869	8.39008e-06	1.43003e-05	0.121053	0.52817	FALSE	1.8254e-06	0.121053	0.0271726	-13886.6		Psmf1	1	0.63156	77	0
ENSMUSG00000032852	0.731315	0.755088	-0.0131315	0.267593	FALSE	4.39998e-07	-0.0131315	0.0382423	-9422.47		Rspo4	1	0.73633	21	0
ENSMUSG00000027459	0	0	0.318769	0.924226	FALSE	3.98869e-07	0.318769	0.0224336	-18596.9		Fam110a	0.279845	0.636061	20	0
ENSMUSG00000032802	0	0	0.300993	1.01852	FALSE	1.18202e-07	0.300993	0.0220411	-19470.2		Srxn1	0.545958	0.757503	51	1
ENSMUSG00000074698	1.16525e-10	2.757e-10	0.136327	0.962183	FALSE	1.16839e-06	0.136327	0.0211563	-18784.1		Csnk2a1	1	0.774862	805	7
ENSMUSG00000027465	0	0	0.196723	0.821301	FALSE	1.09254e-06	0.196723	0.022602	-17377.5		Tbc1d20	1	0.64789	31	0
ENSMUSG00000027466	7.08788e-08	1.40376e-07	0.136168	0.622816	FALSE	1.68947e-07	0.136168	0.0252681	-15243.5		Rbck1	0.556626	0.637679	116	0
ENSMUSG00000032715	0	0	0.43434	0.269347	FALSE	1.16905e-07	0.43434	0.0394154	-9271.12		Trib3	1	0.721029	137	20
ENSMUSG00000051817	0	0	0.383699	0.315793	FALSE	1.45294e-07	0.383699	0.0352238	-10515.1		Sox12	1	0.557104	31	1
ENSMUSG00000074682	2.39214e-08	4.87407e-08	0.228557	0.22697	FALSE	6.57511e-07	0.228557	0.0409531	-8408.63		Zcchc3	0.652688	0.57354	45	0
ENSMUSG00000019188	0	0	0.413027	3.97004	FALSE	1.36155e-07	0.413027	0.0129309	-32638.7		H13	0.651357	1.31272	76	2
ENSMUSG00000042814	0.229066	0.257082	0.0768184	0.0822283	FALSE	3.90743e-08	0.0768184	0.063868	-4124.55		Mcts2	0.439358	0.569175	0	0
ENSMUSG00000007659	6.02887e-11	1.44984e-10	0.196017	0.426226	FALSE	1.50607e-07	0.196017	0.0299581	-12310.3		Bcl2l1	0.623324	0.615194	714	2
ENSMUSG00000027472	9.67213e-10	2.15709e-09	0.142728	0.772399	FALSE	9.06025e-07	0.142728	0.0233416	-16856.5		Pdrg1	1	0.764915	35	0
ENSMUSG00000068040	0	0	0.22932	1.19638	FALSE	1.61898e-06	0.22932	0.0195066	-20957.6		Tm9sf4	1	0.751549	26	0
ENSMUSG00000051413	4.44619e-08	8.89846e-08	0.236409	0.201642	FALSE	7.7949e-07	0.236409	0.0432023	-7830.15		Plagl2	0.480742	0.549672	39	0
ENSMUSG00000046020	4.31787e-09	9.24974e-09	0.248145	0.198555	FALSE	1.8884e-07	0.248145	0.0422624	-7689.95		Pofut1	0.944937	0.545821	50	0
ENSMUSG00000027475	0.00129084	0.00184876	0.0946974	0.443205	FALSE	1.42071e-06	0.0946974	0.0294273	-12628.2		Kif3b	1	0.589926	54	0
ENSMUSG00000042548	0.902528	0.91213	-0.00430119	0.316074	FALSE	6.54551e-07	-0.00430119	0.0351208	-10363.5		Asxl1	0.769411	0.562032	181	0
ENSMUSG00000061411	0	0	0.56681	0.147829	FALSE	4.37032e-07	0.56681	0.0512108	-6279.81		Nol4l	0.642844	0.538655	19	0
ENSMUSG00000056941	0	0	0.310414	0.870062	FALSE	3.78622e-07	0.310414	0.022661	-17772.8		Commd7	0.786851	0.721949	27	0
ENSMUSG00000079000	0	0	0.585176	0.0780187	FALSE	1.65208e-07	0.585176	0.0692843	-3938.6		Dnmt3bos	1	0.544643	0	0
ENSMUSG00000027478	0	0	0.726387	0.0679155	FALSE	6.33556e-08	0.726387	0.0784475	-3595.95		Dnmt3b	0.799673	0.562792	414	0
ENSMUSG00000027479	0	0	0.232424	1.62689	FALSE	6.30901e-07	0.232424	0.0173668	-23655.9		Mapre1	0.487284	0.788836	182	0
ENSMUSG00000027487	0.276249	0.306582	-0.0678827	0.0841226	FALSE	6.8782e-08	-0.0678827	0.0623473	-4196.12		Cdk5rap1	1	0.536795	42	2
ENSMUSG00000027488	1.91145e-05	3.17204e-05	0.276799	0.0802638	FALSE	1.41275e-07	0.276799	0.0647484	-4130.41		Snta1	0.159222	0.533611	75	0
ENSMUSG00000038533	0.842718	0.857343	-0.00703774	0.287168	FALSE	8.89972e-08	-0.00703774	0.0354693	-9701.19		Cbfa2t2	1	0.571939	41	0
ENSMUSG00000027490	0	0	0.891588	0.259805	FALSE	1.16147e-07	0.891588	0.0420135	-8918.39		E2f1	0.329945	0.577792	846	3
ENSMUSG00000000876	6.43929e-15	1.91536e-14	0.360595	0.174911	FALSE	6.551e-07	0.360595	0.0462714	-7100.03		Pxmp4	0.591316	0.563432	13	0
ENSMUSG00000038467	0	0	0.191864	1.98106	FALSE	9.84266e-07	0.191864	0.0156348	-25230		Chmp4b	0.98125	1.05933	101	1
ENSMUSG00000027593	1.09761e-11	2.76193e-11	0.154138	0.767067	FALSE	2.38242e-07	0.154138	0.0226905	-16727.3		Raly	0.369662	0.712968	110	0
ENSMUSG00000027598	0.0520092	0.0635496	0.0467468	0.723567	FALSE	1.16451e-06	0.0467468	0.0240584	-16535.5		Itch	0.965651	0.667757	261	3
ENSMUSG00000047459	0.000822747	0.00119724	-0.0615992	1.29924	FALSE	1.97322e-06	-0.0615992	0.0184152	-21501.5		Dynlrb1	0.799946	1.09467	58	0
ENSMUSG00000027602	0	0	0.196059	2.06911	FALSE	5.55939e-07	0.196059	0.0158245	-25975.3		Map1lc3a	0.598327	1.00517	322	5
ENSMUSG00000038383	0.000276211	0.000417818	0.141445	0.228162	FALSE	1.41209e-07	0.141445	0.0388944	-8296.61		Pigu	1	0.568264	40	0
ENSMUSG00000038375	0	0	0.34591	4.63783	FALSE	1.52915e-07	0.34591	0.0123434	-34459.2		Trp53inp2	1	1.07365	25	3
ENSMUSG00000038369	0.00623973	0.00838201	0.0858706	0.380972	FALSE	1.33365e-07	0.0858706	0.031398	-11583.6		Ncoa6	1	0.596692	89	1
ENSMUSG00000027603	0.0212895	0.0271451	0.0858028	0.261208	FALSE	1.40273e-07	0.0858028	0.03726	-9228.07		Ggt7	1	0.570748	30	0
ENSMUSG00000027605	0	0	0.467732	0.245282	FALSE	1.1576e-07	0.467732	0.0395258	-8860.5		Acss2	0.804458	0.570553	39	2
ENSMUSG00000027610	0	0	0.404602	0.211675	FALSE	7.49028e-08	0.404602	0.0423805	-8068		Gss	0.242939	0.562786	65	1
ENSMUSG00000038324	0	0	0.177033	0.981337	FALSE	2.86491e-06	0.177033	0.0207524	-19090.4		Trpc4ap	1	0.698569	42	0
ENSMUSG00000038312	0	0	0.405431	2.70476	FALSE	2.6251e-07	0.405431	0.0146977	-28530.9		Edem2	0.721237	1.12211	28	1
ENSMUSG00000027612	1.75999e-11	4.38247e-11	0.409081	0.0993475	FALSE	4.07233e-08	0.409081	0.0608329	-4809.56		Mmp24	1	0.538283	24	2
ENSMUSG00000074649	0	0	0.275451	0.885919	FALSE	2.41686e-07	0.275451	0.0218682	-18286.9		BC029722	0.943472	0.698336	0	0
ENSMUSG00000005882	0.000115568	0.000180458	0.132353	0.314811	FALSE	1.37059e-06	0.132353	0.0343297	-10313.9		Uqcc1	1	0.583697	49	1
ENSMUSG00000038241	0.470281	0.503455	-0.0456559	0.0859468	FALSE	2.48847e-07	-0.0456559	0.0632333	-4263.3		Cep250	0.285985	0.532858	69	1
ENSMUSG00000005881	0.000381119	0.000569624	0.0690072	1.11864	FALSE	1.40676e-06	0.0690072	0.0194232	-19763.5		Ergic3	0.880721	0.993347	36	1
ENSMUSG00000089824	0.16211	0.18609	0.0541371	0.239949	FALSE	8.4526e-08	0.0541371	0.0387243	-8719.9		Rbm12	0.547706	0.549417	39	0
ENSMUSG00000027618	9.82831e-08	1.92863e-07	0.168273	0.371571	FALSE	1.27897e-07	0.168273	0.0315717	-11282.7		Nfs1	0.901785	0.608119	55	1
ENSMUSG00000067847	2.01636e-08	4.13138e-08	0.075647	2.93672	FALSE	5.58752e-07	0.075647	0.0134829	-28873.3		Romo1	0.954244	1.31557	52	3
ENSMUSG00000027620	1.35917e-10	3.20179e-10	0.064215	7.50291	FALSE	1.60558e-07	0.064215	0.0100017	-38772.1		Rbm39	0.722297	1.77978	182	1
ENSMUSG00000038116	0.00013002	0.000202532	0.0837726	0.888445	FALSE	1.01602e-06	0.0837726	0.0218932	-18092.1		Phf20	0.98884	0.649501	42	0
ENSMUSG00000046229	0	0	0.231765	5.62955	FALSE	3.9543e-07	0.231765	0.0106053	-35135.3		Scand1	1	1.41725	24	0
ENSMUSG00000102869	0	0	0.186417	3.65951	FALSE	7.82426e-07	0.186417	0.0128143	-31894.8		Norad	1	1.04044	0	0
ENSMUSG00000027624	0.00225174	0.0031455	0.102618	0.327861	FALSE	1.53055e-07	0.102618	0.0335918	-10613.4		Epb41l1	0.725548	0.560476	63	0
ENSMUSG00000027628	7.11399e-09	1.50417e-08	0.185184	0.359293	FALSE	2.79518e-07	0.185184	0.0319933	-11232.1		Aar2	1	0.57864	53	0
ENSMUSG00000061689	9.42539e-11	2.24351e-10	0.142781	0.915597	FALSE	1.51439e-06	0.142781	0.0220481	-18690.7		Dlgap4	0.612584	0.688854	34	1
ENSMUSG00000027637	9.20323e-09	1.93214e-08	0.133611	0.745597	FALSE	1.59645e-06	0.133611	0.0232578	-16413.3		Rab5if	0.294593	0.751661	6	0
ENSMUSG00000027634	0.128322	0.149394	0.028333	1.26949	FALSE	1.97727e-06	0.028333	0.0186309	-21344.5		Ndrg3	1	0.740831	35	0
ENSMUSG00000055485	0.119954	0.140176	0.0751418	0.150424	FALSE	7.81123e-08	0.0751418	0.0483237	-6415.13		Soga1	0.700546	0.543421	35	0
ENSMUSG00000027639	2.42913e-05	3.99558e-05	0.168221	0.232021	FALSE	1.42688e-07	0.168221	0.0398507	-8546.47		Samhd1	0.104393	0.567214	271	1
ENSMUSG00000027642	0	0	0.275206	5.51575	FALSE	1.48796e-07	0.275206	0.0111439	-35361.9		Rpn2	1	1.61249	141	3
ENSMUSG00000063019	0	0	0.286034	0.510629	FALSE	2.80106e-07	0.286034	0.0270222	-13363		Manbal	0.91949	0.684468	11	0
ENSMUSG00000027646	0	0	0.411764	0.227671	FALSE	1.23531e-07	0.411764	0.0405007	-8439.01		Src	0.276074	0.544755	1416	4
ENSMUSG00000067787	0.0122676	0.0160281	-0.0598727	0.697818	FALSE	2.34524e-06	-0.0598727	0.0239074	-16105.4		Blcap	1	0.645148	34	0
ENSMUSG00000027649	6.11163e-07	1.13278e-06	0.138099	0.492458	FALSE	1.29003e-07	0.138099	0.0276882	-13235.1		Ctnnbl1	0.683179	0.625333	82	2
ENSMUSG00000037843	0.0299779	0.0376753	-0.0349952	2.13099	FALSE	1.65829e-07	-0.0349952	0.016124	-26494.9		Vstm2l	1	0.877114	12	0
ENSMUSG00000027650	0.0241059	0.0305954	0.0961492	0.195257	FALSE	7.62733e-08	0.0961492	0.04263	-7586.71		Tti1	1	0.542791	38	0
ENSMUSG00000027651	0.312894	0.34453	0.0226395	0.822353	FALSE	1.30868e-06	0.0226395	0.0224339	-17436.1		Rprd1b	0.359207	0.667834	67	0
ENSMUSG00000044349	0	0	0.520141	4.6125	FALSE	1.59679e-07	0.520141	0.0213151	-37169.7		Snhg11	1	1.15009	0	0
ENSMUSG00000027652	0.00462003	0.0062869	0.0768893	0.537711	FALSE	1.71906e-06	0.0768893	0.0271464	-14176.2		Ralgapb	1	0.601199	32	0
ENSMUSG00000037761	0.848843	0.862719	-0.00933563	0.143268	FALSE	1.22213e-07	-0.00933563	0.0489816	-6197.17		Actr5	0.3792	0.544508	39	0
ENSMUSG00000027655	0.0185344	0.0237739	0.180278	0.0558479	FALSE	6.36533e-08	0.180278	0.0765586	-3105.55		Dhx35	0.946282	0.531838	24	1
ENSMUSG00000074622	1.32391e-07	2.57772e-07	0.331274	0.210131	FALSE	8.69668e-09	0.331274	0.0627948	-6920.71		Mafb	0.162604	0.77293	97	7
ENSMUSG00000070544	6.107e-09	1.29767e-08	0.0779162	3.51814	FALSE	1.67366e-07	0.0779162	0.0134019	-31758.4		Top1	0.603159	1.06655	396	3
ENSMUSG00000016933	0	0	0.265621	0.396899	FALSE	2.09909e-07	0.265621	0.0313732	-11927.4		Plcg1	0.758713	0.565102	421	4
ENSMUSG00000035877	0.0126057	0.0164469	0.0803925	0.372693	FALSE	1.14474e-06	0.0803925	0.0322251	-11473.3		Zhx3	0.96466	0.579871	36	0
ENSMUSG00000057133	0	0	0.257389	1.44748	FALSE	3.08784e-07	0.257389	0.0190225	-23107.9		Chd6	1	0.726926	43	0
ENSMUSG00000109780	4.41869e-14	1.26341e-13	0.531355	0.0727566	FALSE	2.63036e-08	0.531355	0.0703992	-3787.16		Gm45447	1	0.496824	0	0
ENSMUSG00000053141	1.53686e-08	3.17428e-08	0.189978	0.369606	FALSE	4.78501e-07	0.189978	0.0335804	-11491.4		Ptprt	0.751343	0.599224	43	1
ENSMUSG00000016921	1.37604e-08	2.8536e-08	0.0890388	1.96443	FALSE	1.12868e-06	0.0890388	0.0156859	-25246		Srsf6	0.779582	0.948723	154	4
ENSMUSG00000017868	0	0	0.793614	0.371711	FALSE	1.20285e-07	0.793614	0.0362116	-11337.5		Sgk2	0.914358	0.582595	34	4
ENSMUSG00000017858	1.28863e-10	3.04007e-10	0.174573	0.528941	FALSE	1.47865e-06	0.174573	0.0271561	-13770.2		Ift52	1	0.624362	23	1
ENSMUSG00000035399	8.24622e-06	1.40668e-05	0.104763	0.778573	FALSE	5.32841e-07	0.104763	0.0234964	-16927.1		Oser1	0.816249	0.678813	14	0
ENSMUSG00000099632	4.32543e-13	1.1758e-12	0.184809	0.647583	FALSE	5.37556e-07	0.184809	0.0255086	-15375.9		2900093K20Rik	1	0.694783	0	0
ENSMUSG00000017943	0	0	0.365217	0.83835	FALSE	2.73513e-06	0.365217	0.0226451	-17751		Gdap1l1	1	0.694225	10	0
ENSMUSG00000048486	1.66078e-11	4.13844e-11	0.151203	0.959517	FALSE	2.54587e-07	0.151203	0.0224566	-19127.1		Fitm2	1	0.687098	18	3
ENSMUSG00000017950	0	0	0.346772	0.299586	FALSE	2.92856e-07	0.346772	0.0369999	-10001.3		Hnf4a	0.435286	0.56829	524	171
ENSMUSG00000017679	5.48245e-09	1.16811e-08	0.205858	0.302954	FALSE	1.03402e-06	0.205858	0.0352991	-10060.9		Ttpal	0.351376	0.548948	13	0
ENSMUSG00000017707	0	0	0.24425	1.22711	FALSE	1.38834e-06	0.24425	0.019191	-21052.3		Serinc3	0.252638	0.751296	26	0
ENSMUSG00000035268	0.0147251	0.0190787	0.0540787	0.795622	FALSE	2.05388e-06	0.0540787	0.0221719	-16752.5		Pkig	0.489214	0.739278	17	3
ENSMUSG00000017697	0	0	0.768829	0.0537431	FALSE	3.12463e-08	0.768829	0.0838582	-2992.49		Ada	0.052428	0.501996	247	12
ENSMUSG00000018326	0	0	0.189658	2.02547	FALSE	1.20377e-06	0.189658	0.0156945	-25838.4		Ywhab	0.532356	0.889244	388	7
ENSMUSG00000054582	2.22037e-08	4.53399e-08	0.351316	0.0886831	FALSE	3.12468e-07	0.351316	0.0628036	-4343.6		Pabpc1l	0.248778	0.563504	26	2
ENSMUSG00000018322	7.45457e-10	1.67308e-09	0.167616	0.520943	FALSE	2.4786e-07	0.167616	0.0272276	-13721.7		Tomm34	0.713955	0.624774	48	1
ENSMUSG00000018209	0.0122756	0.0160366	0.0832563	0.336841	FALSE	1.41273e-06	0.0832563	0.0332477	-10760.1		Stk4	0.233418	0.568568	186	3
ENSMUSG00000017009	0	0	0.331742	2.39893	FALSE	8.13174e-07	0.331742	0.0196706	-28894.7		Sdc4	0.402859	0.874387	163	3
ENSMUSG00000045503	0	0	0.220787	2.65292	FALSE	2.21287e-07	0.220787	0.0140831	-27788.4		Sys1	1	1.2236	0	0
ENSMUSG00000017721	0	0	0.246945	0.548797	FALSE	1.87223e-07	0.246945	0.0264035	-14039.4		Pigt	0.484678	0.648209	50	2
ENSMUSG00000017299	0.000257249	0.000390286	0.102699	0.471901	FALSE	1.57647e-07	0.102699	0.0280987	-12834.3		Dnttip1	0.887824	0.618254	43	0
ENSMUSG00000050373	0.626488	0.656769	0.0164554	0.318389	FALSE	1.29445e-06	0.0164554	0.0338119	-10291.4		Snx21	0.471834	0.620488	17	0
ENSMUSG00000017307	7.726e-08	1.52601e-07	0.20314	0.257209	FALSE	7.64494e-07	0.20314	0.0378047	-9000.91		Acot8	0.827452	0.580858	54	2
ENSMUSG00000017764	0	0	0.285264	0.329474	FALSE	1.23139e-07	0.285264	0.0341163	-10683.3		Zswim1	1	0.562328	6	0
ENSMUSG00000017760	0	0	0.215656	0.651582	FALSE	1.6285e-06	0.215656	0.0248066	-15422.8		Ctsa	0.262463	0.669167	89	0
ENSMUSG00000039849	1.97509e-12	5.19283e-12	0.144085	0.987862	FALSE	1.59473e-06	0.144085	0.0204775	-18728.6		Pcif1	1	0.777942	24	3
ENSMUSG00000039834	0	0	0.302782	0.310601	FALSE	1.57083e-07	0.302782	0.0347516	-10272.5		Zfp335	1	0.5475	23	0
ENSMUSG00000017740	0.00560597	0.00756334	-0.174483	0.0831404	FALSE	1.07735e-07	-0.174483	0.0629906	-4178.12		Slc12a5	0.757776	0.528661	67	3
ENSMUSG00000039804	0.976342	0.978727	-0.00108979	0.258893	FALSE	2.64231e-07	-0.00108979	0.0367486	-9134.13		Ncoa5	0.925008	0.564744	59	1
ENSMUSG00000053166	1.63103e-05	2.7221e-05	-0.176215	0.225005	FALSE	1.06253e-06	-0.176215	0.0408833	-8459.2		Cdh22	0.838994	0.565761	16	2
ENSMUSG00000017664	0	0	0.494128	0.537992	FALSE	2.00626e-06	0.494128	0.0276257	-14007.3		Slc35c2	0.565977	0.609238	20	1
ENSMUSG00000017670	0.00109561	0.00157819	0.159128	0.142917	FALSE	1.01912e-07	0.159128	0.0487414	-6095.87		Elmo2	0.514289	0.534148	49	1
ENSMUSG00000017667	0.778099	0.798572	0.0215308	0.0552866	FALSE	1.19578e-07	0.0215308	0.0764053	-3100.82		Zfp334	0.609293	0.533451	10	0
ENSMUSG00000039725	0.242823	0.27163	-0.0510639	0.186627	FALSE	6.271e-08	-0.0510639	0.0437206	-7368.19		Trp53rka	0.814181	0.563716	45	1
ENSMUSG00000039671	0.365356	0.39777	-0.0155207	1.68308	FALSE	8.00173e-07	-0.0155207	0.017146	-24225.9		Zmynd8	1	0.800935	72	1
ENSMUSG00000027678	0.941184	0.947694	0.00247808	0.329404	FALSE	1.25195e-06	0.00247808	0.0335864	-10584.4		Ncoa3	0.372239	0.589253	385	5
ENSMUSG00000042854	0.000131412	0.000204513	-0.157065	0.212938	FALSE	4.58286e-07	-0.157065	0.0410756	-7855.36		Trp53rkb	0.77818	0.592404	45	1
ENSMUSG00000074582	0	0	0.238325	0.695503	FALSE	1.89677e-06	0.238325	0.0243227	-16124.4		Arfgef2	1	0.619077	65	0
ENSMUSG00000002718	0.00202583	0.0028422	0.0926545	0.438995	FALSE	1.29186e-06	0.0926545	0.0300201	-12666.5		Cse1l	0.541692	0.594056	177	0
ENSMUSG00000039536	0.258103	0.287563	0.0311186	0.515049	FALSE	1.36191e-06	0.0311186	0.027517	-13677.6		Stau1	0.751624	0.605106	172	1
ENSMUSG00000017999	3.44236e-09	7.42694e-09	0.182032	0.408826	FALSE	7.86368e-07	0.182032	0.030806	-11919		Ddx27	0.292564	0.590637	78	1
ENSMUSG00000039501	1.17396e-06	2.13314e-06	0.120532	0.702729	FALSE	6.74428e-07	0.120532	0.024801	-16294.6		Znfx1	1	0.664497	25	0
ENSMUSG00000050556	3.62124e-08	7.2901e-08	-0.111089	1.21525	FALSE	2.49008e-07	-0.111089	0.0201672	-21287.2		Kcnb1	1	0.733594	80	6
ENSMUSG00000017929	1.01497e-12	2.70385e-12	0.201968	0.528801	FALSE	4.23826e-07	0.201968	0.0283325	-13978.3		B4galt5	0.268806	0.61281	30	3
ENSMUSG00000039463	1.27196e-09	2.81654e-09	0.160278	0.569775	FALSE	1.70756e-07	0.160278	0.026401	-14610		Slc9a8	1	0.609981	27	1
ENSMUSG00000047030	0.127954	0.149016	-0.0533132	0.303796	FALSE	7.17509e-07	-0.0533132	0.0350233	-10022		Spata2	0.398675	0.551735	45	0
ENSMUSG00000006418	0.402255	0.434897	0.0200178	0.708833	FALSE	1.30063e-06	0.0200178	0.023899	-16159.2		Rnf114	1	0.673107	54	0
ENSMUSG00000078923	0.00156169	0.00221719	0.216776	0.0714937	FALSE	7.38345e-08	0.216776	0.0685356	-3768.5		Ube2v1	0.649897	0.550345	0	0
ENSMUSG00000090213	0	0	0.386813	0.209289	FALSE	8.7462e-07	0.386813	0.0419838	-7925.63		Tmem189	0.16296	0.554223	19	0
ENSMUSG00000027540	2.27507e-12	5.95862e-12	0.132737	1.6191	FALSE	5.42776e-08	0.132737	0.0189179	-24205.7		Ptpn1	0.744148	0.828142	394	57
ENSMUSG00000044641	0.322264	0.353821	-0.0597057	0.091279	FALSE	5.01485e-08	-0.0597057	0.0603199	-4457.03		Pard6b	0.0459792	0.537797	48	0
ENSMUSG00000051149	0.0526316	0.0642719	-0.116451	0.0927524	FALSE	8.36076e-08	-0.116451	0.0600902	-4530.45		Adnp	0.820672	0.467674	92	1
ENSMUSG00000078919	1.28537e-06	2.32937e-06	0.0982223	1.08265	FALSE	6.00247e-07	0.0982223	0.0202855	-19776.3		Dpm1	1	0.762331	85	0
ENSMUSG00000074576	0.000331395	0.000498136	0.154171	0.186978	FALSE	1.47805e-07	0.154171	0.0429514	-7355.74		Mocs3	1	0.555264	25	0
ENSMUSG00000027544	0.492881	0.526167	0.023085	0.354732	FALSE	3.926e-07	0.023085	0.0336647	-11096.9		Nfatc2	0.61653	0.599741	227	4
ENSMUSG00000027546	0	0	0.294743	1.23967	FALSE	2.85544e-06	0.294743	0.0191862	-21333		Atp9a	0.989482	0.732766	30	1
ENSMUSG00000027547	0.00226218	0.00315923	-0.189098	0.0941556	FALSE	3.74617e-07	-0.189098	0.0619291	-4620.11		Sall4	0.920598	0.539362	172	0
ENSMUSG00000027551	1.37582e-08	2.8536e-08	0.247113	0.195117	FALSE	6.55009e-07	0.247113	0.0435337	-7582.39		Zfp64	0.47858	0.566419	37	0
ENSMUSG00000047907	0	0	0.32149	1.78285	FALSE	2.47017e-07	0.32149	0.017811	-25179		Tshz2	0.399647	0.885907	23	2
ENSMUSG00000052033	0.000404503	0.000603519	0.100753	0.472883	FALSE	1.19082e-06	0.100753	0.0284843	-12896.5		Pfdn4	0.794921	0.708225	52	0
ENSMUSG00000027560	2.90045e-05	4.72989e-05	0.328186	0.0570406	FALSE	1.91863e-07	0.328186	0.0784919	-3151.18		Dok5	0.900619	0.535578	31	2
ENSMUSG00000027495	0	0	0.76101	1.35087	FALSE	3.79173e-07	0.76101	0.0200858	-21925.2		Fam210b	1	0.730452	14	0
ENSMUSG00000027498	2.36478e-13	6.51631e-13	0.318406	0.186136	FALSE	2.31514e-07	0.318406	0.0434603	-7364.33		Cstf1	0.894833	0.568436	67	0
ENSMUSG00000027502	0	0	0.254081	0.550691	FALSE	1.51644e-07	0.254081	0.0265674	-14089.2		Rtf2	0.47967	0.645757	30	0
ENSMUSG00000027509	1.23059e-10	2.9069e-10	0.181334	0.472251	FALSE	1.8792e-07	0.181334	0.0281771	-12990.9		Rae1	0.58563	0.62227	111	0
ENSMUSG00000038400	0	0	0.575659	0.62008	FALSE	4.4233e-07	0.575659	0.0300847	-15123.5		Pmepa1	0.133305	0.619296	52	0
ENSMUSG00000027519	0.00138406	0.00197676	0.0638689	1.07198	FALSE	1.35299e-06	0.0638689	0.0199718	-19646.3		Rab22a	1	0.764711	54	1
ENSMUSG00000054455	0	0	0.149078	2.86803	FALSE	8.20526e-07	0.149078	0.0135958	-28802.3		Vapb	1	1.09257	176	1
ENSMUSG00000027522	8.00845e-05	0.000126749	0.0892515	0.994247	FALSE	1.17078e-07	0.0892515	0.0226289	-19438.2		Stx16	0.446565	0.742859	57	1
ENSMUSG00000039263	0	0	0.343898	1.40777	FALSE	4.53521e-07	0.343898	0.0188951	-22450		Npepl1	1	0.780807	16	0
ENSMUSG00000027523	0	0	0.186581	20.9653	FALSE	3.15974e-07	0.186581	0.00776159	-50200.3		Gnas	0.796833	2.67248	569	13
ENSMUSG00000016253	0.0102083	0.0134351	0.0964718	0.245001	FALSE	1.95406e-07	0.0964718	0.0375568	-8688.54		Nelfcd	0.430159	0.567851	59	0
ENSMUSG00000016256	0	0	0.244642	0.726093	FALSE	2.0772e-07	0.244642	0.0249305	-16302		Ctsz	0.21848	0.815671	59	0
ENSMUSG00000016252	0	0	0.114306	12.586	FALSE	1.21114e-06	0.114306	0.0087202	-44381.2		Atp5e	0.937907	2.19256	37	0
ENSMUSG00000016257	0.0315501	0.0395785	0.0639375	0.41935	FALSE	1.12242e-06	0.0639375	0.0297375	-11988.4		Prelid3b	0.51233	0.663409	13	0
ENSMUSG00000078899	5.67127e-05	9.07385e-05	0.265135	0.0780187	FALSE	1.36494e-07	0.265135	0.0658543	-4045.92		Gm4631	0.707321	0.542197	0	0
ENSMUSG00000078887	2.64719e-08	5.3788e-08	0.343187	0.0909282	FALSE	2.95752e-07	0.343187	0.0616876	-4396.08		Gm6710	0.672528	0.528892	0	0
ENSMUSG00000078878	0.00222201	0.00310525	0.196483	0.0814565	FALSE	5.31903e-08	0.196483	0.0642348	-4077.36		Gm14305	0.599183	0.539789	0	0
ENSMUSG00000078877	1.28837e-09	2.85227e-09	0.436068	0.0678454	FALSE	3.02449e-08	0.436068	0.0718536	-3567.68		Gm14295	1	0.526715	0	0
ENSMUSG00000074527	3.84401e-11	9.37161e-11	0.379166	0.108679	FALSE	4.35814e-08	0.379166	0.0573628	-5066.1		Gm14296	1	0.544072	0	0
ENSMUSG00000078867	0.0012462	0.00178708	0.25157	0.0583035	FALSE	1.77722e-07	0.25157	0.0779315	-3239.01		Gm14418	1	0.537887	0	0
ENSMUSG00000078861	0.995216	0.995993	0.000322979	0.119273	FALSE	4.47537e-08	0.000322979	0.0538706	-5413.69		Zfp931	0.915234	0.544469	0	0
ENSMUSG00000027525	0	0	-0.483432	0.238406	FALSE	4.23981e-07	-0.483432	0.0420915	-8331.27		Phactr3	1	0.578513	24	2
ENSMUSG00000070476	1.44702e-10	3.39916e-10	-0.301659	0.167614	FALSE	3.92072e-07	-0.301659	0.0470544	-6812.56		Fam217b	0.960788	0.539736	9	0
ENSMUSG00000000305	2.52186e-08	5.13329e-08	-0.222708	0.240862	FALSE	2.45694e-07	-0.222708	0.0399709	-8651.18		Cdh4	0.948572	0.558767	53	2
ENSMUSG00000039117	0.020686	0.0264281	-0.125756	0.116186	FALSE	8.99242e-08	-0.125756	0.0543536	-5340.99		Taf4	0.810068	0.541328	111	1
ENSMUSG00000039108	0.970292	0.973169	-0.00114689	0.381814	FALSE	2.74691e-07	-0.00114689	0.0307952	-11582.8		Lsm14b	1	0.600578	36	0
ENSMUSG00000027566	0	0	0.182881	3.44819	FALSE	3.63477e-07	0.182881	0.0128335	-30510.1		Psma7	0.860965	1.37849	209	0
ENSMUSG00000039086	0.0196308	0.0251144	0.128098	0.117098	FALSE	4.4066e-07	0.128098	0.0548994	-5351.2		Ss18l1	0.968587	0.537508	39	0
ENSMUSG00000039069	0.228018	0.25599	0.0481272	0.220024	FALSE	1.6494e-07	0.0481272	0.0399237	-8211.61		Mtg2	0.887733	0.576862	20	0
ENSMUSG00000039050	0	0	0.249513	0.806848	FALSE	2.60125e-06	0.249513	0.0227208	-17420.5		Osbpl2	1	0.665184	44	1
ENSMUSG00000039041	1.73195e-14	5.04488e-14	0.18519	0.674384	FALSE	1.89144e-06	0.18519	0.0241487	-15543.7		Adrm1	0.921543	0.752767	123	1
ENSMUSG00000038990	4.21885e-15	1.26701e-14	0.356561	0.174419	FALSE	9.05179e-08	0.356561	0.045425	-7023.68		Cables2	0.568803	0.538207	15	0
ENSMUSG00000027569	0.929454	0.937198	0.00514764	0.0977338	FALSE	9.73352e-08	0.00514764	0.0581446	-4676.67		Mrgbp	0.708243	0.567619	51	0
ENSMUSG00000049401	1.11022e-15	3.4142e-15	0.23199	0.460184	FALSE	1.57472e-07	0.23199	0.028936	-12863.3		Ogfr	0.974096	0.686946	43	1
ENSMUSG00000038914	0.359738	0.39207	-0.0267528	0.459903	FALSE	8.60225e-07	-0.0267528	0.0292104	-12841.7		Dido1	0.998711	0.622952	75	0
ENSMUSG00000027573	0.000947702	0.00137265	0.102898	0.378236	FALSE	2.44102e-07	0.102898	0.0311284	-11423.9		Gid8	0.96938	0.625683	50	0
ENSMUSG00000023393	0	0	0.596851	0.208167	FALSE	3.69307e-07	0.596851	0.0438852	-7833.46		Slc17a9	1	0.579712	22	1
ENSMUSG00000038848	7.42673e-12	1.88918e-11	0.157292	0.75991	FALSE	1.79755e-07	0.157292	0.0229651	-16775.3		Ythdf1	0.954891	0.641333	66	0
ENSMUSG00000027575	1.36136e-12	3.60696e-12	0.140588	1.12026	FALSE	2.69092e-06	0.140588	0.0198349	-20374.4		Arfgap1	1	0.717309	66	0
ENSMUSG00000016356	4.63949e-07	8.67757e-07	0.331126	0.0832106	FALSE	1.85857e-07	0.331126	0.0656911	-4177.04		Col20a1	0.193322	0.533872	10	0
ENSMUSG00000016346	0	0	0.444087	0.1834	FALSE	6.64627e-08	0.444087	0.0501403	-7363.81		Kcnq2	1	0.541184	154	0
ENSMUSG00000016349	0	0	1.28213	0.146425	FALSE	2.80228e-08	1.28213	0.0768072	-5443.69	up_1	Eef1a2	0.15955	0.634367	157	2
ENSMUSG00000016344	0.0482518	0.0591205	0.0525826	0.542973	FALSE	1.64958e-06	0.0525826	0.0266222	-13946.2		Ppdpf	0.627277	0.737057	8	0
ENSMUSG00000027580	0	0	0.38016	0.274398	FALSE	4.25e-07	0.38016	0.0384425	-9480.33		Helz2	0.446673	0.58289	32	0
ENSMUSG00000038705	0	0	0.333234	0.288711	FALSE	1.39445e-07	0.333234	0.0361586	-9808.98		Gmeb2	1	0.543525	20	0
ENSMUSG00000027581	0.0039676	0.0054257	0.0743682	0.609275	FALSE	3.62662e-07	0.0743682	0.0258158	-14586.1		Stmn3	0.997575	0.832375	29	1
ENSMUSG00000038685	9.45692e-05	0.000148665	0.274193	0.068547	FALSE	3.59698e-07	0.274193	0.0702317	-3617.54		Rtel1	0.396667	0.524783	93	1
ENSMUSG00000038671	9.11908e-05	0.000143486	0.101998	0.561426	FALSE	1.667e-07	0.101998	0.0260671	-14232.5		Arfrp1	0.845317	0.650564	25	1
ENSMUSG00000027582	3.25251e-12	8.44319e-12	0.240697	0.313548	FALSE	1.17786e-06	0.240697	0.0345513	-10215.6		Zgpat	1	0.563854	50	1
ENSMUSG00000000827	0	0	0.217912	1.08658	FALSE	8.15238e-07	0.217912	0.0202957	-19810.2		Tpd52l2	1	0.769761	57	0
ENSMUSG00000000826	0	0	0.202179	1.73206	FALSE	1.07314e-06	0.202179	0.0169427	-24544.6		Dnajc5	0.733897	0.839149	64	1
ENSMUSG00000089917	0.000662033	0.000971228	0.110521	0.34919	FALSE	1.32804e-06	0.110521	0.03246	-10825.5		Uckl1	0.9053	0.597258	23	0
ENSMUSG00000000823	0.000633075	0.000929809	0.117264	0.320003	FALSE	1.09354e-06	0.117264	0.0343174	-10441.9		Zfp512b	1	0.573363	44	0
ENSMUSG00000002455	0	0	0.403487	1.01943	FALSE	1.80075e-06	0.403487	0.0208913	-19296.6		Prpf6	1	0.66333	128	1
ENSMUSG00000038605	2.86861e-08	5.81029e-08	0.173194	0.383077	FALSE	1.9377e-07	0.173194	0.0312102	-11600.6		Samd10	1	0.597882	7	0
ENSMUSG00000010505	3.53264e-05	5.73076e-05	-0.140521	0.328492	FALSE	7.31595e-07	-0.140521	0.0339744	-10573.8		Myt1	1	0.59692	32	0
ENSMUSG00000027589	0.243526	0.272328	0.0279659	0.700344	FALSE	2.1702e-06	0.0279659	0.02398	-16159		Pcmtd2	1	0.618687	21	0
ENSMUSG00000038628	0	0	0.195778	0.861783	FALSE	7.50474e-07	0.195778	0.0223612	-17746.3		Polr3k	0.980407	0.735902	25	0
ENSMUSG00000073295	0	0	1.08685	0.16607	FALSE	2.17941e-08	1.08685	0.0548861	-6639.37	up_4	Nudt11	0.21072	0.558327	22	0
ENSMUSG00000073293	0	0	1.12476	0.150775	FALSE	3.40047e-07	1.12476	0.0581072	-6142.24	up_4	Nudt10	0.446775	0.532296	22	0
ENSMUSG00000004317	0	0	0.362298	0.575037	FALSE	7.10364e-08	0.362298	0.0294902	-14828		Clcn5	0.80753	0.636214	101	0
ENSMUSG00000046269	0.133421	0.155048	-0.0940366	0.0922613	FALSE	1.71101e-07	-0.0940366	0.0626598	-4506.22		Usp27x	0.995514	0.541002	17	0
ENSMUSG00000039556	0.00694109	0.00927921	-0.174831	0.0791412	FALSE	4.7128e-08	-0.174831	0.0647603	-4025.64		Ppp1r3f	1	0.520441	16	0
ENSMUSG00000031143	2.49168e-07	4.76106e-07	0.215519	0.205711	FALSE	1.67936e-07	0.215519	0.0417809	-7898.43		Ccdc22	0.274584	0.540928	40	1
ENSMUSG00000031144	0	0	0.256034	3.41746	FALSE	5.18377e-07	0.256034	0.0131955	-30983.5		Syp	1	1.05425	95	5
ENSMUSG00000031146	0.000765923	0.00111734	0.166568	0.1439	FALSE	5.35427e-08	0.166568	0.0495028	-6147.56		Plp2	0.321352	0.61832	40	0
ENSMUSG00000031148	4.28814e-10	9.75217e-10	0.242333	0.24879	FALSE	1.08454e-07	0.242333	0.0388158	-8990.74		Gpkow	0.889156	0.543065	43	1
ENSMUSG00000039382	0	0	0.392644	0.220796	FALSE	1.0049e-07	0.392644	0.040513	-8127.48		Wdr45	0.584687	0.566287	52	0
ENSMUSG00000031150	0.369114	0.401648	0.0677159	0.058093	FALSE	7.01927e-08	0.0677159	0.0753962	-3227.32		Ccdc120	0.0841677	0.530802	28	0
ENSMUSG00000000134	5.61043e-05	8.97932e-05	0.0926897	0.849996	FALSE	6.98915e-07	0.0926897	0.0230078	-18056.9		Tfe3	0.760775	0.652527	165	1
ENSMUSG00000031153	2.44249e-15	7.41127e-15	0.158675	1.08335	FALSE	1.96271e-06	0.158675	0.0200302	-19907.2		Gripap1	1	0.691611	39	0
ENSMUSG00000009731	1.65514e-08	3.40966e-08	0.399506	0.0710026	FALSE	9.8158e-08	0.399506	0.070776	-3792.85		Kcnd1	1	0.524196	18	1
ENSMUSG00000031154	0	0	0.349212	0.930962	FALSE	2.5317e-06	0.349212	0.0217135	-18726.7		Otud5	1	0.655131	39	0
ENSMUSG00000031155	0.000205392	0.000314307	0.122932	0.422578	FALSE	3.75573e-08	0.122932	0.0331148	-12264		Pim2	0.848908	0.675975	80	0
ENSMUSG00000031156	5.05577e-10	1.14649e-09	0.171207	0.512594	FALSE	1.13668e-06	0.171207	0.0275369	-13473.2		Slc35a2	1	0.631178	39	0
ENSMUSG00000031157	0	0	0.309777	0.660773	FALSE	1.82662e-06	0.309777	0.02487	-15577.6		Pqbp1	0.843253	0.662468	92	0
ENSMUSG00000031158	0	0	0.24441	0.904231	FALSE	1.11399e-06	0.24441	0.0212929	-17738.8		Timm17b	0.883378	0.7738	32	0
ENSMUSG00000039278	0	0	0.210424	44.1755	FALSE	1.6223e-06	0.210424	0.00825391	-61842.7		Pcsk1n	0.849605	3.38138	26	3
ENSMUSG00000031161	0.0509924	0.0623815	-0.0471691	0.749246	FALSE	7.13277e-07	-0.0471691	0.0241702	-16896.1		Hdac6	0.868367	0.696352	417	3
ENSMUSG00000039231	0.0303195	0.0380813	0.171748	0.0526205	FALSE	2.76469e-08	0.171748	0.0792965	-2980.98		Suv39h1	0.114341	0.53895	151	1
ENSMUSG00000031166	0.00132662	0.00189815	0.0822183	0.613274	FALSE	1.50597e-06	0.0822183	0.0256119	-15119.3		Wdr13	1	0.611874	19	0
ENSMUSG00000031168	0	0	0.322353	0.726163	FALSE	1.08868e-06	0.322353	0.0238573	-16173.1		Ebp	0.909887	0.714268	60	0
ENSMUSG00000031169	9.20397e-09	1.93214e-08	0.22214	0.0954887	FALSE	0.463053	0.22214	0.0386681	-873.897		Porcn	0.230523	0.51937	47	0
ENSMUSG00000031171	9.13736e-12	2.31286e-11	0.310892	0.175121	FALSE	1.37456e-07	0.310892	0.0455888	-7156.07		Ftsj1	0.653019	0.547685	45	0
ENSMUSG00000052364	0	0	0.481042	0.599172	FALSE	5.40761e-07	0.481042	0.029964	-14891.8		B630019K06Rik	0.730049	0.677442	0	0
ENSMUSG00000047344	0	0	-1.08986	0.0570406	FALSE	2.1919e-07	-1.08986	0.082459	-3050.08	down_3	Lancl3	0.660937	0.539154	3	0
ENSMUSG00000015342	0.999211	0.999308	-3.349e-05	0.333684	FALSE	1.08073e-06	-3.349e-05	0.0338695	-10784.5		Xk	1	0.570004	37	0
ENSMUSG00000031176	0	0	0.275209	1.41963	FALSE	6.80336e-07	0.275209	0.0183591	-22434.9		Dynlt3	1	0.82164	30	0
ENSMUSG00000054453	5.97589e-05	9.5419e-05	0.154975	0.262401	FALSE	7.32393e-07	0.154975	0.038611	-9307.54		Sytl5	0.946843	0.534196	12	0
ENSMUSG00000031174	0.27245	0.302594	0.0386867	0.316916	FALSE	4.87749e-07	0.0386867	0.0352518	-10367.2		Rpgr	1	0.567748	151	0
ENSMUSG00000058254	0	0	0.195235	2.51533	FALSE	1.02799e-07	0.195235	0.0150308	-27957.3		Tspan7	0.989428	1.09866	48	1
ENSMUSG00000008035	0	0	0.220927	1.00561	FALSE	4.62262e-07	0.220927	0.0240465	-19642.3		Mid1ip1	0.917952	0.810476	25	0
ENSMUSG00000040363	0	0	0.215147	0.964709	FALSE	5.31617e-07	0.215147	0.0216818	-18895.9		Bcor	1	0.682109	123	0
ENSMUSG00000031007	1.06819e-05	1.80984e-05	-0.0553397	3.79752	FALSE	2.10389e-07	-0.0553397	0.0125689	-31849.3		Atp6ap2	1	1.37978	130	10
ENSMUSG00000044148	0	0	0.370075	0.445099	FALSE	1.47802e-06	0.370075	0.0298319	-12601.4		1810030O07Rik	0.983267	0.591483	9	0
ENSMUSG00000064127	1.3198e-05	2.22038e-05	0.161588	0.269487	FALSE	9.79013e-07	0.161588	0.0370888	-9358.47		Med14	0.495557	0.558278	94	0
ENSMUSG00000031010	0	0	0.199474	5.11948	FALSE	2.18319e-07	0.199474	0.0118354	-35573.2		Usp9x	1	1.14727	218	2
ENSMUSG00000000787	0	0	0.403368	5.78664	FALSE	1.87404e-06	0.403368	0.0122435	-37797.9		Ddx3x	1	1.10212	344	3
ENSMUSG00000031012	0	0	0.261295	0.476742	FALSE	1.49389e-06	0.261295	0.028589	-13074.3		Cask	0.887599	0.584	139	2
ENSMUSG00000025037	0.000619412	0.000910654	0.150207	0.19203	FALSE	5.48812e-07	0.150207	0.043882	-7548.58		Maoa	0.387063	0.531446	603	7
ENSMUSG00000040147	0	0	0.197101	2.02491	FALSE	1.12561e-07	0.197101	0.0166686	-26065.3		Maob	1	0.83853	188	5
ENSMUSG00000025038	0.00951098	0.0125496	0.131248	0.137725	FALSE	4.68093e-08	0.131248	0.0506141	-6003.51		Efhc2	1	0.514947	30	0
ENSMUSG00000025040	0	0	0.344352	0.685189	FALSE	1.19396e-06	0.344352	0.0250028	-16047.4		Fundc1	0.738882	0.665514	28	0
ENSMUSG00000037369	0	0	0.75095	0.745106	FALSE	7.30258e-07	0.75095	0.0253566	-16611.8		Kdm6a	1	0.608	150	4
ENSMUSG00000037341	0	0	0.558634	0.209991	FALSE	4.56225e-07	0.558634	0.0434908	-7940.34		Slc9a7	1	0.558719	18	1
ENSMUSG00000060090	0	0	0.474241	0.555462	FALSE	3.68565e-07	0.474241	0.0285885	-14446.9		Rp2	0.826794	0.586089	80	0
ENSMUSG00000037315	0.000238672	0.000363284	-0.127603	0.342805	FALSE	2.68583e-07	-0.127603	0.0347303	-10944.5		Jade3	0.938646	0.613496	32	1
ENSMUSG00000031059	0	0	0.235922	5.93791	FALSE	2.97343e-07	0.235922	0.011564	-36614.1		Ndufb11	1	1.76953	41	0
ENSMUSG00000031060	0	0	0.270305	0.585771	FALSE	1.19866e-06	0.270305	0.0265133	-14742.8		Rbm10	0.823938	0.626586	141	1
ENSMUSG00000001924	0	0	0.421947	2.01445	FALSE	6.82582e-07	0.421947	0.0162814	-25808.2		Uba1	1	0.808179	213	4
ENSMUSG00000031065	0	0	0.367929	1.1058	FALSE	2.39555e-06	0.367929	0.0200074	-20028.2		Cdk16	1	0.70714	75	1
ENSMUSG00000031066	1.69838e-10	3.97077e-10	-0.423062	0.0813864	FALSE	2.59755e-07	-0.423062	0.0662443	-4073.11		Usp11	0.569086	0.559734	132	2
ENSMUSG00000001127	0	0	0.265193	2.44166	FALSE	1.39285e-06	0.265193	0.0146126	-27570.1		Araf	1	0.945488	109	0
ENSMUSG00000037217	0	0	0.336889	0.871325	FALSE	1.84827e-06	0.336889	0.0227228	-18305.8		Syn1	1	0.646066	75	1
ENSMUSG00000009406	0.00674726	0.00903894	0.183319	0.0753526	FALSE	7.26875e-08	0.183319	0.0676688	-3950.5		Elk1	0.534149	0.521711	219	1
ENSMUSG00000001134	1.55431e-15	4.7514e-15	0.238455	0.420403	FALSE	1.1618e-06	0.238455	0.0299251	-11997.1		Uxt	1	0.66795	72	1
ENSMUSG00000054737	0.0257227	0.0325468	0.138927	0.0913492	FALSE	9.48541e-08	0.138927	0.0622888	-4578.85		Zfp182	0.960897	0.522393	13	0
ENSMUSG00000036769	0.000107428	0.000168056	0.170964	0.19203	FALSE	7.04447e-07	0.170964	0.0441405	-7596.2		Wdr44	0.683183	0.545478	36	0
ENSMUSG00000031093	3.22483e-05	5.24387e-05	0.15528	0.281625	FALSE	4.56118e-07	0.15528	0.0373542	-9668.38		Dock11	0.456918	0.560476	16	0
ENSMUSG00000017057	0	0	0.56955	0.478636	FALSE	1.31712e-07	0.56955	0.030708	-12993.2		Il13ra1	0.588726	0.59334	66	2
ENSMUSG00000036699	0	0	0.9701	0.728689	FALSE	4.18537e-08	0.9701	0.0322831	-16173.7		Zcchc12	1	0.729856	29	0
ENSMUSG00000016239	0	0	1.66076	0.140391	FALSE	1.9815e-07	1.66076	0.0691984	-5773.09	up_4	Lonrf3	1	0.548799	20	0
ENSMUSG00000006373	0	0	0.209625	1.82502	FALSE	6.42918e-07	0.209625	0.0166927	-24860.7		Pgrmc1	0.759551	1.01461	156	1
ENSMUSG00000059708	0	0	1.08679	0.187189	FALSE	1.21705e-07	1.08679	0.0505905	-7177.05	up_4	Akap17b	0.526544	0.543232	0	0
ENSMUSG00000016319	0	0	0.198367	3.53385	FALSE	1.88801e-07	0.198367	0.0130727	-31181.3		Slc25a5	0.556831	1.32352	210	3
ENSMUSG00000006423	8.88178e-16	2.7437e-15	0.188701	0.778573	FALSE	1.41183e-06	0.188701	0.0234468	-17221		C330007P06Rik	1	0.617336	0	0
ENSMUSG00000016308	2.79414e-10	6.44593e-10	0.16737	0.558058	FALSE	8.77476e-07	0.16737	0.0265254	-14033.7		Ube2a	0.479282	0.680659	86	0
ENSMUSG00000044149	0.00022501	0.000343254	0.259815	0.06988	FALSE	3.326e-08	0.259815	0.070427	-3683.96		Nkrf	0.438972	0.527842	103	0
ENSMUSG00000036572	0.865696	0.878107	-0.00291302	1.75205	FALSE	3.07824e-07	-0.00291302	0.0172237	-24732.3		Upf3b	1	0.918326	94	0
ENSMUSG00000016409	0.0563214	0.0685086	0.0622944	0.359012	FALSE	1.18848e-06	0.0622944	0.0326398	-11172.4		Nkap	0.533281	0.586425	53	0
ENSMUSG00000016427	0	0	0.219466	4.57918	FALSE	6.68316e-07	0.219466	0.0119972	-33314.9		Ndufa1	1	1.77843	29	0
ENSMUSG00000036537	0.530127	0.56265	0.0442287	0.0647583	FALSE	1.07302e-07	0.0442287	0.0704489	-3467.63		Rnf113a1	1	0.531569	10	0
ENSMUSG00000048047	1.45939e-10	3.42685e-10	0.195268	0.454992	FALSE	5.21603e-07	0.195268	0.0304651	-12982		Zbtb33	1	0.574181	100	0
ENSMUSG00000036502	0	0	0.672457	0.376833	FALSE	5.07304e-08	0.672457	0.0363608	-11466.5		Tmem255a	1	0.57837	9	0
ENSMUSG00000016534	0	0	0.263242	3.07325	FALSE	4.8351e-07	0.263242	0.0140391	-30505.7		Lamp2	0.795225	1.04272	206	3
ENSMUSG00000031095	0.892215	0.902864	0.00420552	0.39318	FALSE	8.89373e-07	0.00420552	0.0310366	-11700		Cul4b	1	0.567549	203	1
ENSMUSG00000000355	0	0	0.20632	0.648846	FALSE	1.75898e-06	0.20632	0.024701	-15293.4		Mcts1	0.788592	0.711075	49	1
ENSMUSG00000048970	0	0	0.278387	0.448046	FALSE	1.01473e-06	0.278387	0.0297821	-12618.7		C1galt1c1	1	0.664466	48	0
ENSMUSG00000001986	0	0	-1.18204	0.0800533	FALSE	1.61865e-08	-1.18204	0.0797866	-3659.84	down_4	Gria3	0.404134	0.600236	74	0
ENSMUSG00000037475	0.097738	0.115504	0.0326494	1.20578	FALSE	1.01731e-06	0.0326494	0.0197168	-21286.6		Thoc2	0.80028	0.736152	68	0
ENSMUSG00000025860	0.00173994	0.00245563	-0.0853009	0.548165	FALSE	1.04683e-06	-0.0853009	0.0272408	-14350.5		Xiap	0.270064	0.625419	596	3
ENSMUSG00000025862	1.17411e-07	2.29389e-07	0.111343	1.01901	FALSE	6.60161e-07	0.111343	0.0210182	-19483.1		Stag2	0.806936	0.709803	126	0
ENSMUSG00000045284	0.844107	0.8585	-0.00616149	0.416825	FALSE	3.648e-07	-0.00616149	0.0313334	-12199		Dcaf12l1	1	0.648586	6	0
ENSMUSG00000031099	4.21115e-09	9.03246e-09	0.427476	0.0853154	FALSE	3.53965e-09	0.427476	0.0727535	-3996.62		Smarca1	0.311292	0.575015	73	0
ENSMUSG00000001173	0	0	0.520159	0.312075	FALSE	3.95761e-07	0.520159	0.0388038	-9985.93		Ocrl	0.5339	0.685651	119	0
ENSMUSG00000063785	0.0237125	0.0301185	0.0826504	0.282116	FALSE	8.40045e-07	0.0826504	0.0365426	-9625.41		Utp14a	0.328849	0.562879	87	0
ENSMUSG00000036959	0.0050642	0.00686673	0.148993	0.129587	FALSE	5.20917e-07	0.148993	0.0531563	-5786.98		Bcorl1	0.937085	0.552071	37	0
ENSMUSG00000036932	1.70976e-09	3.75678e-09	0.255623	0.19645	FALSE	9.72401e-08	0.255623	0.0424396	-7576.41		Aifm1	0.554839	0.555676	336	5
ENSMUSG00000036916	0.00168635	0.00238493	0.16569	0.128113	FALSE	8.92807e-08	0.16569	0.0527584	-5741.38		Zfp280c	1	0.534625	26	0
ENSMUSG00000031105	1.33227e-15	4.08602e-15	0.264045	0.333684	FALSE	1.74012e-07	0.264045	0.0330145	-10527.7		Slc25a14	0.832741	0.614746	24	2
ENSMUSG00000051209	0	0	0.662664	0.118922	FALSE	0.323879	0.662664	0.0521341	-365.988		Gpr119	0.373063	0.615555	31	14
ENSMUSG00000031107	0	0	1.20619	0.630604	FALSE	2.51882e-07	1.20619	0.0318244	-14725.2	up_4	Rbmx2	0.779566	0.610487	29	0
ENSMUSG00000031109	2.27041e-12	5.94793e-12	0.335979	0.162282	FALSE	6.97725e-07	0.335979	0.0478822	-6766.19		Enox2	0.576826	0.546918	43	0
ENSMUSG00000031111	0.962806	0.967237	0.00211483	0.176244	FALSE	5.77581e-07	0.00211483	0.045351	-7100.99		Igsf1	1	0.581829	29	1
ENSMUSG00000056281	0	0	-0.601379	0.167965	FALSE	2.57895e-08	-0.601379	0.0501434	-6708.56		Olfr1322	1	0.557182	0	0
ENSMUSG00000031112	0.0303299	0.0380897	-0.0596615	0.558619	FALSE	2.05012e-07	-0.0596615	0.0275477	-14272.5		Stk26	1	0.624624	75	0
ENSMUSG00000050029	3.27394e-08	6.60777e-08	0.25773	0.167263	FALSE	8.01066e-08	0.25773	0.0466384	-6917.29		Rap2c	0.340625	0.528155	32	1
ENSMUSG00000031119	0.000234504	0.000357311	-0.0953362	0.596015	FALSE	9.01721e-07	-0.0953362	0.0259163	-14706.4		Gpc4	1	0.751251	57	1
ENSMUSG00000025626	0.281792	0.312294	-0.049769	0.164737	FALSE	5.94772e-08	-0.049769	0.0462408	-6777.85		Phf6	0.233919	0.53717	97	0
ENSMUSG00000025630	0.167103	0.191414	0.0255669	1.28759	FALSE	8.2315e-07	0.0255669	0.0185056	-21153.9		Hprt	0.581008	0.88877	203	1
[truncated: 8,760 more rows]
