# Supplementary material for: Delineating mouse β-cell identity during lifetime and in diabetes with a single cell atlas
Source: Nat Metab. 2023 Sep 11;5(9):1615–37. doi: 10.1038/s42255-023-00876-x (PMC10513934; doi:10.1038/s42255-023-00876-x)
Supplement: Supplementary file 3 — Collection of Supplementary Tables 1–13, corresponding to legends in the supplementary information file. [file 42255_2023_876_MOESM3_ESM.zip › supplementary_tables/S10.xlsx]

## Sheet: DEgroup_interpretation
group	enrichment	example_genes	cell_cluster_expression
T1-down1	neuropeptide hormone	immature (Pyy, Npy)	high in immature
T1-down2
T1-down3		adaptive stress response (Txnip, Herpud1)	high in healthy adult and T2D
T1-down4	TF regulation	cross-species conserved β-cell genes (Atf3, Btg2, Ddit3, Egr4, Fosb, Jun), targets of β-cell expression program regulator CREB (Per1, C2cd4b, Nr4a2, Fos, Dusp1), and genes involved in management of metabolic stress involved in insulin production and secretion in non-diabetic β-cells (Egr1, Hspa1b, Ddit3, and Dnajb1)	high in healthy mature
T1-down5	MAPK signalling
T1-up1		diabetes (Gc, Fabp5, Spp1, and Vgf)	high in T1D and T2D
T1-up2	innate immune response	innate immune response (Stat1, Stat2, Gbp7, and immunoproteasome group members)	high in T1D and immature
T1-up3	antigen processing	antigen processing (B2m, Tap2, and histocompatibility II group members)	high in T1D
T1-up4	senescence		high in aged female
T2-down1
T2-down2	TF regulation	see T1-down4 (listed shared genes)	high in healthy mature
T2-down3	steroid metabolism and insulin secretion		low in T2D cells
T2-down4	multicellular organism homeostasis, morphogenesis
T2-down5	innate immune response
T2-down6		key β-cell functions (Pdx1, Fkbp1b, Gck, Insr1), incretin-induced insulin secretion (Ppp1r1a, Glul), and lipid metabolism (Scd2)	high in healthy, less strongly downregulated in mSTZ immature state
T2-down7			high in healthy, less strongly downregulated in mSTZ immature state
T2-up1	G-protein receptor signaling		high in the immature mSTZ state and healthy immature
T2-up2	transmembrane ion transport and cell-cell adhesion		high in T2D, less in the immature mSTZ state
T2-up3			high in aged female, similar across T2D states

## Sheet: T1D_DE
gene	pval	qval	log2fc	mean	zero_mean	grad	coef_mle	coef_sd	ll	gene_symbol	hc	rel_beta_expr	N_PMID	N_PMID_pancreas_notCancerNonendo	mean_expr_in_expr_cells
ENSMUSG00000033845	0.0321452	0.080889	0.174473	0.613649	FALSE	2.53605e-09	0.174473	0.0814304	-3709.99	Mrpl15		0.577643	55	0	0.665728
ENSMUSG00000025903	0.0968589	0.19307	0.169455	0.368679	FALSE	0.377994	0.169455	0.102064	-574.294	Lypla1		0.755665	42	0	0.617923
ENSMUSG00000033813	4.07141e-12	5.83945e-11	0.449678	1.19576	FALSE	1.52892e-08	0.449678	0.0648448	-5042.06	Tcea1		0.898695	66	0	0.794732
ENSMUSG00000033793	0.316999	0.466642	-0.0816967	0.536161	FALSE	9.55636e-10	-0.0816967	0.0816442	-3451.12	Atp6v1h		1	65	1	0.706451
ENSMUSG00000025907	0.00632568	0.0212563	0.249674	0.507885	FALSE	1.83505e-09	0.249674	0.0914422	-3367.41	Rb1cc1		1	124	1	0.808519
ENSMUSG00000033740	0.0364095	0.0890808	0.15768	0.791735	FALSE	1.02784e-07	0.15768	0.075361	-4275.04	St18		1	22	0	0.825377
ENSMUSG00000051285	4.25924e-06	2.98693e-05	0.307108	0.989125	FALSE	1.5893e-07	0.307108	0.0667871	-4658.43	Pcmtd1		1	25	0	0.893255
ENSMUSG00000025909	0.304842	0.453552	-0.222733	0.0780315	FALSE	1.65675e-08	-0.222733	0.217067	-1014.09	Sntg1		1	34	1	0.575275
ENSMUSG00000061024	0.32593	0.475114	0.166643	0.133496	FALSE	0.0217665	0.166643	0.169638	-45.7504	Rrs1		0.449462	70	0	0.589232
ENSMUSG00000045210	0.0178458	0.0502656	0.318854	0.233551	FALSE	4.92519e-09	0.318854	0.134606	-2111.15	Vcpip1		1	60	0	0.60844
ENSMUSG00000025915	0.213512	0.350314	0.206044	0.14845	FALSE	2.15918e-09	0.206044	0.165635	-1575.43	Sgk3		0.65371	68	2	0.572273
ENSMUSG00000098234	0.63947	0.757494	-0.0703078	0.161773	FALSE	4.04938e-09	-0.0703078	0.150089	-1669.61	Snhg6		0.591935	0	0	0.6265
ENSMUSG00000099032	1.55431e-15	2.85315e-14	1.99557	0.143828	FALSE	7.65282e-09	1.99557	0.250483	-1472.62	Tcf24	up_1	1	7	0	0.605948
ENSMUSG00000025917	0.00684951	0.0227293	0.206894	0.711528	FALSE	2.89222e-08	0.206894	0.076512	-3977.19	Cops5		0.884349	282	0	0.764542
ENSMUSG00000056763	0.000554142	0.00254763	0.239703	0.995106	FALSE	1.35215e-08	0.239703	0.0694163	-4757.28	Cspp1		1	37	0	0.821014
ENSMUSG00000067851	1.42648e-05	9.1137e-05	0.319616	0.81131	FALSE	2.55442e-08	0.319616	0.0736486	-4253.8	Arfgef1		1	59	0	0.895872
ENSMUSG00000005886	0.444639	0.590233	0.0985666	0.243611	FALSE	2.0014e-08	0.0985666	0.128949	-2189.23	Ncoa2		1	250	5	0.636105
ENSMUSG00000025935	0	0	0.354637	5.62887	FALSE	2.75233e-08	0.354637	0.0344507	-8848.27	Tram1		1	44	3	1.63745
ENSMUSG00000025937	0.421713	0.569324	0.105907	0.222947	FALSE	4.39026e-10	0.105907	0.131814	-2067.31	Lactb2		0.946841	15	0	0.621007
ENSMUSG00000025932	0.0340354	0.0845643	-0.445229	0.0785753	FALSE	3.00301e-09	-0.445229	0.210048	-1009.73	Eya1		1	91	0	0.554297
ENSMUSG00000092083	0.00197525	0.00772434	0.572248	0.144916	FALSE	3.79179e-10	0.572248	0.184958	-1537.52	Kcnb2		1	0	0	0.584653
ENSMUSG00000025925	0.0235225	0.0627372	0.348502	0.173464	FALSE	7.16801e-07	0.348502	0.153875	-1749.42	Terf1		0.351509	206	2	0.564221
ENSMUSG00000043716	0.892939	0.933905	0.00334082	9.92904	FALSE	9.80928e-09	0.00334082	0.0248229	-10100	Rpl7		0.722826	176	2	2.30938
ENSMUSG00000025921	0.971845	0.983642	0.00923608	0.0546493	FALSE	4.71389e-09	0.00923608	0.261688	-774.842	Rdh10		0.0414784	28	0	0.541806
ENSMUSG00000025920	4.57267e-05	0.00026796	-0.425194	0.315661	FALSE	1.18134e-08	-0.425194	0.104305	-2550.09	Stau2		1	54	1	0.669303
ENSMUSG00000025939	1.11603e-06	8.55855e-06	0.314292	1.05791	FALSE	1.77239e-08	0.314292	0.0645365	-4842.74	Ube2w		1	51	1	0.762869
ENSMUSG00000079658	0.620073	0.742744	-0.0216726	2.38282	FALSE	2.10629e-08	-0.0216726	0.043717	-6748.01	Eloc		0.842008	267	2	1.01768
ENSMUSG00000025940	0.109579	0.211693	0.162549	0.385536	FALSE	1.72141e-07	0.162549	0.101588	-2909.77	Tmem70		0.844411	41	1	0.622565
ENSMUSG00000025779	0.0145463	0.0425323	0.294694	0.283306	FALSE	4.961e-10	0.294694	0.120604	-2404.73	Ly96		0.429812	142	1	0.607582
ENSMUSG00000025777	0.000888237	0.00384317	0.272934	0.642197	FALSE	1.88935e-09	0.272934	0.0821169	-3756.75	Gdap1		1	94	1	0.763889
ENSMUSG00000025933	0.828473	0.894558	-0.051451	0.0671561	FALSE	7.3295e-09	-0.051451	0.237473	-907.813	Tmem14a		0.662434	18	0	0.531374
ENSMUSG00000026158	0.921204	0.951473	0.0249082	0.0652529	FALSE	2.21537e-10	0.0249082	0.251809	-875.149	Ogfrl1		0.0948573	6	0	0.574092
ENSMUSG00000026155	0.000207207	0.00105578	0.259562	0.810495	FALSE	0.00782483	0.259562	0.0699617	-120.45	Smap1		0.899686	27	0	0.775657
ENSMUSG00000026154	0.407439	0.555966	0.0532757	1.00326	FALSE	4.60803e-08	0.0532757	0.0643108	-4792.84	Sdhaf4		0.599377	13	1	0.767606
ENSMUSG00000026153	0.000446043	0.00209982	0.277735	0.662316	FALSE	1.6791e-09	0.277735	0.0790993	-3834.18	Fam135a		1	19	1	0.770999
ENSMUSG00000073725	0.447239	0.592725	-0.0731904	0.406199	FALSE	7.75801e-09	-0.0731904	0.0962999	-2962.65	Lmbrd1		1	25	0	0.729989
ENSMUSG00000033569	0.356379	0.507074	0.173126	0.113105	FALSE	4.06847e-10	0.173126	0.187714	-1315.55	Adgrb3		0.826239	28	2	0.57862
ENSMUSG00000048874	0.000118387	0.000642866	0.371188	0.486678	FALSE	2.20391e-09	0.371188	0.0964265	-3241.2	Phf3		0.929413	49	0	0.792897
ENSMUSG00000004768	0.539676	0.676093	0.138831	0.0742251	FALSE	0.064542	0.138831	0.226366	0	Rab23		0.960744	50	0	0.543517
ENSMUSG00000042215	0.018037	0.0507335	-0.24241	0.388526	FALSE	2.90285e-09	-0.24241	0.102505	-2887.25	Bag2		1	169	0	0.675964
ENSMUSG00000042197	0.000957431	0.00409098	0.425293	0.273518	FALSE	6.11536e-09	0.425293	0.12877	-2340.09	Zfp451		0.982085	51	0	0.636574
ENSMUSG00000026131	0.919656	0.950707	0.00521538	1.78249	FALSE	6.79494e-09	0.00521538	0.0517056	-6060.41	Dst		1	135	1	1.27342
ENSMUSG00000042111	0.350944	0.502026	-0.0972939	0.334965	FALSE	6.87875e-10	-0.0972939	0.104308	-2647.61	Ccdc115		0.397918	29	0	0.624481
ENSMUSG00000026127	0.881181	0.926778	-0.0181332	0.247961	FALSE	2.01921e-08	-0.0181332	0.121314	-2195.49	Imp4		0.44749	39	0	0.607734
ENSMUSG00000026126	1.75937e-06	1.31638e-05	1.44002	0.0734095	FALSE	2.17429e-09	1.44002	0.301305	-946.545	Ptpn18		0.0220619	28	0	0.563607
ENSMUSG00000037503	0.000548196	0.00252514	-0.547498	0.121262	FALSE	3.11198e-07	-0.547498	0.158418	-1372.05	Fam168b		0.409554	12	0	0.585575
ENSMUSG00000026123	0.137305	0.2505	0.166501	0.319195	FALSE	8.99756e-09	0.166501	0.112054	-2569.39	Plekhb2		0.840602	26	0	0.652414
ENSMUSG00000045216	0.127373	0.237218	-0.270299	0.10658	FALSE	2.64534e-10	-0.270299	0.177298	-1248.49	Hs6st1		1	22	2	0.621919
ENSMUSG00000037470	3.43674e-11	4.53272e-10	0.440401	1.13214	FALSE	4.68261e-09	0.440401	0.0664602	-4964.53	Uggt1		1	87	1	0.934859
ENSMUSG00000037447	1.86974e-07	1.59001e-06	-0.899621	0.104133	FALSE	8.62842e-09	-0.899621	0.172611	-1244.05	Arid5a		0.407496	21	0	0.669741
ENSMUSG00000010453	0.218159	0.356142	0.190588	0.161773	FALSE	0.298267	0.190588	0.154769	-79.5959	Kansl3		0.797386	32	0	0.603528
ENSMUSG00000001143	0.726103	0.824767	0.0428257	0.255846	FALSE	2.52046e-09	0.0428257	0.12225	-2282.37	Lman2l		0.917367	35	0	0.614679
ENSMUSG00000001138	0.225673	0.365497	0.26638	0.0823817	FALSE	0.135696	0.26638	0.219861	-510.61	Cnnm3		1	42	0	0.546956
ENSMUSG00000079610	0.343752	0.493893	-0.148118	0.142197	FALSE	3.37311e-11	-0.148118	0.156444	-1514.19	Ankrd39		0.429908	14	0	0.606578
ENSMUSG00000061518	5.94913e-09	6.16791e-08	0.167139	7.20854	FALSE	2.84027e-07	0.167139	0.028727	-9365.87	Cox5b		0.942545	61	0	1.56103
ENSMUSG00000037351	0.0333706	0.0833123	-0.23028	0.2969	FALSE	1.85945e-08	-0.23028	0.108235	-2453.3	Actr1b		1	46	0	0.73123
ENSMUSG00000026116	0.418649	0.566588	0.107246	0.217238	FALSE	4.4668e-10	0.107246	0.132605	-2005.7	Tmem131		0.77294	28	0	0.613954
ENSMUSG00000026113	4.40903e-06	3.08538e-05	-0.480495	0.30261	FALSE	3.12884e-09	-0.480495	0.104658	-2508.05	Inpp4a		1	37	1	0.725008
ENSMUSG00000026112	0.483469	0.627057	0.0709599	0.388254	FALSE	2.92971e-09	0.0709599	0.101265	-2881	Coa5		0.970773	9	0	0.682513
ENSMUSG00000026111	0.0988585	0.195866	0.104072	1.07477	FALSE	5.34978e-09	0.104072	0.0630582	-4883.24	Unc50		1	20	0	0.857566
ENSMUSG00000060771	0.701364	0.806159	-0.0869398	0.0802066	FALSE	1.14603e-08	-0.0869398	0.226713	-1032.64	Tsga10		1	30	0	0.58749
ENSMUSG00000026088	0	0	1.03651	0.488853	FALSE	3.52839e-08	1.03651	0.109559	-3262.31	Mitd1	up_2	1	29	0	0.655002
ENSMUSG00000026087	0.00378647	0.0137018	0.146872	1.68026	FALSE	8.66679e-09	0.146872	0.0507256	-5849.5	Mrpl30		0.882855	29	0	0.974
ENSMUSG00000058407	0.248212	0.390932	0.073557	0.987493	FALSE	3.62163e-08	0.073557	0.063702	-4698.95	Txndc9		0.680255	37	0	0.7649
ENSMUSG00000026083	0	0	0.51232	2.95188	FALSE	8.10994e-08	0.51232	0.0420734	-7085.3	Eif5b		0.831178	103	1	1.09724
ENSMUSG00000026082	0.267589	0.413034	-0.19351	0.117999	FALSE	1.49952e-09	-0.19351	0.174549	-1338.26	Rev1		0.862708	89	0	0.589542
ENSMUSG00000026078	0.000804033	0.00351282	-0.288214	0.477705	FALSE	1.76781e-09	-0.288214	0.085998	-3271.73	Pdcl3		0.427804	30	0	0.643545
ENSMUSG00000073702	8.65514e-07	6.74252e-06	0.105072	15.485	FALSE	5.65567e-08	0.105072	0.0213562	-11191.5	Rpl31		0.839698	0	0	2.22448
ENSMUSG00000003134	0.00171196	0.00681114	0.664713	0.104405	FALSE	1.86613e-08	0.664713	0.211953	-1220.21	Tbc1d8		0.227601	18	0	0.557544
ENSMUSG00000003135	0.128253	0.238316	0.205094	0.214247	FALSE	0.0987532	0.205094	0.134839	-0.560819	Cnot11		0.743023	37	0	0.584566
ENSMUSG00000048234	0.952963	0.971781	0.00677364	0.294454	FALSE	1.65524e-09	0.00677364	0.114834	-2478.48	Rnf149		0.214572	20	0	0.633849
ENSMUSG00000026074	0.714897	0.816012	0.0471934	0.230016	FALSE	9.76261e-09	0.0471934	0.129195	-2104.7	Map4k4		0.173465	98	5	0.641685
ENSMUSG00000026073	0.0334091	0.0833873	0.569705	0.0671561	FALSE	5.07317e-09	0.569705	0.267828	-903.151	Il1r2		0.363938	128	2	0.575826
ENSMUSG00000026072	0.00742091	0.0242492	0.154159	1.86977	FALSE	1.84402e-08	0.154159	0.057579	-6376.65	Il1r1		0.999602	305	5	1.2336
ENSMUSG00000060679	0.4328	0.579002	0.0856618	0.312942	FALSE	0.32393	0.0856618	0.109205	-712.587	Mrps9		0.452264	72	1	0.604061
ENSMUSG00000041907	4.75093e-08	4.34832e-07	-0.433078	0.670473	FALSE	5.33253e-09	-0.433078	0.0793127	-3916.79	Gpr45		1	10	0	0.762377
ENSMUSG00000070939	0.130025	0.240563	-0.242918	0.136487	FALSE	6.62742e-09	-0.242918	0.160448	-1496.32	Tgfbrap1		1	31	1	0.602813
ENSMUSG00000010290	0.0262798	0.0684583	0.504418	0.0845568	FALSE	0.00160726	0.504418	0.227006	-1044.66	AI597479		1	22	0	0.533088
ENSMUSG00000008136	0	0	-2.74769	0.0497553	FALSE	9.79076e-09	-2.74769	0.247231	-665.056	Fhl2		0.190178	189	2	0.648527
ENSMUSG00000066877	0.737688	0.832811	0.0769843	0.0704187	FALSE	9.22423e-06	0.0769843	0.229861	-937.266	Nck2		0.654051	103	0	0.540729
ENSMUSG00000057363	0.0768281	0.160049	-0.231728	0.202556	FALSE	1.45308e-06	-0.231728	0.130964	-1931.25	Uxs1		0.589676	29	1	0.573232
ENSMUSG00000041763	0.471763	0.616507	-0.0773115	0.319467	FALSE	2.53575e-09	-0.0773115	0.107435	-2545.57	Tpp2		0.850783	65	0	0.659755
ENSMUSG00000026049	0.0702241	0.149528	-0.204995	0.309135	FALSE	1.99503e-08	-0.204995	0.113228	-2548.27	Tex30		0.578197	8	0	0.628009
ENSMUSG00000041684	0.907704	0.943075	-0.0300548	0.0541055	FALSE	4.46766e-09	-0.0300548	0.259238	-772	Bivm		1	286	0	0.527582
ENSMUSG00000026048	0.0422784	0.100599	0.442148	0.0973355	FALSE	3.24622e-10	0.442148	0.217725	-1161.89	Ercc5		0.897216	286	0	0.56507
ENSMUSG00000026043	0.106995	0.207762	0.173516	0.51876	FALSE	1.04008e-08	0.173516	0.107651	-3616.22	Col3a1		0.0442338	267	9	0.830433
ENSMUSG00000025995	0.218651	0.356711	0.187167	0.183796	FALSE	1.01456e-09	0.187167	0.152153	-1817.92	Wdr75		0.621419	45	0	0.568979
ENSMUSG00000025993	0.112819	0.216126	0.250953	0.18162	FALSE	1.45607e-09	0.250953	0.158265	-1837.68	Slc40a1		0.263231	177	4	0.665906
ENSMUSG00000025986	0.0199595	0.0549935	0.418742	0.155519	FALSE	1.89221e-08	0.418742	0.179941	-1626.07	Slc39a10		0.369382	38	0	0.561353
ENSMUSG00000026107	0.000154439	0.000820481	-0.571375	0.156063	FALSE	7.58946e-10	-0.571375	0.151005	-1660.28	Nabp1		0.140215	18	0	0.687903
ENSMUSG00000099413	2.73351e-06	1.98157e-05	-0.75163	0.154704	FALSE	3.32943e-09	-0.75163	0.160266	-1623.64	Gm17767		1	0	0	0.713528
ENSMUSG00000018417	0.500104	0.642114	0.124836	0.116368	FALSE	7.44076e-09	0.124836	0.185126	-1342.94	Myo1b		0.226321	97	2	0.599391
ENSMUSG00000026104	0	0	2.63586	1.79119	FALSE	9.25262e-09	2.63586	0.0962106	-6063.31	Stat1	up_2	0.68931	964	13	0.7816
ENSMUSG00000026103	0.303751	0.452441	-0.0985057	0.404568	FALSE	5.83414e-08	-0.0985057	0.0957833	-2962.38	Gls		0.579093	145	1	0.719964
ENSMUSG00000002881	0.784205	0.865974	0.0399196	0.188146	FALSE	3.91967e-08	0.0399196	0.145775	-1866.14	Nab1		0.417942	32	0	0.630616
ENSMUSG00000041439	0.125636	0.23456	0.262521	0.1354	FALSE	0.158746	0.262521	0.171409	0	Mfsd6		0.932652	11	0	0.628066
ENSMUSG00000026102	2.22055e-07	1.87376e-06	0.985153	0.15416	FALSE	6.54302e-10	0.985153	0.190189	-1623.63	Inpp1		0.713386	31	1	0.574553
ENSMUSG00000041426	0.000945371	0.00404941	0.609273	0.136759	FALSE	1.55153e-08	0.609273	0.184276	-1486.28	Hibch		0.76963	26	1	0.549171
ENSMUSG00000043629	0.387021	0.536044	-0.0849842	0.392605	FALSE	1.14562e-08	-0.0849842	0.0982439	-2884.88	1700019D03Rik		1	18	0	0.69874
ENSMUSG00000026097	0.430234	0.576713	-0.121136	0.147363	FALSE	0.023594	-0.121136	0.153572	-1460.35	Ormdl1		0.497091	23	0	0.558454
ENSMUSG00000026096	0.863714	0.916686	0.0373629	0.0810223	FALSE	2.95749e-09	0.0373629	0.21767	-1033.82	Osgepl1		0.669173	10	0	0.544893
ENSMUSG00000026095	0.0161455	0.0462461	0.296552	0.26509	FALSE	0.255603	0.296552	0.123275	-1240.79	Asnsd1		0.385912	10	0	0.61109
ENSMUSG00000041303	0.224167	0.363597	0.204564	0.144916	FALSE	2.59383e-08	0.204564	0.168293	-1554.73	Gtf3c3		1	76	0	0.566938
ENSMUSG00000073678	0.0213744	0.0580947	0.232102	0.429853	FALSE	5.03826e-08	0.232102	0.100857	-3083.17	Pgap1		1	22	0	0.651117
ENSMUSG00000052331	0.0427354	0.101368	-0.22913	0.301251	FALSE	3.96724e-09	-0.22913	0.113079	-2534.41	Ankrd44		0.755014	29	0	0.717664
ENSMUSG00000025982	0.190075	0.320506	-0.0703434	1.3665	FALSE	4.79211e-08	-0.0703434	0.0536827	-5339.01	Sf3b1		0.725592	346	0	1.04624
ENSMUSG00000025981	0	0	-1.06648	0.554105	FALSE	1.08488e-07	-1.06648	0.0754219	-3520.18	Coq10b	down_5	0.475556	12	0	0.784814
ENSMUSG00000025980	0.039095	0.0944171	-0.103675	1.65552	FALSE	9.57312e-09	-0.103675	0.0502502	-5808.1	Hspd1		0.928072	549	17	1.05708
ENSMUSG00000073676	0	0	-0.709881	4.71071	FALSE	1.40926e-07	-0.709881	0.0364057	-8663.43	Hspe1		0.898261	114	1	1.5211
ENSMUSG00000025979	0.991356	0.995504	0.000799689	0.738989	FALSE	2.8018e-08	0.000799689	0.0738126	-4159.89	Mob4		0.707249	49	0	0.780004
ENSMUSG00000048495	0.103045	0.202126	-0.320846	0.0899946	FALSE	6.1911e-09	-0.320846	0.196806	-1125.12	Tyw5		0.774653	11	0	0.551838
ENSMUSG00000025971	0.892313	0.933688	-0.0174637	0.21615	FALSE	0.206876	-0.0174637	0.128999	-1034.35	Maip1		0.796635	42	0	0.592158
ENSMUSG00000054770	0.453498	0.598885	-0.163478	0.07205	FALSE	5.20352e-06	-0.163478	0.218088	-941.84	Kctd18		1	12	0	0.544382
ENSMUSG00000051223	0.843496	0.904343	-0.0148214	0.674551	FALSE	2.07883e-09	-0.0148214	0.075074	-3899.04	Bzw1		0.476885	59	0	0.783638
ENSMUSG00000026034	0	0	-0.672695	0.823817	FALSE	1.88146e-08	-0.672695	0.0635095	-4285.64	Clk1		0.679111	59	0	0.83293
ENSMUSG00000026035	0.443969	0.589582	-0.0868737	0.283034	FALSE	5.04286e-10	-0.0868737	0.113485	-2403.05	Ppil3		0.472817	38	0	0.580554
ENSMUSG00000026036	0.0483122	0.111662	0.352395	0.129146	FALSE	3.28665e-09	0.352395	0.178463	-1428.9	Nif3l1		0.700991	32	1	0.547324
ENSMUSG00000026037	0.150212	0.267934	0.195864	0.227297	FALSE	5.46989e-09	0.195864	0.136132	-2065.37	Orc2		0.609957	104	0	0.581895
ENSMUSG00000038174	0.03946	0.0950662	0.229119	0.346656	FALSE	2.0712e-09	0.229119	0.111257	-2682.18	Fam126b		1	17	0	0.638655
ENSMUSG00000026032	0.273447	0.41953	0.0409725	3.13812	FALSE	1.96191e-08	0.0409725	0.0374124	-7230.27	Ndufb3		0.992302	26	0	1.12226
ENSMUSG00000026031	0.00642181	0.0215425	0.173681	1.09951	FALSE	1.14137e-07	0.173681	0.063726	-4943.24	Cflar		0.481986	378	2	0.782592
ENSMUSG00000026029	0.000267099	0.00132794	0.764146	0.113649	FALSE	2.43335e-08	0.764146	0.209626	-1310.32	Casp8		0.135465	892	4	0.529447
ENSMUSG00000026028	0.0499592	0.114607	0.358655	0.123165	FALSE	0.103434	0.358655	0.182958	0	Trak2		0.628299	34	1	0.569258
ENSMUSG00000026027	0.762199	0.850933	0.0827355	0.0530179	FALSE	1.34397e-08	0.0827355	0.27342	-759.321	Stradb		0.865503	19	0	0.540581
ENSMUSG00000038079	0.401067	0.549749	-0.109344	0.204187	FALSE	0.0352342	-0.109344	0.130215	-1808.52	Tmem237		0.481545	29	0	0.565902
ENSMUSG00000097573	0.925812	0.954128	-0.0224826	0.0657966	FALSE	3.02661e-10	-0.0224826	0.241449	-885.879	G730003C15Rik		1	0	0	0.55493
ENSMUSG00000026021	0.642389	0.759946	-0.0215331	2.30968	FALSE	7.99505e-08	-0.0215331	0.0463715	-6849.29	Sumo1		0.780313	581	4	1.15674
ENSMUSG00000026020	0.0273758	0.0706585	0.149478	0.984774	FALSE	5.70925e-09	0.149478	0.0677563	-4668.51	Nop58		0.566879	138	1	0.755273
ENSMUSG00000067336	0.806476	0.880453	-0.0389102	0.141653	FALSE	0.00568228	-0.0389102	0.158833	-1498.59	Bmpr2		0.134529	291	2	0.584769
ENSMUSG00000041040	0.218322	0.356349	-0.192119	0.147906	FALSE	1.40291e-09	-0.192119	0.156067	-1562.77	Fam117b		0.66281	26	1	0.604561
ENSMUSG00000026018	0.541581	0.677682	0.0692011	0.315661	FALSE	6.12893e-08	0.0692011	0.113365	-2579.05	Ica1l		1	15	0	0.636114
ENSMUSG00000026019	0.0351107	0.0865367	0.241585	0.31267	FALSE	3.31366e-08	0.241585	0.114654	-2533.03	Wdr12		0.500323	56	0	0.589459
ENSMUSG00000026017	0.493008	0.635575	-0.135577	0.0927134	FALSE	1.59645e-09	-0.135577	0.197769	-1134.6	Carf		1	19	0	0.569279
ENSMUSG00000073664	0.238018	0.379617	0.0948553	0.648178	FALSE	5.53422e-08	0.0948553	0.0803889	-3838.33	Nbeal1		0.693678	11	0	0.729817
ENSMUSG00000049439	0.294207	0.442086	0.107233	0.375748	FALSE	5.80248e-08	0.107233	0.10223	-2830.14	Cyp20a1		0.613679	17	0	0.628099
ENSMUSG00000026782	0.127665	0.237537	0.201216	0.240076	FALSE	2.45283e-08	0.201216	0.132086	-2171.32	Abi2		1	58	1	0.630447
ENSMUSG00000026014	0.101814	0.20027	0.298509	0.12969	FALSE	2.71221e-08	0.298509	0.182449	-1451.49	Raph1		0.130424	51	0	0.599645
ENSMUSG00000052062	0.107141	0.20792	0.315026	0.110386	FALSE	2.08626e-09	0.315026	0.195525	-1257.5	Pard3b		0.742878	29	0	0.582844
ENSMUSG00000040865	0.710599	0.812987	0.043017	0.273246	FALSE	0.330693	0.043017	0.115932	-642.574	Ino80d		1	22	0	0.634945
ENSMUSG00000101599	0.188142	0.318392	0.260577	0.108211	FALSE	1.57787e-08	0.260577	0.197992	-1275	Gm20342		0.960571	0	0	0.586409
ENSMUSG00000025968	0.102052	0.200611	0.176934	0.329255	FALSE	2.64458e-06	0.176934	0.108218	-2585.88	Ndufs1		1	108	1	0.641846
ENSMUSG00000025967	1.79688e-05	0.000113258	0.141107	4.85318	FALSE	2.07807e-08	0.141107	0.0329016	-8257.12	Eef1b2		0.823804	126	3	1.84478
ENSMUSG00000027520	0.0991624	0.196191	-0.132852	0.793638	FALSE	1.33217e-08	-0.132852	0.0805688	-4314.74	Zdbf2		0.822858	21	0	0.77879
ENSMUSG00000025962	0.681975	0.792052	-0.0863757	0.0826536	FALSE	3.82096e-10	-0.0863757	0.210791	-1050.04	Fastkd2		0.615352	47	0	0.535612
ENSMUSG00000025959	0	0	-0.742931	0.622077	FALSE	5.51087e-08	-0.742931	0.080331	-3754.96	Klf7		0.523497	32	4	0.921884
ENSMUSG00000025958	0.342498	0.492811	0.126114	0.23056	FALSE	1.03308e-09	0.126114	0.132858	-2127.54	Creb1		0.988526	657	20	0.627078
ENSMUSG00000025956	0.443517	0.589143	0.146272	0.109027	FALSE	1.05554e-09	0.146272	0.190889	-1293.58	Mettl21a		0.844349	20	0	0.544781
ENSMUSG00000051344	0.315965	0.465804	0.243684	0.0734095	FALSE	2.10426e-10	0.243684	0.243008	-958.013	Plekhm3		0.694053	7	0	0.545245
ENSMUSG00000025950	8.06735e-06	5.38264e-05	0.575524	0.28385	FALSE	2.42897e-08	0.575524	0.128943	-2387.02	Idh1		0.661897	785	0	0.677304
ENSMUSG00000025949	0.000542521	0.00250251	0.469515	0.245514	FALSE	5.09044e-08	0.469515	0.135744	-2190.25	Pikfyve		1	83	0	0.652028
ENSMUSG00000015222	0.0427894	0.101447	-0.150117	0.749048	FALSE	4.62673e-09	-0.150117	0.0741039	-4120.61	Map2		1	128	2	0.869749
ENSMUSG00000055567	0.00115755	0.0048382	-0.241682	0.722947	FALSE	4.75619e-09	-0.241682	0.0743833	-4109.01	Unc80		1	29	0	0.914768
ENSMUSG00000026005	0.208602	0.34408	0.196567	0.158782	FALSE	0.165812	0.196567	0.156326	-555.494	Rpe		0.89214	29	0	0.576759
ENSMUSG00000026004	0.590397	0.718302	0.110429	0.0916259	FALSE	2.99478e-10	0.110429	0.205159	-1143.01	Kansl1l		0.34287	7	0	0.582467
ENSMUSG00000026003	0.043008	0.101843	0.300736	0.189233	FALSE	2.3109e-08	0.300736	0.148612	-1839.25	Acadl		0.277315	34	2	0.600582
ENSMUSG00000026000	0.319703	0.469464	-0.124502	0.238173	FALSE	3.24669e-09	-0.124502	0.125119	-2153.66	Lancl1		0.791773	52	0	0.605219
ENSMUSG00000025997	1.73834e-05	0.000109779	0.810603	0.142741	FALSE	1.29478e-09	0.810603	0.188684	-1540.28	Ikzf2		0.239793	62	2	0.59535
ENSMUSG00000026192	0.748362	0.841023	0.0457673	0.187874	FALSE	5.7168e-10	0.0457673	0.142666	-1826.52	Atic		0.40491	87	2	0.59435
ENSMUSG00000026189	0.56553	0.698062	0.0527959	0.485862	FALSE	3.88828e-09	0.0527959	0.0918755	-3269.06	Pecr		1	23	0	0.704071
ENSMUSG00000026187	0.066358	0.142835	-0.219538	0.253127	FALSE	1.10229e-08	-0.219538	0.119574	-2231.82	Xrcc5		1	526	1	0.612908
ENSMUSG00000039372	0.000465704	0.0021861	-0.63841	0.091354	FALSE	1.19531e-09	-0.63841	0.182416	-1113.24	Marchf4		1	9	0	0.572308
ENSMUSG00000039354	0.491766	0.634318	-0.145613	0.0823817	FALSE	3.97891e-10	-0.145613	0.2118	-1037.9	Smarcal1		1	80	1	0.543725
ENSMUSG00000046330	0.345018	0.495278	-0.0187047	32.4418	FALSE	4.36054e-08	-0.0187047	0.019808	-13661.1	Rpl37a		0.857211	0	0	3.07606
ENSMUSG00000026185	0.764657	0.853097	0.0789893	0.0734095	FALSE	3.89096e-09	0.0789893	0.263851	-944.188	Igfbp5		0.197249	176	2	0.735701
ENSMUSG00000006304	0.00069461	0.00309804	-0.151801	1.95949	FALSE	8.19708e-09	-0.151801	0.0447565	-6174.94	Arpc2		0.433954	97	0	1.16014
ENSMUSG00000006299	0.00243785	0.00925461	0.16348	1.51686	FALSE	7.31908e-09	0.16348	0.0539368	-5627.23	Aamp		0.963787	46	0	0.925081
ENSMUSG00000026179	0.278716	0.425491	0.0644031	1.04785	FALSE	0.000683191	0.0644031	0.059456	-4789.76	Pnkd		0.951219	67	0	0.794288
ENSMUSG00000006301	0.00439207	0.0156571	-0.442301	0.141109	FALSE	5.7332e-10	-0.442301	0.155273	-1517.48	Tmbim1		0.356453	31	0	0.626241
ENSMUSG00000026176	0.814737	0.885865	-0.0354174	0.156607	FALSE	0.191455	-0.0354174	0.15115	0	Ctdsp1		0.521	40	1	0.600106
ENSMUSG00000026175	0.00915781	0.028935	0.397245	0.198206	FALSE	1.15152e-09	0.397245	0.152428	-1889.98	Vil1		1	62	1	0.713246
ENSMUSG00000033364	2.59003e-08	2.46931e-07	-0.719358	0.186514	FALSE	1.79636e-09	-0.719358	0.129216	-1810.64	Usp37		0.777723	43	0	0.622612
ENSMUSG00000026174	0.0011336	0.00474618	-0.638	0.0772159	FALSE	0.0474051	-0.638	0.196001	-21.0059	Cnot9		0.466727	55	0	0.549425
ENSMUSG00000026135	0.0052256	0.0181293	-0.501203	0.0995106	FALSE	4.56495e-10	-0.501203	0.179463	-1184.13	Zfp142		1	20	0	0.559086
ENSMUSG00000026172	0.423865	0.57071	-0.142412	0.117455	FALSE	9.43997e-09	-0.142412	0.178074	-1353.56	Bcs1l		0.996095	56	0	0.544449
ENSMUSG00000026171	0.580667	0.711303	0.0683951	0.241979	FALSE	3.38116e-07	0.0683951	0.123812	-2167.65	Rnf25		1	32	0	0.600989
ENSMUSG00000033257	0.0417163	0.0994782	-0.497738	0.0516585	FALSE	0.000536056	-0.497738	0.244428	-747.9	Ttll4		0.433293	23	0	0.531482
ENSMUSG00000090071	0.034263	0.0850439	0.286397	0.228657	FALSE	8.25021e-10	0.286397	0.135287	-2080.99	Cdk5r2		0.974776	20	0	0.586236
ENSMUSG00000006546	6.66134e-15	1.17457e-13	-0.582864	3.49103	FALSE	1.65448e-08	-0.582864	0.0748348	-8471.27	Cryba2		0.489821	15	1	0.781787
ENSMUSG00000033159	0.000679538	0.003046	0.639233	0.12969	FALSE	0.191399	0.639233	0.188137	0	Cnppd1		0.468316	8	0	0.588485
ENSMUSG00000049339	0.0804956	0.166456	-0.148744	0.492387	FALSE	4.90724e-08	-0.148744	0.0851028	-3282.09	Retreg2		0.784472	21	0	0.782941
ENSMUSG00000026197	0.027202	0.0702836	-0.235773	0.293094	FALSE	0.374994	-0.235773	0.106752	-475.415	Zfand2b		1	26	0	0.638807
ENSMUSG00000033124	0.23144	0.372202	-0.250322	0.0761283	FALSE	0.202527	-0.250322	0.209185	0	Atg9a		0.934582	74	1	0.561813
ENSMUSG00000026199	0.0148989	0.0433957	0.754571	0.0500272	FALSE	1.37913e-05	0.754571	0.309907	-703.684	Ankzf1		0.787382	32	0	0.535991
ENSMUSG00000026201	0.431156	0.577461	0.0689181	0.510604	FALSE	3.49008e-08	0.0689181	0.0875466	-3349.71	Stk16		0.91672	30	0	0.744684
ENSMUSG00000026202	3.17645e-08	2.98787e-07	-0.425522	0.713975	FALSE	3.91427e-09	-0.425522	0.0769281	-4071.32	Tuba4a		0.690205	202	3	0.817802
ENSMUSG00000026203	3.76552e-08	3.49849e-07	-0.501281	0.424959	FALSE	1.79366e-08	-0.501281	0.0911169	-3055.43	Dnajb2		1	55	0	0.717259
ENSMUSG00000026204	0.000244761	0.00122618	-0.165865	2.59462	FALSE	6.53751e-09	-0.165865	0.0452233	-7051.4	Ptprn		1	61	39	1.52603
ENSMUSG00000033061	0	0	0.338681	48.4383	FALSE	2.19529e-07	0.338681	0.0375167	-17082	Resp18		0.760126	5	1	2.84988
ENSMUSG00000026209	0.0350067	0.0863452	0.203107	0.442632	FALSE	1.70559e-08	0.203107	0.0963379	-3101.14	Dnpep		0.697901	46	1	0.680496
ENSMUSG00000026208	0.689827	0.798026	-0.0880343	0.0826536	FALSE	6.29784e-10	-0.0880343	0.220588	-1063.32	Des		0.0127397	173	1	0.691229
ENSMUSG00000033021	0.966942	0.981036	0.00276715	0.904568	FALSE	3.18665e-08	0.00276715	0.0667677	-4481.34	Gmppa		1	40	1	0.79147
ENSMUSG00000032997	0.969951	0.982736	-0.00311698	0.571234	FALSE	1.59273e-09	-0.00311698	0.0827443	-3541.55	Chpf		1	34	1	0.777029
ENSMUSG00000026211	0.306107	0.455021	0.166631	0.144916	FALSE	0.178578	0.166631	0.162817	0	Obsl1		0.507407	63	0	0.553786
ENSMUSG00000051703	0.0239211	0.0635765	-0.341573	0.150082	FALSE	5.64651e-09	-0.341573	0.151246	-1582.81	Tmem198		1	4	0	0.5901
ENSMUSG00000032968	0.421483	0.569174	-0.135888	0.128059	FALSE	9.10399e-10	-0.135888	0.169047	-1421.59	Inha		1	169	2	0.590077
ENSMUSG00000006576	0.959316	0.975992	-0.0105239	0.0861881	FALSE	1.14836e-10	-0.0105239	0.206303	-1071.04	Slc4a3		0.61418	28	0	0.572091
ENSMUSG00000032908	0.562615	0.695074	0.0940664	0.153888	FALSE	3.78027e-10	0.0940664	0.162474	-1641.26	Sgpp2		1	10	1	0.60032
ENSMUSG00000026245	0.433342	0.579458	0.0877577	0.305057	FALSE	1.00287e-10	0.0877577	0.112009	-2505.95	Farsb		0.668027	81	1	0.616041
ENSMUSG00000032883	0.602633	0.728953	-0.108757	0.0859163	FALSE	2.68903e-09	-0.108757	0.2089	-1061.69	Acsl3		0.641678	115	2	0.578799
ENSMUSG00000050711	0	0	0.482343	37.739	FALSE	1.02544e-08	0.482343	0.0368251	-15817	Scg2		1	52	0	3.80417
ENSMUSG00000054702	0.0323565	0.0812444	0.477408	0.08646	FALSE	0.0632875	0.477408	0.22309	-4.56746	Ap1s3		0.473432	34	0	0.547764
ENSMUSG00000073643	0.393153	0.541769	0.0949778	0.31131	FALSE	3.38745e-08	0.0949778	0.111226	-2531.85	Wdfy1		0.673151	17	0	0.643137
ENSMUSG00000026248	0.620846	0.743489	0.059757	0.253399	FALSE	0.0316566	0.059757	0.120806	-2085.91	Mrpl44		0.874612	56	0	0.606889
ENSMUSG00000004364	0.655642	0.770737	-0.0362796	0.564709	FALSE	4.74782e-10	-0.0362796	0.0813558	-3528.45	Cul3		1	335	3	0.841893
ENSMUSG00000026142	0.780709	0.86409	-0.0518339	0.107939	FALSE	1.6916e-08	-0.0518339	0.186188	-1276.48	Rhbdd1		1	39	1	0.56563
ENSMUSG00000026150	0.61328	0.737401	0.0357051	0.758564	FALSE	6.72443e-09	0.0357051	0.0706477	-4121.88	Mff		1	53	1	0.883493
ENSMUSG00000026159	0.882432	0.92769	-0.0160263	0.324905	FALSE	2.75192e-08	-0.0160263	0.108369	-2606.43	Agfg1		0.811911	76	0	0.714978
ENSMUSG00000026163	0.00751975	0.0244851	0.165911	1.34856	FALSE	1.23704e-08	0.165911	0.0620714	-5476.96	Sphkap		1	21	2	1.0855
ENSMUSG00000045658	0.415983	0.563971	0.138211	0.149538	FALSE	4.9945e-09	0.138211	0.169916	-1597.51	Pid1		0.122334	29	0	0.623912
ENSMUSG00000036766	0.0141654	0.0416537	0.594135	0.0799347	FALSE	5.01799e-10	0.594135	0.242203	-1036.68	Dner		1	30	2	0.556807
ENSMUSG00000026219	0.33489	0.484129	0.0783521	0.6354	FALSE	7.20975e-09	0.0783521	0.081252	-3776.53	Trip12		1	98	0	0.773636
ENSMUSG00000073633	0.0345023	0.0854653	-0.257042	0.251223	FALSE	2.86451e-08	-0.257042	0.121582	-2240.6	Fbxo36		1	7	0	0.583321
ENSMUSG00000036707	0.838072	0.900785	-0.0199769	0.37602	FALSE	0.00988182	-0.0199769	0.0977528	-214.11	Cab39		0.506719	51	0	0.686786
ENSMUSG00000026223	0	0	0.353076	5.27732	FALSE	9.08846e-09	0.353076	0.0400394	-9078.94	Itm2c		0.959798	49	0	1.62278
ENSMUSG00000026229	0.888274	0.931289	-0.0105596	0.663132	FALSE	6.49847e-08	-0.0105596	0.0751629	-3851.22	Psmd1		0.943546	207	1	0.738272
ENSMUSG00000062590	0.0936352	0.188516	-0.286371	0.114736	FALSE	4.3524e-10	-0.286371	0.170812	-1316.5	Armc9		1	29	1	0.576283
ENSMUSG00000026234	0.000314778	0.00153702	0.171295	2.55764	FALSE	1.44618e-07	0.171295	0.0475447	-6953.29	Ncl		0.493758	500	3	1.26712
ENSMUSG00000026238	0.727672	0.8255	-0.00856487	13.7306	FALSE	7.93225e-08	-0.00856487	0.0245959	-11196.2	Ptma		0.635027	0	0	2.42635
ENSMUSG00000026239	0.0104115	0.0322339	0.247693	0.43665	FALSE	3.55002e-08	0.247693	0.0966851	-3106.77	Pde6d		0.759658	42	1	0.62545
ENSMUSG00000026240	0.468147	0.613247	0.155555	0.0872757	FALSE	1.09959e-10	0.155555	0.214412	-1100.6	Cops7b		0.602296	64	1	0.553604
ENSMUSG00000053333	0.149206	0.26682	-0.280845	0.0870038	FALSE	0.000444956	-0.280845	0.194715	-1078.61	Dis3l2		0.936933	43	1	0.558015
ENSMUSG00000026254	0.837142	0.900265	-0.0182524	0.455954	FALSE	0.00811087	-0.0182524	0.088798	-21.3491	Eif4e2		0.393509	77	0	0.673597
ENSMUSG00000048000	0.000114036	0.000621262	0.354904	0.520663	FALSE	2.21556e-09	0.354904	0.0919773	-3408.85	Gigyf2		1	122	2	0.685045
ENSMUSG00000026289	0.28075	0.427667	-0.181802	0.119902	FALSE	0.227632	-0.181802	0.168548	-57.9063	Atg16l1		1	242	4	0.594977
ENSMUSG00000056055	3.58583e-06	2.5492e-05	-1.2989	0.0353453	FALSE	3.88458e-10	-1.2989	0.280295	-556.141	Sag		0.135337	46	0	0.566763
ENSMUSG00000070738	0.138196	0.251844	0.21411	0.191952	FALSE	2.74608e-09	0.21411	0.144421	-1858.9	Dgkd		0.793046	40	1	0.634587
ENSMUSG00000005501	0.504697	0.646072	0.12747	0.103589	FALSE	0.041231	0.12747	0.191076	-43.0173	Usp40		0.657762	20	0	0.57799
ENSMUSG00000055013	0.231973	0.372634	-0.141007	0.270527	FALSE	1.2977e-09	-0.141007	0.117968	-2316.28	Agap1		1	40	0	0.761571
ENSMUSG00000034432	0.344457	0.494632	-0.0817638	0.490756	FALSE	4.21032e-09	-0.0817638	0.0864864	-3280.6	Cops8		0.872637	102	0	0.704864
ENSMUSG00000048126	0	0	-1.10353	0.454867	FALSE	1.38385e-08	-1.10353	0.0914125	-3192.2	Col6a3		0.115214	90	5	0.652154
ENSMUSG00000026303	0.356197	0.507034	-0.189842	0.0918978	FALSE	8.16128e-10	-0.189842	0.20576	-1125.5	Mlph		0.364096	42	0	0.597985
ENSMUSG00000026305	0.00739525	0.0241814	0.39773	0.204187	FALSE	1.28366e-09	0.39773	0.14849	-1943.32	Lrrfip1		0.125531	63	0	0.61348
ENSMUSG00000034353	0.000368424	0.00176309	-0.627481	0.118271	FALSE	4.00808e-09	-0.627481	0.176173	-1385.72	Ramp1		0.362773	66	1	0.741159
ENSMUSG00000034343	0.675226	0.786193	0.0413167	0.377107	FALSE	0.00180811	0.0413167	0.0986111	-2837.02	Ube2f		0.41672	28	0	0.655443
ENSMUSG00000026307	0.605847	0.731851	-0.0427031	0.581022	FALSE	9.43379e-08	-0.0427031	0.0827562	-3633.34	Scly		1	18	0	0.776793
ENSMUSG00000026309	0.797276	0.87432	-0.0193471	0.633768	FALSE	0.156618	-0.0193471	0.0753174	-450.753	Ilkap		0.82941	34	1	0.75153
ENSMUSG00000067071	0.50168	0.64355	0.0605422	0.5087	FALSE	3.77876e-08	0.0605422	0.0901128	-3381.4	Hes6		1	33	1	0.742624
ENSMUSG00000055866	5.50671e-14	9.13667e-13	-1.34956	0.0845568	FALSE	2.10779e-10	-1.34956	0.179477	-1059.74	Per2	down_4	1	167	2	0.604216
ENSMUSG00000034292	0.192383	0.323196	0.359925	0.0541055	FALSE	0.0500088	0.359925	0.276109	-7.10873	Traf3ip1		0.728664	31	0	0.538303
ENSMUSG00000026311	0.2883	0.43613	-0.214213	0.0872757	FALSE	1.80612e-08	-0.214213	0.201735	-1105.08	Asb1		1	23	0	0.560072
ENSMUSG00000026313	0.490767	0.633649	-0.115601	0.129418	FALSE	1.21231e-09	-0.115601	0.16776	-1435.69	Hdac4		1	305	6	0.599465
ENSMUSG00000026260	0.103086	0.202166	0.104397	0.95242	FALSE	1.6954e-09	0.104397	0.0640447	-4566.05	Ndufa10		0.653727	63	1	0.803209
ENSMUSG00000073616	2.46335e-08	2.35539e-07	0.187584	4.20827	FALSE	8.7013e-09	0.187584	0.0336422	-7880.91	Cops9		0.942929	0	0	1.2585
ENSMUSG00000047067	0.378247	0.528094	0.114798	0.237629	FALSE	3.93039e-09	0.114798	0.130285	-2169.97	Dusp28		0.821614	17	1	0.612255
ENSMUSG00000097251	0.567569	0.699745	0.157285	0.0527461	FALSE	2.7956e-10	0.157285	0.275149	-763.908	5033417F24Rik		0.965822	0	0	0.544122
ENSMUSG00000026269	0.0973622	0.193799	0.170928	0.386895	FALSE	1.32406e-08	0.170928	0.103106	-2878.71	Rnpepl1		1	14	3	0.707695
ENSMUSG00000026270	0.635472	0.7545	0.0808399	0.132953	FALSE	1.9932e-08	0.0808399	0.170534	-1465.71	Capn10		0.973797	167	114	0.582256
ENSMUSG00000014602	0.475623	0.620068	0.0597195	0.586188	FALSE	4.67848e-09	0.0597195	0.0837157	-3610.89	Kif1a		1	84	1	0.817098
ENSMUSG00000026273	0.617788	0.740909	0.0902642	0.117455	FALSE	9.55952e-10	0.0902642	0.180894	-1364.98	Mterf4		0.8822	23	0	0.549408
ENSMUSG00000026275	0.0940709	0.189277	0.214794	0.256661	FALSE	1.52303e-09	0.214794	0.128289	-2266.52	Ppp1r7		0.454099	0	0	0.589364
ENSMUSG00000034088	9.63611e-10	1.10244e-08	0.308873	2.51604	FALSE	2.36835e-07	0.308873	0.050508	-6964.18	Hdlbp		1	115	1	1.4933
ENSMUSG00000026277	0.239755	0.381707	-0.133295	0.268624	FALSE	0.0999249	-0.133295	0.113385	-864.547	Stk25		0.570108	60	2	0.702167
ENSMUSG00000026278	0.846587	0.906472	-0.0539787	0.0508428	FALSE	1.55666e-09	-0.0539787	0.278996	-722.814	Bok		0.0900782	40	0	0.580812
ENSMUSG00000026279	0.506541	0.647928	0.109324	0.138934	FALSE	1.41203e-09	0.109324	0.164587	-1508.28	Thap4		0.70383	28	0	0.578944
ENSMUSG00000026280	0.0232808	0.0622613	-0.275814	0.223491	FALSE	0.00177369	-0.275814	0.121568	-2060.47	Atg4b		1	78	0	0.61117
ENSMUSG00000026281	0.0239485	0.0636321	-0.210182	0.47689	FALSE	8.06839e-09	-0.210182	0.0930852	-3271.26	Dtymk		0.356639	31	0	0.655731
ENSMUSG00000026283	0.504589	0.646072	0.107501	0.144916	FALSE	1.04654e-07	0.107501	0.161102	-1539.03	Ing5		0.487363	68	0	0.560752
ENSMUSG00000051185	0.3556	0.50655	0.0543369	1.21561	FALSE	6.25165e-09	0.0543369	0.05882	-5154.47	Fam174a		1	9	0	0.993481
ENSMUSG00000044768	0.0237925	0.0632688	-0.286597	0.227026	FALSE	1.20515e-09	-0.286597	0.126787	-2084.68	Macir		0.74644	33	1	0.658971
ENSMUSG00000040648	0.375643	0.52559	0.132963	0.176726	FALSE	6.53056e-10	0.132963	0.150079	-1759.56	Ppip5k2		0.550481	28	0	0.593232
ENSMUSG00000026333	0.0677141	0.145372	0.342552	0.120446	FALSE	1.45398e-09	0.342552	0.187504	-1364.41	Gin1		0.907709	9	0	0.572213
ENSMUSG00000026335	0	0	0.40822	5.03698	FALSE	1.52629e-09	0.40822	0.0413059	-9108.48	Pam		1	57	6	1.80096
ENSMUSG00000100009	3.4861e-14	5.8532e-13	-1.50951	0.109299	FALSE	4.72659e-09	-1.50951	0.199171	-1211.59	Gm7967	down_4	1	0	0	0.682151
ENSMUSG00000056536	0.187748	0.31778	0.349214	0.0584557	FALSE	0.0201018	0.349214	0.265104	-9.01431	Pign		0.815432	31	1	0.545474
ENSMUSG00000026319	0.0941443	0.189347	0.182959	0.328711	FALSE	2.44804e-09	0.182959	0.109299	-2628.27	Relch		1	18	0	0.644408
ENSMUSG00000026321	0.10111	0.199203	0.429318	0.0622621	FALSE	2.87162e-09	0.429318	0.261859	-852.59	Tnfrsf11a		0.331365	264	4	0.528164
ENSMUSG00000099843	0.0366382	0.0894721	-0.369398	0.111202	FALSE	6.85355e-09	-0.369398	0.176765	-1301.85	Gm7160		1	0	0	0.578191
ENSMUSG00000038866	0.948468	0.969316	-0.0109285	0.126971	FALSE	1.03933e-09	-0.0109285	0.169092	-1413.15	Zcchc2		1	19	0	0.617972
ENSMUSG00000044340	0.549059	0.683909	-0.140927	0.0657966	FALSE	1.02285e-11	-0.140927	0.235203	-882.553	Phlpp1		0.349847	95	3	0.528718
ENSMUSG00000009905	0.110079	0.212367	0.268411	0.152529	FALSE	3.50553e-08	0.268411	0.167984	-1629.99	Kdsr		0.428977	31	0	0.566969
ENSMUSG00000009907	5.48929e-06	3.77422e-05	0.345713	0.758293	FALSE	4.42516e-09	0.345713	0.0760617	-4079.3	Vps4b		0.819924	88	1	0.747537
ENSMUSG00000038702	0.234853	0.376093	0.311086	0.0611746	FALSE	2.06037e-10	0.311086	0.261868	-837.896	Dsel		0.301599	15	0	0.527241
ENSMUSG00000026374	1.87727e-06	1.39822e-05	-0.264109	1.13757	FALSE	1.07515e-07	-0.264109	0.0554127	-4919.69	Tsn		0.846617	65	0	0.942023
ENSMUSG00000026377	0.494327	0.636608	0.0819965	0.272974	FALSE	4.38546e-09	0.0819965	0.119976	-2357.29	Nifk		0.569031	74	0	0.606502
ENSMUSG00000064302	0.473488	0.618103	0.11191	0.154432	FALSE	0.0134421	0.11191	0.156121	-71.0731	Clasp1		0.826212	84	1	0.589188
ENSMUSG00000004451	0.288117	0.436039	-0.143824	0.197662	FALSE	4.50584e-09	-0.143824	0.135394	-1904.65	Ralb		0.171027	73	0	0.59635
ENSMUSG00000098923	0.889232	0.931767	0.0254944	0.114192	FALSE	1.51543e-08	0.0254944	0.183049	-1333.54	Tmem185b		0.33836	7	0	0.553292
ENSMUSG00000026383	0.0156279	0.0450125	-0.34561	0.16721	FALSE	7.4103e-10	-0.34561	0.142962	-1697.88	Epb41l5		0.622887	40	0	0.623477
ENSMUSG00000026384	0.846005	0.905947	-0.0281569	0.181077	FALSE	3.24261e-08	-0.0281569	0.144975	-1809.55	Ptpn4		1	34	0	0.597174
ENSMUSG00000050777	0.000358876	0.00172496	0.969185	0.0747689	FALSE	8.97134e-09	0.969185	0.271586	-977.43	Tmem37		0.157841	6	0	0.594941
ENSMUSG00000026385	0.0876788	0.178981	-0.0928532	1.80152	FALSE	1.21611e-07	-0.0928532	0.054371	-6258.89	Dbi		0.255109	75	1	0.940991
ENSMUSG00000026388	0.905513	0.94199	-0.0209389	0.115552	FALSE	0.101633	-0.0209389	0.176403	-0.62631	3110009E18Rik		0.657868	0	0	0.552544
ENSMUSG00000003721	1.31887e-05	8.47577e-05	0.357103	0.612017	FALSE	0.38068	0.357103	0.0819616	-552.659	Insig2		1	103	15	0.729289
ENSMUSG00000026339	0.0141367	0.0416191	0.716371	0.0554649	FALSE	0.0494163	0.716371	0.291947	-20.8956	Ccdc93		0.373704	32	0	0.525312
ENSMUSG00000001674	1.14209e-05	7.39762e-05	0.315688	0.867863	FALSE	4.10034e-09	0.315688	0.0719375	-4377.76	Ddx18		0.695159	97	0	0.706483
ENSMUSG00000026341	0.0071192	0.0234502	-0.164885	0.981784	FALSE	4.70731e-09	-0.164885	0.061268	-4646.68	Actr3		0.411406	166	0	0.945735
ENSMUSG00000026342	0.163558	0.285999	0.136307	0.417618	FALSE	1.13488e-09	0.136307	0.0978372	-3017.81	Slc35f5		0.67952	10	0	0.715842
ENSMUSG00000049690	0.000118393	0.000642866	1.13754	0.0671561	FALSE	3.69158e-10	1.13754	0.295509	-869.782	Nckap5	up_1	0.389097	24	2	0.530644
ENSMUSG00000036155	0.861292	0.915442	0.0346957	0.0965198	FALSE	3.46857e-09	0.0346957	0.198567	-1166	Mgat5		0.539143	83	0	0.552818
ENSMUSG00000026347	0.0268295	0.0695038	-0.191874	0.483687	FALSE	2.58485e-09	-0.191874	0.0866645	-3291.7	Tmem163		1	18	2	0.78594
ENSMUSG00000026349	0.0765238	0.15955	0.133218	0.715878	FALSE	4.69786e-09	0.133218	0.0752122	-4040.55	Ccnt2		0.80102	56	0	0.761596
ENSMUSG00000036104	0.00119434	0.00496455	0.326205	0.429853	FALSE	1.87775e-09	0.326205	0.100673	-3034.07	Rab3gap1		1	84	2	0.77011
ENSMUSG00000056211	0.00229216	0.00879928	0.235467	0.689505	FALSE	1.02053e-07	0.235467	0.0772146	-3910.48	R3hdm1		0.956411	25	0	0.779385
ENSMUSG00000026353	0	0	0.395539	3.96302	FALSE	1.93548e-08	0.395539	0.0384661	-7879.06	Ubxn4		0.892771	44	0	1.33342
ENSMUSG00000026355	0.689223	0.797796	-0.114685	0.0660685	FALSE	1.39362e-08	-0.114685	0.286778	-839.525	Mcm6		0.0671732	197	1	0.575622
ENSMUSG00000026356	0.463664	0.609321	0.0715647	0.408102	FALSE	1.51889e-09	0.0715647	0.0976557	-2987.52	Dars		0.65686	113	1	0.653625
ENSMUSG00000026409	0.181358	0.309211	-0.186548	0.187874	FALSE	4.04364e-08	-0.186548	0.13957	-1860.33	Pfkfb2		1	68	4	0.627786
ENSMUSG00000046404	0.0121458	0.0367134	-0.349494	0.184339	FALSE	9.28288e-10	-0.349494	0.139358	-1846.21	Yod1		0.925941	37	0	0.606547
ENSMUSG00000026417	0	0	3.17625	0.467645	FALSE	1.49265e-09	3.17625	0.212351	-2980.02	Pigr		0.0936553	112	1	0.787729
ENSMUSG00000016528	0.354291	0.505491	0.157354	0.132681	FALSE	0.00826822	0.157354	0.169874	-1440.47	Mapkapk2		0.284231	175	1	0.631799
ENSMUSG00000016526	2.46376e-07	2.07011e-06	-0.970175	0.0772159	FALSE	0.001838	-0.970175	0.188002	-986.803	Dyrk3		1	26	0	0.590937
ENSMUSG00000026427	0.290037	0.437545	-0.143143	0.205003	FALSE	1.942e-08	-0.143143	0.135291	-1956.23	Eif2d		0.998525	33	0	0.595867
ENSMUSG00000026434	7.09782e-05	0.000404375	0.223132	1.36596	FALSE	3.75586e-09	0.223132	0.0561623	-5296.86	Nucks1		0.549058	76	2	0.905598
ENSMUSG00000026436	0.000674645	0.00302545	0.625812	0.140294	FALSE	3.95714e-09	0.625812	0.18408	-1513.54	Elk4		0.396174	40	0	0.569061
ENSMUSG00000009772	0.424048	0.570831	0.170692	0.0921697	FALSE	3.17724e-09	0.170692	0.21352	-1138.07	Nuak2		0.195629	40	0	0.565553
ENSMUSG00000042066	0.610472	0.735276	0.0956777	0.112289	FALSE	3.07712e-09	0.0956777	0.187824	-1304.22	Tmcc2		0.768157	23	0	0.549725
ENSMUSG00000042046	0.692537	0.799938	0.0774156	0.102229	FALSE	3.15599e-09	0.0774156	0.195784	-1219.86	Dstyk		1	23	0	0.563391
ENSMUSG00000026439	0.998812	0.999391	-0.000306703	0.0878195	FALSE	9.55511e-09	-0.000306703	0.206014	-1098.11	Rbbp5		0.860843	135	1	0.549138
ENSMUSG00000026442	0.0134279	0.0398905	0.294769	0.2969	FALSE	2.56466e-09	0.294769	0.119233	-2432.56	Nfasc		1	62	0	0.707387
ENSMUSG00000026443	0.670701	0.782709	-0.0936621	0.0747689	FALSE	2.66333e-09	-0.0936621	0.220285	-975.071	Lrrn2		0.804452	17	0	0.55047
ENSMUSG00000054387	0.0925205	0.186692	-0.172439	0.357531	FALSE	7.85547e-09	-0.172439	0.102505	-2760.66	Mdm4		0.916053	306	1	0.649968
ENSMUSG00000046062	7.74562e-07	6.06761e-06	-0.650052	0.188146	FALSE	4.11731e-09	-0.650052	0.131545	-1852.34	Ppp1r15b		0.52991	33	1	0.652372
ENSMUSG00000041757	0.205536	0.340335	0.133799	0.36025	FALSE	9.00501e-10	0.133799	0.105692	-2742.26	Plekha6		1	33	1	0.726227
ENSMUSG00000090553	0.734213	0.830049	-0.0165436	1.8056	FALSE	9.54262e-09	-0.0165436	0.0487255	-6060.23	Snrpe		0.374934	129	0	0.905915
ENSMUSG00000094410	0.573829	0.705474	0.0850261	0.166939	FALSE	1.83222e-10	0.0850261	0.151179	-1704.75	Gm38394		0.528627	14	1	0.65713
ENSMUSG00000026463	0.0604478	0.132993	0.272427	0.215334	FALSE	2.32764e-08	0.272427	0.1451	-2037.52	Atp2b4		0.508408	130	4	0.610669
ENSMUSG00000020423	0	0	-2.45321	3.70935	FALSE	1.0437e-07	-2.45321	0.0505078	-7772.82	Btg2	down_4	0.88775	119	0	1.42698
ENSMUSG00000042429	0.00291998	0.0108866	-0.616538	0.074497	FALSE	2.36847e-09	-0.616538	0.207167	-972.151	Adora1		1	132	4	0.629681
ENSMUSG00000042305	0.000198973	0.00101963	-0.366631	0.351278	FALSE	5.85194e-08	-0.366631	0.0985483	-2730.41	Tmem183a		0.758286	14	0	0.648716
ENSMUSG00000026456	0.453873	0.599256	-0.136121	0.110386	FALSE	2.05338e-08	-0.136121	0.181743	-1292.69	Cyb5r1		1	43	2	0.63074
ENSMUSG00000026457	0.300219	0.448505	-0.0748208	0.712887	FALSE	4.31656e-09	-0.0748208	0.0722234	-4005	Adipor1		0.56698	230	60	0.790258
ENSMUSG00000026455	0.00136341	0.00559175	-0.531222	0.110386	FALSE	0.137075	-0.531222	0.165888	-760.807	Klhl12		1	54	0	0.592659
ENSMUSG00000042229	0.050433	0.115425	0.305697	0.172648	FALSE	1.19243e-08	0.305697	0.156265	-1747.13	Rabif		0.898946	27	0	0.578816
ENSMUSG00000042207	0.384222	0.533346	-0.0955701	0.320555	FALSE	3.42983e-09	-0.0955701	0.109832	-2567.47	Kdm5b		0.645054	124	0	0.685205
ENSMUSG00000073557	0.591455	0.719145	-0.107124	0.0916259	FALSE	6.95113e-09	-0.107124	0.199587	-1134.74	Ppp1r12b		0.344222	50	0	0.577706
ENSMUSG00000026426	0.0788017	0.163537	0.193584	0.319467	FALSE	0.0133017	0.193584	0.110136	-6.78943	Arl8a		0.71278	31	1	0.672774
ENSMUSG00000003051	0.0158447	0.0455037	-0.349515	0.174008	FALSE	1.47493e-08	-0.349515	0.144878	-1777.36	Elf3		0.472281	87	0	0.750766
ENSMUSG00000041926	0.695907	0.801666	0.0457727	0.291191	FALSE	1.69049e-09	0.0457727	0.11711	-2451.69	Rnpep		0.260219	40	1	0.62619
ENSMUSG00000062580	0.337758	0.486928	0.0566744	1.14981	FALSE	2.80361e-08	0.0566744	0.0591218	-5021.08	Timm17a		1	28	0	0.883583
ENSMUSG00000041879	0.35906	0.509414	-0.156832	0.117455	FALSE	2.74187e-06	-0.156832	0.170998	-1342.59	Ipo9		0.617734	78	0	0.564845
ENSMUSG00000009418	0.646199	0.762926	0.0461725	0.380098	FALSE	7.5734e-09	0.0461725	0.100583	-2841.79	Nav1		0.545928	43	0	0.719402
ENSMUSG00000026421	0.146951	0.263972	-0.171045	0.271343	FALSE	1.41892e-08	-0.171045	0.117931	-2317.31	Csrp1		0.124823	47	0	0.636148
ENSMUSG00000041801	0	0	1.87172	0.322186	FALSE	1.18185e-08	1.87172	0.200714	-2437.78	Phlda3	up_1	0.221774	23	1	0.705757
ENSMUSG00000026411	0.907153	0.942899	0.0116053	0.366775	FALSE	0.518104	0.0116053	0.0995057	-879.134	Tmem9		0.856584	39	0	0.647374
ENSMUSG00000041570	0.0125526	0.0376884	0.435056	0.148994	FALSE	1.08848e-09	0.435056	0.174286	-1577.98	Camsap2		0.736255	42	0	0.577253
ENSMUSG00000041483	0.790715	0.870289	-0.0454541	0.121533	FALSE	0.220505	-0.0454541	0.171278	-254.26	Zfp281		0.374827	71	0	0.570058
ENSMUSG00000026393	0.198424	0.331235	0.140109	0.354812	FALSE	2.54761e-08	0.140109	0.108945	-2757.5	Nek7		0.595904	55	0	0.684975
ENSMUSG00000079283	0.00169224	0.00674635	-0.322411	0.334965	FALSE	1.19525e-08	-0.322411	0.102694	-2658.42	2310009B15Rik		0.722518	6	0	0.618779
ENSMUSG00000056268	0.172447	0.297323	0.193418	0.202828	FALSE	9.7735e-10	0.193418	0.141762	-1926.81	Dennd1b		0.835215	27	0	0.601148
ENSMUSG00000033964	0.269478	0.414864	0.173905	0.170201	FALSE	2.63345e-09	0.173905	0.157485	-1725.87	Zbtb41		1	13	0	0.575657
ENSMUSG00000026365	0.225231	0.365023	0.334886	0.0535617	FALSE	4.89614e-05	0.334886	0.276141	0	Cfh		0.00719205	0	0	0.689754
ENSMUSG00000026361	0.433533	0.579635	0.0673226	0.536705	FALSE	5.77199e-08	0.0673226	0.0859627	-3456.69	Cdc73		1	196	0	0.729994
ENSMUSG00000033849	0.90918	0.944208	0.0212612	0.119358	FALSE	4.91382e-10	0.0212612	0.186383	-1349.58	B3galt2		1	19	0	0.581782
ENSMUSG00000018196	1.98522e-06	1.47083e-05	0.334758	0.891245	FALSE	8.93936e-09	0.334758	0.0704024	-4462.68	Glrx2		1	0	0	0.726976
ENSMUSG00000018199	6.16614e-06	4.20143e-05	0.452828	0.451876	FALSE	5.78407e-09	0.452828	0.10017	-3138.52	Ro60		1	77	0	0.695107
ENSMUSG00000018189	0.0840565	0.172406	-0.157288	0.434475	FALSE	3.86738e-09	-0.157288	0.0910434	-3096.87	Uchl5		0.420648	120	0	0.621086
ENSMUSG00000026360	0.467026	0.612513	0.0830186	0.86596	FALSE	4.58751e-08	0.0830186	0.114142	-4490.94	Rgs2		0.339788	153	5	0.999715
ENSMUSG00000006010	7.32159e-10	8.52511e-09	0.531169	0.679173	FALSE	4.26764e-09	0.531169	0.0862431	-3883.05	Odr4		1	26	0	0.781557
ENSMUSG00000006005	3.61201e-09	3.85869e-08	0.333785	1.64492	FALSE	2.9758e-08	0.333785	0.0565637	-5819.18	Tpr		0.655929	146	0	1.00813
ENSMUSG00000100954	0.656035	0.77099	-0.0594816	0.21751	FALSE	9.64084e-10	-0.0594816	0.133548	-2052.94	Gm10138		1	0	0	0.575296
ENSMUSG00000023150	3.9168e-08	3.62535e-07	-0.332662	1.03399	FALSE	4.68653e-09	-0.332662	0.0605439	-4822.62	Ivns1abp		0.423305	53	0	0.759512
ENSMUSG00000052748	0.351502	0.502533	-0.0862746	0.464655	FALSE	7.26937e-08	-0.0862746	0.0926011	-3229.99	Swt1		1	15	0	0.646708
ENSMUSG00000053286	0.00223865	0.00862079	0.368165	0.284666	FALSE	0.362246	0.368165	0.120449	-479.186	Trmt1l		0.810918	55	1	0.616037
ENSMUSG00000026484	0.0475615	0.110367	-0.255582	0.212887	FALSE	1.51548e-08	-0.255582	0.129	-2012.7	Rnf2		0.744701	184	0	0.592486
ENSMUSG00000100594	0.240531	0.382448	0.324963	0.0524742	FALSE	0.0176443	0.324963	0.27688	-202.668	2810414N06Rik		1	0	0	0.515328
ENSMUSG00000043019	1.10661e-05	7.17727e-05	0.542738	0.310495	FALSE	1.85777e-09	0.542738	0.123484	-2506	Edem3		1	32	0	0.621921
ENSMUSG00000032666	0.916395	0.948796	0.0276675	0.05764	FALSE	6.47973e-09	0.0276675	0.263561	-814.148	1700025G04Rik		0.0631077	17	0	0.560229
ENSMUSG00000014980	0.0161508	0.0462478	0.321516	0.230288	FALSE	8.9356e-10	0.321516	0.133659	-2114.69	Tsen15		0.396132	24	1	0.583039
ENSMUSG00000026482	0.784883	0.866412	-0.0500153	0.106036	FALSE	0.0331153	-0.0500153	0.183232	-161.226	Rgl1		0.212951	15	0	0.563594
ENSMUSG00000008475	6.23035e-05	0.000359112	0.192662	1.94698	FALSE	1.09125e-08	0.192662	0.0481185	-6194.01	Arpc5		0.564798	54	0	1.09549
ENSMUSG00000042772	0.359185	0.509445	-0.0985146	0.303154	FALSE	0.506489	-0.0985146	0.107441	-305.699	Smg7		1	60	0	0.650932
ENSMUSG00000026479	0.150224	0.267934	0.35403	0.0679717	FALSE	2.95872e-05	0.35403	0.246069	-905.616	Lamc2		0.0888372	152	1	0.551651
ENSMUSG00000026478	0.788951	0.869065	-0.0593588	0.0747689	FALSE	5.39985e-09	-0.0593588	0.221758	-982.394	Lamc1		0.0992689	141	0	0.539671
ENSMUSG00000042699	1.02344e-06	7.91013e-06	0.44379	0.565525	FALSE	4.84322e-09	0.44379	0.0908089	-3505.85	Dhx9		0.706671	348	3	0.708202
ENSMUSG00000026475	0.167662	0.2913	-0.229244	0.164492	FALSE	6.22962e-10	-0.229244	0.166149	-1689.69	Rgs16		0.772122	43	0	0.770434
ENSMUSG00000026473	2.74225e-13	4.2827e-12	-0.473246	1.21887	FALSE	3.72712e-07	-0.473246	0.0647703	-5445.59	Glul		0.81613	132	5	1.15127
ENSMUSG00000056708	0.375437	0.525526	-0.1001	0.324633	FALSE	3.33058e-08	-0.1001	0.112936	-2659.4	Ier5		0.140389	26	0	0.714845
ENSMUSG00000026470	0.00577819	0.0197229	-0.346059	0.217781	FALSE	1.31126e-08	-0.346059	0.125379	-2038.5	Stx6		0.820681	81	0	0.671973
ENSMUSG00000026469	0.246595	0.389384	-0.142705	0.243339	FALSE	2.7002e-09	-0.142705	0.123164	-2169.77	Xpr1		1	37	0	0.641993
ENSMUSG00000033701	0.128813	0.238994	0.112021	0.692496	FALSE	0.397791	0.112021	0.0737563	-587.93	Acbd6		0.98822	16	0	0.762348
ENSMUSG00000033684	0.000525714	0.00243297	0.454203	0.255846	FALSE	9.26966e-09	0.454203	0.130996	-2229.73	Qsox1		0.786807	64	2	0.815502
ENSMUSG00000033671	0.00363841	0.0132475	0.458649	0.187058	FALSE	1.61662e-09	0.458649	0.157724	-1812.12	Cep350		1	61	0	0.646874
ENSMUSG00000026466	9.02476e-08	7.94227e-07	0.504518	0.52012	FALSE	3.16956e-09	0.504518	0.0943846	-3355.71	Tor1aip1		0.556663	79	1	0.712068
ENSMUSG00000050565	0.327002	0.476084	-0.0759091	0.588363	FALSE	0.000543416	-0.0759091	0.0774448	-3621.2	Tor1aip2		1	60	0	0.777217
ENSMUSG00000015484	5.27474e-10	6.20792e-09	-1.39252	0.0500272	FALSE	2.22635e-06	-1.39252	0.224214	-720.311	Fam163a	down_5	1	11	0	0.540004
ENSMUSG00000078193	0	0	-0.741906	0.576944	FALSE	6.91622e-08	-0.741906	0.0800499	-3730.55	Gm2000		0.732205	123	0	0.740145
ENSMUSG00000026600	0.808426	0.881732	-0.0416852	0.128603	FALSE	3.92647e-10	-0.0416852	0.171928	-1433.34	Soat1		0.559652	125	4	0.620125
ENSMUSG00000026596	0.962554	0.978061	0.00994744	0.0851006	FALSE	3.37058e-09	0.00994744	0.211877	-1069.63	Abl2		0.558534	107	1	0.572176
ENSMUSG00000060519	0.00118322	0.00492874	0.306521	0.520392	FALSE	1.02102e-08	0.306521	0.0945207	-3422.36	Tor3a		1	25	0	0.794105
ENSMUSG00000033557	0.863083	0.916405	-0.01773	0.3559	FALSE	2.34179e-09	-0.01773	0.102812	-2711.88	Fam20b		1	25	0	0.676881
ENSMUSG00000026594	0.00941152	0.0295941	0.404176	0.186514	FALSE	4.39871e-09	0.404176	0.155648	-1833.4	Ralgps2		0.187217	20	0	0.580531
ENSMUSG00000070565	0.00554996	0.0190464	0.513303	0.13404	FALSE	5.91048e-09	0.513303	0.185091	-1473.72	Rasal2		0.35393	53	2	0.568885
ENSMUSG00000033488	0.470385	0.615523	-0.0869278	0.293638	FALSE	9.29025e-09	-0.0869278	0.120423	-2480.19	Cryzl2		0.912967	0	0	0.61332
ENSMUSG00000026589	0.31655	0.466237	0.176558	0.135943	FALSE	2.5614e-10	0.176558	0.176281	-1474.55	Sec16b		1	42	3	0.595028
ENSMUSG00000073530	1.55963e-05	9.91847e-05	-0.848061	0.140022	FALSE	4.48882e-09	-0.848061	0.196306	-1436.12	Pappa2		0.649646	47	0	1.19857
ENSMUSG00000040782	0.039055	0.0943664	0.251656	0.279228	FALSE	7.51192e-10	0.251656	0.12195	-2358.79	Cop1		1	85	3	0.66268
ENSMUSG00000015829	6.32567e-07	5.03139e-06	-0.960451	0.0834693	FALSE	1.4597e-08	-0.960451	0.192823	-1054.06	Tnr		1	54	0	0.654887
ENSMUSG00000090394	0.38624	0.535392	-0.196239	0.0783034	FALSE	3.41261e-09	-0.196239	0.226484	-1010.8	4930523C07Rik		0.172243	0	0	0.623077
ENSMUSG00000058267	7.29968e-06	4.90584e-05	0.193719	2.75965	FALSE	1.07053e-08	0.193719	0.043195	-7128.98	Mrps14		0.936824	50	0	1.06604
ENSMUSG00000014226	3.82465e-08	3.55007e-07	0.311939	1.39532	FALSE	4.59331e-09	0.311939	0.0567289	-5395.34	Cacybp		0.69588	117	2	0.849073
ENSMUSG00000026721	0.203085	0.337299	0.151696	0.287113	FALSE	4.03666e-08	0.151696	0.119182	-2420.85	Rabgap1l		0.553394	31	0	0.643954
ENSMUSG00000040423	0.17825	0.305115	0.161471	0.266449	FALSE	0.442192	0.161471	0.119949	-248.501	Rc3h1		0.753911	41	1	0.636729
ENSMUSG00000043467	0.220604	0.359239	0.314826	0.0638934	FALSE	3.14938e-09	0.314826	0.257017	-859.901	Zbtb37		1	12	0	0.546883
ENSMUSG00000026705	0.00109855	0.00461317	0.98744	0.05764	FALSE	7.0224e-07	0.98744	0.302525	-785.649	Klhl20		0.785612	36	1	0.536339
ENSMUSG00000026701	0.120023	0.226923	-0.0676134	2.27732	FALSE	3.42897e-07	-0.0676134	0.0434903	-6551.3	Prdx6		0.673947	199	4	1.29482
ENSMUSG00000040297	0.000146631	0.000783653	0.321309	0.653072	FALSE	1.15868e-08	0.321309	0.0846283	-3814.17	Suco		0.804818	17	1	0.762549
ENSMUSG00000026698	0.652834	0.768592	0.081258	0.114192	FALSE	3.13096e-07	0.081258	0.180642	-1334.94	Pigc		0.727693	19	1	0.575252
ENSMUSG00000040265	0.0632246	0.137625	0.293411	0.174823	FALSE	1.10673e-09	0.293411	0.157951	-1752.7	Dnm3		0.834786	70	1	0.615248
ENSMUSG00000026694	0.640537	0.758576	0.12834	0.0519304	FALSE	2.37792e-10	0.12834	0.27485	-740.679	Eef1aknmt		1	48	0	0.541538
ENSMUSG00000026696	0.543286	0.679047	0.0409414	0.916531	FALSE	1.00346e-08	0.0409414	0.0673543	-4586.08	Vamp4		0.897765	45	1	0.769633
ENSMUSG00000040225	2.95008e-11	3.92242e-10	0.404189	1.41164	FALSE	5.98594e-09	0.404189	0.0607891	-5504.82	Prrc2c		0.645058	69	0	1.06502
ENSMUSG00000040181	0.000173077	0.000904359	-0.435257	0.641109	FALSE	1.90525e-08	-0.435257	0.115902	-3879.09	Fmo1		1	42	0	1.01731
ENSMUSG00000040124	0.00619831	0.0208925	0.462665	0.150897	FALSE	1.61038e-08	0.462665	0.169035	-1586.5	Gorab		1	31	1	0.562428
ENSMUSG00000026585	0.935759	0.960526	-0.00876941	0.31838	FALSE	3.68854e-10	-0.00876941	0.108801	-2546.74	Kifap3		0.668072	52	0	0.600032
ENSMUSG00000026584	0.692336	0.799894	-0.0806399	0.0905383	FALSE	1.47579e-08	-0.0806399	0.203797	-1127.16	Scyl3		0.531453	26	0	0.549459
ENSMUSG00000026578	0.00810579	0.0260801	0.370992	0.235182	FALSE	5.06375e-08	0.370992	0.140122	-2153.48	Ccdc181		0.571022	9	0	0.585619
ENSMUSG00000026577	0.0486978	0.112342	0.266274	0.218325	FALSE	0.0957761	0.266274	0.13508	0	Blzf1		1	43	0	0.594978
ENSMUSG00000026575	0.828249	0.894528	0.0526926	0.062534	FALSE	0.00218034	0.0526926	0.242882	-847.961	Nme7		0.565766	47	0	0.521934
ENSMUSG00000026576	0.000124708	0.000673435	0.180441	2.10903	FALSE	2.23563e-07	0.180441	0.0470305	-6378.74	Atp1b1		0.583079	131	3	1.2979
ENSMUSG00000026574	0.00013329	0.000716633	0.583643	0.236542	FALSE	2.20323e-08	0.583643	0.152774	-2217.09	Dpt		0.031903	36	1	0.821407
ENSMUSG00000040848	0.0361184	0.0885103	-0.401714	0.08646	FALSE	3.11469e-07	-0.401714	0.191695	-1094.77	Sft2d2		0.201777	17	0	0.566998
ENSMUSG00000040843	0.299336	0.447798	-0.0869588	0.531811	FALSE	2.75328e-08	-0.0869588	0.0837868	-3495.5	Tiprl		0.680114	44	0	0.68466
ENSMUSG00000026571	0.571586	0.703419	-0.0714067	0.237357	FALSE	2.13791e-08	-0.0714067	0.126223	-2163.4	Dcaf6		1	41	0	0.605594
ENSMUSG00000026568	0.266999	0.412446	-0.052609	1.77352	FALSE	1.75149e-08	-0.052609	0.0473955	-5959.11	Mpc2		0.665727	44	2	0.974637
ENSMUSG00000026566	0	0	-1.18045	0.353725	FALSE	1.92276e-08	-1.18045	0.0954142	-2724.79	Mpzl1	down_2	0.441188	52	1	0.671033
ENSMUSG00000040713	0.0707736	0.150333	-0.0855217	2.10005	FALSE	4.53873e-08	-0.0855217	0.0473299	-6475.55	Creg1		0.901161	41	0	1.31714
ENSMUSG00000026565	0.231869	0.372634	-0.226013	0.102229	FALSE	1.31081e-09	-0.226013	0.189044	-1209.84	Pou2f1		1	216	6	0.592909
ENSMUSG00000026563	0.324844	0.473994	0.150653	0.163132	FALSE	0.0163936	0.150653	0.153017	-80.8424	Tada1		0.517467	26	0	0.566342
ENSMUSG00000040596	0.189191	0.319673	-0.284424	0.0750408	FALSE	3.6699e-10	-0.284424	0.216626	-984.561	Pogk		0.626368	22	0	0.560882
ENSMUSG00000026558	0.0181737	0.0510142	-0.267958	0.274878	FALSE	1.30938e-09	-0.267958	0.113442	-2336.27	Uck2		1	61	0	0.653838
ENSMUSG00000052428	0.000241244	0.00121226	0.169892	2.06308	FALSE	2.24273e-07	0.169892	0.0462746	-6271.65	Tmco1		0.972562	65	0	0.939858
ENSMUSG00000026687	0.184824	0.313965	-0.149432	0.285753	FALSE	4.25971e-08	-0.149432	0.11269	-2406.12	Aldh9a1		1	45	1	0.698646
ENSMUSG00000026688	0.773147	0.85848	0.0253072	0.551387	FALSE	5.32568e-09	0.0253072	0.0877929	-3588.2	Mgst3		0.313955	43	3	0.664349
ENSMUSG00000052534	0.00134375	0.00552954	-0.274818	0.519576	FALSE	5.59584e-08	-0.274818	0.0857074	-3451.14	Pbx1		0.433998	154	7	0.73642
ENSMUSG00000026678	0.460006	0.605404	-0.162399	0.132137	FALSE	3.08412e-09	-0.162399	0.219803	-1388.1	Rgs5		0.0127313	62	0	0.678886
ENSMUSG00000038530	0.49294	0.63557	-0.0714619	0.963839	FALSE	5.06913e-08	-0.0714619	0.104226	-4739.49	Rgs4		0.616776	131	1	1.13257
ENSMUSG00000026675	0.0138889	0.0410368	-0.628288	0.0530179	FALSE	3.57173e-09	-0.628288	0.255389	-751.907	Hsd17b7		0.45423	45	0	0.589313
ENSMUSG00000026670	0.242741	0.38509	-0.117708	0.358347	FALSE	6.13277e-10	-0.117708	0.100763	-2770.07	Uap1		0.263927	26	0	0.64803
ENSMUSG00000026667	0.0638327	0.138551	0.226024	0.285481	FALSE	1.90602e-09	0.226024	0.121954	-2399.72	Uhmk1		1	29	0	0.635603
ENSMUSG00000026663	9.92601e-05	0.000547433	0.396252	0.434475	FALSE	2.94438e-09	0.396252	0.101802	-3046.82	Atf6		1	194	12	0.803682
ENSMUSG00000026659	0.567284	0.699525	-0.0652498	0.274062	FALSE	7.10369e-10	-0.0652498	0.114062	-2343.66	Dusp12		1	36	4	0.583275
ENSMUSG00000026649	0.0131715	0.0392474	-0.330213	0.188418	FALSE	1.0804e-05	-0.330213	0.133199	-1870.75	Cfap126		0.806381	5	0	0.590598
ENSMUSG00000058076	0.0403877	0.0968025	0.146057	0.804241	FALSE	6.42879e-08	0.146057	0.0712556	-4218.48	Sdhc		0.8092	85	0	0.852572
ENSMUSG00000056569	0.119404	0.22602	0.224738	0.195487	FALSE	8.67403e-09	0.224738	0.144315	-1889.8	Mpz		0.929978	159	0	0.559924
ENSMUSG00000005674	0.55167	0.685965	-0.0858418	0.169114	FALSE	0.143624	-0.0858418	0.144209	0	Tomm40l		0.921717	18	0	0.578403
ENSMUSG00000058715	0.356067	0.506923	0.18049	0.121805	FALSE	2.31286e-09	0.18049	0.195571	-1412.35	Fcer1g		0.0361572	61	1	0.604406
ENSMUSG00000013593	0.470622	0.615751	-0.0416855	12.422	FALSE	8.5377e-08	-0.0416855	0.0577787	-12762	Ndufs2		1	109	1	1.46075
ENSMUSG00000052423	0.0697702	0.148876	0.184416	0.397771	FALSE	2.57323e-09	0.184416	0.101696	-2951.39	B4galt3		0.936799	36	1	0.666958
ENSMUSG00000062729	0.184329	0.313321	-0.266273	0.0823817	FALSE	0.281001	-0.266273	0.200575	0	Ppox		0.88973	64	0	0.568585
ENSMUSG00000053483	0.0124163	0.037359	-0.626787	0.0478521	FALSE	6.94264e-09	-0.626787	0.250706	-693.895	Usp21		0.529874	54	0	0.549538
ENSMUSG00000062963	0.00481571	0.0169402	0.112407	3.12208	FALSE	9.76191e-08	0.112407	0.0398734	-7349.16	Ufc1		1	38	0	1.34403
ENSMUSG00000013973	0.263454	0.408659	0.171424	0.171017	FALSE	9.29329e-10	0.171424	0.153295	-1730.61	Dedd		0.92915	30	0	0.584405
ENSMUSG00000013997	0.0991315	0.19617	0.206075	0.26944	FALSE	3.79105e-09	0.206075	0.124964	-2324	Nit1		0.434758	26	0	0.610097
ENSMUSG00000006412	3.02772e-08	2.85342e-07	-0.233621	2.23817	FALSE	2.29379e-07	-0.233621	0.0421713	-6556.13	Pfdn2		0.886683	83	0	1.09519
ENSMUSG00000045259	1.85566e-05	0.00011644	-1.09162	0.0421425	FALSE	1.54462e-09	-1.09162	0.254957	-627.975	Klhdc9	down_1	0.875402	11	0	0.548191
ENSMUSG00000026641	0.129053	0.23935	0.190564	0.262099	FALSE	7.79242e-09	0.190564	0.125549	-2323.95	Usf1		0.819891	176	13	0.601503
ENSMUSG00000103711	0.999978	0.999978	-7.92081e-06	0.0592713	FALSE	6.61612e-09	-7.92081e-06	0.281772	-793.112	Tstd1		0.0120455	18	1	0.590082
ENSMUSG00000038235	0.00254037	0.00961334	0.346939	0.359434	FALSE	5.64179e-08	0.346939	0.114938	-2813.71	F11r		0.339438	157	1	0.671556
ENSMUSG00000091993	0.319321	0.469135	0.300024	0.0641653	FALSE	4.15226e-09	0.300024	0.301273	-831.676	B930036N10Rik		0.161275	0	0	0.617701
ENSMUSG00000060244	0.0294418	0.075046	0.251526	0.307504	FALSE	2.87737e-08	0.251526	0.11551	-2566.75	Alyref2		0.737539	195	0	0.571152
ENSMUSG00000003458	0.131617	0.242733	0.160642	0.337684	FALSE	1.52053e-05	0.160642	0.106544	-2628.71	Ncstn		1	165	1	0.722535
ENSMUSG00000026553	0.172358	0.297253	0.0729707	1.47471	FALSE	3.85353e-08	0.0729707	0.0534715	-5526.37	Copa		1	171	3	1.1849
ENSMUSG00000003464	0.326933	0.476054	-0.12736	0.215334	FALSE	1.27996e-09	-0.12736	0.129918	-2037.1	Pex19		0.898544	101	0	0.62734
ENSMUSG00000026554	0.610866	0.735476	0.0392667	0.66422	FALSE	1.93033e-08	0.0392667	0.0771693	-3851.41	Dcaf8		1	53	0	0.83519
ENSMUSG00000013698	0.00540699	0.0186403	-0.207695	0.604676	FALSE	0.0184263	-0.207695	0.0746638	-3584.42	Pea15a		0.901053	97	11	0.827074
ENSMUSG00000038034	0.0393171	0.0948605	-0.296603	0.166667	FALSE	6.46369e-10	-0.296603	0.143923	-1720.75	Igsf8		0.40033	40	0	0.615012
ENSMUSG00000050229	0.0482434	0.11153	-0.4311	0.0685155	FALSE	9.13374e-11	-0.4311	0.218254	-905.543	Pigm		0.760916	18	0	0.546041
ENSMUSG00000026547	0.192465	0.323261	-0.0706872	1.86841	FALSE	3.86991e-08	-0.0706872	0.0542361	-6369.09	Tagln2		0.530799	111	3	1.18346
ENSMUSG00000026544	1.54811e-07	1.33029e-06	0.692753	0.293638	FALSE	4.74403e-09	0.692753	0.132035	-2428.33	Dusp23		1	36	1	0.691459
ENSMUSG00000039997	2.37863e-06	1.74261e-05	1.90949	0.0668842	FALSE	1.74036e-09	1.90949	0.404701	-830.83	Ifi203		0.0219074	186	0	0.659071
ENSMUSG00000028354	0.000292686	0.00143987	-0.347997	0.407558	FALSE	6.03226e-09	-0.347997	0.096087	-2984.91	Fmn2		1	41	3	0.73413
ENSMUSG00000026527	0.0130422	0.0388973	0.36742	0.199837	FALSE	1.4655e-09	0.36742	0.147997	-1898.2	Rgs7		0.617625	46	3	0.568407
ENSMUSG00000026526	2.56711e-07	2.15326e-06	-0.383984	1.14328	FALSE	1.35267e-08	-0.383984	0.0745203	-5238.33	Fh1		1	147	4	0.874191
ENSMUSG00000057335	0.0151342	0.0439508	0.306067	0.277868	FALSE	4.26875e-09	0.306067	0.125998	-2353.99	Cep170		1	102	1	0.649653
ENSMUSG00000026504	0.0477962	0.110781	-0.21169	0.352909	FALSE	2.66692e-09	-0.21169	0.106959	-2742.18	Sdccag8		1	52	1	0.64278
ENSMUSG00000019699	0.952022	0.971623	0.0092966	0.161501	FALSE	2.38182e-08	0.0092966	0.154512	-1677.87	Akt3		0.900025	211	4	0.596456
ENSMUSG00000063659	0.0256519	0.0671783	0.41325	0.126971	FALSE	1.85088e-08	0.41325	0.185194	-1423.59	Zbtb18		0.348188	38	0	0.552328
ENSMUSG00000015961	1.07764e-07	9.40507e-07	0.650918	0.34149	FALSE	8.3242e-09	0.650918	0.122511	-2679.03	Adss		0.275186	37	0	0.613797
ENSMUSG00000026502	0.0401532	0.0964146	0.21651	0.393964	FALSE	1.55e-08	0.21651	0.105503	-2892.48	Desi2		0.937041	19	0	0.751313
ENSMUSG00000026500	0.447586	0.592945	-0.0466995	1.14057	FALSE	2.44838e-07	-0.0466995	0.0614916	-5065.21	Cox20		0.595228	29	0	0.785544
ENSMUSG00000039630	0.00158049	0.0063627	0.154541	1.83496	FALSE	5.93699e-08	0.154541	0.0489134	-6016.75	Hnrnpu		0.62115	325	2	1.11749
ENSMUSG00000026495	7.77933e-06	5.2104e-05	-0.779777	0.106036	FALSE	1.05745e-09	-0.779777	0.174401	-1239.71	Efcab2		0.894833	11	0	0.564577
ENSMUSG00000055067	0.0255588	0.0670192	-0.344539	0.146003	FALSE	5.52535e-10	-0.344539	0.154305	-1586.74	Smyd3		0.771842	106	0	0.59674
ENSMUSG00000026492	0.770222	0.856296	-0.046973	0.147635	FALSE	6.23559e-10	-0.046973	0.16082	-1599.59	Tfb2m		1	45	0	0.580878
ENSMUSG00000038949	0.02419	0.0641697	0.363587	0.162316	FALSE	1.65304e-06	0.363587	0.1613	-1668.39	Cnst		1	30	0	0.577832
ENSMUSG00000038936	0.870049	0.92087	-0.0196177	0.249864	FALSE	0.0104709	-0.0196177	0.119915	-2167.01	Sccpdh		1	38	2	0.59804
ENSMUSG00000026491	0.570386	0.702118	0.0882839	0.160141	FALSE	1.15086e-09	0.0882839	0.155571	-1655.15	Ahctf1		0.281507	55	0	0.586379
ENSMUSG00000026490	0.280613	0.427524	0.119641	0.338227	FALSE	2.49733e-09	0.119641	0.110888	-2664.5	Cdc42bpa		0.659474	62	0	0.684842
ENSMUSG00000026489	0.160763	0.2817	-0.29784	0.0753127	FALSE	3.83982e-09	-0.29784	0.212362	-976.554	Coq8a		0.220176	49	0	0.563571
ENSMUSG00000010609	0.67338	0.784896	0.0423998	0.409462	FALSE	5.48463e-09	0.0423998	0.100589	-2988.86	Psen2		0.536171	233	2	0.631128
ENSMUSG00000038855	0.00572815	0.0195828	-0.223402	0.662588	FALSE	5.31492e-09	-0.223402	0.0808562	-3927.39	Itpkb		0.532296	38	1	0.798752
ENSMUSG00000026496	0.00713045	0.0234794	0.283584	0.393148	FALSE	2.28777e-09	0.283584	0.105394	-2875.26	Parp1		0.479657	1234	12	0.6448
ENSMUSG00000026499	3.06235e-05	0.000185647	0.318884	0.752039	FALSE	2.72343e-09	0.318884	0.0764934	-4034.92	Acbd3		1	76	0	0.82632
ENSMUSG00000060743	9.92388e-06	6.51375e-05	0.13524	6.2485	FALSE	8.6438e-07	0.13524	0.0306055	-9059.21	H3f3a		0.70636	193	1	1.86961
ENSMUSG00000038806	0.0205488	0.0562391	-0.212802	0.424687	FALSE	1.42544e-09	-0.212802	0.0918763	-3049.66	Sde2		0.559992	19	0	0.647168
ENSMUSG00000026520	0.667923	0.780394	0.0204785	2.21615	FALSE	2.28215e-08	0.0204785	0.0477355	-6643.64	Pycr2		1	62	0	1.15251
ENSMUSG00000038793	0.611182	0.735722	0.077349	0.200109	FALSE	8.73661e-10	0.077349	0.152146	-1975.03	Lefty1		1	51	1	0.651849
ENSMUSG00000026519	0.0932977	0.188067	-0.228703	0.180533	FALSE	0.242513	-0.228703	0.136275	-642.138	Tmem63a		0.612246	22	1	0.609994
ENSMUSG00000038776	0.354831	0.505837	0.218524	0.0723219	FALSE	1.42259e-09	0.218524	0.236176	-950.416	Ephx1		0.15244	386	3	0.536876
ENSMUSG00000026516	0.00159391	0.00640626	0.446628	0.218869	FALSE	5.958e-09	0.446628	0.141472	-2024.15	Nvl		0.618621	59	0	0.590268
ENSMUSG00000062169	8.54852e-06	5.67537e-05	0.562146	0.304785	FALSE	2.40274e-09	0.562146	0.126298	-2523.31	Cnih4		0.365856	31	1	0.607888
ENSMUSG00000038733	0.5029	0.644691	0.0593298	0.471452	FALSE	3.79256e-05	0.0593298	0.0885606	-3186.74	Wdr26		0.699629	88	0	0.771826
ENSMUSG00000004880	0.15756	0.277719	-0.225478	0.143284	FALSE	1.68456e-08	-0.225478	0.159537	-1544.65	Lbr		0.213299	134	2	0.587113
ENSMUSG00000022995	0.907706	0.943075	0.011284	0.440185	FALSE	4.52196e-08	0.011284	0.0973329	-3141.26	Enah		1	124	0	0.847658
ENSMUSG00000026511	0.19165	0.322554	-0.0435858	6.37955	FALSE	3.03652e-08	-0.0435858	0.0333808	-9454.63	Srp9		1	69	2	1.85699
ENSMUSG00000038633	1.2542e-11	1.71628e-10	0.405199	1.48233	FALSE	2.04548e-08	0.405199	0.0598183	-5730.03	Degs1		0.934514	31	0	1.07277
ENSMUSG00000047539	0.0818372	0.168733	-0.276839	0.130506	FALSE	3.97044e-06	-0.276839	0.159091	-1439.17	Fbxo28		0.690855	45	1	0.573143
ENSMUSG00000026510	0.338193	0.487257	0.148167	0.167754	FALSE	9.57829e-10	0.148167	0.154704	-1704.57	Trp53bp2		0.412077	152	0	0.598291
ENSMUSG00000026509	0.0983252	0.195084	0.21968	0.218053	FALSE	0.033377	0.21968	0.132896	-42.5355	Capn2		0.410419	178	2	0.617285
ENSMUSG00000046836	0.265104	0.410442	0.132084	0.274606	FALSE	1.31344e-08	0.132084	0.118524	-2343.28	Brox		1	22	0	0.609854
ENSMUSG00000042901	1.20282e-12	1.79856e-11	0.518501	0.939369	FALSE	4.74112e-09	0.518501	0.0729764	-4526.54	Aida		1	21	0	0.703693
ENSMUSG00000056050	3.77481e-06	2.67197e-05	0.214314	2.57423	FALSE	5.23659e-08	0.214314	0.0463541	-6935.59	Mia3		1	0	0	1.28912
ENSMUSG00000072258	0.000159059	0.00084275	-0.849017	0.0581838	FALSE	1.32163e-09	-0.849017	0.224817	-807.224	Taf1a		0.968064	35	0	0.531989
ENSMUSG00000039384	0	0	-1.317	0.292822	FALSE	2.52287e-08	-1.317	0.104493	-2426.09	Dusp10	down_5	1	61	1	0.719012
ENSMUSG00000044854	0.774769	0.860088	-0.0411785	0.194127	FALSE	1.12271e-09	-0.0411785	0.143909	-1883.77	1700056E22Rik		1	0	0	0.555855
ENSMUSG00000073481	2.22045e-16	4.25038e-15	0.583847	1.028	FALSE	5.47699e-09	0.583847	0.070445	-4782.29	Mtarc2		1	39	2	0.89528
ENSMUSG00000026620	0.0217822	0.0590074	-0.533994	0.0579119	FALSE	3.52158e-09	-0.533994	0.232764	-808.862	Mark1		0.562032	68	0	0.532945
ENSMUSG00000039318	0.0930755	0.187658	-0.152952	0.427134	FALSE	4.93202e-06	-0.152952	0.0910756	-3033.47	Rab3gap2		1	58	0	0.67276
ENSMUSG00000026618	0.280366	0.427301	0.184125	0.138934	FALSE	4.64619e-09	0.184125	0.170565	-1497.26	Iars2		0.577838	59	2	0.575113
ENSMUSG00000026617	0.0165673	0.0472344	-0.219703	0.430125	FALSE	1.33121e-09	-0.219703	0.0916892	-3069.32	Bpnt1		0.374819	13	1	0.764771
ENSMUSG00000026615	0.172459	0.297323	0.0768366	1.50326	FALSE	5.6419e-09	0.0768366	0.0563175	-5637.19	Eprs		0.412674	166	3	1.16064
ENSMUSG00000039246	0.299753	0.44815	-0.0800299	0.651985	FALSE	5.00199e-08	-0.0800299	0.0771772	-3834.17	Lyplal1		1	40	8	0.659591
ENSMUSG00000001305	0.0697188	0.148799	0.296338	0.150897	FALSE	0.358204	0.296338	0.163386	0	Rrp15		0.397492	52	0	0.568301
ENSMUSG00000039210	0.139403	0.253244	0.169651	0.311582	FALSE	2.01305e-09	0.169651	0.114783	-2521.99	Gpatch2		1	26	1	0.643513
ENSMUSG00000026608	0.412144	0.560482	0.168487	0.0910821	FALSE	0.0414132	0.168487	0.20544	-209.407	Kctd3		0.407688	41	1	0.562208
ENSMUSG00000026603	0.946442	0.968306	0.00574964	0.519576	FALSE	3.48266e-08	0.00574964	0.0855919	-3382.4	Smyd2		1	67	0	0.719341
ENSMUSG00000010175	0.000961942	0.00410432	-0.313731	0.420337	FALSE	4.41692e-09	-0.313731	0.0950288	-3040.12	Prox1		1	145	9	0.715779
ENSMUSG00000026634	0.96325	0.978465	-0.00458855	0.378467	FALSE	2.08016e-08	-0.00458855	0.0995868	-2830.66	Angel2		1	23	0	0.682432
ENSMUSG00000066595	0.284118	0.431781	-0.242812	0.064981	FALSE	0.086149	-0.242812	0.226691	-557.397	Flvcr1		0.410641	54	1	0.564693
ENSMUSG00000026632	0.441076	0.586891	0.166368	0.0837412	FALSE	4.95723e-09	0.166368	0.215957	-1062.5	Tatdn3		0.811814	7	0	0.531116
ENSMUSG00000026628	0	0	-2.78402	1.41762	FALSE	5.66192e-09	-2.78402	0.0805982	-5096.24	Atf3	down_4	0.392652	271	8	1.13455
ENSMUSG00000073478	0.0519647	0.117943	-0.157856	0.62969	FALSE	9.62942e-09	-0.157856	0.0812258	-3806.36	D730003I15Rik		1	0	0	0.755944
ENSMUSG00000037499	0.966977	0.981036	-0.00143303	4.30071	FALSE	5.04557e-07	-0.00143303	0.0346145	-8160.98	Nenf		0.985299	18	0	1.58912
ENSMUSG00000026627	0.00786723	0.0254122	-0.296365	0.278412	FALSE	2.8244e-08	-0.296365	0.111511	-2375.95	Pacc1		1	14	0	0.625312
ENSMUSG00000026626	0.123899	0.232072	-0.162643	0.306688	FALSE	0.0927096	-0.162643	0.105707	-661.221	Ppp2r5a		0.869191	94	0	0.756436
ENSMUSG00000037461	0.734963	0.830706	-0.0810548	0.0614464	FALSE	0.0572491	-0.0810548	0.239431	-21.0673	Ints7		0.342946	42	0	0.546433
ENSMUSG00000026623	0.000122158	0.000660026	0.383862	0.455682	FALSE	1.87366e-08	0.383862	0.0999183	-3159.78	Lpgat1		1	31	2	0.794243
ENSMUSG00000037434	0.026633	0.0692133	-0.449465	0.0815661	FALSE	3.57818e-09	-0.449465	0.202749	-1036.15	Slc30a1		0.709475	55	2	0.599234
ENSMUSG00000097416	0.0110431	0.0338694	-0.476308	0.100054	FALSE	4.54864e-09	-0.476308	0.187425	-1206.92	Gm26670		0.923088	0	0	0.565277
ENSMUSG00000037395	0.716322	0.816674	0.0520198	0.194943	FALSE	4.69183e-08	0.0520198	0.143156	-1907.88	Rcor3		0.903402	54	0	0.621678
ENSMUSG00000058248	2.26267e-05	0.000140634	0.870027	0.122077	FALSE	1.29179e-08	0.870027	0.205328	-1350.56	Kcnh1		1	98	0	0.581698
ENSMUSG00000037375	0.0424455	0.100875	0.440084	0.0981512	FALSE	7.55132e-09	0.440084	0.216884	-1185.04	Hhat		1	22	0	0.53267
ENSMUSG00000016200	0.657808	0.772202	0.0460911	0.353725	FALSE	1.7626e-06	0.0460911	0.104057	-2715.93	Syt14		1	13	0	0.681787
ENSMUSG00000016181	0.0265968	0.0691583	0.630519	0.060087	FALSE	3.75837e-09	0.630519	0.284353	-810.698	Utp25		0.978767	35	0	0.526531
ENSMUSG00000026638	3.9012e-06	2.75153e-05	0.571419	0.314029	FALSE	2.03417e-09	0.571419	0.123776	-2572.98	Irf6		0.512424	174	0	0.657138
ENSMUSG00000079144	0.512795	0.653684	0.116706	0.126699	FALSE	4.68852e-09	0.116706	0.178315	-1423.07	A130010J15Rik		0.899595	6	0	0.562928
ENSMUSG00000016194	0.0715571	0.151604	0.45652	0.0774878	FALSE	8.83043e-09	0.45652	0.253351	-1009.5	Hsd11b1		0.0146689	260	40	0.720162
ENSMUSG00000009633	0.467245	0.612523	0.187128	0.0690593	FALSE	2.04038e-09	0.187128	0.257409	-941.369	G0s2		0.023914	38	2	0.668251
ENSMUSG00000026640	0.140391	0.254526	0.204558	0.216422	FALSE	3.83521e-08	0.204558	0.138746	-2023.61	Plxna2		0.214669	44	0	0.601729
ENSMUSG00000016494	0.837222	0.900265	-0.0443175	0.096248	FALSE	8.11075e-10	-0.0443175	0.215711	-1184.6	Cd34		0.0194781	342	7	0.680852
ENSMUSG00000016481	0.000601899	0.00272895	0.306423	0.533986	FALSE	1.66478e-09	0.306423	0.0893164	-3451.12	Cr1l		0.693867	228	2	0.706772
ENSMUSG00000050530	0.105546	0.20572	0.349379	0.0957042	FALSE	5.77502e-09	0.349379	0.215861	-1162.95	Fam171a1		0.446735	20	0	0.563923
ENSMUSG00000026643	0.786568	0.867703	0.0202861	0.75938	FALSE	5.10603e-08	0.0202861	0.07492	-4183.74	Nmt2		1	63	1	0.720802
ENSMUSG00000049950	0.000748927	0.00330583	0.419718	0.287113	FALSE	3.05573e-09	0.419718	0.124508	-2384.09	Rpp38		0.837363	40	0	0.574581
ENSMUSG00000026650	1.24179e-06	9.46398e-06	-0.623141	0.214519	FALSE	2.27875e-09	-0.623141	0.128513	-2014.57	Meig1		1	7	0	0.607109
ENSMUSG00000109865	0.201325	0.335197	-0.170944	0.2031	FALSE	3.13884e-09	-0.170944	0.133781	-1965.36	Hspa14		0.320253	48	0	0.590628
ENSMUSG00000026655	1.33227e-15	2.46394e-14	-2.04791	0.0467645	FALSE	9.56874e-10	-2.04791	0.256417	-651.418	Fam107b		0.0983419	21	1	0.610992
ENSMUSG00000026657	0.0167257	0.0475894	0.369119	0.173736	FALSE	0.130888	0.369119	0.15427	-1228.32	Frmd4a		0.412691	31	0	0.593607
ENSMUSG00000039449	0.381527	0.531254	0.119676	0.207178	FALSE	1.12016e-09	0.119676	0.136759	-1949.28	Prpf18		1	21	0	0.589334
ENSMUSG00000048186	0.43761	0.583355	-0.100502	0.230832	FALSE	1.4203e-09	-0.100502	0.129474	-2107.88	Bend7		0.491543	0	0	0.624173
ENSMUSG00000026662	0.102121	0.200611	-0.337272	0.0761283	FALSE	2.91693e-07	-0.337272	0.206326	-985.273	Sephs1		0.414884	26	0	0.552
ENSMUSG00000026664	0.605933	0.731865	-0.0327658	1.04459	FALSE	1.08574e-07	-0.0327658	0.0635136	-4836.62	Phyh		1	48	0	0.886229
ENSMUSG00000026672	0.0010164	0.0043068	-0.618581	0.0932572	FALSE	7.87003e-09	-0.618581	0.188251	-1148.76	Optn		0.646533	245	3	0.564367
ENSMUSG00000039128	0.00858573	0.0273471	0.196145	0.769168	FALSE	3.79345e-09	0.196145	0.074633	-4168.75	Cdc123		0.975164	63	27	0.750876
ENSMUSG00000025817	0.92429	0.952959	-0.00840678	0.485862	FALSE	2.72234e-05	-0.00840678	0.0884634	-3300.05	Nudt5		0.569085	51	0	0.671498
ENSMUSG00000025816	0.657819	0.772202	0.0705609	0.146275	FALSE	0.0244898	0.0705609	0.159306	-53.6276	Sec61a2		0.801866	25	0	0.611392
ENSMUSG00000043241	0.0953946	0.19123	0.151851	0.525557	FALSE	1.06954e-08	0.151851	0.0910594	-3443.05	Upf2		0.702522	85	0	0.642255
ENSMUSG00000039063	0.597168	0.723855	-0.121683	0.0655247	FALSE	0.0551919	-0.121683	0.230252	-22.4782	Echdc3		1	11	1	0.525914
ENSMUSG00000039046	0.0951169	0.190796	-0.342827	0.0853725	FALSE	4.10334e-10	-0.342827	0.205408	-1069.47	Usp6nl		0.528581	46	0	0.56822
ENSMUSG00000002107	0.215713	0.353322	0.132357	0.366775	FALSE	8.20914e-09	0.132357	0.106911	-2802.04	Celf2		0.193786	63	1	0.658701
ENSMUSG00000025782	0.0516678	0.117649	0.246399	0.269984	FALSE	3.38138e-09	0.246399	0.126625	-2319.02	Taf3		0.715202	49	1	0.621882
ENSMUSG00000025781	0.0428953	0.101602	0.077577	3.32382	FALSE	2.82516e-08	0.077577	0.0383148	-7500.89	Atp5c1		0.754724	127	2	1.29461
ENSMUSG00000037262	0.0162385	0.0464451	0.272244	0.336052	FALSE	4.64096e-09	0.272244	0.11327	-2672.43	Kin		0.796829	41	0	0.672008
ENSMUSG00000025780	0.024798	0.0654648	0.649804	0.0633496	FALSE	3.75499e-09	0.649804	0.289505	-881.689	Itih5		0.0151412	34	0	0.644523
ENSMUSG00000037197	0.0207108	0.0566037	0.189254	0.616639	FALSE	1.95302e-09	0.189254	0.0818141	-3730.78	Rbm17		0.66503	86	1	0.732464
ENSMUSG00000023206	0.121853	0.229413	0.346138	0.0859163	FALSE	1.67813e-09	0.346138	0.223741	-1079.28	Il15ra		0.185642	103	1	0.559269
ENSMUSG00000058594	0.368752	0.518752	0.202774	0.0766721	FALSE	6.49066e-11	0.202774	0.225602	-998.938	Fbh1		0.67884	41	0	0.55737
ENSMUSG00000047909	0.0950835	0.190768	0.372377	0.0840131	FALSE	2.12507e-10	0.372377	0.223091	-1052.98	Ankrd16		1	9	0	0.556411
ENSMUSG00000026767	0.276451	0.423232	0.145943	0.225122	FALSE	2.90594e-09	0.145943	0.134099	-2110.13	Mindy3		0.693231	23	0	0.595764
ENSMUSG00000026727	0.832579	0.896741	0.0244123	0.28385	FALSE	1.89249e-09	0.0244123	0.115482	-2386.44	Rsu1		0.24314	62	1	0.60253
ENSMUSG00000026728	0.279586	0.426489	-0.162298	0.243339	FALSE	4.38275e-08	-0.162298	0.150102	-2235.37	Vim		0.0227083	692	5	0.692175
ENSMUSG00000063275	0.959566	0.976124	-0.0103495	0.0940729	FALSE	1.45619e-09	-0.0103495	0.204138	-1174.8	Hacd1		0.50812	26	1	0.590182
ENSMUSG00000026718	0.000184877	0.000955358	0.864658	0.096248	FALSE	2.43102e-10	0.864658	0.231264	-1156.31	Stam		0.685993	96	0	0.548951
ENSMUSG00000057914	0.435744	0.5818	-0.108	0.19603	FALSE	9.5024e-09	-0.108	0.138568	-1906.01	Cacnb2		1	80	2	0.624306
ENSMUSG00000026707	0.223945	0.363591	0.269746	0.0870038	FALSE	1.72032e-09	0.269746	0.221811	-1086.72	Nsun6		0.512811	19	0	0.54218
ENSMUSG00000017418	5.72635e-05	0.000330643	-0.654692	0.117455	FALSE	3.39289e-10	-0.654692	0.162704	-1318.27	Arl5b		0.29557	20	1	0.574522
ENSMUSG00000053702	0.231927	0.372634	-0.247888	0.0872757	FALSE	8.41823e-10	-0.247888	0.207366	-1101.31	Nebl		0.837793	61	1	0.617496
ENSMUSG00000026743	0.0168811	0.047946	-0.226317	0.411093	FALSE	3.54426e-09	-0.226317	0.0947215	-2981.84	Mllt10		0.781751	55	1	0.68783
ENSMUSG00000026740	3.26024e-06	2.33622e-05	0.327213	0.931213	FALSE	1.16296e-08	0.327213	0.0703124	-4514.46	Dnajc1		1	38	1	0.897242
ENSMUSG00000051154	1.60037e-09	1.7732e-08	0.418887	1.07205	FALSE	5.67139e-09	0.418887	0.0694222	-4953.12	Commd3		0.692995	26	0	0.788613
ENSMUSG00000026739	5.07694e-07	4.08773e-06	0.561692	0.380098	FALSE	5.60625e-08	0.561692	0.111815	-2857.71	Bmi1		1	550	1	0.676553
ENSMUSG00000026737	0.00391617	0.014114	0.675311	0.0886351	FALSE	3.07597e-09	0.675311	0.23409	-1095.03	Pip4k2a		0.32709	85	0	0.559304
ENSMUSG00000023094	0.00300162	0.0111614	-0.521927	0.103589	FALSE	9.15317e-10	-0.521927	0.175877	-1239.42	Msrb2		1	36	1	0.577842
ENSMUSG00000036617	0.151577	0.269638	-0.175299	0.252039	FALSE	2.00618e-08	-0.175299	0.122246	-2244.06	Etl4		0.600276	42	0	0.646355
ENSMUSG00000036591	0.782828	0.865323	0.0400024	0.179173	FALSE	5.11166e-09	0.0400024	0.145128	-1771.18	Arhgap21		0.820285	44	0	0.612401
ENSMUSG00000048550	0.117934	0.224049	-0.325518	0.0750408	FALSE	0.0586872	-0.325518	0.208197	-19.0473	Thnsl1		1	16	0	0.548637
ENSMUSG00000045967	0.000825559	0.00359729	0.316433	0.474986	FALSE	2.2214e-08	0.316433	0.0946248	-3213.37	Gpr158		1	23	1	0.707885
ENSMUSG00000058835	0.405289	0.553993	-0.0793638	0.407015	FALSE	9.89886e-09	-0.0793638	0.0953648	-2960.03	Abi1		0.541778	112	0	0.652979
ENSMUSG00000026781	2.14709e-06	1.58005e-05	0.390385	0.679717	FALSE	5.49233e-09	0.390385	0.0823761	-3886.75	Acbd5		1	38	0	0.756819
ENSMUSG00000026775	0.005596	0.0191643	0.198552	0.821914	FALSE	1.0497e-08	0.198552	0.071665	-4326.56	Yme1l1		1	66	1	0.802425
ENSMUSG00000026771	0.754673	0.845602	0.0494261	0.156335	FALSE	6.35147e-09	0.0494261	0.158172	-1627.52	Spopl		1	14	0	0.584938
ENSMUSG00000004113	0.00752049	0.0244851	0.785207	0.0587276	FALSE	4.07279e-10	0.785207	0.293769	-810.101	Cacna1b		1	56	0	0.543248
ENSMUSG00000036893	0.506284	0.647683	0.0952224	0.182436	FALSE	0.222535	0.0952224	0.14327	-542.669	Ehmt1		0.812038	113	0	0.594536
ENSMUSG00000026972	0.567914	0.699951	0.102716	0.118815	FALSE	3.40924e-10	0.102716	0.179849	-1366	Arrdc1		0.32075	28	0	0.57621
ENSMUSG00000026974	0.191462	0.322291	0.301595	0.0753127	FALSE	0.0100818	0.301595	0.230883	-132.607	Zmynd19		0.614473	14	0	0.542299
ENSMUSG00000026975	0.30001	0.448465	-0.193247	0.0976074	FALSE	2.58979e-07	-0.193247	0.186458	-1175.76	Dph7		1	13	0	0.54354
ENSMUSG00000036850	0.00137999	0.00565032	-0.206043	0.957586	FALSE	7.75244e-08	-0.206043	0.0644125	-4668.76	Mrpl41		0.791086	57	1	0.730152
ENSMUSG00000036833	0.00812683	0.0261392	0.820172	0.0562806	FALSE	1.4692e-09	0.820172	0.309878	-802.074	Pnpla7		0.203703	13	0	0.517895
ENSMUSG00000006476	0.0083561	0.0267629	0.538771	0.108755	FALSE	3.43184e-10	0.538771	0.204286	-1257.02	Nsmf		0.550039	25	0	0.560851
ENSMUSG00000013465	0.32773	0.476791	0.126871	0.234367	FALSE	7.98245e-10	0.126871	0.129633	-2137.91	Nelfb		0.897693	73	0	0.626822
ENSMUSG00000036752	0	0	-0.68364	1.96601	FALSE	8.01113e-08	-0.68364	0.0534762	-6526.98	Tubb4b		0.543722	206	2	1.11514
ENSMUSG00000044628	0.000944947	0.00404936	-0.844938	0.0435019	FALSE	1.22096e-06	-0.844938	0.255544	-656.164	Rnf208		0.861112	12	0	0.555144
ENSMUSG00000078201	0.00689751	0.0228577	0.29445	0.338227	FALSE	0.0273882	0.29445	0.108985	-15.3535	Tmem203		1	10	0	0.636729
ENSMUSG00000026966	0.112164	0.215291	0.127042	0.59217	FALSE	1.41899e-07	0.127042	0.0799739	-3624.78	Ssna1		0.416543	30	0	0.682827
ENSMUSG00000026965	0.325812	0.475054	0.130054	0.216422	FALSE	0.6677	0.130054	0.132359	0	Anapc2		0.689165	103	0	0.590663
ENSMUSG00000026959	0.279456	0.426356	-0.170805	0.155519	FALSE	1.02167e-09	-0.170805	0.157927	-1626.02	Grin1		1	253	1	0.621824
ENSMUSG00000036646	0.269419	0.414838	0.160842	0.179717	FALSE	0.153371	0.160842	0.145637	-1063.44	Man1b1		0.370628	82	0	0.588941
ENSMUSG00000026958	0.0759398	0.158642	-0.228893	0.223219	FALSE	1.50065e-09	-0.228893	0.128972	-2086.6	Dpp7		1	29	0	0.623217
ENSMUSG00000026956	0.00872419	0.0276894	-0.25341	0.456226	FALSE	1.42694e-07	-0.25341	0.0966225	-3252.51	Uap1l1		0.617606	8	0	0.745984
ENSMUSG00000015085	0.0471304	0.109658	0.543563	0.0589995	FALSE	0.0560744	0.543563	0.273818	0	Entpd2		0.0954106	21	0	0.586644
ENSMUSG00000015094	6.03742e-06	4.12229e-05	0.226351	1.73899	FALSE	1.04115e-07	0.226351	0.0500215	-5854.58	Npdc1		1	20	0	1.07765
ENSMUSG00000026944	0.368854	0.518781	0.157757	0.124252	FALSE	0.0545426	0.157757	0.175554	-1186.1	Abca2		1	56	1	0.598342
ENSMUSG00000047617	0.0366916	0.0895581	-0.174174	0.513594	FALSE	5.95145e-10	-0.174174	0.0833697	-3373.72	Paxx		1	22	0	0.735572
ENSMUSG00000015095	0.0383637	0.0930851	-0.218437	0.302066	FALSE	0.230899	-0.218437	0.105477	-1405.67	Fbxw5		1	50	0	0.644939
ENSMUSG00000026942	0.000128923	0.000695056	0.759421	0.122349	FALSE	0.0197752	0.759421	0.19836	-73.7525	Traf2		0.504587	493	2	0.560192
ENSMUSG00000015092	0	0	0.341864	5.08184	FALSE	5.0954e-07	0.341864	0.0345885	-8596.23	Edf1		1	49	0	1.44617
ENSMUSG00000036504	6.45528e-09	6.66459e-08	-0.359686	0.957042	FALSE	1.52721e-08	-0.359686	0.0619667	-4684.95	Phpt1		0.455369	58	2	0.655398
ENSMUSG00000015087	0.0045488	0.0161456	-0.217109	0.612017	FALSE	6.53563e-09	-0.217109	0.0765181	-3689.49	Rabl6		1	42	0	0.773873
ENSMUSG00000026939	0.743336	0.83738	-0.0427893	0.229473	FALSE	5.9038e-08	-0.0427893	0.130679	-2115.35	Tmem141		0.377011	11	0	0.596729
ENSMUSG00000049086	0.695341	0.801295	0.025643	0.968461	FALSE	9.26642e-09	0.025643	0.0654798	-4694.17	Bmyc		0.857452	2267	4	0.826495
ENSMUSG00000026933	0.000685221	0.00306589	0.608269	0.147091	FALSE	9.09615e-10	0.608269	0.179144	-1576.17	Camsap1		0.648242	29	0	0.593147
ENSMUSG00000036352	0.00731539	0.0239921	0.54214	0.108211	FALSE	1.5824e-11	0.54214	0.20213	-1251.23	Ubac1		0.397426	42	0	0.567647
ENSMUSG00000026932	0.9329	0.958722	0.018396	0.079391	FALSE	2.87474e-10	0.018396	0.218489	-1015.56	Nacc2		0.324099	15	0	0.575476
ENSMUSG00000087679	0.00859577	0.0273525	-0.289497	0.293638	FALSE	5.88136e-08	-0.289497	0.11017	-2461.47	Tmem250-ps		1	5	0	0.650574
ENSMUSG00000036327	8.34132e-05	0.000468705	0.462862	0.323545	FALSE	6.59745e-09	0.462862	0.117645	-2563.86	Qsox2		1	34	0	0.662908
ENSMUSG00000026930	0	0	-0.806452	0.54758	FALSE	8.80139e-09	-0.806452	0.0868894	-3563.83	Gpsm1		1	51	2	0.723106
ENSMUSG00000075467	0.210097	0.345734	-0.0922692	0.686243	FALSE	8.91098e-08	-0.0922692	0.0736211	-3916.49	Dnlz		0.95813	9	0	0.720621
ENSMUSG00000036281	0.198045	0.330881	0.361679	0.0541055	FALSE	2.52994e-11	0.361679	0.280994	-759.812	Snapc4		1	30	0	0.540156
ENSMUSG00000026927	0.761074	0.85012	0.0319626	0.33143	FALSE	0.0213019	0.0319626	0.105116	-2540.74	Entr1		1	52	0	0.66846
ENSMUSG00000026926	0.812131	0.88433	0.0301419	0.227569	FALSE	0.00437795	0.0301419	0.126818	-2066.82	Pmpca		0.742761	56	1	0.603372
ENSMUSG00000026924	0.00442174	0.0157372	0.260745	0.528004	FALSE	5.47243e-09	0.260745	0.0916054	-3411.76	Sec16a		1	118	0	0.743425
ENSMUSG00000026923	0.0137511	0.0406898	0.462841	0.123709	FALSE	4.67367e-09	0.462841	0.187864	-1387.78	Notch1		0.0438822	1414	12	0.571175
ENSMUSG00000026921	0.271889	0.418008	0.18293	0.169114	FALSE	6.34548e-08	0.18293	0.166493	-1753.47	Egfl7		0.0255736	88	1	0.576736
ENSMUSG00000026922	0.160255	0.281113	0.219008	0.160957	FALSE	0.0182291	0.219008	0.155965	-135.054	Agpat2		0.400279	45	10	0.594394
ENSMUSG00000036186	0.0686326	0.146991	0.269099	0.192496	FALSE	1.15434e-09	0.269099	0.147789	-1864.85	Dipk1b		1	10	0	0.598076
ENSMUSG00000036160	0.343025	0.493281	0.22653	0.0687874	FALSE	1.82781e-05	0.22653	0.238904	-915.249	Surf6		0.507658	64	0	0.546486
ENSMUSG00000015776	0.360865	0.511018	-0.152356	0.123709	FALSE	0.0772964	-0.152356	0.166743	0	Med22		1	49	1	0.605498
ENSMUSG00000062647	0.706076	0.809417	-0.0102848	6.70201	FALSE	7.47756e-09	-0.0102848	0.0272712	-8940.64	Rpl7a		0.752571	179	4	2.06541
ENSMUSG00000015790	5.19304e-06	3.59313e-05	0.328346	0.859978	FALSE	4.73625e-09	0.328346	0.0720558	-4394.06	Surf1		1	59	1	0.737726
ENSMUSG00000014873	0.133327	0.245288	-0.204907	0.194399	FALSE	1.24527e-08	-0.204907	0.136503	-1896.44	Surf2		1	23	1	0.613008
ENSMUSG00000014867	0.578635	0.70952	0.0231324	2.4845	FALSE	1.30754e-08	0.0231324	0.0416515	-6633.81	Surf4		1	77	2	1.36191
ENSMUSG00000052406	0.0204667	0.0560767	0.334863	0.194127	FALSE	0.076604	0.334863	0.144482	-10.3587	Rexo4		0.536032	47	0	0.570328
ENSMUSG00000015488	0.0503144	0.115234	0.15554	0.641925	FALSE	9.35223e-09	0.15554	0.0794671	-3760.89	Cacfd1		1	13	0	0.794358
ENSMUSG00000036067	0.0154199	0.04457	0.688547	0.0598151	FALSE	4.96277e-09	0.688547	0.284246	-824.062	Slc2a6		0.700712	19	0	0.533191
ENSMUSG00000109946	0.860098	0.914632	-0.0359636	0.0859163	FALSE	0.106784	-0.0359636	0.204049	-447.455	Brd3os		0.978675	0	0	0.547015
ENSMUSG00000026918	0.0409667	0.097928	0.208873	0.404296	FALSE	4.68836e-09	0.208873	0.102195	-2919.02	Brd3		0.749737	74	0	0.689243
ENSMUSG00000026917	0.612394	0.736595	0.118605	0.0736813	FALSE	6.79261e-10	0.118605	0.234092	-976.018	Wdr5		0.519736	226	0	0.553883
ENSMUSG00000015846	0.714498	0.815823	-0.0860391	0.0622621	FALSE	0.081198	-0.0860391	0.235194	-384.871	Rxra		0.751891	479	15	0.552265
ENSMUSG00000026833	0.00392761	0.0141449	0.44195	0.19168	FALSE	8.52097e-10	0.44195	0.153246	-1855.45	Olfm1		0.794399	25	0	0.614395
ENSMUSG00000026831	0.0309648	0.0782591	0.689956	0.0655247	FALSE	1.59685e-08	0.689956	0.319791	-818.017	1700007K13Rik		1	10	0	0.566279
ENSMUSG00000035772	0.441167	0.586891	-0.144489	0.0984231	FALSE	2.10143e-10	-0.144489	0.187593	-1193.23	Mrps2		1	58	0	0.547063
ENSMUSG00000026821	0.372803	0.522658	0.153059	0.132681	FALSE	3.27335e-10	0.153059	0.171738	-1455.96	Ralgds		1	57	0	0.676852
ENSMUSG00000026818	2.51243e-12	3.67308e-11	1.1721	0.345296	FALSE	4.25386e-08	1.1721	0.16738	-2647.82	Cel		0.0229634	88	33	0.695134
ENSMUSG00000026816	0.915632	0.948206	-0.0232789	0.0750408	FALSE	1.91773e-10	-0.0232789	0.219742	-965.818	Gtf3c5		0.589563	71	1	0.543332
ENSMUSG00000026812	2.66875e-08	2.54172e-07	-0.64894	0.239532	FALSE	1.35273e-09	-0.64894	0.116676	-2163.53	Tsc1		0.823936	286	0	0.636769
ENSMUSG00000035666	0.58251	0.712466	-0.0890468	0.138934	FALSE	4.26937e-09	-0.0890468	0.161985	-1512.07	Gtf3c4		1	67	0	0.599004
ENSMUSG00000026806	0.0902746	0.182985	-0.260584	0.145731	FALSE	3.67286e-10	-0.260584	0.153832	-1568.22	Ddx31		1	40	0	0.611823
ENSMUSG00000026803	0.0197409	0.0545284	0.342717	0.208537	FALSE	6.86968e-09	0.342717	0.147011	-1964.97	Ttf1		0.951191	52	0	0.58793
ENSMUSG00000043535	0.00427741	0.0152705	0.421714	0.207722	FALSE	1.34887e-09	0.421714	0.14761	-1962.5	Setx		0.738956	99	0	0.599824
ENSMUSG00000026799	0.0742268	0.155884	-0.236193	0.200381	FALSE	6.88137e-10	-0.236193	0.132305	-1940.29	Med27		1	51	0	0.584011
ENSMUSG00000039844	0.00035024	0.00168757	0.653641	0.138119	FALSE	0.0143987	0.653641	0.182837	-140.458	Rapgef1		0.350708	92	2	0.593978
ENSMUSG00000039826	0.87954	0.925738	0.0293405	0.0976074	FALSE	4.65659	0.0293405	0.1936	-181.781	Trub2		1	27	0	0.58164
ENSMUSG00000026798	0.0296297	0.075486	-0.327636	0.14845	FALSE	1.13599e-08	-0.327636	0.150637	-1582.7	Coq4		1	27	1	0.577209
ENSMUSG00000059316	0.893095	0.933905	-0.0253876	0.100598	FALSE	0.0163108	-0.0253876	0.188912	-116.209	Slc27a4		1	84	3	0.572327
ENSMUSG00000069020	0.115078	0.219387	-0.166582	0.306145	FALSE	0.504484	-0.166582	0.105715	-286.767	Urm1		0.700676	20	0	0.642689
ENSMUSG00000026790	1.10334e-06	8.46786e-06	-0.596789	0.225938	FALSE	2.04823e-09	-0.596789	0.122487	-2074.64	Odf2		0.663216	53	0	0.64222
ENSMUSG00000019715	0.153984	0.27308	0.200623	0.204459	FALSE	3.43647e-08	0.200623	0.140729	-1944.11	Gle1		0.799552	57	1	0.631063
ENSMUSG00000057738	0.894789	0.934807	-0.0144671	0.314029	FALSE	3.22696e-08	-0.0144671	0.109395	-2551.64	Sptan1		0.404754	220	3	0.660808
ENSMUSG00000039715	0.0520416	0.118058	0.323735	0.148994	FALSE	1.94818e-10	0.323735	0.166634	-1566.48	Dync2i2		0.805938	37	1	0.573968
ENSMUSG00000054766	0.00237638	0.0090415	0.150124	1.78385	FALSE	4.33039e-09	0.150124	0.0494047	-5923.6	Set		0.536579	257	2	1.13544
ENSMUSG00000015335	8.79452e-09	8.92975e-08	0.84166	0.240892	FALSE	4.21253e-08	0.84166	0.146313	-2147.39	Zdhhc12		0.819421	14	1	0.578606
ENSMUSG00000039686	0.87913	0.925603	0.0213749	0.19168	FALSE	4.48916e-09	0.0213749	0.140557	-1841.26	Zer1		1	21	1	0.607463
ENSMUSG00000039678	0.56875	0.700427	0.148724	0.0565525	FALSE	7.18342e-09	0.148724	0.260968	-784.835	Tbc1d13		0.82572	9	0	0.539517
ENSMUSG00000015337	0.981333	0.989284	0.00190049	0.597336	FALSE	2.46628e-08	0.00190049	0.0812237	-3652.46	Endog		1	53	0	0.707516
ENSMUSG00000039660	0.482756	0.626376	0.0962985	0.206634	FALSE	6.52995e-10	0.0962985	0.137201	-1971.85	Spout1		0.670242	35	0	0.57878
ENSMUSG00000039648	0.838252	0.90088	-0.0508439	0.0573681	FALSE	0.0715248	-0.0508439	0.249076	0	Kyat1		0.839999	35	0	0.543189
ENSMUSG00000100747	0.222827	0.36214	0.317969	0.0647091	FALSE	2.64854e-09	0.317969	0.260835	-876.526	1700084E18Rik		1	0	0	0.543401
ENSMUSG00000007476	0.00923575	0.0291532	-0.507815	0.0948885	FALSE	3.86212e-09	-0.507815	0.195073	-1192.73	Lrrc8a		0.0805145	57	1	0.568999
ENSMUSG00000075419	0.00721141	0.0237063	0.596127	0.0916259	FALSE	0.00154178	0.596127	0.221863	-283.707	Dolk		1	22	0	0.543849
ENSMUSG00000026860	0.122926	0.230947	-0.192668	0.229744	FALSE	7.20348e-09	-0.192668	0.124898	-2092.67	Sh3glb2		0.822221	40	0	0.624169
ENSMUSG00000039515	0.0200734	0.0552455	0.209464	0.480696	FALSE	1.33307	0.209464	0.0900931	0	Ptpa		0.739471	217	1	0.729062
ENSMUSG00000026857	0.00180792	0.00713525	-0.350623	0.27379	FALSE	1.12764e-08	-0.350623	0.112376	-2350.72	Ntmt1		0.819344	40	0	0.613
ENSMUSG00000039483	0.827928	0.894493	-0.0420385	0.0954323	FALSE	0.0318827	-0.0420385	0.193405	-106.604	Asb6		0.86629	28	0	0.558299
ENSMUSG00000050737	0.000234125	0.00118313	-0.768089	0.0715063	FALSE	7.29244e-09	-0.768089	0.208775	-948.49	Ptges		0.165356	153	1	0.536966
ENSMUSG00000026848	0.0389745	0.0942314	0.190309	0.455954	FALSE	0.177434	0.190309	0.0921837	0	Tor1b		1	25	0	0.798625
ENSMUSG00000026849	0.0085322	0.0272206	0.24114	0.468189	FALSE	0.559134	0.24114	0.0916795	-1214.15	Tor1a		0.932513	214	1	0.647006
ENSMUSG00000026851	1.00186e-06	7.74949e-06	0.345552	0.901577	FALSE	9.3848e-09	0.345552	0.0706466	-4515.21	BC005624		0.916553	37	0	0.770698
ENSMUSG00000026854	0.0859039	0.175865	0.307828	0.129418	FALSE	6.50368e-09	0.307828	0.17924	-1436.36	Usp20		0.858674	59	0	0.602071
ENSMUSG00000075415	0.00492996	0.0172865	0.727422	0.0750408	FALSE	4.25587e-10	0.727422	0.258724	-980.762	Fnbp1		0.0673164	57	0	0.546818
ENSMUSG00000000194	0.513154	0.653836	-0.0788399	0.242523	FALSE	0.0194294	-0.0788399	0.120562	-2079.17	Gpr107		1	17	0	0.663508
ENSMUSG00000076441	0.00582139	0.0198121	0.654025	0.113649	FALSE	3.1623e-08	0.654025	0.237165	-1291.25	Ass1		0.120472	136	1	0.578304
ENSMUSG00000026843	0.540726	0.677007	-0.0781796	0.215878	FALSE	2.59367e-06	-0.0781796	0.127804	-2009.3	Fubp3		1	97	1	0.603687
ENSMUSG00000039356	0.480445	0.624369	0.137625	0.104676	FALSE	7.53719e-09	0.137625	0.19505	-1239.4	Exosc2		0.356219	105	0	0.555868
ENSMUSG00000026842	0.26717	0.412602	-0.221932	0.0848287	FALSE	2.60564e-09	-0.221932	0.20001	-1053.88	Abl1		0.888793	841	1	0.55638
ENSMUSG00000001855	0.646664	0.763189	0.0689099	0.172104	FALSE	6.41433e-10	0.0689099	0.150327	-1722.66	Nup214		0.753221	148	0	0.585891
ENSMUSG00000051373	0.986718	0.992164	0.00382227	0.07205	FALSE	3.52755e-10	0.00382227	0.229611	-947.903	Plpp7		0.997365	10	0	0.540019
ENSMUSG00000039262	0.930293	0.956842	0.00669795	0.713975	FALSE	2.84959e-08	0.00669795	0.0765688	-4038.15	Prrc2b		1	0	0	0.896506
ENSMUSG00000002550	0.948714	0.969316	0.00988464	0.153888	FALSE	5.82474e-07	0.00988464	0.153676	-1598.16	Uck1		0.649957	22	0	0.594204
ENSMUSG00000044627	0.184894	0.314029	-0.0423957	5.65443	FALSE	1.133e-07	-0.0423957	0.0319765	-8916.67	Swi5		1	8	0	1.60271
ENSMUSG00000002546	0.133711	0.245766	-0.174371	0.264274	FALSE	5.49733e-09	-0.174371	0.116276	-2275.3	Golga2		1	168	1	0.639717
ENSMUSG00000039205	0.0301321	0.0765675	0.408072	0.122621	FALSE	6.72655e-09	0.408072	0.188195	-1369.21	Ciz1		0.95708	49	1	0.574254
ENSMUSG00000039195	0.109644	0.211701	0.0721909	2.06824	FALSE	1.03905e-08	0.0721909	0.045125	-6285.89	1110008P14Rik		1	0	0	1.00096
ENSMUSG00000026820	0.0651865	0.140837	0.288874	0.163676	FALSE	1.31133e-05	0.288874	0.156658	-1677.56	Ptges2		0.823948	57	3	0.569515
ENSMUSG00000026819	0	0	-1.6363	0.242523	FALSE	2.09987e-09	-1.6363	0.112412	-2084.99	Slc25a25	down_5	0.886198	22	0	0.703716
ENSMUSG00000039157	0.165645	0.288764	0.158337	0.295813	FALSE	1.88998e-10	0.158337	0.114213	-2424.55	Fam102a		1	14	0	0.70876
ENSMUSG00000026810	0.00237639	0.0090415	0.255982	0.610658	FALSE	5.74247e-08	0.255982	0.0842419	-3708.55	Dpm2		0.956515	17	0	0.72973
ENSMUSG00000079442	1.9846e-08	1.9219e-07	1.05387	0.163676	FALSE	1.08957e-09	1.05387	0.187745	-1688.62	St6galnac4	up_2	0.352716	20	0	0.561161
ENSMUSG00000026811	0.188238	0.318499	-0.258058	0.0932572	FALSE	1.67996e-10	-0.258058	0.196121	-1162.36	St6galnac6		0.44813	0	0	0.582165
ENSMUSG00000026817	6.06051e-06	4.13232e-05	-0.514914	0.257205	FALSE	1.44208e-08	-0.514914	0.113812	-2246.75	Ak1		0.458135	52	3	0.633908
ENSMUSG00000026814	0.000306141	0.00149931	0.83968	0.102501	FALSE	1.42052e-10	0.83968	0.232595	-1229.47	Eng		0.01612	478	8	0.655283
ENSMUSG00000009566	0.10213	0.200611	0.290855	0.126971	FALSE	0.0970385	0.290855	0.177935	0	Fpgs		1	75	0	0.552369
ENSMUSG00000009555	0.361881	0.512014	0.121084	0.213703	FALSE	0.027185	0.121084	0.132799	-1822.79	Cdk9		0.503391	479	1	0.617797
ENSMUSG00000059013	0.100625	0.198453	0.376641	0.0788472	FALSE	0.0521291	0.376641	0.229403	-26.0997	Sh2d3c		0.175451	28	0	0.547053
ENSMUSG00000009563	0.0738854	0.1553	0.162217	0.498369	FALSE	2.22689e-08	0.162217	0.0907597	-3318.24	Tor2a		0.568819	52	3	0.691936
ENSMUSG00000053746	0.247439	0.390152	-0.241427	0.0766721	FALSE	0.280036	-0.241427	0.20874	0	Ptrh1		0.380731	16	0	0.556094
ENSMUSG00000026797	0.0144692	0.0423824	-0.16104	0.94236	FALSE	1.37319e-08	-0.16104	0.0658542	-4620.83	Stxbp1		1	137	2	0.944623
ENSMUSG00000026796	0.00366246	0.0133216	-0.479563	0.118543	FALSE	7.49852e-10	-0.479563	0.165033	-1346.56	Niban2		0.394537	43	0	0.601032
ENSMUSG00000038900	0.259007	0.403415	0.0339122	7.57123	FALSE	3.9214e-07	0.0339122	0.0300443	-9630.26	Rpl12		0.734067	0	0	2.4023
ENSMUSG00000026791	0.163751	0.286223	-0.309867	0.0693312	FALSE	2.81815e-09	-0.309867	0.222515	-918.623	Slc2a8		0.490786	23	1	0.550964
ENSMUSG00000038831	0.124035	0.232233	-0.287635	0.0940729	FALSE	0.120684	-0.287635	0.187013	-452.515	Ralgps1		0.825847	19	1	0.564907
ENSMUSG00000026788	0.186866	0.316669	-0.325408	0.0549212	FALSE	3.81048e-10	-0.325408	0.246539	-773.54	Zbtb43		0.852523	26	0	0.556452
ENSMUSG00000038718	0.246676	0.389399	0.155101	0.225666	FALSE	3.13698e-09	0.155101	0.133885	-2074.79	Pbx3		1	66	1	0.638871
ENSMUSG00000038696	0.254924	0.398887	0.181702	0.155791	FALSE	2.80137e-09	0.181702	0.159602	-1590.52	Mapkap1		0.503207	80	2	0.577023
ENSMUSG00000026867	0.0201873	0.0554504	0.2705	0.302338	FALSE	2.47674e-09	0.2705	0.116452	-2467.01	Gapvd1		0.989367	63	0	0.673011
ENSMUSG00000026864	0	0	-0.503544	19.8235	FALSE	2.33198e-07	-0.503544	0.0287072	-13006.4	Hspa5		1	872	19	2.88028
ENSMUSG00000070953	0.902747	0.940803	0.020074	0.135128	FALSE	0.032204	0.020074	0.164282	-43.3655	Rabepk		0.543693	18	0	0.554462
ENSMUSG00000035949	0.919657	0.950707	-0.00870474	0.484502	FALSE	0.331427	-0.00870474	0.0863001	-1901.5	Fbxw2		0.70093	41	0	0.713775
ENSMUSG00000026869	0.332195	0.481649	0.132546	0.2031	FALSE	0.102839	0.132546	0.136687	0	Psmd5		0.700363	91	0	0.587982
ENSMUSG00000057110	0.00107891	0.00454039	0.586466	0.156879	FALSE	1.53501e-09	0.586466	0.179397	-1636.55	Cntrl		0.249323	45	0	0.568027
ENSMUSG00000026878	0.731112	0.828143	0.0162226	1.79581	FALSE	1.58906e-07	0.0162226	0.0472073	-5924.49	Rab14		0.724697	115	0	1.10816
ENSMUSG00000026879	0.618634	0.741653	-0.0316919	1.78004	FALSE	1.38579e-07	-0.0316919	0.0636656	-6532.71	Gsn		0.119997	294	2	0.703901
ENSMUSG00000026883	0.799191	0.875542	0.0590954	0.0685155	FALSE	7.22921e-05	0.0590954	0.232299	-902.836	Dab2ip		0.199807	119	2	0.568572
ENSMUSG00000026895	0.0468267	0.1091	0.0943592	1.86977	FALSE	5.15084e-08	0.0943592	0.0474676	-6081.78	Ndufa8		0.829415	50	1	1.01515
ENSMUSG00000026889	0.023077	0.0619182	-0.262632	0.248233	FALSE	0.257593	-0.262632	0.115587	-1156.97	Rbm18		0.667742	14	0	0.639354
ENSMUSG00000026887	0.486722	0.629947	0.0956683	0.204731	FALSE	1.16312e-08	0.0956683	0.137547	-1959.12	Mrrf		0.670297	30	0	0.593883
ENSMUSG00000009030	0.012236	0.0368955	0.282016	0.316204	FALSE	0.00101068	0.282016	0.112569	-2542.93	Pdcl		1	53	0	0.593917
ENSMUSG00000075376	0.483935	0.627495	-0.0627831	0.486949	FALSE	1.84906e-08	-0.0627831	0.0896916	-3291.87	Rc3h2		1	27	0	0.760798
ENSMUSG00000066798	0.00213275	0.00826471	0.622466	0.114736	FALSE	9.09161e-10	0.622466	0.202685	-1324.48	Zbtb6		1	11	0	0.554759
ENSMUSG00000050714	0.0148773	0.0433637	0.653628	0.0666123	FALSE	3.6414e-09	0.653628	0.268391	-890.321	Zbtb26		1	14	0	0.541599
ENSMUSG00000035437	0.000356853	0.00171607	0.409941	0.330886	FALSE	1.98733e-09	0.409941	0.114826	-2607.94	Rabgap1		1	37	0	0.65532
ENSMUSG00000026915	0.0143904	0.0422017	0.203722	0.649538	FALSE	3.8659e-09	0.203722	0.0832414	-3831.49	Strbp		1	63	0	0.750934
ENSMUSG00000035392	0.315252	0.465296	0.163264	0.151169	FALSE	1.4549e-08	0.163264	0.162571	-1608.1	Dennd1a		1	45	2	0.60596
ENSMUSG00000026750	0.170869	0.295047	0.0668348	1.75639	FALSE	7.24375e-09	0.0668348	0.0488053	-5919.01	Psmb7		0.719168	123	1	0.896121
ENSMUSG00000063972	0.820754	0.889884	-0.0484929	0.0777597	FALSE	0.00462964	-0.0484929	0.214025	-47.2661	Nr6a1		1	34	0	0.565555
ENSMUSG00000062997	0	0	0.498284	14.7893	FALSE	3.10154e-07	0.498284	0.0275341	-11599.6	Rpl35		0.641799	123	0	1.94651
ENSMUSG00000026755	4.00228e-06	2.81677e-05	0.215904	2.16504	FALSE	1.2477e-08	0.215904	0.0468211	-6476.65	Arpc5l		0.820849	43	0	1.12388
ENSMUSG00000026754	2.58596e-05	0.000158822	0.506187	0.319195	FALSE	4.85297e-09	0.506187	0.120315	-2534.21	Golga1		1	32	0	0.645994
ENSMUSG00000035236	0.0828649	0.17046	-0.320106	0.0997825	FALSE	6.61703e-09	-0.320106	0.184574	-1201.26	Scai		1	32	0	0.558816
ENSMUSG00000026753	0.0877451	0.179076	-0.136447	0.53888	FALSE	0.633584	-0.136447	0.0799144	-665.586	Ppp6c		0.938488	100	0	0.71969
ENSMUSG00000052155	0.587949	0.716549	0.106529	0.101414	FALSE	4.24229e-09	0.106529	0.196616	-1213.09	Acvr2a		1	122	0	0.552233
ENSMUSG00000026761	0.480975	0.62481	-0.0773581	0.292278	FALSE	0.48663	-0.0773581	0.109769	-276.704	Orc4		0.94556	74	0	0.615195
ENSMUSG00000036792	0.31141	0.461023	0.191393	0.108755	FALSE	8.25066e-10	0.191393	0.189073	-1262.3	Mbd5		1	37	0	0.553156
ENSMUSG00000069495	0.0804936	0.166456	0.233565	0.228385	FALSE	7.17811e-10	0.233565	0.133632	-2075.88	Epc2		0.673902	32	0	0.620246
ENSMUSG00000026764	0.0114873	0.0350352	0.284747	0.366504	FALSE	2.64131e-09	0.284747	0.112659	-2788.68	Kif5c		1	46	0	0.691907
ENSMUSG00000026766	0.0459262	0.107409	0.17279	0.538064	FALSE	1.88253e-09	0.17279	0.0865651	-3464.3	Mmadhc		1	33	1	0.72535
ENSMUSG00000017144	8.03612e-05	0.000453628	-1.11841	0.0375204	FALSE	2.05098e-10	-1.11841	0.283621	-577.972	Rnd3		0.102053	78	1	0.569105
ENSMUSG00000036249	5.98114e-09	6.19457e-08	0.843504	0.243067	FALSE	2.61828e-08	0.843504	0.145	-2149.89	Rbm43		0.695388	8	1	0.590459
ENSMUSG00000026946	0	0	1.25018	0.435835	FALSE	3.37721e-09	1.25018	0.121746	-3070.24	Nmi	up_2	0.537557	72	1	0.610274
ENSMUSG00000053475	6.58942e-09	6.78883e-08	-1.53291	0.0369766	FALSE	1.40938e-09	-1.53291	0.264245	-567.581	Tnfaip6		0.00705488	92	0	0.629481
ENSMUSG00000036202	0.000184713	0.000955285	0.369908	0.461936	FALSE	2.58316e-08	0.369908	0.098931	-3189.95	Rif1		0.89993	107	0	0.6699
ENSMUSG00000036093	0.344928	0.49522	-0.106485	0.296085	FALSE	1.67032e-08	-0.106485	0.112745	-2468.77	Arl5a		1	17	0	0.65645
ENSMUSG00000055371	0.268442	0.413916	0.117274	0.356987	FALSE	4.51065e-09	0.117274	0.105972	-2735.08	Stam2		1	90	0	0.645868
ENSMUSG00000036053	0.00744403	0.0243005	0.348852	0.242795	FALSE	8.76716e-11	0.348852	0.130349	-2142.39	Fmnl2		1	55	0	0.67494
ENSMUSG00000061136	0.00457184	0.0162003	0.192356	0.90783	FALSE	7.31987e-09	0.192356	0.0678326	-4443.23	Prpf40a		0.633387	113	0	0.839974
ENSMUSG00000026960	0.744275	0.83815	0.0415001	0.253127	FALSE	2.26335e-08	0.0415001	0.127224	-2253.33	Arl6ip6		0.459324	19	0	0.586179
ENSMUSG00000026826	0	0	-3.36098	0.294182	FALSE	3.26685e-08	-3.36098	0.141731	-1987.3	Nr4a2	down_4	0.26616	204	4	0.707078
ENSMUSG00000026827	0.000793069	0.00347094	-0.294796	0.503263	FALSE	3.80589e-09	-0.294796	0.0878623	-3352.24	Gpd2		0.555527	50	6	0.769169
ENSMUSG00000026836	0.509867	0.65128	0.162365	0.0687874	FALSE	9.69158e-09	0.162365	0.246364	-923.248	Acvr1		0.521088	158	2	0.534611
ENSMUSG00000026839	0.904977	0.941726	-0.0179684	0.16422	FALSE	6.33477e-09	-0.0179684	0.150518	-1686.62	Upp2		1	18	0	0.598203
ENSMUSG00000036641	0.673771	0.784896	-0.103686	0.0679717	FALSE	8.40888e-09	-0.103686	0.246299	-905.25	Ccdc148		0.789892	11	0	0.595438
ENSMUSG00000026991	0.0103514	0.0321214	-0.243465	0.435019	FALSE	3.36132e-09	-0.243465	0.0949602	-3139.93	Pkp4		1	85	0	0.764166
ENSMUSG00000026989	0	0	1.76785	9.14519	FALSE	1.60587e-07	1.76785	0.0973992	-10597	Dapl1	up_1	1	0	0	1.46704
ENSMUSG00000035168	0.0773994	0.161137	0.384329	0.0905383	FALSE	2.42261e-10	0.384329	0.21763	-1122.78	Tanc1		0.228576	34	0	0.56707
ENSMUSG00000026988	0.141464	0.255904	-0.238169	0.127243	FALSE	0.115521	-0.238169	0.16198	-2.87835	Wdsub1		1	8	0	0.629915
ENSMUSG00000026987	0.624872	0.746953	0.0334033	0.901033	FALSE	1.70739e-08	0.0334033	0.0683155	-4495.77	Baz2b		1	35	0	0.89595
ENSMUSG00000026977	8.88178e-16	1.65821e-14	-0.747619	0.381185	FALSE	5.33565e-08	-0.747619	0.0928244	-2869.79	Marchf7		0.721651	34	0	0.816655
ENSMUSG00000060703	0.484296	0.627881	0.142687	0.11093	FALSE	9.91974e-09	0.142687	0.204011	-1330.44	Cd302		0.017535	19	0	0.68651
ENSMUSG00000026980	3.45473e-10	4.16558e-09	2.65747	0.0587276	FALSE	1.97195e-09	2.65747	0.423375	-785.801	Ly75		0.0619562	41	1	0.591163
ENSMUSG00000026970	6.88644e-10	8.03745e-09	0.938874	0.244698	FALSE	2.50452e-08	0.938874	0.1522	-2196.72	Rbms1		0.0881568	46	3	0.615228
ENSMUSG00000064289	0.29706	0.445141	0.147535	0.190593	FALSE	6.55867e-08	0.147535	0.141486	-1851.96	Tank		0.20075	94	2	0.564542
ENSMUSG00000026914	0.000492279	0.00229226	0.288028	0.635672	FALSE	3.85794e-09	0.288028	0.0826497	-3747.01	Psmd14		0.466568	131	1	0.659623
ENSMUSG00000035000	0.751516	0.843217	-0.0396335	0.262915	FALSE	7.42715e-09	-0.0396335	0.125169	-2301.64	Dpp4		0.550353	520	96	0.652534
ENSMUSG00000000394	0	0	-0.557001	83.5677	FALSE	8.70904e-08	-0.557001	0.0458875	-19415.2	Gcg		0.433536	314	152	2.63214
ENSMUSG00000026896	3.58402e-11	4.72064e-10	1.55763	0.129962	FALSE	1.70912e-09	1.55763	0.23528	-1412.14	Ifih1	up_2	0.320427	272	47	0.602413
ENSMUSG00000026893	0.00078058	0.00342251	0.590778	0.15416	FALSE	1.14315e-08	0.590778	0.175848	-1619.15	Gca		0.98396	35	1	0.567203
ENSMUSG00000026888	0.857035	0.912495	-0.026867	0.171561	FALSE	3.22959e-09	-0.026867	0.149137	-1742.05	Grb14		0.744805	59	11	0.611743
ENSMUSG00000034903	0.70524	0.809008	0.0483818	0.243067	FALSE	1.72024e-09	0.0483818	0.127908	-2155.17	Cobll1		0.831162	38	5	0.641797
ENSMUSG00000057182	0.579953	0.710693	0.133318	0.0777597	FALSE	2.41314e-09	0.133318	0.240885	-1004.46	Scn3a		1	43	0	0.713532
ENSMUSG00000034848	0.483023	0.626561	0.181384	0.0592713	FALSE	1.33805e-10	0.181384	0.258585	-810.718	Ttc21b		1	25	0	0.534172
ENSMUSG00000075316	0.996696	0.997812	-0.000408938	0.43801	FALSE	2.481e-08	-0.000408938	0.0987551	-3133.71	Scn9a		0.769702	165	5	0.6789
ENSMUSG00000027030	0.173687	0.298968	0.240824	0.130234	FALSE	9.7943e-10	0.240824	0.177017	-1432.89	Stk39		0.46267	95	3	0.57773
ENSMUSG00000027035	0.216734	0.354517	0.186768	0.178086	FALSE	1.73855e-09	0.186768	0.151197	-1802.39	Cers6		0.891435	46	1	0.609497
ENSMUSG00000034738	0.0189727	0.0528818	0.462089	0.247417	FALSE	1.33566e-08	0.462089	0.196963	-2080.55	Nostrin		0.199706	28	0	0.669483
ENSMUSG00000005233	0	0	1.19387	2.69304	FALSE	7.32639e-08	1.19387	0.0713993	-7526.54	Spc25	up_2	0.55893	31	0	1.11513
ENSMUSG00000005232	0	0	0.564634	14.8366	FALSE	3.59799e-09	0.564634	0.0350848	-12372	G6pc2		1	62	47	2.05575
ENSMUSG00000063145	0.862555	0.91629	0.0402951	0.0728657	FALSE	1.20084e-08	0.0402951	0.232755	-963.31	Bbs5		1	42	1	0.53533
ENSMUSG00000027086	0.00526536	0.0182031	0.841893	0.0546493	FALSE	0.0431843	0.841893	0.301718	-1.52654	Fastkd1		1	21	0	0.537418
ENSMUSG00000042133	0.0013166	0.00542465	0.169683	1.50816	FALSE	6.01075e-09	0.169683	0.0528223	-5580.93	Ppig		0.839856	56	0	0.987887
ENSMUSG00000070883	0.171286	0.295664	0.2229	0.156879	FALSE	4.33074e-09	0.2229	0.162929	-1670.1	Ccdc173		1	5	0	0.564691
ENSMUSG00000027088	0.411576	0.559864	0.100356	0.250952	FALSE	0.0208335	0.100356	0.122218	-56.8376	Phospho2		1	13	0	0.593261
ENSMUSG00000068882	1.15636e-08	1.15507e-07	0.254786	2.33469	FALSE	1.00938e-07	0.254786	0.0446519	-6537.51	Ssb		0.640645	228	1	0.966617
ENSMUSG00000051730	0.696471	0.802128	0.0475091	0.251767	FALSE	3.06137e-08	0.0475091	0.121791	-2226.39	Mettl5		0.844205	11	0	0.576644
ENSMUSG00000044308	0.253278	0.397005	0.102572	0.508428	FALSE	2.37731e-08	0.102572	0.0897843	-3357.73	Ubr3		1	27	0	0.750559
ENSMUSG00000070880	0.000395219	0.00188308	-0.523188	0.182164	FALSE	2.03554e-09	-0.523188	0.147658	-1818.05	Gad1		1	140	19	0.792129
ENSMUSG00000014959	0.053322	0.120384	0.110439	1.28086	FALSE	3.93186e-09	0.110439	0.057154	-5222.77	Gorasp2		1	76	0	1.02598
ENSMUSG00000041997	2.84791e-05	0.000173395	0.411414	0.466014	FALSE	1.78153e-09	0.411414	0.0982999	-3157.88	Tlk1		1	64	0	0.766906
ENSMUSG00000041966	0.000143608	0.000768531	0.741705	0.128874	FALSE	9.57908e-10	0.741705	0.195089	-1429.97	Dcaf17		0.915948	29	13	0.577918
ENSMUSG00000027012	0.0335884	0.0837496	0.115506	1.43801	FALSE	1.49148e-07	0.115506	0.0543565	-5503.91	Dync1i2		0.586821	84	0	0.831506
ENSMUSG00000027010	0.974639	0.985558	0.0045276	0.184611	FALSE	2.99995e-09	0.0045276	0.142422	-1819.66	Slc25a12		1	95	2	0.589987
ENSMUSG00000027018	0.176762	0.30299	-0.190925	0.197662	FALSE	1.12072e-09	-0.190925	0.141343	-1914.15	Hat1		0.210157	103	0	0.564776
ENSMUSG00000041921	0.558241	0.691494	-0.119388	0.0848287	FALSE	1.99115e-09	-0.119388	0.203924	-1064.21	Metap1d		1	15	1	0.598083
ENSMUSG00000027111	0.00271404	0.0102273	-0.497971	0.1354	FALSE	2.74849e-09	-0.497971	0.166079	-1489.49	Itga6		0.449392	308	2	0.720028
ENSMUSG00000006494	0.915358	0.948122	0.0278475	0.0562806	FALSE	2.43461e-09	0.0278475	0.262013	-794.748	Pdk1		1	111	3	0.595504
ENSMUSG00000049044	0.417469	0.565457	-0.0867575	0.321098	FALSE	1.46488e-09	-0.0867575	0.107	-2610.46	Rapgef4		0.63192	57	3	0.689282
ENSMUSG00000004085	0.0113099	0.0345798	0.587099	0.088907	FALSE	7.17379e-10	0.587099	0.231782	-1088.73	Map3k20		0.0645574	64	1	0.52782
ENSMUSG00000027109	0.173758	0.298986	0.155804	0.30832	FALSE	2.88806e-09	0.155804	0.114543	-2511.22	Sp3		0.690314	213	5	0.624513
ENSMUSG00000063714	0.00883206	0.0279777	-0.285469	0.303426	FALSE	2.737e-08	-0.285469	0.109021	-2503.88	Sp3os		1	0	0	0.650255
ENSMUSG00000027108	0.00230273	0.00882294	0.251364	0.613649	FALSE	1.03587e-08	0.251364	0.0824652	-3669.09	Ola1		0.659931	79	1	0.699322
ENSMUSG00000041777	1.04428e-05	6.80891e-05	0.393519	0.567428	FALSE	4.90724e-09	0.393519	0.089278	-3582.91	Cir1		0.812674	25	0	0.664398
ENSMUSG00000008226	0.761258	0.850173	0.041892	0.193312	FALSE	0.2465	0.041892	0.13788	0	Scrn3		1	14	0	0.582631
ENSMUSG00000086382	0.100185	0.197702	-0.315683	0.0946166	FALSE	1.82924e-10	-0.315683	0.192026	-1146.15	Chrna1os		0.954206	0	0	0.552613
ENSMUSG00000056486	0.286763	0.434538	-0.203239	0.096248	FALSE	6.89144e-09	-0.203239	0.19079	-1173.52	Chn1		0.447826	55	0	0.581902
ENSMUSG00000027104	0.0654241	0.141195	0.161397	0.560631	FALSE	5.06238e-09	0.161397	0.0876042	-3518.8	Atf2		1	269	7	0.739659
ENSMUSG00000018770	0.000668688	0.00300421	-0.123885	3.22213	FALSE	7.8152e-09	-0.123885	0.0364142	-7293.87	Atp5g3		0.876783	20	0	1.28004
ENSMUSG00000009207	5.63313e-05	0.000325834	0.558384	0.237901	FALSE	1.02463e-09	0.558384	0.138637	-2119.66	Lnpk		0.730736	43	0	0.586376
ENSMUSG00000027099	0.0261474	0.0682004	0.178915	0.647363	FALSE	1.08225e-08	0.178915	0.0804468	-3856.92	Mtx2		1	40	0	0.687364
ENSMUSG00000059005	0.356602	0.507244	-0.0327363	3.7863	FALSE	5.10836e-07	-0.0327363	0.0355112	-7751.25	Hnrnpa3		0.657593	176	2	1.35251
ENSMUSG00000015839	8.9643e-08	7.89613e-07	0.581661	0.425503	FALSE	1.40031e-08	0.581661	0.108792	-3022.95	Nfe2l2		0.17561	1445	45	0.64005
ENSMUSG00000042410	0.481827	0.62567	0.116359	0.137847	FALSE	0.0242898	0.116359	0.165432	-648.102	Agps		0.257858	74	1	0.558941
ENSMUSG00000075273	0.215174	0.352615	-0.27288	0.0758564	FALSE	6.40049e-09	-0.27288	0.22016	-988.6	Ttc30b		1	20	0	0.569188
ENSMUSG00000042359	0.0650834	0.140645	0.338428	0.132953	FALSE	5.20397e-10	0.338428	0.183461	-1460.92	Osbpl6		1	26	0	0.591098
ENSMUSG00000002731	0.687075	0.796153	-0.0609936	0.154704	FALSE	1.98235e-07	-0.0609936	0.151414	-1630.36	Prkra		0.385748	135	1	0.553209
ENSMUSG00000002732	0.000621253	0.00280519	-0.674873	0.0853725	FALSE	1.41498e-08	-0.674873	0.197207	-1076.53	Fkbp7		0.0536502	22	1	0.53347
ENSMUSG00000002733	0.0405848	0.0971803	0.290118	0.205546	FALSE	4.31188e-09	0.290118	0.141677	-1944.89	Plekha3		0.731089	21	0	0.606426
ENSMUSG00000044033	1.27121e-06	9.66486e-06	-1.17953	0.0638934	FALSE	4.60191e-09	-1.17953	0.243492	-834.739	Ccdc141	down_2	0.27959	19	0	0.589313
ENSMUSG00000027014	0.0232104	0.0621069	0.443426	0.113649	FALSE	1.45215e-06	0.443426	0.195346	-1307.69	Cwc22		1	51	0	0.557932
ENSMUSG00000027011	0.000930473	0.00399255	-0.232483	0.77515	FALSE	8.78138e-08	-0.232483	0.0702207	-4206.85	Ube2e3		0.627265	84	0	0.82994
ENSMUSG00000075256	2.63041e-05	0.000161049	0.593437	0.233823	FALSE	8.47394e-10	0.593437	0.141183	-2099.49	Cerkl		1	34	1	0.598114
ENSMUSG00000034701	0.0165367	0.0471881	-0.107965	2.78439	FALSE	6.95786e-08	-0.107965	0.0450444	-7339.17	Neurod1		1	120	55	1.2469
ENSMUSG00000027007	0.174132	0.299473	-0.17289	0.22186	FALSE	9.60856e-10	-0.17289	0.127214	-2074.52	Itprid2		0.531072	49	0	0.634935
ENSMUSG00000027006	0.0280603	0.0721413	0.164036	0.799619	FALSE	4.48214e-09	0.164036	0.0746827	-4248.11	Dnajc10		0.936037	88	2	0.807579
ENSMUSG00000027004	2.06524e-12	3.0419e-11	-0.566695	0.578032	FALSE	6.73239e-08	-0.566695	0.0806109	-3658.19	Frzb		1	69	0	0.9077
ENSMUSG00000027002	0.0335034	0.0835588	0.142617	0.916803	FALSE	1.91369e-08	0.142617	0.0670822	-4523.31	Nckap1		1	81	0	0.929155
ENSMUSG00000027001	0.107246	0.208044	0.178881	0.332518	FALSE	7.15823e-09	0.178881	0.111058	-2676.02	Dusp19		1	24	1	0.597834
ENSMUSG00000026999	0.0242529	0.0642845	0.354894	0.176455	FALSE	2.3855e-08	0.354894	0.157514	-1774.64	Nup35		0.763267	52	0	0.590693
ENSMUSG00000027091	0.00039903	0.00190032	0.17372	1.82654	FALSE	2.9399e-08	0.17372	0.0490634	-5976.12	Zc3h15		0.768378	60	1	1.01471
ENSMUSG00000027087	0.043573	0.102859	-0.14493	0.751223	FALSE	4.02703e-09	-0.14493	0.0718122	-4148.61	Itgav		0.84419	622	3	0.8954
ENSMUSG00000048388	0.372052	0.52205	0.117387	0.233823	FALSE	2.75739e-08	0.117387	0.131506	-2136.47	Fam171b		1	9	0	0.689383
ENSMUSG00000034101	0.0696615	0.148709	-0.183255	0.343937	FALSE	1.09854e-09	-0.183255	0.101017	-2697.24	Ctnnd1		0.472555	334	2	0.700654
ENSMUSG00000076437	1.19904e-14	2.06609e-13	-0.685117	0.521751	FALSE	2.10679e-09	-0.685117	0.088789	-3442.73	Selenoh		0.254231	24	0	0.709453
ENSMUSG00000050043	0.459867	0.605302	-0.0742938	0.349375	FALSE	5.00461e-05	-0.0742938	0.100524	-2721.39	Tmx2		0.939107	30	1	0.637392
ENSMUSG00000027080	8.985e-07	6.97738e-06	0.637325	0.282762	FALSE	9.82018e-10	0.637325	0.129731	-2391.13	Med19		0.508189	61	0	0.579419
ENSMUSG00000034075	0.538762	0.676047	0.0882877	0.181077	FALSE	0.00831432	0.0882877	0.143631	-96.2122	Zdhhc5		0.730759	44	0	0.609852
ENSMUSG00000027079	0.113622	0.217369	0.384696	0.0704187	FALSE	0.246515	0.384696	0.243152	0	Clp1		0.389205	33	0	0.538655
ENSMUSG00000034059	2.98138e-08	2.81244e-07	-0.874787	0.120718	FALSE	8.43486e-09	-0.874787	0.157832	-1364.9	Ypel4		1	8	0	0.630038
ENSMUSG00000023224	0	0	2.41324	3.89532	FALSE	2.68335e-08	2.41324	0.0759029	-8516.99	Serping1	up_3	0.230922	212	1	0.80288
ENSMUSG00000027078	0	0	1.96636	0.582654	FALSE	3.6187e-09	1.96636	0.133673	-3664.06	Ube2l6	up_2	0.55018	64	0	0.677728
ENSMUSG00000027076	0.6836	0.793434	-0.0484758	0.251495	FALSE	0.0758303	-0.0484758	0.118943	-45.1538	Timm10		0.689195	30	0	0.613703
ENSMUSG00000027074	0.436925	0.582823	0.220215	0.0554649	FALSE	6.92266e-10	0.220215	0.283272	-792.706	Slc43a3		0.0108721	15	0	0.639361
ENSMUSG00000027067	0.339763	0.489018	-0.0727501	0.654432	FALSE	1.58704e-08	-0.0727501	0.0762074	-3812.35	Ssrp1		0.374322	200	1	0.75427
ENSMUSG00000025314	7.66714e-06	5.13876e-05	0.849243	0.147363	FALSE	1.06368e-08	0.849243	0.189806	-1568.52	Ptprj		0.352819	113	1	0.594196
ENSMUSG00000008200	0.104277	0.203891	0.240382	0.185155	FALSE	6.71561e-09	0.240382	0.147976	-1820.21	Fnbp4		0.725808	42	0	0.606062
ENSMUSG00000027282	0.035902	0.0880896	0.124123	1.20745	FALSE	6.28004e-09	0.124123	0.0591615	-5129.65	Mtch2		0.940295	101	10	0.8717
ENSMUSG00000040794	0.630385	0.750981	-0.0340394	0.949157	FALSE	5.10372e-09	-0.0340394	0.0707407	-4764.26	C1qtnf4		0.896439	7	0	0.925109
ENSMUSG00000005510	0.712684	0.814602	0.0165641	2.22104	FALSE	8.18726e-09	0.0165641	0.0449802	-6540.43	Ndufs3		1	119	0	1.01246
ENSMUSG00000005505	0.015411	0.0445573	0.569908	0.0807504	FALSE	0.0903585	0.569908	0.235249	0	Kbtbd4		0.847869	15	0	0.550731
ENSMUSG00000005506	0.812408	0.884367	-0.0173835	0.729473	FALSE	1.98415e-08	-0.0173835	0.0732489	-4037.79	Celf1		1	115	2	0.833618
ENSMUSG00000002102	0.00487903	0.0171201	0.177133	1.05655	FALSE	2.60498e-09	0.177133	0.0629268	-4796.62	Psmc3		0.536136	226	0	0.74884
ENSMUSG00000002105	0.217626	0.355567	0.188749	0.171017	FALSE	2.43294e-09	0.188749	0.153098	-1715.19	Slc39a13		1	18	0	0.603295
ENSMUSG00000040687	0.826474	0.893886	-0.01796	0.597607	FALSE	3.33654e-09	-0.01796	0.0819249	-3655.38	Madd		1	73	10	0.95142
ENSMUSG00000002108	0.194693	0.326278	-0.229208	0.12398	FALSE	3.57936e-08	-0.229208	0.176746	-1414.08	Nr1h3		0.434117	315	16	0.595481
ENSMUSG00000002103	0.0311569	0.0786839	0.338502	0.172648	FALSE	1.79619e-08	0.338502	0.157073	-1740.05	Acp2		0.481764	47	0	0.587534
ENSMUSG00000027255	0.00229441	0.00880449	-0.319004	0.308592	FALSE	3.79379e-08	-0.319004	0.104618	-2524.29	Arfgap2		1	37	2	0.713591
ENSMUSG00000040591	0.814495	0.8857	-0.030431	0.219685	FALSE	4.45375e-10	-0.030431	0.129697	-2052.23	1110051M20Rik		1	34	0	0.573508
ENSMUSG00000040549	0.0121136	0.0366276	0.315315	0.280859	FALSE	2.0285e-09	0.315315	0.125683	-2374.36	Ckap5		0.61493	137	1	0.620068
ENSMUSG00000027247	0.755687	0.84641	0.0400104	0.238173	FALSE	6.83434e-09	0.0400104	0.128589	-2155.86	Arhgap1		0.63055	102	0	0.630615
ENSMUSG00000027244	0.465436	0.611039	0.094215	0.245786	FALSE	1.59356e-09	0.094215	0.129075	-2187.78	Atg13		1	79	1	0.711528
ENSMUSG00000027243	0.0691566	0.147791	0.29672	0.154976	FALSE	5.06723e-06	0.29672	0.163267	-1629.99	Harbi1		1	9	1	0.566678
ENSMUSG00000040506	0.140511	0.254695	-0.280928	0.0897227	FALSE	0.00318629	-0.280928	0.190603	-1102.99	Ambra1		1	79	1	0.564671
ENSMUSG00000040479	0.735671	0.831316	-0.0696437	0.0880914	FALSE	7.83791e-10	-0.0696437	0.206296	-1097.99	Dgkz		0.43532	63	2	0.591803
ENSMUSG00000027230	0.0478655	0.11089	0.230651	0.291735	FALSE	1.01027e-10	0.230651	0.116575	-2387.88	Creb3l1		0.772859	55	1	0.675863
ENSMUSG00000058318	0.972315	0.984016	-0.00395289	0.308864	FALSE	6.43201e-09	-0.00395289	0.113899	-2530.65	Phf21a		1	48	1	0.650608
ENSMUSG00000040434	0.00155272	0.00626888	0.687661	0.101414	FALSE	3.98807e-10	0.687661	0.217295	-1189.66	Large2		1	21	1	0.55603
ENSMUSG00000027222	0.293931	0.441794	0.137721	0.233007	FALSE	1.51809e-09	0.137721	0.131221	-2143.55	Pex16		0.867282	43	1	0.604289
ENSMUSG00000027223	0.301954	0.450549	-0.103164	0.361066	FALSE	1.72006e-08	-0.103164	0.0999406	-2756	Mapk8ip1		0.957024	74	9	0.721257
ENSMUSG00000068742	0	0	-1.5007	0.2795	FALSE	1.91365e-08	-1.5007	0.105289	-2335.27	Cry2	down_4	1	116	14	0.920432
ENSMUSG00000049922	0.945973	0.968306	0.0111702	0.144916	FALSE	1.9223e-08	0.0111702	0.164837	-1563.21	Slc35c1		0.351202	25	1	0.563009
ENSMUSG00000027220	0.985963	0.99179	0.000791723	2.87493	FALSE	1.49236e-08	0.000791723	0.0449997	-7333.65	Syt13		1	23	0	1.57543
ENSMUSG00000068735	0.957952	0.975299	-0.0109942	0.0886351	FALSE	1.36589e-09	-0.0109942	0.208523	-1103.83	Trp53i11		0.332076	23	0	0.611716
ENSMUSG00000027215	0	0	1.12413	0.663132	FALSE	4.62362e-08	1.12413	0.10146	-3905.72	Cd82	up_2	0.280687	215	0	0.708087
ENSMUSG00000027198	0.0388925	0.094113	0.289524	0.210712	FALSE	6.34177e-10	0.289524	0.140183	-1998.5	Ext2		0.701619	122	19	0.595541
ENSMUSG00000087006	3.29143e-05	0.000198677	-1.14081	0.0383361	FALSE	2.19461e-09	-1.14081	0.274742	-586.331	Gm13889		0.0126989	1	0	0.609248
ENSMUSG00000040174	0.333856	0.483302	-0.153681	0.135943	FALSE	4.52453e-09	-0.153681	0.159028	-1490.47	Alkbh3		0.723701	47	0	0.567836
ENSMUSG00000027195	6.88517e-07	5.45436e-06	0.35281	0.976618	FALSE	9.60397e-09	0.35281	0.0710655	-4682.76	Hsd17b12		1	99	3	0.82934
ENSMUSG00000075020	4.02641e-06	2.83173e-05	0.351712	0.945895	FALSE	4.57685e-09	0.351712	0.0762931	-4668.7	Mir670hg		1	0	0	0.899945
ENSMUSG00000027194	0.000141259	0.000756996	1.02733	0.076944	FALSE	8.0176e-09	1.02733	0.269927	-986.473	Ttc17	up_1	0.632271	31	0	0.530109
ENSMUSG00000027193	0.354449	0.505524	-0.0924146	0.358347	FALSE	2.66495e-09	-0.0924146	0.0998004	-2721.51	Api5		0.824367	75	1	0.678224
ENSMUSG00000075014	1.89277e-06	1.40869e-05	-1.02597	0.0622621	FALSE	5.764e-10	-1.02597	0.215335	-863.673	Gm10800	down_1	1	0	0	0.615677
ENSMUSG00000027165	0.00131054	0.00540194	-0.276889	0.476346	FALSE	1.88242e-09	-0.276889	0.0861601	-3258.8	Iftap		1	20	0	0.684344
ENSMUSG00000027164	0.702932	0.807301	-0.0696958	0.105764	FALSE	0.0560418	-0.0696958	0.182753	-44.1947	Traf6		0.958916	696	5	0.573868
ENSMUSG00000027163	0.732143	0.828605	-0.0321418	0.405111	FALSE	0.432151	-0.0321418	0.0939061	-1115.24	Commd9		0.935692	25	0	0.732177
ENSMUSG00000027189	0.0587031	0.129987	0.177704	0.453507	FALSE	2.70915e-08	0.177704	0.094003	-3130.89	Trim44		0.995361	51	0	0.807268
ENSMUSG00000027188	1.83285e-06	1.3672e-05	0.821951	0.18733	FALSE	3.7047e-09	0.821951	0.172279	-1841.08	Pamr1		0.731288	9	0	0.66924
ENSMUSG00000005087	8.72354e-07	6.78734e-06	0.622425	0.353453	FALSE	5.44156e-09	0.622425	0.126549	-2746.56	Cd44		0.425754	1302	5	0.790788
ENSMUSG00000010914	0.532453	0.67081	-0.124648	0.0921697	FALSE	2.56813e-09	-0.124648	0.199672	-1133.89	Pdhx		0.745506	69	2	0.552933
ENSMUSG00000010911	0.487668	0.630923	0.0878955	0.232735	FALSE	0.000322015	0.0878955	0.126647	-2098.07	Apip		0.627993	33	0	0.581204
ENSMUSG00000012350	0.0160249	0.0459541	0.539839	0.104133	FALSE	2.22605e-08	0.539839	0.224153	-1214.8	Ehf		0.250677	63	0	0.680433
ENSMUSG00000027187	0.149968	0.267695	0.416049	0.0527461	FALSE	1.19545e-08	0.416049	0.288995	-759.704	Cat		0.0484815	410	29	0.545204
ENSMUSG00000027185	0.551457	0.685853	0.165015	0.0527461	FALSE	6.46865e-10	0.165015	0.277068	-750.307	Nat10		0.983148	127	0	0.546775
ENSMUSG00000027184	0.00555549	0.0190587	0.213231	0.746873	FALSE	2.99795e-08	0.213231	0.0768975	-4111.14	Caprin1		0.826287	124	1	0.820995
ENSMUSG00000027180	0.00670144	0.0223359	-0.235012	0.444263	FALSE	0.540468	-0.235012	0.0866779	-519.659	Fbxo3		0.980086	51	0	0.706009
ENSMUSG00000068686	0.0804302	0.166391	-0.444221	0.0516585	FALSE	1.30927e-10	-0.444221	0.254103	-749.974	Cd59b		0.812863	241	13	0.530485
ENSMUSG00000032679	0.0136967	0.0405567	-0.20363	0.651169	FALSE	5.87975e-09	-0.20363	0.0826044	-3901.2	Cd59a		0.629127	241	13	0.815716
ENSMUSG00000027177	0.68106	0.791326	0.0324901	0.585372	FALSE	0.010099	0.0324901	0.079048	-3505.59	Hipk3		0.971764	47	0	0.762722
ENSMUSG00000027176	0	0	-0.572093	0.828711	FALSE	6.68153e-09	-0.572093	0.0658205	-4372.72	Cstf3		1	77	0	0.754069
ENSMUSG00000027175	0.0658526	0.141871	0.267291	0.19603	FALSE	4.70157e-10	0.267291	0.145312	-1908.85	Tcp11l1		1	24	0	0.607117
ENSMUSG00000074994	0.783647	0.86584	-0.0487776	0.112833	FALSE	0.0152258	-0.0487776	0.177651	-1227.67	Qser1		0.846877	25	0	0.590833
ENSMUSG00000045106	0.650388	0.766768	0.109943	0.0679717	FALSE	1.80129e-10	0.109943	0.24258	-903.366	Ccdc73		0.944814	6	0	0.526346
ENSMUSG00000027170	0.155698	0.275425	0.0624066	2.61854	FALSE	1.10309e-08	0.0624066	0.0439579	-6954.37	Eif3m		0.802429	96	0	1.0928
ENSMUSG00000005973	2.55447e-05	0.000157281	0.491744	0.361881	FALSE	2.89632e-09	0.491744	0.116806	-2811.51	Rcn1		0.183705	86	0	0.592231
ENSMUSG00000086029	0.286674	0.434471	-0.273038	0.0560087	FALSE	5.14617e-09	-0.273038	0.256267	-793.019	Pax6os1		1	0	0	0.578894
ENSMUSG00000027168	0.0253179	0.0665872	0.0957766	3.23464	FALSE	1.49226e-08	0.0957766	0.042824	-7656.35	Pax6		1	368	29	1.35526
ENSMUSG00000027167	0.868296	0.919699	0.0239208	0.183252	FALSE	6.99921e-10	0.0239208	0.144255	-1830.81	Elp4		1	46	0	0.580714
ENSMUSG00000042670	0.295306	0.443184	-0.0517021	1.84611	FALSE	1.3828e-08	-0.0517021	0.0494023	-6185.75	Immp1l		1	14	1	0.963826
ENSMUSG00000027166	1.33227e-15	2.46394e-14	-0.452873	1.36813	FALSE	9.84451e-08	-0.452873	0.0566484	-5558.93	Dnajc24		1	12	0	0.881211
ENSMUSG00000016386	0.759534	0.849211	-0.0566361	0.107939	FALSE	7.151e-09	-0.0566361	0.185029	-1267.07	Mpped2		0.753204	25	0	0.583397
ENSMUSG00000027122	0.176037	0.302169	0.249452	0.119358	FALSE	2.31688e-10	0.249452	0.184362	-1342.88	Arl14ep		1	18	0	0.562926
ENSMUSG00000027162	0.876663	0.924805	-0.0131396	0.502991	FALSE	0.0195332	-0.0131396	0.0846623	-72.358	Lin7c		1	57	1	0.72406
ENSMUSG00000050199	0.0298522	0.0759742	-0.455862	0.0709625	FALSE	0.187758	-0.455862	0.209877	-725.298	Lgr4		0.444614	66	1	0.572734
ENSMUSG00000027160	0.00349252	0.0127791	-0.323255	0.337684	FALSE	1.63195e-09	-0.323255	0.110678	-2685.16	Ccdc34		0.164585	15	0	0.621941
ENSMUSG00000027133	3.77548e-10	4.53012e-09	0.260969	3.15851	FALSE	1.03083e-08	0.260969	0.0416681	-7477.23	Nop10		0.936424	56	0	1.2122
ENSMUSG00000027130	0.381721	0.531449	-0.162876	0.104948	FALSE	1.748e-09	-0.162876	0.186202	-1243.52	Slc12a6		0.761316	50	2	0.573649
ENSMUSG00000027131	3.89737e-05	0.000231699	0.284723	0.898042	FALSE	1.53516e-08	0.284723	0.0692171	-4487.4	Emc4		1	39	0	0.724801
ENSMUSG00000027132	0.00573579	0.0196021	-0.413314	0.149266	FALSE	1.04234e-08	-0.413314	0.149615	-1590.82	Katnbl1		0.673707	23	0	0.575006
ENSMUSG00000055943	5.29366e-08	4.79598e-07	0.234189	2.5367	FALSE	3.21256e-07	0.234189	0.0430403	-6774.45	Emc7		1	42	0	1.1417
ENSMUSG00000003604	0.0228285	0.0613352	0.582801	0.0685155	FALSE	0.179229	0.582801	0.256031	0	Aven		0.750761	31	2	0.532385
ENSMUSG00000023236	0	0	0.476981	47.3029	FALSE	2.55785e-07	0.476981	0.0276101	-16037.2	Scg5		0.952595	43	3	2.63988
ENSMUSG00000068615	1.48461e-05	9.46669e-05	-0.327051	0.777325	FALSE	1.87644e-08	-0.327051	0.0755147	-4292.52	Gjd2		1	35	7	0.960423
ENSMUSG00000040383	0.000580624	0.0026497	0.489501	0.228929	FALSE	1.08416e-09	0.489501	0.142276	-2064.38	Aqr		0.803488	65	1	0.62516
ENSMUSG00000040321	0.967869	0.981739	-0.00959491	0.0644372	FALSE	8.24015e-11	-0.00959491	0.2382	-864.593	Zfp770		0.800085	12	0	0.530147
ENSMUSG00000057147	0.00703358	0.0232226	0.342081	0.260468	FALSE	4.28692e-09	0.342081	0.12692	-2238.34	Dph6		1	17	1	0.59381
ENSMUSG00000027210	0.291518	0.439314	-0.0569311	1.58211	FALSE	3.27482e-08	-0.0569311	0.0539735	-5828.84	Meis2		0.616244	70	2	0.980768
ENSMUSG00000086328	0.673753	0.784896	0.0845134	0.0995106	FALSE	9.44905e-09	0.0845134	0.200743	-1195.02	2700033N17Rik		0.445038	0	0	0.555525
ENSMUSG00000027349	0.0150373	0.0437081	0.266134	0.332518	FALSE	0.00023551	0.266134	0.109453	-2565.24	Fam98b		0.848863	48	0	0.588118
ENSMUSG00000040152	1.51551e-08	1.48813e-07	-1.31878	0.0587276	FALSE	1.67124e-10	-1.31878	0.233009	-813.696	Thbs1		0.0116325	530	16	0.582335
ENSMUSG00000005102	0.60066	0.726925	0.12073	0.0772159	FALSE	8.60841e-10	0.12073	0.230642	-987.688	Eif2ak4		0.508553	103	1	0.53202
ENSMUSG00000009549	3.44582e-06	2.45855e-05	0.144091	6.36705	FALSE	5.06268e-08	0.144091	0.0310389	-9164.56	Srp14		1	112	4	1.60806
ENSMUSG00000074923	0.104379	0.204011	-0.383865	0.0619902	FALSE	4.0221e-10	-0.383865	0.236372	-848.307	Pak6		0.130709	65	0	0.54809
ENSMUSG00000074918	0.0330786	0.0827723	-0.407562	0.0886351	FALSE	1.69298e-10	-0.407562	0.191242	-1098.13	Inafm2		1	5	1	0.587352
ENSMUSG00000045838	0.205186	0.340041	-0.272914	0.0734095	FALSE	8.91996e-09	-0.272914	0.215416	-964.245	Ccdc9b		1	8	0	0.558637
ENSMUSG00000040035	0.00213757	0.00828012	0.219816	0.891517	FALSE	2.18581e-08	0.219816	0.0715915	-4498.79	Disp2		1	9	1	0.864089
ENSMUSG00000027332	0.787203	0.868111	-0.0375038	0.18869	FALSE	1.39935e-08	-0.0375038	0.138931	-1847	Ivd		1	49	0	0.735356
ENSMUSG00000040007	0.123568	0.231799	0.422845	0.0565525	FALSE	7.67021e-07	0.422845	0.274581	-790.008	Bahd1		0.927674	29	1	0.553258
ENSMUSG00000039983	0.699988	0.80533	0.0527495	0.196846	FALSE	2.14747e-05	0.0527495	0.136892	-1897.44	Ccdc32		0.745229	17	0	0.559774
ENSMUSG00000070730	0	0	1.03883	0.481784	FALSE	4.79815e-08	1.03883	0.109364	-3222.77	Rmdn3	up_2	1	64	0	0.62903
ENSMUSG00000034278	0.764232	0.852719	0.0584103	0.0995106	FALSE	1.10429e-08	0.0584103	0.194748	-1205.98	Dnajc17		0.882153	22	1	0.557013
ENSMUSG00000068580	0.0578263	0.128461	0.280544	0.188418	FALSE	9.11938e-10	0.280544	0.147887	-1860.68	Zfyve19		0.652983	24	0	0.576838
ENSMUSG00000027315	8.35175e-08	7.36977e-07	0.419273	0.754214	FALSE	1.05376e-08	0.419273	0.078232	-4149.74	Spint1		1	84	0	0.882843
ENSMUSG00000034226	0.000201817	0.00103259	-0.77135	0.0742251	FALSE	3.72368e-09	-0.77135	0.207534	-972.144	Rhov		0.287295	17	0	0.60201
ENSMUSG00000034216	6.73804e-05	0.000385888	-0.766989	0.079391	FALSE	5.2393e-10	-0.766989	0.192452	-1011.81	Vps18		0.76195	54	0	0.569408
ENSMUSG00000027313	0.306916	0.45573	-0.146384	0.285753	FALSE	1.39483e-09	-0.146384	0.143273	-2392.83	Chac1		0.917876	18	0	0.785589
ENSMUSG00000034154	0.186972	0.316739	0.256647	0.108211	FALSE	1.0119e-09	0.256647	0.19449	-1258.11	Ino80		0.490527	84	1	0.570525
ENSMUSG00000014077	0.0578007	0.128433	-0.195048	0.320555	FALSE	0.523873	-0.195048	0.102808	-298.472	Chp1		0.35122	64	1	0.663871
ENSMUSG00000085438	0.535708	0.673416	0.0854724	0.228113	FALSE	1.88829e-08	0.0854724	0.138011	-2130.55	Oip5os1		0.508825	0	0	0.637469
ENSMUSG00000027305	0.0137388	0.0406668	0.530695	0.0948885	FALSE	3.02436e-07	0.530695	0.215378	-1150.78	Ndufaf1		0.554768	36	0	0.534998
ENSMUSG00000027304	5.89992e-07	4.70798e-06	0.313823	1.02692	FALSE	0.679732	0.313823	0.0628342	-2416.23	Rtf1		0.624299	51	0	0.718039
ENSMUSG00000034032	0.0980492	0.194733	0.433555	0.064981	FALSE	9.48981e-09	0.433555	0.262064	-882.303	Rpap1		1	36	0	0.545357
ENSMUSG00000033943	0.0261879	0.068273	0.217969	0.449973	FALSE	3.65065e-08	0.217969	0.0980336	-3151.18	Mga		1	70	0	0.758092
ENSMUSG00000033902	0.0209449	0.0571482	-0.611645	0.0445895	FALSE	5.16285e-09	-0.611645	0.264899	-662.12	Mapkbp1		1	17	1	0.558739
ENSMUSG00000027293	0.0354186	0.0871864	0.289618	0.245242	FALSE	2.81224e-09	0.289618	0.137681	-2181.78	Ehd4		0.0943716	53	0	0.584943
ENSMUSG00000027291	0.452678	0.598159	-0.118029	0.140837	FALSE	0.168528	-0.118029	0.157171	0	Vps39		1	52	2	0.562219
ENSMUSG00000033808	0.0121628	0.0367423	0.379618	0.186786	FALSE	2.65397e-08	0.379618	0.1514	-1843.16	Tmem87a		1	24	0	0.556814
ENSMUSG00000062646	0.00346625	0.0126924	0.415856	0.215878	FALSE	8.64483e-10	0.415856	0.142268	-1989.42	Ganc		1	54	1	0.581874
ENSMUSG00000027288	0	0	0.586076	1.23056	FALSE	5.96859e-09	0.586076	0.0662193	-5132.68	Zfp106		1	32	0	0.886369
ENSMUSG00000027287	0.00117303	0.00489046	0.366971	0.339043	FALSE	2.43365e-09	0.366971	0.113076	-2684.21	Snap23		0.3568	133	3	0.603013
ENSMUSG00000027286	0.18938	0.319827	0.2404	0.122893	FALSE	1.11432e-09	0.2404	0.183174	-1402.46	Lrrc57		0.703841	18	0	0.551862
ENSMUSG00000027285	0.977038	0.986741	-0.00530078	0.108211	FALSE	6.32145e-09	-0.00530078	0.184164	-1272.97	Haus2		0.896013	39	0	0.562358
ENSMUSG00000090100	2.07362e-06	1.53056e-05	-0.682249	0.159869	FALSE	3.67699e-08	-0.682249	0.143749	-1674.32	Ttbk2		1	53	0	0.646711
ENSMUSG00000027272	0.0426215	0.101167	0.257511	0.25367	FALSE	3.59978e-09	0.257511	0.127016	-2237.45	Ubr1		0.905162	62	1	0.612489
ENSMUSG00000054484	0.0808732	0.167066	0.318023	0.122349	FALSE	7.1927e-10	0.318023	0.182181	0	Tmem62		1	10	0	0.549554
ENSMUSG00000023572	0.00107512	0.00452828	0.348433	0.36161	FALSE	0.221561	0.348433	0.106551	-1751.06	Ccndbp1		0.888615	49	0	0.625302
ENSMUSG00000074890	0.985594	0.991651	0.00329042	0.114192	FALSE	2.53765e-10	0.00329042	0.182228	-1332.64	Lcmt2		1	22	0	0.572423
ENSMUSG00000027259	0.0488476	0.112613	0.499585	0.0663404	FALSE	0.0086651	0.499585	0.253607	-870.761	Adal		1	7	0	0.534663
ENSMUSG00000050619	0.383858	0.533218	0.214422	0.0644372	FALSE	0.08476	0.214422	0.246233	-402.678	Zscan29		0.909628	15	0	0.536463
ENSMUSG00000027263	0.735153	0.830826	-0.0622421	0.117455	FALSE	2.62002e-08	-0.0622421	0.183996	-1355.62	Tubgcp4		0.865754	55	0	0.573189
ENSMUSG00000043909	0.302751	0.451466	-0.116032	0.303154	FALSE	7.44132e-09	-0.116032	0.112592	-2493.54	Trp53bp1		1	367	0	0.643846
ENSMUSG00000033526	0.212878	0.349668	-0.235957	0.0976074	FALSE	6.30653e-09	-0.235957	0.189419	-1183.68	Ppip5k1		1	22	0	0.620589
ENSMUSG00000000308	0.077045	0.160433	0.230926	0.245786	FALSE	5.48476e-09	0.230926	0.130607	-2188.25	Ckmt1		0.27984	79	1	0.601426
ENSMUSG00000033486	0.765631	0.853411	0.0820038	0.0513866	FALSE	4.10948e-09	0.0820038	0.275094	-744.598	Catsper2		1	22	0	0.504443
ENSMUSG00000027248	1.02395e-05	6.70305e-05	0.124556	11.6272	FALSE	6.4235e-08	0.124556	0.0282309	-11061	Pdia3		1	278	10	2.0464
ENSMUSG00000074884	9.93127e-08	8.70889e-07	0.138684	13.1827	FALSE	6.49174e-08	0.138684	0.0260295	-11245.2	Serf2		0.914079	26	0	2.22458
ENSMUSG00000027245	0.000335379	0.00162391	-0.194805	1.62181	FALSE	9.30663e-09	-0.194805	0.0543188	-6018.6	Hypk		0.861722	38	0	0.76353
ENSMUSG00000048222	0.0203222	0.0557584	0.281744	0.2882	FALSE	1.88857e-09	0.281744	0.121423	-2440.74	Mfap1b		0.847768	78	1	0.608214
ENSMUSG00000068479	0.000566425	0.0025961	0.491187	0.222947	FALSE	6.11281e-09	0.491187	0.142489	-2041.63	Mfap1a		0.957256	78	1	0.601446
ENSMUSG00000027238	1.60666e-08	1.56981e-07	0.989627	0.18869	FALSE	2.38735e-09	0.989627	0.175162	-1834.83	Frmd5		1	19	1	0.561176
ENSMUSG00000060227	0.0058548	0.019912	0.201569	0.823817	FALSE	7.36701e-09	0.201569	0.0731434	-4247.39	Golm2		1	24	0	0.915356
ENSMUSG00000033411	0.324681	0.473827	0.14169	0.197662	FALSE	1.11548e-08	0.14169	0.143865	-1915.61	Ctdspl2		0.772598	25	0	0.613575
ENSMUSG00000027236	0	0	0.522078	1.57613	FALSE	5.65409e-08	0.522078	0.057654	-5667.38	Eif3j1		0.925614	65	0	0.767736
ENSMUSG00000033396	0.560545	0.693561	-0.138236	0.0638934	FALSE	3.22099e-09	-0.138236	0.237505	-870.702	Spg11		1	94	1	0.532867
ENSMUSG00000060802	0	0	2.80496	89.5345	FALSE	3.46853e-08	2.80496	0.0598993	-19330.3	B2m	up_3	0.463461	416	13	1.11682
ENSMUSG00000027199	0.000195171	0.00100224	0.901235	0.112561	FALSE	4.24567e-08	0.901235	0.24193	-1288.41	Gatm		0.407303	47	2	0.71164
ENSMUSG00000005802	0.0216412	0.0586902	0.267908	0.30696	FALSE	1.31632e-09	0.267908	0.116654	-2528.66	Slc30a4		1	34	0	0.600451
ENSMUSG00000005804	2.81812e-09	3.06043e-08	0.878149	0.231104	FALSE	0.0156211	0.878149	0.14779	-1966.86	Bloc1s6		0.780002	46	0	0.578016
ENSMUSG00000005803	0.19175	0.322556	0.148901	0.301794	FALSE	5.15975e-09	0.148901	0.114064	-2497.19	Sqor		0.601529	47	1	0.633015
ENSMUSG00000035183	0.0349606	0.0862963	-0.36192	0.141109	FALSE	7.77882e-08	-0.36192	0.171622	-1604.9	Slc24a5		0.716886	35	1	0.62945
ENSMUSG00000027201	0.000322387	0.0015695	-0.313804	0.477977	FALSE	5.02461e-08	-0.313804	0.0872499	-3282.6	Myef2		0.573146	55	0	0.689746
ENSMUSG00000027203	1.90581e-05	0.000119207	-0.365141	0.6441	FALSE	1.41427e-08	-0.365141	0.0854001	-3885.2	Dut		0.347022	67	1	0.762336
ENSMUSG00000027204	0.136139	0.248834	-0.399074	0.0475802	FALSE	1.82381e-10	-0.399074	0.267777	-711.582	Fbn1		0.0138903	438	9	0.703776
ENSMUSG00000091337	0	0	0.482379	2.02284	FALSE	8.77026e-09	0.482379	0.0524219	-6235.99	Eid1		1	33	1	1.25507
ENSMUSG00000035093	0.0153391	0.0444411	0.354397	0.192496	FALSE	0.188978	0.354397	0.146187	-669.253	Secisbp2l		0.364809	23	0	0.570627
ENSMUSG00000027206	0.379568	0.529652	-0.0756787	0.499456	FALSE	6.61285e-10	-0.0756787	0.0861266	-3316.47	Cops2		1	126	0	0.707053
ENSMUSG00000027207	0.0687009	0.147105	-0.201833	0.283578	FALSE	2.38752e-08	-0.201833	0.110874	-2399.09	Galk2		0.697115	13	0	0.645494
ENSMUSG00000023330	0.281966	0.42912	0.190415	0.123709	FALSE	0.0246308	0.190415	0.17698	-1336.17	Dtwd1		0.862645	11	0	0.542252
ENSMUSG00000027361	0.143604	0.259156	-0.271177	0.096248	FALSE	0.139727	-0.271177	0.18542	0	Gabpb1		0.162508	54	1	0.554188
ENSMUSG00000027363	0.000183801	0.000951705	0.373225	0.415715	FALSE	0.0166969	0.373225	0.0997849	-19.2665	Usp8		0.937047	145	2	0.686359
ENSMUSG00000027364	0	0	0.841925	1.18706	FALSE	4.55334e-08	0.841925	0.0715872	-5026.24	Usp50		0.769073	12	0	0.663986
ENSMUSG00000027365	0.113362	0.216913	0.21937	0.217238	FALSE	1.57562e-09	0.21937	0.138556	-2057.82	Trpm7		0.785282	192	3	0.608042
ENSMUSG00000027366	7.61642e-11	9.77027e-10	0.673703	0.469005	FALSE	3.34641e-08	0.673703	0.103519	-3205.74	Sppl2a		0.378323	32	0	0.702035
ENSMUSG00000001999	0.183032	0.311619	-0.243686	0.105764	FALSE	4.14208e-10	-0.243686	0.183019	-1247.97	Blvra		0.116749	75	3	0.570142
ENSMUSG00000044145	0.511614	0.652551	0.0998774	0.17292	FALSE	3.60058e-08	0.0998774	0.152177	-1754.31	1810024B03Rik		0.893403	0	0	0.548381
ENSMUSG00000003660	0.0818941	0.168815	0.209492	0.28956	FALSE	2.2248e-08	0.209492	0.120412	-2430.25	Snrnp200		0.943976	213	0	0.631218
ENSMUSG00000003662	0.233895	0.375072	0.166523	0.196302	FALSE	0.4165	0.166523	0.13989	0	Ciao1		1	52	0	0.581265
ENSMUSG00000034850	0.503019	0.644691	0.0963593	0.179173	FALSE	0.110533	0.0963593	0.143874	-1.1229	Tmem127		1	31	0	0.63184
ENSMUSG00000027367	0.0499348	0.114604	-0.198015	0.33143	FALSE	0.0472809	-0.198015	0.101001	-6.45739	Stard7		0.890168	28	0	0.678379
ENSMUSG00000027371	0.397304	0.545884	-0.106917	0.218869	FALSE	4.87737e-06	-0.106917	0.126314	-2033.67	Fahd2a		1	13	0	0.583806
ENSMUSG00000027374	0.982437	0.989984	-0.00181161	0.558456	FALSE	2.49208e-08	-0.00181161	0.0822967	-3506.32	Mrps5		0.824975	50	0	0.665448
ENSMUSG00000027378	0.26591	0.411301	0.171047	0.168298	FALSE	6.52472e-10	0.171047	0.153746	-1690.41	Nphp1		0.561014	79	0	0.59572
ENSMUSG00000051319	0.00326589	0.0120484	0.161417	1.42523	FALSE	1.00776e-08	0.161417	0.0548751	-5501.42	Mtln		0.904797	8	0	0.822559
ENSMUSG00000027381	0.010394	0.0322022	-0.515046	0.0785753	FALSE	1.23262e-10	-0.515046	0.200998	-1020.22	Bcl2l11		0.157419	485	4	0.589026
ENSMUSG00000074813	3.97119e-10	4.75131e-09	-1.21806	0.0780315	FALSE	1.93568e-09	-1.21806	0.194728	-995.05	Morrbid		0.067225	0	0	0.542778
ENSMUSG00000014355	0.278494	0.425416	0.140564	0.231376	FALSE	1.85101e-09	0.140564	0.129707	-2115.45	Anapc1		1	139	0	0.609474
ENSMUSG00000014353	0.717289	0.817411	0.0444083	0.24932	FALSE	1.93973e-09	0.0444083	0.122646	-2223.03	Tmem87b		0.881002	17	0	0.601177
ENSMUSG00000027387	0.984258	0.99121	0.00483523	0.0663404	FALSE	9.10934e-10	0.00483523	0.245065	-884.997	Zc3h8		0.702044	24	0	0.552783
ENSMUSG00000074807	0.0167212	0.0475894	0.492912	0.102229	FALSE	0.000115206	0.492912	0.206	-1197.86	Gm10762		0.944944	0	0	0.550232
ENSMUSG00000042851	0.00371376	0.0134833	-0.493218	0.128603	FALSE	2.00562e-09	-0.493218	0.169987	-1425.66	Zc3h6		0.920075	10	0	0.605849
ENSMUSG00000027394	0.0575548	0.128031	0.476166	0.0715063	FALSE	4.37062e-10	0.476166	0.250736	-941.093	Ttl		0.650369	14	0	0.543421
ENSMUSG00000037938	0.271368	0.417447	0.118081	0.34584	FALSE	9.61872e-09	0.118081	0.107354	-2695.21	Chchd5		0.808508	9	0	0.610519
ENSMUSG00000027397	2.65945e-10	3.2384e-09	-1.12344	0.091354	FALSE	2.16072e-09	-1.12344	0.177832	-1095.45	Slc20a1	down_2	0.390281	53	2	0.607322
ENSMUSG00000037902	0.000102307	0.000562347	-0.44681	0.24932	FALSE	1.92132e-08	-0.44681	0.115007	-2213.64	Sirpa		0.434814	156	5	0.704401
ENSMUSG00000027400	5.9907e-11	7.75559e-10	0.762069	1.46846	FALSE	3.57694e-08	0.762069	0.116454	-5436.25	Pdyn		1	103	1	1.44657
ENSMUSG00000037885	0.198349	0.331178	-0.178963	0.200381	FALSE	9.8117e-09	-0.178963	0.139134	-1925.38	Stk35		1	17	0	0.626397
ENSMUSG00000027404	0.646658	0.763189	-0.0227338	1.61202	FALSE	3.34089e-08	-0.0227338	0.0495928	-5746.13	Snrpb		0.540979	170	1	0.970237
ENSMUSG00000027405	0.00340124	0.0124729	0.240558	0.690865	FALSE	7.03292e-09	0.240558	0.0821314	-3968.95	Nop56		0.498226	145	2	0.699235
ENSMUSG00000027406	0.0460117	0.107557	0.183669	0.471452	FALSE	5.03051e-09	0.183669	0.0920514	-3235.4	Idh3b		0.476168	60	2	0.669514
ENSMUSG00000027408	0.000243815	0.00122268	0.588266	0.209081	FALSE	6.1415e-08	0.588266	0.160349	-2058.57	Cpxm1		0.0425262	13	0	0.757229
ENSMUSG00000037773	0.10497	0.204961	0.359803	0.0837412	FALSE	0.0650061	0.359803	0.221933	0	Pced1a		1	11	0	0.548474
ENSMUSG00000027411	0.689631	0.797962	0.0767093	0.104948	FALSE	1.39858e-08	0.0767093	0.192082	-1247.76	Vps16		0.700719	51	0	0.555991
ENSMUSG00000027303	0.0885394	0.180285	0.164461	0.4323	FALSE	3.64106e-08	0.164461	0.0965627	-3061.29	Ptpra		0.579903	116	2	0.679956
ENSMUSG00000037740	0.00231511	0.00886165	0.214948	0.825992	FALSE	2.30437e-09	0.214948	0.0705554	-4275.49	Mrps26		0.868614	66	0	0.796932
ENSMUSG00000068290	0.000875775	0.0037976	0.168971	1.77651	FALSE	2.89038e-07	0.168971	0.0507777	-6007.57	Ddrgk1		1	50	1	1.08285
ENSMUSG00000074797	0.0101126	0.0315091	0.207224	0.645459	FALSE	2.24384e-09	0.207224	0.0805707	-3801.72	Itpa		0.92681	135	0	0.676759
ENSMUSG00000027309	0.267027	0.412446	-0.132412	0.267265	FALSE	2.29413e-08	-0.132412	0.119297	-2330.07	4930402H24Rik		1	13	1	0.694226
ENSMUSG00000027312	0.785892	0.867249	-0.0438449	0.142741	FALSE	5.77754e-09	-0.0438449	0.161403	-1536.41	Atrn		1	40	2	0.582945
ENSMUSG00000027327	0.205958	0.340803	0.252375	0.0984231	FALSE	0.0351433	0.252375	0.199544	-220.754	1700037H04Rik		0.431593	23	1	0.565092
ENSMUSG00000068267	0.762706	0.851403	-0.038308	0.243611	FALSE	1.70114e-09	-0.038308	0.126877	-2182.12	Cenpb		0.6232	81	0	0.67711
ENSMUSG00000068264	0.0990355	0.19603	-0.261817	0.140837	FALSE	3.46628e-10	-0.261817	0.15872	-1538.08	Ap5s1		0.749457	9	0	0.574657
ENSMUSG00000037514	0.685139	0.794725	-0.0590062	0.172376	FALSE	1.55709e-08	-0.0590062	0.145529	-1754.73	Pank2		0.59768	83	1	0.589702
ENSMUSG00000086822	0.557794	0.691287	-0.144016	0.062534	FALSE	4.66931e-09	-0.144016	0.24571	-855.2	5330413P13Rik		0.702094	0	0	0.541926
ENSMUSG00000079037	0.0424687	0.100902	-0.0709734	4.22104	FALSE	3.67328e-08	-0.0709734	0.0349813	-8075.92	Prnp		1	802	1	1.65964
ENSMUSG00000027340	6.98108e-13	1.06326e-11	-1.00212	0.153072	FALSE	8.97174e-10	-1.00212	0.139574	-1596.81	Slc23a2	down_5	0.383599	85	2	0.611028
ENSMUSG00000027341	0.57881	0.709646	0.0536102	0.39478	FALSE	0.00836666	0.0536102	0.0965735	-60.0552	Tmem230		0.799311	45	0	0.625518
ENSMUSG00000027342	6.19504e-14	1.01928e-12	-0.692504	0.562534	FALSE	5.28978e-08	-0.692504	0.0922843	-3593.72	Pcna		0.201929	816	4	0.636386
ENSMUSG00000058793	0.0740087	0.155493	-0.179559	0.382273	FALSE	2.49433e-08	-0.179559	0.100506	-2891.18	Cds2		0.773875	36	1	0.727153
ENSMUSG00000027346	6.55347e-05	0.000376413	-0.504609	0.216966	FALSE	1.6744e-09	-0.504609	0.126407	-2002.76	Gpcpd1		0.581524	12	0	0.680997
ENSMUSG00000044991	0.813262	0.88475	-0.0299748	0.222403	FALSE	0.000390537	-0.0299748	0.126893	-2068.24	Shld1		1	14	0	0.594054
ENSMUSG00000084839	0.0255294	0.0669823	0.694849	0.0522023	FALSE	3.38338e-09	0.694849	0.311132	-731.205	Gm14097		0.85337	0	0	0.537819
ENSMUSG00000027350	0	0	0.884665	27.8513	FALSE	3.19695e-08	0.884665	0.0361606	-14796.3	Chgb		1	73	5	2.99533
ENSMUSG00000037376	0.0192403	0.0534761	0.161508	0.886351	FALSE	7.14482e-09	0.161508	0.0689957	-4422.08	Trmt6		1	31	0	0.733019
ENSMUSG00000027357	0.0489581	0.112772	0.309298	0.163948	FALSE	0.18148	0.309298	0.157087	-922.609	Crls1		1	23	2	0.629031
ENSMUSG00000034723	0.0253789	0.0667299	-0.145231	1.28983	FALSE	1.49338e-08	-0.145231	0.0649634	-5444.8	Tmx4		1	30	1	0.88153
ENSMUSG00000051177	0.161545	0.282919	0.191107	0.216966	FALSE	1.17163e-08	0.191107	0.136515	-2023.13	Plcb1		0.264305	129	0	0.604556
ENSMUSG00000039943	0.0133528	0.0397032	0.394405	0.172648	FALSE	2.26979e-09	0.394405	0.159406	-1729.14	Plcb4		0.358468	51	1	0.59667
ENSMUSG00000027273	2.20973e-07	1.86783e-06	-0.245973	1.88173	FALSE	1.23969e-07	-0.245973	0.0474781	-6182.09	Snap25		1	234	8	1.19568
ENSMUSG00000027274	0.043696	0.103075	-0.362322	0.10087	FALSE	8.33928e-07	-0.362322	0.179634	-1207.38	Mkks		0.573761	58	7	0.546784
ENSMUSG00000027281	0.0624913	0.136453	0.43535	0.0812942	FALSE	3.32332e-10	0.43535	0.233708	-1017.95	Slx4ip		1	19	0	0.541271
ENSMUSG00000062098	0.377992	0.527901	0.160191	0.122077	FALSE	1.36773e-08	0.160191	0.181704	-1381.34	Btbd3		0.265113	16	0	0.554827
ENSMUSG00000039033	0.649353	0.765881	-0.0750111	0.130234	FALSE	4.86262e-11	-0.0750111	0.164982	-1449.37	Tasp1		1	31	0	0.569208
ENSMUSG00000045624	1.00282e-10	1.2666e-09	0.550508	0.650897	FALSE	2.21193e-09	0.550508	0.085132	-3804.89	Esf1		0.743012	47	0	0.667451
ENSMUSG00000027384	0.310802	0.460263	0.169205	0.142197	FALSE	1.07507e-08	0.169205	0.166945	-1534.64	Ndufaf5		0.905524	27	0	0.56401
ENSMUSG00000068205	0.727056	0.825026	0.0565063	0.150082	FALSE	1.06808e-09	0.0565063	0.161889	-1624.1	Macrod2		0.87477	37	2	0.64639
ENSMUSG00000038844	0.0761989	0.159008	0.303466	0.141653	FALSE	3.52159e-10	0.303466	0.171142	-1510.58	Kif16b		1	33	0	0.571905
ENSMUSG00000008333	0.00871828	0.0276796	0.188042	0.752311	FALSE	0.787028	0.188042	0.071692	-1260.47	Snrpb2		0.389498	94	0	0.665867
ENSMUSG00000086171	2.22045e-15	4.02338e-14	-0.613507	0.538608	FALSE	1.78707e-08	-0.613507	0.0773278	-3507.96	Pcsk2os1		1	0	0	0.877665
ENSMUSG00000027419	5.18327e-08	4.70898e-07	-0.162025	44.1903	FALSE	9.95286e-08	-0.162025	0.0297571	-15947	Pcsk2		0.845832	65	11	3.23253
ENSMUSG00000015932	3.69817e-06	2.62338e-05	-0.188174	4.98804	FALSE	1.11404e-07	-0.188174	0.0406628	-9021.91	Dstn		0.618083	68	0	1.78473
ENSMUSG00000027422	0	0	0.508698	6.83333	FALSE	2.32948e-07	0.508698	0.0359475	-9586.01	Rrbp1		1	99	3	1.65123
ENSMUSG00000027423	0.663805	0.77632	0.0313782	0.754758	FALSE	7.96665e-09	0.0313782	0.0721892	-4136.57	Snx5		0.253749	59	3	0.767252
ENSMUSG00000037279	0.884623	0.929299	0.0163517	0.359434	FALSE	5.16721e-08	0.0163517	0.112684	-2837.04	Ovol2		1	32	0	0.654298
ENSMUSG00000027425	0.705217	0.809008	0.0627374	0.143284	FALSE	1.65425e-09	0.0627374	0.165846	-1558.3	Kat14		1	28	0	0.579164
ENSMUSG00000037259	0.198357	0.331178	0.372997	0.0522023	FALSE	1.01007e-08	0.372997	0.289988	-750.132	Dzank1		1	12	0	0.536076
ENSMUSG00000027427	0.0279721	0.0719711	0.397465	0.133768	FALSE	1.66848e-09	0.397465	0.180857	-1459.92	Polr3f		0.864797	37	0	0.57276
ENSMUSG00000027428	0.0333007	0.0832009	0.523545	0.0761283	FALSE	1.31264e-09	0.523545	0.245976	-982.253	Rbbp9		0.403983	17	0	0.5239
ENSMUSG00000027429	0.014999	0.0436098	0.147055	1.20392	FALSE	4.9965e-08	0.147055	0.0604565	-5117.7	Sec23b		1	97	4	0.916089
ENSMUSG00000074754	1.16786e-10	1.46368e-09	0.344983	1.56471	FALSE	1.21215e-08	0.344983	0.0535401	-5640.9	Smim26		0.804487	3	0	0.833539
ENSMUSG00000027430	0.00229771	0.00881371	0.318963	0.39043	FALSE	5.70266e-09	0.318963	0.10462	-2894.04	Dtd1		0.857852	26	0	0.651626
ENSMUSG00000002728	1.50447e-09	1.67831e-08	0.389619	1.25748	FALSE	1.53845e-08	0.389619	0.064465	-5368.46	Naa20		1	21	0	0.868853
ENSMUSG00000001767	1.55532e-10	1.92731e-09	0.821464	0.321914	FALSE	2.9611e-08	0.821464	0.128357	-2561.41	Crnkl1		0.724476	58	0	0.580875
ENSMUSG00000037143	0.0558666	0.124954	-0.553211	0.0478521	FALSE	3.91137e-09	-0.553211	0.289325	-695.129	Cfap61		0.0654006	8	0	0.543593
ENSMUSG00000068154	0.412637	0.560841	0.0450645	1.55546	FALSE	1.94517e-07	0.0450645	0.0550062	-5812.47	Insm1		1	61	1	1.06855
ENSMUSG00000037110	0.195422	0.327277	0.256383	0.108755	FALSE	7.26305e-10	0.256383	0.198024	-1267.39	Ralgapa2		0.786933	26	1	0.638448
ENSMUSG00000074749	0.0242332	0.0642497	0.295928	0.231648	FALSE	0.302718	0.295928	0.131324	-445.465	Kiz		0.795376	21	0	0.596659
ENSMUSG00000027433	0.0033959	0.012458	0.323627	0.362969	FALSE	5.03624e-09	0.323627	0.110475	-2769.39	Xrn2		0.278155	134	1	0.621608
ENSMUSG00000027434	0.0846315	0.173477	-0.105738	1.146	FALSE	1.36316e-07	-0.105738	0.061318	-5093.18	Nkx2-2		1	35	7	0.889684
ENSMUSG00000053545	0.632858	0.752817	0.0969174	0.100326	FALSE	9.61637e-09	0.0969174	0.20288	-1215.97	6430503K07Rik		0.723824	0	0	0.575818
ENSMUSG00000037025	0.0181594	0.0510048	0.214067	0.568244	FALSE	1.25154e-08	0.214067	0.0906162	-3590.82	Foxa2		0.872285	159	20	0.737497
ENSMUSG00000027435	0.922175	0.951676	-0.0277485	0.0527461	FALSE	1.54113e-10	-0.0277485	0.284036	-747.064	Cd93		0.00911177	77	2	0.546921
ENSMUSG00000036992	0.629141	0.750334	0.0469778	0.38907	FALSE	0.000358008	0.0469778	0.0972752	-2910.94	Nxt1		0.305988	36	0	0.588458
ENSMUSG00000027439	0.0510209	0.11653	0.262228	0.220228	FALSE	0.0120311	0.262228	0.134386	-75.927	Gzf1		1	19	0	0.582914
ENSMUSG00000027438	0.0912347	0.184665	0.417156	0.0734095	FALSE	9.09105e-09	0.417156	0.246995	-962.107	Napb		1	24	0	0.577158
ENSMUSG00000027447	0	0	0.286112	24.3477	FALSE	4.89536e-08	0.286112	0.0236263	-13142.8	Cst3		0.74169	562	58	2.48917
ENSMUSG00000068134	0.122672	0.230601	0.247948	0.163948	FALSE	2.43303e-08	0.247948	0.160624	-1692.05	Zfp120		0.658826	0	0	0.569383
ENSMUSG00000060336	0.523415	0.663474	0.140601	0.0851006	FALSE	3.62472e-09	0.140601	0.220346	-1075.04	Zfp937		0.293894	0	0	0.550823
ENSMUSG00000068130	0.00752621	0.0244957	0.884142	0.0478521	FALSE	1.00549e-09	0.884142	0.330815	-698.652	Zfp442		0.798288	0	0	0.534268
ENSMUSG00000033096	0.233843	0.375072	-0.146933	0.22621	FALSE	5.63079e-05	-0.146933	0.123419	-2070.92	Apmap		1	48	2	0.611274
ENSMUSG00000032046	0.576034	0.707213	0.0608792	0.312126	FALSE	0.00953543	0.0608792	0.108871	-148.083	Abhd12		0.219509	44	2	0.630553
ENSMUSG00000053916	0.128059	0.238001	0.273765	0.123437	FALSE	0.000658838	0.273765	0.179896	-1406.04	Nanp		0.42719	13	0	0.655707
ENSMUSG00000027455	0.299456	0.447909	0.0827935	0.628874	FALSE	2.68248e-09	0.0827935	0.0797932	-3769.85	Nsfl1c		0.882342	89	0	0.701247
ENSMUSG00000087433	0.00672862	0.0224118	-0.564854	0.0736813	FALSE	2.97584e-10	-0.564854	0.208434	-950.603	Gm14167		1	0	0	0.548097
ENSMUSG00000032966	0.00314221	0.0116402	-0.106523	3.79065	FALSE	1.25049e-08	-0.106523	0.0360671	-7859.06	Fkbp1a		0.775232	0	0	1.38964
ENSMUSG00000027457	0.836586	0.899876	-0.0392808	0.102229	FALSE	2.91602e-10	-0.0392808	0.19044	-1207.16	Snph		1	20	0	0.586733
ENSMUSG00000032869	0.0106364	0.0327548	0.255709	0.411365	FALSE	5.5483e-10	0.255709	0.100104	-2963.21	Psmf1		1	77	0	0.63156
ENSMUSG00000032852	9.5813e-06	6.30571e-05	0.843842	0.144916	FALSE	2.06321e-08	0.843842	0.190638	-1547.01	Rspo4		1	21	0	0.73633
ENSMUSG00000027459	0.000191949	0.000988272	-0.496218	0.198749	FALSE	2.37699e-09	-0.496218	0.133056	-1923.1	Fam110a		0.279845	20	0	0.636061
ENSMUSG00000032802	0.421946	0.569451	0.0869948	0.354269	FALSE	8.42718e-08	0.0869948	0.108331	-2767.17	Srxn1		0.545958	51	1	0.757503
ENSMUSG00000074698	2.37195e-07	1.99638e-06	0.310392	1.2689	FALSE	4.40315e-09	0.310392	0.0600658	-5171.98	Csnk2a1		1	805	7	0.774862
ENSMUSG00000027465	0.0450188	0.105739	0.257036	0.253399	FALSE	9.30412e-10	0.257036	0.128231	-2222.23	Tbc1d20		1	31	0	0.64789
ENSMUSG00000027466	0.268987	0.414496	0.135119	0.254214	FALSE	0.000134915	0.135119	0.122236	-2239.09	Rbck1		0.556626	116	0	0.637679
ENSMUSG00000032715	0.45173	0.597067	0.152107	0.116096	FALSE	1.01871e-08	0.152107	0.202127	-1342.41	Trib3		1	137	20	0.721029
ENSMUSG00000051817	3.08797e-06	2.22257e-05	-0.80887	0.0943448	FALSE	0.1477	-0.80887	0.173396	0	Sox12		1	31	1	0.557104
ENSMUSG00000074682	0.446448	0.592009	-0.183365	0.0611746	FALSE	5.49188e-10	-0.183365	0.240841	-850.176	Zcchc3		0.652688	45	0	0.57354
ENSMUSG00000019188	7.10469e-08	6.32034e-07	0.241073	2.93747	FALSE	6.86071e-09	0.241073	0.0447385	-7355.04	H13		0.651357	76	2	1.31272
ENSMUSG00000042814	0.00639563	0.0214693	-0.470099	0.108483	FALSE	2.75912e-10	-0.470099	0.172401	-1279.47	Mcts2		0.439358	0	0	0.569175
ENSMUSG00000042745	0.365059	0.515177	-0.197511	0.0897227	FALSE	2.40276e-09	-0.197511	0.218059	-1112.89	Id1		0.0467813	285	3	0.799435
ENSMUSG00000007659	0.118751	0.224993	0.233696	0.175095	FALSE	0.0111357	0.233696	0.149801	-51.1553	Bcl2l1		0.623324	714	2	0.615194
ENSMUSG00000027472	2.11295e-08	2.03418e-07	0.431191	0.828167	FALSE	2.35324e-08	0.431191	0.0769641	-4326.12	Pdrg1		1	35	0	0.764915
ENSMUSG00000068040	0.0265977	0.0691583	-0.201227	0.445079	FALSE	2.63672e-08	-0.201227	0.0907504	-3126.43	Tm9sf4		1	26	0	0.751549
ENSMUSG00000051413	0.780178	0.863948	0.0679247	0.0647091	FALSE	6.069e-10	0.0679247	0.243382	-874.014	Plagl2		0.480742	39	0	0.549672
ENSMUSG00000046020	0.549135	0.683916	0.146173	0.064981	FALSE	1.14172e-10	0.146173	0.244006	-874.595	Pofut1		0.944937	50	0	0.545821
ENSMUSG00000027475	0.29584	0.443804	0.144835	0.205003	FALSE	3.82666e-10	0.144835	0.138545	-1933.33	Kif3b		1	54	0	0.589926
ENSMUSG00000042548	0.864774	0.91736	0.0340512	0.0940729	FALSE	5.89805e-10	0.0340512	0.199948	-1136.55	Asxl1		0.769411	181	0	0.562032
ENSMUSG00000061411	0.92988	0.956618	0.0221329	0.05764	FALSE	0.269304	0.0221329	0.251524	-547.018	Nol4l		0.642844	19	0	0.538655
ENSMUSG00000056941	0.0920105	0.185777	0.132222	0.661501	FALSE	3.4145e-09	0.132222	0.0784754	-3873.38	Commd7		0.786851	27	0	0.721949
ENSMUSG00000027479	2.00511e-09	2.19692e-08	-0.418774	0.726482	FALSE	8.00414e-08	-0.418774	0.0698261	-4063.52	Mapre1		0.487284	182	0	0.788836
ENSMUSG00000038533	0.0164111	0.0468977	-0.40843	0.112289	FALSE	2.02626e-06	-0.40843	0.170205	-1307.6	Cbfa2t2		1	41	0	0.571939
ENSMUSG00000027490	0.00830998	0.0266412	-0.496588	0.103861	FALSE	5.21054e-09	-0.496588	0.188158	-1216.92	E2f1		0.329945	846	3	0.577792
ENSMUSG00000000876	0.47114	0.61602	0.112316	0.172104	FALSE	2.77489e-09	0.112316	0.155859	-1748.09	Pxmp4		0.591316	13	0	0.563432
ENSMUSG00000038467	6.21725e-15	1.10021e-13	0.417599	1.69603	FALSE	9.9809e-09	0.417599	0.0535268	-5823.05	Chmp4b		0.98125	101	1	1.05933
ENSMUSG00000027593	0.457355	0.602721	0.057458	0.664763	FALSE	7.17823e-09	0.057458	0.0773107	-3891.48	Raly		0.369662	110	0	0.712968
ENSMUSG00000074656	0	0	0.30124	4.4391	FALSE	6.56495e-08	0.30124	0.0346881	-8088.73	Eif2s2		0.707713	116	1	1.38311
ENSMUSG00000027598	0.0309608	0.0782591	0.24494	0.323274	FALSE	2.4428e-09	0.24494	0.113525	-2583.35	Itch		0.965651	261	3	0.667757
ENSMUSG00000047459	0.494156	0.636608	0.0311156	2.06552	FALSE	5.40054e-08	0.0311156	0.0455097	-6340.79	Dynlrb1		0.799946	58	0	1.09467
ENSMUSG00000027602	0	0	-0.486843	1.28059	FALSE	1.48119e-08	-0.486843	0.0560744	-5402.59	Map1lc3a		0.598327	322	5	1.00517
ENSMUSG00000038383	0.0141486	0.0416316	0.419295	0.148994	FALSE	1.5179e-08	0.419295	0.170899	-1583.61	Pigu		1	40	0	0.568264
ENSMUSG00000038375	0.222606	0.3619	-0.0810224	0.950245	FALSE	1.29521e-08	-0.0810224	0.0664321	-4634.79	Trp53inp2		1	25	3	1.07365
ENSMUSG00000038369	0.642722	0.760065	0.0688853	0.168026	FALSE	0.0216815	0.0688853	0.148493	-198.645	Ncoa6		1	89	1	0.596692
ENSMUSG00000027603	0.125825	0.234831	0.326609	0.0918978	FALSE	2.24902e-10	0.326609	0.213362	-1136.88	Ggt7		1	30	0	0.570748
ENSMUSG00000027605	0.0434912	0.102715	0.430063	0.0967917	FALSE	2.43951e-09	0.430063	0.213012	-1166.39	Acss2		0.804458	39	2	0.570553
ENSMUSG00000027610	0.305299	0.454094	-0.195093	0.100598	FALSE	1.47699e-09	-0.195093	0.190309	-1204.54	Gss		0.242939	65	1	0.562786
ENSMUSG00000038324	0.435976	0.581937	-0.0794637	0.365416	FALSE	1.70385e-09	-0.0794637	0.102006	-2768.36	Trpc4ap		1	42	0	0.698569
ENSMUSG00000038312	1.95219e-10	2.40094e-09	0.318877	2.09271	FALSE	1.94575e-07	0.318877	0.0500981	-6470.84	Edem2		0.721237	28	1	1.12211
ENSMUSG00000027611	0.17921	0.306332	-0.345407	0.05764	FALSE	3.8856e-09	-0.345407	0.257154	-806.933	Procr		0.0100639	215	2	0.537002
ENSMUSG00000074649	0.752083	0.843565	0.0292322	0.448341	FALSE	8.9533e-06	0.0292322	0.0925381	-3129.98	BC029722		0.943472	0	0	0.698336
ENSMUSG00000027613	1.13799e-07	9.90855e-07	0.335218	1.28412	FALSE	7.36075e-09	0.335218	0.0632106	-5392.09	Eif6		0.772567	124	1	0.936809
ENSMUSG00000005882	0.296211	0.444204	-0.159784	0.152529	FALSE	3.85092e-09	-0.159784	0.152963	-1605.51	Uqcc1		1	49	1	0.583697
ENSMUSG00000005881	0.0103097	0.0320293	0.133607	1.63866	FALSE	1.8637e-08	0.133607	0.052083	-5770.27	Ergic3		0.880721	36	1	0.993347
ENSMUSG00000089824	0.806406	0.880453	-0.050123	0.0851006	FALSE	5.84379e-08	-0.050123	0.204529	-1074.59	Rbm12		0.547706	39	0	0.549417
ENSMUSG00000027618	8.33057e-05	0.000468368	0.468976	0.301794	FALSE	0.0191494	0.468976	0.11919	-151.871	Nfs1		0.901785	55	1	0.608119
ENSMUSG00000067847	0	0	0.288963	5.9739	FALSE	1.00987e-08	0.288963	0.0307504	-8794.26	Romo1		0.954244	52	3	1.31557
ENSMUSG00000027620	0	0	-0.260979	5.88173	FALSE	9.44834e-09	-0.260979	0.0273655	-8612.67	Rbm39		0.722297	182	1	1.77978
ENSMUSG00000038116	0.407923	0.556279	0.0832736	0.387439	FALSE	1.64492e-08	0.0832736	0.100626	-2870.21	Phf20		0.98884	42	0	0.649501
ENSMUSG00000046229	7.74449e-11	9.90872e-10	0.240047	3.79445	FALSE	1.44547e-08	0.240047	0.0368992	-7799.73	Scand1		1	24	0	1.41725
ENSMUSG00000102869	0.103805	0.203177	0.0965141	1.23219	FALSE	2.02822e-08	0.0965141	0.059332	-5180.31	Norad		1	0	0	1.04044
ENSMUSG00000027624	0.293128	0.440992	0.228323	0.0859163	FALSE	1.52021e-10	0.228323	0.217185	-1067.5	Epb41l1		0.725548	63	0	0.560476
ENSMUSG00000027628	0.825552	0.893138	-0.0390324	0.118271	FALSE	5.12855e-09	-0.0390324	0.17709	-1350.65	Aar2		1	53	0	0.57864
ENSMUSG00000061689	6.31856e-05	0.000363557	0.380302	0.485046	FALSE	2.50395e-08	0.380302	0.0950616	-3252.73	Dlgap4		0.612584	34	1	0.688854
ENSMUSG00000067818	1.17684e-14	2.03138e-13	-1.1032	0.225938	FALSE	4.98787e-08	-1.1032	0.142942	-2075.86	Myl9		0.0184681	45	0	0.700763
ENSMUSG00000027637	0.126451	0.235813	0.108085	0.799347	FALSE	3.4972e-09	0.108085	0.0707251	-4242.03	Rab5if		0.294593	6	0	0.751661
ENSMUSG00000027634	0.9487	0.969316	0.00546462	0.534258	FALSE	1.39899e-09	0.00546462	0.0849344	-3454.77	Ndrg3		1	35	0	0.740831
ENSMUSG00000027639	2.13163e-13	3.36647e-12	1.24122	0.217238	FALSE	1.70988e-09	1.24122	0.169095	-2015.22	Samhd1		0.104393	271	1	0.567214
ENSMUSG00000027642	0.000196869	0.00101043	0.134498	4.53562	FALSE	1.36317e-07	0.134498	0.0361263	-8383.66	Rpn2		1	141	3	1.61249
ENSMUSG00000063019	0.552426	0.686588	-0.057801	0.374116	FALSE	0.327481	-0.057801	0.0972869	-1041.54	Manbal		0.91949	11	0	0.684468
ENSMUSG00000027646	0.0353098	0.0869402	0.522403	0.07205	FALSE	2.36787e-11	0.522403	0.248197	-935.598	Src		0.276074	1416	4	0.544755
ENSMUSG00000067787	0.105447	0.205688	-0.179048	0.297172	FALSE	1.41587e-09	-0.179048	0.110591	-2485.13	Blcap		1	34	0	0.645148
ENSMUSG00000067786	1.88028e-10	2.3154e-09	-1.08141	0.366775	FALSE	4.19652e-09	-1.08141	0.169745	-2560.29	Nnat	down_2	0.385024	0	0	0.976929
ENSMUSG00000027649	0.225841	0.365707	-0.114231	0.387983	FALSE	0.470572	-0.114231	0.094317	-755.622	Ctnnbl1		0.683179	82	2	0.625333
ENSMUSG00000037843	5.02259e-08	4.57144e-07	-0.378389	0.864328	FALSE	4.42243e-09	-0.378389	0.0694227	-4442.6	Vstm2l		1	12	0	0.877114
ENSMUSG00000027650	0.582246	0.712439	0.123522	0.079391	FALSE	3.94476e-10	0.123522	0.224542	-1012.92	Tti1		1	38	0	0.542791
ENSMUSG00000027651	0.459231	0.604627	-0.0765886	0.356172	FALSE	2.30793e-09	-0.0765886	0.103482	-2733.94	Rprd1b		0.359207	67	0	0.667834
ENSMUSG00000037820	0.819456	0.888765	-0.061121	0.0500272	FALSE	2.96337e-11	-0.061121	0.267787	-718.003	Tgm2		0.0087061	469	13	0.588087
ENSMUSG00000044349	0.000119193	0.000645974	1.27589	0.127515	FALSE	3.45034e-08	1.27589	0.331592	-1125.9	Snhg11	up_4	1	0	0	1.15009
ENSMUSG00000027652	0.237105	0.378529	-0.174306	0.168298	FALSE	9.68469e-09	-0.174306	0.147435	-1724.45	Ralgapb		1	32	0	0.601199
ENSMUSG00000037761	0.157621	0.277743	-0.320318	0.0633496	FALSE	0.00383531	-0.320318	0.226675	-163.596	Actr5		0.3792	39	0	0.544508
ENSMUSG00000074622	7.22104e-07	5.6975e-06	-0.854308	0.143828	FALSE	2.96655e-09	-0.854308	0.172402	-1531.82	Mafb		0.162604	97	7	0.77293
ENSMUSG00000070544	1.60953e-05	0.000102037	0.217961	1.85237	FALSE	3.68291e-08	0.217961	0.0505343	-6098.61	Top1		0.603159	396	3	1.06655
ENSMUSG00000016933	0.913665	0.947326	0.0222731	0.08646	FALSE	0.157149	0.0222731	0.20544	-248.592	Plcg1		0.758713	421	4	0.565102
ENSMUSG00000035877	0.239587	0.381611	0.19681	0.140837	FALSE	2.95422e-10	0.19681	0.167352	-1500.49	Zhx3		0.96466	36	0	0.579871
ENSMUSG00000057133	0.610284	0.735266	-0.0537293	0.358075	FALSE	2.37307e-09	-0.0537293	0.10542	-2756.05	Chd6		1	43	0	0.726926
ENSMUSG00000053141	0.778219	0.862979	-0.0587522	0.08646	FALSE	2.18087e-09	-0.0587522	0.208607	-1089.07	Ptprt		0.751343	43	1	0.599224
ENSMUSG00000016921	0.121205	0.228452	-0.0848107	1.31485	FALSE	2.2215e-08	-0.0848107	0.054726	-5340.21	Srsf6		0.779582	154	4	0.948723
ENSMUSG00000017868	0.538161	0.675637	-0.16948	0.0497553	FALSE	8.39071e-09	-0.16948	0.27531	-727.111	Sgk2		0.914358	34	4	0.582595
ENSMUSG00000017858	0.0881874	0.179717	0.222261	0.240076	FALSE	8.47286e-09	0.222261	0.130355	-2154.66	Ift52		1	23	1	0.624362
ENSMUSG00000035399	3.97412e-07	3.25302e-06	-0.465711	0.413812	FALSE	1.31537e-08	-0.465711	0.0918527	-3055.03	Oser1		0.816249	14	0	0.678813
ENSMUSG00000099632	0.00204982	0.00797792	-0.245332	0.598695	FALSE	3.34651e-09	-0.245332	0.0795778	-3702.91	2900093K20Rik		1	0	0	0.694783
ENSMUSG00000017943	0.574359	0.705694	0.0585893	0.360794	FALSE	1.56422e-09	0.0585893	0.104318	-2775.72	Gdap1l1		1	10	0	0.694225
ENSMUSG00000048486	0.000139676	0.000748921	-0.450337	0.235726	FALSE	8.11483e-09	-0.450337	0.118238	-2131.08	Fitm2		1	18	3	0.687098
ENSMUSG00000017950	0.00714872	0.0235317	-0.653653	0.0500272	FALSE	0.0277152	-0.653653	0.243008	-18.1581	Hnf4a		0.435286	524	171	0.56829
ENSMUSG00000017679	8.53193e-05	0.000478595	-0.728269	0.0842849	FALSE	0.112953	-0.728269	0.18536	0	Ttpal		0.351376	13	0	0.548948
ENSMUSG00000017707	0.0594247	0.131212	0.149323	0.70609	FALSE	6.45507e-09	0.149323	0.0792149	-4068.99	Serinc3		0.252638	26	0	0.751296
ENSMUSG00000035268	0.694059	0.800756	0.0318373	0.607123	FALSE	3.01263e-09	0.0318373	0.0809383	-3717.98	Pkig		0.489214	17	3	0.739278
ENSMUSG00000018326	0.0551712	0.123792	0.11896	0.979337	FALSE	0.476907	0.11896	0.0620381	-797.085	Ywhab		0.532356	388	7	0.889244
ENSMUSG00000054582	5.13319e-05	0.000298672	-0.712434	0.110114	FALSE	6.63906e-11	-0.712434	0.175932	-1298.31	Pabpc1l		0.248778	26	2	0.563504
ENSMUSG00000018322	0.193039	0.324115	-0.166637	0.22186	FALSE	1.319e-09	-0.166637	0.128021	-2077.42	Tomm34		0.713955	48	1	0.624774
ENSMUSG00000018209	0.591719	0.719223	0.0847616	0.159326	FALSE	6.5388e-09	0.0847616	0.158035	-1651.34	Stk4		0.233418	186	3	0.568568
ENSMUSG00000017002	8.32671e-09	8.49859e-08	1.90086	0.0848287	FALSE	3.5529e-08	1.90086	0.329913	-1060.86	Slpi		0.0637711	147	5	1.19585
ENSMUSG00000017009	0	0	1.01327	0.698477	FALSE	2.36075e-07	1.01327	0.109529	-4128.28	Sdc4	up_2	0.402859	163	3	0.874387
ENSMUSG00000045503	0.0085833	0.0273471	0.132439	1.69875	FALSE	6.78287e-08	0.132439	0.0503911	-5822.27	Sys1		1	0	0	1.2236
ENSMUSG00000017721	0.267843	0.413316	0.118024	0.345024	FALSE	3.4285e-09	0.118024	0.106516	-2719.87	Pigt		0.484678	50	2	0.648209
ENSMUSG00000017299	0.131506	0.242574	0.20871	0.210984	FALSE	8.22201e-10	0.20871	0.138384	-1971.29	Dnttip1		0.887824	43	0	0.618254
ENSMUSG00000050373	0.00388919	0.014027	-0.366509	0.20745	FALSE	2.87511e-08	-0.366509	0.126951	-1960.06	Snx21		0.471834	17	0	0.620488
ENSMUSG00000017307	0.0392276	0.0946679	0.275928	0.223219	FALSE	0.00917562	0.275928	0.133829	-228.318	Acot8		0.827452	54	2	0.580858
ENSMUSG00000017764	0.551865	0.686101	0.0997392	0.135672	FALSE	1.02646e-08	0.0997392	0.167638	-1482.88	Zswim1		1	6	0	0.562328
ENSMUSG00000017760	2.97177e-07	2.46329e-06	0.581973	0.371397	FALSE	1.02813e-08	0.581973	0.113551	-2793.2	Ctsa		0.262463	89	0	0.669167
ENSMUSG00000017754	0.393834	0.542611	0.198023	0.0780315	FALSE	1.82158e-08	0.198023	0.232235	-1021.48	Pltp		0.0137717	140	24	0.670286
ENSMUSG00000039849	0.830835	0.895844	0.0144068	0.926591	FALSE	1.15809e-08	0.0144068	0.0674377	-4630.15	Pcif1		1	24	3	0.777942
ENSMUSG00000039834	0.0283364	0.0726636	-0.485924	0.0630778	FALSE	0.0144842	-0.485924	0.22162	-198.88	Zfp335		1	23	0	0.5475
ENSMUSG00000085436	0.697836	0.803512	0.101748	0.0546493	FALSE	3.15047e-05	0.101748	0.262073	-782.089	Zfp335os		0.813924	0	0	0.562083
ENSMUSG00000039804	0.0382136	0.0928125	0.378917	0.124252	FALSE	0.225953	0.378917	0.182826	-240.681	Ncoa5		0.925008	59	1	0.564744
ENSMUSG00000017652	3.42393e-13	5.32196e-12	1.63196	0.145459	FALSE	1.68156e-08	1.63196	0.224275	-1530.27	Cd40		0.0940178	588	17	0.610072
ENSMUSG00000017664	0.000516929	0.00239457	0.52391	0.198206	FALSE	2.44657e-08	0.52391	0.150903	-1898.1	Slc35c2		0.565977	20	1	0.609238
ENSMUSG00000017670	0.37553	0.525582	-0.199405	0.0668842	FALSE	0.000103494	-0.199405	0.225021	-892.944	Elmo2		0.514289	49	1	0.534148
ENSMUSG00000039725	0.116	0.220972	-0.267205	0.117999	FALSE	6.52869e-10	-0.267205	0.170001	-1339.59	Trp53rka		0.814181	45	1	0.563716
ENSMUSG00000039671	0.000622036	0.00280744	0.250206	0.850734	FALSE	2.96073e-08	0.250206	0.0731207	-4383.4	Zmynd8		1	72	1	0.800935
ENSMUSG00000027678	0.0033139	0.0121935	0.512376	0.152529	FALSE	6.89566e-10	0.512376	0.174455	-1632.51	Ncoa3		0.372239	385	5	0.589253
ENSMUSG00000042854	0.0359202	0.0881124	-0.286809	0.175911	FALSE	0.0196325	-0.286809	0.136717	-191.157	Trp53rkb		0.77818	45	1	0.592404
ENSMUSG00000074582	0.918297	0.949966	-0.0138762	0.203371	FALSE	2.26458e-09	-0.0138762	0.135274	-1935.08	Arfgef2		1	65	0	0.619077
ENSMUSG00000002718	0.0096652	0.0302853	-0.306464	0.233279	FALSE	0.0171854	-0.306464	0.118437	-122.705	Cse1l		0.541692	177	0	0.594056
ENSMUSG00000039536	0.323681	0.472917	-0.140816	0.176726	FALSE	7.52143e-09	-0.140816	0.142682	-1762.85	Stau1		0.751624	172	1	0.605106
ENSMUSG00000017999	0.765479	0.853411	-0.0457441	0.154704	FALSE	4.74893e-09	-0.0457441	0.153353	-1619.96	Ddx27		0.292564	78	1	0.590637
ENSMUSG00000039501	5.52962e-06	3.79856e-05	0.708023	0.210984	FALSE	1.81588e-08	0.708023	0.155828	-1985.8	Znfx1		1	25	0	0.664497
ENSMUSG00000050556	0.0508357	0.116157	0.266081	0.225394	FALSE	8.05903e-09	0.266081	0.136252	-2072.23	Kcnb1		1	80	6	0.733594
ENSMUSG00000017929	0.10957	0.211693	-0.258957	0.1354	FALSE	8.85805e-10	-0.258957	0.161835	-1479.32	B4galt5		0.268806	30	3	0.61281
ENSMUSG00000039463	0.418856	0.566789	-0.120212	0.16422	FALSE	8.59673e-10	-0.120212	0.148702	-1695.26	Slc9a8		1	27	1	0.609981
ENSMUSG00000047030	0.000136682	0.00073407	-0.935626	0.0473083	FALSE	9.22526e-10	-0.935626	0.245307	-689.07	Spata2		0.398675	45	0	0.551735
ENSMUSG00000006418	0.143478	0.258984	0.176702	0.280044	FALSE	1.57486e-09	0.176702	0.120784	-2387.17	Rnf114		1	54	0	0.673107
ENSMUSG00000078923	0.779116	0.863647	-0.06033	0.0766721	FALSE	0.0932732	-0.06033	0.215103	0	Ube2v1		0.649897	0	0	0.550345
ENSMUSG00000090213	0.419319	0.567104	0.188696	0.0777597	FALSE	9.26284e-12	0.188696	0.23365	-996.486	Tmem189		0.16296	19	0	0.554223
ENSMUSG00000056501	1.53751e-09	1.7074e-08	-0.564917	0.414356	FALSE	5.83434e-09	-0.564917	0.0935235	-3010.28	Cebpb		0.296136	459	13	0.934342
ENSMUSG00000027540	4.755e-10	5.61638e-09	0.646328	0.481512	FALSE	2.86319e-08	0.646328	0.103795	-3273.53	Ptpn1		0.744148	394	57	0.828142
ENSMUSG00000078919	0.00183805	0.00724531	-0.211743	0.871941	FALSE	8.80817e-09	-0.211743	0.0679703	-4514.5	Dpm1		1	85	0	0.762331
ENSMUSG00000074576	0.250939	0.394344	-0.195507	0.118815	FALSE	3.41262e-09	-0.195507	0.170292	-1357.56	Mocs3		1	25	0	0.555264
ENSMUSG00000027544	0.504798	0.646117	-0.132303	0.115552	FALSE	1.2604e-08	-0.132303	0.198367	-1345.46	Nfatc2		0.61653	227	4	0.599741
ENSMUSG00000027546	0.0989953	0.196018	0.158352	0.464927	FALSE	5.81551e-08	0.158352	0.0959858	-3226.1	Atp9a		0.989482	30	1	0.732766
ENSMUSG00000027547	0.0777697	0.161703	0.495436	0.0581838	FALSE	3.8487e-09	0.495436	0.280895	-810.835	Sall4		0.920598	172	0	0.539362
ENSMUSG00000027551	0.0955818	0.191533	-0.32637	0.093801	FALSE	3.59886e-09	-0.32637	0.195823	-1151.5	Zfp64		0.47858	37	0	0.566419
ENSMUSG00000047907	3.52276e-05	0.000211087	0.281562	1.1074	FALSE	7.08298e-09	0.281562	0.0680638	-5019.77	Tshz2		0.399647	23	2	0.885907
ENSMUSG00000052033	0.132755	0.244374	-0.100425	0.905927	FALSE	7.77958e-09	-0.100425	0.0668022	-4566.96	Pfdn4		0.794921	52	0	0.708225
ENSMUSG00000027560	0.305024	0.453755	0.227628	0.0810223	FALSE	5.32814e-09	0.227628	0.221921	-1032.07	Dok5		0.900619	31	2	0.535578
ENSMUSG00000027495	0.847995	0.906842	-0.0164598	0.564709	FALSE	8.88567e-09	-0.0164598	0.0858725	-3576.82	Fam210b		1	14	0	0.730452
ENSMUSG00000027498	0.187289	0.317221	0.258564	0.103317	FALSE	0.0797531	0.258564	0.196084	-763.229	Cstf1		0.894833	67	0	0.568436
ENSMUSG00000027502	0.259689	0.404241	0.119729	0.350462	FALSE	7.81455e-10	0.119729	0.106225	-2734.75	Rtf2		0.47967	30	0	0.645757
ENSMUSG00000027509	0.0952023	0.190929	-0.172323	0.328711	FALSE	6.7599e-10	-0.172323	0.103276	-2626.89	Rae1		0.58563	111	0	0.62227
ENSMUSG00000027514	0	0	3.70426	0.875748	FALSE	3.95584e-07	3.70426	0.16594	-4269.73	Zbp1	up_3	0.257625	46	0	0.960602
ENSMUSG00000038400	0.0445323	0.104871	-0.346208	0.132681	FALSE	2.88063e-09	-0.346208	0.172324	-1466.72	Pmepa1		0.133305	52	0	0.619296
ENSMUSG00000027519	0.292141	0.440044	0.0846296	0.604405	FALSE	5.34027e-08	0.0846296	0.0803366	-3664.04	Rab22a		1	54	1	0.764711
ENSMUSG00000054455	0.644377	0.761565	0.0244935	1.6044	FALSE	3.14707e-08	0.0244935	0.0530636	-5787.85	Vapb		1	176	1	1.09257
ENSMUSG00000027522	0.391025	0.539971	-0.0747041	0.61963	FALSE	1.00844e-08	-0.0747041	0.0870921	-3822.71	Stx16		0.446565	57	1	0.742859
ENSMUSG00000039263	0.0230985	0.0619255	-0.171646	0.713431	FALSE	4.78858e-08	-0.171646	0.0755548	-4064.09	Npepl1		1	16	0	0.780807
ENSMUSG00000027523	0.279024	0.425828	-0.027703	9.60522	FALSE	1.07449e-07	-0.027703	0.0255913	-9984.52	Gnas		0.796833	569	13	2.67248
ENSMUSG00000090625	0.297108	0.445141	0.215059	0.0918978	FALSE	1.36437e-06	0.215059	0.206261	-1113.91	Gm20721		1	0	0	0.525352
ENSMUSG00000016253	0.697669	0.803413	0.0654366	0.138119	FALSE	1.89941e-09	0.0654366	0.168447	-1529.84	Nelfcd		0.430159	59	0	0.567851
ENSMUSG00000016256	0.00157066	0.0063309	0.235028	0.927406	FALSE	9.70125e-08	0.235028	0.0743452	-4680.4	Ctsz		0.21848	59	0	0.815671
ENSMUSG00000016252	1.85785e-05	0.000116503	-0.100296	16.5761	FALSE	4.05275e-08	-0.100296	0.0234263	-11812.4	Atp5e		0.937907	37	0	2.19256
ENSMUSG00000016257	0.29709	0.445141	-0.0995874	0.41789	FALSE	3.89739e-09	-0.0995874	0.0955097	-3055.16	Prelid3b		0.51233	13	0	0.663409
ENSMUSG00000078899	0.0503984	0.115372	-0.391642	0.079391	FALSE	0.0895327	-0.391642	0.200168	-599.939	Gm4631		0.707321	0	0	0.542197
ENSMUSG00000078898	0.00289295	0.010807	-0.576202	0.0848287	FALSE	2.1581e-09	-0.576202	0.193428	-1087.91	Zfp968		1	0	0	0.523393
ENSMUSG00000078887	0.306852	0.45573	-0.193595	0.0929853	FALSE	0.0891543	-0.193595	0.189456	-826.712	Gm6710		0.672528	0	0	0.528892
ENSMUSG00000078879	0.124963	0.233614	0.405106	0.0606308	FALSE	5.82292e-11	0.405106	0.264038	-822.208	Zfp973		0.741919	0	0	0.51096
ENSMUSG00000078878	0.00391909	0.0141193	-0.429749	0.158782	FALSE	2.01011e-09	-0.429749	0.14898	-1687.46	Gm14305		0.599183	0	0	0.539789
ENSMUSG00000078877	0.923418	0.95246	-0.0182196	0.104133	FALSE	7.73163e-10	-0.0182196	0.189533	-1229.51	Gm14295		1	0	0	0.526715
ENSMUSG00000074527	0.427394	0.574158	-0.128803	0.136487	FALSE	4.57257e-10	-0.128803	0.16229	-1481.92	Gm14296		1	0	0	0.544072
ENSMUSG00000078870	0.242266	0.384757	0.302353	0.0603589	FALSE	0.0100925	0.302353	0.258567	-149.655	Gm14410		1	0	0	0.521624
ENSMUSG00000078867	0.705218	0.809008	-0.0885121	0.0676998	FALSE	2.80144e-09	-0.0885121	0.233982	-906.796	Gm14418		1	0	0	0.537887
ENSMUSG00000094786	0.119709	0.226433	0.172078	0.342306	FALSE	5.00947e-09	0.172078	0.11059	-2681.49	Gm14403		0.627621	0	0	0.579121
ENSMUSG00000095362	0.610304	0.735266	-0.14515	0.045677	FALSE	7.38573e-10	-0.14515	0.284808	-668.896	Gm14325		0.68581	0	0	0.506403
ENSMUSG00000078862	0.303256	0.451944	-0.238077	0.062534	FALSE	0.0568606	-0.238077	0.23126	-22.9671	Gm14326		1	0	0	0.51727
ENSMUSG00000078861	0.328958	0.478223	0.177302	0.124252	FALSE	4.30634e-09	0.177302	0.181622	-1400.51	Zfp931		0.915234	0	0	0.544469
ENSMUSG00000027525	1.19137e-05	7.70161e-05	-0.977662	0.0622621	FALSE	2.03675e-09	-0.977662	0.223253	-831.085	Phactr3		1	24	2	0.578513
ENSMUSG00000039117	0.797935	0.874733	-0.059215	0.0663404	FALSE	0.0643689	-0.059215	0.231291	0	Taf4		0.810068	111	1	0.541328
ENSMUSG00000039108	0.070147	0.149453	-0.318009	0.109299	FALSE	3.96594e-10	-0.318009	0.175602	-1300.14	Lsm14b		1	36	0	0.600578
ENSMUSG00000027566	0	0	0.362407	6.01686	FALSE	6.60891e-08	0.362407	0.0322436	-8945.1	Psma7		0.860965	209	0	1.37849
ENSMUSG00000039069	0.156333	0.276053	0.224966	0.163948	FALSE	6.09717e-10	0.224966	0.158705	-1706.54	Mtg2		0.887733	20	0	0.576862
ENSMUSG00000039050	0.665316	0.777782	-0.049346	0.295269	FALSE	1.66864e-09	-0.049346	0.114072	-2440.59	Osbpl2		1	44	1	0.665184
ENSMUSG00000039041	0.0924828	0.186654	-0.113402	0.763187	FALSE	0.825618	-0.113402	0.0674033	-1704.31	Adrm1		0.921543	123	1	0.752767
ENSMUSG00000039001	3.26741e-10	3.9494e-09	0.158766	20.5258	FALSE	2.18978e-07	0.158766	0.025259	-12627.4	Rps21		0.785692	76	1	2.73553
ENSMUSG00000038990	0.0609685	0.13384	-0.438506	0.0573681	FALSE	3.28672e-05	-0.438506	0.234029	-789.066	Cables2		0.568803	15	0	0.538207
ENSMUSG00000027569	0.112343	0.215509	0.348682	0.0851006	FALSE	0.00699459	0.348682	0.219608	-1039.69	Mrgbp		0.708243	51	0	0.567619
ENSMUSG00000049401	1.7955e-11	2.42663e-10	0.785215	0.35019	FALSE	0.016072	0.785215	0.116817	-2660.82	Ogfr		0.974096	43	1	0.686946
ENSMUSG00000038914	0.287186	0.434913	0.142863	0.216422	FALSE	2.08636e-09	0.142863	0.13423	-2033.16	Dido1		0.998711	75	0	0.622952
ENSMUSG00000027573	1.53305e-05	9.76291e-05	0.44646	0.415987	FALSE	1.50181e-08	0.44646	0.103254	-2972	Gid8		0.96938	50	0	0.625683
ENSMUSG00000023393	0.0625345	0.136486	0.303531	0.163676	FALSE	7.64653e-09	0.303531	0.162971	-1688.11	Slc17a9		1	22	1	0.579712
ENSMUSG00000038848	0.958616	0.975773	-0.00632082	0.256661	FALSE	6.40033e-10	-0.00632082	0.121811	-2222.68	Ythdf1		0.954891	66	0	0.641333
ENSMUSG00000027575	7.03215e-13	1.06939e-11	-0.667205	0.36161	FALSE	1.49687e-08	-0.667205	0.0929411	-2749.4	Arfgap1		1	66	0	0.717309
ENSMUSG00000016356	0.00154655	0.00624909	-0.932018	0.0394236	FALSE	1.63349e-10	-0.932018	0.294402	-590.485	Col20a1		0.193322	10	0	0.533872
ENSMUSG00000016344	0.204246	0.338826	0.0977657	0.684883	FALSE	2.62854e-09	0.0977657	0.0770084	-3932.84	Ppdpf		0.627277	8	0	0.737057
ENSMUSG00000038705	4.66788e-08	4.27628e-07	-1.11799	0.0647091	FALSE	1.60456e-10	-1.11799	0.204628	-873.887	Gmeb2	down_5	1	20	0	0.543525
ENSMUSG00000027581	6.76592e-12	9.52359e-11	0.609881	0.69739	FALSE	6.99369e-08	0.609881	0.0888713	-4033.46	Stmn3		0.997575	29	1	0.832375
ENSMUSG00000038671	0.731937	0.828558	-0.0321478	0.424959	FALSE	3.72221e-09	-0.0321478	0.0938484	-3069.04	Arfrp1		0.845317	25	1	0.650564
ENSMUSG00000027582	0.00686262	0.0227574	-0.486901	0.0995106	FALSE	1.47837e-08	-0.486901	0.180104	-1204.89	Zgpat		1	50	1	0.563854
ENSMUSG00000000827	0.0201745	0.0554305	0.190942	0.642197	FALSE	3.45231e-09	0.190942	0.0821933	-3831.3	Tpd52l2		1	57	0	0.769761
ENSMUSG00000000826	0.680177	0.790486	-0.0309034	0.737901	FALSE	1.28853e-08	-0.0309034	0.0749678	-4086.07	Dnajc5		0.733897	64	1	0.839149
ENSMUSG00000089917	0.285636	0.433299	-0.14657	0.188418	FALSE	3.08489e-06	-0.14657	0.137271	-1850.03	Uckl1		0.9053	23	0	0.597258
ENSMUSG00000000823	0.801718	0.877235	-0.0455578	0.113649	FALSE	1.41316e-09	-0.0455578	0.181415	-1306.56	Zfp512b		1	44	0	0.573363
ENSMUSG00000002455	8.22549e-06	5.47939e-05	0.435563	0.48559	FALSE	4.58985e-09	0.435563	0.0976768	-3243.88	Prpf6		1	128	1	0.66333
ENSMUSG00000038605	0.0282355	0.0724894	0.345883	0.165035	FALSE	0.00450375	0.345883	0.15765	-1647.57	Samd10		1	7	0	0.597882
ENSMUSG00000002458	0.0350247	0.0863679	0.567229	0.0636215	FALSE	4.62546e-10	0.567229	0.269074	-856.127	Rgs19		0.0499912	42	2	0.520802
ENSMUSG00000010505	7.48796e-05	0.00042439	-0.578915	0.146003	FALSE	3.15177e-09	-0.578915	0.146182	-1555.71	Myt1		1	32	0	0.59692
ENSMUSG00000027589	0.0563311	0.125793	0.223691	0.285481	FALSE	0.00830041	0.223691	0.11721	0	Pcmtd2		1	21	0	0.618687
ENSMUSG00000038628	0.331767	0.481268	0.0690586	0.825449	FALSE	8.85933e-08	0.0690586	0.0711533	-4319.34	Polr3k		0.980407	25	0	0.735902
ENSMUSG00000004317	0.876079	0.924765	-0.0317678	0.088907	FALSE	2.11925e-10	-0.0317678	0.203715	-1089.3	Clcn5		0.80753	101	0	0.636214
ENSMUSG00000046269	6.98012e-05	0.000398824	-1.23488	0.0274606	FALSE	1.58126e-10	-1.23488	0.310508	-451.489	Usp27x	down_4	0.995514	17	0	0.541002
ENSMUSG00000031143	0.0511009	0.116682	-0.422917	0.0671561	FALSE	6.04747e-06	-0.422917	0.216811	-898.709	Ccdc22		0.274584	40	1	0.540928
ENSMUSG00000031144	0.7229	0.822172	0.0214633	1.16395	FALSE	6.42232e-08	0.0214633	0.0605305	-5067.03	Syp		1	95	5	1.05425
ENSMUSG00000031146	0.00164561	0.00658446	0.412024	0.286569	FALSE	9.24354e-08	0.412024	0.130897	-2452.74	Plp2		0.321352	40	0	0.61832
ENSMUSG00000031148	0.766851	0.854028	0.0624457	0.0867319	FALSE	1.92689e-09	0.0624457	0.210612	-1085.48	Gpkow		0.889156	43	1	0.543065
ENSMUSG00000039382	0.48206	0.625864	0.117441	0.13975	FALSE	4.33042e-09	0.117441	0.167058	-1513.64	Wdr45		0.584687	52	0	0.566287
ENSMUSG00000031149	0.0869182	0.177646	0.291097	0.138934	FALSE	0.0137945	0.291097	0.170045	-44.3464	Praf2		0.218137	29	0	0.549415
ENSMUSG00000000134	0.0233771	0.0624511	-0.29551	0.194671	FALSE	5.44571e-10	-0.29551	0.13034	-1886.88	Tfe3		0.760775	165	1	0.652527
ENSMUSG00000031153	0.438323	0.584055	-0.0750024	0.400218	FALSE	2.67111e-08	-0.0750024	0.0967739	-2938.82	Gripap1		1	39	0	0.691611
ENSMUSG00000031154	0.039224	0.0946679	0.230512	0.320555	FALSE	3.28112e-09	0.230512	0.1118	-2545.16	Otud5		1	39	0	0.655131
ENSMUSG00000031155	0.00217473	0.00841415	-0.38907	0.242523	FALSE	5.73456e-09	-0.38907	0.126928	-2180.52	Pim2		0.848908	80	0	0.675975
ENSMUSG00000031156	0.0901669	0.182805	-0.20762	0.241979	FALSE	3.67318e-09	-0.20762	0.122524	-2165.95	Slc35a2		1	39	0	0.631178
ENSMUSG00000031157	0.80946	0.882566	-0.0190838	0.59516	FALSE	7.06629e-10	-0.0190838	0.0791454	-3603.18	Pqbp1		0.843253	92	0	0.662468
ENSMUSG00000031158	0.805927	0.880289	0.0150928	1.06933	FALSE	6.75559e-09	0.0150928	0.0614316	-4855.27	Timm17b		0.883378	32	0	0.7738
ENSMUSG00000039278	1.37267e-10	1.71392e-09	-0.149126	31.5421	FALSE	2.32975e-08	-0.149126	0.0232323	-14099.4	Pcsk1n		0.849605	26	3	3.38138
ENSMUSG00000031161	0.0114377	0.0348948	-0.320074	0.231648	FALSE	7.86016e-09	-0.320074	0.12656	-2127.94	Hdac6		0.868367	417	3	0.696352
ENSMUSG00000031166	0.321672	0.471252	-0.146334	0.166667	FALSE	1.02352e-09	-0.146334	0.147659	-1703.79	Wdr13		1	19	0	0.611874
ENSMUSG00000031167	0	0	-0.534798	2.06444	FALSE	1.20818e-07	-0.534798	0.047517	-6419.11	Rbm3		0.502519	0	0	1.27015
ENSMUSG00000031168	1.28983e-05	8.30541e-05	0.335316	0.742795	FALSE	1.12984e-08	0.335316	0.0768751	-4104.75	Ebp		0.909887	60	0	0.714268
ENSMUSG00000031171	0.909778	0.944629	-0.0213836	0.104948	FALSE	4.29141e-09	-0.0213836	0.188703	-1240.76	Ftsj1		0.653019	45	0	0.547685
ENSMUSG00000031170	8.92175e-12	1.23985e-10	-1.33923	0.0878195	FALSE	3.25431e-08	-1.33923	0.196285	-1062.2	Slc38a5		0.167457	16	0	0.767089
ENSMUSG00000052364	0.000169485	0.000887947	-0.345085	0.473627	FALSE	6.14151e-08	-0.345085	0.0917625	-3311.73	B630019K06Rik		0.730049	0	0	0.677442
ENSMUSG00000015342	0.336425	0.485421	0.175282	0.120446	FALSE	2.28297e-09	0.175282	0.182348	-1360.69	Xk		1	37	0	0.570004
ENSMUSG00000031176	0.000911316	0.0039292	0.235211	0.849918	FALSE	2.32221e-09	0.235211	0.0709201	-4356.06	Dynlt3		1	30	0	0.82164
ENSMUSG00000054453	0.895512	0.935347	0.0355713	0.0519304	FALSE	8.55216e-11	0.0355713	0.270849	-734.75	Sytl5		0.946843	12	0	0.534196
ENSMUSG00000031174	0.123277	0.231429	-0.26477	0.119358	FALSE	2.72334e-10	-0.26477	0.171799	-1373.58	Rpgr		1	151	0	0.567748
ENSMUSG00000058254	6.5019e-06	4.39671e-05	-0.233772	1.60114	FALSE	2.65682e-08	-0.233772	0.0518413	-5820.21	Tspan7		0.989428	48	1	1.09866
ENSMUSG00000008035	0.216414	0.354233	0.104559	0.611746	FALSE	3.95316e-09	0.104559	0.0845866	-3763.25	Mid1ip1		0.917952	25	0	0.810476
ENSMUSG00000040363	0.0202317	0.0555257	-0.216638	0.386895	FALSE	0.337585	-0.216638	0.0932972	-742.085	Bcor		1	123	0	0.682109
ENSMUSG00000031007	0.000221846	0.00112628	0.158772	3.02746	FALSE	2.70252e-07	0.158772	0.0429957	-7464.9	Atp6ap2		1	130	10	1.37978
ENSMUSG00000044148	0.00190412	0.00748187	0.403673	0.257749	FALSE	1.83877e-09	0.403673	0.130016	-2233.16	1810030O07Rik		0.983267	9	0	0.591483
ENSMUSG00000064127	0.475053	0.619678	0.112559	0.163948	FALSE	8.70376e-09	0.112559	0.157583	-1694.18	Med14		0.495557	94	0	0.558278
ENSMUSG00000031010	2.47804e-08	2.36713e-07	0.286637	2.01523	FALSE	6.58027e-09	0.286637	0.0514164	-6350.92	Usp9x		1	218	2	1.14727
ENSMUSG00000000787	0	0	-0.415931	1.81593	FALSE	1.53023e-08	-0.415931	0.0471934	-6077.42	Ddx3x		1	344	3	1.10212
ENSMUSG00000031012	0.000566649	0.0025961	0.537569	0.193583	FALSE	1.82642e-09	0.537569	0.155948	-1868.77	Cask		0.887599	139	2	0.584
ENSMUSG00000025037	0.127851	0.237793	0.338544	0.0842849	FALSE	2.62409e-10	0.338544	0.222341	-1056.25	Maoa		0.387063	603	7	0.531446
ENSMUSG00000040147	5.1783e-06	3.58875e-05	-0.289519	1.13377	FALSE	7.17145e-09	-0.289519	0.0635267	-5118.86	Maob		1	188	5	0.83853
ENSMUSG00000025040	0.01663	0.0473993	-0.19362	0.586188	FALSE	3.58495e-09	-0.19362	0.0808507	-3671.68	Fundc1		0.738882	28	0	0.665514
ENSMUSG00000037369	0.726453	0.824973	0.037411	0.320555	FALSE	0.0391054	0.037411	0.106935	-70.013	Kdm6a		1	150	4	0.608
ENSMUSG00000037341	0.652979	0.768592	-0.0756945	0.133225	FALSE	2.14947e-09	-0.0756945	0.168349	-1469.47	Slc9a7		1	18	1	0.558719
ENSMUSG00000060090	0.393126	0.541769	-0.120469	0.190593	FALSE	3.33131e-08	-0.120469	0.141071	-1873.83	Rp2		0.826794	80	0	0.586089
ENSMUSG00000037315	0.81045	0.883254	0.0415484	0.132137	FALSE	4.36056e-10	0.0415484	0.17323	-1454.17	Jade3		0.938646	32	1	0.613496
ENSMUSG00000031059	0.0959572	0.19209	0.0486688	7.20908	FALSE	1.50612e-07	0.0486688	0.0292344	-9475.38	Ndufb11		1	41	0	1.76953
ENSMUSG00000031060	0.0707144	0.150239	0.21974	0.264546	FALSE	0.457006	0.21974	0.121584	-173.017	Rbm10		0.823938	141	1	0.626586
ENSMUSG00000001924	0.000528594	0.00244515	0.253324	0.786569	FALSE	1.05289e-09	0.253324	0.0730918	-4147.59	Uba1		1	213	4	0.808179
ENSMUSG00000031065	0.0714707	0.151519	0.186201	0.382817	FALSE	5.29163e-08	0.186201	0.103303	-2858.05	Cdk16		1	75	1	0.70714
ENSMUSG00000031066	0.308127	0.457196	-0.248994	0.0606308	FALSE	8.70621e-10	-0.248994	0.244313	-838.616	Usp11		0.569086	132	2	0.559734
ENSMUSG00000001127	0.0572476	0.127434	0.117863	1.07069	FALSE	2.52403e-08	0.117863	0.061987	-4807.27	Araf		1	109	0	0.945488
ENSMUSG00000037217	0.301876	0.450502	0.135925	0.233823	FALSE	9.26359e-09	0.135925	0.131657	-2130.38	Syn1		1	75	1	0.646066
ENSMUSG00000001131	0.10599	0.20638	-0.458737	0.0475802	FALSE	5.6091e-09	-0.458737	0.283787	-715.206	Timp1		0.0550125	681	12	0.823834
ENSMUSG00000001134	0.582869	0.712581	0.04212	0.62398	FALSE	0.552773	0.04212	0.0766935	-1323.47	Uxt		1	72	1	0.66795
ENSMUSG00000036769	0.000489748	0.00228263	0.710774	0.116096	FALSE	1.10202e-09	0.710774	0.203876	-1321.46	Wdr44		0.683183	36	0	0.545478
ENSMUSG00000031093	0.455448	0.601013	0.152546	0.0948885	FALSE	1.12545e-09	0.152546	0.204386	-1167.01	Dock11		0.456918	16	0	0.560476
ENSMUSG00000017057	1.42576e-10	1.7757e-09	1.08709	0.205275	FALSE	1.36749e-09	1.08709	0.16951	-1969.09	Il13ra1	up_2	0.588726	66	2	0.59334
ENSMUSG00000036699	0.00929891	0.0292681	0.689331	0.093801	FALSE	1.56256e-08	0.689331	0.265039	-1094.7	Zcchc12		1	29	0	0.729856
ENSMUSG00000006373	0.119156	0.225718	0.0985171	1.09217	FALSE	6.53478e-09	0.0985171	0.0632199	-4957.61	Pgrmc1		0.759551	156	1	1.01461
ENSMUSG00000059708	0.370066	0.519857	0.213139	0.0785753	FALSE	7.56952e-09	0.213139	0.237785	-996.118	Akap17b		0.526544	0	0	0.543232
ENSMUSG00000016319	2.52229e-06	1.84101e-05	-0.175938	4.16558	FALSE	1.22365e-07	-0.175938	0.0373834	-8297.25	Slc25a5		0.556831	210	3	1.32352
ENSMUSG00000006423	0.0262267	0.0683446	-0.264742	0.233551	FALSE	0.280652	-0.264742	0.119101	-659.837	C330007P06Rik		1	0	0	0.617336
ENSMUSG00000016308	0.914605	0.947941	0.0081008	0.633768	FALSE	0.0813805	0.0081008	0.0755451	-3107.59	Ube2a		0.479282	86	0	0.680659
ENSMUSG00000079641	3.4443e-05	0.000207396	0.0941139	25.7985	FALSE	4.70976e-08	0.0941139	0.0227224	-13263.6	Rpl39		0.744461	0	0	2.53285
ENSMUSG00000036572	0	0	-0.683203	1.69848	FALSE	1.01772e-09	-0.683203	0.0584514	-6214.55	Upf3b		1	94	0	0.918326
ENSMUSG00000016409	0.0261531	0.0682004	0.283095	0.256933	FALSE	1.27894e-08	0.283095	0.127295	-2243.8	Nkap		0.533281	53	0	0.586425
ENSMUSG00000016427	0	0	0.259066	9.19141	FALSE	1.39946e-07	0.259066	0.0311927	-10394.6	Ndufa1		1	29	0	1.77843
ENSMUSG00000036537	0.568029	0.700005	0.146523	0.0579119	FALSE	0.0612394	0.146523	0.256627	-501.437	Rnf113a1		1	10	0	0.531569
ENSMUSG00000048047	0.710692	0.812987	0.0699654	0.109027	FALSE	1.6907e-08	0.0699654	0.188623	-1283.34	Zbtb33		1	100	0	0.574181
ENSMUSG00000016534	0	0	0.442262	1.96629	FALSE	1.69316e-07	0.442262	0.0519711	-6304.78	Lamp2		0.795225	206	3	1.04272
ENSMUSG00000031095	0.522565	0.662823	-0.105801	0.131865	FALSE	3.49872e-10	-0.105801	0.16547	-1444.47	Cul4b		1	203	1	0.567549
ENSMUSG00000000355	0.532639	0.67093	-0.0428449	0.871397	FALSE	7.97305e-09	-0.0428449	0.0686635	-4469.3	Mcts1		0.788592	49	1	0.711075
ENSMUSG00000048970	0.00088787	0.00384317	0.274668	0.637031	FALSE	8.46971e-09	0.274668	0.0826359	-3825.76	C1galt1c1		1	48	0	0.664466
ENSMUSG00000001986	0.00525713	0.0181874	-0.761123	0.050571	FALSE	6.96457e-09	-0.761123	0.272722	-720.029	Gria3		0.404134	74	0	0.600236
ENSMUSG00000037475	0.0136808	0.0405315	0.18889	0.725394	FALSE	2.22872e-08	0.18889	0.0766119	-4029.62	Thoc2		0.80028	68	0	0.736152
ENSMUSG00000025860	0.061453	0.134723	0.220739	0.296357	FALSE	1.31288e-08	0.220739	0.118028	-2461.47	Xiap		0.270064	596	3	0.625419
ENSMUSG00000025862	0.000820645	0.00357905	0.303316	0.582654	FALSE	3.59698e-09	0.303316	0.0906575	-3615.88	Stag2		0.806936	126	0	0.709803
ENSMUSG00000045284	0.457683	0.602911	-0.119604	0.151169	FALSE	1.87603e-08	-0.119604	0.161046	-1609.42	Dcaf12l1		1	6	0	0.648586
ENSMUSG00000031099	0.00135871	0.00557943	-0.688213	0.0840131	FALSE	2.75482e-09	-0.688213	0.214846	-1044.83	Smarca1		0.311292	73	0	0.575015
ENSMUSG00000001173	0.74813	0.840951	-0.0436746	0.241707	FALSE	3.13921e-09	-0.0436746	0.136013	-2168.12	Ocrl		0.5339	119	0	0.685651
ENSMUSG00000063785	0.983877	0.990927	-0.00304393	0.170201	FALSE	6.99123e-10	-0.00304393	0.150625	-1717.36	Utp14a		0.328849	87	0	0.562879
ENSMUSG00000036932	0.000320796	0.00156297	0.571758	0.177542	FALSE	2.68945e-08	0.571758	0.158914	-1767.78	Aifm1		0.554839	336	5	0.555676
ENSMUSG00000036916	0.356998	0.507293	0.24568	0.0568244	FALSE	5.94451e-09	0.24568	0.266724	-804.199	Zfp280c		1	26	0	0.534625
ENSMUSG00000031105	0.568942	0.700428	0.0526512	0.431756	FALSE	6.80938e-07	0.0526512	0.0924337	0	Slc25a14		0.832741	24	2	0.614746
ENSMUSG00000051209	0.583511	0.713277	-0.146787	0.0538336	FALSE	1.74712e-10	-0.146787	0.267731	-774.013	Gpr119		0.373063	31	14	0.615555
ENSMUSG00000031107	0.0625288	0.136486	-0.24637	0.212072	FALSE	3.25115e-09	-0.24637	0.132277	-2019.58	Rbmx2		0.779566	29	0	0.610487
ENSMUSG00000031109	0.00771431	0.0250168	0.648894	0.0834693	FALSE	1.56006e-08	0.648894	0.243549	-1057.51	Enox2		0.576826	43	0	0.546918
ENSMUSG00000036198	0.00200092	0.00781544	-0.446584	0.254214	FALSE	2.52351e-09	-0.446584	0.144521	-2250.29	Arhgap36		1	11	0	0.680758
ENSMUSG00000031111	0.0941383	0.189347	0.333247	0.103045	FALSE	0.00345398	0.333247	0.199077	0	Igsf1		1	29	1	0.581829
ENSMUSG00000031112	0.719948	0.819744	0.0493922	0.218325	FALSE	1.37504e-09	0.0493922	0.137764	-2019.14	Stk26		1	75	0	0.624624
ENSMUSG00000050029	0.105751	0.205956	0.411525	0.064981	FALSE	0.0977379	0.411525	0.254407	-415.507	Rap2c		0.340625	32	1	0.528155
ENSMUSG00000031119	0.422154	0.569451	-0.0793543	0.388798	FALSE	1.41482e-08	-0.0793543	0.0988604	-2946.96	Gpc4		1	57	1	0.751251
ENSMUSG00000055653	0.0212322	0.0577879	-0.513081	0.0712344	FALSE	3.34883e-09	-0.513081	0.222708	-968.767	Gpc3		0.0110063	225	1	0.734648
ENSMUSG00000025626	0.13968	0.253587	-0.267665	0.10087	FALSE	9.95147e-07	-0.267665	0.181224	-1208.03	Phf6		0.233919	97	0	0.53717
ENSMUSG00000025630	1.47376e-07	1.27196e-06	0.28614	1.68543	FALSE	2.6891e-08	0.28614	0.0544426	-5997.17	Hprt		0.581008	203	1	0.88877
ENSMUSG00000067925	0.0013631	0.00559175	-0.197313	1.05764	FALSE	5.92631e-09	-0.197313	0.0616149	-4894.74	Rtl8a		0.430338	18	0	0.775537
ENSMUSG00000067924	0.000593191	0.00269829	-0.29746	0.474715	FALSE	2.38846e-09	-0.29746	0.0866042	-3265.62	Rtl8b		0.446106	18	0	0.670484
ENSMUSG00000035967	0.371097	0.521083	0.148052	0.148994	FALSE	9.3089e-10	0.148052	0.165529	-1595.22	Ints6l		1	11	0	0.606724
ENSMUSG00000061273	0.0485362	0.112074	0.35916	0.131593	FALSE	7.0612e-10	0.35916	0.18207	-1436.63	Mmgt1		0.958154	45	0	0.559437
ENSMUSG00000060681	0.874085	0.923552	0.0287003	0.109299	FALSE	0.00680362	0.0287003	0.181106	-20.0218	Slc9a6		1	43	0	0.555427
ENSMUSG00000023092	0.386354	0.535474	0.171346	0.101414	FALSE	9.43349e-10	0.171346	0.197802	-1211.09	Fhl1		0.294256	128	4	0.589529
ENSMUSG00000067873	0.141281	0.255621	-0.132823	0.445351	FALSE	3.54235e-08	-0.132823	0.0902919	-3098.17	Htatsf1		1	86	0	0.687912
ENSMUSG00000031134	7.61641e-07	5.97591e-06	-0.654601	0.173464	FALSE	1.12406e-10	-0.654601	0.132378	-1732.19	Rbmx		0.552528	182	0	0.592448
ENSMUSG00000000838	0.511943	0.6528	0.0677672	0.37031	FALSE	1.8023e-09	0.0677672	0.103333	-2834.34	Fmr1		0.655832	731	1	0.644796
ENSMUSG00000031189	8.01758e-08	7.08124e-07	1.16266	0.137031	FALSE	1.0303e-09	1.16266	0.216642	-1453.91	Aff2	up_1	1	46	0	0.568002
ENSMUSG00000035847	0.0595998	0.131519	0.112048	1.32137	FALSE	6.09403e-09	0.112048	0.0594817	-5364.89	Ids		1	108	2	1.03691
ENSMUSG00000045237	0.0447818	0.105333	-0.250068	0.214519	FALSE	2.20837e-05	-0.250068	0.124616	-1991.8	Eola1		0.753081	18	0	0.568675
ENSMUSG00000073139	0.916993	0.949016	0.0146895	0.183252	FALSE	0.270915	0.0146895	0.140944	0	Tmem185a		1	19	0	0.594875
ENSMUSG00000031337	0.198329	0.331178	0.272605	0.088907	FALSE	3.42696e-07	0.272605	0.211925	-1096.81	Mtm1		0.752933	87	0	0.53504
ENSMUSG00000015214	0.0373715	0.0910595	0.444091	0.0976074	FALSE	2.7573e-09	0.444091	0.213333	-1178.93	Mtmr1		1	29	0	0.583085
ENSMUSG00000035776	0.0721508	0.152698	-0.24641	0.184067	FALSE	8.04833e-10	-0.24641	0.137034	-1808.34	Cd99l2		0.96541	22	0	0.593843
ENSMUSG00000015217	0.00377923	0.0136856	-0.709457	0.0628059	FALSE	4.46952e-09	-0.709457	0.244976	-846.189	Hmgb3		0.218625	62	0	0.595639
ENSMUSG00000073131	0.000710069	0.00315982	-0.243522	0.734638	FALSE	5.64459e-08	-0.243522	0.0719274	-4087.34	Vma21		1	33	0	0.772377
ENSMUSG00000031347	0.0252082	0.0663696	0.147144	0.945623	FALSE	4.32746e-09	0.147144	0.0657423	-4579.9	Cetn2		0.662299	97	0	0.711524
ENSMUSG00000031349	0.99748	0.998495	0.000601131	0.101686	FALSE	1.62438e-10	0.000601131	0.19031	-1231.32	Nsdhl		0.738277	70	1	0.573008
ENSMUSG00000057836	0.000325005	0.0015799	-0.775195	0.190593	FALSE	6.01492e-09	-0.775195	0.215661	-1681.55	Xlr3a		0.930331	0	0	0.718566
ENSMUSG00000078317	0.703824	0.807904	0.0287646	0.697662	FALSE	6.94427e-09	0.0287646	0.0756637	-4005.4	F8a		1	31	1	0.715767
ENSMUSG00000031365	0.0094044	0.0295812	-0.373655	0.161229	FALSE	4.34618e-10	-0.373655	0.14388	-1656.58	Zfp275		1	6	0	0.599361
ENSMUSG00000031374	0.120234	0.227191	-0.306675	0.0861881	FALSE	7.11443e-09	-0.306675	0.197372	-1082.06	Zfp92		1	3	0	0.600286
ENSMUSG00000031371	0.00849064	0.0271056	-0.408824	0.131049	FALSE	0.159497	-0.408824	0.155334	-874.086	Haus7		0.462664	38	0	0.543579
ENSMUSG00000031375	0.0583999	0.129414	0.214185	0.41354	FALSE	9.12325e-10	0.214185	0.113165	-3105.72	Bgn		0.0373037	142	2	0.76006
ENSMUSG00000019558	0.530737	0.669648	-0.124153	0.0870038	FALSE	0.0150846	-0.124153	0.198048	-1043.25	Slc6a8		0.872274	83	0	0.633285
ENSMUSG00000002015	0.247982	0.390678	0.0694452	1.16041	FALSE	8.72587e-09	0.0694452	0.0601119	-5066.62	Bcap31		0.808689	136	1	0.820103
ENSMUSG00000031378	0.128781	0.238981	0.30831	0.0997825	FALSE	2.5369e-10	0.30831	0.202979	-1206.12	Abcd1		0.43255	140	0	0.554483
ENSMUSG00000002010	0.277126	0.423977	-0.0622718	1.20582	FALSE	5.73838e-09	-0.0622718	0.0572984	-5129.97	Idh3g		0.779806	35	0	0.831098
ENSMUSG00000002014	3.88503e-11	5.10344e-10	0.216867	23.0258	FALSE	9.35204e-08	0.216867	0.0328169	-13879.8	Ssr4		0.998596	87	1	2.74464
ENSMUSG00000002006	0.124925	0.233588	-0.324509	0.0780315	FALSE	8.15197e-09	-0.324509	0.211486	-1013.25	Pdzd4		1	14	0	0.567366
ENSMUSG00000031388	0.817571	0.887867	-0.0257148	0.304785	FALSE	4.1823e-08	-0.0257148	0.111478	-2512.48	Naa10		0.304179	131	1	0.612248
ENSMUSG00000031386	0.894088	0.934551	-0.0190732	0.192496	FALSE	1.04923e-09	-0.0190732	0.143264	-1876.91	Hcfc1		0.509745	203	3	0.594235
ENSMUSG00000031392	0.00217387	0.00841412	0.215513	0.864057	FALSE	3.05905e-09	0.215513	0.0703052	-4351.75	Irak1		1	316	5	0.942554
ENSMUSG00000031393	0.907099	0.942899	-0.0123236	0.347743	FALSE	3.63185e-09	-0.0123236	0.105603	-2744.19	Mecp2		1	646	2	0.684031
ENSMUSG00000031328	0.000532856	0.00246371	-0.646871	0.0927134	FALSE	1.17152e-08	-0.646871	0.186759	-1142.36	Flna		0.0736138	514	3	0.58653
ENSMUSG00000001964	0	0	-0.826002	1.06172	FALSE	3.03881e-09	-0.826002	0.062953	-4917	Emd		0.314889	254	2	0.840016
ENSMUSG00000008682	0.0101612	0.0316381	-0.0521903	32.0416	FALSE	2.82531e-08	-0.0521903	0.0203052	-13805.2	Rpl10		0.905513	0	0	3.27545
ENSMUSG00000009995	0.108036	0.20941	0.15256	0.45677	FALSE	1.75595e-09	0.15256	0.0949299	-3184.21	Taz		1	95	0	0.70459
ENSMUSG00000019087	1.70632e-06	1.27863e-05	0.233459	1.79201	FALSE	5.03111e-09	0.233459	0.0487856	-5909.99	Atp6ap1		0.915172	75	2	1.04579
ENSMUSG00000015291	0.326095	0.475114	-0.0629634	0.966286	FALSE	3.37975e-09	-0.0629634	0.0641169	-4644.24	Gdi1		0.923519	87	1	0.866535
ENSMUSG00000001962	0.0102676	0.0319388	0.254214	0.454595	FALSE	3.09854e-08	0.254214	0.0990438	-3168.27	Fam50a		0.721044	43	1	0.6474
ENSMUSG00000015289	0.546975	0.682176	-0.0493194	0.560359	FALSE	5.93925e-08	-0.0493194	0.0818852	-3530.34	Lage3		0.684559	33	0	0.705836
ENSMUSG00000015290	0.320369	0.470043	-0.0729325	0.719413	FALSE	3.80898e-08	-0.0729325	0.0733949	-4029.05	Ubl4a		0.835035	85	0	0.732106
ENSMUSG00000032806	0.874271	0.92365	0.0301287	0.101414	FALSE	2.57408e-09	0.0301287	0.190404	-1211.25	Slc10a3		0.732001	16	0	0.539859
ENSMUSG00000031399	0.364287	0.514309	0.0926439	0.358347	FALSE	0.0188659	0.0926439	0.102118	-147.684	Fam3a		1	30	2	0.638653
ENSMUSG00000004221	0.728679	0.826357	0.0682907	0.0957042	FALSE	0.0948771	0.0682907	0.19687	0	Ikbkg		1	469	2	0.5528
ENSMUSG00000031400	0.0133808	0.0397744	0.422413	0.144644	FALSE	0.165733	0.422413	0.170777	-881.963	G6pdx		0.286667	409	16	0.56364
ENSMUSG00000031403	0.637859	0.756223	0.0738367	0.159598	FALSE	2.10967e-08	0.0738367	0.156868	-1662.06	Dkc1		0.204845	205	0	0.569442
ENSMUSG00000031402	0.040926	0.0978544	0.5299	0.0671561	FALSE	8.19774e-09	0.5299	0.259211	-905.167	Mpp1		0.0647154	53	0	0.508126
ENSMUSG00000031198	0.0203824	0.0559082	-0.13769	1.13078	FALSE	3.09381e-08	-0.13769	0.0593686	-5042.72	Fundc2		0.762441	32	2	0.85425
ENSMUSG00000090110	0.476171	0.620536	-0.098553	0.182708	FALSE	0.329301	-0.098553	0.138325	-227.48	Cmc4		0.685868	16	0	0.55465
ENSMUSG00000031201	7.18725e-05	0.000408996	0.35428	0.516857	FALSE	0.000777709	0.35428	0.0892392	-3378.37	Brcc3		0.740575	88	0	0.615981
ENSMUSG00000031197	0.0632547	0.13763	0.129293	0.880642	FALSE	8.70443e-09	0.129293	0.06961	-4496.4	Vbp1		0.614921	67	0	0.716617
ENSMUSG00000031202	0.00170026	0.00677006	0.281797	0.557096	FALSE	4.91018e-09	0.281797	0.0897975	-3485.07	Rab39b		1	45	0	0.681489
ENSMUSG00000016382	0.226468	0.366303	-0.298056	0.0562806	FALSE	1.28744e-10	-0.298056	0.246428	-795.385	Pls3		0.106965	122	2	0.532505
ENSMUSG00000025246	0.000116595	0.0006345	0.259816	0.970636	FALSE	3.99155e-09	0.259816	0.067429	-4614.04	Tbl1x		1	78	1	0.940979
ENSMUSG00000035725	0.563732	0.696017	-0.0894625	0.146275	FALSE	0.00302419	-0.0894625	0.154965	-1520.04	Prkx		0.280644	26	1	0.572878
ENSMUSG00000035246	0.0747137	0.156639	-0.426329	0.0565525	FALSE	8.42159e-10	-0.426329	0.239212	-794.472	Pcyt1b		1	23	1	0.584905
ENSMUSG00000035232	0.147935	0.265254	-0.25579	0.108755	FALSE	2.81929e-06	-0.25579	0.176789	-1280.25	Pdk3		0.410401	59	3	0.563012
ENSMUSG00000079509	0.312362	0.462225	0.137187	0.213431	FALSE	1.45924e-06	0.137187	0.135791	-1976.14	Zfx		0.712878	61	0	0.593831
ENSMUSG00000035150	0.672646	0.784607	0.0342581	0.583741	FALSE	1.05807e-09	0.0342581	0.0810804	-3611.28	Eif2s3x		1	105	3	0.688486
ENSMUSG00000043929	0.0140964	0.0415252	-0.495407	0.0758564	FALSE	0.106664	-0.495407	0.201812	0	Klhl15		1	22	0	0.546933
ENSMUSG00000079508	0.00975465	0.0305267	0.204434	0.674551	FALSE	1.32044e-08	0.204434	0.0791028	-3935.64	Apoo		0.934006	28	4	0.670121
ENSMUSG00000025151	0	0	-0.443796	4.30424	FALSE	3.96647e-09	-0.443796	0.0336435	-8133.54	Maged1		1	125	1	2.01997
ENSMUSG00000071723	0.0029602	0.011024	0.671563	0.0946166	FALSE	2.33418e-10	0.671563	0.225975	-1154.05	Gspt2		0.545287	35	0	0.541393
ENSMUSG00000073062	0.0450971	0.105872	-0.283862	0.16422	FALSE	3.28129e-07	-0.283862	0.141665	-1684.07	Zxdb		1	0	0	0.578029
ENSMUSG00000025656	1.05856e-05	6.89746e-05	-0.920786	0.0685155	FALSE	9.13317e-09	-0.920786	0.209039	-911.113	Arhgef9		0.78676	38	0	0.565621
ENSMUSG00000057421	0.00104967	0.00443395	0.347139	0.382001	FALSE	6.14574e-08	0.347139	0.105936	-2848.31	Las1l		0.831516	82	1	0.649449
ENSMUSG00000031207	0.456831	0.602192	0.158528	0.0954323	FALSE	1.32474e-08	0.158528	0.213053	-1163.99	Msn		0.0159445	250	0	0.632652
ENSMUSG00000031214	0.0197902	0.0546342	-0.494874	0.0685155	FALSE	0.0826536	-0.494874	0.212365	0	Ophn1		0.309628	42	0	0.537985
ENSMUSG00000047694	0.802082	0.877537	0.0178618	0.767265	FALSE	1.87538e-09	0.0178618	0.0712609	-4147.42	Yipf6		1	27	0	0.819087
ENSMUSG00000031217	0.534016	0.672224	-0.144778	0.0636215	FALSE	0.0667936	-0.144778	0.232805	0	Efnb1		0.222667	109	0	0.557252
ENSMUSG00000034403	0.0008888	0.00384391	-0.284471	0.49429	FALSE	2.66753e-09	-0.284471	0.0855927	-3337.28	Pja1		0.85745	38	0	0.695726
ENSMUSG00000031221	0.03848	0.0933443	0.231277	0.324633	FALSE	3.01739e-08	0.231277	0.111744	-2588.71	Igbp1		0.446658	76	1	0.617551
ENSMUSG00000015668	0.0519945	0.117983	-0.136948	0.773518	FALSE	2.23037e-08	-0.136948	0.070476	-4163.99	Pdzd11		1	37	0	0.702106
ENSMUSG00000000881	0.0188764	0.0526581	0.464375	0.113377	FALSE	1.12386e-09	0.464375	0.197778	-1300.4	Dlg3		1	84	1	0.569532
ENSMUSG00000046032	0.5847	0.714109	0.0654947	0.257749	FALSE	0.0238849	0.0654947	0.119837	-116.292	Snx12		0.672681	24	0	0.603227
ENSMUSG00000079487	0.85886	0.913804	0.03218	0.118815	FALSE	5.98498e-10	0.03218	0.180964	-1338.66	Med12		0.749792	201	1	0.55405
ENSMUSG00000031310	0.00791571	0.0255437	-0.491579	0.0902664	FALSE	0.000270931	-0.491579	0.185107	-1113.61	Zmym3		0.912944	56	0	0.568221
ENSMUSG00000031311	0.663597	0.776169	-0.0277604	0.880642	FALSE	0.338572	-0.0277604	0.0638242	-67.4637	Nono		0.557314	278	4	0.832698
ENSMUSG00000031314	0.00068916	0.00307931	0.334238	0.472539	FALSE	4.11167e-09	0.334238	0.0984832	-3181.62	Taf1		1	17	0	0.704104
ENSMUSG00000034160	2.16216e-06	1.58995e-05	0.444081	0.535073	FALSE	3.21099e-09	0.444081	0.0937346	-3476.65	Ogt		0.87037	268	13	0.748371
ENSMUSG00000079481	0.273625	0.419737	-0.272062	0.0535617	FALSE	0.0240717	-0.272062	0.248515	-471.205	Nhsl2		0.173644	8	0	0.53342
ENSMUSG00000049191	0.362947	0.513228	-0.128753	0.184611	FALSE	4.30914e-09	-0.128753	0.141524	-1826.01	Rtl5		1	8	0	0.627389
ENSMUSG00000079480	0.0582699	0.129184	0.103192	1.33116	FALSE	6.46616e-08	0.103192	0.0544933	-5281.46	Pin4		0.83838	38	1	0.771831
ENSMUSG00000031320	0.000454733	0.00213868	0.0797334	15.9492	FALSE	3.40498e-07	0.0797334	0.0227414	-11506.6	Rps4x		0.770311	179	3	2.78685
ENSMUSG00000034055	0.881283	0.926778	-0.0291974	0.093801	FALSE	0.0731896	-0.0291974	0.195505	-30.2233	Phka1		1	34	0	0.544893
ENSMUSG00000031323	3.50642e-06	2.49816e-05	-1.19606	0.0391517	FALSE	6.25475e-07	-1.19606	0.257845	-587.466	Dmrtc1a	down_1	0.401261	0	0	0.567624
ENSMUSG00000082229	0.0563618	0.125813	0.396513	0.104133	FALSE	1.82195e-09	0.396513	0.207791	-1237.48	Nap1l2		0.871473	17	0	0.551546
ENSMUSG00000031327	1.81514e-05	0.000114336	0.209885	2.43611	FALSE	1.19794e-08	0.209885	0.0489642	-6882.32	Chic1		1	5	0	1.34492
ENSMUSG00000085715	0.977994	0.987468	0.0029857	0.346384	FALSE	3.34542e-08	0.0029857	0.108243	-2799.18	Tsix		0.384274	0	0	0.662312
ENSMUSG00000086503	0.0194337	0.0538529	0.0659324	16.6275	FALSE	1.82435e-07	0.0659324	0.0282111	-12434.3	Xist		0.799393	0	0	2.51123
ENSMUSG00000097571	0.622696	0.744958	-0.085834	0.12398	FALSE	1.01985e-09	-0.085834	0.174448	-1393.65	Jpx		0.867963	0	0	0.566497
ENSMUSG00000086370	0.000615042	0.0027797	0.532554	0.196846	FALSE	1.45525e-08	0.532554	0.155495	-1904.38	Ftx		0.792463	0	0	0.592791
ENSMUSG00000056537	0.10869	0.210305	-0.168431	0.324905	FALSE	1.23972e-09	-0.168431	0.104999	-2613.34	Rlim		0.729534	56	0	0.681353
ENSMUSG00000046449	0.388704	0.537445	0.246292	0.0589995	FALSE	2.23929e-09	0.246292	0.285731	-801.238	Nexmif		0.900739	19	0	0.570254
ENSMUSG00000031333	0.719737	0.819618	-0.0555716	0.162588	FALSE	2.31851e-08	-0.0555716	0.154878	-1693.95	Abcb7		1	74	3	0.568906
ENSMUSG00000031226	0.0505429	0.115595	-0.126321	0.998097	FALSE	1.01912e-08	-0.126321	0.0646032	-4808.47	Pbdc1		0.654351	23	0	0.726357
ENSMUSG00000031227	0.0199764	0.0550227	0.402134	0.140022	FALSE	0.00361645	0.402134	0.172828	-41.9849	Magee1		0.884839	17	0	0.563874
ENSMUSG00000087620	6.38636e-08	5.72272e-07	0.579792	0.501903	FALSE	2.67611e-09	0.579792	0.107217	-3356.66	5330434G04Rik		1	0	0	0.684715
ENSMUSG00000031229	2.79586e-06	2.02268e-05	0.270444	1.50625	FALSE	5.43133e-09	0.270444	0.0577222	-5669.02	Atrx		0.847635	287	0	1.03542
ENSMUSG00000031232	6.66134e-16	1.25557e-14	0.344646	2.94997	FALSE	5.72487e-09	0.344646	0.0426207	-7173.34	Magt1		1	67	1	1.28227
ENSMUSG00000031231	0	0	0.380075	5.88608	FALSE	4.27521e-07	0.380075	0.0327127	-8939.43	Cox7b		1	23	0	1.44971
ENSMUSG00000033792	0.225152	0.364953	-0.129991	0.332518	FALSE	2.39922e-09	-0.129991	0.10717	-2639.66	Atp7a		1	183	0	0.645822
ENSMUSG00000062070	2.46637e-05	0.000152716	0.252452	1.25965	FALSE	6.61905e-09	0.252452	0.0598532	-5219.74	Pgk1		0.449294	212	3	0.886468
ENSMUSG00000047242	0.186289	0.315976	0.17409	0.228657	FALSE	6.64421e-10	0.17409	0.131723	-2099.39	Taf9b		0.865254	37	0	0.583487
ENSMUSG00000031239	0.234926	0.376123	-0.227256	0.105492	FALSE	8.00528e-09	-0.227256	0.191331	-1290.07	Itm2a		0.0227347	31	1	0.722365
ENSMUSG00000031242	1.04285e-08	1.05022e-07	0.747378	0.309407	FALSE	1.10782e-08	0.747378	0.130578	-2515.1	2610002M06Rik		0.872083	0	0	0.588973
ENSMUSG00000063663	0.0405131	0.0970558	0.491511	0.0753127	FALSE	0.0991538	0.491511	0.239939	0	Brwd3		0.784547	24	0	0.559428
ENSMUSG00000031245	0.0326231	0.0818197	0.196681	0.555737	FALSE	4.3407e-09	0.196681	0.0920495	-3560.03	Hmgn5		0.367913	45	0	0.617307
ENSMUSG00000031246	0.490158	0.633062	0.0522799	0.715878	FALSE	9.91712e-08	0.0522799	0.0757617	-4030.05	Sh3bgrl		0.38696	27	0	0.71714
ENSMUSG00000025525	0.467265	0.612523	0.123602	0.137575	FALSE	7.14886e-10	0.123602	0.170031	-1515.75	Apool		0.386874	30	1	0.553795
ENSMUSG00000025531	0.323175	0.47261	0.13904	0.199837	FALSE	1.56298e-08	0.13904	0.140736	-1906.02	Chm		1	96	1	0.601048
ENSMUSG00000025592	0.072175	0.152713	-0.465515	0.0464927	FALSE	8.60615e-06	-0.465515	0.258905	0	Dach2		0.964437	19	1	0.526764
ENSMUSG00000055733	0.528135	0.667479	0.113141	0.132953	FALSE	6.2978e-09	0.113141	0.179346	-1459.16	Nap1l3		0.704073	18	0	0.5604
ENSMUSG00000034480	1.98664e-05	0.000123948	0.643361	0.207993	FALSE	3.26401e-10	0.643361	0.150798	-1940.08	Diaph2		0.70773	34	0	0.594237
ENSMUSG00000067377	0.152786	0.27125	0.317363	0.0886351	FALSE	8.241e-09	0.317363	0.22197	-1109.54	Tspan6		0.773731	28	1	0.554991
ENSMUSG00000031255	0.000443689	0.00209163	0.189561	2.01332	FALSE	3.05967e-08	0.189561	0.0539654	-6516.36	Sytl4		1	44	6	0.962607
ENSMUSG00000031256	0.229978	0.370173	0.213551	0.123437	FALSE	0.223213	0.213551	0.177898	-232.844	Cstf2		0.407792	95	0	0.552063
ENSMUSG00000067369	0.4373	0.583166	0.142711	0.112833	FALSE	0.19984	0.142711	0.183726	-240.626	Trmt2b		0.867576	12	0	0.555204
ENSMUSG00000048007	0.449764	0.595428	0.127458	0.138662	FALSE	6.48243e-10	0.127458	0.168638	-1520.39	Timm8a1		0.19718	70	2	0.566945
ENSMUSG00000079435	0.224584	0.364213	0.0346334	7.70745	FALSE	1.9192e-08	0.0346334	0.0285183	-9561.12	Rpl36a		0.65916	77	0	1.8702
ENSMUSG00000031266	0.003655	0.0132994	-0.554771	0.0897227	FALSE	1.95512e-10	-0.554771	0.190873	-1103.09	Gla		0.474086	240	4	0.572025
ENSMUSG00000045427	0.0774398	0.161187	-0.15233	0.510332	FALSE	8.2462e-08	-0.15233	0.08627	-3387.07	Hnrnph2		0.677851	110	1	0.690922
ENSMUSG00000049804	0.000107828	0.000590381	-0.585786	0.144644	FALSE	1.11998e-09	-0.585786	0.151277	-1564.86	Armcx4		1	12	0	0.587038
ENSMUSG00000033460	0.00128131	0.00528587	-0.347399	0.299619	FALSE	1.3613e-08	-0.347399	0.107883	-2481.25	Armcx1		1	24	0	0.62254
ENSMUSG00000050394	0.610076	0.735266	0.0985528	0.104948	FALSE	3.20298e-10	0.0985528	0.193254	-1239.46	Armcx6		0.753358	13	0	0.550974
ENSMUSG00000049047	2.74775e-08	2.61116e-07	0.414493	0.866775	FALSE	3.08314e-08	0.414493	0.0745922	-4418.96	Armcx3		1	44	0	0.885357
ENSMUSG00000033436	0.367534	0.517482	-0.0897287	0.403752	FALSE	4.06138e-08	-0.0897287	0.0995767	-2984.76	Armcx2		1	23	0	0.666429
ENSMUSG00000052676	0.66283	0.775748	0.0871295	0.101142	FALSE	7.39528e-09	0.0871295	0.199834	-1215.02	Zmat1		0.722722	18	0	0.558754
ENSMUSG00000043384	0.369673	0.519642	-0.0758134	0.669114	FALSE	2.89484e-09	-0.0758134	0.0845108	-3938.12	Gprasp1		0.936392	34	0	0.775567
ENSMUSG00000072969	0.781009	0.86409	-0.0462832	0.13975	FALSE	3.42804e-09	-0.0462832	0.166484	-1515.42	Armcx5		0.909005	20	0	0.589519
ENSMUSG00000072964	0.563342	0.69571	-0.0636462	0.323545	FALSE	5.26913e-08	-0.0636462	0.110137	-2618.04	Bhlhb9		0.860272	30	0	0.633904
ENSMUSG00000072966	0.133582	0.245575	-0.184049	0.265362	FALSE	2.52994e-09	-0.184049	0.122689	-2307.68	Gprasp2		0.52987	45	0	0.668637
ENSMUSG00000048040	0.000120213	0.000649878	0.27452	0.894508	FALSE	2.1334e-08	0.27452	0.0713837	-4548.8	Arxes2		1	43	2	0.773945
ENSMUSG00000048355	0.0553363	0.12405	0.247518	0.25367	FALSE	4.63693e-09	0.247518	0.12917	-2259.74	Arxes1		0.667775	43	2	0.580066
ENSMUSG00000042750	8.01581e-14	1.31009e-12	-0.233604	6.37439	FALSE	1.3306e-08	-0.233604	0.0312717	-9288.48	Bex2		1	45	1	2.02102
ENSMUSG00000047844	0.00523448	0.0181473	0.151994	1.82762	FALSE	7.68936e-09	0.151994	0.0544345	-6301.89	Bex4		0.822607	13	0	0.952528
ENSMUSG00000051579	6.96487e-09	7.14571e-08	-0.244375	3.08374	FALSE	4.78349e-08	-0.244375	0.0421934	-7547.16	Tceal8		1	12	0	1.08856
ENSMUSG00000050071	0.149408	0.267034	-0.0790415	1.64464	FALSE	3.49829e-08	-0.0790415	0.054828	-5990.45	Bex1		0.6889	45	1	0.937483
ENSMUSG00000042712	9.05942e-14	1.47332e-12	-0.170916	18.1185	FALSE	8.70432e-08	-0.170916	0.0229301	-12093.6	Tceal9		1	14	0	2.37057
ENSMUSG00000046432	1.15776e-05	7.48931e-05	-0.128526	8.29935	FALSE	6.4503e-08	-0.128526	0.0293078	-10049.2	Bex3		0.973963	29	0	2.05196
ENSMUSG00000044550	0.236748	0.378144	0.0855193	1.03127	FALSE	3.3261e-08	0.0855193	0.0722809	-4872.23	Tceal3		0.942581	6	0	0.843862
ENSMUSG00000049536	3.99026e-10	4.76459e-09	-0.566474	0.448341	FALSE	1.79842e-08	-0.566474	0.0905719	-3166.91	Tceal1		0.65071	35	0	0.626408
ENSMUSG00000031422	0.046985	0.109443	-0.0631339	5.01822	FALSE	2.40639e-07	-0.0631339	0.0317825	-8451.48	Morf4l2		0.997892	67	0	1.59273
ENSMUSG00000031425	0.0829492	0.170597	-0.495775	0.055193	FALSE	3.69369e-09	-0.495775	0.285943	-764.375	Plp1		0.0470608	180	0	0.566443
ENSMUSG00000072955	0.000919508	0.0039524	-0.592884	0.115552	FALSE	2.52321e-09	-0.592884	0.1789	-1362.56	Tmsb15l		0.178647	0	0	0.652857
ENSMUSG00000089996	0.0152028	0.0440979	0.24755	1.14301	FALSE	5.50075e-08	0.24755	0.101977	-5165.37	Tmsb15b2		0.220829	0	0	0.872671
ENSMUSG00000089768	1.97995e-08	1.91928e-07	-0.602634	0.33143	FALSE	3.48941e-09	-0.602634	0.10735	-2711.5	Tmsb15b1		0.208541	0	0	0.688187
ENSMUSG00000044348	0.181173	0.308989	0.280036	0.0954323	FALSE	2.70364e-09	0.280036	0.209427	-1160.83	Slc25a53		0.492194	4	0	0.557082
ENSMUSG00000031428	0.0043684	0.0155783	-0.193922	0.921968	FALSE	1.41904e-07	-0.193922	0.0680367	-4641.21	Zcchc18		0.676919	29	0	0.851255
ENSMUSG00000042595	0.00696562	0.0230369	0.517777	0.122621	FALSE	1.60151e-08	0.517777	0.191877	-1387.63	Fam199x		1	15	0	0.573428
ENSMUSG00000031271	0	0	3.03218	0.137847	FALSE	3.84994e-08	3.03218	0.362382	-1325.69	Serpina7	up_1	1	54	0	1.26026
ENSMUSG00000042515	0.625812	0.747525	0.0983433	0.116368	FALSE	8.02698e-09	0.0983433	0.201676	-1322.56	Pwwp3b		1	12	0	0.767717
ENSMUSG00000031438	0.73666	0.832052	0.0316542	0.443991	FALSE	1.6311e-09	0.0316542	0.0941306	-3130.42	Rnf128		0.814909	27	0	0.669082
ENSMUSG00000042473	0.115636	0.220321	0.246865	0.169386	FALSE	2.20481e-09	0.246865	0.156903	-1694.36	Tbc1d8b		1	11	0	0.578365
ENSMUSG00000031434	0.248011	0.390678	0.312138	0.0592713	FALSE	8.2608e-10	0.312138	0.270204	-811.152	Morc4		0.715317	31	0	0.526295
ENSMUSG00000031432	0.0403271	0.0966808	-0.128124	1.03888	FALSE	6.10782e-09	-0.128124	0.0624879	-4838.62	Prps1		0.934204	115	1	0.861931
ENSMUSG00000031431	0	0	-1.00336	0.404024	FALSE	2.09958e-08	-1.00336	0.0992503	-2999.37	Tsc22d3	down_2	0.554226	79	3	0.693196
ENSMUSG00000000266	0.0174817	0.0494403	0.366013	0.174279	FALSE	0.0209774	0.366013	0.154019	-54.7923	Mid2		1	41	0	0.595767
ENSMUSG00000031429	0.120945	0.228141	0.159891	0.360522	FALSE	0.000120292	0.159891	0.103101	-2775.93	Psmd10		0.646202	155	0	0.599074
ENSMUSG00000079418	0.000258311	0.00128684	0.779351	0.107395	FALSE	2.7633e-10	0.779351	0.213294	-1268.13	Atg4a		0.565898	35	0	0.535155
ENSMUSG00000042271	0.728878	0.826487	0.0542003	0.160141	FALSE	5.6131e-10	0.0542003	0.156369	-1674.58	Nxt2		0.544383	20	0	0.551936
ENSMUSG00000031278	0.000295941	0.00145225	0.544107	0.211528	FALSE	5.35154e-08	0.544107	0.150354	-2002.09	Acsl4		0.604426	106	1	0.605026
ENSMUSG00000047045	0.374586	0.524857	-0.167106	0.10087	FALSE	7.40997e-10	-0.167106	0.1882	-1205.55	Tmem164		0.854391	12	0	0.576138
ENSMUSG00000031284	8.99624e-09	9.11575e-08	0.423955	1.29744	FALSE	4.12142e-08	0.423955	0.0737488	-5459.56	Pak3		1	84	0	1.00664
ENSMUSG00000031285	3.21556e-05	0.000194575	0.449042	0.482599	FALSE	3.40742e-08	0.449042	0.108004	-3252.01	Dcx		1	104	0	0.62244
ENSMUSG00000085139	0.43059	0.576875	-0.165799	0.0970636	FALSE	1.75683e-09	-0.165799	0.210356	-1163.19	A730046J19Rik		0.720332	2	0	0.759019
ENSMUSG00000041718	0.675284	0.786193	0.107778	0.0568244	FALSE	0.209554	0.107778	0.257284	0	Alg13		0.43741	49	0	0.517029
ENSMUSG00000041353	0.288277	0.43613	-0.162479	0.158782	FALSE	9.83484e-09	-0.162479	0.153007	-1661.97	Tmem29		0.492438	16	0	0.581399
ENSMUSG00000025269	0.356316	0.507057	-0.238652	0.0524742	FALSE	6.23229e-11	-0.238652	0.258727	-749.635	Apex2		1	32	0	0.517353
ENSMUSG00000025268	0.91871	0.950293	-0.00805237	0.64981	FALSE	3.52196e-09	-0.00805237	0.0788996	-3848.93	Maged2		1	100	2	0.921932
ENSMUSG00000025266	0.0543716	0.122389	0.160568	0.550299	FALSE	0.000509058	0.160568	0.083461	-3448.02	Gnl3l		1	52	0	0.730337
ENSMUSG00000025264	0.630284	0.750971	-0.0583378	0.249048	FALSE	6.02052e-10	-0.0583378	0.121202	-2189.83	Tsr2		0.948375	17	0	0.611396
ENSMUSG00000025262	0.1237	0.231914	0.423846	0.0557368	FALSE	1.92893e-05	0.423846	0.275327	-770.8	Fam120c		1	25	1	0.522526
ENSMUSG00000041229	0.771152	0.856845	0.0434521	0.164763	FALSE	0.198043	0.0434521	0.149387	-520.731	Phf8		1	85	0	0.5804
ENSMUSG00000025261	0.0354316	0.0871964	0.164499	0.71044	FALSE	4.6428e-09	0.164499	0.0782066	-3977.34	Huwe1		1	253	1	0.848656
ENSMUSG00000025260	0.0568596	0.126829	-0.166698	0.477977	FALSE	4.15126e-09	-0.166698	0.0875335	-3280.72	Hsd17b10		0.415573	154	3	0.65714
ENSMUSG00000041133	0.102847	0.201808	0.155189	0.46683	FALSE	2.50234e-09	0.155189	0.0951372	-3198.06	Smc1a		0.291887	240	0	0.661512
ENSMUSG00000025332	0.206968	0.342039	-0.123775	0.386351	FALSE	3.44593e-09	-0.123775	0.0980825	-2867.68	Kdm5c		1	80	0	0.66863
ENSMUSG00000087403	0.0111686	0.0342224	0.337205	0.245514	FALSE	5.15239e-08	0.337205	0.132895	-2191.17	Kantr		0.938113	0	0	0.593304
ENSMUSG00000041096	0.0379994	0.0923378	-0.18696	0.460305	FALSE	2.89003e-09	-0.18696	0.0901074	-3157.47	Tspyl2		1	49	2	0.688643
ENSMUSG00000045180	0.528042	0.667446	0.152827	0.0682436	FALSE	3.58294e-10	0.152827	0.242199	-913.969	Shroom2		0.964142	25	1	0.544167
ENSMUSG00000067215	0.578541	0.70952	0.0953602	0.161501	FALSE	2.22427e-09	0.0953602	0.17166	-1666.44	Usp51		0.769874	18	0	0.638604
ENSMUSG00000047238	0.676355	0.787013	0.0197121	2.31158	FALSE	1.26088e-07	0.0197121	0.0472211	-6781.65	Mageh1		0.897391	26	0	1.05717
ENSMUSG00000050148	0.888316	0.931289	-0.00972921	0.887983	FALSE	4.40114e-08	-0.00972921	0.0692792	-4500.18	Ubqln2		0.916989	111	0	0.825172
ENSMUSG00000041633	0.228743	0.368587	-0.237925	0.0992387	FALSE	8.5149e-10	-0.237925	0.197677	-1188.42	Kctd12b		0.152233	0	0	0.618168
ENSMUSG00000086316	6.94552e-05	0.000397308	-0.258183	0.90348	FALSE	8.15455e-09	-0.258183	0.0649004	-4554.55	Nbdy		0.835593	5	0	0.829787
ENSMUSG00000025283	0.0266692	0.0692708	0.223794	0.650897	FALSE	9.42301e-09	0.223794	0.100975	-3969.43	Sat1		0.211228	97	0	0.778693
ENSMUSG00000025287	0.000352732	0.00169874	0.7409	0.118271	FALSE	2.92453e-10	0.7409	0.207353	-1365.53	Acot9		0.182895	46	1	0.521868
ENSMUSG00000025289	3.85473e-06	2.72071e-05	-0.367062	0.750136	FALSE	6.80422e-09	-0.367062	0.0794667	-4208.51	Prdx4		0.408553	133	8	0.852787
ENSMUSG00000071708	3.64252e-07	2.99906e-06	0.588426	0.352365	FALSE	2.80532e-08	0.588426	0.115678	-2707.92	Sms		0.301653	48	0	0.631395
ENSMUSG00000046873	0.0135214	0.0401075	-0.375416	0.143013	FALSE	1.91289e-10	-0.375416	0.152007	-1531.47	Mbtps2		0.925548	35	1	0.561114
ENSMUSG00000031309	0.0300412	0.0764068	0.281408	0.254214	FALSE	2.6174e-08	0.281408	0.129708	-2242.7	Rps6ka3		0.327907	201	1	0.626766
ENSMUSG00000067194	0.6543	0.769686	0.0341561	0.629962	FALSE	0.106159	0.0341561	0.0762758	-3152.26	Eif1ax		0.364985	69	0	0.688556
ENSMUSG00000041020	0.000524395	0.00242801	0.496809	0.258293	FALSE	1.58674e-08	0.496809	0.143256	-2225.93	Map7d2		1	19	0	0.653042
ENSMUSG00000044150	0.244042	0.386671	0.274767	0.0731376	FALSE	1.46569e-06	0.274767	0.235863	-960.176	Bclaf3		0.144095	5	0	0.537674
ENSMUSG00000040990	0.0371105	0.0905357	0.325662	0.177814	FALSE	2.55701e-09	0.325662	0.156227	-1775.41	Sh3kbp1		0.375197	151	1	0.607847
ENSMUSG00000031303	0.471052	0.61602	-0.0714762	0.418434	FALSE	2.83509e-09	-0.0714762	0.0991667	-3012.05	Map3k15		0.453172	16	0	0.669464
ENSMUSG00000031299	0.0756733	0.158246	-0.18755	0.328439	FALSE	3.92841e-08	-0.18755	0.105581	-2628.2	Pdha1		0.48131	163	3	0.685241
ENSMUSG00000031292	0.0349695	0.0862966	0.471181	0.0899946	FALSE	2.85417e-09	0.471181	0.223445	-1099.51	Cdkl5		1	111	0	0.559359
ENSMUSG00000043518	0.233843	0.375072	-0.177842	0.170745	FALSE	1.71045e-09	-0.177842	0.149382	-1773.94	Rai2		0.754271	22	1	0.59696
ENSMUSG00000040855	0.90437	0.941528	0.0172559	0.191408	FALSE	7.83533e-10	0.0172559	0.143628	-1863.19	Reps2		1	31	0	0.609443
ENSMUSG00000031353	0.000441621	0.00208299	-0.215971	1.03698	FALSE	6.94667e-09	-0.215971	0.0614623	-4842.82	Rbbp7		0.647835	221	1	0.899902
ENSMUSG00000038344	0.0261375	0.0681999	0.306557	0.217238	FALSE	1.2169e-06	0.306557	0.13783	-2005.28	Txlng		1	36	0	0.57901
ENSMUSG00000031357	1.13243e-13	1.83256e-12	0.705217	0.550843	FALSE	9.44733e-09	0.705217	0.0949869	-3418.2	Syap1		0.765089	34	0	0.629346
ENSMUSG00000031360	0.599365	0.726148	0.0692641	0.213431	FALSE	5.39339e-05	0.0692641	0.131853	-2013.76	Ctps2		0.845219	37	0	0.589643
ENSMUSG00000083695	0	0	-1.99506	0.249864	FALSE	3.34728e-09	-1.99506	0.129848	-2108.38	Rnf138rt1	down_4	0.597162	0	0	0.702396
ENSMUSG00000031367	0.156529	0.276349	-0.0925072	1.10114	FALSE	2.26588e-08	-0.0925072	0.0652911	-5047.82	Ap1s2		1	58	0	1.03017
ENSMUSG00000031370	0.584652	0.714109	0.0425129	0.66857	FALSE	6.98679e-09	0.0425129	0.0777766	-3877.09	Zrsr2		0.616903	0	0	0.707353
ENSMUSG00000040749	0.910802	0.945293	-0.027011	0.0619902	FALSE	4.9307e-10	-0.027011	0.24111	-855.586	Siah1b		0.242476	166	2	0.53205
ENSMUSG00000015401	0	0	-0.648119	4.94236	FALSE	9.94548e-09	-0.648119	0.0373182	-8905.98	Cltrn		0.926054	26	6	2.15548
ENSMUSG00000015405	8.44765e-09	8.6131e-08	-1.32218	0.0636215	FALSE	9.24e-10	-1.32218	0.229574	-838.588	Ace2		0.178787	628	46	0.629509
ENSMUSG00000031381	0	0	-1.66826	0.122621	FALSE	3.95879e-10	-1.66826	0.144723	-1325.41	Piga	down_4	0.733313	59	0	0.577559
ENSMUSG00000061778	0.509657	0.651152	0.0891524	0.220772	FALSE	2.60856e-09	0.0891524	0.135208	-2043.43	Mospd2		0.878737	26	0	0.600069
ENSMUSG00000040621	0.409434	0.557721	-0.209456	0.0519304	FALSE	0.0402663	-0.209456	0.25392	-509.642	Gemin8		0.794695	25	0	0.543436
ENSMUSG00000040586	0.114387	0.218461	0.220881	0.209897	FALSE	3.55214e-09	0.220881	0.139906	-1936.21	Ofd1		0.967821	97	1	0.589819
ENSMUSG00000079317	0.10721	0.208015	0.146841	0.52012	FALSE	3.75321e-09	0.146841	0.0911567	-3447.92	Trappc2		1	19	0	0.624764
ENSMUSG00000079316	0.0191131	0.0532378	0.262174	0.338771	FALSE	2.62549e-09	0.262174	0.111881	-2696.91	Rab9		0.52576	79	1	0.602967
ENSMUSG00000051224	0.260566	0.40533	0.293468	0.0628059	FALSE	7.29095e-10	0.293468	0.260848	-853.299	Tceanc		1	20	0	0.542165
ENSMUSG00000049775	0.0753574	0.157686	-0.0683901	9.29146	FALSE	2.08957e-08	-0.0683901	0.0384585	-11189.7	Tmsb4x		0.367048	121	2	1.97942
ENSMUSG00000025742	0.318049	0.467965	-0.186382	0.0992387	FALSE	5.09429e-09	-0.186382	0.186666	-1198.21	Prps2		0.540934	60	0	0.583185
ENSMUSG00000031358	0.000873746	0.00379047	0.44002	0.267265	FALSE	2.36493e-09	0.44002	0.132205	-2284.42	Msl3		0.524162	29	0	0.580837
ENSMUSG00000031355	0.802276	0.877651	0.0575116	0.0774878	FALSE	6.29233e-09	0.0575116	0.229677	-983.201	Arhgap6		0.624159	16	1	0.588029
ENSMUSG00000031352	0.0629794	0.137213	-0.243209	0.210169	FALSE	2.99412e-08	-0.243209	0.130804	-1997.6	Hccs		0.719129	50	1	0.59263
ENSMUSG00000035299	0.000169864	0.000889155	-0.952661	0.0426862	FALSE	0.0842308	-0.952661	0.253362	-76.0907	Mid1		1	102	1	0.611821
ENSMUSG00000095562	0.0261318	0.0681999	-0.493902	0.0652529	FALSE	2.06956e-10	-0.493902	0.222053	-879.042	Erdr1		0.700808	0	0	0.5825
ENSMUSG00000017688	3.70991e-06	2.62981e-05	0.826075	0.157423	FALSE	3.02116e-10	0.826075	0.178533	-1610.77	Hnf4g		0.943977	25	2	0.567828
ENSMUSG00000040374	0.839383	0.901702	-0.0174425	0.52882	FALSE	2.81813e-09	-0.0174425	0.0860582	-3461.44	Pex2		1	49	1	0.680657
ENSMUSG00000103034	0	0	-0.693476	6.58238	FALSE	2.76767e-07	-0.693476	0.0380177	-10023.8	Gm8797		0.616332	0	0	1.00562
ENSMUSG00000027499	0.189457	0.319847	0.289818	0.0837412	FALSE	2.53225e-10	0.289818	0.220866	-1052.92	Pkia		1	30	0	0.584864
ENSMUSG00000043542	0.87583	0.924701	-0.0259958	0.12969	FALSE	0.197143	-0.0259958	0.166365	-603.119	Zc2hc1a		0.389121	25	0	0.581828
ENSMUSG00000040269	0.149311	0.266912	-0.0813717	1.25775	FALSE	6.01198e-09	-0.0813717	0.056431	-5220.32	Mrps28		1	65	0	0.788014
ENSMUSG00000027506	0.0132306	0.0394114	-0.111942	1.92632	FALSE	1.5634e-08	-0.111942	0.0451835	-6114.98	Tpd52		0.85294	103	0	1.22705
ENSMUSG00000069114	0	0	-1.55606	0.102229	FALSE	1.53177e-09	-1.55606	0.17034	-1189.46	Zbtb10	down_4	1	47	0	0.622763
ENSMUSG00000040209	0.92156	0.951676	-0.0145385	0.182436	FALSE	7.53958e-10	-0.0145385	0.147646	-1804.52	Zfp704		0.944831	13	0	0.651996
ENSMUSG00000027508	0.188622	0.319039	-0.259882	0.0918978	FALSE	2.4833e-09	-0.259882	0.197679	-1133.81	Pag1		0.573615	49	1	0.590112
ENSMUSG00000027533	8.13467e-09	8.31121e-08	1.04498	0.207722	FALSE	3.61956e-09	1.04498	0.181243	-1961.78	Fabp5	up_1	0.302989	122	4	0.822597
ENSMUSG00000062515	1.68363e-06	1.26259e-05	1.11271	0.16286	FALSE	2.21574e-08	1.11271	0.232391	-1586.1	Fabp4		0.0188439	267	67	0.661262
ENSMUSG00000027531	0.157238	0.277401	0.130356	0.497281	FALSE	5.51415e-08	0.130356	0.0921618	-3336.11	Impa1		0.623909	44	0	0.651552
ENSMUSG00000039795	0.120597	0.227783	-0.270573	0.122077	FALSE	8.45287e-10	-0.270573	0.174308	-1409.61	Zfand1		0.615349	13	0	0.555099
ENSMUSG00000027536	0.00551952	0.0189618	0.423107	0.195487	FALSE	1.01662e-09	0.423107	0.152469	-1913.46	Chmp4c		0.727012	42	0	0.652471
ENSMUSG00000027534	0.0592957	0.13099	0.303979	0.167482	FALSE	7.12856e-10	0.303979	0.161177	-1704.06	Snx16		0.597801	25	0	0.565757
ENSMUSG00000027550	0.847175	0.906707	-0.034091	0.121262	FALSE	9.12255e-10	-0.034091	0.17689	-1372.71	Lrrcc1		0.78436	15	0	0.56249
ENSMUSG00000027552	0.586589	0.715617	0.0825888	0.169386	FALSE	1.446e-08	0.0825888	0.151878	-1729.56	E2f5		0.718149	65	0	0.576446
ENSMUSG00000078784	1.0021e-09	1.14381e-08	0.360837	1.37031	FALSE	5.81122e-09	0.360837	0.0590658	-5376.59	Rbis		0.887284	15	0	0.804388
ENSMUSG00000047213	0.685042	0.794725	-0.0432211	0.320283	FALSE	3.55045e-09	-0.0432211	0.106563	-2586.84	Ythdf3		1	75	0	0.664208
ENSMUSG00000039519	0.351459	0.502533	0.238051	0.0603589	FALSE	0.298526	0.238051	0.255485	-580.45	Cyp7b1		0.222822	60	2	0.514552
ENSMUSG00000027599	0.682087	0.792052	0.0342949	0.581294	FALSE	3.19473e-09	0.0342949	0.0837243	-3638.61	Armc1		1	26	0	0.696963
ENSMUSG00000027601	0.167541	0.291192	0.173773	0.252039	FALSE	1.12799e-09	0.173773	0.125909	-2238.65	Mtfr1		1	31	0	0.602251
ENSMUSG00000003617	0.106397	0.206927	0.378394	0.0976074	FALSE	9.14252e-09	0.378394	0.234358	-1133.54	Cp		0.0161012	204	17	0.675125
ENSMUSG00000027615	2.61499e-05	0.000160304	0.871163	0.117183	FALSE	0.00237794	0.871163	0.207191	-1310.46	Hps3		0.510064	31	0	0.561417
ENSMUSG00000002428	1.34078e-07	1.16024e-06	0.697191	0.28249	FALSE	4.7302e-09	0.697191	0.132215	-2329.59	Hltf		1	117	1	0.611004
ENSMUSG00000019528	0.0618877	0.135465	-0.222686	0.25068	FALSE	1.64157e-08	-0.222686	0.119268	-2228.05	Gyg		0.24552	45	2	0.592147
ENSMUSG00000011463	0	0	1.26881	0.852094	FALSE	2.60349e-07	1.26881	0.120592	-4445.58	Cpb1		0.0552536	19	4	0.783375
ENSMUSG00000027630	0.542498	0.67841	-0.113074	0.107939	FALSE	9.28464e-10	-0.113074	0.185659	-1266.73	Tbl1xr1		0.453681	112	0	0.561821
ENSMUSG00000027698	0.000913992	0.00393729	0.343845	0.434203	FALSE	2.80292e-09	0.343845	0.103701	-3064.12	Nceh1		1	32	0	0.71681
ENSMUSG00000039304	0	0	3.06933	0.396955	FALSE	1.76882e-09	3.06933	0.193109	-2831.14	Tnfsf10		0.17244	879	8	0.613242
ENSMUSG00000039286	4.17699e-07	3.40493e-06	0.397357	0.731648	FALSE	1.13802e-08	0.397357	0.0785181	-4020.99	Fndc3b		0.908507	56	0	0.848711
ENSMUSG00000043164	0	0	2.52112	0.163676	FALSE	2.74406e-08	2.52112	0.272834	-1618.31	Tmem212	up_1	1	8	1	0.579714
ENSMUSG00000027692	0.485668	0.629079	0.0939277	0.217238	FALSE	1.5948e-08	0.0939277	0.134718	-2031.24	Tnik		0.847867	61	1	0.612267
ENSMUSG00000027690	0.000438759	0.00207247	-0.203348	3.1112	FALSE	3.25403e-08	-0.203348	0.0578416	-8027.56	Slc2a2		1	105	45	1.22486
ENSMUSG00000050192	0.339266	0.488445	0.243675	0.0636215	FALSE	5.29156e-12	0.243675	0.254992	-858.426	Eif5a2		1	65	0	0.518767
ENSMUSG00000039221	0	0	-0.565035	10.7719	FALSE	2.51753e-07	-0.565035	0.0350269	-11484	Rpl22l1		0.77876	37	0	2.0966
ENSMUSG00000037730	0.840419	0.902422	0.0368811	0.113377	FALSE	1.18565e-09	0.0368811	0.183162	-1333.71	Mynn		0.78889	33	0	0.571017
ENSMUSG00000027706	3.97431e-10	4.75131e-09	0.207304	4.70962	FALSE	2.55443e-07	0.207304	0.0331419	-8199.5	Sec62		1	50	1	1.42622
ENSMUSG00000037652	0.104266	0.203891	0.254755	0.175367	FALSE	1.40027e-08	0.254755	0.156819	-1769.92	Phc3		0.825653	38	0	0.589926
ENSMUSG00000037643	0.13935	0.253244	-0.31183	0.0734095	FALSE	0.0807225	-0.31183	0.210951	0	Prkci		0.150467	265	1	0.541128
ENSMUSG00000027660	5.05151e-13	7.74172e-12	-0.879199	0.209353	FALSE	1.50432e-08	-0.879199	0.121707	-1972.38	Skil		0.317927	102	1	0.695309
ENSMUSG00000069072	5.44384e-09	5.66793e-08	0.365633	1.27216	FALSE	1.28087e-08	0.365633	0.0626835	-5229.89	Slc7a14		1	14	0	1.05352
ENSMUSG00000037610	7.88072e-07	6.16362e-06	-0.387391	0.657151	FALSE	2.36748e-08	-0.387391	0.0784463	-3911.2	Kcnmb2		1	31	0	0.896433
ENSMUSG00000027663	0.0172523	0.0488617	0.304788	0.29826	FALSE	1.01471e-08	0.304788	0.127993	-2500.77	Zmat3		1	37	0	0.606815
ENSMUSG00000027665	0.622736	0.744958	0.0643363	0.223491	FALSE	3.55109e-09	0.0643363	0.130771	-2055.46	Pik3ca		0.920058	1519	12	0.629778
ENSMUSG00000027667	0.228142	0.367981	0.165873	0.215878	FALSE	6.06396e-09	0.165873	0.137636	-2018.6	Zfp639		0.665791	22	0	0.589267
ENSMUSG00000027668	0.445003	0.590506	0.133924	0.130234	FALSE	2.83883e-08	0.133924	0.175345	-1453.21	Mfn1		0.983577	84	1	0.563742
ENSMUSG00000027669	0.281629	0.42874	-0.244518	0.0674279	FALSE	8.03481e-10	-0.244518	0.227107	-904.426	Gnb4		0.142345	70	2	0.548187
ENSMUSG00000027671	0.354606	0.505648	-0.0934373	0.362153	FALSE	1.68689e-09	-0.0934373	0.100938	-2797.65	Actl6a		0.422212	161	1	0.631292
ENSMUSG00000037531	0.109757	0.211869	0.231548	0.193583	FALSE	5.40058e-10	0.231548	0.144782	-1888.98	Mrpl47		0.634759	44	0	0.564957
ENSMUSG00000027673	0.530644	0.669617	-0.0235671	3.0677	FALSE	1.74913e-08	-0.0235671	0.0375857	-7174.47	Ndufb5		1	36	0	1.27948
ENSMUSG00000027674	0.0099897	0.0311731	0.351644	0.232463	FALSE	6.48816e-09	0.351644	0.136498	-2108.87	Pex5l		1	22	1	0.705804
ENSMUSG00000027677	3.32623e-13	5.17828e-12	0.518459	0.957314	FALSE	3.6163e-08	0.518459	0.0712119	-4597.96	Ttc14		1	13	0	0.914836
ENSMUSG00000027680	0.0989317	0.195969	0.134218	0.650625	FALSE	4.06942e-09	0.134218	0.0813412	-3818.51	Fxr1		0.928777	162	0	0.727962
ENSMUSG00000027679	0.744973	0.838709	-0.0163481	1.63187	FALSE	5.57326e-09	-0.0163481	0.0502593	-5786.72	Dnajc19		0.981109	37	1	0.916362
ENSMUSG00000037400	0.428389	0.575102	0.0939325	0.2795	FALSE	2.47443e-08	0.0939325	0.118609	-2378.87	Atp11b		0.642986	22	0	0.650377
ENSMUSG00000027708	0.723424	0.822673	-0.0420913	0.252311	FALSE	0.0601248	-0.0420913	0.11894	0	Dcun1d1		0.670681	60	0	0.581289
ENSMUSG00000027709	0.53926	0.676068	0.122659	0.0978793	FALSE	5.76389e-10	0.122659	0.199793	-1199.78	Mccc1		0.889281	80	2	0.554775
ENSMUSG00000027710	0.778251	0.862979	0.0620307	0.0799347	FALSE	1.68624e-10	0.0620307	0.22028	-1036.96	Acad9		0.521416	66	0	0.535386
ENSMUSG00000033883	0.987319	0.992666	0.00357919	0.0715063	FALSE	3.82387e-06	0.00357919	0.225196	-941.181	Zfp267		0.815201	0	0	0.545014
ENSMUSG00000027712	6.21725e-15	1.10021e-13	0.29286	4.97281	FALSE	4.38696e-07	0.29286	0.0375458	-8785.46	Anxa5		0.55167	265	6	1.41575
ENSMUSG00000027713	0.0233176	0.0623428	-0.341069	0.150353	FALSE	1.22425e-08	-0.341069	0.150371	-1599.23	1810062G17Rik		1	0	0	0.589401
ENSMUSG00000027714	0.825601	0.893138	-0.0344355	0.146547	FALSE	0.202225	-0.0344355	0.156278	-551.675	Exosc9		0.593231	77	1	0.572879
ENSMUSG00000037325	0.916962	0.949016	-0.0268715	0.0560087	FALSE	1.32987e-09	-0.0268715	0.257734	-789.022	Bbs7		0.866283	41	2	0.535789
ENSMUSG00000037270	0.00843903	0.0269624	0.234818	0.558456	FALSE	4.83817e-09	0.234818	0.0891494	-3522.01	4932438A13Rik		0.535961	49	6	0.743804
ENSMUSG00000045031	0.389919	0.538671	-0.195004	0.0717781	FALSE	4.24772e-10	-0.195004	0.226811	-956.618	Cetn4		0.809792	0	0	0.578811
ENSMUSG00000050174	0.404652	0.553429	0.161318	0.107395	FALSE	1.02261e-08	0.161318	0.193579	-1265.53	Nudt6		1	26	1	0.531233
ENSMUSG00000027722	0.111028	0.213653	0.339892	0.0899946	FALSE	0.00370148	0.339892	0.213287	-262.496	Spata5		0.753434	55	0	0.543728
ENSMUSG00000044864	0.0558462	0.124953	0.583114	0.0522023	FALSE	1.41712e-10	0.583114	0.304939	-740.343	Ankrd50		0.209166	21	0	0.542816
ENSMUSG00000060798	0.373112	0.523016	0.172256	0.10522	FALSE	4.93263e-09	0.172256	0.193403	-1244.22	Intu		1	18	0	0.552129
ENSMUSG00000025757	0.00411315	0.0147644	-0.258992	0.483687	FALSE	3.42038e-08	-0.258992	0.0902614	-3303.88	Hspa4l		1	82	0	0.728842
ENSMUSG00000025759	0.372488	0.522529	0.207033	0.0772159	FALSE	5.33107e-10	0.207033	0.232147	-1015.21	Mfsd8		1	29	0	0.542643
ENSMUSG00000037818	0.304731	0.453552	0.147911	0.201468	FALSE	2.41753e-08	0.147911	0.144115	-1946.23	Abhd18		1	3	0	0.614608
ENSMUSG00000025762	0.0118705	0.035992	0.196815	0.697934	FALSE	1.07684e-08	0.196815	0.0782263	-3944.65	Larp1b		0.965953	32	0	0.752394
ENSMUSG00000049940	0.098702	0.195595	0.126553	0.720772	FALSE	1.81949e-08	0.126553	0.0766441	-4021.88	Pgrmc2		1	65	2	0.828506
ENSMUSG00000025764	0.510517	0.651573	-0.0534962	0.618815	FALSE	3.83251e-09	-0.0534962	0.081297	-3779.39	Jade1		1	47	0	0.833634
ENSMUSG00000059834	0.00107507	0.00452828	-0.502709	0.141381	FALSE	4.15175e-09	-0.502709	0.153729	-1527.76	Sclt1		0.640117	28	0	0.588232
ENSMUSG00000025766	0.0285894	0.0732148	0.341098	0.179445	FALSE	6.72626e-09	0.341098	0.155817	-1784.36	D3Ertd751e		0.880139	11	0	0.609296
ENSMUSG00000023087	0	0	-1.14218	0.297444	FALSE	8.76028e-09	-1.14218	0.108899	-2459.91	Noct	down_5	0.487261	22	2	0.699046
ENSMUSG00000037174	0.983677	0.990827	-0.00225772	0.297172	FALSE	0.393637	-0.00225772	0.110355	-666.058	Elf2		0.47247	39	0	0.634906
ENSMUSG00000037152	0.258495	0.403064	0.0351736	5.24334	FALSE	2.16097e-07	0.0351736	0.0311283	-8506.36	Ndufc1		1	16	0	1.36642
ENSMUSG00000063273	0.00602791	0.020402	-0.21099	0.570691	FALSE	0.128882	-0.21099	0.0768281	-59.0051	Naa15		0.797749	69	0	0.698756
ENSMUSG00000027739	0.011198	0.0342911	-0.283669	0.272974	FALSE	4.31552e-08	-0.283669	0.111837	-2354.15	Rab33b		1	34	0	0.618734
ENSMUSG00000037111	0.0308756	0.0780937	0.26864	0.270527	FALSE	2.48029e-09	0.26864	0.124447	-2314.56	Setd7		1	113	1	0.69201
ENSMUSG00000061143	0.431238	0.577461	-0.096064	0.250952	FALSE	1.09009e-09	-0.096064	0.122052	-2219.13	Maml3		1	27	0	0.665346
ENSMUSG00000044167	0.43854	0.584264	-0.0907076	0.302066	FALSE	1.0593e-08	-0.0907076	0.117093	-2513.54	Foxo1		0.529666	662	48	0.715121
ENSMUSG00000103965	8.96052e-11	1.14052e-09	-0.907448	0.183524	FALSE	6.05261e-09	-0.907448	0.139962	-1818.64	Gm30173		1	0	0	0.618878
ENSMUSG00000027742	0.787483	0.868323	0.0289005	0.331974	FALSE	4.77673e-10	0.0289005	0.107205	-2606.3	Cog6		1	40	1	0.710146
ENSMUSG00000048332	0.424283	0.571065	-0.220217	0.0527461	FALSE	1.1752e-09	-0.220217	0.275612	-766.11	Lhfp		0.0102865	11	0	0.612057
ENSMUSG00000042997	0.303158	0.451866	0.221795	0.0853725	FALSE	1.17269e-08	0.221795	0.215401	-1079.86	Nhlrc3		0.617544	6	0	0.54556
ENSMUSG00000049504	0.906977	0.942899	0.0213157	0.118543	FALSE	4.90624e-09	0.0213157	0.182415	-1361.74	Proser1		0.67145	13	0	0.587331
ENSMUSG00000027746	0.419578	0.567375	0.0285392	4.50163	FALSE	2.35333e-07	0.0285392	0.0353578	-8309.76	Ufm1		1	60	0	1.5047
ENSMUSG00000027751	1.21711e-05	7.84739e-05	0.706682	0.18869	FALSE	5.18567e-09	0.706682	0.161546	-1840.86	Supt20		0.471068	44	0	0.58093
ENSMUSG00000027752	0.97628	0.986421	-0.00505255	0.131049	FALSE	1.81712e-09	-0.00505255	0.169929	-1466.33	Exosc8		0.0925601	70	0	0.554302
ENSMUSG00000036632	0.0591231	0.130735	0.150363	0.698749	FALSE	9.09921e-08	0.150363	0.079672	-4011.33	Alg5		0.812214	25	0	0.776546
ENSMUSG00000036615	0.693608	0.800612	0.0567462	0.183252	FALSE	2.4729e-06	0.0567462	0.14404	-1814.26	Rfxap		0.737113	35	0	0.589405
ENSMUSG00000036580	0.47207	0.616661	0.100748	0.201468	FALSE	1.92944e-08	0.100748	0.1401	-1914.09	Spg20		1	83	0	0.590551
ENSMUSG00000027797	3.84171e-06	2.71346e-05	-1.06469	0.0584557	FALSE	8.49591e-10	-1.06469	0.230465	-820.513	Dclk1		0.133775	121	0	0.613987
ENSMUSG00000027799	0.751937	0.843496	-0.0268295	0.549755	FALSE	1.2618e-08	-0.0268295	0.0848802	-3506.47	Nbea		1	40	1	0.766882
ENSMUSG00000027800	2.0423e-06	1.50971e-05	-0.685579	0.204731	FALSE	1.53719e-08	-0.685579	0.144357	-1987.82	Tm4sf1		0.0218255	50	0	0.654529
ENSMUSG00000027801	0	0	-0.482745	7.39587	FALSE	1.06913e-08	-0.482745	0.0386838	-10412.8	Tm4sf4		0.92966	20	1	1.89842
ENSMUSG00000036513	0.957096	0.974629	-0.00518055	0.389886	FALSE	1.04551	-0.00518055	0.0962952	0	Commd2		0.459922	24	0	0.617389
ENSMUSG00000036503	0.563023	0.69549	0.0576584	0.384176	FALSE	9.1745e-10	0.0576584	0.0996934	-2875.31	Rnf13		0.376386	28	0	0.607837
ENSMUSG00000027805	0.407654	0.556144	0.106902	0.24497	FALSE	1.65082e-09	0.106902	0.129104	-2219.04	Pfn2		0.857318	78	0	0.617729
ENSMUSG00000027806	5.88418e-14	9.71384e-13	-0.752304	0.315117	FALSE	2.8033e-09	-0.752304	0.100163	-2544.32	Tsc22d2		0.377541	22	1	0.678583
ENSMUSG00000027808	1.59225e-07	1.36495e-06	0.185582	4.78711	FALSE	1.03219e-08	0.185582	0.0354059	-8498.28	Serp1		0.611749	30	1	1.69003
ENSMUSG00000027810	0.403984	0.552746	-0.0741153	0.447526	FALSE	0.0829271	-0.0741153	0.0888111	-2550.9	Eif2a		0.688731	75	3	0.692792
ENSMUSG00000075700	0.465678	0.611162	0.0389146	1.48641	FALSE	6.32405e-09	0.0389146	0.0533421	-5593.13	Selenot		1	20	1	1.06867
ENSMUSG00000036432	0	0	-1.2523	0.568244	FALSE	5.84399e-08	-1.2523	0.0760299	-3540.14	Siah2	down_4	1	115	0	0.848312
ENSMUSG00000056476	0.202684	0.336916	-0.273353	0.0777597	FALSE	1.52435e-10	-0.273353	0.214573	-1016.77	Med12l		1	22	1	0.545252
ENSMUSG00000027763	0.014642	0.0427714	0.200123	0.634856	FALSE	1.66121e-08	0.200123	0.0819799	-3742.54	Mbnl1		0.47395	105	0	0.805732
ENSMUSG00000027765	0.111483	0.214331	0.178395	0.409734	FALSE	3.07589e-09	0.178395	0.112088	-3030.56	P2ry1		1	115	4	0.698777
ENSMUSG00000036894	0.000552577	0.00254175	0.918964	0.076944	FALSE	1.2322e-10	0.918964	0.266067	-1003.62	Rap2b		0.0584646	63	2	0.563393
ENSMUSG00000027770	0.21124	0.347208	0.11744	0.451332	FALSE	1.23645e-09	0.11744	0.09394	-3104.58	Dhx36		1	105	0	0.750459
ENSMUSG00000036834	0.572696	0.704371	-0.108496	0.0943448	FALSE	5.30852e-05	-0.108496	0.192339	-1136.94	Plch1		0.954885	25	1	0.539114
ENSMUSG00000048581	0.040167	0.0964146	0.419093	0.100054	FALSE	0.111175	0.419093	0.204233	-688.969	E130311K13Rik		0.583298	14	0	0.541874
ENSMUSG00000027822	0.0386004	0.0935673	0.145521	0.886079	FALSE	8.66021e-09	0.145521	0.0703539	-4521.3	Slc33a1		1	33	0	0.825592
ENSMUSG00000027823	0.592729	0.719983	0.0425906	0.606852	FALSE	9.378e-09	0.0425906	0.0796258	-3662.3	Gmps		0.693421	81	1	0.705968
ENSMUSG00000027828	0.000434951	0.00205745	0.160746	2.41218	FALSE	4.4814e-08	0.160746	0.0456936	-6709.25	Ssr3		1	50	0	1.23619
ENSMUSG00000034640	0	0	-1.63541	0.204459	FALSE	2.26486e-09	-1.63541	0.122537	-1919.19	Tiparp	down_4	0.485241	31	0	0.701532
ENSMUSG00000074579	0.431142	0.577461	0.15691	0.10087	FALSE	1.27832e-09	0.15691	0.199317	-1206.72	Lekr1		0.836753	16	4	0.541787
ENSMUSG00000027829	0	0	-0.9272	0.817292	FALSE	1.0418e-07	-0.9272	0.0650652	-4312.5	Ccnl1		0.525864	47	6	0.884318
ENSMUSG00000034544	0.00219731	0.00848484	0.300258	0.433116	FALSE	5.8004e-09	0.300258	0.0980537	-3033.65	Rsrc1		0.788056	41	1	0.657536
ENSMUSG00000048416	0	0	-3.84828	0.0538336	FALSE	1.3843e-09	-3.84828	0.262924	-629.714	Mlf1	down_5	0.795419	44	0	0.618614
ENSMUSG00000027774	0.806908	0.880662	0.0470883	0.103317	FALSE	3.12422e-10	0.0470883	0.192656	-1223.78	Gfm1		0.576857	51	2	0.534722
ENSMUSG00000047557	9.37071e-05	0.000520601	0.642715	0.172376	FALSE	5.59155e-09	0.642715	0.164532	-1735.75	Lxn		0.196407	25	0	0.559737
ENSMUSG00000027775	0.0476326	0.11048	0.249634	0.249048	FALSE	0.245846	0.249634	0.126037	-1022.26	Mfsd1		0.362133	10	0	0.617588
ENSMUSG00000027778	0.316369	0.466051	0.189051	0.113377	FALSE	4.44328e-10	0.189051	0.188683	-1322.42	Ift80		0.512521	23	0	0.560203
ENSMUSG00000034349	0.321298	0.471029	-0.16436	0.160685	FALSE	8.94905e-09	-0.16436	0.16572	-1665.93	Smc4		0.0676809	116	2	0.576339
ENSMUSG00000027782	0.016651	0.0474454	0.298973	0.258564	FALSE	0.000145753	0.298973	0.124868	-2232.11	Kpna4		0.383098	164	0	0.605612
ENSMUSG00000027784	0.534832	0.672659	-0.0661829	0.33714	FALSE	1.31247e-08	-0.0661829	0.106635	-2661.49	Ppm1l		1	20	1	0.776479
ENSMUSG00000043300	0.0224721	0.0605762	0.263778	0.318651	FALSE	2.78912e-09	0.263778	0.115576	-2607.89	B3galnt1		1	34	1	0.619934
ENSMUSG00000027787	0.780087	0.863944	-0.0317102	0.277053	FALSE	0.00537637	-0.0317102	0.113573	-2360.18	Nmd3		0.624025	37	0	0.607168
ENSMUSG00000027835	4.09227e-07	3.34417e-06	0.338362	0.978249	FALSE	5.13754e-08	0.338362	0.066809	-4661.84	Pdcd10		0.563776	109	0	0.740437
ENSMUSG00000027834	1.46982e-08	1.4476e-07	0.53632	0.550299	FALSE	8.9142e-08	0.53632	0.0946717	-3520.11	Serpini1		1	60	1	0.779342
ENSMUSG00000034109	2.97814e-05	0.000180876	0.275392	1.07885	FALSE	1.02725e-08	0.275392	0.06596	-4859.26	Golim4		0.784821	41	1	0.914566
ENSMUSG00000062232	0.133429	0.245385	0.260568	0.131865	FALSE	3.0043e-07	0.260568	0.173629	-1430.41	Rapgef2		0.219296	52	0	0.553385
ENSMUSG00000061175	0.000318661	0.00155367	-0.598185	0.12099	FALSE	1.24165e-09	-0.598185	0.166179	-1399.95	Fnip2		1	18	0	0.662189
ENSMUSG00000027804	0.0516477	0.117649	0.188006	0.414084	FALSE	0.533752	0.188006	0.0966085	-830.752	Ppid		0.471614	77	1	0.6177
ENSMUSG00000027809	0.638377	0.756746	-0.0658872	0.194127	FALSE	6.83562e-09	-0.0658872	0.140195	-1874.27	Etfdh		0.600998	49	0	0.569351
ENSMUSG00000033981	0.438921	0.584534	0.10576	0.296629	FALSE	2.11199e-09	0.10576	0.136638	-2470.87	Gria2		0.377457	125	0	0.739418
ENSMUSG00000028020	0.190366	0.320886	0.207723	0.167754	FALSE	1.67173e-08	0.207723	0.158628	-1728.43	Glrb		1	50	0	0.591972
ENSMUSG00000028015	5.71586e-05	0.000330231	0.431744	0.390973	FALSE	2.43959e-09	0.431744	0.107286	-2910.11	Ctso		0.841528	17	0	0.674477
ENSMUSG00000033900	9.57357e-05	0.000530075	0.453631	0.350462	FALSE	2.18077e-09	0.453631	0.116281	-2704.71	Map9		1	23	0	0.66016
ENSMUSG00000027998	0.139453	0.253244	-0.230692	0.137575	FALSE	0.185316	-0.230692	0.156101	-1277.84	Plrg1		0.626552	94	0	0.558533
ENSMUSG00000027995	3.57912e-06	2.54627e-05	0.957281	0.135128	FALSE	5.52767e-08	0.957281	0.206558	-1470.04	Tlr2		0.216694	1479	26	0.625748
ENSMUSG00000033767	0.00925188	0.0291667	-0.418805	0.12398	FALSE	1.90964e-10	-0.418805	0.160918	-1391	Tmem131l		0.451887	23	0	0.613983
ENSMUSG00000027993	0.0155555	0.0448433	0.429921	0.147091	FALSE	6.31633e-10	0.429921	0.177713	-1548.94	Trim2		1	55	0	0.615152
ENSMUSG00000041842	0.547285	0.68239	-0.10822	0.115824	FALSE	2.23173e-10	-0.10822	0.179817	-1320.31	Fhdc1		0.644807	13	0	0.579153
ENSMUSG00000074513	0.497644	0.639474	-0.0686202	0.382001	FALSE	2.182e-09	-0.0686202	0.10118	-2879.07	Arfip1		1	29	0	0.647382
ENSMUSG00000028086	0.00203265	0.00792049	0.366735	0.33578	FALSE	8.08859e-09	0.366735	0.118861	-2654.06	Fbxw7		0.918305	472	5	0.687628
ENSMUSG00000028085	0.609407	0.734759	0.125349	0.0655247	FALSE	2.74028e-11	0.125349	0.24534	-892.215	Gatb		0.479235	22	1	0.534022
ENSMUSG00000031286	0.00499707	0.0174795	-0.679351	0.0530179	FALSE	3.49604e-09	-0.679351	0.242001	-759.793	Glt28d2		0.368389	0	0	0.54669
ENSMUSG00000028082	3.83506e-06	2.71072e-05	0.730483	0.203643	FALSE	1.26842e-09	0.730483	0.158109	-1914.85	Sh3d19		0.530916	28	0	0.5935
ENSMUSG00000028081	0.432944	0.579083	0.0172576	17.9992	FALSE	7.14354e-08	0.0172576	0.0220077	-11848.2	Rps3a1		0.819606	187	3	2.9372
ENSMUSG00000028080	0.32639	0.475473	0.113349	0.305329	FALSE	2.00269e-09	0.113349	0.115496	-2497.14	Lrba		1	69	5	0.66017
ENSMUSG00000003382	0.410925	0.559358	0.152198	0.111474	FALSE	0.144342	0.152198	0.185096	-457.098	Etv3		0.128671	29	0	0.567565
ENSMUSG00000041977	0.387774	0.536536	-0.18809	0.0758564	FALSE	7.38984e-11	-0.18809	0.217782	-981.27	Arhgef11		1	81	7	0.539995
ENSMUSG00000005640	0.037549	0.091424	-0.213083	0.390158	FALSE	1.13287e-08	-0.213083	0.102456	-2935.67	Insrr		1	29	2	0.77239
ENSMUSG00000004895	0.593512	0.720755	-0.100558	0.102773	FALSE	5.09879e-10	-0.100558	0.188398	-1236.43	Prcc		0.736879	41	0	0.556032
ENSMUSG00000004897	0.701549	0.806241	-0.0255013	0.862153	FALSE	8.92369e-10	-0.0255013	0.066543	-4327.94	Hdgf		0.539613	128	2	0.941752
ENSMUSG00000019710	0.0207413	0.0566713	0.152959	0.993203	FALSE	6.11582e-09	0.152959	0.0661397	-4723.57	Mrpl24		0.694063	56	0	0.771181
ENSMUSG00000004896	0.02831	0.0726316	0.397074	0.133496	FALSE	5.78066e-10	0.397074	0.181067	-1482.87	Rrnad1		1	7	1	0.583815
ENSMUSG00000048039	0.971075	0.983304	-0.00892905	0.0595432	FALSE	2.14177e-09	-0.00892905	0.246251	-823.332	Isg20l2		0.296659	29	0	0.547245
ENSMUSG00000028069	0.081928	0.16885	0.318951	0.11963	FALSE	0.00534056	0.318951	0.183346	-1340.83	Gpatch4		0.331203	50	1	0.56713
ENSMUSG00000028070	0.0164358	0.0469409	-0.144069	1.07667	FALSE	4.17478e-09	-0.144069	0.0600514	-4898.5	Naxe		0.768726	32	0	0.866423
ENSMUSG00000001419	0.216546	0.35439	-0.147434	0.263458	FALSE	5.72581e-08	-0.147434	0.119305	-2309.45	Mef2d		0.775525	102	2	0.684558
ENSMUSG00000096935	0.244675	0.387409	-0.165465	0.169114	FALSE	0.000415385	-0.165465	0.142228	-1722.77	1700113A16Rik		1	0	0	0.583793
ENSMUSG00000010538	0.0103863	0.0322022	0.599897	0.0823817	FALSE	0.000313466	0.599897	0.234088	-1044.12	Tsacc		1	12	0	0.528546
ENSMUSG00000001416	0.457637	0.602911	-0.0478643	0.920065	FALSE	8.16794e-08	-0.0478643	0.0644427	-4508.76	Cct3		0.504425	221	3	0.807812
ENSMUSG00000001418	0.000642486	0.00289177	0.249428	0.822458	FALSE	1.63332e-08	0.249428	0.0730815	-4341.77	Glmp		0.570602	17	0	0.780678
ENSMUSG00000001415	0.0527874	0.119369	-0.328395	0.118271	FALSE	2.12691e-09	-0.328395	0.169568	-1350.91	Smg5		1	41	1	0.593587
ENSMUSG00000028066	0.0106064	0.0326727	-0.562644	0.0755846	FALSE	1.76465e-09	-0.562644	0.220178	-955.213	Pmf1		0.0631477	41	0	0.561232
ENSMUSG00000050144	2.79538e-05	0.00017047	-0.522176	0.219685	FALSE	1.76786e-09	-0.522176	0.124639	-2044.25	Slc25a44		1	16	1	0.674209
ENSMUSG00000028063	0	0	-1.5888	1.14954	FALSE	1.29814e-08	-1.5888	0.0610756	-5022.15	Lmna	down_2	0.597014	868	46	1.28106
ENSMUSG00000008601	0.245663	0.388611	0.0776571	0.916531	FALSE	3.99939e-09	0.0776571	0.066891	-4532.57	Rab25		0.519775	71	0	0.799104
ENSMUSG00000028062	9.75775e-12	1.3503e-10	0.263529	3.50218	FALSE	3.81477e-07	0.263529	0.0386972	-7593.21	Lamtor2		1	37	0	1.26599
ENSMUSG00000008604	0.000533964	0.00246767	0.735321	0.105764	FALSE	0.0799409	0.735321	0.212329	-2.39921	Ubqln4		0.954378	46	0	0.550895
ENSMUSG00000041355	1.31806e-12	1.9649e-11	0.254327	5.56852	FALSE	8.33018e-08	0.254327	0.035859	-9055.37	Ssr2		0.992812	23	0	1.50973
ENSMUSG00000028059	0.185448	0.314808	0.190623	0.215606	FALSE	7.86104e-09	0.190623	0.143957	-2034.44	Arhgef2		0.752554	138	0	0.678015
ENSMUSG00000028060	0.884354	0.929264	0.0152516	0.331158	FALSE	0.175116	0.0152516	0.104857	-921.832	Khdc4		0.68012	24	0	0.655305
ENSMUSG00000028057	0.000616064	0.00278304	0.452733	0.254214	FALSE	6.75308e-10	0.452733	0.132206	-2237.28	Rit1		0.606672	52	0	0.613304
ENSMUSG00000068923	0.407807	0.556198	0.102881	0.264274	FALSE	6.82041e-09	0.102881	0.124289	-2285.75	Syt11		0.650218	32	0	0.664037
ENSMUSG00000054199	0.00986902	0.0308454	0.300027	0.316204	FALSE	1.09551e-09	0.300027	0.116272	-2532.21	Gon4l		0.973449	61	0	0.653006
ENSMUSG00000068922	0.823542	0.891697	0.0474838	0.0842849	FALSE	4.48566e-10	0.0474838	0.21294	-1075.05	Msto1		0.446997	34	0	0.551498
ENSMUSG00000068921	0.000990095	0.00420983	0.304202	0.503535	FALSE	8.28088e-08	0.304202	0.0923693	-3324.03	Dap3		0.611523	115	0	0.664713
ENSMUSG00000028053	0.0257654	0.0674217	0.14141	1.07694	FALSE	7.28124e-08	0.14141	0.0634204	-4894.37	Ash1l		1	49	0	0.928013
ENSMUSG00000041263	0.0396501	0.0953832	0.195926	0.466286	FALSE	7.8486e-09	0.195926	0.095231	-3196.03	Rusc1		0.842774	25	0	0.690137
ENSMUSG00000059743	0	0	-0.773728	0.988853	FALSE	4.6623e-08	-0.773728	0.0731198	-4886.85	Fdps		1	88	0	0.996484
ENSMUSG00000068917	0.296719	0.444829	-0.220137	0.0755846	FALSE	3.10872e-07	-0.220137	0.210961	-983.251	Clk2		1	56	0	0.55668
ENSMUSG00000028049	0.000439737	0.0020751	0.318238	0.522023	FALSE	1.06872e-09	0.318238	0.0905367	-3402.98	Scamp3		0.797382	65	0	0.671618
ENSMUSG00000032657	0.870743	0.921208	-0.0336982	0.0834693	FALSE	0.154336	-0.0336982	0.207099	0	Fam189b		0.3342	15	0	0.542366
ENSMUSG00000028048	0.1481	0.265421	0.19094	0.222132	FALSE	0.00335587	0.19094	0.132022	-106.409	Gba		0.465498	443	1	0.583189
ENSMUSG00000064068	0.219747	0.358198	-0.121863	0.352365	FALSE	0.346426	-0.121863	0.0993016	0	Mtx1		0.708685	43	0	0.625853
ENSMUSG00000028047	0.90574	0.942027	0.0311352	0.0530179	FALSE	2.34533e-07	0.0311352	0.262935	-765.208	Thbs3		0.62763	24	0	0.543234
ENSMUSG00000042766	0.135094	0.247752	0.334436	0.0851006	FALSE	2.15447e-10	0.334436	0.223806	-1064.28	Trim46		0.320153	20	0	0.546249
ENSMUSG00000042747	0	0	0.256684	10.4086	FALSE	1.08143e-07	0.256684	0.0296114	-10763.9	Krtcap2		0.94305	17	1	1.95372
ENSMUSG00000042737	1.23141e-11	1.68745e-10	0.220311	5.84802	FALSE	2.55126e-08	0.220311	0.0325111	-8906.95	Dpm3		1	19	1	1.46395
ENSMUSG00000027953	1.05012e-08	1.05645e-07	0.343582	1.40511	FALSE	7.45e-09	0.343582	0.0600412	-5562.23	Slc50a1		1	13	0	0.961195
ENSMUSG00000028041	0.0714873	0.151522	0.395036	0.0870038	FALSE	5.52396e-05	0.395036	0.219176	-1065.46	Adam15		0.251519	93	0	0.561292
ENSMUSG00000028042	0.00148908	0.0060667	0.537986	0.159326	FALSE	4.64524e-10	0.537986	0.169348	-1629.12	Zbtb7b		1	64	0	0.587977
ENSMUSG00000074466	0.422231	0.569456	0.0868962	0.352094	FALSE	1.98786e-09	0.0868962	0.108274	-2713.52	Gm15417		1	0	0	0.655462
ENSMUSG00000042642	0.292467	0.440333	-0.155616	0.157151	FALSE	0.0184152	-0.155616	0.147822	-0.65967	Flad1		0.949277	39	1	0.580844
ENSMUSG00000028044	0.164225	0.286772	0.10325	0.996465	FALSE	1.29738e-09	0.10325	0.0742269	-4831.81	Cks1b		0.356362	100	0	0.725766
ENSMUSG00000042626	0.440103	0.585871	-0.0659818	0.520663	FALSE	1.86498e-08	-0.0659818	0.0854665	-3396.08	Shc1		1	541	7	0.746904
ENSMUSG00000047824	0.765719	0.853411	0.0655162	0.0785753	FALSE	1.49729e-09	0.0655162	0.219869	-1006.29	Pygo2		0.403668	52	0	0.548095
ENSMUSG00000042613	0.172813	0.297725	-0.155343	0.321098	FALSE	3.28194e-08	-0.155343	0.113953	-2590.17	Pbxip1		0.460634	54	0	0.744786
ENSMUSG00000027952	0.00234699	0.00894695	-0.221015	0.757477	FALSE	3.24949e-08	-0.221015	0.0726451	-4176.9	Pmvk		1	42	3	0.810277
ENSMUSG00000000794	0.0104418	0.0322969	0.557866	0.101414	FALSE	2.16111e-09	0.557866	0.217845	-1184.2	Kcnn3		1	97	1	0.584705
ENSMUSG00000027951	1.53675e-09	1.7074e-08	1.03523	0.191952	FALSE	7.99728e-09	1.03523	0.171382	-1845.37	Adar	up_2	1	363	2	0.611647
ENSMUSG00000027950	0.061044	0.133976	0.385051	0.101414	FALSE	2.89467e-09	0.385051	0.20556	-1207.31	Chrnb2		1	121	1	0.56866
ENSMUSG00000042572	0.0186529	0.0520937	0.232328	0.438282	FALSE	2.6248e-08	0.232328	0.0987625	-3063.69	Ube2q1		1	32	0	0.723596
ENSMUSG00000027947	0.874759	0.924066	0.015647	0.458945	FALSE	2.60479e-09	0.015647	0.0992722	-3205.9	Il6ra		1	449	31	0.841294
ENSMUSG00000060671	0.134867	0.247428	-0.306463	0.0810223	FALSE	3.01396e-10	-0.306463	0.204967	-1033.79	Atp8b2		1	23	2	0.547811
ENSMUSG00000027944	0	0	0.515157	1.41762	FALSE	1.80358e-08	0.515157	0.0602646	-5475.1	Hax1		1	188	2	0.871509
ENSMUSG00000042520	0.0722935	0.152868	-0.114363	0.97553	FALSE	3.51584e-08	-0.114363	0.0636319	-4658.79	Ubap2l		0.95489	109	0	0.893079
ENSMUSG00000027942	0.068981	0.147512	-0.146324	0.584829	FALSE	1.84763e-08	-0.146324	0.0804623	-3690.62	4933434E20Rik		1	25	0	0.784011
ENSMUSG00000027940	0.596735	0.723419	0.0486932	0.485862	FALSE	2.42223e-08	0.0486932	0.0920299	-3295.46	Tpm3		0.286531	205	2	0.74087
ENSMUSG00000090733	0	0	0.31252	29.9304	FALSE	9.75182e-08	0.31252	0.0221957	-13605.6	Rps27		0.709115	0	0	2.90782
ENSMUSG00000027935	0.00606049	0.0204911	0.679853	0.0785753	FALSE	4.0221e-10	0.679853	0.247716	-1014.9	Rab13		0.132173	73	2	0.53416
ENSMUSG00000027937	0.0408572	0.0977254	0.103126	1.81077	FALSE	9.08475e-09	0.103126	0.0504287	-6076	Jtb		1	24	0	1.04795
ENSMUSG00000052310	0.368283	0.518166	0.122406	0.232191	FALSE	6.44278e-08	0.122406	0.136053	-2203.98	Slc39a1		0.496961	47	0	0.676327
ENSMUSG00000027936	0.480719	0.62456	-0.161644	0.0652529	FALSE	0.0661297	-0.161644	0.229235	0	Crtc2		0.665883	72	10	0.547091
ENSMUSG00000042390	0.0159428	0.0457455	-0.20982	0.480152	FALSE	5.41113e-08	-0.20982	0.0870543	-3266.49	Gatad2b		1	106	0	0.733111
ENSMUSG00000027933	0.206981	0.342039	0.140503	0.334421	FALSE	1.92959e-09	0.140503	0.111341	-2631.38	Ints3		1	61	0	0.660873
ENSMUSG00000027931	0.348319	0.499361	0.201472	0.0899946	FALSE	1.99724e-09	0.201472	0.214822	-1109.3	Npr1		0.281709	93	2	0.582596
ENSMUSG00000001016	0.0423594	0.100743	-0.153095	0.642197	FALSE	5.33051e-08	-0.153095	0.0754175	-3792.09	Ilf2		0.672777	208	1	0.723122
ENSMUSG00000001018	0.289561	0.436962	0.156116	0.175911	FALSE	0.0658094	0.156116	0.147407	-30.6264	Snapin		0.430701	62	1	0.597455
ENSMUSG00000001017	0.820875	0.889884	0.0181508	0.567156	FALSE	0.00036128	0.0181508	0.0801642	-3547.03	Chtop		0.882894	85	0	0.73917
ENSMUSG00000044080	2.44182e-12	3.58049e-11	0.389792	1.92061	FALSE	6.97224e-09	0.389792	0.0556321	-6436.67	S100a1		0.907555	123	0	1.04142
ENSMUSG00000042312	7.53619e-13	1.14427e-11	0.530034	0.980696	FALSE	1.1605e-08	0.530034	0.0739305	-4800.85	S100a13		0.335806	50	1	0.770447
ENSMUSG00000074457	0.230027	0.370173	-0.191976	0.161501	FALSE	9.06603e-10	-0.191976	0.159941	-1713.08	S100a16		0.0476031	45	1	0.676011
ENSMUSG00000001020	6.39081e-06	4.3365e-05	0.780354	0.243611	FALSE	1.34232e-08	0.780354	0.172911	-2174.18	S100a4		0.0730023	355	1	0.679312
ENSMUSG00000001025	1.05542e-07	9.2387e-07	0.526838	1.19277	FALSE	2.39896e-08	0.526838	0.0990872	-5396.73	S100a6		0.099555	151	1	0.870206
ENSMUSG00000042165	0.0248081	0.065474	-0.632451	0.0367047	FALSE	1.30812	-0.632451	0.281794	-286.908	Gm9774		1	123	1	0.568617
ENSMUSG00000050359	1.5328e-08	1.50361e-07	2.37934	0.13404	FALSE	6.15458e-08	2.37934	0.420538	-1055.93	Sprr1a		0.0723351	0	0	0.890035
ENSMUSG00000027907	0.0251293	0.0661797	0.0926523	3.41816	FALSE	1.89788e-07	0.0926523	0.0413735	-7797.87	S100a11		0.510457	111	0	1.31956
ENSMUSG00000041959	0	0	0.605763	3.41191	FALSE	8.79682e-09	0.605763	0.062813	-8443.3	S100a10		0.550386	149	1	1.16803
ENSMUSG00000028145	0.738135	0.832952	0.0743747	0.0750408	FALSE	0.000923105	0.0743747	0.222462	-976.952	Them4		0.771376	32	1	0.548202
ENSMUSG00000028150	0.97976	0.9884	-0.00436971	0.132681	FALSE	5.98306e-09	-0.00436971	0.172242	-1461.41	Rorc		0.986676	142	1	0.599211
ENSMUSG00000041912	0.0428427	0.101524	-0.364676	0.10658	FALSE	5.1002e-09	-0.364676	0.180066	-1263.32	Tdrkh		0.677965	20	0	0.559356
ENSMUSG00000028140	0.0827101	0.170212	0.210873	0.264274	FALSE	0.00765917	0.210873	0.121529	-85.9978	Mrpl9		0.627854	45	0	0.598493
ENSMUSG00000028139	0.0440611	0.103812	-0.472165	0.0682436	FALSE	9.10297e-10	-0.472165	0.234499	-909.179	Riiad1		0.612327	6	0	0.632233
ENSMUSG00000028137	0.00965068	0.0302495	-0.195844	0.6528	FALSE	5.46691e-08	-0.195844	0.0756709	-3841.45	Celf3		1	19	1	0.837883
ENSMUSG00000028136	0.47656	0.620961	0.0949364	0.21044	FALSE	0.00763554	0.0949364	0.133367	-124.234	Snx27		1	80	0	0.605838
ENSMUSG00000005968	1.08528e-09	1.23303e-08	-0.990915	0.10658	FALSE	5.04896e-10	-0.990915	0.162543	-1243.86	Tuft1		0.507217	38	0	0.685808
ENSMUSG00000085250	3.14999e-10	3.81215e-09	-1.90584	0.0307232	FALSE	8.38446e-10	-1.90584	0.302937	-477.693	Gm15234	down_1	0.388843	0	0	0.568739
ENSMUSG00000068876	0.0878761	0.179269	-0.240803	0.175911	FALSE	4.18664e-10	-0.240803	0.141092	-1730.42	Cgn		0.370914	49	0	0.620447
ENSMUSG00000038902	0.842874	0.903977	0.0316188	0.151713	FALSE	4.62465e-10	0.0316188	0.159515	-1605.23	Pogz		1	82	0	0.580757
ENSMUSG00000005779	6.53264e-05	0.000375436	0.156119	3.05166	FALSE	3.36946e-07	0.156119	0.0391011	-7170.95	Psmb4		0.955606	142	1	1.22336
ENSMUSG00000005774	0.387037	0.536044	0.139426	0.153072	FALSE	7.74608e-10	0.139426	0.161186	-1591.8	Rfx5		1	57	0	0.60533
ENSMUSG00000038861	0.811169	0.883744	-0.0479728	0.0883632	FALSE	0.00113384	-0.0479728	0.200791	-1082.68	Pi4kb		1	77	1	0.541151
ENSMUSG00000019338	0.438742	0.584375	-0.124204	0.134856	FALSE	0.00561445	-0.124204	0.160404	-48.9383	Zfp687		0.974855	42	0	0.594963
ENSMUSG00000005625	0.135887	0.248556	0.0881793	1.16694	FALSE	6.28394e-09	0.0881793	0.0591297	-5044.04	Psmd4		0.655663	289	2	0.86835
ENSMUSG00000028126	0.00770447	0.0249932	-0.289391	0.278956	FALSE	0.719173	-0.289391	0.108599	0	Pip5k1a		0.584378	75	0	0.64719
ENSMUSG00000008958	0.15849	0.278909	0.153557	0.322458	FALSE	0.000601505	0.153557	0.108892	-2604.6	Vps72		0.540776	45	0	0.623621
ENSMUSG00000092607	0.0643368	0.13943	0.238188	0.245514	FALSE	5.7246e-10	0.238188	0.128761	-2200.43	Scnm1		0.670933	22	0	0.597658
ENSMUSG00000038766	0.463289	0.60891	0.122389	0.143556	FALSE	6.95848e-10	0.122389	0.166869	-1536.9	Gabpb2		0.556938	19	0	0.597484
ENSMUSG00000097167	0.662645	0.775701	-0.0819879	0.106852	FALSE	4.08982e-09	-0.0819879	0.187932	-1260.54	Gm16740		1	0	0	0.543318
ENSMUSG00000053192	2.55682e-08	2.44001e-07	-0.551504	0.368951	FALSE	4.74045e-08	-0.551504	0.0990248	-2834.4	Mllt11		0.924093	44	0	0.629345
ENSMUSG00000046722	0.807328	0.880924	-0.0362941	0.161501	FALSE	0.00618826	-0.0362941	0.148822	-1602.92	Cdc42se1		0.429648	16	0	0.619615
ENSMUSG00000015711	0.198618	0.331501	-0.268141	0.0761283	FALSE	1.52089e-09	-0.268141	0.208589	-975.939	Prune1		1	40	0	0.553693
ENSMUSG00000038712	0.0622572	0.136122	0.351721	0.115552	FALSE	0.00155133	0.351721	0.188645	-1295.49	Mindy1		0.312153	19	0	0.556994
ENSMUSG00000015714	0.0186625	0.0521056	-0.282631	0.238989	FALSE	8.41718e-09	-0.282631	0.120156	-2151.4	Cers2		0.514515	88	1	0.632867
ENSMUSG00000015697	0.0979996	0.194674	0.370782	0.0861881	FALSE	2.31552e-10	0.370782	0.224087	-1089.85	Setdb1		0.615648	132	1	0.550538
ENSMUSG00000015522	0.00430221	0.0153535	-0.361126	0.20609	FALSE	2.81678e-06	-0.361126	0.126484	-1963.36	Arnt		1	273	6	0.628865
ENSMUSG00000038642	7.79e-08	6.90503e-07	2.06935	0.0679717	FALSE	1.48656e-08	2.06935	0.385215	-874.952	Ctss		0.011378	175	5	0.645331
ENSMUSG00000046519	0.000169372	0.000887947	0.45625	0.325721	FALSE	2.24832e-09	0.45625	0.121317	-2586.11	Golph3l		1	25	0	0.599095
ENSMUSG00000038619	0.547583	0.682675	-0.0681801	0.290919	FALSE	1.16408e-09	-0.0681801	0.113372	-2401.85	Ensa		1	37	6	0.656517
ENSMUSG00000038612	0.999525	0.99983	-6.00605e-05	0.372485	FALSE	1.4249e-09	-6.00605e-05	0.100896	-2836.13	Mcl1		0.280349	715	4	0.766638
ENSMUSG00000028108	0.969096	0.982461	-0.0101266	0.0549212	FALSE	8.60921e-10	-0.0101266	0.261388	-791.436	Ecm1		0.0231917	96	1	0.550245
ENSMUSG00000028107	0.452852	0.59831	0.159056	0.0891789	FALSE	2.83808e-09	0.159056	0.211886	-1106.63	Tars2		0.667477	52	1	0.546343
ENSMUSG00000028106	0.128676	0.238877	0.199338	0.242251	FALSE	3.5506e-09	0.199338	0.1312	-2166.78	Rprd2		1	49	0	0.626669
ENSMUSG00000015748	0.600302	0.72667	-0.0876477	0.125612	FALSE	0.261164	-0.0876477	0.167277	0	Prpf3		0.549865	129	1	0.551054
ENSMUSG00000054312	0.14233	0.257235	0.0590826	2.81267	FALSE	1.51936e-08	0.0590826	0.0402698	-7042.05	Mrps21		0.973141	42	0	1.08428
ENSMUSG00000080727	0.3919	0.540597	-0.216854	0.05764	FALSE	1.74835e-09	-0.216854	0.253281	-801.411	C920021L13Rik		1	0	0	0.574617
ENSMUSG00000038543	0.313295	0.463256	-0.288629	0.0508428	FALSE	1.33486e-09	-0.288629	0.286244	-745.364	BC028528		0.0104011	10	0	0.658965
ENSMUSG00000015750	0.841414	0.90339	-0.0213655	0.320827	FALSE	3.91733e-10	-0.0213655	0.106782	-2560.62	Aph1a		0.733841	77	1	0.678639
ENSMUSG00000015749	0.35772	0.50797	0.0655452	0.778684	FALSE	4.76042e-08	0.0655452	0.0712666	-4163.92	Anp32e		0.321492	71	0	0.738479
ENSMUSG00000015747	0.0257599	0.0674217	-0.316833	0.167754	FALSE	1.3124e-09	-0.316833	0.14209	-1723.58	Vps45		0.808002	46	1	0.571835
ENSMUSG00000038495	0.000434952	0.00205745	0.588608	0.16422	FALSE	1.17855e-09	0.588608	0.167317	-1670.83	Otud7b		0.51592	66	0	0.604972
ENSMUSG00000045934	0.0439299	0.103527	0.529856	0.0636215	FALSE	0.00518375	0.529856	0.262987	-212.223	Mtmr11		0.850823	15	1	0.554179
ENSMUSG00000068856	0.388975	0.537668	-0.0805026	0.40348	FALSE	0.000155194	-0.0805026	0.0934471	-2964.74	Sf3b4		0.61492	125	1	0.663055
ENSMUSG00000038486	0.3807	0.530628	0.109799	0.268896	FALSE	2.51311e-09	0.109799	0.125254	-2319.56	Sv2a		1	54	1	0.772572
ENSMUSG00000015943	3.592e-05	0.000214713	0.274264	1.06117	FALSE	8.11482e-08	0.274264	0.0663714	-4880.09	Bola1		1	27	0	0.748138
ENSMUSG00000068855	2.71423e-06	1.97087e-05	0.514846	0.394236	FALSE	9.45667e-08	0.514846	0.109744	-2936.56	H2ac20		0.36945	160	0	0.663829
ENSMUSG00000081058	0.344291	0.494523	0.242661	0.0628059	FALSE	9.63878e-09	0.242661	0.256589	-863.616	H3c15		1	100	2	0.553942
ENSMUSG00000064220	0	0	1.83785	1.67156	FALSE	1.56961e-07	1.83785	0.100343	-5852.69	H2ac18	up_3	1	30	0	0.660427
ENSMUSG00000093769	0.000248422	0.00124199	0.792258	0.111746	FALSE	3.20643e-08	0.792258	0.216235	-1301.69	H3c14		1	0	0	0.563057
ENSMUSG00000091405	0.0198309	0.0547157	0.625447	0.0633496	FALSE	0.0715052	0.625447	0.268486	-513.232	H4c14		1	112	0	0.588521
ENSMUSG00000050936	0.153422	0.27228	-0.298974	0.0845568	FALSE	7.33142e-09	-0.298974	0.209432	-1071.24	Gm42743		0.56385	0	0	0.628633
ENSMUSG00000038393	0	0	-1.1438	0.6354	FALSE	2.19924e-08	-1.1438	0.092218	-3775.78	Txnip	down_3	1	216	38	1.21043
ENSMUSG00000028104	0.106651	0.207241	-0.197004	0.244426	FALSE	2.87246e-08	-0.197004	0.122102	-2192.3	Polr3gl		0.72714	0	0	0.613958
ENSMUSG00000049288	0.544465	0.68008	0.155567	0.0617183	FALSE	1.04868e-08	0.155567	0.25668	-858.015	Lix1l		0.306781	10	0	0.552473
ENSMUSG00000038374	0.595139	0.722196	-0.02726	1.55166	FALSE	8.84649e-09	-0.02726	0.051298	-5679.57	Rbm8a		0.662492	135	0	0.902202
ENSMUSG00000028102	0.378291	0.528094	0.113687	0.239532	FALSE	2.61312e-08	0.113687	0.129035	-2153.34	Pex11b		0.988242	45	0	0.616068
ENSMUSG00000028101	0.518765	0.659193	0.147919	0.0725938	FALSE	0.000454031	0.147919	0.229243	-943.48	Pias3		0.778273	126	0	0.555931
ENSMUSG00000028099	0.414075	0.562408	0.135861	0.137303	FALSE	9.92684e-06	0.135861	0.166344	-1490.13	Polr3c		0.500832	36	0	0.568906
ENSMUSG00000028098	3.44789e-08	3.237e-07	0.400672	0.910277	FALSE	2.36174e-08	0.400672	0.0726246	-4599.21	Rnf115		1	47	0	0.772044
ENSMUSG00000028096	0.000969896	0.00413109	0.385395	0.339315	FALSE	1.2576e-08	0.385395	0.116817	-2656	Gpr89		1	34	0	0.619706
ENSMUSG00000028093	0.0185411	0.0518467	0.417526	0.141109	FALSE	8.50077e-10	0.417526	0.177321	-1520.39	Acp6		0.637243	20	0	0.554747
ENSMUSG00000038256	0.407173	0.5558	-0.0949543	0.279772	FALSE	5.67004e-10	-0.0949543	0.114557	-2360.77	Bcl9		1	67	1	0.677555
ENSMUSG00000028089	0.65296	0.768592	0.117614	0.0573681	FALSE	5.69553e-10	0.117614	0.261565	-799.489	Chd1l		0.397825	75	0	0.546489
ENSMUSG00000038205	0	0	-1.83682	0.154704	FALSE	9.44205e-10	-1.83682	0.13597	-1574.48	Prkab2	down_5	1	71	11	0.696175
ENSMUSG00000038170	0.503536	0.645006	0.0661103	0.401577	FALSE	9.20707e-09	0.0661103	0.0988289	-2934.69	Pde4dip		1	61	0	0.805735
ENSMUSG00000027879	0.360407	0.510442	-0.0461508	1.64818	FALSE	2.81924e-07	-0.0461508	0.0504606	-5822.1	Sec22b		1	92	0	1.02946
ENSMUSG00000053398	1.33227e-15	2.46394e-14	1.52089	0.225122	FALSE	7.55235e-09	1.52089	0.190216	-2044.96	Phgdh	up_4	0.363138	186	3	0.729571
ENSMUSG00000033285	0.00159628	0.00640939	0.682578	0.103861	FALSE	2.40103e-10	0.682578	0.216239	-1218.55	Wdr3		0.354447	60	0	0.536565
ENSMUSG00000027865	0.363096	0.51334	0.0690889	0.791735	FALSE	4.10223e-09	0.0690889	0.0759651	-4250.92	Gdap2		1	13	0	0.710899
ENSMUSG00000044468	0.252129	0.395708	0.124558	0.354541	FALSE	6.84359e-09	0.124558	0.108766	-2740.98	Tent5c		0.253829	25	0	0.680109
ENSMUSG00000008763	1.45204e-05	9.27098e-05	0.450193	0.41925	FALSE	2.97093e-09	0.450193	0.103831	-2974.46	Man1a2		0.760311	41	0	0.727962
ENSMUSG00000033161	1.92557e-11	2.59886e-10	-0.362208	1.3994	FALSE	4.26899e-08	-0.362208	0.0539678	-5507.02	Atp1a1		1	278	7	1.5262
ENSMUSG00000033147	0.000200477	0.00102681	0.765474	0.124524	FALSE	5.99792e-09	0.765474	0.20586	-1391.15	Slc22a15		0.37303	7	0	0.543205
ENSMUSG00000086745	1.83537e-05	0.000115461	-1.16596	0.040783	FALSE	7.38121e-10	-1.16596	0.272165	-608.127	Tspan2os	down_2	1	0	0	0.545145
ENSMUSG00000027858	7.08532e-06	4.77156e-05	-0.595415	0.193312	FALSE	3.31292e-09	-0.595415	0.132576	-1879.42	Tspan2		0.978432	25	1	0.649503
ENSMUSG00000027854	0.216601	0.354422	0.145563	0.275965	FALSE	1.31909e-08	0.145563	0.117806	-2369.67	Sike1		0.799321	23	0	0.616402
ENSMUSG00000068823	1.94067e-13	3.07972e-12	-0.368129	1.5019	FALSE	1.42323e-08	-0.368129	0.0500663	-5579.19	Csde1		1	110	1	1.19709
ENSMUSG00000027852	0.00122196	0.00506866	0.410732	0.272703	FALSE	2.64647e-09	0.410732	0.127016	-2328.4	Nras		0.378235	582	1	0.643211
ENSMUSG00000005687	0.0577393	0.128355	0.0982661	1.59299	FALSE	1.81641e-08	0.0982661	0.0517824	-5753.75	Bcas2		0.915804	90	0	0.985882
ENSMUSG00000033014	0.013894	0.0410383	0.357683	0.194943	FALSE	0.0203626	0.357683	0.1454	-177.985	Trim33		0.773677	107	0	0.613859
ENSMUSG00000027848	0.176455	0.302603	-0.256783	0.107939	FALSE	5.64197e-09	-0.256783	0.189964	-1307.36	Olfml3		0.0165953	24	0	0.666906
ENSMUSG00000008730	0.952815	0.971781	-0.00694487	0.261827	FALSE	0.881612	-0.00694487	0.117368	-1122.74	Hipk1		0.729646	40	0	0.655357
ENSMUSG00000044098	0.988495	0.993372	-0.00156124	0.322458	FALSE	1.52146e-09	-0.00156124	0.108271	-2564.62	Rsbn1		0.998741	25	1	0.645999
ENSMUSG00000058388	0.179772	0.306926	0.187005	0.208265	FALSE	2.65262e-09	0.187005	0.139404	-1964.27	Phtf1		0.788363	23	5	0.589179
ENSMUSG00000032913	0.105021	0.204979	-0.32902	0.0788472	FALSE	0.141735	-0.32902	0.202975	-249.866	Lrig2		1	38	0	0.555559
ENSMUSG00000002233	0.036314	0.088901	-0.258652	0.25068	FALSE	2.47136e-09	-0.258652	0.123556	-2268.86	Rhoc		0.101055	0	0	0.629277
ENSMUSG00000002227	0.000599346	0.00272251	1.0954	0.0541055	FALSE	0.024897	1.0954	0.31918	-252.848	Mov10	up_2	0.63031	130	0	0.562989
ENSMUSG00000070372	0.722725	0.822156	0.0497749	0.19304	FALSE	2.69641e-08	0.0497749	0.140282	-1888.85	Capza1		0.183919	0	0	0.577227
ENSMUSG00000045576	0.151334	0.269255	0.180251	0.272159	FALSE	3.05595e-08	0.180251	0.125625	-2357.98	St7l		1	16	0	0.618307
ENSMUSG00000048458	2.36661e-06	1.7351e-05	1.77725	0.0592713	FALSE	5.90342e-09	1.77725	0.376592	-780.661	Inka2	up_1	0.319031	16	0	0.561951
ENSMUSG00000068798	0.0349927	0.0863322	0.118575	1.36406	FALSE	5.65245e-08	0.118575	0.0562383	-5453.81	Rap1a		0.375313	253	1	0.918667
ENSMUSG00000000562	2.965e-10	3.59712e-09	-1.84575	0.0326264	FALSE	1.5668e-09	-1.84575	0.292948	-503.403	Adora3	down_4	1	107	2	0.585852
ENSMUSG00000074344	6.03513e-07	4.80807e-06	-0.551833	0.464111	FALSE	1.87381e-08	-0.551833	0.110586	-3275.29	Tmigd3		1	10	0	0.704535
ENSMUSG00000000563	4.92515e-11	6.43109e-10	0.239814	3.88771	FALSE	2.64579e-07	0.239814	0.0364836	-7820.27	Atp5pb		0.856533	85	1	1.42364
ENSMUSG00000000561	0.914833	0.947992	0.0165269	0.152529	FALSE	1.12115e-08	0.0165269	0.154538	-1607.73	Wdr77		0.720392	153	1	0.5763
ENSMUSG00000027901	1.83712e-05	0.000115498	0.713118	0.184883	FALSE	1.04075e-09	0.713118	0.166468	-1794.24	Dennd2d		1	23	1	0.567776
ENSMUSG00000040774	0.0021846	0.00844569	0.506648	0.165851	FALSE	1.46135e-09	0.506648	0.16536	-1704.05	Cept1		0.261541	32	2	0.560214
ENSMUSG00000027900	1.79235e-06	1.34004e-05	0.510722	0.402393	FALSE	2.11259e-08	0.510722	0.106946	-2974.45	Dram2		0.442044	23	1	0.627861
ENSMUSG00000056260	8.34492e-10	9.62552e-09	0.539385	0.611746	FALSE	4.01255e-08	0.539385	0.0878732	-3686.31	Lrif1		1	37	0	0.679413
ENSMUSG00000087260	0.000174547	0.000911556	0.21223	1.30397	FALSE	1.07944e-07	0.21223	0.0565454	-5276.37	Lamtor5		0.629003	96	0	0.840241
ENSMUSG00000048109	0.122281	0.229954	-0.247439	0.129962	FALSE	0.0107523	-0.247439	0.160126	-58.5377	Rbm15		0.567955	81	0	0.569315
ENSMUSG00000027894	0.00018388	0.000951705	0.461954	0.307504	FALSE	5.05123e-09	0.461954	0.123511	-2508.09	Slc6a17		1	14	0	0.654473
ENSMUSG00000014601	0.558919	0.692072	-0.107711	0.102773	FALSE	0.135157	-0.107711	0.184296	-442.466	Strip1		0.93821	44	0	0.568026
ENSMUSG00000027893	0.00173581	0.00688101	-0.259248	0.558456	FALSE	7.40224e-09	-0.259248	0.0827723	-3538.95	Ahcyl1		1	89	2	0.865748
ENSMUSG00000014599	3.64519e-05	0.00021776	1.05327	0.0910821	FALSE	5.31542e-10	1.05327	0.255098	-1135	Csf1		0.182797	256	4	0.634365
ENSMUSG00000004032	0.195837	0.327639	0.09797	0.723763	FALSE	3.31739e-09	0.09797	0.0757401	-4061.19	Gstm5		1	185	2	0.822193
ENSMUSG00000040562	0.00755951	0.024567	0.354524	0.288472	FALSE	5.43774e-09	0.354524	0.132724	-2438.2	Gstm2		0.119912	2194	54	0.653805
ENSMUSG00000058135	0	0	-0.633997	0.715063	FALSE	9.74931e-08	-0.633997	0.0761046	-4131.66	Gstm1		0.483916	2194	54	0.907753
ENSMUSG00000027890	0.297277	0.44526	-0.181306	0.118271	FALSE	9.31872e-10	-0.181306	0.173949	-1360.66	Gstm4		0.99106	47	2	0.564592
ENSMUSG00000027889	0.064673	0.140004	-0.210192	0.275965	FALSE	1.30987e-09	-0.210192	0.11377	-2343.68	Ampd2		1	46	2	0.677866
ENSMUSG00000009108	0.690331	0.798219	0.0600662	0.178086	FALSE	7.58142e-10	0.0600662	0.150767	-1767.39	Gnat2		1	39	0	0.619579
ENSMUSG00000000001	4.39335e-09	4.64797e-08	-0.437185	0.631049	FALSE	1.02428e-07	-0.437185	0.074495	-3780.6	Gnai3		0.884368	163	4	0.801325
ENSMUSG00000050947	0.915194	0.948052	-0.0148229	0.185971	FALSE	0.197229	-0.0148229	0.139197	-942.013	Amigo1		1	14	0	0.60746
ENSMUSG00000068749	2.22045e-16	4.25038e-15	0.440919	1.82735	FALSE	7.96103e-09	0.440919	0.0537141	-6146.4	Psma5		0.587687	169	1	0.855561
ENSMUSG00000068747	0.796193	0.873619	-0.0297151	0.296085	FALSE	1.68187e-09	-0.0297151	0.115051	-2463.37	Sort1		0.7736	193	9	0.641563
ENSMUSG00000068740	0.0118178	0.0358542	0.514588	0.143284	FALSE	9.99824e-09	0.514588	0.204401	-1520.9	Celsr2		1	63	9	0.641508
ENSMUSG00000068739	2.22045e-16	4.25038e-15	0.406158	2.31049	FALSE	4.76788e-09	0.406158	0.0494653	-6685.3	Sars		1	69	1	1.18358
ENSMUSG00000040412	0.268241	0.413671	0.071024	1.12181	FALSE	4.95783e-09	0.071024	0.0641518	-4991.21	Elapor1		1	26	1	1.03714
[truncated: 7,840 more rows]

## Sheet: T1D_DE_down_1_enrichment
gene_set	pval	fdr	signature	geneset	overlap	background	hits	recall	query_size
GO:0005184_GOMF_NEUROPEPTIDE_HORMONE_ACTIVITY	5.1e-08	0.00046	18	5	3	9839	Npy,Ppy,Pyy	0.6	18
GO:0071855_GOMF_NEUROPEPTIDE_RECEPTOR_BINDING	2.9e-07	0.0013	18	8	3	9839	Npy,Ppy,Pyy	0.375	18
GO:0007218_GOBP_NEUROPEPTIDE_SIGNALING_PATHWAY	3.4e-06	0.01	18	17	3	9839	Npy,Ppy,Pyy	0.176471	18
GO:0005179_GOMF_HORMONE_ACTIVITY	1.2e-05	0.026	18	25	3	9839	Npy,Ppy,Pyy	0.12	18
GO:0007631_GOBP_FEEDING_BEHAVIOR	2.5e-05	0.044	18	32	3	9839	Npy,Ppy,Pyy	0.09375	18
R-HSA-418594_REACTOME_G_ALPHA_I_SIGNALLING_EVENTS	3.5e-05	0.049	18	106	4	9839	Gnai1,Npy,Ppy,Pyy	0.0377358	18
R-HSA-375276_REACTOME_PEPTIDE_LIGAND_BINDING_RECEPTORS	3.8e-05	0.049	18	37	3	9839	Npy,Ppy,Pyy	0.0810811	18
GO:0001664_GOMF_G_PROTEIN_COUPLED_RECEPTOR_BINDING	5.3e-05	0.059	18	118	4	9839	Gnai1,Npy,Ppy,Pyy	0.0338983	18
R-HSA-373076_REACTOME_CLASS_A_1_RHODOPSIN_LIKE_RECEPTORS	0.0001	0.1	18	51	3	9839	Npy,Ppy,Pyy	0.0588235	18
GO:0060575_GOBP_INTESTINAL_EPITHELIAL_CELL_DIFFERENTIATION	0.00024	0.22	18	13	2	9839	Npy,Pyy	0.153846	18

## Sheet: T1D_DE_down_2_enrichment
gene_set	pval	fdr	signature	geneset	overlap	background	hits

## Sheet: T1D_DE_down_3_enrichment
gene_set	pval	fdr	signature	geneset	overlap	background	hits

## Sheet: T1D_DE_down_4_enrichment
gene_set	pval	fdr	signature	geneset	overlap	background	hits	recall	query_size
GO:0000987_GOMF_CIS_REGULATORY_REGION_SEQUENCE_SPECIFIC_DNA_BINDING	7.9e-15	7e-11	65	468	23	9839	Atf3,Chd7,Ddit3,Egr1,Egr4,Fos,Fosb,Jun,Junb,Klf4,Klf6,Nfil3,Npas4,Nr1d1,Nr1d2,Nr4a1,Nr4a2,Per1,Rfx2,Tiparp,Zbtb2,Zfp184,Zscan18	0.0491453	65
GO:0001216_GOMF_DNA_BINDING_TRANSCRIPTION_ACTIVATOR_ACTIVITY	3.5e-10	1.5e-06	65	196	13	9839	Atf3,Ddit3,Egr1,Egr4,Fos,Fosb,Jun,Junb,Klf4,Klf6,Npas4,Nr4a1,Nr4a2	0.0663265	65
GO:0007623_GOBP_CIRCADIAN_RHYTHM	9.5e-10	2.8e-06	65	134	11	9839	Cry2,Egr1,Jun,Nfil3,Nr1d1,Nr1d2,Per1,Per2,Ppargc1a,Siah2,Usp2	0.0820896	65
GO:0048511_GOBP_RHYTHMIC_PROCESS	1.4e-08	3.2e-05	65	173	11	9839	Cry2,Egr1,Jun,Nfil3,Nr1d1,Nr1d2,Per1,Per2,Ppargc1a,Siah2,Usp2	0.0635838	65
GO:0042752_GOBP_REGULATION_OF_CIRCADIAN_RHYTHM	2.8e-08	4.9e-05	65	75	8	9839	Cry2,Nr1d1,Nr1d2,Per1,Per2,Ppargc1a,Siah2,Usp2	0.106667	65
R-HSA-9031628_REACTOME_NGF_STIMULATED_TRANSCRIPTION	4.2e-08	6.1e-05	65	31	6	9839	Arc,Egr1,Egr4,Fos,Fosb,Junb	0.193548	65
GO:0032922_GOBP_CIRCADIAN_REGULATION_OF_GENE_EXPRESSION	4.8e-08	6.1e-05	65	53	7	9839	Cry2,Egr1,Nr1d1,Per1,Per2,Ppargc1a,Usp2	0.132075	65
GO:0032870_GOBP_CELLULAR_RESPONSE_TO_HORMONE_STIMULUS	1.2e-07	0.00013	65	377	14	9839	Cry2,Dusp1,Fos,Fosb,Irs2,Npas4,Nr1d1,Nr1d2,Nr4a1,Nr4a2,Per1,Ppargc1a,Sik2,Socs3	0.0371353	65
GO:0090084_GOBP_NEGATIVE_REGULATION_OF_INCLUSION_BODY_ASSEMBLY	3.5e-07	0.00035	65	10	4	9839	Dnaja4,Dnajb1,Hspa1a,Hspa1b	0.4	65
R-HSA-198725_REACTOME_NUCLEAR_EVENTS_KINASE_AND_TRANSCRIPTION_FACTOR_ACTIVATION	6.5e-07	0.00058	65	48	6	9839	Arc,Egr1,Egr4,Fos,Fosb,Junb	0.125	65
GO:0007610_GOBP_BEHAVIOR	8.3e-07	0.00062	65	258	11	9839	Arc,Btg2,Chd7,Egr1,Fos,Jun,Npas4,Nr1d1,Nr1d2,Nr4a2,Usp2	0.0426357	65
hsa04710_KEGG_CIRCADIAN_RHYTHM_MAMMAL	8.3e-07	0.00062	65	12	4	9839	Cry2,Nr1d1,Per1,Per2	0.333333	65
GO:0090083_GOBP_REGULATION_OF_INCLUSION_BODY_ASSEMBLY	1.7e-06	0.0011	65	14	4	9839	Dnaja4,Dnajb1,Hspa1a,Hspa1b	0.285714	65
GO:0030522_GOBP_INTRACELLULAR_RECEPTOR_SIGNALING_PATHWAY	1.9e-06	0.0012	65	174	9	9839	Cry2,Hspa1a,Hspa1b,Nr1d1,Nr1d2,Nr4a1,Nr4a2,Per1,Tnfaip3	0.0517241	65
GO:0035914_GOBP_SKELETAL_MUSCLE_CELL_DIFFERENTIATION	2.2e-06	0.0012	65	33	5	9839	Atf3,Btg2,Egr1,Fos,Nr1d2	0.151515	65
R-HSA-400253_REACTOME_CIRCADIAN_CLOCK	2.3e-06	0.0012	65	59	6	9839	Cry2,Nfil3,Nr1d1,Per1,Per2,Ppargc1a	0.101695	65
GO:0062197_GOBP_CELLULAR_RESPONSE_TO_CHEMICAL_STRESS	2.5e-06	0.0013	65	232	10	9839	Ddit3,Fos,Hspa1a,Hspa1b,Jun,Klf4,Nr4a2,Ppargc1a,Rhob,Tnfaip3	0.0431034	65
GO:0070432_GOBP_REGULATION_OF_NUCLEOTIDE_BINDING_OLIGOMERIZATION_DOMAIN_CONTAINING_2_SIGNALING_PATHWAY	2.7e-06	0.0013	65	5	3	9839	Hspa1a,Hspa1b,Tnfaip3	0.6	65
R-HSA-166520_REACTOME_SIGNALING_BY_NTRKS	3.4e-06	0.0016	65	98	7	9839	Arc,Egr1,Egr4,Fos,Fosb,Irs2,Junb	0.0714286	65
GO:0014074_GOBP_RESPONSE_TO_PURINE_CONTAINING_COMPOUND	5.7e-06	0.0025	65	69	6	9839	Dusp1,Fos,Fosb,Jun,Per1,Ppargc1a	0.0869565	65
GO:0014070_GOBP_RESPONSE_TO_ORGANIC_CYCLIC_COMPOUND	6.9e-06	0.0029	65	456	13	9839	Btg2,Cry2,Dusp1,Egr1,Fos,Fosb,Jun,Klf4,Npas4,Nr1d1,Per1,Ppargc1a,Tiparp	0.0285088	65
GO:0007622_GOBP_RHYTHMIC_BEHAVIOR	7.8e-06	0.0031	65	20	4	9839	Egr1,Nr1d1,Nr1d2,Usp2	0.2	65
GO:0070841_GOBP_INCLUSION_BODY_ASSEMBLY	9.5e-06	0.0033	65	21	4	9839	Dnaja4,Dnajb1,Hspa1a,Hspa1b	0.190476	65
GO:1902895_GOBP_POSITIVE_REGULATION_OF_PRI_MIRNA_TRANSCRIPTION_BY_RNA_POLYMERASE_II	9.5e-06	0.0033	65	21	4	9839	Egr1,Fos,Jun,Klf4	0.190476	65
R-HSA-3371568_REACTOME_ATTENUATION_PHASE	9.5e-06	0.0033	65	21	4	9839	Dnajb1,Hspa1a,Hspa1b,Hsph1	0.190476	65
GO:0051591_GOBP_RESPONSE_TO_CAMP	9.6e-06	0.0033	65	44	5	9839	Dusp1,Fos,Fosb,Jun,Per1	0.113636	65
GO:0060537_GOBP_MUSCLE_TISSUE_DEVELOPMENT	1.1e-05	0.0036	65	163	8	9839	Atf3,Btg2,Chd7,Egr1,Fos,Nr1d2,Ppargc1a,Tiparp	0.0490798	65
GO:0001944_GOBP_VASCULATURE_DEVELOPMENT	1.2e-05	0.0038	65	340	11	9839	Chd7,Ddit3,Egr1,Jun,Junb,Klf4,Nr4a1,Rhob,Socs3,Tiparp,Tnfaip3	0.0323529	65
GO:0070424_GOBP_REGULATION_OF_NUCLEOTIDE_BINDING_OLIGOMERIZATION_DOMAIN_CONTAINING_SIGNALING_PATHWAY	1.5e-05	0.0046	65	8	3	9839	Hspa1a,Hspa1b,Tnfaip3	0.375	65
GO:0045444_GOBP_FAT_CELL_DIFFERENTIATION	1.6e-05	0.0046	65	124	7	9839	Ddit3,Klf4,Nr1d1,Nr4a1,Nr4a2,Per2,Ppargc1a	0.0564516	65
GO:0009648_GOBP_PHOTOPERIODISM	1.7e-05	0.0046	65	24	4	9839	Cry2,Per1,Per2,Usp2	0.166667	65
R-HSA-3371511_REACTOME_HSF1_ACTIVATION	1.7e-05	0.0046	65	24	4	9839	Dnajb1,Hspa1a,Hspa1b,Hsph1	0.166667	65
GO:0006979_GOBP_RESPONSE_TO_OXIDATIVE_STRESS	2e-05	0.0053	65	293	10	9839	Dusp1,Fos,Hspa1a,Hspa1b,Jun,Klf4,Nr4a2,Ppargc1a,Rhob,Tnfaip3	0.0341297	65
GO:0009649_GOBP_ENTRAINMENT_OF_CIRCADIAN_CLOCK	2.3e-05	0.0061	65	26	4	9839	Cry2,Per1,Per2,Usp2	0.153846	65
GO:0050728_GOBP_NEGATIVE_REGULATION_OF_INFLAMMATORY_RESPONSE	2.4e-05	0.0061	65	53	5	9839	Klf4,Nr1d1,Nr1d2,Socs3,Tnfaip3	0.0943396	65
GO:0007517_GOBP_MUSCLE_ORGAN_DEVELOPMENT	2.6e-05	0.0063	65	133	7	9839	Atf3,Btg2,Chd7,Egr1,Fos,Nr1d2,Usp2	0.0526316	65
GO:0061614_GOBP_PRI_MIRNA_TRANSCRIPTION_BY_RNA_POLYMERASE_II	2.7e-05	0.0065	65	27	4	9839	Egr1,Fos,Jun,Klf4	0.148148	65
GO:0051085_GOBP_CHAPERONE_COFACTOR_DEPENDENT_PROTEIN_REFOLDING	3.2e-05	0.0074	65	28	4	9839	Dnajb1,Hspa1a,Hspa1b,Hsph1	0.142857	65
GO:0051090_GOBP_REGULATION_OF_DNA_BINDING_TRANSCRIPTION_FACTOR_ACTIVITY	3.3e-05	0.0074	65	248	9	9839	Adora3,Ddit3,Fos,Hspa1a,Hspa1b,Jun,Klf4,Ppargc1a,Tnfaip3	0.0362903	65
GO:0008134_GOMF_TRANSCRIPTION_FACTOR_BINDING	3.3e-05	0.0074	65	451	12	9839	Ddit3,Fos,Fosb,Jun,Junb,Klf4,Nr1d1,Nr4a1,Nr4a2,Per1,Per2,Ppargc1a	0.0266075	65
GO:0098531_GOMF_LIGAND_ACTIVATED_TRANSCRIPTION_FACTOR_ACTIVITY	3.6e-05	0.0079	65	29	4	9839	Nr1d1,Nr1d2,Nr4a1,Nr4a2	0.137931	65
GO:0003714_GOMF_TRANSCRIPTION_COREPRESSOR_ACTIVITY	3.7e-05	0.0079	65	141	7	9839	Btg2,Cbx4,Dnajb1,Hspa1a,Irf2bp2,Siah2,Tob1	0.0496454	65
R-HSA-3371571_REACTOME_HSF1_DEPENDENT_TRANSACTIVATION	4.2e-05	0.0086	65	30	4	9839	Dnajb1,Hspa1a,Hspa1b,Hsph1	0.133333	65
GO:0000302_GOBP_RESPONSE_TO_REACTIVE_OXYGEN_SPECIES	4.5e-05	0.009	65	145	7	9839	Dusp1,Fos,Jun,Klf4,Ppargc1a,Rhob,Tnfaip3	0.0482759	65
GO:0046683_GOBP_RESPONSE_TO_ORGANOPHOSPHORUS	4.8e-05	0.0095	65	61	5	9839	Dusp1,Fos,Fosb,Jun,Per1	0.0819672	65
GO:0009314_GOBP_RESPONSE_TO_RADIATION	5.2e-05	0.01	65	263	9	9839	Cry2,Dusp1,Egr1,Fos,Jun,Per1,Per2,Rhob,Usp2	0.0342205	65
GO:0043620_GOBP_REGULATION_OF_DNA_TEMPLATED_TRANSCRIPTION_IN_RESPONSE_TO_STRESS	5.4e-05	0.01	65	102	6	9839	Atf3,Ddit3,Dnajb1,Egr1,Hspa1a,Jun	0.0588235	65
R-HSA-383280_REACTOME_NUCLEAR_RECEPTOR_TRANSCRIPTION_PATHWAY	5.4e-05	0.01	65	32	4	9839	Nr1d1,Nr1d2,Nr4a1,Nr4a2	0.125	65
GO:0051412_GOBP_RESPONSE_TO_CORTICOSTERONE	5.8e-05	0.01	65	12	3	9839	Fos,Fosb,Npas4	0.25	65
GO:0070431_GOBP_NUCLEOTIDE_BINDING_OLIGOMERIZATION_DOMAIN_CONTAINING_2_SIGNALING_PATHWAY	5.8e-05	0.01	65	12	3	9839	Hspa1a,Hspa1b,Tnfaip3	0.25	65
GO:0097201_GOBP_NEGATIVE_REGULATION_OF_TRANSCRIPTION_FROM_RNA_POLYMERASE_II_PROMOTER_IN_RESPONSE_TO_STRESS	5.8e-05	0.01	65	12	3	9839	Dnajb1,Hspa1a,Jun	0.25	65
GO:0006954_GOBP_INFLAMMATORY_RESPONSE	7.4e-05	0.013	65	275	9	9839	Adora3,C2cd4b,Fos,Klf4,Nr1d1,Nr1d2,Per1,Socs3,Tnfaip3	0.0327273	65
GO:0009266_GOBP_RESPONSE_TO_TEMPERATURE_STIMULUS	7.7e-05	0.013	65	158	7	9839	Dnaja4,Dnajb1,Fos,Hspa1a,Hspa1b,Hsph1,Ppargc1a	0.0443038	65
GO:0033993_GOBP_RESPONSE_TO_LIPID	8.6e-05	0.014	65	421	11	9839	Cry2,Dusp1,Fos,Fosb,Jun,Klf4,Npas4,Nr1d1,Per1,Ppargc1a,Tnfaip3	0.0261283	65
GO:0007612_GOBP_LEARNING	9.4e-05	0.015	65	70	5	9839	Arc,Btg2,Fos,Jun,Npas4	0.0714286	65
GO:0006458_GOBP_DE_NOVO_PROTEIN_FOLDING	9.7e-05	0.015	65	37	4	9839	Dnajb1,Hspa1a,Hspa1b,Hsph1	0.108108	65
GO:0032637_GOBP_INTERLEUKIN_8_PRODUCTION	9.7e-05	0.015	65	37	4	9839	Ddit3,Hspa1a,Hspa1b,Klf4	0.108108	65
hsa04010_KEGG_MAPK_SIGNALING_PATHWAY	9.7e-05	0.015	65	164	7	9839	Ddit3,Dusp1,Fos,Hspa1a,Hspa1b,Jun,Nr4a1	0.0426829	65
GO:0060538_GOBP_SKELETAL_MUSCLE_ORGAN_DEVELOPMENT	0.0001	0.015	65	71	5	9839	Atf3,Btg2,Egr1,Fos,Nr1d2	0.0704225	65
GO:0031400_GOBP_NEGATIVE_REGULATION_OF_PROTEIN_MODIFICATION_PROCESS	0.00012	0.018	65	363	10	9839	Cry2,Dusp1,Dusp18,Hspa1a,Hspa1b,Per2,Ppargc1a,Ppp1r15a,Socs3,Tnfaip3	0.0275482	65
R-HSA-9648895_REACTOME_RESPONSE_OF_EIF2AK1_HRI_TO_HEME_DEFICIENCY	0.00012	0.018	65	15	3	9839	Atf3,Ddit3,Ppp1r15a	0.2	65
GO:0010035_GOBP_RESPONSE_TO_INORGANIC_SUBSTANCE	0.00016	0.022	65	303	9	9839	Dusp1,Fos,Fosb,Jun,Junb,Klf4,Ppargc1a,Rhob,Tnfaip3	0.029703	65
GO:0035966_GOBP_RESPONSE_TO_TOPOLOGICALLY_INCORRECT_PROTEIN	0.00016	0.022	65	177	7	9839	Atf3,Ddit3,Dnajb1,Hspa1a,Hspa1b,Hsph1,Ppp1r15a	0.039548	65
R-HSA-3371497_REACTOME_HSP90_CHAPERONE_CYCLE_FOR_STEROID_HORMONE_RECEPTORS_SHR	0.00016	0.022	65	42	4	9839	Dnaja4,Dnajb1,Hspa1a,Hspa1b	0.0952381	65
GO:0048545_GOBP_RESPONSE_TO_STEROID_HORMONE	0.00018	0.024	65	181	7	9839	Cry2,Dusp1,Fos,Fosb,Npas4,Nr1d1,Per1	0.038674	65
GO:0051385_GOBP_RESPONSE_TO_MINERALOCORTICOID	0.00018	0.024	65	17	3	9839	Fos,Fosb,Npas4	0.176471	65
GO:1990841_GOMF_PROMOTER_SPECIFIC_CHROMATIN_BINDING	0.00018	0.024	65	43	4	9839	Chd7,Egr1,Klf4,Ppargc1a	0.0930233	65
GO:0001221_GOMF_TRANSCRIPTION_COREGULATOR_BINDING	0.00019	0.025	65	44	4	9839	Klf4,Nr1d1,Per1,Per2	0.0909091	65
GO:0045639_GOBP_POSITIVE_REGULATION_OF_MYELOID_CELL_DIFFERENTIATION	0.00021	0.027	65	45	4	9839	Fos,Hspa1a,Hspa1b,Jun	0.0888889	65
GO:1901652_GOBP_RESPONSE_TO_PEPTIDE	0.00023	0.03	65	320	9	9839	Btg2,Egr1,Irs2,Klf4,Nr4a1,Nr4a2,Sik2,Socs3,Tnfaip3	0.028125	65
GO:0050727_GOBP_REGULATION_OF_INFLAMMATORY_RESPONSE	0.00024	0.03	65	134	6	9839	C2cd4b,Klf4,Nr1d1,Nr1d2,Socs3,Tnfaip3	0.0447761	65
GO:1902532_GOBP_NEGATIVE_REGULATION_OF_INTRACELLULAR_SIGNAL_TRANSDUCTION	0.00024	0.03	65	321	9	9839	Atf3,Ddit3,Dusp1,Dusp18,Hspa1a,Klf4,Nr1d1,Per1,Tnfaip3	0.0280374	65
GO:0042026_GOBP_PROTEIN_REFOLDING	0.00029	0.035	65	20	3	9839	Dnaja4,Hspa1a,Hspa1b	0.15	65
GO:0005667_GOCC_TRANSCRIPTION_REGULATOR_COMPLEX	0.0003	0.036	65	261	8	9839	Ddit3,Fos,Jun,Junb,Klf4,Npas4,Nr4a1,Nr4a2	0.0306513	65
GO:0001217_GOMF_DNA_BINDING_TRANSCRIPTION_REPRESSOR_ACTIVITY	0.00032	0.038	65	141	6	9839	Atf3,Jun,Nfil3,Nr1d1,Nr1d2,Zbtb2	0.0425532	65
GO:0032088_GOBP_NEGATIVE_REGULATION_OF_NF_KAPPAB_TRANSCRIPTION_FACTOR_ACTIVITY	0.00034	0.04	65	51	4	9839	Adora3,Ddit3,Klf4,Tnfaip3	0.0784314	65
GO:0042542_GOBP_RESPONSE_TO_HYDROGEN_PEROXIDE	0.00034	0.04	65	92	5	9839	Dusp1,Jun,Klf4,Rhob,Tnfaip3	0.0543478	65
GO:0050890_GOBP_COGNITION	0.00036	0.04	65	144	6	9839	Arc,Btg2,Chd7,Fos,Jun,Npas4	0.0416667	65
GO:2001236_GOBP_REGULATION_OF_EXTRINSIC_APOPTOTIC_SIGNALING_PATHWAY	0.00036	0.04	65	93	5	9839	Atf3,Hspa1a,Hspa1b,Siah2,Tnfaip3	0.0537634	65
GO:0001659_GOBP_TEMPERATURE_HOMEOSTASIS	0.00039	0.044	65	95	5	9839	Ddit3,Egr1,Nr1d1,Per2,Ppargc1a	0.0526316	65
GO:0070997_GOBP_NEURON_DEATH	0.00041	0.044	65	207	7	9839	Btg2,Ddit3,Egr1,Fos,Jun,Nr4a2,Ppargc1a	0.0338164	65
GO:0010286_GOBP_HEAT_ACCLIMATION	0.00042	0.044	65	5	2	9839	Hspa1a,Hspa1b	0.4	65
GO:0046886_GOBP_POSITIVE_REGULATION_OF_HORMONE_BIOSYNTHETIC_PROCESS	0.00042	0.044	65	5	2	9839	Egr1,Ppargc1a	0.4	65
GO:0048514_GOBP_BLOOD_VESSEL_MORPHOGENESIS	0.00042	0.044	65	274	8	9839	Chd7,Jun,Junb,Klf4,Nr4a1,Rhob,Tiparp,Tnfaip3	0.0291971	65
GO:0090063_GOBP_POSITIVE_REGULATION_OF_MICROTUBULE_NUCLEATION	0.00042	0.044	65	5	2	9839	Hspa1a,Hspa1b	0.4	65
GO:0061077_GOBP_CHAPERONE_MEDIATED_PROTEIN_FOLDING	0.00043	0.044	65	54	4	9839	Dnajb1,Hspa1a,Hspa1b,Hsph1	0.0740741	65
GO:0061061_GOBP_MUSCLE_STRUCTURE_DEVELOPMENT	0.00046	0.047	65	278	8	9839	Atf3,Btg2,Chd7,Ddit3,Egr1,Fos,Nr1d2,Usp2	0.028777	65
GO:0034614_GOBP_CELLULAR_RESPONSE_TO_REACTIVE_OXYGEN_SPECIES	0.00048	0.048	65	99	5	9839	Fos,Jun,Klf4,Rhob,Tnfaip3	0.0505051	65
GO:0140467_GOBP_INTEGRATED_STRESS_RESPONSE_SIGNALING	0.0005	0.05	65	24	3	9839	Atf3,Ddit3,Ppp1r15a	0.125	65
GO:0031348_GOBP_NEGATIVE_REGULATION_OF_DEFENSE_RESPONSE	0.00052	0.051	65	101	5	9839	Klf4,Nr1d1,Nr1d2,Socs3,Tnfaip3	0.049505	65
GO:0062207_GOBP_REGULATION_OF_PATTERN_RECOGNITION_RECEPTOR_SIGNALING_PATHWAY	0.00053	0.051	65	57	4	9839	Hspa1a,Hspa1b,Nr1d1,Tnfaip3	0.0701754	65
GO:1901216_GOBP_POSITIVE_REGULATION_OF_NEURON_DEATH	0.00053	0.051	65	57	4	9839	Ddit3,Egr1,Fos,Jun	0.0701754	65
GO:0032102_GOBP_NEGATIVE_REGULATION_OF_RESPONSE_TO_EXTERNAL_STIMULUS	0.00055	0.053	65	156	6	9839	Dusp1,Klf4,Nr1d1,Nr1d2,Socs3,Tnfaip3	0.0384615	65
GO:0008285_GOBP_NEGATIVE_REGULATION_OF_CELL_POPULATION_PROLIFERATION	0.00057	0.053	65	361	9	9839	Adora3,Btg2,Hspa1a,Hspa1b,Klf4,Per2,Ppargc1a,Tnfaip3,Tob1	0.0249307	65
GO:0048662_GOBP_NEGATIVE_REGULATION_OF_SMOOTH_MUSCLE_CELL_PROLIFERATION	0.00057	0.053	65	25	3	9839	Klf4,Ppargc1a,Tnfaip3	0.12	65
GO:0001222_GOMF_TRANSCRIPTION_COREPRESSOR_BINDING	0.00057	0.053	65	25	3	9839	Nr1d1,Per1,Per2	0.12	65
GO:2001237_GOBP_NEGATIVE_REGULATION_OF_EXTRINSIC_APOPTOTIC_SIGNALING_PATHWAY	0.0006	0.055	65	59	4	9839	Hspa1a,Hspa1b,Siah2,Tnfaip3	0.0677966	65
GO:0071407_GOBP_CELLULAR_RESPONSE_TO_ORGANIC_CYCLIC_COMPOUND	0.00062	0.055	65	291	8	9839	Cry2,Egr1,Klf4,Npas4,Nr1d1,Per1,Ppargc1a,Tiparp	0.0274914	65
GO:0010566_GOBP_REGULATION_OF_KETONE_BIOSYNTHETIC_PROCESS	0.00063	0.055	65	6	2	9839	Egr1,Ppargc1a	0.333333	65
GO:0032352_GOBP_POSITIVE_REGULATION_OF_HORMONE_METABOLIC_PROCESS	0.00063	0.055	65	6	2	9839	Egr1,Ppargc1a	0.333333	65
GO:2000323_GOBP_NEGATIVE_REGULATION_OF_GLUCOCORTICOID_RECEPTOR_SIGNALING_PATHWAY	0.00063	0.055	65	6	2	9839	Cry2,Per1	0.333333	65
GO:0055131_GOMF_C3HC4_TYPE_RING_FINGER_DOMAIN_BINDING	0.00063	0.055	65	6	2	9839	Hspa1a,Hspa1b	0.333333	65
GO:0010942_GOBP_POSITIVE_REGULATION_OF_CELL_DEATH	0.00064	0.055	65	367	9	9839	Atf3,Ddit3,Dusp1,Egr1,Fos,Jun,Ppargc1a,Rhob,Usp27x	0.0245232	65
GO:0002931_GOBP_RESPONSE_TO_ISCHEMIA	0.00072	0.06	65	27	3	9839	Egr1,Per2,Ppargc1a	0.111111	65
GO:0009250_GOBP_GLUCAN_BIOSYNTHETIC_PROCESS	0.00072	0.06	65	27	3	9839	Irs2,Nr1d1,Per2	0.111111	65
GO:0032757_GOBP_POSITIVE_REGULATION_OF_INTERLEUKIN_8_PRODUCTION	0.00072	0.06	65	27	3	9839	Ddit3,Hspa1a,Hspa1b	0.111111	65
GO:0044183_GOMF_PROTEIN_FOLDING_CHAPERONE	0.00072	0.06	65	27	3	9839	Dnajb1,Hspa1a,Hspa1b	0.111111	65
GO:0003712_GOMF_TRANSCRIPTION_COREGULATOR_ACTIVITY	0.00076	0.062	65	376	9	9839	Btg2,Cbx4,Dnajb1,Hspa1a,Irf2bp2,Per2,Ppargc1a,Siah2,Tob1	0.0239362	65
GO:0040013_GOBP_NEGATIVE_REGULATION_OF_LOCOMOTION	0.00079	0.064	65	167	6	9839	Adora3,Dnaja4,Dusp1,Klf4,Ppargc1a,Rhob	0.0359281	65
GO:0071241_GOBP_CELLULAR_RESPONSE_TO_INORGANIC_SUBSTANCE	0.0008	0.064	65	111	5	9839	Fos,Fosb,Jun,Junb,Ppargc1a	0.045045	65
GO:0002521_GOBP_LEUKOCYTE_DIFFERENTIATION	0.00081	0.064	65	232	7	9839	Chd7,Egr1,Fos,Irf2bp2,Jun,Junb,Klf6	0.0301724	65
GO:2001233_GOBP_REGULATION_OF_APOPTOTIC_SIGNALING_PATHWAY	0.00081	0.064	65	232	7	9839	Atf3,Ddit3,Hspa1a,Hspa1b,Nr4a2,Siah2,Tnfaip3	0.0301724	65
GO:0043409_GOBP_NEGATIVE_REGULATION_OF_MAPK_CASCADE	0.00084	0.065	65	112	5	9839	Atf3,Dusp1,Dusp18,Klf4,Per1	0.0446429	65
GO:0060759_GOBP_REGULATION_OF_RESPONSE_TO_CYTOKINE_STIMULUS	0.00084	0.065	65	112	5	9839	Hspa1a,Hspa1b,Klf4,Socs3,Tnfaip3	0.0446429	65
GO:1901654_GOBP_RESPONSE_TO_KETONE	0.00084	0.065	65	112	5	9839	Dusp1,Fos,Fosb,Klf4,Npas4	0.0446429	65
GO:0010968_GOBP_REGULATION_OF_MICROTUBULE_NUCLEATION	0.00088	0.066	65	7	2	9839	Hspa1a,Hspa1b	0.285714	65
GO:0042754_GOBP_NEGATIVE_REGULATION_OF_CIRCADIAN_RHYTHM	0.00088	0.066	65	7	2	9839	Cry2,Per2	0.285714	65
GO:2000322_GOBP_REGULATION_OF_GLUCOCORTICOID_RECEPTOR_SIGNALING_PATHWAY	0.00088	0.066	65	7	2	9839	Cry2,Per1	0.285714	65
GO:0043124_GOBP_NEGATIVE_REGULATION_OF_I_KAPPAB_KINASE_NF_KAPPAB_SIGNALING	0.00089	0.066	65	29	3	9839	Nr1d1,Per1,Tnfaip3	0.103448	65
R-HSA-3371453_REACTOME_REGULATION_OF_HSF1_MEDIATED_HEAT_SHOCK_RESPONSE	0.00097	0.072	65	67	4	9839	Dnajb1,Hspa1a,Hspa1b,Hsph1	0.0597015	65
GO:0043392_GOBP_NEGATIVE_REGULATION_OF_DNA_BINDING	0.00098	0.072	65	30	3	9839	Ddit3,Jun,Per2	0.1	65
GO:0060395_GOBP_SMAD_PROTEIN_SIGNAL_TRANSDUCTION	0.00098	0.072	65	30	3	9839	Fos,Jun,Tob1	0.1	65
GO:0009408_GOBP_RESPONSE_TO_HEAT	0.0011	0.078	65	120	5	9839	Dnaja4,Dnajb1,Hspa1a,Hspa1b,Hsph1	0.0416667	65
GO:0010817_GOBP_REGULATION_OF_HORMONE_LEVELS	0.0011	0.076	65	244	7	9839	Chd7,Egr1,Irs2,Nr1d1,Per2,Ppargc1a,Tiparp	0.0286885	65
GO:0070848_GOBP_RESPONSE_TO_GROWTH_FACTOR	0.0011	0.076	65	394	9	9839	Egr1,Fos,Hspa1a,Ier2,Jun,Klf4,Nr4a1,Ppargc1a,Tob1	0.0228426	65
GO:0097190_GOBP_APOPTOTIC_SIGNALING_PATHWAY	0.0011	0.076	65	394	9	9839	Atf3,Ddit3,Hspa1a,Hspa1b,Jun,Nr4a2,Ppp1r15a,Siah2,Tnfaip3	0.0228426	65
GO:1900034_GOBP_REGULATION_OF_CELLULAR_RESPONSE_TO_HEAT	0.0011	0.078	65	70	4	9839	Dnajb1,Hspa1a,Hspa1b,Hsph1	0.0571429	65
GO:1903321_GOBP_NEGATIVE_REGULATION_OF_PROTEIN_MODIFICATION_BY_SMALL_PROTEIN_CONJUGATION_OR_REMOVAL	0.0011	0.078	65	70	4	9839	Hspa1a,Hspa1b,Per2,Tnfaip3	0.0571429	65
GO:2000677_GOBP_REGULATION_OF_TRANSCRIPTION_REGULATORY_REGION_DNA_BINDING	0.0011	0.076	65	31	3	9839	Ddit3,Klf4,Per2	0.0967742	65
GO:0006352_GOBP_DNA_TEMPLATED_TRANSCRIPTION_INITIATION	0.0012	0.078	65	180	6	9839	Jun,Nr1d1,Nr1d2,Nr4a1,Nr4a2,Ppargc1a	0.0333333	65
GO:0010563_GOBP_NEGATIVE_REGULATION_OF_PHOSPHORUS_METABOLIC_PROCESS	0.0012	0.081	65	324	8	9839	Cry2,Dusp1,Dusp18,Irs2,Ppargc1a,Ppp1r15a,Socs3,Tnfaip3	0.0246914	65
GO:0010893_GOBP_POSITIVE_REGULATION_OF_STEROID_BIOSYNTHETIC_PROCESS	0.0012	0.078	65	8	2	9839	Nr1d1,Ppargc1a	0.25	65
GO:0016051_GOBP_CARBOHYDRATE_BIOSYNTHETIC_PROCESS	0.0012	0.08	65	122	5	9839	Atf3,Irs2,Nr1d1,Per2,Ppargc1a	0.0409836	65
GO:0035872_GOBP_NUCLEOTIDE_BINDING_DOMAIN_LEUCINE_RICH_REPEAT_CONTAINING_RECEPTOR_SIGNALING_PATHWAY	0.0012	0.079	65	32	3	9839	Hspa1a,Hspa1b,Tnfaip3	0.09375	65
GO:0048659_GOBP_SMOOTH_MUSCLE_CELL_PROLIFERATION	0.0012	0.08	65	71	4	9839	Jun,Klf4,Ppargc1a,Tnfaip3	0.056338	65
GO:1903265_GOBP_POSITIVE_REGULATION_OF_TUMOR_NECROSIS_FACTOR_MEDIATED_SIGNALING_PATHWAY	0.0012	0.078	65	8	2	9839	Hspa1a,Hspa1b	0.25	65
R-HSA-2586552_REACTOME_SIGNALING_BY_LEPTIN	0.0012	0.078	65	8	2	9839	Irs2,Socs3	0.25	65
GO:0009416_GOBP_RESPONSE_TO_LIGHT_STIMULUS	0.0013	0.082	65	183	6	9839	Cry2,Dusp1,Fos,Per1,Per2,Usp2	0.0327869	65
GO:0031960_GOBP_RESPONSE_TO_CORTICOSTEROID	0.0014	0.09	65	74	4	9839	Dusp1,Fos,Fosb,Npas4	0.0540541	65
GO:0051101_GOBP_REGULATION_OF_DNA_BINDING	0.0014	0.09	65	74	4	9839	Ddit3,Jun,Klf4,Per2	0.0540541	65
GO:0006700_GOBP_C21_STEROID_HORMONE_BIOSYNTHETIC_PROCESS	0.0015	0.091	65	9	2	9839	Egr1,Ppargc1a	0.222222	65
GO:0043576_GOBP_REGULATION_OF_RESPIRATORY_GASEOUS_EXCHANGE	0.0015	0.091	65	9	2	9839	Nr4a2,Slc5a3	0.222222	65
GO:0046321_GOBP_POSITIVE_REGULATION_OF_FATTY_ACID_OXIDATION	0.0015	0.091	65	9	2	9839	Irs2,Ppargc1a	0.222222	65
GO:0046885_GOBP_REGULATION_OF_HORMONE_BIOSYNTHETIC_PROCESS	0.0015	0.091	65	9	2	9839	Egr1,Ppargc1a	0.222222	65
GO:0048871_GOBP_MULTICELLULAR_ORGANISMAL_HOMEOSTASIS	0.0015	0.091	65	257	7	9839	Ddit3,Egr1,Nr1d1,Nr1d2,Per2,Ppargc1a,Tnfaip3	0.0272374	65
GO:1903320_GOBP_REGULATION_OF_PROTEIN_MODIFICATION_BY_SMALL_PROTEIN_CONJUGATION_OR_REMOVAL	0.0015	0.091	65	188	6	9839	Egr1,Hspa1a,Hspa1b,Per2,Siah2,Tnfaip3	0.0319149	65
R-HSA-450341_REACTOME_ACTIVATION_OF_THE_AP_1_FAMILY_OF_TRANSCRIPTION_FACTORS	0.0015	0.091	65	9	2	9839	Fos,Jun	0.222222	65
GO:0051592_GOBP_RESPONSE_TO_CALCIUM_ION	0.0016	0.094	65	76	4	9839	Dusp1,Fos,Fosb,Junb	0.0526316	65
GO:0051402_GOBP_NEURON_APOPTOTIC_PROCESS	0.0017	0.1	65	131	5	9839	Btg2,Ddit3,Jun,Nr4a2,Ppargc1a	0.0381679	65
GO:0010038_GOBP_RESPONSE_TO_METAL_ION	0.0018	0.1	65	195	6	9839	Dusp1,Fos,Fosb,Jun,Junb,Ppargc1a	0.0307692	65
GO:0071277_GOBP_CELLULAR_RESPONSE_TO_CALCIUM_ION	0.0018	0.11	65	37	3	9839	Fos,Fosb,Junb	0.0810811	65
GO:0006367_GOBP_TRANSCRIPTION_INITIATION_FROM_RNA_POLYMERASE_II_PROMOTER	0.0019	0.11	65	135	5	9839	Nr1d1,Nr1d2,Nr4a1,Nr4a2,Ppargc1a	0.037037	65
GO:0045475_GOBP_LOCOMOTOR_RHYTHM	0.0019	0.11	65	10	2	9839	Egr1,Usp2	0.2	65
GO:0045940_GOBP_POSITIVE_REGULATION_OF_STEROID_METABOLIC_PROCESS	0.0019	0.11	65	10	2	9839	Nr1d1,Ppargc1a	0.2	65
GO:0061469_GOBP_REGULATION_OF_TYPE_B_PANCREATIC_CELL_PROLIFERATION	0.0019	0.11	65	10	2	9839	Nr1d1,Nr4a1	0.2	65
GO:0097191_GOBP_EXTRINSIC_APOPTOTIC_SIGNALING_PATHWAY	0.0019	0.11	65	135	5	9839	Atf3,Hspa1a,Hspa1b,Siah2,Tnfaip3	0.037037	65
GO:1990440_GOBP_POSITIVE_REGULATION_OF_TRANSCRIPTION_FROM_RNA_POLYMERASE_II_PROMOTER_IN_RESPONSE_TO_ENDOPLASMIC_RETICULUM_STRESS	0.0019	0.11	65	10	2	9839	Atf3,Ddit3	0.2	65
GO:0035259_GOMF_GLUCOCORTICOID_RECEPTOR_BINDING	0.0019	0.11	65	10	2	9839	Nr4a1,Nr4a2	0.2	65
GO:0140297_GOMF_DNA_BINDING_TRANSCRIPTION_FACTOR_BINDING	0.0019	0.11	65	269	7	9839	Ddit3,Fos,Jun,Klf4,Nr4a1,Nr4a2,Ppargc1a	0.0260223	65
GO:0034754_GOBP_CELLULAR_HORMONE_METABOLIC_PROCESS	0.002	0.11	65	38	3	9839	Egr1,Ppargc1a,Tiparp	0.0789474	65
GO:0043086_GOBP_NEGATIVE_REGULATION_OF_CATALYTIC_ACTIVITY	0.0022	0.12	65	438	9	9839	Cry2,Dusp1,Dusp18,Irs2,Klf4,Ppp1r15a,Siah2,Socs3,Tnfaip3	0.0205479	65
GO:0043434_GOBP_RESPONSE_TO_PEPTIDE_HORMONE	0.0022	0.12	65	275	7	9839	Btg2,Egr1,Irs2,Nr4a1,Nr4a2,Sik2,Socs3	0.0254545	65
GO:0007626_GOBP_LOCOMOTORY_BEHAVIOR	0.0023	0.12	65	84	4	9839	Chd7,Egr1,Nr4a2,Usp2	0.047619	65
GO:0008207_GOBP_C21_STEROID_HORMONE_METABOLIC_PROCESS	0.0023	0.12	65	11	2	9839	Egr1,Ppargc1a	0.181818	65
GO:0010803_GOBP_REGULATION_OF_TUMOR_NECROSIS_FACTOR_MEDIATED_SIGNALING_PATHWAY	0.0023	0.12	65	40	3	9839	Hspa1a,Hspa1b,Tnfaip3	0.075	65
GO:0033549_GOMF_MAP_KINASE_PHOSPHATASE_ACTIVITY	0.0023	0.12	65	11	2	9839	Dusp1,Dusp18	0.181818	65
GO:0061578_GOMF_LYS63_SPECIFIC_DEUBIQUITINASE_ACTIVITY	0.0023	0.12	65	11	2	9839	Tnfaip3,Usp27x	0.181818	65
GO:0061629_GOMF_RNA_POLYMERASE_II_SPECIFIC_DNA_BINDING_TRANSCRIPTION_FACTOR_BINDING	0.0023	0.12	65	205	6	9839	Fos,Jun,Klf4,Nr4a1,Nr4a2,Ppargc1a	0.0292683	65
GO:0071396_GOBP_CELLULAR_RESPONSE_TO_LIPID	0.0024	0.12	65	280	7	9839	Cry2,Klf4,Npas4,Nr1d1,Per1,Ppargc1a,Tnfaip3	0.025	65
R-HSA-3371556_REACTOME_CELLULAR_RESPONSE_TO_HEAT_STRESS	0.0024	0.12	65	85	4	9839	Dnajb1,Hspa1a,Hspa1b,Hsph1	0.0470588	65
GO:0009991_GOBP_RESPONSE_TO_EXTRACELLULAR_STIMULUS	0.0025	0.13	65	282	7	9839	Atf3,Ddit3,Fos,Jun,Nr4a2,Ppargc1a,Sik2	0.0248227	65
GO:0042594_GOBP_RESPONSE_TO_STARVATION	0.0025	0.13	65	143	5	9839	Atf3,Ddit3,Jun,Ppargc1a,Sik2	0.034965	65
GO:0034143_GOBP_REGULATION_OF_TOLL_LIKE_RECEPTOR_4_SIGNALING_PATHWAY	0.0027	0.14	65	12	2	9839	Nr1d1,Tnfaip3	0.166667	65
GO:2000678_GOBP_NEGATIVE_REGULATION_OF_TRANSCRIPTION_REGULATORY_REGION_DNA_BINDING	0.0027	0.14	65	12	2	9839	Ddit3,Per2	0.166667	65
GO:0035014_GOMF_PHOSPHATIDYLINOSITOL_3_KINASE_REGULATOR_ACTIVITY	0.0027	0.14	65	12	2	9839	Klf4,Socs3	0.166667	65
R-HSA-5357786_REACTOME_TNFR1_INDUCED_PROAPOPTOTIC_SIGNALING	0.0027	0.14	65	12	2	9839	Tnfaip3,Usp2	0.166667	65
GO:0000271_GOBP_POLYSACCHARIDE_BIOSYNTHETIC_PROCESS	0.0028	0.14	65	43	3	9839	Irs2,Nr1d1,Per2	0.0697674	65
GO:0006073_GOBP_CELLULAR_GLUCAN_METABOLIC_PROCESS	0.0028	0.14	65	43	3	9839	Irs2,Nr1d1,Per2	0.0697674	65
GO:0035967_GOBP_CELLULAR_RESPONSE_TO_TOPOLOGICALLY_INCORRECT_PROTEIN	0.0028	0.14	65	147	5	9839	Atf3,Ddit3,Hspa1a,Hspa1b,Ppp1r15a	0.0340136	65
GO:1990845_GOBP_ADAPTIVE_THERMOGENESIS	0.0028	0.14	65	89	4	9839	Ddit3,Nr1d1,Per2,Ppargc1a	0.0449438	65
GO:0003682_GOMF_CHROMATIN_BINDING	0.0028	0.14	65	369	8	9839	Cbx4,Chd7,Egr1,Fos,Klf4,Nap1l5,Per1,Ppargc1a	0.0216802	65
GO:0070373_GOBP_NEGATIVE_REGULATION_OF_ERK1_AND_ERK2_CASCADE	0.003	0.14	65	44	3	9839	Atf3,Dusp1,Klf4	0.0681818	65
GO:0008270_GOMF_ZINC_ION_BINDING	0.003	0.14	65	459	9	9839	Egr1,Klf4,Nr1d1,Nr1d2,Nr4a1,Nr4a2,Siah2,Tnfaip3,Zfp184	0.0196078	65
GO:0031072_GOMF_HEAT_SHOCK_PROTEIN_BINDING	0.003	0.14	65	91	4	9839	Dnaja4,Dnajb1,Hspa1a,Hspa1b	0.043956	65
GO:0051082_GOMF_UNFOLDED_PROTEIN_BINDING	0.003	0.14	65	91	4	9839	Dnaja4,Dnajb1,Hspa1a,Hspa1b	0.043956	65
GO:0033002_GOBP_MUSCLE_CELL_PROLIFERATION	0.0031	0.15	65	92	4	9839	Jun,Klf4,Ppargc1a,Tnfaip3	0.0434783	65
GO:0050821_GOBP_PROTEIN_STABILIZATION	0.0031	0.15	65	151	5	9839	Hspa1a,Hspa1b,Ppargc1a,Usp2,Usp27x	0.0331126	65
GO:2001234_GOBP_NEGATIVE_REGULATION_OF_APOPTOTIC_SIGNALING_PATHWAY	0.0031	0.15	65	150	5	9839	Hspa1a,Hspa1b,Nr4a2,Siah2,Tnfaip3	0.0333333	65
GO:0002237_GOBP_RESPONSE_TO_MOLECULE_OF_BACTERIAL_ORIGIN	0.0032	0.15	65	152	5	9839	Fos,Jun,Nr1d1,Ppargc1a,Tnfaip3	0.0328947	65
GO:0031958_GOBP_CORTICOSTEROID_RECEPTOR_SIGNALING_PATHWAY	0.0032	0.15	65	13	2	9839	Cry2,Per1	0.153846	65
GO:0032350_GOBP_REGULATION_OF_HORMONE_METABOLIC_PROCESS	0.0032	0.15	65	13	2	9839	Egr1,Ppargc1a	0.153846	65
GO:1901099_GOBP_NEGATIVE_REGULATION_OF_SIGNAL_TRANSDUCTION_IN_ABSENCE_OF_LIGAND	0.0032	0.15	65	13	2	9839	Hspa1a,Hspa1b	0.153846	65
GO:0035239_GOBP_TUBE_MORPHOGENESIS	0.0033	0.15	65	378	8	9839	Chd7,Jun,Junb,Klf4,Nr4a1,Rhob,Tiparp,Tnfaip3	0.021164	65
GO:0034605_GOBP_CELLULAR_RESPONSE_TO_HEAT	0.0034	0.16	65	94	4	9839	Dnajb1,Hspa1a,Hspa1b,Hsph1	0.0425532	65
GO:0080135_GOBP_REGULATION_OF_CELLULAR_RESPONSE_TO_STRESS	0.0035	0.16	65	470	9	9839	Ddit3,Dnajb1,Dusp1,Hspa1a,Hspa1b,Hsph1,Klf4,Per1,Ppp1r15a	0.0191489	65
hsa04920_KEGG_ADIPOCYTOKINE_SIGNALING_PATHWAY	0.0036	0.16	65	47	3	9839	Irs2,Ppargc1a,Socs3	0.0638298	65
GO:0008209_GOBP_ANDROGEN_METABOLIC_PROCESS	0.0037	0.17	65	14	2	9839	Ppargc1a,Tiparp	0.142857	65
GO:0070262_GOBP_PEPTIDYL_SERINE_DEPHOSPHORYLATION	0.0037	0.17	65	14	2	9839	Dusp1,Ppp1r15a	0.142857	65
GO:0034637_GOBP_CELLULAR_CARBOHYDRATE_BIOSYNTHETIC_PROCESS	0.0039	0.17	65	48	3	9839	Irs2,Nr1d1,Per2	0.0625	65
GO:0031647_GOBP_REGULATION_OF_PROTEIN_STABILITY	0.004	0.18	65	230	6	9839	Hspa1a,Hspa1b,Nr1d1,Ppargc1a,Usp2,Usp27x	0.026087	65
GO:0006984_GOBP_ER_NUCLEUS_SIGNALING_PATHWAY	0.0041	0.18	65	49	3	9839	Atf3,Ddit3,Ppp1r15a	0.0612245	65
GO:0031668_GOBP_CELLULAR_RESPONSE_TO_EXTRACELLULAR_STIMULUS	0.0041	0.18	65	161	5	9839	Atf3,Fos,Jun,Nr4a2,Sik2	0.0310559	65
GO:0098657_GOBP_IMPORT_INTO_CELL	0.0041	0.18	65	99	4	9839	Arc,Irs2,Per2,Slc5a3	0.040404	65
GO:0009791_GOBP_POST_EMBRYONIC_DEVELOPMENT	0.0043	0.19	65	50	3	9839	Klf4,Nr4a2,Tiparp	0.06	65
GO:0060211_GOBP_REGULATION_OF_NUCLEAR_TRANSCRIBED_MRNA_POLY_A_TAIL_SHORTENING	0.0043	0.19	65	15	2	9839	Btg2,Tob1	0.133333	65
GO:0070059_GOBP_INTRINSIC_APOPTOTIC_SIGNALING_PATHWAY_IN_RESPONSE_TO_ENDOPLASMIC_RETICULUM_STRESS	0.0043	0.19	65	50	3	9839	Ddit3,Hspa1a,Ppp1r15a	0.06	65
GO:0043433_GOBP_NEGATIVE_REGULATION_OF_DNA_BINDING_TRANSCRIPTION_FACTOR_ACTIVITY	0.0044	0.19	65	101	4	9839	Adora3,Ddit3,Klf4,Tnfaip3	0.039604	65
GO:0046649_GOBP_LYMPHOCYTE_ACTIVATION	0.0044	0.19	65	313	7	9839	Chd7,Egr1,Hsph1,Irf2bp2,Irs2,Klf6,Tnfaip3	0.0223642	65
GO:1901699_GOBP_CELLULAR_RESPONSE_TO_NITROGEN_COMPOUND	0.0045	0.19	65	399	8	9839	Egr1,Irs2,Klf4,Nr4a1,Nr4a2,Ppargc1a,Sik2,Socs3	0.0200501	65
GO:0006112_GOBP_ENERGY_RESERVE_METABOLIC_PROCESS	0.0046	0.19	65	51	3	9839	Irs2,Nr1d1,Per2	0.0588235	65
GO:0050810_GOBP_REGULATION_OF_STEROID_BIOSYNTHETIC_PROCESS	0.0046	0.19	65	51	3	9839	Egr1,Nr1d1,Ppargc1a	0.0588235	65
R-HSA-6785807_REACTOME_INTERLEUKIN_4_AND_INTERLEUKIN_13_SIGNALING	0.0046	0.19	65	51	3	9839	Fos,Junb,Socs3	0.0588235	65
R-HSA-9614085_REACTOME_FOXO_MEDIATED_TRANSCRIPTION	0.0046	0.19	65	51	3	9839	Ddit3,Klf4,Ppargc1a	0.0588235	65
GO:0009612_GOBP_RESPONSE_TO_MECHANICAL_STIMULUS	0.0047	0.19	65	103	4	9839	Btg2,Fos,Fosb,Jun	0.038835	65
GO:0044262_GOBP_CELLULAR_CARBOHYDRATE_METABOLIC_PROCESS	0.0047	0.19	65	166	5	9839	Irs2,Nr1d1,Per2,Ppargc1a,Slc5a3	0.0301205	65
R-HSA-9006934_REACTOME_SIGNALING_BY_RECEPTOR_TYROSINE_KINASES	0.0047	0.19	65	316	7	9839	Arc,Egr1,Egr4,Fos,Fosb,Irs2,Junb	0.0221519	65
GO:0045786_GOBP_NEGATIVE_REGULATION_OF_CELL_CYCLE	0.0048	0.2	65	403	8	9839	Btg2,Ddit3,Dusp1,Klf4,Nr4a1,Ppp1r15a,Rhob,Tnfaip3	0.0198511	65
GO:0044389_GOMF_UBIQUITIN_LIKE_PROTEIN_LIGASE_BINDING	0.0048	0.2	65	239	6	9839	Hspa1a,Hspa1b,Jun,Per1,Ppargc1a,Usp2	0.0251046	65
GO:1901673_GOBP_REGULATION_OF_MITOTIC_SPINDLE_ASSEMBLY	0.0049	0.2	65	16	2	9839	Hspa1a,Hspa1b	0.125	65
GO:0008284_GOBP_POSITIVE_REGULATION_OF_CELL_POPULATION_PROLIFERATION	0.005	0.2	65	406	8	9839	Atf3,Egr1,Egr4,Irs2,Jun,Nr4a1,Ppargc1a,Tnfaip3	0.0197044	65
GO:0009755_GOBP_HORMONE_MEDIATED_SIGNALING_PATHWAY	0.005	0.2	65	105	4	9839	Cry2,Nr1d1,Nr1d2,Per1	0.0380952	65
GO:1990823_GOBP_RESPONSE_TO_LEUKEMIA_INHIBITORY_FACTOR	0.0051	0.2	65	53	3	9839	Klf4,Piga,Socs3	0.0566038	65
R-HSA-8943724_REACTOME_REGULATION_OF_PTEN_GENE_TRANSCRIPTION	0.0051	0.2	65	53	3	9839	Cbx4,Egr1,Jun	0.0566038	65
GO:0009896_GOBP_POSITIVE_REGULATION_OF_CATABOLIC_PROCESS	0.0053	0.21	65	324	7	9839	Btg2,Hspa1a,Hspa1b,Irs2,Tiparp,Tnfaip3,Tob1	0.0216049	65
GO:0046332_GOMF_SMAD_BINDING	0.0054	0.21	65	54	3	9839	Fos,Jun,Tob1	0.0555556	65
GO:0044342_GOBP_TYPE_B_PANCREATIC_CELL_PROLIFERATION	0.0055	0.21	65	17	2	9839	Nr1d1,Nr4a1	0.117647	65
GO:0045923_GOBP_POSITIVE_REGULATION_OF_FATTY_ACID_METABOLIC_PROCESS	0.0055	0.21	65	17	2	9839	Irs2,Ppargc1a	0.117647	65
GO:0070932_GOBP_HISTONE_H3_DEACETYLATION	0.0055	0.21	65	17	2	9839	Per1,Per2	0.117647	65
GO:0070412_GOMF_R_SMAD_BINDING	0.0055	0.21	65	17	2	9839	Fos,Jun	0.117647	65
GO:0030900_GOBP_FOREBRAIN_DEVELOPMENT	0.0056	0.22	65	173	5	9839	Btg2,Chd7,Dnajb1,Nr4a2,Ppargc1a	0.0289017	65
GO:0002753_GOBP_CYTOPLASMIC_PATTERN_RECOGNITION_RECEPTOR_SIGNALING_PATHWAY	0.0057	0.22	65	55	3	9839	Hspa1a,Hspa1b,Tnfaip3	0.0545455	65
GO:0019221_GOBP_CYTOKINE_MEDIATED_SIGNALING_PATHWAY	0.0057	0.22	65	415	8	9839	Egr1,Fos,Hspa1a,Hspa1b,Irs2,Junb,Socs3,Tnfaip3	0.0192771	65
GO:1901653_GOBP_CELLULAR_RESPONSE_TO_PEPTIDE	0.0058	0.22	65	248	6	9839	Irs2,Klf4,Nr4a1,Nr4a2,Sik2,Socs3	0.0241935	65
GO:0034122_GOBP_NEGATIVE_REGULATION_OF_TOLL_LIKE_RECEPTOR_SIGNALING_PATHWAY	0.0061	0.23	65	18	2	9839	Nr1d1,Tnfaip3	0.111111	65
GO:0035970_GOBP_PEPTIDYL_THREONINE_DEPHOSPHORYLATION	0.0061	0.23	65	18	2	9839	Dusp1,Dusp18	0.111111	65
GO:0071216_GOBP_CELLULAR_RESPONSE_TO_BIOTIC_STIMULUS	0.0061	0.23	65	111	4	9839	Ddit3,Nr1d1,Ppargc1a,Tnfaip3	0.036036	65
GO:0120178_GOBP_STEROID_HORMONE_BIOSYNTHETIC_PROCESS	0.0061	0.23	65	18	2	9839	Egr1,Ppargc1a	0.111111	65
R-HSA-982772_REACTOME_GROWTH_HORMONE_RECEPTOR_SIGNALING	0.0061	0.23	65	18	2	9839	Irs2,Socs3	0.111111	65
GO:0033673_GOBP_NEGATIVE_REGULATION_OF_KINASE_ACTIVITY	0.0063	0.23	65	178	5	9839	Dusp1,Dusp18,Irs2,Socs3,Tnfaip3	0.0280899	65
GO:1903131_GOBP_MONONUCLEAR_CELL_DIFFERENTIATION	0.0063	0.23	65	178	5	9839	Chd7,Egr1,Irf2bp2,Jun,Klf6	0.0280899	65
GO:0010565_GOBP_REGULATION_OF_CELLULAR_KETONE_METABOLIC_PROCESS	0.0065	0.24	65	113	4	9839	Egr1,Irs2,Nr1d1,Ppargc1a	0.0353982	65
GO:0070301_GOBP_CELLULAR_RESPONSE_TO_HYDROGEN_PEROXIDE	0.0066	0.24	65	58	3	9839	Klf4,Rhob,Tnfaip3	0.0517241	65
GO:0035258_GOMF_STEROID_HORMONE_RECEPTOR_BINDING	0.0066	0.24	65	58	3	9839	Nr4a1,Nr4a2,Ppargc1a	0.0517241	65
GO:0000188_GOBP_INACTIVATION_OF_MAPK_ACTIVITY	0.0068	0.24	65	19	2	9839	Dusp1,Dusp18	0.105263	65
GO:0007178_GOBP_TRANSMEMBRANE_RECEPTOR_PROTEIN_SERINE_THREONINE_KINASE_SIGNALING_PATHWAY	0.0068	0.24	65	181	5	9839	Egr1,Fos,Hspa1a,Jun,Tob1	0.0276243	65
GO:0007616_GOBP_LONG_TERM_MEMORY	0.0068	0.24	65	19	2	9839	Arc,Npas4	0.105263	65
GO:0042326_GOBP_NEGATIVE_REGULATION_OF_PHOSPHORYLATION	0.0068	0.24	65	257	6	9839	Dusp1,Dusp18,Irs2,Ppargc1a,Socs3,Tnfaip3	0.0233463	65
GO:0046320_GOBP_REGULATION_OF_FATTY_ACID_OXIDATION	0.0068	0.24	65	19	2	9839	Irs2,Ppargc1a	0.105263	65
GO:0060674_GOBP_PLACENTA_BLOOD_VESSEL_DEVELOPMENT	0.0068	0.24	65	19	2	9839	Junb,Socs3	0.105263	65
GO:0005976_GOBP_POLYSACCHARIDE_METABOLIC_PROCESS	0.0069	0.24	65	59	3	9839	Irs2,Nr1d1,Per2	0.0508475	65
GO:0046982_GOMF_PROTEIN_HETERODIMERIZATION_ACTIVITY	0.0069	0.24	65	182	5	9839	Atf3,Ddit3,Npas4,Nr4a1,Nr4a2	0.0274725	65
GO:0009617_GOBP_RESPONSE_TO_BACTERIUM	0.0071	0.25	65	259	6	9839	Chd7,Fos,Jun,Nr1d1,Ppargc1a,Tnfaip3	0.023166	65

## Sheet: T1D_DE_down_5_enrichment
gene_set	pval	fdr	signature	geneset	overlap	background	hits	recall	query_size
GO:0008330_GOMF_PROTEIN_TYROSINE_THREONINE_PHOSPHATASE_ACTIVITY	2.3e-06	0.02	35	8	3	9839	Dusp10,Dusp5,Dusp8	0.375	35
GO:0033549_GOMF_MAP_KINASE_PHOSPHATASE_ACTIVITY	6.7e-06	0.03	35	11	3	9839	Dusp10,Dusp5,Dusp8	0.272727	35
GO:0042326_GOBP_NEGATIVE_REGULATION_OF_PHOSPHORYLATION	2.7e-05	0.049	35	257	7	9839	Dusp10,Dusp5,Dusp8,Errfi1,Ldlrad4,Midn,Trib1	0.0272374	35
GO:0035970_GOBP_PEPTIDYL_THREONINE_DEPHOSPHORYLATION	3.2e-05	0.049	35	18	3	9839	Dusp10,Dusp5,Dusp8	0.166667	35
GO:0033673_GOBP_NEGATIVE_REGULATION_OF_KINASE_ACTIVITY	3.4e-05	0.049	35	178	6	9839	Dusp10,Dusp5,Dusp8,Errfi1,Midn,Trib1	0.0337079	35
GO:0000188_GOBP_INACTIVATION_OF_MAPK_ACTIVITY	3.8e-05	0.049	35	19	3	9839	Dusp10,Dusp5,Dusp8	0.157895	35
R-HSA-112409_REACTOME_RAF_INDEPENDENT_MAPK1_3_ACTIVATION	3.8e-05	0.049	35	19	3	9839	Dusp10,Dusp5,Dusp8	0.157895	35
GO:0051348_GOBP_NEGATIVE_REGULATION_OF_TRANSFERASE_ACTIVITY	6.3e-05	0.07	35	199	6	9839	Dusp10,Dusp5,Dusp8,Errfi1,Midn,Trib1	0.0301508	35
GO:0051019_GOMF_MITOGEN_ACTIVATED_PROTEIN_KINASE_BINDING	9e-05	0.089	35	25	3	9839	Dusp10,Dusp5,Dusp8	0.12	35
GO:0010563_GOBP_NEGATIVE_REGULATION_OF_PHOSPHORUS_METABOLIC_PROCESS	0.00012	0.1	35	324	7	9839	Dusp10,Dusp5,Dusp8,Errfi1,Ldlrad4,Midn,Trib1	0.0216049	35
GO:0008138_GOMF_PROTEIN_TYROSINE_SERINE_THREONINE_PHOSPHATASE_ACTIVITY	0.00013	0.1	35	28	3	9839	Dusp10,Dusp5,Dusp8	0.107143	35
R-HSA-9652817_REACTOME_SIGNALING_BY_MAPK_MUTANTS	0.00018	0.14	35	6	2	9839	Dusp10,Dusp8	0.333333	35
GO:0043589_GOBP_SKIN_MORPHOGENESIS	0.00026	0.17	35	7	2	9839	Errfi1,Srf	0.285714	35
R-HSA-5675221_REACTOME_NEGATIVE_REGULATION_OF_MAPK_PATHWAY	0.00027	0.17	35	36	3	9839	Dusp10,Dusp5,Dusp8	0.0833333	35
GO:0046165_GOBP_ALCOHOL_BIOSYNTHETIC_PROCESS	0.00029	0.17	35	91	4	9839	Hmgcs1,Idi1,Insig1,Itpkc	0.043956	35
GO:0001704_GOBP_FORMATION_OF_PRIMARY_GERM_LAYER	0.00035	0.18	35	39	3	9839	Dusp5,Kdm6b,Srf	0.0769231	35
GO:0062012_GOBP_REGULATION_OF_SMALL_MOLECULE_METABOLIC_PROCESS	0.00035	0.18	35	272	6	9839	Hmgcs1,Idi1,Insig1,Midn,Odc1,Prkab2	0.0220588	35
GO:0016791_GOMF_PHOSPHATASE_ACTIVITY	0.00038	0.19	35	178	5	9839	Dusp10,Dusp5,Dusp8,Lpin1,Noct	0.0280899	35

## Sheet: T1D_DE_up_1_enrichment
gene_set	pval	fdr	signature	geneset	overlap	background	hits

## Sheet: T1D_DE_up_2_enrichment
gene_set	pval	fdr	signature	geneset	overlap	background	hits	recall	query_size
GO:0045087_GOBP_INNATE_IMMUNE_RESPONSE	5.2e-29	4.6e-25	97	440	40	9839	Adar,Apobec3,Apol9a,Bst2,Ddx58,Ddx60,Defb1,Dtx3l,Eif2ak2,Gbp7,Herc6,H2-Q4,H2-T22,Ifi27,Ifih1,Ifit1,Ifit3,Irf9,Irgm1,Irgm2,Isg15,Nlrc5,Nmi,Oas1a,Parp14,Parp9,Psmb10,Psmb8,Psmb9,Psme1,Psme2,Ripk2,Rsad2,Stat1,Stat2,Tlr3,Trim21,Trim34a,Usp18,Xaf1	0.0909091	97
GO:0009615_GOBP_RESPONSE_TO_VIRUS	8.3e-26	2.5e-22	97	212	29	9839	Adar,Apobec3,Bst2,Cxcl10,Ddx58,Ddx60,Dtx3l,Eif2ak2,Herc6,Ifi27,Ifih1,Ifit1,Ifit3,Irf9,Irgm1,Irgm2,Isg15,Mlkl,Mov10,Nlrc5,Nmi,Oas1a,Parp9,Rsad2,Rtp4,Stat1,Stat2,Tlr3,Trim34a	0.136792	97
GO:0051607_GOBP_DEFENSE_RESPONSE_TO_VIRUS	8.4e-26	2.5e-22	97	151	26	9839	Adar,Apobec3,Bst2,Cxcl10,Ddx58,Ddx60,Dtx3l,Eif2ak2,Herc6,Ifi27,Ifih1,Ifit1,Ifit3,Irf9,Isg15,Mlkl,Mov10,Nlrc5,Oas1a,Parp9,Rsad2,Rtp4,Stat1,Stat2,Tlr3,Trim34a	0.172185	97
R-HSA-913531_REACTOME_INTERFERON_SIGNALING	4.6e-25	1e-21	97	142	25	9839	Adar,Bst2,Ddx58,Eif2ak2,Gbp7,Herc6,H2-Q4,H2-T22,Ifi27,Ifit3,Irf9,Isg15,Kpna2,Oas1a,Psmb8,Rsad2,Stat1,Stat2,Trim21,Trim34a,Uba52,Uba7,Ube2l6,Usp18,Xaf1	0.176056	97
GO:0019221_GOBP_CYTOKINE_MEDIATED_SIGNALING_PATHWAY	8.9e-22	1.6e-18	97	415	33	9839	Adar,Bst2,Cdkn1a,Cxcl10,Gstp1,H2-Q4,H2-T22,Ifi27,Ifit3,Il13ra1,Irf9,Irgm1,Irgm2,Isg15,Nlrc5,Nmi,Oas1a,Parp14,Parp9,Psmb10,Psmb8,Psmb9,Psme1,Psme2,Ripk2,Rsad2,Stat1,Stat2,Trim21,Trim34a,Uba52,Usp18,Xaf1	0.0795181	97
R-HSA-1280215_REACTOME_CYTOKINE_SIGNALING_IN_IMMUNE_SYSTEM	2.2e-21	3.3e-18	97	427	33	9839	Adar,Bst2,Cdkn1a,Cxcl10,Ddx58,Eif2ak2,Gbp7,Herc6,H2-Q4,H2-T22,Ifi27,Ifit3,Il13ra1,Irf9,Isg15,Kpna2,Oas1a,Psmb10,Psmb8,Psmb9,Psme1,Psme2,Ripk2,Rsad2,Stat1,Stat2,Trim21,Trim34a,Uba52,Uba7,Ube2l6,Usp18,Xaf1	0.0772834	97
GO:0034340_GOBP_RESPONSE_TO_TYPE_I_INTERFERON	5.4e-20	6.9e-17	97	68	17	9839	Adar,Bst2,H2-Q4,H2-T22,Ifi27,Ifit1,Ifit3,Irf9,Isg15,Nlrc5,Oas1a,Psmb8,Rsad2,Stat1,Stat2,Usp18,Xaf1	0.25	97
R-HSA-909733_REACTOME_INTERFERON_ALPHA_BETA_SIGNALING	2.2e-19	2.4e-16	97	48	15	9839	Adar,Bst2,H2-Q4,H2-T22,Ifi27,Ifit3,Irf9,Isg15,Oas1a,Psmb8,Rsad2,Stat1,Stat2,Usp18,Xaf1	0.3125	97
GO:0002831_GOBP_REGULATION_OF_RESPONSE_TO_BIOTIC_STIMULUS	1.7e-15	1.7e-12	97	248	22	9839	Adar,Apobec3,Ddx58,Ddx60,Dtx3l,Herc6,Ifit1,Irgm1,Irgm2,Nlrc5,Nmi,Parp14,Parp9,Psmb10,Psmb8,Psmb9,Psme1,Psme2,Ripk2,Stat1,Trim21,Usp18	0.0887097	97
GO:0060333_GOBP_INTERFERON_GAMMA_MEDIATED_SIGNALING_PATHWAY	2.5e-14	2.3e-11	97	63	13	9839	H2-Q4,H2-T22,Irf9,Irgm1,Irgm2,Nlrc5,Nmi,Oas1a,Parp14,Parp9,Stat1,Trim21,Trim34a	0.206349	97
GO:0034341_GOBP_RESPONSE_TO_INTERFERON_GAMMA	3e-14	2.4e-11	97	120	16	9839	Bst2,Gbp7,H2-Q4,H2-T22,Irf9,Irgm1,Irgm2,Nlrc5,Nmi,Oas1a,Parp14,Parp9,Stat1,Tlr3,Trim21,Trim34a	0.133333	97
GO:0031347_GOBP_REGULATION_OF_DEFENSE_RESPONSE	7.7e-14	5.7e-11	97	332	23	9839	Adar,Apobec3,Ddx58,Dtx3l,Gstp1,Herc6,Ifit1,Irgm1,Irgm2,Nlrc5,Nmi,Parp14,Parp9,Psmb10,Psmb8,Psmb9,Psme1,Psme2,Ripk2,Stat1,Tlr3,Trim21,Usp18	0.0692771	97
GO:0032101_GOBP_REGULATION_OF_RESPONSE_TO_EXTERNAL_STIMULUS	3.2e-12	2.2e-09	97	479	25	9839	Adar,Apobec3,Cxcl10,Ddx58,Ddx60,Dtx3l,Gstp1,Herc6,Ifit1,Irgm1,Irgm2,Nlrc5,Nmi,Parp14,Parp9,Psmb10,Psmb8,Psmb9,Psme1,Psme2,Ripk2,Stat1,Tlr3,Trim21,Usp18	0.0521921	97
R-HSA-1169410_REACTOME_ANTIVIRAL_MECHANISM_BY_IFN_STIMULATED_GENES	2.8e-11	1.8e-08	97	65	11	9839	Ddx58,Eif2ak2,Herc6,Isg15,Kpna2,Oas1a,Stat1,Uba52,Uba7,Ube2l6,Usp18	0.169231	97
GO:0032606_GOBP_TYPE_I_INTERFERON_PRODUCTION	1.2e-10	6.9e-08	97	95	12	9839	Ddx58,Herc6,Ifih1,Isg15,Nlrc5,Nmi,Ripk2,Stat1,Tlr3,Trim21,Uba7,Ube2l6	0.126316	97
R-HSA-936440_REACTOME_NEGATIVE_REGULATORS_OF_DDX58_IFIH1_SIGNALING	3.3e-10	1.8e-07	97	30	8	9839	Ddx58,Herc6,Ifih1,Isg15,Nlrc5,Uba52,Uba7,Ube2l6	0.266667	97
GO:0045088_GOBP_REGULATION_OF_INNATE_IMMUNE_RESPONSE	4.6e-10	2.4e-07	97	191	15	9839	Adar,Irgm1,Irgm2,Nlrc5,Nmi,Parp14,Parp9,Psmb10,Psmb8,Psmb9,Psme1,Psme2,Stat1,Trim21,Usp18	0.078534	97
GO:0032480_GOBP_NEGATIVE_REGULATION_OF_TYPE_I_INTERFERON_PRODUCTION	5.8e-10	2.8e-07	97	32	8	9839	Ddx58,Herc6,Ifih1,Isg15,Nlrc5,Nmi,Uba7,Ube2l6	0.25	97
GO:0060759_GOBP_REGULATION_OF_RESPONSE_TO_CYTOKINE_STIMULUS	8.3e-10	3.9e-07	97	112	12	9839	Adar,Ddx58,Gstp1,Ifih1,Irgm1,Irgm2,Nlrc5,Parp14,Parp9,Ripk2,Stat1,Usp18	0.107143	97
GO:1903900_GOBP_REGULATION_OF_VIRAL_LIFE_CYCLE	9.3e-10	4.1e-07	97	89	11	9839	Adar,Apobec3,Bst2,Eif2ak2,Isg15,Kpna2,Oas1a,Parp10,Rsad2,Trim21,Trim34a	0.123596	97
GO:0060760_GOBP_POSITIVE_REGULATION_OF_RESPONSE_TO_CYTOKINE_STIMULUS	1.3e-09	5.3e-07	97	35	8	9839	Ddx58,Ifih1,Irgm1,Irgm2,Nlrc5,Parp14,Parp9,Ripk2	0.228571	97
GO:0048525_GOBP_NEGATIVE_REGULATION_OF_VIRAL_PROCESS	1.6e-09	6.3e-07	97	52	9	9839	Apobec3,Bst2,Eif2ak2,Isg15,Oas1a,Parp10,Rsad2,Stat1,Trim21	0.173077	97
GO:0002697_GOBP_REGULATION_OF_IMMUNE_EFFECTOR_PROCESS	2e-09	7.6e-07	97	179	14	9839	Apobec3,Bst2,Ddx58,Ddx60,Dtx3l,Herc6,H2-Q4,H2-T22,Ifit1,Parp9,Ripk2,Rsad2,Stat1,Tlr3	0.0782123	97
GO:0043903_GOBP_REGULATION_OF_BIOLOGICAL_PROCESS_INVOLVED_IN_SYMBIOTIC_INTERACTION	5.1e-09	1.9e-06	97	131	12	9839	Adar,Apobec3,Bst2,Eif2ak2,Isg15,Kpna2,Oas1a,Parp10,Rsad2,Stat1,Trim21,Trim34a	0.0916031	97
GO:0002474_GOBP_ANTIGEN_PROCESSING_AND_PRESENTATION_OF_PEPTIDE_ANTIGEN_VIA_MHC_CLASS_I	8.2e-09	2.9e-06	97	84	10	9839	H2-Q4,H2-T22,Psmb10,Psmb8,Psmb9,Psme1,Psme2,Tap1,Tapbp,Tapbpl	0.119048	97
GO:0032607_GOBP_INTERFERON_ALPHA_PRODUCTION	8.9e-09	3e-06	97	17	6	9839	Ddx58,Ifih1,Nmi,Ripk2,Stat1,Tlr3	0.352941	97
GO:0045071_GOBP_NEGATIVE_REGULATION_OF_VIRAL_GENOME_REPLICATION	1.2e-08	4e-06	97	30	7	9839	Apobec3,Bst2,Eif2ak2,Isg15,Oas1a,Parp10,Rsad2	0.233333	97
GO:0042590_GOBP_ANTIGEN_PROCESSING_AND_PRESENTATION_OF_EXOGENOUS_PEPTIDE_ANTIGEN_VIA_MHC_CLASS_I	2.1e-08	6.7e-06	97	69	9	9839	H2-Q4,H2-T22,Psmb10,Psmb8,Psmb9,Psme1,Psme2,Tap1,Tapbp	0.130435	97
GO:0035456_GOBP_RESPONSE_TO_INTERFERON_BETA	2.7e-08	8.2e-06	97	20	6	9839	Bst2,Irgm1,Irgm2,Stat1,Tlr3,Xaf1	0.3	97
GO:0050776_GOBP_REGULATION_OF_IMMUNE_RESPONSE	2.8e-08	8.2e-06	97	428	19	9839	Adar,H2-Q4,H2-T22,Irgm1,Irgm2,Nlrc5,Nmi,Parp14,Parp9,Psmb10,Psmb8,Psmb9,Psme1,Psme2,Ripk2,Rsad2,Stat1,Trim21,Usp18	0.0443925	97
GO:0000209_GOBP_PROTEIN_POLYUBIQUITINATION	2.9e-08	8.2e-06	97	258	15	9839	Dtx3l,Herc6,Ifi27,Nmi,Parp10,Psmb10,Psmb8,Psmb9,Psme1,Psme2,Rnf213,Trim21,Trim34a,Uba52,Ube2l6	0.0581395	97
GO:0045069_GOBP_REGULATION_OF_VIRAL_GENOME_REPLICATION	3e-08	8.3e-06	97	51	8	9839	Adar,Apobec3,Bst2,Eif2ak2,Isg15,Oas1a,Parp10,Rsad2	0.156863	97
GO:0060332_GOBP_POSITIVE_REGULATION_OF_RESPONSE_TO_INTERFERON_GAMMA	4.4e-08	1.2e-05	97	5	4	9839	Irgm1,Irgm2,Nlrc5,Parp9	0.8	97
GO:0060330_GOBP_REGULATION_OF_RESPONSE_TO_INTERFERON_GAMMA	5.2e-08	1.3e-05	97	22	6	9839	Irgm1,Irgm2,Nlrc5,Parp14,Parp9,Stat1	0.272727	97
R-HSA-168928_REACTOME_DDX58_IFIH1_MEDIATED_INDUCTION_OF_INTERFERON_ALPHA_BETA	7.4e-08	1.9e-05	97	57	8	9839	Ddx58,Herc6,Ifih1,Isg15,Nlrc5,Uba52,Uba7,Ube2l6	0.140351	97
GO:0050688_GOBP_REGULATION_OF_DEFENSE_RESPONSE_TO_VIRUS	1e-07	2.6e-05	97	40	7	9839	Apobec3,Ddx58,Dtx3l,Herc6,Ifit1,Parp9,Stat1	0.175	97
GO:0032103_GOBP_POSITIVE_REGULATION_OF_RESPONSE_TO_EXTERNAL_STIMULUS	1.1e-07	2.7e-05	97	246	14	9839	Cxcl10,Ddx60,Irgm1,Irgm2,Nlrc5,Nmi,Parp9,Psmb10,Psmb8,Psmb9,Psme1,Psme2,Ripk2,Tlr3	0.0569106	97
GO:0032020_GOBP_ISG15_PROTEIN_CONJUGATION	1.3e-07	3.1e-05	97	6	4	9839	Herc6,Isg15,Uba7,Ube2l6	0.666667	97
GO:0019079_GOBP_VIRAL_GENOME_REPLICATION	1.5e-07	3.4e-05	97	86	9	9839	Adar,Apobec3,Bst2,Eif2ak2,Ifi27,Isg15,Oas1a,Parp10,Rsad2	0.104651	97
R-HSA-877300_REACTOME_INTERFERON_GAMMA_SIGNALING	1.7e-07	3.7e-05	97	63	8	9839	Gbp7,H2-Q4,H2-T22,Irf9,Oas1a,Stat1,Trim21,Trim34a	0.126984	97
GO:0031349_GOBP_POSITIVE_REGULATION_OF_DEFENSE_RESPONSE	1.9e-07	4.1e-05	97	181	12	9839	Irgm1,Irgm2,Nlrc5,Nmi,Parp9,Psmb10,Psmb8,Psmb9,Psme1,Psme2,Ripk2,Tlr3	0.0662983	97
GO:0002833_GOBP_POSITIVE_REGULATION_OF_RESPONSE_TO_BIOTIC_STIMULUS	2e-07	4.3e-05	97	148	11	9839	Ddx60,Irgm1,Irgm2,Nlrc5,Nmi,Parp9,Psmb10,Psmb8,Psmb9,Psme1,Psme2	0.0743243	97
GO:0002230_GOBP_POSITIVE_REGULATION_OF_DEFENSE_RESPONSE_TO_VIRUS_BY_HOST	2.3e-07	4.7e-05	97	15	5	9839	Apobec3,Ddx58,Dtx3l,Parp9,Stat1	0.333333	97
GO:0032727_GOBP_POSITIVE_REGULATION_OF_INTERFERON_ALPHA_PRODUCTION	2.3e-07	4.7e-05	97	15	5	9839	Ddx58,Ifih1,Ripk2,Stat1,Tlr3	0.333333	97
GO:0019058_GOBP_VIRAL_LIFE_CYCLE	2.7e-07	5.3e-05	97	224	13	9839	Adar,Apobec3,Bst2,Eif2ak2,Ifi27,Isg15,Kpna2,Oas1a,Parp10,Rsad2,Trim21,Trim34a,Uba52	0.0580357	97
GO:0001816_GOBP_CYTOKINE_PRODUCTION	2.8e-07	5.4e-05	97	351	16	9839	Bst2,Ddx58,Eif2ak2,Gstp1,Herc6,Ifih1,Isg15,Nlrc5,Nmi,Ripk2,Rsad2,Stat1,Tlr3,Trim21,Uba7,Ube2l6	0.045584	97
GO:0002684_GOBP_POSITIVE_REGULATION_OF_IMMUNE_SYSTEM_PROCESS	3.1e-07	5.9e-05	97	449	18	9839	Cdkn1a,Cxcl10,Ddx58,Ddx60,H2-Q4,H2-T22,Irgm1,Irgm2,Nlrc5,Nmi,Parp9,Psmb10,Psmb8,Psmb9,Psme1,Psme2,Ripk2,Rsad2	0.0400891	97
GO:0002221_GOBP_PATTERN_RECOGNITION_RECEPTOR_SIGNALING_PATHWAY	3.8e-07	7e-05	97	125	10	9839	Ddx58,Ddx60,Ifih1,Irgm1,Irgm2,Nmi,Ripk2,Rsad2,Tlr3,Uba52	0.08	97
GO:0001818_GOBP_NEGATIVE_REGULATION_OF_CYTOKINE_PRODUCTION	7.2e-07	0.00013	97	134	10	9839	Bst2,Ddx58,Gstp1,Herc6,Ifih1,Isg15,Nlrc5,Nmi,Uba7,Ube2l6	0.0746269	97
R-HSA-983169_REACTOME_CLASS_I_MHC_MEDIATED_ANTIGEN_PROCESSING_PRESENTATION	8.5e-07	0.00015	97	290	14	9839	Dtx3l,Herc6,Psmb10,Psmb8,Psmb9,Psme1,Psme2,Rnf213,Tap1,Tapbp,Trim21,Uba52,Uba7,Ube2l6	0.0482759	97
R-HSA-187577_REACTOME_SCF_SKP2_MEDIATED_DEGRADATION_OF_P27_P21	8.8e-07	0.00015	97	54	7	9839	Cdkn1a,Psmb10,Psmb8,Psmb9,Psme1,Psme2,Uba52	0.12963	97
GO:0002753_GOBP_CYTOPLASMIC_PATTERN_RECOGNITION_RECEPTOR_SIGNALING_PATHWAY	1e-06	0.00017	97	55	7	9839	Ddx58,Ddx60,Ifih1,Irgm1,Irgm2,Ripk2,Uba52	0.127273	97
GO:0050691_GOBP_REGULATION_OF_DEFENSE_RESPONSE_TO_VIRUS_BY_HOST	1.2e-06	0.00019	97	20	5	9839	Apobec3,Ddx58,Dtx3l,Parp9,Stat1	0.25	97
R-HSA-1236975_REACTOME_ANTIGEN_PROCESSING_CROSS_PRESENTATION	1.3e-06	0.00021	97	82	8	9839	Psmb10,Psmb8,Psmb9,Psme1,Psme2,Tap1,Tapbp,Uba52	0.097561	97
R-HSA-8878166_REACTOME_TRANSCRIPTIONAL_REGULATION_BY_RUNX2	1.3e-06	0.00021	97	82	8	9839	Cdkn1a,Psmb10,Psmb8,Psmb9,Psme1,Psme2,Stat1,Uba52	0.097561	97
R-HSA-69615_REACTOME_G1_S_DNA_DAMAGE_CHECKPOINTS	1.5e-06	0.00023	97	58	7	9839	Cdkn1a,Psmb10,Psmb8,Psmb9,Psme1,Psme2,Uba52	0.12069	97
GO:0048002_GOBP_ANTIGEN_PROCESSING_AND_PRESENTATION_OF_PEPTIDE_ANTIGEN	1.7e-06	0.00026	97	147	10	9839	H2-Q4,H2-T22,Psmb10,Psmb8,Psmb9,Psme1,Psme2,Tap1,Tapbp,Tapbpl	0.0680272	97
GO:0140289_GOBP_PROTEIN_MONO_ADP_RIBOSYLATION	1.8e-06	0.00027	97	10	4	9839	Parp10,Parp12,Parp14,Parp9	0.4	97
R-HSA-8939902_REACTOME_REGULATION_OF_RUNX2_EXPRESSION_AND_ACTIVITY	1.8e-06	0.00028	97	60	7	9839	Psmb10,Psmb8,Psmb9,Psme1,Psme2,Stat1,Uba52	0.116667	97
GO:1902036_GOBP_REGULATION_OF_HEMATOPOIETIC_STEM_CELL_DIFFERENTIATION	2.1e-06	0.0003	97	61	7	9839	Eif2ak2,Lmo1,Psmb10,Psmb8,Psmb9,Psme1,Psme2	0.114754	97
R-HSA-8852276_REACTOME_THE_ROLE_OF_GTSE1_IN_G2_M_PROGRESSION_AFTER_G2_CHECKPOINT	2.3e-06	0.00033	97	62	7	9839	Cdkn1a,Psmb10,Psmb8,Psmb9,Psme1,Psme2,Uba52	0.112903	97
GO:0003725_GOMF_DOUBLE_STRANDED_RNA_BINDING	2.9e-06	0.00041	97	64	7	9839	Adar,Ddx58,Ddx60,Eif2ak2,Ifih1,Oas1a,Tlr3	0.109375	97
GO:0050778_GOBP_POSITIVE_REGULATION_OF_IMMUNE_RESPONSE	3e-06	0.00043	97	323	14	9839	H2-Q4,H2-T22,Irgm1,Irgm2,Nlrc5,Nmi,Parp9,Psmb10,Psmb8,Psmb9,Psme1,Psme2,Ripk2,Rsad2	0.0433437	97
GO:0043331_GOBP_RESPONSE_TO_DSRNA	3.8e-06	0.00052	97	25	5	9839	Ddx58,Ifih1,Ifit1,Ripk2,Tlr3	0.2	97
R-HSA-9683701_REACTOME_TRANSLATION_OF_SARS_COV_1_STRUCTURAL_PROTEINS	3.8e-06	0.00052	97	25	5	9839	Parp10,Parp14,Parp9,St6galnac4,Uba52	0.2	97
GO:0035458_GOBP_CELLULAR_RESPONSE_TO_INTERFERON_BETA	4.1e-06	0.00054	97	12	4	9839	Irgm1,Irgm2,Stat1,Tlr3	0.333333	97
GO:0071360_GOBP_CELLULAR_RESPONSE_TO_EXOGENOUS_DSRNA	4.1e-06	0.00054	97	12	4	9839	Ddx58,Ifih1,Ifit1,Tlr3	0.333333	97
GO:0098586_GOBP_CELLULAR_RESPONSE_TO_VIRUS	4.1e-06	0.00054	97	44	6	9839	Adar,Ddx58,Ddx60,Ifih1,Irgm1,Irgm2	0.136364	97
GO:0060218_GOBP_HEMATOPOIETIC_STEM_CELL_DIFFERENTIATION	4.3e-06	0.00056	97	68	7	9839	Eif2ak2,Lmo1,Psmb10,Psmb8,Psmb9,Psme1,Psme2	0.102941	97
R-HSA-983168_REACTOME_ANTIGEN_PROCESSING_UBIQUITINATION_PROTEASOME_DEGRADATION	4.6e-06	0.00058	97	244	12	9839	Dtx3l,Herc6,Psmb10,Psmb8,Psmb9,Psme1,Psme2,Rnf213,Trim21,Uba52,Uba7,Ube2l6	0.0491803	97
GO:0019882_GOBP_ANTIGEN_PROCESSING_AND_PRESENTATION	6.3e-06	0.00078	97	170	10	9839	H2-Q4,H2-T22,Psmb10,Psmb8,Psmb9,Psme1,Psme2,Tap1,Tapbp,Tapbpl	0.0588235	97
GO:1901532_GOBP_REGULATION_OF_HEMATOPOIETIC_PROGENITOR_CELL_DIFFERENTIATION	7e-06	0.00085	97	73	7	9839	Eif2ak2,Lmo1,Psmb10,Psmb8,Psmb9,Psme1,Psme2	0.0958904	97
R-HSA-8939236_REACTOME_RUNX1_REGULATES_TRANSCRIPTION_OF_GENES_INVOLVED_IN_DIFFERENTIATION_OF_HSCS	7e-06	0.00085	97	73	7	9839	Lmo1,Psmb10,Psmb8,Psmb9,Psme1,Psme2,Uba52	0.0958904	97
GO:0035455_GOBP_RESPONSE_TO_INTERFERON_ALPHA	8.2e-06	0.00098	97	14	4	9839	Adar,Bst2,Eif2ak2,Ifit3	0.285714	97
GO:1990404_GOMF_PROTEIN_ADP_RIBOSYLASE_ACTIVITY	8.2e-06	0.00098	97	14	4	9839	Parp10,Parp12,Parp14,Parp9	0.285714	97
GO:0002244_GOBP_HEMATOPOIETIC_PROGENITOR_CELL_DIFFERENTIATION	9.1e-06	0.001	97	106	8	9839	Adar,Eif2ak2,Lmo1,Psmb10,Psmb8,Psmb9,Psme1,Psme2	0.0754717	97
R-HSA-69656_REACTOME_CYCLIN_A_CDK2_ASSOCIATED_EVENTS_AT_S_PHASE_ENTRY	9.1e-06	0.001	97	76	7	9839	Cdkn1a,Psmb10,Psmb8,Psmb9,Psme1,Psme2,Uba52	0.0921053	97
R-HSA-8878159_REACTOME_TRANSCRIPTIONAL_REGULATION_BY_RUNX3	9.1e-06	0.001	97	76	7	9839	Cdkn1a,Psmb10,Psmb8,Psmb9,Psme1,Psme2,Uba52	0.0921053	97
R-HSA-8941858_REACTOME_REGULATION_OF_RUNX3_EXPRESSION_AND_ACTIVITY	9.9e-06	0.0011	97	51	6	9839	Psmb10,Psmb8,Psmb9,Psme1,Psme2,Uba52	0.117647	97
GO:2000736_GOBP_REGULATION_OF_STEM_CELL_DIFFERENTIATION	1e-05	0.0011	97	77	7	9839	Eif2ak2,Lmo1,Psmb10,Psmb8,Psmb9,Psme1,Psme2	0.0909091	97
R-HSA-449147_REACTOME_SIGNALING_BY_INTERLEUKINS	1e-05	0.0011	97	264	12	9839	Cdkn1a,Cxcl10,Il13ra1,Psmb10,Psmb8,Psmb9,Psme1,Psme2,Ripk2,Stat1,Stat2,Uba52	0.0454545	97
R-HSA-4608870_REACTOME_ASYMMETRIC_LOCALIZATION_OF_PCP_PROTEINS	1.1e-05	0.0012	97	52	6	9839	Psmb10,Psmb8,Psmb9,Psme1,Psme2,Uba52	0.115385	97
R-HSA-4641257_REACTOME_DEGRADATION_OF_AXIN	1.1e-05	0.0012	97	52	6	9839	Psmb10,Psmb8,Psmb9,Psme1,Psme2,Uba52	0.115385	97
R-HSA-5687128_REACTOME_MAPK6_MAPK4_SIGNALING	1.1e-05	0.0012	97	78	7	9839	Mov10,Psmb10,Psmb8,Psmb9,Psme1,Psme2,Uba52	0.0897436	97
R-HSA-9604323_REACTOME_NEGATIVE_REGULATION_OF_NOTCH4_SIGNALING	1.1e-05	0.0012	97	52	6	9839	Psmb10,Psmb8,Psmb9,Psme1,Psme2,Uba52	0.115385	97
R-HSA-450408_REACTOME_AUF1_HNRNP_D0_BINDS_AND_DESTABILIZES_MRNA	1.2e-05	0.0013	97	53	6	9839	Psmb10,Psmb8,Psmb9,Psme1,Psme2,Uba52	0.113208	97
R-HSA-4641258_REACTOME_DEGRADATION_OF_DVL	1.2e-05	0.0013	97	53	6	9839	Psmb10,Psmb8,Psmb9,Psme1,Psme2,Uba52	0.113208	97
R-HSA-69541_REACTOME_STABILIZATION_OF_P53	1.2e-05	0.0013	97	53	6	9839	Psmb10,Psmb8,Psmb9,Psme1,Psme2,Uba52	0.113208	97
R-HSA-5689880_REACTOME_UB_SPECIFIC_PROCESSING_PROTEASES	1.4e-05	0.0014	97	148	9	9839	Ddx58,Ifih1,Psmb10,Psmb8,Psmb9,Psme1,Psme2,Uba52,Usp18	0.0608108	97
GO:0042742_GOBP_DEFENSE_RESPONSE_TO_BACTERIUM	1.5e-05	0.0015	97	82	7	9839	Defb1,Gbp7,Irgm1,Irgm2,Isg15,Ripk2,Tlr3	0.0853659	97
GO:0071359_GOBP_CELLULAR_RESPONSE_TO_DSRNA	1.5e-05	0.0015	97	16	4	9839	Ddx58,Ifih1,Ifit1,Tlr3	0.25	97
R-HSA-5610780_REACTOME_DEGRADATION_OF_GLI1_BY_THE_PROTEASOME	1.5e-05	0.0015	97	55	6	9839	Psmb10,Psmb8,Psmb9,Psme1,Psme2,Uba52	0.109091	97
R-HSA-68867_REACTOME_ASSEMBLY_OF_THE_PRE_REPLICATIVE_COMPLEX	1.5e-05	0.0015	97	55	6	9839	Psmb10,Psmb8,Psmb9,Psme1,Psme2,Uba52	0.109091	97
GO:0070498_GOBP_INTERLEUKIN_1_MEDIATED_SIGNALING_PATHWAY	1.6e-05	0.0015	97	83	7	9839	Psmb10,Psmb8,Psmb9,Psme1,Psme2,Ripk2,Uba52	0.0843373	97
GO:0002371_GOBP_DENDRITIC_CELL_CYTOKINE_PRODUCTION	1.8e-05	0.0016	97	6	3	9839	Bst2,Ddx58,Tlr3	0.5	97
GO:0009597_GOBP_DETECTION_OF_VIRUS	1.8e-05	0.0016	97	6	3	9839	Ddx58,Ifih1,Tlr3	0.5	97
GO:0038061_GOBP_NIK_NF_KAPPAB_SIGNALING	1.8e-05	0.0016	97	116	8	9839	Eif2ak2,Nmi,Psmb10,Psmb8,Psmb9,Psme1,Psme2,Tlr3	0.0689655	97
R-HSA-9020702_REACTOME_INTERLEUKIN_1_SIGNALING	1.8e-05	0.0016	97	84	7	9839	Psmb10,Psmb8,Psmb9,Psme1,Psme2,Ripk2,Uba52	0.0833333	97
GO:0002483_GOBP_ANTIGEN_PROCESSING_AND_PRESENTATION_OF_ENDOGENOUS_PEPTIDE_ANTIGEN	1.9e-05	0.0017	97	17	4	9839	H2-Q4,H2-T22,Tap1,Tapbp	0.235294	97
R-HSA-5358346_REACTOME_HEDGEHOG_LIGAND_BIOGENESIS	1.9e-05	0.0017	97	57	6	9839	Psmb10,Psmb8,Psmb9,Psme1,Psme2,Uba52	0.105263	97
R-HSA-68949_REACTOME_ORC1_REMOVAL_FROM_CHROMATIN	1.9e-05	0.0017	97	57	6	9839	Psmb10,Psmb8,Psmb9,Psme1,Psme2,Uba52	0.105263	97
R-HSA-5607761_REACTOME_DECTIN_1_MEDIATED_NONCANONICAL_NF_KB_SIGNALING	2.1e-05	0.0018	97	58	6	9839	Psmb10,Psmb8,Psmb9,Psme1,Psme2,Uba52	0.103448	97
R-HSA-5678895_REACTOME_DEFECTIVE_CFTR_CAUSES_CYSTIC_FIBROSIS	2.1e-05	0.0018	97	58	6	9839	Psmb10,Psmb8,Psmb9,Psme1,Psme2,Uba52	0.103448	97
R-HSA-157118_REACTOME_SIGNALING_BY_NOTCH	2.3e-05	0.002	97	157	9	9839	Mov10,Neurl1a,Psmb10,Psmb8,Psmb9,Psme1,Psme2,Stat1,Uba52	0.0573248	97
R-HSA-5658442_REACTOME_REGULATION_OF_RAS_BY_GAPS	2.3e-05	0.002	97	59	6	9839	Psmb10,Psmb8,Psmb9,Psme1,Psme2,Uba52	0.101695	97
GO:0003950_GOMF_NADPLUS_ADP_RIBOSYLTRANSFERASE_ACTIVITY	2.4e-05	0.002	97	18	4	9839	Parp10,Parp12,Parp14,Parp9	0.222222	97
GO:0042605_GOMF_PEPTIDE_ANTIGEN_BINDING	2.4e-05	0.002	97	18	4	9839	H2-Q4,H2-T22,Tap1,Tapbp	0.222222	97
R-HSA-202403_REACTOME_TCR_SIGNALING	2.4e-05	0.002	97	88	7	9839	Psmb10,Psmb8,Psmb9,Psme1,Psme2,Ripk2,Uba52	0.0795455	97
R-HSA-69002_REACTOME_DNA_REPLICATION_PRE_INITIATION	2.8e-05	0.0023	97	61	6	9839	Psmb10,Psmb8,Psmb9,Psme1,Psme2,Uba52	0.0983607	97
GO:0019883_GOBP_ANTIGEN_PROCESSING_AND_PRESENTATION_OF_ENDOGENOUS_ANTIGEN	3.1e-05	0.0025	97	19	4	9839	H2-Q4,H2-T22,Tap1,Tapbp	0.210526	97
GO:0030670_GOCC_PHAGOCYTIC_VESICLE_MEMBRANE	3.1e-05	0.0025	97	62	6	9839	H2-Q4,H2-T22,Irgm1,Irgm2,Tap1,Tapbp	0.0967742	97
R-HSA-9707587_REACTOME_REGULATION_OF_HMOX1_EXPRESSION_AND_ACTIVITY	3.1e-05	0.0025	97	62	6	9839	Psmb10,Psmb8,Psmb9,Psme1,Psme2,Uba52	0.0967742	97
GO:0050700_GOMF_CARD_DOMAIN_BINDING	3.2e-05	0.0025	97	7	3	9839	Irgm1,Irgm2,Ripk2	0.428571	97
GO:0032608_GOBP_INTERFERON_BETA_PRODUCTION	3.3e-05	0.0025	97	38	5	9839	Ddx58,Ifih1,Nmi,Ripk2,Tlr3	0.131579	97
GO:0045824_GOBP_NEGATIVE_REGULATION_OF_INNATE_IMMUNE_RESPONSE	3.3e-05	0.0025	97	38	5	9839	Adar,Nlrc5,Nmi,Parp14,Trim21	0.131579	97
R-HSA-5619084_REACTOME_ABC_TRANSPORTER_DISORDERS	3.7e-05	0.0028	97	64	6	9839	Psmb10,Psmb8,Psmb9,Psme1,Psme2,Uba52	0.09375	97
R-HSA-5632684_REACTOME_HEDGEHOG_ON_STATE	3.7e-05	0.0028	97	64	6	9839	Psmb10,Psmb8,Psmb9,Psme1,Psme2,Uba52	0.09375	97
R-HSA-9694635_REACTOME_TRANSLATION_OF_SARS_COV_2_STRUCTURAL_PROTEINS	3.7e-05	0.0028	97	39	5	9839	Parp10,Parp14,Parp9,St6galnac4,Uba52	0.128205	97
R-HSA-5688426_REACTOME_DEUBIQUITINATION	3.8e-05	0.0028	97	209	10	9839	Ddx58,Ifih1,Psmb10,Psmb8,Psmb9,Psme1,Psme2,Ripk2,Uba52,Usp18	0.0478469	97
R-HSA-174178_REACTOME_APC_C_CDH1_MEDIATED_DEGRADATION_OF_CDC20_AND_OTHER_APC_C_CDH1_TARGETED_PROTEINS_IN_LATE_MITOSIS_EARLY_G1	4.1e-05	0.003	97	65	6	9839	Psmb10,Psmb8,Psmb9,Psme1,Psme2,Uba52	0.0923077	97
R-HSA-8948751_REACTOME_REGULATION_OF_PTEN_STABILITY_AND_ACTIVITY	4.1e-05	0.003	97	65	6	9839	Psmb10,Psmb8,Psmb9,Psme1,Psme2,Uba52	0.0923077	97
GO:0031145_GOBP_ANAPHASE_PROMOTING_COMPLEX_DEPENDENT_CATABOLIC_PROCESS	4.4e-05	0.0032	97	66	6	9839	Psmb10,Psmb8,Psmb9,Psme1,Psme2,Uba52	0.0909091	97
GO:0009617_GOBP_RESPONSE_TO_BACTERIUM	4.6e-05	0.0033	97	259	11	9839	Cmpk2,Cxcl10,Defb1,Gbp7,Gstp1,Irgm1,Irgm2,Isg15,Nlrc5,Ripk2,Tlr3	0.042471	97
hsa03050_KEGG_PROTEASOME	4.8e-05	0.0034	97	41	5	9839	Psmb10,Psmb8,Psmb9,Psme1,Psme2	0.121951	97
R-HSA-1234174_REACTOME_CELLULAR_RESPONSE_TO_HYPOXIA	4.8e-05	0.0034	97	67	6	9839	Psmb10,Psmb8,Psmb9,Psme1,Psme2,Uba52	0.0895522	97
GO:0035567_GOBP_NON_CANONICAL_WNT_SIGNALING_PATHWAY	5.2e-05	0.0036	97	99	7	9839	Mov10,Psmb10,Psmb8,Psmb9,Psme1,Psme2,Rnf213	0.0707071	97
R-HSA-174143_REACTOME_APC_C_MEDIATED_DEGRADATION_OF_CELL_CYCLE_PROTEINS	5.7e-05	0.004	97	69	6	9839	Psmb10,Psmb8,Psmb9,Psme1,Psme2,Uba52	0.0869565	97
GO:0002683_GOBP_NEGATIVE_REGULATION_OF_IMMUNE_SYSTEM_PROCESS	5.9e-05	0.0041	97	177	9	9839	Adar,Bst2,Nlrc5,Nmi,Parp14,Sdc4,Tapbpl,Tlr3,Trim21	0.0508475	97
R-HSA-1236978_REACTOME_CROSS_PRESENTATION_OF_SOLUBLE_EXOGENOUS_ANTIGENS_ENDOSOMES	6e-05	0.0041	97	43	5	9839	Psmb10,Psmb8,Psmb9,Psme1,Psme2	0.116279	97
R-HSA-1280218_REACTOME_ADAPTIVE_IMMUNE_SYSTEM	6.1e-05	0.0041	97	477	15	9839	Dtx3l,Herc6,Psmb10,Psmb8,Psmb9,Psme1,Psme2,Ripk2,Rnf213,Tap1,Tapbp,Trim21,Uba52,Uba7,Ube2l6	0.0314465	97
R-HSA-5668541_REACTOME_TNFR2_NON_CANONICAL_NF_KB_PATHWAY	6.2e-05	0.0042	97	70	6	9839	Psmb10,Psmb8,Psmb9,Psme1,Psme2,Uba52	0.0857143	97
R-HSA-9013694_REACTOME_SIGNALING_BY_NOTCH4	6.2e-05	0.0042	97	70	6	9839	Psmb10,Psmb8,Psmb9,Psme1,Psme2,Uba52	0.0857143	97
R-HSA-446652_REACTOME_INTERLEUKIN_1_FAMILY_SIGNALING	6.3e-05	0.0042	97	102	7	9839	Psmb10,Psmb8,Psmb9,Psme1,Psme2,Ripk2,Uba52	0.0686275	97
GO:0061418_GOBP_REGULATION_OF_TRANSCRIPTION_FROM_RNA_POLYMERASE_II_PROMOTER_IN_RESPONSE_TO_HYPOXIA	6.7e-05	0.0044	97	71	6	9839	Psmb10,Psmb8,Psmb9,Psme1,Psme2,Uba52	0.084507	97
R-HSA-2871837_REACTOME_FCERI_MEDIATED_NF_KB_ACTIVATION	6.7e-05	0.0044	97	71	6	9839	Psmb10,Psmb8,Psmb9,Psme1,Psme2,Uba52	0.084507	97
GO:0030666_GOCC_ENDOCYTIC_VESICLE_MEMBRANE	7.5e-05	0.0049	97	105	7	9839	H2-Q4,H2-T22,Irgm1,Irgm2,Tap1,Tapbp,Uba52	0.0666667	97
GO:0007249_GOBP_I_KAPPAB_KINASE_NF_KAPPAB_SIGNALING	8e-05	0.0052	97	184	9	9839	Bst2,Gstp1,Ripk2,Shisa5,Stat1,Tlr3,Trim21,Trim34a,Uba52	0.048913	97
R-HSA-9678108_REACTOME_SARS_COV_1_INFECTION	8.4e-05	0.0054	97	46	5	9839	Parp10,Parp14,Parp9,St6galnac4,Uba52	0.108696	97
R-HSA-3858494_REACTOME_BETA_CATENIN_INDEPENDENT_WNT_SIGNALING	8.5e-05	0.0054	97	107	7	9839	Mov10,Psmb10,Psmb8,Psmb9,Psme1,Psme2,Uba52	0.0654206	97
R-HSA-4086400_REACTOME_PCP_CE_PATHWAY	8.5e-05	0.0054	97	74	6	9839	Psmb10,Psmb8,Psmb9,Psme1,Psme2,Uba52	0.0810811	97
R-HSA-453279_REACTOME_MITOTIC_G1_PHASE_AND_G1_S_TRANSITION	9e-05	0.0056	97	108	7	9839	Cdkn1a,Psmb10,Psmb8,Psmb9,Psme1,Psme2,Uba52	0.0648148	97
R-HSA-1168372_REACTOME_DOWNSTREAM_SIGNALING_EVENTS_OF_B_CELL_RECEPTOR_BCR	9.1e-05	0.0056	97	75	6	9839	Psmb10,Psmb8,Psmb9,Psme1,Psme2,Uba52	0.08	97
R-HSA-195253_REACTOME_DEGRADATION_OF_BETA_CATENIN_BY_THE_DESTRUCTION_COMPLEX	9.1e-05	0.0056	97	75	6	9839	Psmb10,Psmb8,Psmb9,Psme1,Psme2,Uba52	0.08	97
R-HSA-69052_REACTOME_SWITCHING_OF_ORIGINS_TO_A_POST_REPLICATIVE_STATE	9.1e-05	0.0056	97	75	6	9839	Psmb10,Psmb8,Psmb9,Psme1,Psme2,Uba52	0.08	97
R-HSA-5656169_REACTOME_TERMINATION_OF_TRANSLESION_DNA_SYNTHESIS	9.6e-05	0.0059	97	25	4	9839	Isg15,Uba52,Uba7,Ube2l6	0.16	97
GO:0032728_GOBP_POSITIVE_REGULATION_OF_INTERFERON_BETA_PRODUCTION	0.00011	0.0067	97	26	4	9839	Ddx58,Ifih1,Ripk2,Tlr3	0.153846	97
GO:0070646_GOBP_PROTEIN_MODIFICATION_BY_SMALL_PROTEIN_REMOVAL	0.00011	0.0065	97	237	10	9839	Ddx58,Ifih1,Psmb10,Psmb8,Psmb9,Psme1,Psme2,Trim21,Uba52,Usp18	0.0421941	97
GO:0019774_GOCC_PROTEASOME_CORE_COMPLEX_BETA_SUBUNIT_COMPLEX	0.00011	0.0064	97	10	3	9839	Psmb10,Psmb8,Psmb9	0.3	97
R-HSA-9683610_REACTOME_MATURATION_OF_NUCLEOPROTEIN	0.00011	0.0064	97	10	3	9839	Parp10,Parp14,Parp9	0.3	97
GO:0006471_GOBP_PROTEIN_ADP_RIBOSYLATION	0.00013	0.0077	97	27	4	9839	Parp10,Parp12,Parp14,Parp9	0.148148	97
GO:0033209_GOBP_TUMOR_NECROSIS_FACTOR_MEDIATED_SIGNALING_PATHWAY	0.00013	0.0078	97	115	7	9839	Gstp1,Psmb10,Psmb8,Psmb9,Psme1,Psme2,Stat1	0.0608696	97
GO:0045859_GOBP_REGULATION_OF_PROTEIN_KINASE_ACTIVITY	0.00013	0.0078	97	454	14	9839	Adar,Cdkn1a,Cxcl10,Eif2ak2,Gstp1,Herc6,Irgm1,Irgm2,Mlkl,Neurl1a,Ripk2,Sdc4,Tlr3,Uba52	0.030837	97
R-HSA-162909_REACTOME_HOST_INTERACTIONS_OF_HIV_FACTORS	0.00013	0.0075	97	114	7	9839	Apobec3,Psmb10,Psmb8,Psmb9,Psme1,Psme2,Uba52	0.0614035	97
GO:0061635_GOBP_REGULATION_OF_PROTEIN_COMPLEX_STABILITY	0.00014	0.0082	97	11	3	9839	Irgm1,Irgm2,Tapbp	0.272727	97
R-HSA-197264_REACTOME_NICOTINAMIDE_SALVAGING	0.00014	0.0082	97	11	3	9839	Parp10,Parp14,Parp9	0.272727	97
R-HSA-382556_REACTOME_ABC_FAMILY_PROTEINS_MEDIATED_TRANSPORT	0.00014	0.0081	97	81	6	9839	Psmb10,Psmb8,Psmb9,Psme1,Psme2,Uba52	0.0740741	97
R-HSA-8878171_REACTOME_TRANSCRIPTIONAL_REGULATION_BY_RUNX1	0.00014	0.0081	97	155	8	9839	Lmo1,Mov10,Psmb10,Psmb8,Psmb9,Psme1,Psme2,Uba52	0.0516129	97
GO:0006521_GOBP_REGULATION_OF_CELLULAR_AMINO_ACID_METABOLIC_PROCESS	0.00015	0.0084	97	52	5	9839	Psmb10,Psmb8,Psmb9,Psme1,Psme2	0.0961538	97
R-HSA-351202_REACTOME_METABOLISM_OF_POLYAMINES	0.00015	0.0084	97	52	5	9839	Psmb10,Psmb8,Psmb9,Psme1,Psme2	0.0961538	97
R-HSA-450531_REACTOME_REGULATION_OF_MRNA_STABILITY_BY_PROTEINS_THAT_BIND_AU_RICH_ELEMENTS	0.00015	0.0084	97	82	6	9839	Psmb10,Psmb8,Psmb9,Psme1,Psme2,Uba52	0.0731707	97
GO:1902750_GOBP_NEGATIVE_REGULATION_OF_CELL_CYCLE_G2_M_PHASE_TRANSITION	0.00016	0.0089	97	83	6	9839	Cdkn1a,Psmb10,Psmb8,Psmb9,Psme1,Psme2	0.0722892	97
R-HSA-5689603_REACTOME_UCH_PROTEINASES	0.00017	0.0094	97	84	6	9839	Psmb10,Psmb8,Psmb9,Psme1,Psme2,Uba52	0.0714286	97
GO:0002703_GOBP_REGULATION_OF_LEUKOCYTE_MEDIATED_IMMUNITY	0.00018	0.01	97	85	6	9839	Bst2,Ddx58,H2-Q4,H2-T22,Rsad2,Tlr3	0.0705882	97
GO:0070431_GOBP_NUCLEOTIDE_BINDING_OLIGOMERIZATION_DOMAIN_CONTAINING_2_SIGNALING_PATHWAY	0.00019	0.01	97	12	3	9839	Irgm1,Irgm2,Ripk2	0.25	97
GO:0004298_GOMF_THREONINE_TYPE_ENDOPEPTIDASE_ACTIVITY	0.00019	0.01	97	12	3	9839	Psmb10,Psmb8,Psmb9	0.25	97
R-HSA-912694_REACTOME_REGULATION_OF_IFNA_SIGNALING	0.00019	0.01	97	12	3	9839	Stat1,Stat2,Usp18	0.25	97
GO:0044003_GOBP_MODULATION_BY_SYMBIONT_OF_HOST_PROCESS	0.0002	0.011	97	30	4	9839	Eif2ak2,Irgm1,Irgm2,Kpna2	0.133333	97
GO:0070661_GOBP_LEUKOCYTE_PROLIFERATION	0.00021	0.011	97	124	7	9839	Bst2,Cdkn1a,Gstp1,Lmo1,Psmb10,Ripk2,Sdc4	0.0564516	97
R-HSA-5607764_REACTOME_CLEC7A_DECTIN_1_SIGNALING	0.00021	0.011	97	87	6	9839	Psmb10,Psmb8,Psmb9,Psme1,Psme2,Uba52	0.0689655	97
R-HSA-5610787_REACTOME_HEDGEHOG_OFF_STATE	0.00022	0.012	97	88	6	9839	Psmb10,Psmb8,Psmb9,Psme1,Psme2,Uba52	0.0681818	97
R-HSA-5689896_REACTOME_OVARIAN_TUMOR_DOMAIN_PROTEASES	0.00023	0.012	97	31	4	9839	Ddx58,Ifih1,Ripk2,Uba52	0.129032	97
GO:0070555_GOBP_RESPONSE_TO_INTERLEUKIN_1	0.00024	0.012	97	126	7	9839	Psmb10,Psmb8,Psmb9,Psme1,Psme2,Ripk2,Uba52	0.0555556	97
GO:0033238_GOBP_REGULATION_OF_CELLULAR_AMINE_METABOLIC_PROCESS	0.00025	0.013	97	58	5	9839	Psmb10,Psmb8,Psmb9,Psme1,Psme2	0.0862069	97
GO:0048863_GOBP_STEM_CELL_DIFFERENTIATION	0.00025	0.013	97	127	7	9839	Eif2ak2,Lmo1,Psmb10,Psmb8,Psmb9,Psme1,Psme2	0.0551181	97
R-HSA-5357801_REACTOME_PROGRAMMED_CELL_DEATH	0.00025	0.013	97	169	8	9839	Casp7,Mlkl,Psmb10,Psmb8,Psmb9,Psme1,Psme2,Uba52	0.0473373	97
R-HSA-6807070_REACTOME_PTEN_REGULATION	0.00025	0.013	97	127	7	9839	Mov10,Psmb10,Psmb8,Psmb9,Psme1,Psme2,Uba52	0.0551181	97
GO:0035872_GOBP_NUCLEOTIDE_BINDING_DOMAIN_LEUCINE_RICH_REPEAT_CONTAINING_RECEPTOR_SIGNALING_PATHWAY	0.00026	0.013	97	32	4	9839	Irgm1,Irgm2,Ripk2,Uba52	0.125	97
R-HSA-110313_REACTOME_TRANSLESION_SYNTHESIS_BY_Y_FAMILY_DNA_POLYMERASES_BYPASSES_LESIONS_ON_DNA_TEMPLATE	0.00026	0.013	97	32	4	9839	Isg15,Uba52,Uba7,Ube2l6	0.125	97
R-HSA-69242_REACTOME_S_PHASE	0.00027	0.013	97	129	7	9839	Cdkn1a,Psmb10,Psmb8,Psmb9,Psme1,Psme2,Uba52	0.0542636	97
R-HSA-9006925_REACTOME_INTRACELLULAR_SIGNALING_BY_SECOND_MESSENGERS	0.00027	0.013	97	216	9	9839	Cdkn1a,Kpna2,Mov10,Psmb10,Psmb8,Psmb9,Psme1,Psme2,Uba52	0.0416667	97
GO:0051092_GOBP_POSITIVE_REGULATION_OF_NF_KAPPAB_TRANSCRIPTION_FACTOR_ACTIVITY	0.00028	0.014	97	92	6	9839	Eif2ak2,Ripk2,Tlr3,Trim21,Trim34a,Uba52	0.0652174	97
GO:0019985_GOBP_TRANSLESION_SYNTHESIS	0.00029	0.014	97	33	4	9839	Isg15,Parp10,Uba52,Ube2l6	0.121212	97
GO:0003823_GOMF_ANTIGEN_BINDING	0.00029	0.014	97	33	4	9839	H2-Q4,H2-T22,Tap1,Tapbp	0.121212	97
GO:0002832_GOBP_NEGATIVE_REGULATION_OF_RESPONSE_TO_BIOTIC_STIMULUS	0.0003	0.014	97	60	5	9839	Adar,Nlrc5,Nmi,Parp14,Trim21	0.0833333	97
R-HSA-983705_REACTOME_SIGNALING_BY_THE_B_CELL_RECEPTOR_BCR	0.0003	0.014	97	93	6	9839	Psmb10,Psmb8,Psmb9,Psme1,Psme2,Uba52	0.0645161	97
R-HSA-196807_REACTOME_NICOTINATE_METABOLISM	0.00031	0.015	97	14	3	9839	Parp10,Parp14,Parp9	0.214286	97
R-HSA-2467813_REACTOME_SEPARATION_OF_SISTER_CHROMATIDS	0.00031	0.015	97	132	7	9839	Psmb10,Psmb8,Psmb9,Psme1,Psme2,Spc25,Uba52	0.0530303	97
GO:0032481_GOBP_POSITIVE_REGULATION_OF_TYPE_I_INTERFERON_PRODUCTION	0.00032	0.015	97	61	5	9839	Ddx58,Ifih1,Ripk2,Stat1,Tlr3	0.0819672	97
GO:0070663_GOBP_REGULATION_OF_LEUKOCYTE_PROLIFERATION	0.00032	0.015	97	94	6	9839	Bst2,Cdkn1a,Gstp1,Lmo1,Ripk2,Sdc4	0.0638298	97
GO:0071219_GOBP_CELLULAR_RESPONSE_TO_MOLECULE_OF_BACTERIAL_ORIGIN	0.00032	0.015	97	94	6	9839	Cmpk2,Cxcl10,Gstp1,Irgm1,Irgm2,Ripk2	0.0638298	97
R-HSA-69306_REACTOME_DNA_REPLICATION	0.00032	0.015	97	94	6	9839	Psmb10,Psmb8,Psmb9,Psme1,Psme2,Uba52	0.0638298	97
R-HSA-9694516_REACTOME_SARS_COV_2_INFECTION	0.00032	0.015	97	61	5	9839	Parp10,Parp14,Parp9,St6galnac4,Uba52	0.0819672	97
GO:0032755_GOBP_POSITIVE_REGULATION_OF_INTERLEUKIN_6_PRODUCTION	0.00033	0.015	97	34	4	9839	Ddx58,Ifih1,Ripk2,Tlr3	0.117647	97
GO:0016763_GOMF_TRANSFERASE_ACTIVITY_TRANSFERRING_PENTOSYL_GROUPS	0.00033	0.015	97	34	4	9839	Parp10,Parp12,Parp14,Parp9	0.117647	97
GO:0002699_GOBP_POSITIVE_REGULATION_OF_IMMUNE_EFFECTOR_PROCESS	0.00034	0.015	97	95	6	9839	Ddx58,Ddx60,H2-Q4,H2-T22,Ripk2,Rsad2	0.0631579	97
GO:0050777_GOBP_NEGATIVE_REGULATION_OF_IMMUNE_RESPONSE	0.00035	0.016	97	62	5	9839	Adar,Nlrc5,Nmi,Parp14,Trim21	0.0806452	97
GO:0051241_GOBP_NEGATIVE_REGULATION_OF_MULTICELLULAR_ORGANISMAL_PROCESS	0.00035	0.016	97	439	13	9839	Bst2,Cxcl10,Ddx58,Gstp1,Herc6,Ifih1,Isg15,Nlrc5,Nmi,Stat1,Tlr3,Uba7,Ube2l6	0.0296128	97
GO:0045335_GOCC_PHAGOCYTIC_VESICLE	0.00038	0.017	97	97	6	9839	H2-Q4,H2-T22,Irgm1,Irgm2,Tap1,Tapbp	0.0618557	97
GO:0070003_GOMF_THREONINE_TYPE_PEPTIDASE_ACTIVITY	0.00039	0.017	97	15	3	9839	Psmb10,Psmb8,Psmb9	0.2	97
R-HSA-9711123_REACTOME_CELLULAR_RESPONSE_TO_CHEMICAL_STRESS	0.00039	0.018	97	137	7	9839	Gstp1,Psmb10,Psmb8,Psmb9,Psme1,Psme2,Uba52	0.0510949	97
GO:0060761_GOBP_NEGATIVE_REGULATION_OF_RESPONSE_TO_CYTOKINE_STIMULUS	0.00041	0.018	97	36	4	9839	Adar,Gstp1,Nlrc5,Parp14	0.111111	97
R-HSA-69620_REACTOME_CELL_CYCLE_CHECKPOINTS	0.00042	0.018	97	182	8	9839	Cdkn1a,Psmb10,Psmb8,Psmb9,Psme1,Psme2,Spc25,Uba52	0.043956	97
GO:1905369_GOCC_ENDOPEPTIDASE_COMPLEX	0.00043	0.019	97	65	5	9839	Psmb10,Psmb8,Psmb9,Psme1,Psme2	0.0769231	97
GO:0045860_GOBP_POSITIVE_REGULATION_OF_PROTEIN_KINASE_ACTIVITY	0.00044	0.019	97	282	10	9839	Cdkn1a,Eif2ak2,Irgm1,Irgm2,Mlkl,Neurl1a,Ripk2,Sdc4,Tlr3,Uba52	0.035461	97
GO:0000731_GOBP_DNA_SYNTHESIS_INVOLVED_IN_DNA_REPAIR	0.00046	0.02	97	37	4	9839	Isg15,Parp10,Uba52,Ube2l6	0.108108	97
GO:0031348_GOBP_NEGATIVE_REGULATION_OF_DEFENSE_RESPONSE	0.00047	0.02	97	101	6	9839	Adar,Gstp1,Nlrc5,Nmi,Parp14,Trim21	0.0594059	97
R-HSA-5621481_REACTOME_C_TYPE_LECTIN_RECEPTORS_CLRS	0.00047	0.02	97	101	6	9839	Psmb10,Psmb8,Psmb9,Psme1,Psme2,Uba52	0.0594059	97
GO:0043620_GOBP_REGULATION_OF_DNA_TEMPLATED_TRANSCRIPTION_IN_RESPONSE_TO_STRESS	0.00049	0.021	97	102	6	9839	Psmb10,Psmb8,Psmb9,Psme1,Psme2,Uba52	0.0588235	97
GO:0051817_GOBP_MODULATION_OF_PROCESS_OF_OTHER_ORGANISM_INVOLVED_IN_SYMBIOTIC_INTERACTION	0.0005	0.021	97	67	5	9839	Eif2ak2,Ifi27,Irgm1,Irgm2,Kpna2	0.0746269	97
hsa04622_KEGG_RIG_I_LIKE_RECEPTOR_SIGNALING_PATHWAY	0.00051	0.021	97	38	4	9839	Cxcl10,Ddx58,Ifih1,Isg15	0.105263	97
GO:0032602_GOBP_CHEMOKINE_PRODUCTION	0.00056	0.023	97	39	4	9839	Eif2ak2,Gstp1,Ripk2,Tlr3	0.102564	97
GO:0044389_GOMF_UBIQUITIN_LIKE_PROTEIN_LIGASE_BINDING	0.00056	0.024	97	239	9	9839	Cdkn1a,Ddx58,Dtx3l,Isg15,Parp9,Stat1,Stat2,Uba52,Ube2l6	0.0376569	97
R-HSA-73893_REACTOME_DNA_DAMAGE_BYPASS	0.00056	0.023	97	39	4	9839	Isg15,Uba52,Uba7,Ube2l6	0.102564	97
GO:0010800_GOBP_POSITIVE_REGULATION_OF_PEPTIDYL_THREONINE_PHOSPHORYLATION	0.00057	0.024	97	17	3	9839	Irgm1,Irgm2,Ripk2	0.176471	97
GO:0071706_GOBP_TUMOR_NECROSIS_FACTOR_SUPERFAMILY_CYTOKINE_PRODUCTION	0.00057	0.024	97	69	5	9839	Ddx58,Gstp1,Ifih1,Ripk2,Tlr3	0.0724638	97
R-HSA-2454202_REACTOME_FC_EPSILON_RECEPTOR_FCERI_SIGNALING	0.00058	0.024	97	105	6	9839	Psmb10,Psmb8,Psmb9,Psme1,Psme2,Uba52	0.0571429	97
GO:0001934_GOBP_POSITIVE_REGULATION_OF_PROTEIN_PHOSPHORYLATION	0.0006	0.025	97	405	12	9839	Cdkn1a,Eif2ak2,Irgm1,Irgm2,Mlkl,Neurl1a,Parp14,Parp9,Ripk2,Sdc4,Tlr3,Uba52	0.0296296	97
R-HSA-109581_REACTOME_APOPTOSIS	0.0006	0.025	97	147	7	9839	Casp7,Psmb10,Psmb8,Psmb9,Psme1,Psme2,Uba52	0.047619	97
R-HSA-69481_REACTOME_G2_M_CHECKPOINTS	0.00061	0.025	97	106	6	9839	Psmb10,Psmb8,Psmb9,Psme1,Psme2,Uba52	0.0566038	97
GO:0002367_GOBP_CYTOKINE_PRODUCTION_INVOLVED_IN_IMMUNE_RESPONSE	0.00062	0.025	97	40	4	9839	Bst2,Ddx58,Rsad2,Tlr3	0.1	97
GO:0051091_GOBP_POSITIVE_REGULATION_OF_DNA_BINDING_TRANSCRIPTION_FACTOR_ACTIVITY	0.00063	0.025	97	148	7	9839	Ddx58,Eif2ak2,Ripk2,Tlr3,Trim21,Trim34a,Uba52	0.0472973	97
R-HSA-453274_REACTOME_MITOTIC_G2_G2_M_PHASES	0.00063	0.025	97	148	7	9839	Cdkn1a,Psmb10,Psmb8,Psmb9,Psme1,Psme2,Uba52	0.0472973	97
GO:0006301_GOBP_POSTREPLICATION_REPAIR	0.00068	0.027	97	41	4	9839	Isg15,Parp10,Uba52,Ube2l6	0.097561	97
GO:0005839_GOCC_PROTEASOME_CORE_COMPLEX	0.00068	0.027	97	18	3	9839	Psmb10,Psmb8,Psmb9	0.166667	97
hsa04612_KEGG_ANTIGEN_PROCESSING_AND_PRESENTATION	0.00068	0.027	97	41	4	9839	Psme1,Psme2,Tap1,Tapbp	0.097561	97
GO:0035821_GOBP_MODULATION_OF_PROCESS_OF_OTHER_ORGANISM	0.0007	0.027	97	72	5	9839	Eif2ak2,Ifi27,Irgm1,Irgm2,Kpna2	0.0694444	97
R-HSA-5358351_REACTOME_SIGNALING_BY_HEDGEHOG	0.0007	0.027	97	109	6	9839	Psmb10,Psmb8,Psmb9,Psme1,Psme2,Uba52	0.0550459	97
R-HSA-5619115_REACTOME_DISORDERS_OF_TRANSMEMBRANE_TRANSPORTERS	0.0007	0.027	97	109	6	9839	Psmb10,Psmb8,Psmb9,Psme1,Psme2,Uba52	0.0550459	97
GO:0051090_GOBP_REGULATION_OF_DNA_BINDING_TRANSCRIPTION_FACTOR_ACTIVITY	0.00074	0.028	97	248	9	9839	Ddx58,Eif2ak2,Nlrc5,Parp10,Ripk2,Tlr3,Trim21,Trim34a,Uba52	0.0362903	97
R-HSA-9707564_REACTOME_CYTOPROTECTION_BY_HMOX1	0.00074	0.028	97	110	6	9839	Psmb10,Psmb8,Psmb9,Psme1,Psme2,Uba52	0.0545455	97
GO:1903557_GOBP_POSITIVE_REGULATION_OF_TUMOR_NECROSIS_FACTOR_SUPERFAMILY_CYTOKINE_PRODUCTION	0.00075	0.029	97	42	4	9839	Ddx58,Ifih1,Ripk2,Tlr3	0.0952381	97
GO:0071216_GOBP_CELLULAR_RESPONSE_TO_BIOTIC_STIMULUS	0.00077	0.03	97	111	6	9839	Cmpk2,Cxcl10,Gstp1,Irgm1,Irgm2,Ripk2	0.0540541	97
GO:0050829_GOBP_DEFENSE_RESPONSE_TO_GRAM_NEGATIVE_BACTERIUM	0.0008	0.031	97	19	3	9839	Defb1,Irgm1,Irgm2	0.157895	97
GO:0002758_GOBP_INNATE_IMMUNE_RESPONSE_ACTIVATING_SIGNAL_TRANSDUCTION	0.00089	0.034	97	76	5	9839	Psmb10,Psmb8,Psmb9,Psme1,Psme2	0.0657895	97
GO:0043687_GOBP_POST_TRANSLATIONAL_PROTEIN_MODIFICATION	0.0009	0.034	97	255	9	9839	Apol9a,Irgm1,Irgm2,Psmb10,Psmb8,Psmb9,Psme1,Psme2,Shisa5	0.0352941	97
GO:0010499_GOBP_PROTEASOMAL_UBIQUITIN_INDEPENDENT_PROTEIN_CATABOLIC_PROCESS	0.00094	0.035	97	20	3	9839	Psmb10,Psmb8,Psmb9	0.15	97
GO:0097527_GOBP_NECROPTOTIC_SIGNALING_PATHWAY	0.00094	0.035	97	5	2	9839	Mlkl,Tlr3	0.4	97
GO:1901098_GOBP_POSITIVE_REGULATION_OF_AUTOPHAGOSOME_MATURATION	0.00094	0.035	97	5	2	9839	Irgm1,Irgm2	0.4	97
GO:0098553_GOCC_LUMENAL_SIDE_OF_ENDOPLASMIC_RETICULUM_MEMBRANE	0.00094	0.035	97	20	3	9839	H2-Q4,H2-T22,Tapbp	0.15	97
R-HSA-8983711_REACTOME_OAS_ANTIVIRAL_RESPONSE	0.00094	0.035	97	5	2	9839	Ddx58,Oas1a	0.4	97
GO:0031146_GOBP_SCF_DEPENDENT_PROTEASOMAL_UBIQUITIN_DEPENDENT_PROTEIN_CATABOLIC_PROCESS	0.001	0.037	97	78	5	9839	Psmb10,Psmb8,Psmb9,Psme1,Psme2	0.0641026	97
GO:0051347_GOBP_POSITIVE_REGULATION_OF_TRANSFERASE_ACTIVITY	0.001	0.038	97	372	11	9839	Cdkn1a,Dtx3l,Eif2ak2,Irgm1,Irgm2,Mlkl,Neurl1a,Ripk2,Sdc4,Tlr3,Uba52	0.0295699	97
GO:0007164_GOBP_ESTABLISHMENT_OF_TISSUE_POLARITY	0.0011	0.039	97	79	5	9839	Psmb10,Psmb8,Psmb9,Psme1,Psme2	0.0632911	97
GO:0044068_GOBP_MODULATION_BY_SYMBIONT_OF_HOST_CELLULAR_PROCESS	0.0011	0.039	97	21	3	9839	Irgm1,Irgm2,Kpna2	0.142857	97
GO:0097696_GOBP_RECEPTOR_SIGNALING_PATHWAY_VIA_STAT	0.0011	0.039	97	79	5	9839	Nmi,Parp14,Parp9,Stat1,Stat2	0.0632911	97
R-HSA-2555396_REACTOME_MITOTIC_METAPHASE_AND_ANAPHASE	0.0012	0.045	97	166	7	9839	Psmb10,Psmb8,Psmb9,Psme1,Psme2,Spc25,Uba52	0.0421687	97
GO:0043123_GOBP_POSITIVE_REGULATION_OF_I_KAPPAB_KINASE_NF_KAPPAB_SIGNALING	0.0013	0.046	97	122	6	9839	Bst2,Ripk2,Shisa5,Tlr3,Trim21,Trim34a	0.0491803	97
GO:0050852_GOBP_T_CELL_RECEPTOR_SIGNALING_PATHWAY	0.0013	0.047	97	123	6	9839	Psmb10,Psmb8,Psmb9,Psme1,Psme2,Ripk2	0.0487805	97
GO:1905368_GOCC_PEPTIDASE_COMPLEX	0.0013	0.047	97	83	5	9839	Psmb10,Psmb8,Psmb9,Psme1,Psme2	0.060241	97
GO:0006501_GOBP_C_TERMINAL_PROTEIN_LIPIDATION	0.0014	0.049	97	6	2	9839	Irgm1,Irgm2	0.333333	97
GO:0070212_GOBP_PROTEIN_POLY_ADP_RIBOSYLATION	0.0014	0.049	97	6	2	9839	Parp10,Parp14	0.333333	97
GO:1990668_GOBP_VESICLE_FUSION_WITH_ENDOPLASMIC_RETICULUM_GOLGI_INTERMEDIATE_COMPARTMENT_ERGIC_MEMBRANE	0.0014	0.049	97	6	2	9839	Tap1,Tapbp	0.333333	97
GO:0004706_GOMF_JUN_KINASE_KINASE_KINASE_ACTIVITY	0.0014	0.049	97	6	2	9839	Mlkl,Ripk2	0.333333	97
GO:0051434_GOMF_BH3_DOMAIN_BINDING	0.0014	0.049	97	6	2	9839	Irgm1,Irgm2	0.333333	97
R-HSA-9679506_REACTOME_SARS_COV_INFECTIONS	0.0014	0.05	97	125	6	9839	Parp10,Parp14,Parp9,St6galnac4,Stat2,Uba52	0.048	97
GO:0061013_GOBP_REGULATION_OF_MRNA_CATABOLIC_PROCESS	0.0015	0.051	97	171	7	9839	Mov10,Psmb10,Psmb8,Psmb9,Psme1,Psme2,Uba52	0.0409357	97
GO:0002224_GOBP_TOLL_LIKE_RECEPTOR_SIGNALING_PATHWAY	0.0016	0.056	97	87	5	9839	Nmi,Ripk2,Rsad2,Tlr3,Uba52	0.0574713	97
GO:0002821_GOBP_POSITIVE_REGULATION_OF_ADAPTIVE_IMMUNE_RESPONSE	0.0016	0.054	97	51	4	9839	H2-Q4,H2-T22,Ripk2,Rsad2	0.0784314	97
GO:0030178_GOBP_NEGATIVE_REGULATION_OF_WNT_SIGNALING_PATHWAY	0.0016	0.054	97	127	6	9839	Psmb10,Psmb8,Psmb9,Psme1,Psme2,Rnf213	0.0472441	97
GO:0030522_GOBP_INTRACELLULAR_RECEPTOR_SIGNALING_PATHWAY	0.0016	0.055	97	174	7	9839	Ddx58,Ddx60,Ifih1,Irgm1,Irgm2,Ripk2,Uba52	0.0402299	97
GO:0039528_GOBP_CYTOPLASMIC_PATTERN_RECOGNITION_RECEPTOR_SIGNALING_PATHWAY_IN_RESPONSE_TO_VIRUS	0.0018	0.061	97	25	3	9839	Ddx58,Ddx60,Ifih1	0.12	97
GO:0071900_GOBP_REGULATION_OF_PROTEIN_SERINE_THREONINE_KINASE_ACTIVITY	0.0018	0.061	97	282	9	9839	Cdkn1a,Cxcl10,Gstp1,Herc6,Irgm1,Irgm2,Mlkl,Ripk2,Uba52	0.0319149	97
GO:2000027_GOBP_REGULATION_OF_ANIMAL_ORGAN_MORPHOGENESIS	0.0018	0.061	97	89	5	9839	Psmb10,Psmb8,Psmb9,Psme1,Psme2	0.0561798	97
R-HSA-5663202_REACTOME_DISEASES_OF_SIGNAL_TRANSDUCTION_BY_GROWTH_FACTOR_RECEPTORS_AND_SECOND_MESSENGERS	0.0018	0.06	97	281	9	9839	Cdkn1a,Neurl1a,Psmb10,Psmb8,Psmb9,Psme1,Psme2,Stat1,Uba52	0.0320285	97
GO:0009308_GOBP_AMINE_METABOLIC_PROCESS	0.0019	0.064	97	90	5	9839	Psmb10,Psmb8,Psmb9,Psme1,Psme2	0.0555556	97
GO:0038095_GOBP_FC_EPSILON_RECEPTOR_SIGNALING_PATHWAY	0.0019	0.064	97	90	5	9839	Psmb10,Psmb8,Psmb9,Psme1,Psme2	0.0555556	97
GO:0002396_GOBP_MHC_PROTEIN_COMPLEX_ASSEMBLY	0.002	0.064	97	7	2	9839	Tapbp,Tapbpl	0.285714	97
GO:0010799_GOBP_REGULATION_OF_PEPTIDYL_THREONINE_PHOSPHORYLATION	0.002	0.066	97	26	3	9839	Irgm1,Irgm2,Ripk2	0.115385	97
GO:0016553_GOBP_BASE_CONVERSION_OR_SUBSTITUTION_EDITING	0.002	0.064	97	7	2	9839	Adar,Apobec3	0.285714	97
GO:0032722_GOBP_POSITIVE_REGULATION_OF_CHEMOKINE_PRODUCTION	0.002	0.066	97	26	3	9839	Eif2ak2,Ripk2,Tlr3	0.115385	97
GO:0034356_GOBP_NAD_BIOSYNTHESIS_VIA_NICOTINAMIDE_RIBOSIDE_SALVAGE_PATHWAY	0.002	0.064	97	7	2	9839	Parp10,Parp9	0.285714	97
GO:0060338_GOBP_REGULATION_OF_TYPE_I_INTERFERON_MEDIATED_SIGNALING_PATHWAY	0.002	0.066	97	26	3	9839	Adar,Nlrc5,Usp18	0.115385	97
GO:0062208_GOBP_POSITIVE_REGULATION_OF_PATTERN_RECOGNITION_RECEPTOR_SIGNALING_PATHWAY	0.002	0.066	97	26	3	9839	Ddx60,Rsad2,Tlr3	0.115385	97
GO:0099004_GOBP_CALMODULIN_DEPENDENT_KINASE_SIGNALING_PATHWAY	0.002	0.064	97	7	2	9839	Irgm1,Irgm2	0.285714	97
GO:0098576_GOCC_LUMENAL_SIDE_OF_MEMBRANE	0.002	0.066	97	26	3	9839	H2-Q4,H2-T22,Tapbp	0.115385	97
GO:0097677_GOMF_STAT_FAMILY_PROTEIN_BINDING	0.002	0.064	97	7	2	9839	Dtx3l,Parp9	0.285714	97
GO:0001738_GOBP_MORPHOGENESIS_OF_A_POLARIZED_EPITHELIUM	0.0021	0.067	97	92	5	9839	Psmb10,Psmb8,Psmb9,Psme1,Psme2	0.0543478	97
GO:0002705_GOBP_POSITIVE_REGULATION_OF_LEUKOCYTE_MEDIATED_IMMUNITY	0.0021	0.066	97	55	4	9839	Ddx58,H2-Q4,H2-T22,Rsad2	0.0727273	97
R-HSA-201681_REACTOME_TCF_DEPENDENT_SIGNALING_IN_RESPONSE_TO_WNT	0.0021	0.068	97	135	6	9839	Psmb10,Psmb8,Psmb9,Psme1,Psme2,Uba52	0.0444444	97
GO:0002711_GOBP_POSITIVE_REGULATION_OF_T_CELL_MEDIATED_IMMUNITY	0.0023	0.073	97	27	3	9839	H2-Q4,H2-T22,Rsad2	0.111111	97
GO:0010508_GOBP_POSITIVE_REGULATION_OF_AUTOPHAGY	0.0023	0.073	97	94	5	9839	Irgm1,Irgm2,Ripk2,Trim21,Trim34a	0.0531915	97
GO:0002218_GOBP_ACTIVATION_OF_INNATE_IMMUNE_RESPONSE	0.0024	0.076	97	95	5	9839	Psmb10,Psmb8,Psmb9,Psme1,Psme2	0.0526316	97
GO:0030139_GOCC_ENDOCYTIC_VESICLE	0.0024	0.076	97	187	7	9839	H2-Q4,H2-T22,Irgm1,Irgm2,Tap1,Tapbp,Uba52	0.0374332	97
GO:0003724_GOMF_RNA_HELICASE_ACTIVITY	0.0024	0.074	97	57	4	9839	Ddx58,Ddx60,Ifih1,Mov10	0.0701754	97
GO:0010562_GOBP_POSITIVE_REGULATION_OF_PHOSPHORUS_METABOLIC_PROCESS	0.0025	0.078	97	478	12	9839	Cdkn1a,Eif2ak2,Irgm1,Irgm2,Mlkl,Neurl1a,Parp14,Parp9,Ripk2,Sdc4,Tlr3,Uba52	0.0251046	97
GO:0032635_GOBP_INTERLEUKIN_6_PRODUCTION	0.0025	0.078	97	58	4	9839	Ddx58,Ifih1,Ripk2,Tlr3	0.0689655	97
GO:0002484_GOBP_ANTIGEN_PROCESSING_AND_PRESENTATION_OF_ENDOGENOUS_PEPTIDE_ANTIGEN_VIA_MHC_CLASS_I_VIA_ER_PATHWAY	0.0026	0.079	97	8	2	9839	H2-Q4,H2-T22	0.25	97
GO:0007256_GOBP_ACTIVATION_OF_JNKK_ACTIVITY	0.0026	0.079	97	8	2	9839	Mlkl,Ripk2	0.25	97
GO:0009435_GOBP_NAD_BIOSYNTHETIC_PROCESS	0.0026	0.079	97	8	2	9839	Parp10,Parp9	0.25	97
GO:0035563_GOBP_POSITIVE_REGULATION_OF_CHROMATIN_BINDING	0.0026	0.079	97	8	2	9839	Dtx3l,Parp9	0.25	97
GO:0039530_GOBP_MDA_5_SIGNALING_PATHWAY	0.0026	0.079	97	8	2	9839	Ddx60,Ifih1	0.25	97
GO:0075071_GOBP_MODULATION_BY_SYMBIONT_OF_HOST_AUTOPHAGY	0.0026	0.079	97	8	2	9839	Irgm1,Irgm2	0.25	97
GO:0061133_GOMF_ENDOPEPTIDASE_ACTIVATOR_ACTIVITY	0.0026	0.079	97	8	2	9839	Psme1,Psme2	0.25	97
GO:0034612_GOBP_RESPONSE_TO_TUMOR_NECROSIS_FACTOR	0.0027	0.083	97	191	7	9839	Gstp1,Psmb10,Psmb8,Psmb9,Psme1,Psme2,Stat1	0.0366492	97
GO:0050851_GOBP_ANTIGEN_RECEPTOR_MEDIATED_SIGNALING_PATHWAY	0.0028	0.085	97	143	6	9839	Psmb10,Psmb8,Psmb9,Psme1,Psme2,Ripk2	0.041958	97
GO:0051701_GOBP_BIOLOGICAL_PROCESS_INVOLVED_IN_INTERACTION_WITH_HOST	0.0028	0.085	97	143	6	9839	Eif2ak2,Irgm1,Irgm2,Kpna2,Trim21,Trim34a	0.041958	97
GO:0090263_GOBP_POSITIVE_REGULATION_OF_CANONICAL_WNT_SIGNALING_PATHWAY	0.0029	0.086	97	99	5	9839	Psmb10,Psmb8,Psmb9,Psme1,Psme2	0.0505051	97
GO:0042612_GOCC_MHC_CLASS_I_PROTEIN_COMPLEX	0.0033	0.098	97	9	2	9839	H2-Q4,H2-T22	0.222222	97
GO:0046977_GOMF_TAP_BINDING	0.0033	0.098	97	9	2	9839	Tap1,Tapbp	0.222222	97
GO:0046978_GOMF_TAP1_BINDING	0.0033	0.098	97	9	2	9839	Tap1,Tapbp	0.222222	97
GO:0051400_GOMF_BH_DOMAIN_BINDING	0.0033	0.098	97	9	2	9839	Irgm1,Irgm2	0.222222	97
GO:0002700_GOBP_REGULATION_OF_PRODUCTION_OF_MOLECULAR_MEDIATOR_OF_IMMUNE_RESPONSE	0.0034	0.099	97	63	4	9839	Bst2,Ddx58,Rsad2,Tlr3	0.0634921	97
hsa04623_KEGG_CYTOSOLIC_DNA_SENSING_PATHWAY	0.0034	0.1	97	31	3	9839	Adar,Cxcl10,Ddx58	0.0967742	97
R-HSA-168276_REACTOME_NS1_MEDIATED_EFFECTS_ON_HOST_PATHWAYS	0.0034	0.1	97	31	3	9839	Eif2ak2,Isg15,Kpna2	0.0967742	97
R-HSA-195721_REACTOME_SIGNALING_BY_WNT	0.0034	0.099	97	198	7	9839	Mov10,Psmb10,Psmb8,Psmb9,Psme1,Psme2,Uba52	0.0353535	97
GO:0001819_GOBP_POSITIVE_REGULATION_OF_CYTOKINE_PRODUCTION	0.0037	0.11	97	202	7	9839	Ddx58,Eif2ak2,Ifih1,Ripk2,Rsad2,Stat1,Tlr3	0.0346535	97
R-HSA-162906_REACTOME_HIV_INFECTION	0.0037	0.11	97	202	7	9839	Apobec3,Psmb10,Psmb8,Psmb9,Psme1,Psme2,Uba52	0.0346535	97
R-HSA-9012852_REACTOME_SIGNALING_BY_NOTCH3	0.0037	0.11	97	32	3	9839	Neurl1a,Stat1,Uba52	0.09375	97
GO:0002237_GOBP_RESPONSE_TO_MOLECULE_OF_BACTERIAL_ORIGIN	0.0038	0.11	97	152	6	9839	Cmpk2,Cxcl10,Gstp1,Irgm1,Irgm2,Ripk2	0.0394737	97
hsa04630_KEGG_JAK_STAT_SIGNALING_PATHWAY	0.004	0.11	97	66	4	9839	Il13ra1,Irf9,Stat1,Stat2	0.0606061	97
GO:0002428_GOBP_ANTIGEN_PROCESSING_AND_PRESENTATION_OF_PEPTIDE_ANTIGEN_VIA_MHC_CLASS_IB	0.0041	0.11	97	10	2	9839	H2-Q4,H2-T22	0.2	97
GO:0002480_GOBP_ANTIGEN_PROCESSING_AND_PRESENTATION_OF_EXOGENOUS_PEPTIDE_ANTIGEN_VIA_MHC_CLASS_I_TAP_INDEPENDENT	0.0041	0.11	97	10	2	9839	H2-Q4,H2-T22	0.2	97
GO:0002709_GOBP_REGULATION_OF_T_CELL_MEDIATED_IMMUNITY	0.0041	0.11	97	33	3	9839	H2-Q4,H2-T22,Rsad2	0.0909091	97
GO:0010528_GOBP_REGULATION_OF_TRANSPOSITION	0.0041	0.11	97	10	2	9839	Apobec3,Mov10	0.2	97
GO:0018410_GOBP_C_TERMINAL_PROTEIN_AMINO_ACID_MODIFICATION	0.0041	0.11	97	10	2	9839	Irgm1,Irgm2	0.2	97
GO:0070213_GOBP_PROTEIN_AUTO_ADP_RIBOSYLATION	0.0041	0.11	97	10	2	9839	Parp10,Parp12	0.2	97
GO:1902749_GOBP_REGULATION_OF_CELL_CYCLE_G2_M_PHASE_TRANSITION	0.0041	0.11	97	154	6	9839	Cdkn1a,Psmb10,Psmb8,Psmb9,Psme1,Psme2	0.038961	97
GO:0042824_GOCC_MHC_CLASS_I_PEPTIDE_LOADING_COMPLEX	0.0041	0.11	97	10	2	9839	Tap1,Tapbp	0.2	97
GO:0030881_GOMF_BETA_2_MICROGLOBULIN_BINDING	0.0041	0.11	97	10	2	9839	H2-Q4,H2-T22	0.2	97
R-HSA-5683057_REACTOME_MAPK_FAMILY_SIGNALING_CASCADES	0.0041	0.11	97	205	7	9839	Mov10,Psmb10,Psmb8,Psmb9,Psme1,Psme2,Uba52	0.0341463	97
R-HSA-9010553_REACTOME_REGULATION_OF_EXPRESSION_OF_SLITS_AND_ROBOS	0.0041	0.11	97	154	6	9839	Psmb10,Psmb8,Psmb9,Psme1,Psme2,Uba52	0.038961	97
R-HSA-9014325_REACTOME_TICAM1_TRAF6_DEPENDENT_INDUCTION_OF_TAK1_COMPLEX	0.0041	0.11	97	10	2	9839	Tlr3,Uba52	0.2	97
R-HSA-933543_REACTOME_NF_KB_ACTIVATION_THROUGH_FADD_RIP_1_PATHWAY_MEDIATED_BY_CASPASE_8_AND_10	0.0041	0.11	97	10	2	9839	Ddx58,Ifih1	0.2	97
GO:0002009_GOBP_MORPHOGENESIS_OF_AN_EPITHELIUM	0.0042	0.11	97	261	8	9839	Cxcl10,Psmb10,Psmb8,Psmb9,Psme1,Psme2,Sdc4,Stat1	0.0306513	97
GO:0032102_GOBP_NEGATIVE_REGULATION_OF_RESPONSE_TO_EXTERNAL_STIMULUS	0.0044	0.12	97	156	6	9839	Adar,Gstp1,Nlrc5,Nmi,Parp14,Trim21	0.0384615	97
GO:0050830_GOBP_DEFENSE_RESPONSE_TO_GRAM_POSITIVE_BACTERIUM	0.0045	0.12	97	34	3	9839	Defb1,Gbp7,Ripk2	0.0882353	97
GO:0090090_GOBP_NEGATIVE_REGULATION_OF_CANONICAL_WNT_SIGNALING_PATHWAY	0.0049	0.13	97	112	5	9839	Psmb10,Psmb8,Psmb9,Psme1,Psme2	0.0446429	97
GO:0032196_GOBP_TRANSPOSITION	0.005	0.13	97	11	2	9839	Apobec3,Mov10	0.181818	97
GO:0060339_GOBP_NEGATIVE_REGULATION_OF_TYPE_I_INTERFERON_MEDIATED_SIGNALING_PATHWAY	0.005	0.13	97	11	2	9839	Adar,Nlrc5	0.181818	97
GO:1901096_GOBP_REGULATION_OF_AUTOPHAGOSOME_MATURATION	0.005	0.13	97	11	2	9839	Irgm1,Irgm2	0.181818	97
GO:1903321_GOBP_NEGATIVE_REGULATION_OF_PROTEIN_MODIFICATION_BY_SMALL_PROTEIN_CONJUGATION_OR_REMOVAL	0.005	0.13	97	70	4	9839	Dtx3l,Isg15,Parp10,Trim21	0.0571429	97
GO:1904706_GOBP_NEGATIVE_REGULATION_OF_VASCULAR_ASSOCIATED_SMOOTH_MUSCLE_CELL_PROLIFERATION	0.005	0.13	97	11	2	9839	Cdkn1a,Gstp1	0.181818	97
GO:0031386_GOMF_PROTEIN_TAG	0.005	0.13	97	11	2	9839	Isg15,Uba52	0.181818	97
GO:0070513_GOMF_DEATH_DOMAIN_BINDING	0.005	0.13	97	11	2	9839	Irgm1,Irgm2	0.181818	97
R-HSA-209543_REACTOME_P75NTR_RECRUITS_SIGNALLING_COMPLEXES	0.005	0.13	97	11	2	9839	Ripk2,Uba52	0.181818	97
R-HSA-2691230_REACTOME_SIGNALING_BY_NOTCH1_HD_DOMAIN_MUTANTS_IN_CANCER	0.005	0.13	97	11	2	9839	Neurl1a,Uba52	0.181818	97
R-HSA-3134975_REACTOME_REGULATION_OF_INNATE_IMMUNE_RESPONSES_TO_CYTOSOLIC_DNA	0.005	0.13	97	11	2	9839	Trim21,Uba52	0.181818	97
R-HSA-8854691_REACTOME_INTERLEUKIN_20_FAMILY_SIGNALING	0.005	0.13	97	11	2	9839	Stat1,Stat2	0.181818	97
R-HSA-9013973_REACTOME_TICAM1_DEPENDENT_ACTIVATION_OF_IRF3_IRF7	0.005	0.13	97	11	2	9839	Tlr3,Uba52	0.181818	97
R-HSA-918233_REACTOME_TRAF3_DEPENDENT_IRF_ACTIVATION_PATHWAY	0.005	0.13	97	11	2	9839	Ddx58,Ifih1	0.181818	97
GO:0010565_GOBP_REGULATION_OF_CELLULAR_KETONE_METABOLIC_PROCESS	0.0051	0.13	97	113	5	9839	Psmb10,Psmb8,Psmb9,Psme1,Psme2	0.0442478	97
GO:0030177_GOBP_POSITIVE_REGULATION_OF_WNT_SIGNALING_PATHWAY	0.0055	0.14	97	115	5	9839	Psmb10,Psmb8,Psmb9,Psme1,Psme2	0.0434783	97
GO:0050731_GOBP_POSITIVE_REGULATION_OF_PEPTIDYL_TYROSINE_PHOSPHORYLATION	0.0055	0.14	97	72	4	9839	Neurl1a,Parp14,Parp9,Ripk2	0.0555556	97
GO:0006954_GOBP_INFLAMMATORY_RESPONSE	0.0057	0.15	97	275	8	9839	Cxcl10,Gstp1,Irgm1,Irgm2,Nmi,Ripk2,Tlr3,Usp18	0.0290909	97
GO:0031648_GOBP_PROTEIN_DESTABILIZATION	0.0057	0.15	97	37	3	9839	Irgm1,Irgm2,Trim21	0.0810811	97
GO:0002475_GOBP_ANTIGEN_PROCESSING_AND_PRESENTATION_VIA_MHC_CLASS_IB	0.006	0.15	97	12	2	9839	H2-Q4,H2-T22	0.166667	97
GO:2001034_GOBP_POSITIVE_REGULATION_OF_DOUBLE_STRAND_BREAK_REPAIR_VIA_NONHOMOLOGOUS_END_JOINING	0.006	0.15	97	12	2	9839	Dtx3l,Parp9	0.166667	97
GO:0042288_GOMF_MHC_CLASS_I_PROTEIN_BINDING	0.006	0.15	97	12	2	9839	Tap1,Tapbp	0.166667	97
GO:0007254_GOBP_JNK_CASCADE	0.0061	0.16	97	118	5	9839	Gstp1,Mlkl,Ripk2,Tlr3,Uba52	0.0423729	97
GO:0071453_GOBP_CELLULAR_RESPONSE_TO_OXYGEN_LEVELS	0.0062	0.16	97	168	6	9839	Psmb10,Psmb8,Psmb9,Psme1,Psme2,Uba52	0.0357143	97
GO:0042277_GOMF_PEPTIDE_BINDING	0.0064	0.16	97	169	6	9839	Gstp1,H2-Q4,H2-T22,Kpna2,Tap1,Tapbp	0.035503	97
GO:0000165_GOBP_MAPK_CASCADE	0.0066	0.17	97	472	11	9839	Eif2ak2,Gstp1,Mlkl,Psmb10,Psmb8,Psmb9,Psme1,Psme2,Ripk2,Tlr3,Uba52	0.0233051	97
GO:0000186_GOBP_ACTIVATION_OF_MAPKK_ACTIVITY	0.0066	0.17	97	39	3	9839	Eif2ak2,Mlkl,Ripk2	0.0769231	97
GO:0043393_GOBP_REGULATION_OF_PROTEIN_BINDING	0.0066	0.17	97	120	5	9839	Cdkn1a,Dtx3l,Mitd1,Ripk2,Trim21	0.0416667	97
GO:0002819_GOBP_REGULATION_OF_ADAPTIVE_IMMUNE_RESPONSE	0.0069	0.17	97	77	4	9839	H2-Q4,H2-T22,Ripk2,Rsad2	0.0519481	97
GO:0002456_GOBP_T_CELL_MEDIATED_IMMUNITY	0.007	0.17	97	40	3	9839	H2-Q4,H2-T22,Rsad2	0.075	97
GO:0031098_GOBP_STRESS_ACTIVATED_PROTEIN_KINASE_SIGNALING_CASCADE	0.007	0.17	97	172	6	9839	Eif2ak2,Gstp1,Mlkl,Ripk2,Tlr3,Uba52	0.0348837	97
GO:0019239_GOMF_DEAMINASE_ACTIVITY	0.007	0.17	97	13	2	9839	Adar,Apobec3	0.153846	97
GO:0140359_GOMF_ABC_TYPE_TRANSPORTER_ACTIVITY	0.007	0.17	97	13	2	9839	Tap1,Tapbp	0.153846	97
R-HSA-933541_REACTOME_TRAF6_MEDIATED_IRF7_ACTIVATION	0.007	0.17	97	13	2	9839	Ddx58,Ifih1	0.153846	97
GO:0010608_GOBP_POSTTRANSCRIPTIONAL_REGULATION_OF_GENE_EXPRESSION	0.0076	0.18	97	481	11	9839	Adar,Eif2ak2,Mov10,Neurl1a,Parp9,Psmb10,Psmb8,Psmb9,Psme1,Psme2,Uba52	0.022869	97
GO:0032609_GOBP_INTERFERON_GAMMA_PRODUCTION	0.0076	0.18	97	41	3	9839	Isg15,Ripk2,Tlr3	0.0731707	97
GO:1901224_GOBP_POSITIVE_REGULATION_OF_NIK_NF_KAPPAB_SIGNALING	0.0076	0.18	97	41	3	9839	Eif2ak2,Nmi,Tlr3	0.0731707	97
GO:1901988_GOBP_NEGATIVE_REGULATION_OF_CELL_CYCLE_PHASE_TRANSITION	0.0076	0.18	97	175	6	9839	Cdkn1a,Psmb10,Psmb8,Psmb9,Psme1,Psme2	0.0342857	97
GO:0035561_GOBP_REGULATION_OF_CHROMATIN_BINDING	0.0081	0.2	97	14	2	9839	Dtx3l,Parp9	0.142857	97
GO:0072525_GOBP_PYRIDINE_CONTAINING_COMPOUND_BIOSYNTHETIC_PROCESS	0.0081	0.2	97	14	2	9839	Parp10,Parp9	0.142857	97
GO:0001891_GOCC_PHAGOCYTIC_CUP	0.0081	0.2	97	14	2	9839	Irgm1,Irgm2	0.142857	97
hsa04115_KEGG_P53_SIGNALING_PATHWAY	0.0081	0.2	97	42	3	9839	Cd82,Cdkn1a,Shisa5	0.0714286	97
R-HSA-193639_REACTOME_P75NTR_SIGNALS_VIA_NF_KB	0.0081	0.2	97	14	2	9839	Ripk2,Uba52	0.142857	97
GO:0048729_GOBP_TISSUE_MORPHOGENESIS	0.0089	0.21	97	297	8	9839	Cxcl10,Psmb10,Psmb8,Psmb9,Psme1,Psme2,Sdc4,Stat1	0.026936	97
GO:0008285_GOBP_NEGATIVE_REGULATION_OF_CELL_POPULATION_PROLIFERATION	0.0091	0.22	97	361	9	9839	Cdkn1a,Eif2ak2,Gstp1,Ifit3,Neurl1a,Nmi,Parp10,Sdc4,Stat1	0.0249307	97
R-HSA-8951664_REACTOME_NEDDYLATION	0.0091	0.22	97	182	6	9839	Psmb10,Psmb8,Psmb9,Psme1,Psme2,Uba52	0.032967	97
GO:0001916_GOBP_POSITIVE_REGULATION_OF_T_CELL_MEDIATED_CYTOTOXICITY	0.0093	0.22	97	15	2	9839	H2-Q4,H2-T22	0.133333	97
GO:0001968_GOMF_FIBRONECTIN_BINDING	0.0093	0.22	97	15	2	9839	Plekha2,Sdc4	0.133333	97
GO:0016814_GOMF_HYDROLASE_ACTIVITY_ACTING_ON_CARBON_NITROGEN_BUT_NOT_PEPTIDE_BONDS_IN_CYCLIC_AMIDINES	0.0093	0.22	97	15	2	9839	Adar,Apobec3	0.133333	97
GO:0071897_GOBP_DNA_BIOSYNTHETIC_PROCESS	0.0094	0.22	97	131	5	9839	Cdkn1a,Isg15,Parp10,Uba52,Ube2l6	0.0381679	97
GO:0042098_GOBP_T_CELL_PROLIFERATION	0.01	0.24	97	86	4	9839	Lmo1,Psmb10,Ripk2,Sdc4	0.0465116	97
R-HSA-376176_REACTOME_SIGNALING_BY_ROBO_RECEPTORS	0.01	0.24	97	186	6	9839	Psmb10,Psmb8,Psmb9,Psme1,Psme2,Uba52	0.0322581	97
GO:0001914_GOBP_REGULATION_OF_T_CELL_MEDIATED_CYTOTOXICITY	0.011	0.24	97	16	2	9839	H2-Q4,H2-T22	0.125	97
GO:0038093_GOBP_FC_RECEPTOR_SIGNALING_PATHWAY	0.011	0.25	97	136	5	9839	Psmb10,Psmb8,Psmb9,Psme1,Psme2	0.0367647	97
GO:0072524_GOBP_PYRIDINE_CONTAINING_COMPOUND_METABOLIC_PROCESS	0.011	0.24	97	16	2	9839	Parp10,Parp9	0.125	97
GO:1903320_GOBP_REGULATION_OF_PROTEIN_MODIFICATION_BY_SMALL_PROTEIN_CONJUGATION_OR_REMOVAL	0.011	0.24	97	188	6	9839	Dtx3l,Isg15,Nmi,Parp10,Ripk2,Trim21	0.0319149	97
GO:0035577_GOCC_AZUROPHIL_GRANULE_MEMBRANE	0.011	0.25	97	47	3	9839	Bst2,H2-Q4,H2-T22	0.0638298	97
GO:0042611_GOCC_MHC_PROTEIN_COMPLEX	0.011	0.24	97	16	2	9839	H2-Q4,H2-T22	0.125	97
R-HSA-2979096_REACTOME_NOTCH2_ACTIVATION_AND_TRANSMISSION_OF_SIGNAL_TO_THE_NUCLEUS	0.011	0.24	97	16	2	9839	Neurl1a,Uba52	0.125	97

## Sheet: T1D_DE_up_3_enrichment
gene_set	pval	fdr	signature	geneset	overlap	background	hits	recall	query_size
R-HSA-877300_REACTOME_INTERFERON_GAMMA_SIGNALING	9.4e-11	8.3e-07	39	63	8	9839	B2m,Gbp2,Gbp10,Gbp4,Gbp8,H2-Q7,H2-T23,H2-K1	0.126984	39
GO:0002428_GOBP_ANTIGEN_PROCESSING_AND_PRESENTATION_OF_PEPTIDE_ANTIGEN_VIA_MHC_CLASS_IB	1.9e-10	8.3e-07	39	10	5	9839	B2m,H2-T23,H2-Q7,H2-K1,Tap2	0.5	39
GO:0002475_GOBP_ANTIGEN_PROCESSING_AND_PRESENTATION_VIA_MHC_CLASS_IB	5.8e-10	1.7e-06	39	12	5	9839	B2m,H2-T23,H2-Q7,H2-K1,Tap2	0.416667	39
GO:0050830_GOBP_DEFENSE_RESPONSE_TO_GRAM_POSITIVE_BACTERIUM	3.2e-09	7.1e-06	39	34	6	9839	Gbp2,Gbp10,Gbp4,Gbp8,H2-Q7,H2-T23	0.176471	39
GO:0002483_GOBP_ANTIGEN_PROCESSING_AND_PRESENTATION_OF_ENDOGENOUS_PEPTIDE_ANTIGEN	4.5e-09	8e-06	39	17	5	9839	B2m,H2-Q7,H2-T23,H2-K1,Tap2	0.294118	39
GO:0019883_GOBP_ANTIGEN_PROCESSING_AND_PRESENTATION_OF_ENDOGENOUS_ANTIGEN	8.4e-09	1.2e-05	39	19	5	9839	B2m,H2-Q7,H2-T23,H2-K1,Tap2	0.263158	39
GO:0034341_GOBP_RESPONSE_TO_INTERFERON_GAMMA	1.7e-08	2.2e-05	39	120	8	9839	B2m,Gbp2,Gbp10,Gbp4,Gbp8,H2-Q7,H2-T23,H2-K1	0.0666667	39
GO:0042612_GOCC_MHC_CLASS_I_PROTEIN_COMPLEX	2.6e-08	2.9e-05	39	9	4	9839	B2m,H2-Q7,H2-T23,H2-K1	0.444444	39
GO:0002480_GOBP_ANTIGEN_PROCESSING_AND_PRESENTATION_OF_EXOGENOUS_PEPTIDE_ANTIGEN_VIA_MHC_CLASS_I_TAP_INDEPENDENT	4.4e-08	4.3e-05	39	10	4	9839	B2m,H2-Q7,H2-T23,H2-K1	0.4	39
R-HSA-913531_REACTOME_INTERFERON_SIGNALING	6.5e-08	5.8e-05	39	142	8	9839	B2m,Gbp2,Gbp10,Gbp4,Gbp8,H2-Q7,H2-T23,H2-K1	0.056338	39
GO:0002250_GOBP_ADAPTIVE_IMMUNE_RESPONSE	1.6e-07	0.00013	39	160	8	9839	B2m,Cd274,H2-Q7,H2-T23,H2-K1,Il18bp,Serping1,Tap2	0.05	39
GO:0001562_GOBP_RESPONSE_TO_PROTOZOAN	2.1e-07	0.00015	39	14	4	9839	Gbp2,Gbp10,Gbp4,Gbp8	0.285714	39
GO:0001916_GOBP_POSITIVE_REGULATION_OF_T_CELL_MEDIATED_CYTOTOXICITY	2.8e-07	0.00019	39	15	4	9839	B2m,H2-Q7,H2-T23,H2-K1	0.266667	39
GO:0002460_GOBP_ADAPTIVE_IMMUNE_RESPONSE_BASED_ON_SOMATIC_RECOMBINATION_OF_IMMUNE_RECEPTORS_BUILT_FROM_IMMUNOGLOBULIN_SUPERFAMILY_DOMAINS	3e-07	0.00019	39	116	7	9839	B2m,Cd274,H2-Q7,H2-T23,H2-K1,Il18bp,Serping1	0.0603448	39
GO:0001914_GOBP_REGULATION_OF_T_CELL_MEDIATED_CYTOTOXICITY	3.7e-07	0.00021	39	16	4	9839	B2m,H2-Q7,H2-T23,H2-K1	0.25	39
GO:0042611_GOCC_MHC_PROTEIN_COMPLEX	3.7e-07	0.00021	39	16	4	9839	B2m,H2-Q7,H2-T23,H2-K1	0.25	39
GO:0042605_GOMF_PEPTIDE_ANTIGEN_BINDING	6.2e-07	0.00032	39	18	4	9839	H2-Q7,H2-T23,H2-K1,Tap2	0.222222	39
GO:0042742_GOBP_DEFENSE_RESPONSE_TO_BACTERIUM	7.3e-07	0.00036	39	82	6	9839	Gbp2,Gbp10,Gbp4,Gbp8,H2-Q7,H2-T23	0.0731707	39
GO:0001913_GOBP_T_CELL_MEDIATED_CYTOTOXICITY	9.8e-07	0.00046	39	20	4	9839	B2m,H2-Q7,H2-T23,H2-K1	0.2	39
GO:0002821_GOBP_POSITIVE_REGULATION_OF_ADAPTIVE_IMMUNE_RESPONSE	1.5e-06	0.00069	39	51	5	9839	B2m,Cd274,H2-Q7,H2-T23,H2-K1	0.0980392	39
R-HSA-983170_REACTOME_ANTIGEN_PRESENTATION_FOLDING_ASSEMBLY_AND_PEPTIDE_LOADING_OF_CLASS_I_MHC	1.8e-06	0.00075	39	23	4	9839	B2m,H2-Q7,H2-T23,Tap2	0.173913	39
GO:0031343_GOBP_POSITIVE_REGULATION_OF_CELL_KILLING	2.1e-06	0.00085	39	24	4	9839	B2m,H2-Q7,H2-T23,H2-K1	0.166667	39
GO:0002484_GOBP_ANTIGEN_PROCESSING_AND_PRESENTATION_OF_ENDOGENOUS_PEPTIDE_ANTIGEN_VIA_MHC_CLASS_I_VIA_ER_PATHWAY	3.2e-06	0.0012	39	8	3	9839	H2-Q7,H2-T23,H2-K1	0.375	39
GO:0002711_GOBP_POSITIVE_REGULATION_OF_T_CELL_MEDIATED_IMMUNITY	3.5e-06	0.0013	39	27	4	9839	B2m,H2-Q7,H2-T23,H2-K1	0.148148	39
GO:0030670_GOCC_PHAGOCYTIC_VESICLE_MEMBRANE	4.1e-06	0.0014	39	62	5	9839	B2m,H2-Q7,H2-T23,H2-K1,Tap2	0.0806452	39
GO:0060333_GOBP_INTERFERON_GAMMA_MEDIATED_SIGNALING_PATHWAY	4.5e-06	0.0014	39	63	5	9839	B2m,Gbp2,H2-Q7,H2-T23,H2-K1	0.0793651	39
GO:0001910_GOBP_REGULATION_OF_LEUKOCYTE_MEDIATED_CYTOTOXICITY	4.7e-06	0.0014	39	29	4	9839	B2m,H2-Q7,H2-T23,H2-K1	0.137931	39
GO:0046977_GOMF_TAP_BINDING	4.8e-06	0.0014	39	9	3	9839	H2-Q7,H2-T23,Tap2	0.333333	39
GO:0046978_GOMF_TAP1_BINDING	4.8e-06	0.0014	39	9	3	9839	H2-Q7,H2-T23,Tap2	0.333333	39
R-HSA-1236977_REACTOME_ENDOSOMAL_VACUOLAR_PATHWAY	4.8e-06	0.0014	39	9	3	9839	B2m,H2-Q7,H2-T23	0.333333	39
GO:0045087_GOBP_INNATE_IMMUNE_RESPONSE	5.7e-06	0.0016	39	440	10	9839	B2m,Gbp2,Gbp10,Gbp4,Gbp8,H2-Q7,H2-T23,H2-K1,Serping1,Zbp1	0.0227273	39
GO:0055038_GOCC_RECYCLING_ENDOSOME_MEMBRANE	6.1e-06	0.0016	39	67	5	9839	B2m,Cd274,H2-Q7,H2-T23,H2-K1	0.0746269	39
GO:0009617_GOBP_RESPONSE_TO_BACTERIUM	6.3e-06	0.0016	39	259	8	9839	B2m,Cd274,Gbp2,Gbp10,Gbp4,Gbp8,H2-Q7,H2-T23	0.030888	39
GO:0034340_GOBP_RESPONSE_TO_TYPE_I_INTERFERON	6.5e-06	0.0016	39	68	5	9839	Gbp2,H2-Q7,H2-T23,H2-K1,Zbp1	0.0735294	39
GO:0002643_GOBP_REGULATION_OF_TOLERANCE_INDUCTION	6.8e-06	0.0016	39	10	3	9839	Cd274,H2-Q7,H2-T23	0.3	39
GO:0042824_GOCC_MHC_CLASS_I_PEPTIDE_LOADING_COMPLEX	6.8e-06	0.0016	39	10	3	9839	B2m,H2-Q7,Tap2	0.3	39
GO:0030881_GOMF_BETA_2_MICROGLOBULIN_BINDING	6.8e-06	0.0016	39	10	3	9839	H2-Q7,H2-T23,H2-K1	0.3	39
GO:0042590_GOBP_ANTIGEN_PROCESSING_AND_PRESENTATION_OF_EXOGENOUS_PEPTIDE_ANTIGEN_VIA_MHC_CLASS_I	7e-06	0.0016	39	69	5	9839	B2m,H2-Q7,H2-T23,H2-K1,Tap2	0.0724638	39
GO:0030139_GOCC_ENDOCYTIC_VESICLE	7.4e-06	0.0017	39	187	7	9839	B2m,Hba-a1,Hbb-bt,H2-Q7,H2-T23,H2-K1,Tap2	0.0374332	39
GO:0002709_GOBP_REGULATION_OF_T_CELL_MEDIATED_IMMUNITY	7.9e-06	0.0017	39	33	4	9839	B2m,H2-Q7,H2-T23,H2-K1	0.121212	39
GO:0003823_GOMF_ANTIGEN_BINDING	7.9e-06	0.0017	39	33	4	9839	H2-Q7,H2-T23,H2-K1,Tap2	0.121212	39
GO:2001185_GOBP_REGULATION_OF_CD8_POSITIVE_ALPHA_BETA_T_CELL_ACTIVATION	9.3e-06	0.002	39	11	3	9839	Cd274,H2-Q7,H2-T23	0.272727	39
GO:0002507_GOBP_TOLERANCE_INDUCTION	1.2e-05	0.0024	39	12	3	9839	Cd274,H2-Q7,H2-T23	0.25	39
GO:0002819_GOBP_REGULATION_OF_ADAPTIVE_IMMUNE_RESPONSE	1.2e-05	0.0024	39	77	5	9839	B2m,Cd274,H2-Q7,H2-T23,H2-K1	0.0649351	39
GO:0036037_GOBP_CD8_POSITIVE_ALPHA_BETA_T_CELL_ACTIVATION	1.2e-05	0.0024	39	12	3	9839	Cd274,H2-Q7,H2-T23	0.25	39
GO:0031341_GOBP_REGULATION_OF_CELL_KILLING	1.3e-05	0.0024	39	37	4	9839	B2m,H2-Q7,H2-T23,H2-K1	0.108108	39
GO:0002456_GOBP_T_CELL_MEDIATED_IMMUNITY	1.7e-05	0.0033	39	40	4	9839	B2m,H2-Q7,H2-T23,H2-K1	0.1	39
GO:0002474_GOBP_ANTIGEN_PROCESSING_AND_PRESENTATION_OF_PEPTIDE_ANTIGEN_VIA_MHC_CLASS_I	1.8e-05	0.0034	39	84	5	9839	B2m,H2-Q7,H2-T23,H2-K1,Tap2	0.0595238	39
hsa04612_KEGG_ANTIGEN_PROCESSING_AND_PRESENTATION	1.9e-05	0.0035	39	41	4	9839	B2m,H2-Q7,H2-T23,Tap2	0.097561	39
GO:0046633_GOBP_ALPHA_BETA_T_CELL_PROLIFERATION	2.5e-05	0.0044	39	15	3	9839	Cd274,H2-Q7,H2-T23	0.2	39
GO:0001909_GOBP_LEUKOCYTE_MEDIATED_CYTOTOXICITY	2.6e-05	0.0044	39	44	4	9839	B2m,H2-Q7,H2-T23,H2-K1	0.0909091	39
GO:0050778_GOBP_POSITIVE_REGULATION_OF_IMMUNE_RESPONSE	3.1e-05	0.0053	39	323	8	9839	B2m,Cd274,Gbp2,H2-Q7,H2-T23,H2-K1,Serping1,Zbp1	0.0247678	39
R-HSA-1280215_REACTOME_CYTOKINE_SIGNALING_IN_IMMUNE_SYSTEM	3.3e-05	0.0056	39	427	9	9839	B2m,Gbp2,Gbp10,Gbp4,Gbp8,H2-Q7,H2-T23,H2-K1,Il18bp	0.0210773	39
GO:0012507_GOCC_ER_TO_GOLGI_TRANSPORT_VESICLE_MEMBRANE	3.6e-05	0.0058	39	48	4	9839	B2m,H2-Q7,H2-T23,H2-K1	0.0833333	39
R-HSA-909733_REACTOME_INTERFERON_ALPHA_BETA_SIGNALING	3.6e-05	0.0058	39	48	4	9839	Gbp2,H2-Q7,H2-T23,H2-K1	0.0833333	39
GO:0045335_GOCC_PHAGOCYTIC_VESICLE	3.7e-05	0.0059	39	97	5	9839	B2m,H2-Q7,H2-T23,H2-K1,Tap2	0.0515464	39
R-HSA-2172127_REACTOME_DAP12_INTERACTIONS	4.5e-05	0.007	39	18	3	9839	B2m,H2-Q7,H2-T23	0.166667	39
GO:0030666_GOCC_ENDOCYTIC_VESICLE_MEMBRANE	5.4e-05	0.0083	39	105	5	9839	B2m,H2-Q7,H2-T23,H2-K1,Tap2	0.047619	39
GO:0002449_GOBP_LYMPHOCYTE_MEDIATED_IMMUNITY	5.7e-05	0.0085	39	106	5	9839	B2m,H2-Q7,H2-T23,H2-K1,Serping1	0.0471698	39
GO:0002705_GOBP_POSITIVE_REGULATION_OF_LEUKOCYTE_MEDIATED_IMMUNITY	6.2e-05	0.009	39	55	4	9839	B2m,H2-Q7,H2-T23,H2-K1	0.0727273	39
GO:0002369_GOBP_T_CELL_CYTOKINE_PRODUCTION	6.3e-05	0.009	39	20	3	9839	B2m,H2-Q7,H2-T23	0.15	39
GO:0098553_GOCC_LUMENAL_SIDE_OF_ENDOPLASMIC_RETICULUM_MEMBRANE	6.3e-05	0.009	39	20	3	9839	H2-Q7,H2-T23,H2-K1	0.15	39
GO:0009897_GOCC_EXTERNAL_SIDE_OF_PLASMA_MEMBRANE	6.5e-05	0.0092	39	109	5	9839	B2m,Cd274,H2-T23,H2-Q7,H2-K1	0.0458716	39
GO:0031901_GOCC_EARLY_ENDOSOME_MEMBRANE	7.1e-05	0.0098	39	111	5	9839	B2m,Cd274,H2-Q7,H2-T23,H2-K1	0.045045	39
GO:0001906_GOBP_CELL_KILLING	0.00012	0.016	39	65	4	9839	B2m,H2-Q7,H2-T23,H2-K1	0.0615385	39
GO:0002706_GOBP_REGULATION_OF_LYMPHOCYTE_MEDIATED_IMMUNITY	0.00012	0.016	39	65	4	9839	B2m,H2-Q7,H2-T23,H2-K1	0.0615385	39
GO:0002720_GOBP_POSITIVE_REGULATION_OF_CYTOKINE_PRODUCTION_INVOLVED_IN_IMMUNE_RESPONSE	0.00014	0.018	39	26	3	9839	B2m,H2-Q7,H2-T23	0.115385	39
GO:0098576_GOCC_LUMENAL_SIDE_OF_MEMBRANE	0.00014	0.018	39	26	3	9839	H2-Q7,H2-T23,H2-K1	0.115385	39
R-HSA-198933_REACTOME_IMMUNOREGULATORY_INTERACTIONS_BETWEEN_A_LYMPHOID_AND_A_NON_LYMPHOID_CELL	0.00014	0.018	39	26	3	9839	B2m,H2-Q7,H2-T23	0.115385	39
GO:0002370_GOBP_NATURAL_KILLER_CELL_CYTOKINE_PRODUCTION	0.00015	0.018	39	5	2	9839	H2-T23,H2-Q7	0.4	39
GO:0015669_GOBP_GAS_TRANSPORT	0.00015	0.018	39	5	2	9839	Hba-a1,Hbb-bt	0.4	39
GO:2001187_GOBP_POSITIVE_REGULATION_OF_CD8_POSITIVE_ALPHA_BETA_T_CELL_ACTIVATION	0.00015	0.018	39	5	2	9839	H2-Q7,H2-T23	0.4	39
GO:0031227_GOCC_INTRINSIC_COMPONENT_OF_ENDOPLASMIC_RETICULUM_MEMBRANE	0.00015	0.018	39	130	5	9839	B2m,H2-Q7,H2-T23,H2-K1,Tap2	0.0384615	39
R-HSA-1237044_REACTOME_ERYTHROCYTES_TAKE_UP_CARBON_DIOXIDE_AND_RELEASE_OXYGEN	0.00015	0.018	39	5	2	9839	Hba-a1,Hbb-bt	0.4	39
GO:0055037_GOCC_RECYCLING_ENDOSOME	0.00018	0.022	39	136	5	9839	B2m,Cd274,H2-Q7,H2-T23,H2-K1	0.0367647	39
GO:0030134_GOCC_COPII_COATED_ER_TO_GOLGI_TRANSPORT_VESICLE	0.00019	0.022	39	73	4	9839	B2m,H2-Q7,H2-T23,H2-K1	0.0547945	39
GO:0002443_GOBP_LEUKOCYTE_MEDIATED_IMMUNITY	0.00021	0.024	39	424	8	9839	B2m,Dynlt1b,Hbb-bt,H2-Q7,H2-T23,H2-K1,Qpct,Serping1	0.0188679	39
GO:0050776_GOBP_REGULATION_OF_IMMUNE_RESPONSE	0.00022	0.025	39	428	8	9839	B2m,Cd274,Gbp2,H2-Q7,H2-T23,H2-K1,Serping1,Zbp1	0.0186916	39
GO:0035740_GOBP_CD8_POSITIVE_ALPHA_BETA_T_CELL_PROLIFERATION	0.00023	0.025	39	6	2	9839	H2-Q7,H2-T23	0.333333	39
GO:0042270_GOBP_PROTECTION_FROM_NATURAL_KILLER_CELL_MEDIATED_CYTOTOXICITY	0.00023	0.025	39	6	2	9839	H2-Q7,H2-T23	0.333333	39
GO:0042608_GOMF_T_CELL_RECEPTOR_BINDING	0.00023	0.025	39	6	2	9839	H2-Q7,H2-T23	0.333333	39
GO:0048002_GOBP_ANTIGEN_PROCESSING_AND_PRESENTATION_OF_PEPTIDE_ANTIGEN	0.00027	0.029	39	147	5	9839	B2m,H2-Q7,H2-T23,H2-K1,Tap2	0.0340136	39
R-HSA-1236975_REACTOME_ANTIGEN_PROCESSING_CROSS_PRESENTATION	0.0003	0.032	39	82	4	9839	B2m,H2-Q7,H2-T23,Tap2	0.0487805	39
GO:0002684_GOBP_POSITIVE_REGULATION_OF_IMMUNE_SYSTEM_PROCESS	0.00031	0.032	39	449	8	9839	B2m,Cd274,Gbp2,H2-Q7,H2-T23,H2-K1,Serping1,Zbp1	0.0178174	39
GO:0002249_GOBP_LYMPHOCYTE_ANERGY	0.00032	0.032	39	7	2	9839	H2-Q7,H2-T23	0.285714	39
GO:0002517_GOBP_T_CELL_TOLERANCE_INDUCTION	0.00032	0.032	39	7	2	9839	H2-Q7,H2-T23	0.285714	39
GO:0032815_GOBP_NEGATIVE_REGULATION_OF_NATURAL_KILLER_CELL_ACTIVATION	0.00032	0.032	39	7	2	9839	H2-Q7,H2-T23	0.285714	39
GO:0043301_GOBP_NEGATIVE_REGULATION_OF_LEUKOCYTE_DEGRANULATION	0.00032	0.032	39	7	2	9839	H2-Q7,H2-T23	0.285714	39
GO:0002444_GOBP_MYELOID_LEUKOCYTE_MEDIATED_IMMUNITY	0.00034	0.033	39	342	7	9839	B2m,Dynlt1b,Hbb-bt,H2-Q7,H2-T23,H2-K1,Qpct	0.0204678	39
GO:0002703_GOBP_REGULATION_OF_LEUKOCYTE_MEDIATED_IMMUNITY	0.00034	0.033	39	85	4	9839	B2m,H2-Q7,H2-T23,H2-K1	0.0470588	39
GO:0046634_GOBP_REGULATION_OF_ALPHA_BETA_T_CELL_ACTIVATION	0.00035	0.034	39	35	3	9839	Cd274,H2-Q7,H2-T23	0.0857143	39
GO:0042102_GOBP_POSITIVE_REGULATION_OF_T_CELL_PROLIFERATION	0.00038	0.036	39	36	3	9839	Cd274,H2-Q7,H2-T23	0.0833333	39
GO:0030141_GOCC_SECRETORY_GRANULE	0.00041	0.039	39	467	8	9839	B2m,Dynlt1b,Hbb-bt,H2-Q7,H2-T23,H2-K1,Qpct,Serping1	0.0171306	39
GO:0002725_GOBP_NEGATIVE_REGULATION_OF_T_CELL_CYTOKINE_PRODUCTION	0.00042	0.039	39	8	2	9839	H2-Q7,H2-T23	0.25	39
R-HSA-2168880_REACTOME_SCAVENGING_OF_HEME_FROM_PLASMA	0.00042	0.039	39	8	2	9839	Hba-a1,Hbb-bt	0.25	39
GO:0045824_GOBP_NEGATIVE_REGULATION_OF_INNATE_IMMUNE_RESPONSE	0.00044	0.041	39	38	3	9839	H2-Q7,H2-T23,Serping1	0.0789474	39
GO:1904724_GOCC_TERTIARY_GRANULE_LUMEN	0.00048	0.044	39	39	3	9839	B2m,Hbb-bt,Qpct	0.0769231	39
GO:0002367_GOBP_CYTOKINE_PRODUCTION_INVOLVED_IN_IMMUNE_RESPONSE	0.00051	0.046	39	40	3	9839	B2m,H2-Q7,H2-T23	0.075	39
GO:0002699_GOBP_POSITIVE_REGULATION_OF_IMMUNE_EFFECTOR_PROCESS	0.00052	0.046	39	95	4	9839	B2m,H2-Q7,H2-T23,H2-K1	0.0421053	39
GO:0019882_GOBP_ANTIGEN_PROCESSING_AND_PRESENTATION	0.00052	0.046	39	170	5	9839	B2m,H2-Q7,H2-T23,H2-K1,Tap2	0.0294118	39
GO:0002710_GOBP_NEGATIVE_REGULATION_OF_T_CELL_MEDIATED_IMMUNITY	0.00054	0.047	39	9	2	9839	H2-Q7,H2-T23	0.222222	39
GO:0046641_GOBP_POSITIVE_REGULATION_OF_ALPHA_BETA_T_CELL_PROLIFERATION	0.00054	0.047	39	9	2	9839	H2-Q7,H2-T23	0.222222	39
GO:0019825_GOMF_OXYGEN_BINDING	0.00054	0.047	39	9	2	9839	Hba-a1,Hbb-bt	0.222222	39
GO:0002683_GOBP_NEGATIVE_REGULATION_OF_IMMUNE_SYSTEM_PROCESS	0.00062	0.053	39	177	5	9839	Cd274,Gbp2,H2-Q7,H2-T23,Serping1	0.0282486	39
GO:0002697_GOBP_REGULATION_OF_IMMUNE_EFFECTOR_PROCESS	0.00066	0.054	39	179	5	9839	B2m,H2-Q7,H2-T23,H2-K1,Serping1	0.027933	39
GO:0002274_GOBP_MYELOID_LEUKOCYTE_ACTIVATION	0.00067	0.054	39	383	7	9839	B2m,Dynlt1b,Hbb-bt,H2-Q7,H2-T23,H2-K1,Qpct	0.0182768	39
GO:0002323_GOBP_NATURAL_KILLER_CELL_ACTIVATION_INVOLVED_IN_IMMUNE_RESPONSE	0.00068	0.054	39	10	2	9839	H2-Q7,H2-T23	0.2	39
GO:0002716_GOBP_NEGATIVE_REGULATION_OF_NATURAL_KILLER_CELL_MEDIATED_IMMUNITY	0.00068	0.054	39	10	2	9839	H2-Q7,H2-T23	0.2	39
GO:0043320_GOBP_NATURAL_KILLER_CELL_DEGRANULATION	0.00068	0.054	39	10	2	9839	H2-Q7,H2-T23	0.2	39
GO:0098543_GOBP_DETECTION_OF_OTHER_ORGANISM	0.00068	0.054	39	10	2	9839	H2-Q7,H2-T23	0.2	39
GO:2001198_GOBP_REGULATION_OF_DENDRITIC_CELL_DIFFERENTIATION	0.00068	0.054	39	10	2	9839	H2-Q7,H2-T23	0.2	39
GO:0071682_GOCC_ENDOCYTIC_VESICLE_LUMEN	0.00068	0.054	39	10	2	9839	Hba-a1,Hbb-bt	0.2	39
GO:0002702_GOBP_POSITIVE_REGULATION_OF_PRODUCTION_OF_MOLECULAR_MEDIATOR_OF_IMMUNE_RESPONSE	0.00078	0.061	39	46	3	9839	B2m,H2-Q7,H2-T23	0.0652174	39
GO:0001911_GOBP_NEGATIVE_REGULATION_OF_LEUKOCYTE_MEDIATED_CYTOTOXICITY	0.00082	0.062	39	11	2	9839	H2-Q7,H2-T23	0.181818	39
GO:0002418_GOBP_IMMUNE_RESPONSE_TO_TUMOR_CELL	0.00082	0.062	39	11	2	9839	Cd274,H2-Q7	0.181818	39
GO:0002719_GOBP_NEGATIVE_REGULATION_OF_CYTOKINE_PRODUCTION_INVOLVED_IN_IMMUNE_RESPONSE	0.00082	0.062	39	11	2	9839	H2-Q7,H2-T23	0.181818	39
GO:0042744_GOBP_HYDROGEN_PEROXIDE_CATABOLIC_PROCESS	0.00082	0.062	39	11	2	9839	Hba-a1,Hbb-bt	0.181818	39
GO:0035577_GOCC_AZUROPHIL_GRANULE_MEMBRANE	0.00083	0.062	39	47	3	9839	H2-K1,H2-Q7,H2-T23	0.0638298	39
GO:0072562_GOCC_BLOOD_MICROPARTICLE	0.00083	0.062	39	47	3	9839	Hba-a1,Hbb-bt,Serping1	0.0638298	39
GO:0002717_GOBP_POSITIVE_REGULATION_OF_NATURAL_KILLER_CELL_MEDIATED_IMMUNITY	0.00099	0.069	39	12	2	9839	H2-T23,H2-Q7	0.166667	39
GO:0015701_GOBP_BICARBONATE_TRANSPORT	0.00099	0.069	39	12	2	9839	Hba-a1,Hbb-bt	0.166667	39
GO:0031342_GOBP_NEGATIVE_REGULATION_OF_CELL_KILLING	0.00099	0.069	39	12	2	9839	H2-Q7,H2-T23	0.166667	39
GO:0045954_GOBP_POSITIVE_REGULATION_OF_NATURAL_KILLER_CELL_MEDIATED_CYTOTOXICITY	0.00099	0.069	39	12	2	9839	H2-T23,H2-Q7	0.166667	39
GO:0042288_GOMF_MHC_CLASS_I_PROTEIN_BINDING	0.00099	0.069	39	12	2	9839	H2-T23,Tap2	0.166667	39
hsa05332_KEGG_GRAFT_VERSUS_HOST_DISEASE	0.00099	0.069	39	12	2	9839	H2-Q7,H2-T23	0.166667	39
R-HSA-164940_REACTOME_NEF_MEDIATED_DOWNREGULATION_OF_MHC_CLASS_I_COMPLEX_CELL_SURFACE_EXPRESSION	0.00099	0.069	39	12	2	9839	B2m,H2-Q7	0.166667	39
GO:0002263_GOBP_CELL_ACTIVATION_INVOLVED_IN_IMMUNE_RESPONSE	0.001	0.071	39	411	7	9839	B2m,Dynlt1b,Hbb-bt,H2-Q7,H2-T23,H2-K1,Qpct	0.0170316	39
GO:0001819_GOBP_POSITIVE_REGULATION_OF_CYTOKINE_PRODUCTION	0.0011	0.077	39	202	5	9839	B2m,Cd274,H2-Q7,H2-T23,Zbp1	0.0247525	39
GO:0019221_GOBP_CYTOKINE_MEDIATED_SIGNALING_PATHWAY	0.0011	0.075	39	415	7	9839	B2m,Gbp2,H2-Q7,H2-T23,H2-K1,Il18bp,Zbp1	0.0168675	39
GO:0002347_GOBP_RESPONSE_TO_TUMOR_CELL	0.0012	0.077	39	13	2	9839	Cd274,H2-Q7	0.153846	39
GO:0002726_GOBP_POSITIVE_REGULATION_OF_T_CELL_CYTOKINE_PRODUCTION	0.0012	0.077	39	13	2	9839	B2m,H2-Q7	0.153846	39
GO:0046631_GOBP_ALPHA_BETA_T_CELL_ACTIVATION	0.0012	0.081	39	54	3	9839	Cd274,H2-Q7,H2-T23	0.0555556	39
GO:0098581_GOBP_DETECTION_OF_EXTERNAL_BIOTIC_STIMULUS	0.0012	0.077	39	13	2	9839	H2-Q7,H2-T23	0.153846	39
hsa05320_KEGG_AUTOIMMUNE_THYROID_DISEASE	0.0012	0.077	39	13	2	9839	H2-Q7,H2-T23	0.153846	39
hsa05330_KEGG_ALLOGRAFT_REJECTION	0.0012	0.077	39	13	2	9839	H2-Q7,H2-T23	0.153846	39
R-HSA-6798695_REACTOME_NEUTROPHIL_DEGRANULATION	0.0012	0.079	39	307	6	9839	B2m,Dynlt1b,Hbb-bt,H2-Q7,H2-T23,Qpct	0.019544	39
GO:0002698_GOBP_NEGATIVE_REGULATION_OF_IMMUNE_EFFECTOR_PROCESS	0.0013	0.085	39	55	3	9839	H2-Q7,H2-T23,Serping1	0.0545455	39
GO:0043302_GOBP_POSITIVE_REGULATION_OF_LEUKOCYTE_DEGRANULATION	0.0014	0.086	39	14	2	9839	H2-Q7,H2-T23	0.142857	39
GO:0070665_GOBP_POSITIVE_REGULATION_OF_LEUKOCYTE_PROLIFERATION	0.0014	0.087	39	56	3	9839	Cd274,H2-Q7,H2-T23	0.0535714	39
GO:0030662_GOCC_COATED_VESICLE_MEMBRANE	0.0014	0.088	39	124	4	9839	B2m,H2-Q7,H2-T23,H2-K1	0.0322581	39
hsa04514_KEGG_CELL_ADHESION_MOLECULES_CAMS	0.0014	0.087	39	56	3	9839	Cd274,H2-Q7,H2-T23	0.0535714	39
R-HSA-2424491_REACTOME_DAP12_SIGNALING	0.0014	0.086	39	14	2	9839	B2m,H2-T23	0.142857	39
GO:0051241_GOBP_NEGATIVE_REGULATION_OF_MULTICELLULAR_ORGANISMAL_PROCESS	0.0015	0.093	39	439	7	9839	B2m,Cd274,Dynlt1b,Gbp2,H2-Q7,H2-T23,Serping1	0.0159453	39
GO:0032816_GOBP_POSITIVE_REGULATION_OF_NATURAL_KILLER_CELL_ACTIVATION	0.0016	0.096	39	15	2	9839	H2-T23,H2-Q7	0.133333	39
GO:0051250_GOBP_NEGATIVE_REGULATION_OF_LYMPHOCYTE_ACTIVATION	0.0016	0.098	39	59	3	9839	Cd274,H2-Q7,H2-T23	0.0508475	39
GO:0002832_GOBP_NEGATIVE_REGULATION_OF_RESPONSE_TO_BIOTIC_STIMULUS	0.0017	0.1	39	60	3	9839	H2-Q7,H2-T23,Serping1	0.05	39
GO:0003924_GOMF_GTPASE_ACTIVITY	0.0017	0.1	39	220	5	9839	Gbp2,Gbp10,Gbp4,Gbp8,Rerg	0.0227273	39
GO:0001818_GOBP_NEGATIVE_REGULATION_OF_CYTOKINE_PRODUCTION	0.0019	0.11	39	134	4	9839	Cd274,Gbp2,H2-Q7,H2-T23	0.0298507	39
GO:0002700_GOBP_REGULATION_OF_PRODUCTION_OF_MOLECULAR_MEDIATOR_OF_IMMUNE_RESPONSE	0.0019	0.11	39	63	3	9839	B2m,H2-Q7,H2-T23	0.047619	39
GO:0050777_GOBP_NEGATIVE_REGULATION_OF_IMMUNE_RESPONSE	0.0019	0.11	39	62	3	9839	H2-Q7,H2-T23,Serping1	0.0483871	39
GO:0030658_GOCC_TRANSPORT_VESICLE_MEMBRANE	0.0019	0.11	39	134	4	9839	B2m,H2-Q7,H2-T23,H2-K1	0.0298507	39
GO:0002701_GOBP_NEGATIVE_REGULATION_OF_PRODUCTION_OF_MOLECULAR_MEDIATOR_OF_IMMUNE_RESPONSE	0.002	0.11	39	17	2	9839	H2-Q7,H2-T23	0.117647	39
GO:0002715_GOBP_REGULATION_OF_NATURAL_KILLER_CELL_MEDIATED_IMMUNITY	0.002	0.11	39	17	2	9839	H2-Q7,H2-T23	0.117647	39
GO:0009595_GOBP_DETECTION_OF_BIOTIC_STIMULUS	0.002	0.11	39	17	2	9839	H2-Q7,H2-T23	0.117647	39
GO:0032814_GOBP_REGULATION_OF_NATURAL_KILLER_CELL_ACTIVATION	0.002	0.11	39	17	2	9839	H2-T23,H2-Q7	0.117647	39
GO:1903306_GOBP_NEGATIVE_REGULATION_OF_REGULATED_SECRETORY_PATHWAY	0.002	0.11	39	17	2	9839	H2-Q7,H2-T23	0.117647	39
GO:0042287_GOMF_MHC_PROTEIN_BINDING	0.002	0.11	39	17	2	9839	H2-T23,Tap2	0.117647	39
GO:0098552_GOCC_SIDE_OF_MEMBRANE	0.0021	0.12	39	233	5	9839	B2m,Cd274,H2-Q7,H2-T23,H2-K1	0.0214592	39
GO:0002707_GOBP_NEGATIVE_REGULATION_OF_LYMPHOCYTE_MEDIATED_IMMUNITY	0.0023	0.12	39	18	2	9839	H2-Q7,H2-T23	0.111111	39
GO:0002820_GOBP_NEGATIVE_REGULATION_OF_ADAPTIVE_IMMUNE_RESPONSE	0.0023	0.12	39	18	2	9839	H2-Q7,H2-T23	0.111111	39
GO:0019731_GOBP_ANTIBACTERIAL_HUMORAL_RESPONSE	0.0023	0.12	39	18	2	9839	H2-Q7,H2-T23	0.111111	39
GO:0001816_GOBP_CYTOKINE_PRODUCTION	0.0024	0.13	39	351	6	9839	B2m,Cd274,Gbp2,H2-Q7,H2-T23,Zbp1	0.017094	39
hsa04940_KEGG_TYPE_I_DIABETES_MELLITUS	0.0025	0.14	39	19	2	9839	H2-Q7,H2-T23	0.105263	39
R-HSA-164938_REACTOME_NEF_MEDIATES_DOWN_MODULATION_OF_CELL_SURFACE_RECEPTORS_BY_RECRUITING_THEM_TO_CLATHRIN_ADAPTERS	0.0025	0.14	39	19	2	9839	B2m,H2-Q7	0.105263	39
GO:0002833_GOBP_POSITIVE_REGULATION_OF_RESPONSE_TO_BIOTIC_STIMULUS	0.0027	0.14	39	148	4	9839	Cd274,H2-T23,H2-Q7,Zbp1	0.027027	39
GO:0002704_GOBP_NEGATIVE_REGULATION_OF_LEUKOCYTE_MEDIATED_IMMUNITY	0.0028	0.15	39	20	2	9839	H2-Q7,H2-T23	0.1	39
GO:0002831_GOBP_REGULATION_OF_RESPONSE_TO_BIOTIC_STIMULUS	0.0028	0.15	39	248	5	9839	Cd274,H2-Q7,H2-T23,Serping1,Zbp1	0.0201613	39
GO:0005769_GOCC_EARLY_ENDOSOME	0.003	0.16	39	252	5	9839	B2m,Cd274,H2-Q7,H2-T23,H2-K1	0.0198413	39
GO:0043300_GOBP_REGULATION_OF_LEUKOCYTE_DEGRANULATION	0.0031	0.16	39	21	2	9839	H2-Q7,H2-T23	0.0952381	39
GO:0050866_GOBP_NEGATIVE_REGULATION_OF_CELL_ACTIVATION	0.0031	0.16	39	74	3	9839	Cd274,H2-Q7,H2-T23	0.0405405	39
GO:0097028_GOBP_DENDRITIC_CELL_DIFFERENTIATION	0.0034	0.17	39	22	2	9839	H2-Q7,H2-T23	0.0909091	39
GO:0019001_GOMF_GUANYL_NUCLEOTIDE_BINDING	0.0034	0.18	39	260	5	9839	Gbp2,Gbp10,Gbp4,Gbp8,Rerg	0.0192308	39
GO:0010721_GOBP_NEGATIVE_REGULATION_OF_CELL_DEVELOPMENT	0.0037	0.19	39	79	3	9839	B2m,Dynlt1b,Gbp2	0.0379747	39
GO:0045920_GOBP_NEGATIVE_REGULATION_OF_EXOCYTOSIS	0.0037	0.19	39	23	2	9839	H2-Q7,H2-T23	0.0869565	39
R-HSA-164952_REACTOME_THE_ROLE_OF_NEF_IN_HIV_1_REPLICATION_AND_DISEASE_PATHOGENESIS	0.0037	0.19	39	23	2	9839	B2m,H2-Q7	0.0869565	39
R-HSA-2173782_REACTOME_BINDING_AND_UPTAKE_OF_LIGANDS_BY_SCAVENGER_RECEPTORS	0.0037	0.19	39	23	2	9839	Hba-a1,Hbb-bt	0.0869565	39
GO:0006959_GOBP_HUMORAL_IMMUNE_RESPONSE	0.0041	0.21	39	82	3	9839	H2-Q7,H2-T23,Serping1	0.0365854	39
GO:0046635_GOBP_POSITIVE_REGULATION_OF_ALPHA_BETA_T_CELL_ACTIVATION	0.0043	0.22	39	25	2	9839	H2-Q7,H2-T23	0.08	39
GO:0042277_GOMF_PEPTIDE_BINDING	0.0043	0.22	39	169	4	9839	H2-Q7,H2-T23,H2-K1,Tap2	0.0236686	39
GO:0042098_GOBP_T_CELL_PROLIFERATION	0.0047	0.23	39	86	3	9839	Cd274,H2-Q7,H2-T23	0.0348837	39
GO:0004867_GOMF_SERINE_TYPE_ENDOPEPTIDASE_INHIBITOR_ACTIVITY	0.0047	0.23	39	26	2	9839	Serpina10,Serping1	0.0769231	39
GO:0002228_GOBP_NATURAL_KILLER_CELL_MEDIATED_IMMUNITY	0.005	0.24	39	27	2	9839	H2-Q7,H2-T23	0.0740741	39
GO:0006471_GOBP_PROTEIN_ADP_RIBOSYLATION	0.005	0.24	39	27	2	9839	Parp11,Wars	0.0740741	39
GO:0042743_GOBP_HYDROGEN_PEROXIDE_METABOLIC_PROCESS	0.005	0.24	39	27	2	9839	Hba-a1,Hbb-bt	0.0740741	39
GO:0016684_GOMF_OXIDOREDUCTASE_ACTIVITY_ACTING_ON_PEROXIDE_AS_ACCEPTOR	0.005	0.24	39	27	2	9839	Hba-a1,Hbb-bt	0.0740741	39
GO:0070820_GOCC_TERTIARY_GRANULE	0.0053	0.25	39	90	3	9839	B2m,Hbb-bt,Qpct	0.0333333	39

[truncated: 14 more sheets: T1D_DE_up_4_enrichment, T2D_DE, T2D_DE_down_1_enrichment, T2D_DE_down_2_enrichment, T2D_DE_down_3_enrichment, T2D_DE_down_4_enrichment, T2D_DE_down_5_enrichment, T2D_DE_down_6_enrichment, T2D_DE_down_7_enrichment, T2D_DE_up_1_enrichment, T2D_DE_up_2_enrichment, T2D_DE_up_3_enrichment, sharedT1DT2D_DE_enrichment_up, sharedT1DT2D_DE_enrichment_down]
