# Supplementary material for: Delineating mouse β-cell identity during lifetime and in diabetes with a single cell atlas
Source: Nat Metab. 2023 Sep 11;5(9):1615–37. doi: 10.1038/s42255-023-00876-x (PMC10513934; doi:10.1038/s42255-023-00876-x)
Supplement: Supplementary file 3 — Collection of Supplementary Tables 1–13, corresponding to legends in the supplementary information file. [file 42255_2023_876_MOESM3_ESM.zip › supplementary_tables/S1.xlsx]

## Sheet: embryonic
sample_name	tissue	cell_filtering	strain	design	technique	age	pooled_subjects
E12_5	pancreas	Ngn3+,EpCam+	C57BL/6J×129/SvJ; Ngn3-Venus fusion	E12.5	Chromium v2	12.5 E	yes
E13_5	pancreas	Ngn3+,EpCam+	C57BL/6J×129/SvJ; Ngn3-Venus fusion	E13.5	Chromium v2	13.5 E	yes
E14_5	pancreas	Ngn3+,EpCam+	C57BL/6J×129/SvJ; Ngn3-Venus fusion	E14.5	Chromium v2	14.5 E	yes
E15_5	pancreas	Ngn3+,EpCam+	C57BL/6J×129/SvJ; Ngn3-Venus fusion	E15.5	Chromium v2	15.5 E	yes

## Sheet: 8-16wNOD
sample_name	tissue	cell_filtering	strain	design	technique	age	sex	pooled_subjects
SRR7610295	islet	CD45-	NOD/ShiLtJ	8w	Chromium v2	8 w	female	no
SRR7610296	islet	CD45-	NOD/ShiLtJ	8w	Chromium v2	8 w	female	no
SRR7610297	islet	CD45-	NOD/ShiLtJ	8w	Chromium v2	8 w	female	no
SRR7610298	islet	CD45-	NOD/ShiLtJ	14w	Chromium v2	14 w	female	no
SRR7610299	islet	CD45-	NOD/ShiLtJ	14w	Chromium v2	14 w	female	no
SRR7610300	islet	CD45-	NOD/ShiLtJ	14w	Chromium v2	14 w	female	no
SRR7610301	islet	CD45-	NOD/ShiLtJ	16w	Chromium v2	16 w	female	no
SRR7610302	islet	CD45-	NOD/ShiLtJ	16w	Chromium v2	16 w	female	no
SRR7610303	islet	CD45-	NOD/ShiLtJ	16w	Chromium v2	16 w	female	no

## Sheet: 5wNOD
sample_name	tissue	strain	design	technique	age	sex	pooled_subjects
SRR10985097	islet	NOD/ShiLtJ;IRE1alphabeta-/-	IRE1alphabeta-/-	Chromium v2	5 w	female	no_demultiplexed
SRR10985098	islet	NOD/ShiLtJ;IRE1alphabeta-/-	IRE1alphabeta-/-	Chromium v2	5 w	female	no_demultiplexed
SRR10985099	islet	NOD/ShiLtJ;IRE1alphafl/fl	IRE1alphafl/fl	Chromium v2	5 w	female	no_demultiplexed

## Sheet: chem
sample_name	metadata	replicate	tissue	strain	design	condition	technique	age	sex
SRR10751502	mIslets_I_A1	1	islet	129SV	A1_r1	artemether_1	Chromium v2	2-3 m	male
SRR10751503	mIslets_I_A10	1	islet	129SV	A10_r1	artemether_10	Chromium v2	2-3 m	male
SRR10751504	mIslets_I_DMSO	1	islet	129SV	DMSO_r1	DMSO	Chromium v2	2-3 m	male
SRR10751505	mIslets_I_FoxO	1	islet	129SV	FOXO_r1	FOXO	Chromium v2	2-3 m	male
SRR10751506	mIslets_I_GABA	1	islet	129SV	GABA_r1	GABA	Chromium v2	2-3 m	male
SRR10751507	mIslets_II_A1	2	islet	129SV	A1_r2	artemether_1	Chromium v2	2-3 m	male
SRR10751508	mIslets_II_A10	2	islet	129SV	A10_r2	artemether_10	Chromium v2	2-3 m	male
SRR10751509	mIslets_II_DMSO	2	islet	129SV	DMSO_r2	DMSO	Chromium v2	2-3 m	male
SRR10751510	mIslets_II_FoxO	2	islet	129SV	FOXO_r2	FOXO	Chromium v2	2-3 m	male
SRR10751511	mIslets_II_GABA	2	islet	129SV	GABA_r2	GABA	Chromium v2	2-3 m	male
SRR10751512	mIslets_III_A1	3	islet	129SV	A1_r3	artemether_1	Chromium v2	2-3 m	male
SRR10751513	mIslets_III_A10	3	islet	129SV	A10_r3	artemether_10	Chromium v2	2-3 m	male
SRR10751514	mIslets_III_DMSO	3	islet	129SV	DMSO_r3	DMSO	Chromium v2	2-3 m	male
SRR10751515	mIslets_III_FoxO	3	islet	129SV	FOXO_r3	FOXO	Chromium v2	2-3 m	male
SRR10751516	mIslets_III_GABA	3	islet	129SV	GABA_r3	GABA	Chromium v2	2-3 m	male

## Sheet: dbdb
sample_name	tissue	strain	design	condition	technique	age	sex	pooled_subjects
MUC13631	islet	BKSCg-Dock7m+/+Leprdb/J;db/db	PF_Lepr-/-	PF	Chromium v3	16-18 w	male	yes
MUC13632	islet	BKSCg-Dock7m+/+Leprdb/J;db/db	PF_Lepr-/-	PF	Chromium v3	16-18 w	male	yes
MUC13633	islet	BKSCg-Dock7m+/+Leprdb/J;WT	chow_WT	chow	Chromium v3	16-18 w	male	yes
MUC13634	islet	BKSCg-Dock7m+/+Leprdb/J;WT	chow_WT	chow	Chromium v3	16-18 w	male	yes
MUC13639	islet	BKSCg-Dock7m+/+Leprdb/J;db/db	sham_Lepr-/-	sham	Chromium v3	16-18 w	male	yes
MUC13640	islet	BKSCg-Dock7m+/+Leprdb/J;db/db	VSG_Lepr-/-	VSG	Chromium v3	16-18 w	male	yes
MUC13641	islet	BKSCg-Dock7m+/+Leprdb/J;db/db	sham_Lepr-/-	sham	Chromium v3	16-18 w	male	yes
MUC13642	islet	BKSCg-Dock7m+/+Leprdb/J;db/db	VSG_Lepr-/-	VSG	Chromium v3	16-18 w	male	yes

## Sheet: mSTZ
sample_name	tissue	design	drug	model	strain	sex	age	technique	pooled_subjects
G1	islet	control	none	control	C57BL/6J	male	182 d	Chromium v2	yes
G2	islet	STZ	none	STZ	C57BL/6J	male	182 d	Chromium v2	yes
G3	islet	STZ_insulin	insulin	STZ	C57BL/6J	male	182 d	Chromium v2	yes
G4	islet	STZ_GLP-1	GLP-1	STZ	C57BL/6J	male	182 d	Chromium v2	yes
G5	islet	STZ_estrogen	estrogen	STZ	C57BL/6J	male	182 d	Chromium v2	yes
G6	islet	STZ_GLP-1_estrogen	GLP-1_estrogen	STZ	C57BL/6J	male	182 d	Chromium v2	yes
G8	islet	STZ_GLP-1_estrogen+insulin	GLP-1_estrogen_insulin	STZ	C57BL/6J	male	182 d	Chromium v2	yes

## Sheet: P16
sample_name	tissue	cell_filtering	strain	technique	age	sex	design	pooled_subjects
145_mGFP	islet	Fltp+_late	C57BL/6J; Fltp iCre; mTmG	Chromium v2	16 d	male, female	mGFP	yes
146_mRFP	islet	Fltp-	C57BL/6J; Fltp iCre; mTmG	Chromium v2	16 d	male, female	mRFP	yes
147_mTmG	islet	Fltp+_early	C57BL/6J; Fltp iCre; mTmG	Chromium v2	16 d	male, female	mTmG	yes

## Sheet: 4m
sample_name	tissue	cell_filtering	strain	technique	age	sex	design	pooled_subjects
mouse1	pancreas head islets	Fltp-	C57BL/6J; Fltp ZV (Het)	Chromium v2	4 m	male	head_Fltp-	yes
mouse2	pancreas head islets	Fltp+	C57BL/6J; Fltp ZV (Het)	Chromium v2	4 m	male	head_Fltp+	yes
mouse3	pancreas tail islets	Fltp-	C57BL/6J; Fltp ZV (Het)	Chromium v2	4 m	male	tail_Fltp-	yes
mouse4	pancreas tail islets	Fltp+	C57BL/6J; Fltp ZV (Het)	Chromium v2	4 m	male	tail_Fltp+	yes

## Sheet: aged
sample_name	tissue	cell_filtering	strain	technique	age	sex	design	pooled_subjects
MUC13974	islet	Fltp-	C57BL/6J; Fltp iCre; mTmG	Chromium v3.1	2 y	male, female	mRFP	yes
MUC13975	islet	Fltp+_early	C57BL/6J; Fltp iCre; mTmG	Chromium v3.1	2 y	male, female	mTmG	yes
MUC13976	islet	Fltp+_late	C57BL/6J; Fltp iCre; mTmG	Chromium v3.1	2 y	male, female	mGFP	yes
